# Supplementary material for: Ion Mobility Coupled to a Time-of-Flight Mass Analyzer Combined With Fragment Intensity Predictions Improves Identification of Classical Bioactive Peptides and Small Open Reading Frame-Encoded Peptides
Source: Front Cell Dev Biol. 2021 Sep 17;9:720570. doi: 10.3389/fcell.2021.720570 (PMC8484717; doi:10.3389/fcell.2021.720570)
Supplement: Supplementary file 15 [file Data_Sheet_3.ZIP › sORFs_P5_cerebellum_c_1_1_1135.msgf_searchenginefeatures.pout]

PSMId	score	q-value	posterior_error_prob	peptide	proteinIds
"""index: 2334, intensity: 4235.0, mobility: 1.001"""	3.50742	0.000481696	8.93544e-12	SEPPESEAKPAPTEVKTVPNDATQTKENESKA	generic|tr_A0A0A6YY91_A0A0A6YY91_MOUSE__II_850562	|generic|sp_P13595_NCAM1_MOUSE	|generic|sp_P13595-2_NCAM1_MOUSE	|generic|tr_E9QB01_E9QB01_MOUSE	|generic|tr_A0A0A6YY47_A0A0A6YY47_MOUSE|
"""index: 26516, intensity: 14069.0, mobility: 0.991"""	2.81009	0.000481696	9.62692e-10	YGGFMTSEKSQTPLVTLFKNAIIKNAH	generic|sp_P01193_COLI_MOUSE|
"""index: 18661, intensity: 5083.0, mobility: 1.018"""	2.64008	0.000481696	3.01294e-09	AQPPGATNMIGYMGQTAYQYPPPPPPPPPSRK	generic|tr_Q3U741_Q3U741_MOUSE__chr11_-1_106783954_106783992_ENSMUST00000133426	|generic|sp_Q501J6_DDX17_MOUSE__chr11_-1_106783954_106783992_ENSMUST00000133426	|generic|tr_Q3U6Y5_Q3U6Y5_MOUSE	|generic|tr_Q78W10_Q78W10_MOUSE	|generic|tr_Q8K392_Q8K392_MOUSE|
"""index: 22455, intensity: 65573.0, mobility: 0.944"""	2.46115	0.000481696	1.00106e-08	YGGFMTSEKSQTPLVTLFKNAIIKNAHKKGQ	generic|sp_P01193_COLI_MOUSE|
"""index: 22438, intensity: 27641.0, mobility: 1.058"""	2.44979	0.000481696	1.08036e-08	YGGFMTSEKSQTPLVTLFKNAIIKNAHKKGQ	generic|sp_P01193_COLI_MOUSE|
"""index: 15847, intensity: 21803.0, mobility: 0.986"""	2.41295	0.000481696	1.38336e-08	PGPTQTLSPNGENNNDIIQDNGTIIPFRKHT	generic|sp_Q8R001_MARE2_MOUSE	|generic|sp_Q8R001_MARE2_MOUSE	|generic|tr_E9Q1B7_E9Q1B7_MOUSE__chr18_1_23853664_23853702_ENSMUST00000155708	|generic|tr_E9Q1B7_E9Q1B7_MOUSE__chr18_1_23853664_23853702_ENSMUST00000155708|
"""index: 19064, intensity: 3042.0, mobility: 1.157"""	2.34293	0.000481696	2.21319e-08	SQVPNYTLTSSTLPQTGGSQQPPQPQQAYSQKALL	generic|sp_P70297_STAM1_MOUSE__chr2_1_14102418_14102489_ENSMUST00000193636__II_1014500	|generic|IP_1121602_TX=10090	|generic|tr_Q3UMC8_Q3UMC8_MOUSE__chr2_1_14102418_14102489_ENSMUST00000193636	|generic|tr_Q9CU37_Q9CU37_MOUSE	|generic|tr_Q3TPR2_Q3TPR2_MOUSE__chr2_1_14141735_14141881_ENSMUST00000193636|
"""index: 26546, intensity: 16403.0, mobility: 0.987"""	2.29515	0.000481696	3.04976e-08	YGGFMTSEKSQTPLVTLFKNAIIKNAH	generic|sp_P01193_COLI_MOUSE|
"""index: 7380, intensity: 68061.0, mobility: 1.105"""	2.25886	0.000481696	3.89089e-08	AEEEAVWGDGSPEPSPRE	generic|sp_P01193_COLI_MOUSE|
"""index: 6869, intensity: 131625.0, mobility: 1.108"""	2.25483	0.000481696	3.99753e-08	AEEEAVWGDGSPEPSPRE	generic|sp_P01193_COLI_MOUSE|
"""index: 26439, intensity: 24877.0, mobility: 1.045"""	2.25294	0.000481696	4.04842e-08	QLEDGRTLSDYNIQKESTLHLVLRLRGG	generic|tr_B0LAC2_B0LAC2_MOUSE__IP_825414	|generic|tr_E9Q5F6_E9Q5F6_MOUSE__II_647476	|generic|tr_E9Q5F6_E9Q5F6_MOUSE__II_647476	|generic|tr_Q922Z8_Q922Z8_MOUSE__II_647476	|generic|tr_Q922Z8_Q922Z8_MOUSE__II_647476	|generic|tr_Q922Z8_Q922Z8_MOUSE__II_647476	|generic|tr_Q922Z8_Q922Z8_MOUSE__II_647476	|generic|tr_Q922Z8_Q922Z8_MOUSE__II_647476	|generic|tr_Q922Z8_Q922Z8_MOUSE__II_647476	|generic|tr_Q922Z8_Q922Z8_MOUSE__II_647476	|generic|tr_Q3TH47_Q3TH47_MOUSE__II_647476	|generic|tr_Q3TH47_Q3TH47_MOUSE__II_647476	|generic|tr_Q3TH47_Q3TH47_MOUSE__II_647476	|generic|tr_Q8VC46_Q8VC46_MOUSE__II_647476	|generic|tr_Q8VC46_Q8VC46_MOUSE__II_647476	|generic|tr_Q8VC46_Q8VC46_MOUSE__II_647476	|generic|tr_Q8VC46_Q8VC46_MOUSE__II_647476	|generic|tr_Q8VC46_Q8VC46_MOUSE__II_647476	|generic|tr_Q8VC46_Q8VC46_MOUSE__II_647476	|generic|tr_Q8VC46_Q8VC46_MOUSE__II_647476	|generic|tr_Q8VC46_Q8VC46_MOUSE__II_647476	|generic|tr_Q922B0_Q922B0_MOUSE__II_647476	|generic|tr_Q922B0_Q922B0_MOUSE__II_647476	|generic|tr_Q5SX22_Q5SX22_MOUSE__II_647476	|generic|tr_Q5SX22_Q5SX22_MOUSE__II_647476	|generic|tr_Q5SX22_Q5SX22_MOUSE__II_647476	|generic|tr_Q8R0Z9_Q8R0Z9_MOUSE__II_647476	|generic|tr_Q8R0Z9_Q8R0Z9_MOUSE__II_647476	|generic|tr_Q8R0Z9_Q8R0Z9_MOUSE__II_647476	|generic|tr_Q8R0Z9_Q8R0Z9_MOUSE__II_647476	|generic|sp_P0CG50_UBC_MOUSE__II_647476	|generic|sp_P0CG50_UBC_MOUSE__II_647476	|generic|sp_P0CG50_UBC_MOUSE__II_647476	|generic|sp_P0CG50_UBC_MOUSE__II_647476	|generic|sp_P0CG50_UBC_MOUSE__II_647476	|generic|sp_P0CG50_UBC_MOUSE__II_647476	|generic|sp_P0CG50_UBC_MOUSE__II_647476	|generic|sp_P0CG50_UBC_MOUSE__II_647476	|generic|sp_P0CG50_UBC_MOUSE__II_647476	|generic|tr_Q78XY9_Q78XY9_MOUSE__II_647476	|generic|tr_Q78XY9_Q78XY9_MOUSE__II_647476	|generic|tr_Q78XY9_Q78XY9_MOUSE__II_647476	|generic|tr_Q78XY9_Q78XY9_MOUSE__II_647476	|generic|tr_A5JUZ1_A5JUZ1_MOUSE__II_647476	|generic|sp_P62984_RL40_MOUSE__II_866586	|generic|tr_E9QNP0_E9QNP0_MOUSE__II_866571	|generic|tr_E9Q4P0_E9Q4P0_MOUSE__II_866571	|generic|tr_A0A0A6YW67_A0A0A6YW67_MOUSE__II_647476	|generic|tr_E9Q9J0_E9Q9J0_MOUSE__II_647476	|generic|tr_Q642L7_Q642L7_MOUSE__II_647476	|generic|IP_899761_TX=10090	|generic|sp_RS27A_HUMAN_|
"""index: 12413, intensity: 4097.0, mobility: 0.915"""	2.24902	0.000481696	4.15642e-08	LHPYNTFAAGFNSTGLPHSHSTTRV	generic|tr_A0A5S9EES2_A0A5S9EES2_MOUSE	|generic|tr_A2AGI2_A2AGI2_MOUSE	|generic|tr_B2RWZ9_B2RWZ9_MOUSE	|generic|tr_Q69ZI4_Q69ZI4_MOUSE	|generic|tr_A0A5S9EER5_A0A5S9EER5_MOUSE	|generic|tr_A2AGI3_A2AGI3_MOUSE	|generic|sp_Q8BYM5_NLGN3_MOUSE|
"""index: 15153, intensity: 4165.0, mobility: 0.989"""	2.23978	0.000481696	4.42226e-08	LQTLHPYNTFAAGFNSTGLPHSHSTTRV	generic|tr_A0A5S9EES2_A0A5S9EES2_MOUSE	|generic|tr_A2AGI2_A2AGI2_MOUSE	|generic|tr_B2RWZ9_B2RWZ9_MOUSE	|generic|tr_Q69ZI4_Q69ZI4_MOUSE	|generic|tr_A0A5S9EER5_A0A5S9EER5_MOUSE	|generic|tr_A2AGI3_A2AGI3_MOUSE	|generic|sp_Q8BYM5_NLGN3_MOUSE|
"""index: 7984, intensity: 5127.0, mobility: 1.176"""	2.20467	0.000481696	5.59719e-08	PAPAAPAAAEPQAEAPAAAASSEQSVAVKE	generic|sp_Q91XV3_BASP1_MOUSE|
"""index: 7835, intensity: 11181.0, mobility: 0.933"""	2.10341	0.000481696	1.10429e-07	AQPAPKPEPSFSEYASVQVQRK	generic|sp_P97797_SHPS1_MOUSE	|generic|sp_P97797-2_SHPS1_MOUSE	|generic|sp_P97797-3_SHPS1_MOUSE	|generic|sp_P97797-4_SHPS1_MOUSE	|generic|tr_Q2M4I8_Q2M4I8_MOUSE	|generic|tr_E0CX65_E0CX65_MOUSE|
"""index: 19837, intensity: 5700.0, mobility: 0.985"""	2.0875	0.000481696	1.22879e-07	LDFDPFKPDVAPAGSAAATHSPMSQ	generic|tr_C6EQG9_C6EQG9_MOUSE__chr13_1_19096037_19096096_ENSMUST00000200273__II_3475147	|generic|tr_A0A668KM31_A0A668KM31_MOUSE__chr13_1_19096037_19096096_ENSMUST00000200273__II_1109702	|generic|tr_A0A0G2JEG8_A0A0G2JEG8_MOUSE__chr13_1_19096037_19096096_ENSMUST00000200273__II_1109702	|generic|sp_Q7TQF7_AMPH_MOUSE__chr13_1_19096037_19096096_ENSMUST00000200273__II_1109702|
"""index: 14323, intensity: 3482.0, mobility: 0.946"""	2.08705	0.000481696	1.23243e-07	PGPTQTLSPNGENNNDIIQDNGTIIPFRKHTVR	generic|sp_Q8R001_MARE2_MOUSE	|generic|sp_Q8R001_MARE2_MOUSE	|generic|tr_E9Q1B7_E9Q1B7_MOUSE__chr18_1_23853664_23853702_ENSMUST00000155708	|generic|tr_E9Q1B7_E9Q1B7_MOUSE__chr18_1_23853664_23853702_ENSMUST00000155708|
"""index: 7045, intensity: 560376.0, mobility: 1.110"""	2.07082	0.000481696	1.37428e-07	AEEEAVWGDGSPEPSPRE	generic|sp_P01193_COLI_MOUSE|
"""index: 20296, intensity: 7783.0, mobility: 1.328"""	2.03709	0.000481696	1.72342e-07	LSLETPVFPGNGDEQPLTENPR	generic|tr_A0A1W2P7R2_A0A1W2P7R2_MOUSE	|generic|sp_P01193_COLI_MOUSE|
"""index: 14422, intensity: 23004.0, mobility: 0.889"""	2.03708	0.000481696	1.72346e-07	PGPTQTLSPNGENNNDIIQDNGTIIPFRKHTVR	generic|sp_Q8R001_MARE2_MOUSE	|generic|sp_Q8R001_MARE2_MOUSE	|generic|tr_E9Q1B7_E9Q1B7_MOUSE__chr18_1_23853664_23853702_ENSMUST00000155708	|generic|tr_E9Q1B7_E9Q1B7_MOUSE__chr18_1_23853664_23853702_ENSMUST00000155708|
"""index: 8275, intensity: 2541.0, mobility: 1.204"""	1.96371	0.000481696	2.81994e-07	APAPAAPAAAEPQAEAPAAAASSEQSVAVKE	generic|sp_Q91XV3_BASP1_MOUSE|
"""index: 21029, intensity: 3827.0, mobility: 0.970"""	1.94206	0.000481696	3.26104e-07	TFPTFKFDDPKFEVIDKPQS	generic|sp_P97450_ATP5J_MOUSE__chr16_-1_84831325_84831486_ENSMUST00000146103__II_1074235|
"""index: 19964, intensity: 12909.0, mobility: 1.326"""	1.93091	0.000481696	3.51425e-07	LSLETPVFPGNGDEQPLTENPR	generic|tr_A0A1W2P7R2_A0A1W2P7R2_MOUSE	|generic|sp_P01193_COLI_MOUSE|
"""index: 4373, intensity: 3701.0, mobility: 0.976"""	1.92404	0.000481696	3.68005e-07	VQLAGTRESVDSAKPRVY	generic|sp_P35455_NEU2_MOUSE|
"""index: 18072, intensity: 3487.0, mobility: 0.991"""	1.91792	0.000481696	3.8345e-07	DTDGFNLEDALKETSSVKQR	generic|sp_Q8BIF0_C99L2_MOUSE	|generic|sp_Q8BIF0-2_C99L2_MOUSE|
"""index: 22034, intensity: 2951.0, mobility: 1.058"""	1.90994	0.000481696	4.04534e-07	YGGFMTSEKSQTPLVTLFKNAIIKNAHKKGQ	generic|sp_P01193_COLI_MOUSE|
"""index: 22134, intensity: 12312.0, mobility: 1.058"""	1.9065	0.000481696	4.13995e-07	YGGFMTSEKSQTPLVTLFKNAIIKNAHKKGQ	generic|sp_P01193_COLI_MOUSE|
"""index: 14370, intensity: 12052.0, mobility: 0.990"""	1.89865	0.000481696	4.36369e-07	PGPTQTLSPNGENNNDIIQDNGTIIPFRKHTVR	generic|sp_Q8R001_MARE2_MOUSE	|generic|sp_Q8R001_MARE2_MOUSE	|generic|tr_E9Q1B7_E9Q1B7_MOUSE__chr18_1_23853664_23853702_ENSMUST00000155708	|generic|tr_E9Q1B7_E9Q1B7_MOUSE__chr18_1_23853664_23853702_ENSMUST00000155708|
"""index: 6454, intensity: 5807.0, mobility: 1.103"""	1.87542	0.000481696	5.09993e-07	EEEAVWGDGSPEPSPRE	generic|sp_P01193_COLI_MOUSE|
"""index: 27659, intensity: 5350.0, mobility: 1.220"""	1.86731	0.000481696	5.38507e-07	SPQLATLADEVSASLAKQGL	generic|II_1128081_TX=10090	|generic|II_1128079_TX=10090	|generic|tr_A0A0A0MQC7_A0A0A0MQC7_MOUSE	|generic|tr_A2A5Y6_A2A5Y6_MOUSE	|generic|sp_P10637_TAU_MOUSE	|generic|sp_P10637-2_TAU_MOUSE	|generic|sp_P10637-4_TAU_MOUSE	|generic|tr_Q3UH19_Q3UH19_MOUSE	|generic|sp_P10637-6_TAU_MOUSE	|generic|tr_Q8C5K4_Q8C5K4_MOUSE	|generic|tr_Q547J4_Q547J4_MOUSE	|generic|tr_B1AQW2_B1AQW2_MOUSE	|generic|sp_TAU_HUMAN_|
"""index: 15917, intensity: 3752.0, mobility: 0.796"""	1.85798	0.000481696	5.73336e-07	TEAPKMSNADFAKLLLRK	generic|II_934114_TX=10090	|generic|sp_Q9JLI8_SART3_MOUSE__chr5_-1_113743129_113743260_ENSMUST00000197041|
"""index: 15871, intensity: 12107.0, mobility: 0.967"""	1.85602	0.000481696	5.80897e-07	PGPTQTLSPNGENNNDIIQDNGTIIPFRKHT	generic|sp_Q8R001_MARE2_MOUSE	|generic|sp_Q8R001_MARE2_MOUSE	|generic|tr_E9Q1B7_E9Q1B7_MOUSE__chr18_1_23853664_23853702_ENSMUST00000155708	|generic|tr_E9Q1B7_E9Q1B7_MOUSE__chr18_1_23853664_23853702_ENSMUST00000155708|
"""index: 14277, intensity: 3599.0, mobility: 0.905"""	1.85385	0.000481696	5.89448e-07	PGPTQTLSPNGENNNDIIQDNGTIIPFRKHTVR	generic|sp_Q8R001_MARE2_MOUSE	|generic|sp_Q8R001_MARE2_MOUSE	|generic|tr_E9Q1B7_E9Q1B7_MOUSE__chr18_1_23853664_23853702_ENSMUST00000155708	|generic|tr_E9Q1B7_E9Q1B7_MOUSE__chr18_1_23853664_23853702_ENSMUST00000155708|
"""index: 4542, intensity: 28570.0, mobility: 0.810"""	1.85055	0.000481696	6.02631e-07	IPVGSLKNEDTPNRQY	generic|sp_Q03517_SCG2_MOUSE	|generic|tr_Q4W8U9_Q4W8U9_MOUSE|
"""index: 3669, intensity: 2704.0, mobility: 1.189"""	1.85039	0.000481696	6.03262e-07	AEPSTPSGPESGPTPASAEQNE	generic|sp_P28667_MRP_MOUSE|
"""index: 19267, intensity: 7288.0, mobility: 1.037"""	1.83542	0.000481696	6.67013e-07	VSGDYGHPVYIVQDGPPQSPPNIYYKV	generic|tr_Q543Q7_Q543Q7_MOUSE|
"""index: 16640, intensity: 9070.0, mobility: 0.915"""	1.83374	0.000481696	6.74592e-07	FNLPEPAPPRPSLSQDEVKAETIRSLR	generic|sp_O88935_SYN1_MOUSE__chr6_1_115261704_115261733_ENSMUST00000203768	|generic|sp_O88935-3_SYN1_MOUSE__chr6_1_115261704_115261733_ENSMUST00000203768|
"""index: 26352, intensity: 41963.0, mobility: 0.921"""	1.83275	0.000481696	6.7909e-07	GRTLSDYNIQKESTLHLVLRLR	generic|tr_B0LAC2_B0LAC2_MOUSE__IP_825414	|generic|tr_E9Q5F6_E9Q5F6_MOUSE__II_647476	|generic|tr_E9Q5F6_E9Q5F6_MOUSE__II_647476	|generic|tr_Q922Z8_Q922Z8_MOUSE__II_647476	|generic|tr_Q922Z8_Q922Z8_MOUSE__II_647476	|generic|tr_Q922Z8_Q922Z8_MOUSE__II_647476	|generic|tr_Q922Z8_Q922Z8_MOUSE__II_647476	|generic|tr_Q922Z8_Q922Z8_MOUSE__II_647476	|generic|tr_Q922Z8_Q922Z8_MOUSE__II_647476	|generic|tr_Q922Z8_Q922Z8_MOUSE__II_647476	|generic|tr_Q3TH47_Q3TH47_MOUSE__II_647476	|generic|tr_Q3TH47_Q3TH47_MOUSE__II_647476	|generic|tr_Q3TH47_Q3TH47_MOUSE__II_647476	|generic|tr_Q8VC46_Q8VC46_MOUSE__II_647476	|generic|tr_Q8VC46_Q8VC46_MOUSE__II_647476	|generic|tr_Q8VC46_Q8VC46_MOUSE__II_647476	|generic|tr_Q8VC46_Q8VC46_MOUSE__II_647476	|generic|tr_Q8VC46_Q8VC46_MOUSE__II_647476	|generic|tr_Q8VC46_Q8VC46_MOUSE__II_647476	|generic|tr_Q8VC46_Q8VC46_MOUSE__II_647476	|generic|tr_Q8VC46_Q8VC46_MOUSE__II_647476	|generic|tr_Q922B0_Q922B0_MOUSE__II_647476	|generic|tr_Q922B0_Q922B0_MOUSE__II_647476	|generic|tr_Q5SX22_Q5SX22_MOUSE__II_647476	|generic|tr_Q5SX22_Q5SX22_MOUSE__II_647476	|generic|tr_Q5SX22_Q5SX22_MOUSE__II_647476	|generic|tr_Q8R0Z9_Q8R0Z9_MOUSE__II_647476	|generic|tr_Q8R0Z9_Q8R0Z9_MOUSE__II_647476	|generic|tr_Q8R0Z9_Q8R0Z9_MOUSE__II_647476	|generic|tr_Q8R0Z9_Q8R0Z9_MOUSE__II_647476	|generic|sp_P0CG50_UBC_MOUSE__II_647476	|generic|sp_P0CG50_UBC_MOUSE__II_647476	|generic|sp_P0CG50_UBC_MOUSE__II_647476	|generic|sp_P0CG50_UBC_MOUSE__II_647476	|generic|sp_P0CG50_UBC_MOUSE__II_647476	|generic|sp_P0CG50_UBC_MOUSE__II_647476	|generic|sp_P0CG50_UBC_MOUSE__II_647476	|generic|sp_P0CG50_UBC_MOUSE__II_647476	|generic|sp_P0CG50_UBC_MOUSE__II_647476	|generic|tr_Q78XY9_Q78XY9_MOUSE__II_647476	|generic|tr_Q78XY9_Q78XY9_MOUSE__II_647476	|generic|tr_Q78XY9_Q78XY9_MOUSE__II_647476	|generic|tr_Q78XY9_Q78XY9_MOUSE__II_647476	|generic|tr_A5JUZ1_A5JUZ1_MOUSE__II_647476	|generic|sp_P62984_RL40_MOUSE__II_866586	|generic|tr_E9QNP0_E9QNP0_MOUSE__II_866571	|generic|tr_E9Q4P0_E9Q4P0_MOUSE__II_866571	|generic|tr_A0A0A6YW67_A0A0A6YW67_MOUSE__II_647476	|generic|tr_E9Q9J0_E9Q9J0_MOUSE__II_647476	|generic|tr_Q642L7_Q642L7_MOUSE__II_647476	|generic|IP_899761_TX=10090	|generic|sp_RS27A_HUMAN_|
"""index: 8245, intensity: 4564.0, mobility: 0.941"""	1.82822	0.000481696	7.00038e-07	QSGFSLSGTQVDEGVRSASK	generic|tr_Q3TAS8_Q3TAS8_MOUSE__chr18_-1_43324332_43324412_ENSMUST00000237707	|generic|tr_E9PWE8_E9PWE8_MOUSE__chr18_-1_43324332_43324412_ENSMUST00000237707	|generic|sp_Q62188_DPYL3_MOUSE__chr18_-1_43324332_43324412_ENSMUST00000237707	|generic|tr_Q3TT92_Q3TT92_MOUSE__chr18_-1_43324332_43324412_ENSMUST00000237707|
"""index: 18168, intensity: 4860.0, mobility: 0.978"""	1.82176	0.000481696	7.31081e-07	DTDGFNLEDALKETSSVKQR	generic|sp_Q8BIF0_C99L2_MOUSE	|generic|sp_Q8BIF0-2_C99L2_MOUSE|
"""index: 18235, intensity: 5927.0, mobility: 1.002"""	1.7585	0.000481696	1.11771e-06	DTDGFNLEDALKETSSVKQR	generic|sp_Q8BIF0_C99L2_MOUSE	|generic|sp_Q8BIF0-2_C99L2_MOUSE|
"""index: 4671, intensity: 3237.0, mobility: 1.303"""	1.72713	0.000481696	1.37962e-06	AGPQAAEPSTPSGPESGPTPASAEQNE	generic|sp_P28667_MRP_MOUSE|
"""index: 7589, intensity: 11112.0, mobility: 1.129"""	1.72032	0.000481696	1.44414e-06	AEEEAVWGDGSPEPSPRE	generic|sp_P01193_COLI_MOUSE|
"""index: 2626, intensity: 5605.0, mobility: 0.808"""	1.70847	0.000481696	1.56367e-06	AANGKSADCSVEEEPWKREK	generic|II_1004965_TX=10090	|generic|tr_Q3UYK6_Q3UYK6_MOUSE__chr2_1_102781469_102781534_ENSMUST00000154446	|generic|tr_Q3USU5_Q3USU5_MOUSE__chr2_1_102781469_102781534_ENSMUST00000154446	|generic|sp_P43006-2_EAA2_MOUSE__chr2_1_102781469_102781534_ENSMUST00000154446|
"""index: 14254, intensity: 47805.0, mobility: 0.885"""	1.69912	0.000481696	1.66492e-06	PGPTQTLSPNGENNNDIIQDNGTIIPFRKHTVR	generic|sp_Q8R001_MARE2_MOUSE	|generic|sp_Q8R001_MARE2_MOUSE	|generic|tr_E9Q1B7_E9Q1B7_MOUSE__chr18_1_23853664_23853702_ENSMUST00000155708	|generic|tr_E9Q1B7_E9Q1B7_MOUSE__chr18_1_23853664_23853702_ENSMUST00000155708|
"""index: 6681, intensity: 5395.0, mobility: 1.105"""	1.69436	0.000481696	1.71901e-06	AEEEAVWGDGSPEPSPRE	generic|sp_P01193_COLI_MOUSE|
"""index: 14490, intensity: 7769.0, mobility: 0.884"""	1.69257	0.000481696	1.73978e-06	PGPTQTLSPNGENNNDIIQDNGTIIPFRKHTVR	generic|sp_Q8R001_MARE2_MOUSE	|generic|sp_Q8R001_MARE2_MOUSE	|generic|tr_E9Q1B7_E9Q1B7_MOUSE__chr18_1_23853664_23853702_ENSMUST00000155708	|generic|tr_E9Q1B7_E9Q1B7_MOUSE__chr18_1_23853664_23853702_ENSMUST00000155708|
"""index: 13246, intensity: 4182.0, mobility: 0.938"""	1.69101	0.000481696	1.758e-06	APPGRPDVFPPPLSSEHNGQVAEDAVSRPKDDGVPEVRAA	generic|tr_A0A087WQ93_A0A087WQ93_MOUSE	|generic|sp_Q0VGU4_VGF_MOUSE|
"""index: 8048, intensity: 4653.0, mobility: 1.051"""	1.68431	0.000481696	1.83892e-06	AQPAPKPEPSFSEYASVQVQRK	generic|sp_P97797_SHPS1_MOUSE	|generic|sp_P97797-2_SHPS1_MOUSE	|generic|sp_P97797-3_SHPS1_MOUSE	|generic|sp_P97797-4_SHPS1_MOUSE	|generic|tr_Q2M4I8_Q2M4I8_MOUSE	|generic|tr_E0CX65_E0CX65_MOUSE|
"""index: 7628, intensity: 4054.0, mobility: 1.126"""	1.65501	0.000481696	2.23841e-06	AEEEAVWGDGSPEPSPREG	generic|sp_P01193_COLI_MOUSE|
"""index: 15352, intensity: 4684.0, mobility: 0.924"""	1.65349	0.000481696	2.26142e-06	LETPVFPGNGDEQPLTENPR	generic|tr_A0A1W2P7R2_A0A1W2P7R2_MOUSE	|generic|sp_P01193_COLI_MOUSE|
"""index: 7728, intensity: 11637.0, mobility: 1.110"""	1.65263	0.000481696	2.27456e-06	AEEEAVWGDGSPEPSPRE	generic|sp_P01193_COLI_MOUSE|
"""index: 6940, intensity: 4096.0, mobility: 1.054"""	1.64596	0.000481696	2.37865e-06	AEEEAVWGDGSPEPSPRE	generic|sp_P01193_COLI_MOUSE|
"""index: 21498, intensity: 4243.0, mobility: 0.990"""	1.63976	0.000481696	2.47964e-06	SKPDDDILDIPLDDPGANAAAAKIQA	generic|sp_P60761_NEUG_MOUSE__chr9_-1_37545953_37552551_ENSMUST00000065668|
"""index: 18495, intensity: 4514.0, mobility: 0.996"""	1.63636	0.000481696	2.5369e-06	AQPPGATNMIGYMGQTAYQYPPPPPPPPPSRK	generic|tr_Q3U741_Q3U741_MOUSE__chr11_-1_106783954_106783992_ENSMUST00000133426	|generic|sp_Q501J6_DDX17_MOUSE__chr11_-1_106783954_106783992_ENSMUST00000133426	|generic|tr_Q3U6Y5_Q3U6Y5_MOUSE	|generic|tr_Q78W10_Q78W10_MOUSE	|generic|tr_Q8K392_Q8K392_MOUSE|
"""index: 7306, intensity: 5368.0, mobility: 1.060"""	1.61643	0.000481696	2.9e-06	AEEEAVWGDGSPEPSPR	generic|sp_P01193_COLI_MOUSE|
"""index: 23063, intensity: 3331.0, mobility: 0.926"""	1.61438	0.000481696	2.94003e-06	YGGFMTSEKSQTPLVTLFK	generic|sp_P01193_COLI_MOUSE|
"""index: 6949, intensity: 62572.0, mobility: 1.134"""	1.60445	0.000481696	3.14277e-06	AEEEAVWGDGSPEPSPRE	generic|sp_P01193_COLI_MOUSE|
"""index: 7052, intensity: 108036.0, mobility: 1.097"""	1.60194	0.000481696	3.19616e-06	AEEEAVWGDGSPEPSPRE	generic|sp_P01193_COLI_MOUSE|
"""index: 2418, intensity: 6405.0, mobility: 0.791"""	1.59732	0.000481696	3.29683e-06	IPVGSLKNEDTPNR	generic|sp_Q03517_SCG2_MOUSE	|generic|tr_Q4W8U9_Q4W8U9_MOUSE|
"""index: 5371, intensity: 8775.0, mobility: 1.024"""	1.59532	0.000481696	3.3414e-06	EAVWGDGSPEPSPRE	generic|sp_P01193_COLI_MOUSE|
"""index: 17198, intensity: 5295.0, mobility: 0.949"""	1.59068	0.000481696	3.44692e-06	GHPVYIVQDGPPQSPPNIYYKV	generic|tr_Q543Q7_Q543Q7_MOUSE|
"""index: 19311, intensity: 5063.0, mobility: 1.018"""	1.59021	0.000481696	3.45799e-06	SVMPSPKVSDTVVEPYNATLSVHQL	generic|IP_3501757_TX=10090	|generic|sp_Q7TMM9_TBB2A_MOUSE__chr17_-1_35836571_35838041_ENSMUST00000134978	|generic|sp_Q922F4_TBB6_MOUSE	|generic|tr_Q99J49_Q99J49_MOUSE	|generic|tr_Q3U9U3_Q3U9U3_MOUSE	|generic|tr_B2RSN3_B2RSN3_MOUSE__chr17_-1_35836571_35838041_ENSMUST00000134978|
"""index: 15239, intensity: 7306.0, mobility: 0.964"""	1.58656	0.000481696	3.54351e-06	LQTLHPYNTFAAGFNSTGLPHSHSTTRV	generic|tr_A0A5S9EES2_A0A5S9EES2_MOUSE	|generic|tr_A2AGI2_A2AGI2_MOUSE	|generic|tr_B2RWZ9_B2RWZ9_MOUSE	|generic|tr_Q69ZI4_Q69ZI4_MOUSE	|generic|tr_A0A5S9EER5_A0A5S9EER5_MOUSE	|generic|tr_A2AGI3_A2AGI3_MOUSE	|generic|sp_Q8BYM5_NLGN3_MOUSE|
"""index: 14407, intensity: 15061.0, mobility: 0.883"""	1.58073	0.000481696	3.68501e-06	PGPTQTLSPNGENNNDIIQDNGTIIPFRKHTVR	generic|sp_Q8R001_MARE2_MOUSE	|generic|sp_Q8R001_MARE2_MOUSE	|generic|tr_E9Q1B7_E9Q1B7_MOUSE__chr18_1_23853664_23853702_ENSMUST00000155708	|generic|tr_E9Q1B7_E9Q1B7_MOUSE__chr18_1_23853664_23853702_ENSMUST00000155708|
"""index: 19135, intensity: 3029.0, mobility: 1.040"""	1.57444	0.000481696	3.84381e-06	VSGDYGHPVYIVQDGPPQSPPNIYYKV	generic|tr_Q543Q7_Q543Q7_MOUSE|
"""index: 24122, intensity: 92420.0, mobility: 1.027"""	1.57034	0.000481696	3.95106e-06	TLADEVSASLAKQGL	generic|II_1128081_TX=10090	|generic|II_1128079_TX=10090	|generic|tr_A0A0A0MQC7_A0A0A0MQC7_MOUSE	|generic|tr_A2A5Y6_A2A5Y6_MOUSE	|generic|sp_P10637_TAU_MOUSE	|generic|sp_P10637-2_TAU_MOUSE	|generic|sp_P10637-4_TAU_MOUSE	|generic|tr_Q3UH19_Q3UH19_MOUSE	|generic|sp_P10637-6_TAU_MOUSE	|generic|tr_Q8C5K4_Q8C5K4_MOUSE	|generic|tr_Q547J4_Q547J4_MOUSE	|generic|tr_B1AQW2_B1AQW2_MOUSE	|generic|sp_TAU_HUMAN_|
"""index: 6555, intensity: 23786.0, mobility: 1.103"""	1.5583	0.000481696	4.28357e-06	EEEAVWGDGSPEPSPRE	generic|sp_P01193_COLI_MOUSE|
"""index: 2927, intensity: 2701.0, mobility: 1.204"""	1.55725	0.000481696	4.31402e-06	AEEPAPGATAGDASSAAGPEQE	generic|sp_P26645_MARCS_MOUSE	|generic|tr_A0A0A1HAM8_A0A0A1HAM8_MOUSE|
"""index: 22242, intensity: 4217.0, mobility: 1.073"""	1.55164	0.000481696	4.4794e-06	RPASPPSVPGGSQQGTPEEAAEALLTESVRSQTH	generic|tr_A0A087WQ93_A0A087WQ93_MOUSE	|generic|sp_Q0VGU4_VGF_MOUSE|
"""index: 1242, intensity: 3954.0, mobility: 0.863"""	1.54916	0.000481696	4.55462e-06	KTETQEKNTLPTKETIEQEKR	generic|tr_A6H6H4_A6H6H4_MOUSE|
"""index: 27153, intensity: 232673.0, mobility: 1.045"""	1.54068	0.000481696	4.82143e-06	TLAEDVTAALAKQGL	generic|sp_P20357_MTAP2_MOUSE__chr1_1_66438885_66439007_ENSMUST00000172486	|generic|tr_Q80ZL4_Q80ZL4_MOUSE__chr1_1_66438885_66439007_ENSMUST00000172486	|generic|tr_Q3TLQ0_Q3TLQ0_MOUSE__chr1_1_66438885_66439007_ENSMUST00000172486	|generic|tr_Q80X35_Q80X35_MOUSE__chr1_1_66438885_66439007_ENSMUST00000172486	|generic|tr_B2KGT5_B2KGT5_MOUSE__chr1_1_66438885_66439007_ENSMUST00000172486	|generic|tr_A0A668KLC6_A0A668KLC6_MOUSE__chr1_1_66438885_66439007_ENSMUST00000172486|
"""index: 1479, intensity: 4042.0, mobility: 0.825"""	1.5384	0.000481696	4.8957e-06	TQEKNTLPTKETIEQEKR	generic|tr_A6H6H4_A6H6H4_MOUSE|
"""index: 8992, intensity: 5190.0, mobility: 0.975"""	1.53546	0.000481696	4.99317e-06	PVVLTSGTGSQAQPQPAANQALAAGTH	generic|tr_Q3UR00_Q3UR00_MOUSE	|generic|tr_Q3UHW0_Q3UHW0_MOUSE	|generic|tr_Q3TQ21_Q3TQ21_MOUSE	|generic|tr_Q3TTW5_Q3TTW5_MOUSE	|generic|tr_Q3TRI4_Q3TRI4_MOUSE	|generic|tr_A8WHM8_A8WHM8_MOUSE	|generic|tr_E9Q6M7_E9Q6M7_MOUSE	|generic|sp_Q80U78_PUM1_MOUSE	|generic|sp_Q80U78-2_PUM1_MOUSE	|generic|sp_Q80U78-4_PUM1_MOUSE|
"""index: 14267, intensity: 23575.0, mobility: 1.027"""	1.53299	0.000481696	5.07681e-06	PGPTQTLSPNGENNNDIIQDNGTIIPFRKHTVR	generic|sp_Q8R001_MARE2_MOUSE	|generic|sp_Q8R001_MARE2_MOUSE	|generic|tr_E9Q1B7_E9Q1B7_MOUSE__chr18_1_23853664_23853702_ENSMUST00000155708	|generic|tr_E9Q1B7_E9Q1B7_MOUSE__chr18_1_23853664_23853702_ENSMUST00000155708|
"""index: 17257, intensity: 5553.0, mobility: 0.957"""	1.51594	0.000481696	5.69217e-06	GHPVYIVQDGPPQSPPNIYYKV	generic|tr_Q543Q7_Q543Q7_MOUSE|
"""index: 3337, intensity: 73929.0, mobility: 0.914"""	1.51524	0.000481696	5.71885e-06	TLPTKETIEQEKRSEIS	generic|tr_A6H6H4_A6H6H4_MOUSE|
"""index: 23540, intensity: 6388.0, mobility: 1.013"""	1.51477	0.000481696	5.73691e-06	TLADEVSASLAKQGL	generic|II_1128081_TX=10090	|generic|II_1128079_TX=10090	|generic|tr_A0A0A0MQC7_A0A0A0MQC7_MOUSE	|generic|tr_A2A5Y6_A2A5Y6_MOUSE	|generic|sp_P10637_TAU_MOUSE	|generic|sp_P10637-2_TAU_MOUSE	|generic|sp_P10637-4_TAU_MOUSE	|generic|tr_Q3UH19_Q3UH19_MOUSE	|generic|sp_P10637-6_TAU_MOUSE	|generic|tr_Q8C5K4_Q8C5K4_MOUSE	|generic|tr_Q547J4_Q547J4_MOUSE	|generic|tr_B1AQW2_B1AQW2_MOUSE	|generic|sp_TAU_HUMAN_|
"""index: 3464, intensity: 11159.0, mobility: 0.919"""	1.51445	0.000481696	5.74912e-06	TLPTKETIEQEKRSEIS	generic|tr_A6H6H4_A6H6H4_MOUSE|
"""index: 16360, intensity: 18834.0, mobility: 1.110"""	1.51267	0.000481696	5.8185e-06	QSGFSLSGAQIDDNIPR	generic|sp_O08553_DPYL2_MOUSE|
"""index: 12687, intensity: 5477.0, mobility: 1.008"""	1.51193	0.000481696	5.84721e-06	LKPRTVATPLNQVANPNSAIFGGARPREEVVQKEQE	generic|tr_Q80U88_Q80U88_MOUSE__chr5_-1_134625358_134625459_ENSMUST00000202289__II_929730	|generic|tr_Q3V244_Q3V244_MOUSE__chr5_-1_134625358_134625459_ENSMUST00000202289__II_929730	|generic|tr_Q3TG58_Q3TG58_MOUSE__chr5_-1_134625358_134625459_ENSMUST00000202289__II_929730	|generic|tr_Q564E5_Q564E5_MOUSE__chr5_-1_134625358_134625459_ENSMUST00000202289__II_929730|
"""index: 12781, intensity: 57538.0, mobility: 0.975"""	1.51193	0.000481696	5.84727e-06	LKPRTVATPLNQVANPNSAIFGGARPREEVVQKEQE	generic|tr_Q80U88_Q80U88_MOUSE__chr5_-1_134625358_134625459_ENSMUST00000202289__II_929730	|generic|tr_Q3V244_Q3V244_MOUSE__chr5_-1_134625358_134625459_ENSMUST00000202289__II_929730	|generic|tr_Q3TG58_Q3TG58_MOUSE__chr5_-1_134625358_134625459_ENSMUST00000202289__II_929730	|generic|tr_Q564E5_Q564E5_MOUSE__chr5_-1_134625358_134625459_ENSMUST00000202289__II_929730|
"""index: 11515, intensity: 3233.0, mobility: 0.932"""	1.5097	0.000481696	5.93558e-06	APVSTGAGGGTVLAKMYPR	generic|sp_Q8R1I2_GRP_MOUSE	|generic|chr18_1_65873631_65873807_ENSMUST00000173530|
"""index: 12698, intensity: 22531.0, mobility: 0.990"""	1.50875	0.000481696	5.97348e-06	LKPRTVATPLNQVANPNSAIFGGARPREEVVQKEQE	generic|tr_Q80U88_Q80U88_MOUSE__chr5_-1_134625358_134625459_ENSMUST00000202289__II_929730	|generic|tr_Q3V244_Q3V244_MOUSE__chr5_-1_134625358_134625459_ENSMUST00000202289__II_929730	|generic|tr_Q3TG58_Q3TG58_MOUSE__chr5_-1_134625358_134625459_ENSMUST00000202289__II_929730	|generic|tr_Q564E5_Q564E5_MOUSE__chr5_-1_134625358_134625459_ENSMUST00000202289__II_929730|
"""index: 4752, intensity: 7715.0, mobility: 0.884"""	1.49946	0.000481696	6.35789e-06	TSLGQETEEEPHVRVA	generic|sp_Q8BGK5_S35F1_MOUSE|
"""index: 16250, intensity: 3893.0, mobility: 1.116"""	1.499	0.000481696	6.37715e-06	QSGFSLSGAQIDDNIPR	generic|sp_O08553_DPYL2_MOUSE|
"""index: 23449, intensity: 288143.0, mobility: 1.045"""	1.49489	0.000481696	6.55552e-06	TLADEVSASLAKQGL	generic|II_1128081_TX=10090	|generic|II_1128079_TX=10090	|generic|tr_A0A0A0MQC7_A0A0A0MQC7_MOUSE	|generic|tr_A2A5Y6_A2A5Y6_MOUSE	|generic|sp_P10637_TAU_MOUSE	|generic|sp_P10637-2_TAU_MOUSE	|generic|sp_P10637-4_TAU_MOUSE	|generic|tr_Q3UH19_Q3UH19_MOUSE	|generic|sp_P10637-6_TAU_MOUSE	|generic|tr_Q8C5K4_Q8C5K4_MOUSE	|generic|tr_Q547J4_Q547J4_MOUSE	|generic|tr_B1AQW2_B1AQW2_MOUSE	|generic|sp_TAU_HUMAN_|
"""index: 25782, intensity: 23347.0, mobility: 0.937"""	1.49301	0.000481696	6.63912e-06	APQGSLGEYLFERLTLKHD	generic|tr_Q9CPX4_Q9CPX4_MOUSE__chr7_-1_45458107_45458244_ENSMUST00000210106__II_3458510	|generic|tr_A0A1B0GR60_A0A1B0GR60_MOUSE__chr7_-1_45458107_45458244_ENSMUST00000210106__II_3458510	|generic|tr_Q9CZE7_Q9CZE7_MOUSE__chr7_-1_45458107_45458244_ENSMUST00000210106__II_3458510	|generic|IP_1120967_TX=10090	|generic|tr_Q3TJJ6_Q3TJJ6_MOUSE__chr7_-1_45458107_45458244_ENSMUST00000210106	|generic|tr_Q3UL79_Q3UL79_MOUSE__chr7_-1_45458107_45458244_ENSMUST00000210106	|generic|sp_P29391_FRIL1_MOUSE__chr7_-1_45458107_45458244_ENSMUST00000210106	|generic|tr_Q3THE6_Q3THE6_MOUSE|
"""index: 23973, intensity: 332878.0, mobility: 1.044"""	1.48868	0.000481696	6.83486e-06	TLADEVSASLAKQGL	generic|II_1128081_TX=10090	|generic|II_1128079_TX=10090	|generic|tr_A0A0A0MQC7_A0A0A0MQC7_MOUSE	|generic|tr_A2A5Y6_A2A5Y6_MOUSE	|generic|sp_P10637_TAU_MOUSE	|generic|sp_P10637-2_TAU_MOUSE	|generic|sp_P10637-4_TAU_MOUSE	|generic|tr_Q3UH19_Q3UH19_MOUSE	|generic|sp_P10637-6_TAU_MOUSE	|generic|tr_Q8C5K4_Q8C5K4_MOUSE	|generic|tr_Q547J4_Q547J4_MOUSE	|generic|tr_B1AQW2_B1AQW2_MOUSE	|generic|sp_TAU_HUMAN_|
"""index: 23618, intensity: 913257.0, mobility: 1.049"""	1.4844	0.000481696	7.034e-06	TLADEVSASLAKQGL	generic|II_1128081_TX=10090	|generic|II_1128079_TX=10090	|generic|tr_A0A0A0MQC7_A0A0A0MQC7_MOUSE	|generic|tr_A2A5Y6_A2A5Y6_MOUSE	|generic|sp_P10637_TAU_MOUSE	|generic|sp_P10637-2_TAU_MOUSE	|generic|sp_P10637-4_TAU_MOUSE	|generic|tr_Q3UH19_Q3UH19_MOUSE	|generic|sp_P10637-6_TAU_MOUSE	|generic|tr_Q8C5K4_Q8C5K4_MOUSE	|generic|tr_Q547J4_Q547J4_MOUSE	|generic|tr_B1AQW2_B1AQW2_MOUSE	|generic|sp_TAU_HUMAN_|
"""index: 5402, intensity: 67624.0, mobility: 1.007"""	1.47796	0.000481696	7.34429e-06	EAVWGDGSPEPSPRE	generic|sp_P01193_COLI_MOUSE|
"""index: 3157, intensity: 4105.0, mobility: 0.827"""	1.4754	0.000481696	7.47172e-06	AAGFNSTGLPHSHSTTRV	generic|tr_A0A5S9EES2_A0A5S9EES2_MOUSE	|generic|tr_A2AGI2_A2AGI2_MOUSE	|generic|tr_B2RWZ9_B2RWZ9_MOUSE	|generic|tr_Q69ZI4_Q69ZI4_MOUSE	|generic|tr_A0A5S9EER5_A0A5S9EER5_MOUSE	|generic|tr_A2AGI3_A2AGI3_MOUSE	|generic|sp_Q8BYM5_NLGN3_MOUSE|
"""index: 7661, intensity: 4883.0, mobility: 1.132"""	1.47376	0.000481696	7.55465e-06	AEEEAVWGDGSPEPSPREG	generic|sp_P01193_COLI_MOUSE|
"""index: 14520, intensity: 23083.0, mobility: 1.158"""	1.4701	0.000481696	7.74251e-06	IVQDGPPQSPPNIYYKV	generic|tr_Q543Q7_Q543Q7_MOUSE|
"""index: 3462, intensity: 95601.0, mobility: 0.870"""	1.46588	0.000481696	7.96476e-06	TLPTKETIEQEKRSEIS	generic|tr_A6H6H4_A6H6H4_MOUSE|
"""index: 27143, intensity: 5200.0, mobility: 1.102"""	1.46263	0.000481696	8.14053e-06	TLAEDVTAALAKQGL	generic|sp_P20357_MTAP2_MOUSE__chr1_1_66438885_66439007_ENSMUST00000172486	|generic|tr_Q80ZL4_Q80ZL4_MOUSE__chr1_1_66438885_66439007_ENSMUST00000172486	|generic|tr_Q3TLQ0_Q3TLQ0_MOUSE__chr1_1_66438885_66439007_ENSMUST00000172486	|generic|tr_Q80X35_Q80X35_MOUSE__chr1_1_66438885_66439007_ENSMUST00000172486	|generic|tr_B2KGT5_B2KGT5_MOUSE__chr1_1_66438885_66439007_ENSMUST00000172486	|generic|tr_A0A668KLC6_A0A668KLC6_MOUSE__chr1_1_66438885_66439007_ENSMUST00000172486|
"""index: 10876, intensity: 4563.0, mobility: 0.840"""	1.46157	0.000481696	8.19865e-06	PSAPPPASAGLKSHPPPPEK	generic|tr_A0A0N4SUI7_A0A0N4SUI7_MOUSE__chrX_1_153723700_153723906_ENSMUST00000149514|
"""index: 19475, intensity: 8631.0, mobility: 1.069"""	1.45528	0.000481696	8.55176e-06	SVFQELGKLTGPSNQ	generic|sp_Q03517_SCG2_MOUSE	|generic|tr_Q4W8U9_Q4W8U9_MOUSE|
"""index: 10357, intensity: 10658.0, mobility: 0.803"""	1.44382	0.000481696	9.2355e-06	SYSMEHFRWGKPV	generic|sp_P01193_COLI_MOUSE|
"""index: 23778, intensity: 8663.0, mobility: 1.012"""	1.44361	0.000481696	9.24874e-06	TLADEVSASLAKQGL	generic|II_1128081_TX=10090	|generic|II_1128079_TX=10090	|generic|tr_A0A0A0MQC7_A0A0A0MQC7_MOUSE	|generic|tr_A2A5Y6_A2A5Y6_MOUSE	|generic|sp_P10637_TAU_MOUSE	|generic|sp_P10637-2_TAU_MOUSE	|generic|sp_P10637-4_TAU_MOUSE	|generic|tr_Q3UH19_Q3UH19_MOUSE	|generic|sp_P10637-6_TAU_MOUSE	|generic|tr_Q8C5K4_Q8C5K4_MOUSE	|generic|tr_Q547J4_Q547J4_MOUSE	|generic|tr_B1AQW2_B1AQW2_MOUSE	|generic|sp_TAU_HUMAN_|
"""index: 13150, intensity: 2659.0, mobility: 1.292"""	1.4364	0.000481696	9.70728e-06	AMNQPQTQYSATPNYTYSNEM	generic|sp_Q9JKD3_SCAM5_MOUSE__chr9_-1_57443670_57443780_ENSMUST00000215208__II_3456302|
"""index: 15776, intensity: 4576.0, mobility: 0.986"""	1.43575	0.000481696	9.7498e-06	PGPTQTLSPNGENNNDIIQDNGTIIPFRKHT	generic|sp_Q8R001_MARE2_MOUSE	|generic|sp_Q8R001_MARE2_MOUSE	|generic|tr_E9Q1B7_E9Q1B7_MOUSE__chr18_1_23853664_23853702_ENSMUST00000155708	|generic|tr_E9Q1B7_E9Q1B7_MOUSE__chr18_1_23853664_23853702_ENSMUST00000155708|
"""index: 7748, intensity: 4177.0, mobility: 1.126"""	1.43358	0.000481696	9.89241e-06	AEEEAVWGDGSPEPSPRE	generic|sp_P01193_COLI_MOUSE|
"""index: 22318, intensity: 2960.0, mobility: 1.252"""	1.43349	0.000481696	9.89877e-06	AYPATAAAAPMIGYPMPTGYSQ	generic|tr_Q921Y3_Q921Y3_MOUSE__chr11_-1_106781850_106782137_ENSMUST00000133426__II_1125049	|generic|tr_Q9CSD9_Q9CSD9_MOUSE__chr11_-1_106783954_106783992_ENSMUST00000133426__II_1125049	|generic|tr_Q3V0Z8_Q3V0Z8_MOUSE__chr11_-1_106784876_106784983_ENSMUST00000133426__II_1125049	|generic|tr_A1L333_A1L333_MOUSE__chr11_-1_106784876_106784983_ENSMUST00000133426__II_1125049	|generic|tr_Q3UXW3_Q3UXW3_MOUSE__chr11_-1_106784876_106784983_ENSMUST00000133426__II_1125049	|generic|tr_Q5U222_Q5U222_MOUSE__chr11_-1_106784876_106784983_ENSMUST00000133426__II_1125049	|generic|tr_Q8BTS0_Q8BTS0_MOUSE__chr11_-1_106784876_106784983_ENSMUST00000133426__II_1125049|
"""index: 5393, intensity: 3238.0, mobility: 1.017"""	1.43235	0.000481696	9.97461e-06	EAVWGDGSPEPSPRE	generic|sp_P01193_COLI_MOUSE|
"""index: 21512, intensity: 3367.0, mobility: 0.995"""	1.42371	0.000481696	1.05699e-05	SKPDDDILDIPLDDPGANAAAAKIQA	generic|sp_P60761_NEUG_MOUSE__chr9_-1_37545953_37552551_ENSMUST00000065668|
"""index: 6766, intensity: 24145.0, mobility: 1.107"""	1.41799	0.000481696	1.09835e-05	AEEEAVWGDGSPEPSPRE	generic|sp_P01193_COLI_MOUSE|
"""index: 7211, intensity: 2782.0, mobility: 1.223"""	1.4177	0.000481696	1.10049e-05	EQAVTDAAMTSKTLGKVT	generic|sp_P20357_MTAP2_MOUSE__chr1_1_66438885_66439007_ENSMUST00000172486	|generic|tr_G3UZK9_G3UZK9_MOUSE	|generic|tr_Q3URJ7_Q3URJ7_MOUSE	|generic|tr_A0A668KLC6_A0A668KLC6_MOUSE__chr1_1_66438885_66439007_ENSMUST00000172486|
"""index: 5021, intensity: 5290.0, mobility: 0.846"""	1.41005	0.000481696	1.15844e-05	RAEEEAVWGDGSPEPSPRE	generic|sp_P01193_COLI_MOUSE|
"""index: 6816, intensity: 4503.0, mobility: 0.875"""	1.40858	0.000481696	1.16997e-05	TVPIEAVTSKTSNIR	generic|tr_Q8BNA5_Q8BNA5_MOUSE__chr7_-1_144436965_144437021_ENSMUST00000134131	|generic|tr_Q921L6_Q921L6_MOUSE__chr7_-1_144436965_144437021_ENSMUST00000134131	|generic|sp_Q60598_SRC8_MOUSE__chr7_-1_144436965_144437021_ENSMUST00000134131|
"""index: 2714, intensity: 2681.0, mobility: 0.962"""	1.40734	0.000481696	1.17973e-05	VASSGLQSVVHR	generic|sp_Q9DC28_KC1D_MOUSE|
"""index: 7664, intensity: 6138.0, mobility: 0.916"""	1.40428	0.000481696	1.20421e-05	TYAPVISAEKAYHEQ	generic|tr_Q99KA2_Q99KA2_MOUSE__IP_3506393	|generic|tr_A0A0A0MQA5_A0A0A0MQA5_MOUSE__chr1_-1_75215622_75215885_ENSMUST00000188593__IP_3506393	|generic|sp_P05213_TBA1B_MOUSE__IP_3506392	|generic|tr_Q52L87_Q52L87_MOUSE__IP_3506392	|generic|sp_P68368_TBA4A_MOUSE__chr1_-1_75215622_75215885_ENSMUST00000188593__IP_3506393	|generic|tr_Q3TIZ0_Q3TIZ0_MOUSE__IP_3506393	|generic|sp_P68369_TBA1A_MOUSE__IP_3506392	|generic|IP_988840_TX=10090	|generic|IP_1052575_TX=10090	|generic|IP_3456589_TX=10090	|generic|IP_3502747_TX=10090	|generic|tr_Q9D9Y2_Q9D9Y2_MOUSE	|generic|sp_P05214_TBA3_MOUSE|
"""index: 7193, intensity: 3368.0, mobility: 1.116"""	1.39916	0.000481696	1.24627e-05	SVGSSASSTQPLLVHEDA	generic|tr_Q3ULJ6_Q3ULJ6_MOUSE__chr5_1_75654426_75654545_ENSMUST00000202167	|generic|sp_P05532_KIT_MOUSE__chr5_1_75654426_75654545_ENSMUST00000202167	|generic|sp_P05532-2_KIT_MOUSE__chr5_1_75654426_75654545_ENSMUST00000202167	|generic|sp_P05532-3_KIT_MOUSE__chr5_1_75654426_75654545_ENSMUST00000202167|
"""index: 8089, intensity: 3164.0, mobility: 1.208"""	1.39512	0.000481696	1.28057e-05	APAPAAPAAAEPQAEAPAAAASSEQSVAVKE	generic|sp_Q91XV3_BASP1_MOUSE|
"""index: 21298, intensity: 3081.0, mobility: 1.140"""	1.39329	0.000481696	1.29637e-05	SLSAASAPLVETSTPLRL	generic|sp_Q9QXV0_PCS1N_MOUSE|
"""index: 6882, intensity: 4439.0, mobility: 0.877"""	1.39217	0.000481696	1.30617e-05	TVPIEAVTSKTSNIR	generic|tr_Q8BNA5_Q8BNA5_MOUSE__chr7_-1_144436965_144437021_ENSMUST00000134131	|generic|tr_Q921L6_Q921L6_MOUSE__chr7_-1_144436965_144437021_ENSMUST00000134131	|generic|sp_Q60598_SRC8_MOUSE__chr7_-1_144436965_144437021_ENSMUST00000134131|
"""index: 8481, intensity: 3220.0, mobility: 1.110"""	1.39043	0.000481696	1.32149e-05	AEEEAVWGDGSPEPSPRE	generic|sp_P01193_COLI_MOUSE|
"""index: 17181, intensity: 3814.0, mobility: 0.952"""	1.38822	0.000481696	1.34127e-05	GHPVYIVQDGPPQSPPNIYYKV	generic|tr_Q543Q7_Q543Q7_MOUSE|
"""index: 3706, intensity: 257365.0, mobility: 0.906"""	1.38711	0.000481696	1.35126e-05	TLPTKETIEQEKRSEIS	generic|tr_A6H6H4_A6H6H4_MOUSE|
"""index: 22152, intensity: 35248.0, mobility: 0.943"""	1.3862	0.000481696	1.35956e-05	YGGFMTSEKSQTPLVTLFKNAIIKNAHKKGQ	generic|sp_P01193_COLI_MOUSE|
"""index: 14208, intensity: 5095.0, mobility: 1.027"""	1.38413	0.000481696	1.37856e-05	PGPTQTLSPNGENNNDIIQDNGTIIPFRKHTVR	generic|sp_Q8R001_MARE2_MOUSE	|generic|sp_Q8R001_MARE2_MOUSE	|generic|tr_E9Q1B7_E9Q1B7_MOUSE__chr18_1_23853664_23853702_ENSMUST00000155708	|generic|tr_E9Q1B7_E9Q1B7_MOUSE__chr18_1_23853664_23853702_ENSMUST00000155708|
"""index: 16408, intensity: 30942.0, mobility: 0.940"""	1.3824	0.000481696	1.39469e-05	AIPQPDLTKLHQLAMQQSH	generic|tr_Q3TF69_Q3TF69_MOUSE__II_3495156	|generic|tr_A0A2R8W6U6_A0A2R8W6U6_MOUSE__chr15_1_102490634_102490807_ENSMUST00000230631__II_772974	|generic|tr_A0A2R8VHP9_A0A2R8VHP9_MOUSE__chr15_1_102490634_102490807_ENSMUST00000230631__II_772974	|generic|sp_Q61990_PCBP2_MOUSE__chr15_1_102490634_102490807_ENSMUST00000230631__II_772974	|generic|sp_Q61990-2_PCBP2_MOUSE__chr15_1_102490634_102490807_ENSMUST00000230631__II_772974	|generic|sp_Q61990-3_PCBP2_MOUSE__chr15_1_102490634_102490807_ENSMUST00000230631__II_772974	|generic|tr_A0A2R8VI92_A0A2R8VI92_MOUSE__chr15_1_102490634_102490807_ENSMUST00000230631__II_772974	|generic|tr_B2M1R7_B2M1R7_MOUSE__chr15_1_102490634_102490807_ENSMUST00000230631__II_772974	|generic|tr_Q3TT81_Q3TT81_MOUSE__chr15_1_102490634_102490807_ENSMUST00000230631__II_772974	|generic|tr_A0A2R8W6H3_A0A2R8W6H3_MOUSE__chr15_1_102490634_102490807_ENSMUST00000230631__II_772974	|generic|tr_A0A2R8VKF0_A0A2R8VKF0_MOUSE	|generic|tr_A0A2R8VHZ0_A0A2R8VHZ0_MOUSE	|generic|tr_A0A2R8VJY1_A0A2R8VJY1_MOUSE	|generic|tr_A0A2R8VI73_A0A2R8VI73_MOUSE	|generic|tr_A0A2R8VI12_A0A2R8VI12_MOUSE	|generic|tr_A0A2R8VHY9_A0A2R8VHY9_MOUSE	|generic|tr_A0A2R8VHL8_A0A2R8VHL8_MOUSE|
"""index: 14335, intensity: 7524.0, mobility: 0.947"""	1.37892	0.000481696	1.42767e-05	PGPTQTLSPNGENNNDIIQDNGTIIPFRKHTVR	generic|sp_Q8R001_MARE2_MOUSE	|generic|sp_Q8R001_MARE2_MOUSE	|generic|tr_E9Q1B7_E9Q1B7_MOUSE__chr18_1_23853664_23853702_ENSMUST00000155708	|generic|tr_E9Q1B7_E9Q1B7_MOUSE__chr18_1_23853664_23853702_ENSMUST00000155708|
"""index: 2486, intensity: 28405.0, mobility: 0.793"""	1.37778	0.000481696	1.43858e-05	IPVGSLKNEDTPNR	generic|sp_Q03517_SCG2_MOUSE	|generic|tr_Q4W8U9_Q4W8U9_MOUSE|
"""index: 18681, intensity: 8005.0, mobility: 1.018"""	1.36835	0.000481696	1.53257e-05	AQPPGATNMIGYMGQTAYQYPPPPPPPPPSRK	generic|tr_Q3U741_Q3U741_MOUSE__chr11_-1_106783954_106783992_ENSMUST00000133426	|generic|sp_Q501J6_DDX17_MOUSE__chr11_-1_106783954_106783992_ENSMUST00000133426	|generic|tr_Q3U6Y5_Q3U6Y5_MOUSE	|generic|tr_Q78W10_Q78W10_MOUSE	|generic|tr_Q8K392_Q8K392_MOUSE|
"""index: 3995, intensity: 4085.0, mobility: 0.899"""	1.36825	0.000481696	1.53363e-05	LSTSDTSHRGTPSEDEAKAETIRNLR	generic|sp_Q8JZP2_SYN3_MOUSE__chr10_-1_86466975_86467268_ENSMUST00000145864__II_1149215	|generic|tr_Q9QZA3_Q9QZA3_MOUSE__chr10_-1_86407609_86407689_ENSMUST00000145864	|generic|tr_Q3KN99_Q3KN99_MOUSE__chr10_-1_86407609_86407689_ENSMUST00000145864|
"""index: 6621, intensity: 24476.0, mobility: 1.103"""	1.36633	0.000481696	1.55351e-05	AKAPAPAAPAAAEPQAEAPAAAASSEQSVAVKE	generic|sp_Q91XV3_BASP1_MOUSE|
"""index: 22593, intensity: 3829.0, mobility: 1.040"""	1.36602	0.000481696	1.55675e-05	YGGFMTSEKSQTPLVTLFKNAIIKNAHKK	generic|sp_P01193_COLI_MOUSE|
"""index: 21425, intensity: 63642.0, mobility: 1.141"""	1.36598	0.000481696	1.5571e-05	SLSAASAPLVETSTPLRL	generic|sp_Q9QXV0_PCS1N_MOUSE|
"""index: 19814, intensity: 2829.0, mobility: 1.242"""	1.36333	0.000481696	1.58505e-05	AYVPVYPVGTPYAGGTPGGPGVTS	generic|sp_O35449_PRRT1_MOUSE__chr17_1_34632084_34632260_ENSMUST00000172945__II_1066299|
"""index: 12852, intensity: 4939.0, mobility: 0.931"""	1.36124	0.000481696	1.6075e-05	MDVVKYESGPDGGEEMRKMKLGLVK	generic|tr_Q7M702_Q7M702_MOUSE|
"""index: 28716, intensity: 4826.0, mobility: 1.229"""	1.36088	0.000481696	1.61134e-05	MITDVQLAIFANMLGVSLFLLVVLYHYVAVNNPKKQE	generic|sp_Q99LX8_OST4_MOUSE__chr5_-1_30907422_30907535_ENSMUST00000132034|
"""index: 27135, intensity: 10095.0, mobility: 0.972"""	1.35904	0.000481696	1.63142e-05	SSPETLISDLLMKESTENAPR	generic|sp_P57774_NPY_MOUSE__chr6_1_49823598_49829327_ENSMUST00000031843|
"""index: 27086, intensity: 10794.0, mobility: 1.046"""	1.35892	0.000481696	1.63265e-05	TLAEDVTAALAKQGL	generic|sp_P20357_MTAP2_MOUSE__chr1_1_66438885_66439007_ENSMUST00000172486	|generic|tr_Q80ZL4_Q80ZL4_MOUSE__chr1_1_66438885_66439007_ENSMUST00000172486	|generic|tr_Q3TLQ0_Q3TLQ0_MOUSE__chr1_1_66438885_66439007_ENSMUST00000172486	|generic|tr_Q80X35_Q80X35_MOUSE__chr1_1_66438885_66439007_ENSMUST00000172486	|generic|tr_B2KGT5_B2KGT5_MOUSE__chr1_1_66438885_66439007_ENSMUST00000172486	|generic|tr_A0A668KLC6_A0A668KLC6_MOUSE__chr1_1_66438885_66439007_ENSMUST00000172486|
"""index: 10407, intensity: 6475.0, mobility: 1.033"""	1.35404	0.000481696	1.68707e-05	AVAGGAGVGGDSHLALPALERDHLNHHHYVA	generic|sp_P0C192_LRC4B_MOUSE__chr16_1_91662218_91662247_ENSMUST00000117633|
"""index: 2971, intensity: 5169.0, mobility: 0.859"""	1.35365	0.000481696	1.69142e-05	SPGFSDSTSAAKETAAAHQAS	generic|sp_P14873_MAP1B_MOUSE	|generic|tr_B2RQQ5_B2RQQ5_MOUSE|
"""index: 23730, intensity: 108368.0, mobility: 1.019"""	1.35075	0.000481696	1.72465e-05	TLADEVSASLAKQGL	generic|II_1128081_TX=10090	|generic|II_1128079_TX=10090	|generic|tr_A0A0A0MQC7_A0A0A0MQC7_MOUSE	|generic|tr_A2A5Y6_A2A5Y6_MOUSE	|generic|sp_P10637_TAU_MOUSE	|generic|sp_P10637-2_TAU_MOUSE	|generic|sp_P10637-4_TAU_MOUSE	|generic|tr_Q3UH19_Q3UH19_MOUSE	|generic|sp_P10637-6_TAU_MOUSE	|generic|tr_Q8C5K4_Q8C5K4_MOUSE	|generic|tr_Q547J4_Q547J4_MOUSE	|generic|tr_B1AQW2_B1AQW2_MOUSE	|generic|sp_TAU_HUMAN_|
"""index: 14113, intensity: 4885.0, mobility: 1.130"""	1.35017	0.000481696	1.73143e-05	IVQDGPPQSPPNIYYKV	generic|tr_Q543Q7_Q543Q7_MOUSE|
"""index: 7072, intensity: 6930.0, mobility: 0.842"""	1.34886	0.000481696	1.7467e-05	AEEEAVWGDGSPEPSPRE	generic|sp_P01193_COLI_MOUSE|
"""index: 3659, intensity: 3088.0, mobility: 1.175"""	1.34737	0.000481696	1.76422e-05	AEPSTPSGPESGPTPASAEQNE	generic|sp_P28667_MRP_MOUSE|
"""index: 20844, intensity: 4009.0, mobility: 0.978"""	1.344	0.000481696	1.80466e-05	TISPLDLAKLNQVARQQSHF	generic|sp_P60335_PCBP1_MOUSE|
"""index: 6943, intensity: 5375.0, mobility: 0.824"""	1.34273	0.000481696	1.8201e-05	AEEEAVWGDGSPEPSPRE	generic|sp_P01193_COLI_MOUSE|
"""index: 4596, intensity: 3848.0, mobility: 0.956"""	1.34064	0.000481696	1.84577e-05	AGPQAAEPSTPSGPESGPTPASAEQNE	generic|sp_P28667_MRP_MOUSE|
"""index: 27342, intensity: 7486.0, mobility: 1.075"""	1.33136	0.000481696	1.96436e-05	QYDGVAELDQLLHY	generic|tr_Q3UZU8_Q3UZU8_MOUSE	|generic|sp_P16014_SCG1_MOUSE	|generic|tr_Q8BP91_Q8BP91_MOUSE|
"""index: 3502, intensity: 2517.0, mobility: 1.174"""	1.32575	0.000481696	2.03972e-05	AEPSTPSGPESGPTPASAEQNE	generic|sp_P28667_MRP_MOUSE|
"""index: 4608, intensity: 11766.0, mobility: 0.826"""	1.32208	0.000481696	2.09059e-05	TPPPPYEQVVKDK	generic|sp_Q8R1C3_VOPP1_MOUSE__chr6_-1_57774707_57774748_ENSMUST00000204878|
"""index: 22475, intensity: 7013.0, mobility: 0.898"""	1.32054	0.000481696	2.11235e-05	DADSSVEKQVALLKALYGHGQISH	generic|tr_A0A0A0MQA8_A0A0A0MQA8_MOUSE	|generic|sp_P41539_TKN1_MOUSE|
"""index: 23269, intensity: 3516.0, mobility: 1.043"""	1.32037	0.000481696	2.11472e-05	TLADEVSASLAKQGL	generic|II_1128081_TX=10090	|generic|II_1128079_TX=10090	|generic|tr_A0A0A0MQC7_A0A0A0MQC7_MOUSE	|generic|tr_A2A5Y6_A2A5Y6_MOUSE	|generic|sp_P10637_TAU_MOUSE	|generic|sp_P10637-2_TAU_MOUSE	|generic|sp_P10637-4_TAU_MOUSE	|generic|tr_Q3UH19_Q3UH19_MOUSE	|generic|sp_P10637-6_TAU_MOUSE	|generic|tr_Q8C5K4_Q8C5K4_MOUSE	|generic|tr_Q547J4_Q547J4_MOUSE	|generic|tr_B1AQW2_B1AQW2_MOUSE	|generic|sp_TAU_HUMAN_|
"""index: 6898, intensity: 4928.0, mobility: 0.875"""	1.31861	0.000481696	2.13992e-05	TVPIEAVTSKTSNIR	generic|tr_Q8BNA5_Q8BNA5_MOUSE__chr7_-1_144436965_144437021_ENSMUST00000134131	|generic|tr_Q921L6_Q921L6_MOUSE__chr7_-1_144436965_144437021_ENSMUST00000134131	|generic|sp_Q60598_SRC8_MOUSE__chr7_-1_144436965_144437021_ENSMUST00000134131|
"""index: 12653, intensity: 54990.0, mobility: 0.983"""	1.31705	0.000481696	2.16231e-05	LKPRTVATPLNQVANPNSAIFGGARPREEVVQKEQE	generic|tr_Q80U88_Q80U88_MOUSE__chr5_-1_134625358_134625459_ENSMUST00000202289__II_929730	|generic|tr_Q3V244_Q3V244_MOUSE__chr5_-1_134625358_134625459_ENSMUST00000202289__II_929730	|generic|tr_Q3TG58_Q3TG58_MOUSE__chr5_-1_134625358_134625459_ENSMUST00000202289__II_929730	|generic|tr_Q564E5_Q564E5_MOUSE__chr5_-1_134625358_134625459_ENSMUST00000202289__II_929730|
"""index: 16299, intensity: 7874.0, mobility: 1.137"""	1.31138	0.000481696	2.24627e-05	QSGFSLSGAQIDDNIPR	generic|sp_O08553_DPYL2_MOUSE|
"""index: 4769, intensity: 3739.0, mobility: 1.097"""	1.3083	0.000481696	2.29317e-05	TSLGQETEEEPHVRVA	generic|sp_Q8BGK5_S35F1_MOUSE|
"""index: 13206, intensity: 23468.0, mobility: 0.996"""	1.30555	0.000481696	2.33583e-05	AQMEEKPVPAAPVPSPVAPAPVPSRRNPPGGKSSLVLG	generic|sp_P97825_JUPI1_MOUSE__II_1124041|
"""index: 7037, intensity: 5015.0, mobility: 1.085"""	1.30529	0.000481696	2.33988e-05	EEEAVWGDGSPEPSPRE	generic|sp_P01193_COLI_MOUSE|
"""index: 17940, intensity: 5975.0, mobility: 0.965"""	1.30306	0.000481696	2.37515e-05	APNLSRMGAVPVMIPAQSKDGSIV	generic|sp_P97792_CXAR_MOUSE__chr16_1_78334866_78334964_ENSMUST00000231251|
"""index: 16742, intensity: 6594.0, mobility: 0.850"""	1.29731	0.000481696	2.46873e-05	TISPLDLAKLNQVARQQSH	generic|sp_P60335_PCBP1_MOUSE|
"""index: 3146, intensity: 2650.0, mobility: 0.822"""	1.2955	0.000481696	2.4988e-05	AAGFNSTGLPHSHSTTRV	generic|tr_A0A5S9EES2_A0A5S9EES2_MOUSE	|generic|tr_A2AGI2_A2AGI2_MOUSE	|generic|tr_B2RWZ9_B2RWZ9_MOUSE	|generic|tr_Q69ZI4_Q69ZI4_MOUSE	|generic|tr_A0A5S9EER5_A0A5S9EER5_MOUSE	|generic|tr_A2AGI3_A2AGI3_MOUSE	|generic|sp_Q8BYM5_NLGN3_MOUSE|
"""index: 8346, intensity: 3881.0, mobility: 0.959"""	1.29519	0.000481696	2.50409e-05	ESSFSLSGSQIDDHVPKRASA	generic|sp_Q9EQF6_DPYL5_MOUSE__chr5_1_30791522_30791638_ENSMUST00000198503__II_944569|
"""index: 26255, intensity: 39013.0, mobility: 0.926"""	1.28793	0.000481696	2.62901e-05	GRTLSDYNIQKESTLHLVLRLRGG	generic|tr_B0LAC2_B0LAC2_MOUSE__IP_825414	|generic|tr_E9Q5F6_E9Q5F6_MOUSE__II_647476	|generic|tr_E9Q5F6_E9Q5F6_MOUSE__II_647476	|generic|tr_Q922Z8_Q922Z8_MOUSE__II_647476	|generic|tr_Q922Z8_Q922Z8_MOUSE__II_647476	|generic|tr_Q922Z8_Q922Z8_MOUSE__II_647476	|generic|tr_Q922Z8_Q922Z8_MOUSE__II_647476	|generic|tr_Q922Z8_Q922Z8_MOUSE__II_647476	|generic|tr_Q922Z8_Q922Z8_MOUSE__II_647476	|generic|tr_Q922Z8_Q922Z8_MOUSE__II_647476	|generic|tr_Q3TH47_Q3TH47_MOUSE__II_647476	|generic|tr_Q3TH47_Q3TH47_MOUSE__II_647476	|generic|tr_Q3TH47_Q3TH47_MOUSE__II_647476	|generic|tr_Q8VC46_Q8VC46_MOUSE__II_647476	|generic|tr_Q8VC46_Q8VC46_MOUSE__II_647476	|generic|tr_Q8VC46_Q8VC46_MOUSE__II_647476	|generic|tr_Q8VC46_Q8VC46_MOUSE__II_647476	|generic|tr_Q8VC46_Q8VC46_MOUSE__II_647476	|generic|tr_Q8VC46_Q8VC46_MOUSE__II_647476	|generic|tr_Q8VC46_Q8VC46_MOUSE__II_647476	|generic|tr_Q8VC46_Q8VC46_MOUSE__II_647476	|generic|tr_Q922B0_Q922B0_MOUSE__II_647476	|generic|tr_Q922B0_Q922B0_MOUSE__II_647476	|generic|tr_Q5SX22_Q5SX22_MOUSE__II_647476	|generic|tr_Q5SX22_Q5SX22_MOUSE__II_647476	|generic|tr_Q5SX22_Q5SX22_MOUSE__II_647476	|generic|tr_Q8R0Z9_Q8R0Z9_MOUSE__II_647476	|generic|tr_Q8R0Z9_Q8R0Z9_MOUSE__II_647476	|generic|tr_Q8R0Z9_Q8R0Z9_MOUSE__II_647476	|generic|tr_Q8R0Z9_Q8R0Z9_MOUSE__II_647476	|generic|sp_P0CG50_UBC_MOUSE__II_647476	|generic|sp_P0CG50_UBC_MOUSE__II_647476	|generic|sp_P0CG50_UBC_MOUSE__II_647476	|generic|sp_P0CG50_UBC_MOUSE__II_647476	|generic|sp_P0CG50_UBC_MOUSE__II_647476	|generic|sp_P0CG50_UBC_MOUSE__II_647476	|generic|sp_P0CG50_UBC_MOUSE__II_647476	|generic|sp_P0CG50_UBC_MOUSE__II_647476	|generic|sp_P0CG50_UBC_MOUSE__II_647476	|generic|tr_Q78XY9_Q78XY9_MOUSE__II_647476	|generic|tr_Q78XY9_Q78XY9_MOUSE__II_647476	|generic|tr_Q78XY9_Q78XY9_MOUSE__II_647476	|generic|tr_Q78XY9_Q78XY9_MOUSE__II_647476	|generic|tr_A5JUZ1_A5JUZ1_MOUSE__II_647476	|generic|sp_P62984_RL40_MOUSE__II_866586	|generic|tr_E9QNP0_E9QNP0_MOUSE__II_866571	|generic|tr_E9Q4P0_E9Q4P0_MOUSE__II_866571	|generic|tr_A0A0A6YW67_A0A0A6YW67_MOUSE__II_647476	|generic|tr_E9Q9J0_E9Q9J0_MOUSE__II_647476	|generic|tr_Q642L7_Q642L7_MOUSE__II_647476	|generic|IP_899761_TX=10090	|generic|sp_RS27A_HUMAN_|
"""index: 16518, intensity: 6990.0, mobility: 0.840"""	1.28356	0.000481696	2.70722e-05	TELGSGDKVLALAGFDVEKAKK	generic|sp_Q8K3C3_LZIC_MOUSE|
"""index: 6514, intensity: 4421.0, mobility: 1.122"""	1.28339	0.000481696	2.71044e-05	EEEAVWGDGSPEPSPRE	generic|sp_P01193_COLI_MOUSE|
"""index: 16274, intensity: 3634.0, mobility: 1.138"""	1.28261	0.000481696	2.72471e-05	QSGFSLSGAQIDDNIPR	generic|sp_O08553_DPYL2_MOUSE|
"""index: 6641, intensity: 9835.0, mobility: 1.064"""	1.2816	0.000481696	2.74309e-05	AKAPAPAAPAAAEPQAEAPAAAASSEQSVAVKE	generic|sp_Q91XV3_BASP1_MOUSE|
"""index: 26257, intensity: 8171.0, mobility: 0.815"""	1.28023	0.000481696	2.76857e-05	GRTLSDYNIQKESTLHLVLRLRGG	generic|tr_B0LAC2_B0LAC2_MOUSE__IP_825414	|generic|tr_E9Q5F6_E9Q5F6_MOUSE__II_647476	|generic|tr_E9Q5F6_E9Q5F6_MOUSE__II_647476	|generic|tr_Q922Z8_Q922Z8_MOUSE__II_647476	|generic|tr_Q922Z8_Q922Z8_MOUSE__II_647476	|generic|tr_Q922Z8_Q922Z8_MOUSE__II_647476	|generic|tr_Q922Z8_Q922Z8_MOUSE__II_647476	|generic|tr_Q922Z8_Q922Z8_MOUSE__II_647476	|generic|tr_Q922Z8_Q922Z8_MOUSE__II_647476	|generic|tr_Q922Z8_Q922Z8_MOUSE__II_647476	|generic|tr_Q3TH47_Q3TH47_MOUSE__II_647476	|generic|tr_Q3TH47_Q3TH47_MOUSE__II_647476	|generic|tr_Q3TH47_Q3TH47_MOUSE__II_647476	|generic|tr_Q8VC46_Q8VC46_MOUSE__II_647476	|generic|tr_Q8VC46_Q8VC46_MOUSE__II_647476	|generic|tr_Q8VC46_Q8VC46_MOUSE__II_647476	|generic|tr_Q8VC46_Q8VC46_MOUSE__II_647476	|generic|tr_Q8VC46_Q8VC46_MOUSE__II_647476	|generic|tr_Q8VC46_Q8VC46_MOUSE__II_647476	|generic|tr_Q8VC46_Q8VC46_MOUSE__II_647476	|generic|tr_Q8VC46_Q8VC46_MOUSE__II_647476	|generic|tr_Q922B0_Q922B0_MOUSE__II_647476	|generic|tr_Q922B0_Q922B0_MOUSE__II_647476	|generic|tr_Q5SX22_Q5SX22_MOUSE__II_647476	|generic|tr_Q5SX22_Q5SX22_MOUSE__II_647476	|generic|tr_Q5SX22_Q5SX22_MOUSE__II_647476	|generic|tr_Q8R0Z9_Q8R0Z9_MOUSE__II_647476	|generic|tr_Q8R0Z9_Q8R0Z9_MOUSE__II_647476	|generic|tr_Q8R0Z9_Q8R0Z9_MOUSE__II_647476	|generic|tr_Q8R0Z9_Q8R0Z9_MOUSE__II_647476	|generic|sp_P0CG50_UBC_MOUSE__II_647476	|generic|sp_P0CG50_UBC_MOUSE__II_647476	|generic|sp_P0CG50_UBC_MOUSE__II_647476	|generic|sp_P0CG50_UBC_MOUSE__II_647476	|generic|sp_P0CG50_UBC_MOUSE__II_647476	|generic|sp_P0CG50_UBC_MOUSE__II_647476	|generic|sp_P0CG50_UBC_MOUSE__II_647476	|generic|sp_P0CG50_UBC_MOUSE__II_647476	|generic|sp_P0CG50_UBC_MOUSE__II_647476	|generic|tr_Q78XY9_Q78XY9_MOUSE__II_647476	|generic|tr_Q78XY9_Q78XY9_MOUSE__II_647476	|generic|tr_Q78XY9_Q78XY9_MOUSE__II_647476	|generic|tr_Q78XY9_Q78XY9_MOUSE__II_647476	|generic|tr_A5JUZ1_A5JUZ1_MOUSE__II_647476	|generic|sp_P62984_RL40_MOUSE__II_866586	|generic|tr_E9QNP0_E9QNP0_MOUSE__II_866571	|generic|tr_E9Q4P0_E9Q4P0_MOUSE__II_866571	|generic|tr_A0A0A6YW67_A0A0A6YW67_MOUSE__II_647476	|generic|tr_E9Q9J0_E9Q9J0_MOUSE__II_647476	|generic|tr_Q642L7_Q642L7_MOUSE__II_647476	|generic|IP_899761_TX=10090	|generic|sp_RS27A_HUMAN_|
"""index: 19557, intensity: 4676.0, mobility: 1.058"""	1.28019	0.000481696	2.76929e-05	VSGDYGHPVYIVQDGPPQSPPNIYYKV	generic|tr_Q543Q7_Q543Q7_MOUSE|
"""index: 20677, intensity: 19927.0, mobility: 0.972"""	1.27538	0.000481696	2.86009e-05	APNLSRMGAVPVMIPAQSKDGSIV	generic|sp_P97792_CXAR_MOUSE__chr16_1_78334866_78334964_ENSMUST00000231251|
"""index: 2336, intensity: 103075.0, mobility: 0.861"""	1.27535	0.000481696	2.86061e-05	KNPLPSKETIEQEKQAGES	generic|sp_P20065_TYB4_MOUSE__chrX_-1_167207501_167208325_ENSMUST00000112175	|generic|tr_Q6ZWX2_Q6ZWX2_MOUSE__chrX_-1_167207501_167208325_ENSMUST00000112175|
"""index: 13218, intensity: 24996.0, mobility: 1.073"""	1.27099	0.000481696	2.94569e-05	AQMEEKPVPAAPVPSPVAPAPVPSRRNPPGGKSSLVLG	generic|sp_P97825_JUPI1_MOUSE__II_1124041|
"""index: 11336, intensity: 4093.0, mobility: 0.757"""	1.26967	0.000481696	2.97185e-05	SGDKVLALAGFDVEKAKK	generic|sp_Q8K3C3_LZIC_MOUSE|
"""index: 3733, intensity: 11998.0, mobility: 0.942"""	1.26607	0.000481696	3.04437e-05	NTLPTKETIEQEKRSEIS	generic|tr_A6H6H4_A6H6H4_MOUSE|
"""index: 12668, intensity: 9601.0, mobility: 0.974"""	1.26574	0.000481696	3.05126e-05	LKPRTVATPLNQVANPNSAIFGGARPREEVVQKEQE	generic|tr_Q80U88_Q80U88_MOUSE__chr5_-1_134625358_134625459_ENSMUST00000202289__II_929730	|generic|tr_Q3V244_Q3V244_MOUSE__chr5_-1_134625358_134625459_ENSMUST00000202289__II_929730	|generic|tr_Q3TG58_Q3TG58_MOUSE__chr5_-1_134625358_134625459_ENSMUST00000202289__II_929730	|generic|tr_Q564E5_Q564E5_MOUSE__chr5_-1_134625358_134625459_ENSMUST00000202289__II_929730|
"""index: 19202, intensity: 10793.0, mobility: 1.180"""	1.26313	0.000481696	3.10509e-05	QSGPVPGTAINGTLPLSHM	generic|tr_Q3V2B6_Q3V2B6_MOUSE	|generic|tr_Q60I23_Q60I23_MOUSE	|generic|tr_Q3UES8_Q3UES8_MOUSE|
"""index: 27098, intensity: 53360.0, mobility: 1.044"""	1.25829	0.000481696	3.20768e-05	TLAEDVTAALAKQGL	generic|sp_P20357_MTAP2_MOUSE__chr1_1_66438885_66439007_ENSMUST00000172486	|generic|tr_Q80ZL4_Q80ZL4_MOUSE__chr1_1_66438885_66439007_ENSMUST00000172486	|generic|tr_Q3TLQ0_Q3TLQ0_MOUSE__chr1_1_66438885_66439007_ENSMUST00000172486	|generic|tr_Q80X35_Q80X35_MOUSE__chr1_1_66438885_66439007_ENSMUST00000172486	|generic|tr_B2KGT5_B2KGT5_MOUSE__chr1_1_66438885_66439007_ENSMUST00000172486	|generic|tr_A0A668KLC6_A0A668KLC6_MOUSE__chr1_1_66438885_66439007_ENSMUST00000172486|
"""index: 4384, intensity: 44750.0, mobility: 0.827"""	1.25768	0.000481696	3.22075e-05	TPPPPYEQVVKDK	generic|sp_Q8R1C3_VOPP1_MOUSE__chr6_-1_57774707_57774748_ENSMUST00000204878|
"""index: 27191, intensity: 6610.0, mobility: 0.915"""	1.25757	0.000481696	3.22325e-05	EQEELENYIEHVLLHRP	generic|sp_Q0VGU4_VGF_MOUSE|
"""index: 19881, intensity: 2960.0, mobility: 1.326"""	1.25734	0.000481696	3.22809e-05	LSLETPVFPGNGDEQPLTENPR	generic|tr_A0A1W2P7R2_A0A1W2P7R2_MOUSE	|generic|sp_P01193_COLI_MOUSE|
"""index: 5973, intensity: 25623.0, mobility: 1.056"""	1.25593	0.000481696	3.25895e-05	EEAVWGDGSPEPSPRE	generic|sp_P01193_COLI_MOUSE|
"""index: 17136, intensity: 4026.0, mobility: 0.954"""	1.25589	0.000481696	3.2598e-05	HPVYIVQDGPPQSPPNIYYKV	generic|tr_Q543Q7_Q543Q7_MOUSE|
"""index: 13236, intensity: 12353.0, mobility: 1.082"""	1.25586	0.000481696	3.26034e-05	QMEEKPVPAAPVPSPVAPAPVPSRRNPPGGKSSLVLG	generic|sp_P97825_JUPI1_MOUSE__II_1124041|
"""index: 24576, intensity: 9942.0, mobility: 1.054"""	1.25504	0.000481696	3.27844e-05	TLADEVSASLAKQGL	generic|II_1128081_TX=10090	|generic|II_1128079_TX=10090	|generic|tr_A0A0A0MQC7_A0A0A0MQC7_MOUSE	|generic|tr_A2A5Y6_A2A5Y6_MOUSE	|generic|sp_P10637_TAU_MOUSE	|generic|sp_P10637-2_TAU_MOUSE	|generic|sp_P10637-4_TAU_MOUSE	|generic|tr_Q3UH19_Q3UH19_MOUSE	|generic|sp_P10637-6_TAU_MOUSE	|generic|tr_Q8C5K4_Q8C5K4_MOUSE	|generic|tr_Q547J4_Q547J4_MOUSE	|generic|tr_B1AQW2_B1AQW2_MOUSE	|generic|sp_TAU_HUMAN_|
"""index: 3406, intensity: 307423.0, mobility: 0.911"""	1.25445	0.000481696	3.29137e-05	TLPTKETIEQEKRSEIS	generic|tr_A6H6H4_A6H6H4_MOUSE|
"""index: 6622, intensity: 5644.0, mobility: 1.022"""	1.25303	0.000481696	3.32295e-05	AKAPAPAAPAAAEPQAEAPAAAASSEQSVAVKE	generic|sp_Q91XV3_BASP1_MOUSE|
"""index: 14320, intensity: 4746.0, mobility: 0.887"""	1.25272	0.000481696	3.32981e-05	PGPTQTLSPNGENNNDIIQDNGTIIPFRKHTVR	generic|sp_Q8R001_MARE2_MOUSE	|generic|sp_Q8R001_MARE2_MOUSE	|generic|tr_E9Q1B7_E9Q1B7_MOUSE__chr18_1_23853664_23853702_ENSMUST00000155708	|generic|tr_E9Q1B7_E9Q1B7_MOUSE__chr18_1_23853664_23853702_ENSMUST00000155708|
"""index: 1235, intensity: 4204.0, mobility: 0.864"""	1.25207	0.000481696	3.34446e-05	KTETQEKNTLPTKETIEQEKR	generic|tr_A6H6H4_A6H6H4_MOUSE|
"""index: 2323, intensity: 92859.0, mobility: 0.997"""	1.25122	0.000481696	3.3636e-05	SEPPESEAKPAPTEVKTVPNDATQTKENESKA	generic|tr_A0A0A6YY91_A0A0A6YY91_MOUSE__II_850562	|generic|sp_P13595_NCAM1_MOUSE	|generic|sp_P13595-2_NCAM1_MOUSE	|generic|tr_E9QB01_E9QB01_MOUSE	|generic|tr_A0A0A6YY47_A0A0A6YY47_MOUSE|
"""index: 19535, intensity: 5391.0, mobility: 1.038"""	1.24967	0.000481696	3.39875e-05	VSGDYGHPVYIVQDGPPQSPPNIYYKV	generic|tr_Q543Q7_Q543Q7_MOUSE|
"""index: 2425, intensity: 3744.0, mobility: 1.069"""	1.2481	0.000481696	3.43466e-05	IPVGSLKNEDTPNR	generic|sp_Q03517_SCG2_MOUSE	|generic|tr_Q4W8U9_Q4W8U9_MOUSE|
"""index: 12580, intensity: 4983.0, mobility: 0.986"""	1.24594	0.000481696	3.48473e-05	GRPDVFPPPLSSEHNGQVAEDAVSRPKDDGVPEVRAA	generic|tr_A0A087WQ93_A0A087WQ93_MOUSE	|generic|sp_Q0VGU4_VGF_MOUSE|
"""index: 5051, intensity: 7808.0, mobility: 0.864"""	1.24559	0.000481696	3.49302e-05	RAEEEAVWGDGSPEPSPRE	generic|sp_P01193_COLI_MOUSE|
"""index: 6673, intensity: 14151.0, mobility: 1.118"""	1.24435	0.000481696	3.52227e-05	EEEAVWGDGSPEPSPRE	generic|sp_P01193_COLI_MOUSE|
"""index: 13836, intensity: 4759.0, mobility: 0.981"""	1.24348	0.000481696	3.5429e-05	TAAANAASTAATSAAQNAFKGNQM	generic|tr_Q3TD71_Q3TD71_MOUSE	|generic|tr_Q3TSA8_Q3TSA8_MOUSE	|generic|tr_Q3UY11_Q3UY11_MOUSE|
"""index: 6434, intensity: 4095.0, mobility: 1.102"""	1.24245	0.000481696	3.56746e-05	EEEAVWGDGSPEPSPRE	generic|sp_P01193_COLI_MOUSE|
"""index: 14170, intensity: 24299.0, mobility: 1.159"""	1.2408	0.000481696	3.60702e-05	IVQDGPPQSPPNIYYKV	generic|tr_Q543Q7_Q543Q7_MOUSE|
"""index: 2906, intensity: 3415.0, mobility: 0.800"""	1.23854	0.000481696	3.66226e-05	AGFNSTGLPHSHSTTRV	generic|tr_A0A5S9EES2_A0A5S9EES2_MOUSE	|generic|tr_A2AGI2_A2AGI2_MOUSE	|generic|tr_B2RWZ9_B2RWZ9_MOUSE	|generic|tr_Q69ZI4_Q69ZI4_MOUSE	|generic|tr_A0A5S9EER5_A0A5S9EER5_MOUSE	|generic|tr_A2AGI3_A2AGI3_MOUSE	|generic|sp_Q8BYM5_NLGN3_MOUSE|
"""index: 8583, intensity: 2728.0, mobility: 1.242"""	1.23739	0.000481696	3.69059e-05	AAQNAAMGAAQGAMNQPQTQYS	generic|sp_Q9JKD3_SCAM5_MOUSE__chr9_-1_57443670_57443780_ENSMUST00000215208__II_3456302|
"""index: 4805, intensity: 115292.0, mobility: 0.991"""	1.23293	0.000481696	3.80284e-05	AVWGDGSPEPSPRE	generic|sp_P01193_COLI_MOUSE|
"""index: 5995, intensity: 7956.0, mobility: 0.868"""	1.23289	0.000481696	3.80373e-05	MKETIMNQEKLAKLQ	generic|II_1106078_TX=10090	|generic|IP_970468_TX=10090	|generic|sp_Q64152_BTF3_MOUSE	|generic|sp_Q64152-2_BTF3_MOUSE|
"""index: 4445, intensity: 5729.0, mobility: 0.809"""	1.22695	0.000481696	3.95851e-05	TPPPPYEQVVKDK	generic|sp_Q8R1C3_VOPP1_MOUSE__chr6_-1_57774707_57774748_ENSMUST00000204878|
"""index: 22148, intensity: 3322.0, mobility: 1.214"""	1.22668	0.000481696	3.96567e-05	AYPATAAAAPMIGYPMPTGYSQ	generic|tr_Q921Y3_Q921Y3_MOUSE__chr11_-1_106781850_106782137_ENSMUST00000133426__II_1125049	|generic|tr_Q9CSD9_Q9CSD9_MOUSE__chr11_-1_106783954_106783992_ENSMUST00000133426__II_1125049	|generic|tr_Q3V0Z8_Q3V0Z8_MOUSE__chr11_-1_106784876_106784983_ENSMUST00000133426__II_1125049	|generic|tr_A1L333_A1L333_MOUSE__chr11_-1_106784876_106784983_ENSMUST00000133426__II_1125049	|generic|tr_Q3UXW3_Q3UXW3_MOUSE__chr11_-1_106784876_106784983_ENSMUST00000133426__II_1125049	|generic|tr_Q5U222_Q5U222_MOUSE__chr11_-1_106784876_106784983_ENSMUST00000133426__II_1125049	|generic|tr_Q8BTS0_Q8BTS0_MOUSE__chr11_-1_106784876_106784983_ENSMUST00000133426__II_1125049|
"""index: 8962, intensity: 3013.0, mobility: 1.141"""	1.22627	0.000481696	3.97668e-05	QSNFSLSGAQIDDNNPR	generic|tr_Q3TXY0_Q3TXY0_MOUSE__chr5_1_37273379_37273519_ENSMUST00000202377	|generic|tr_Q6P1J1_Q6P1J1_MOUSE__chr5_1_37273379_37273519_ENSMUST00000202377	|generic|sp_P97427_DPYL1_MOUSE__chr5_1_37273379_37273519_ENSMUST00000202377	|generic|tr_Q3TY94_Q3TY94_MOUSE__chr5_1_37273379_37273519_ENSMUST00000202377|
"""index: 28711, intensity: 2526.0, mobility: 1.248"""	1.22609	0.000481696	3.98139e-05	MITDVQLAIFANMLGVSLFLLVVLYHYVAVNNPKKQE	generic|sp_Q99LX8_OST4_MOUSE__chr5_-1_30907422_30907535_ENSMUST00000132034|
"""index: 15332, intensity: 4719.0, mobility: 1.098"""	1.22473	0.000481696	4.01778e-05	AEPYDDIVGETVEKTE	generic|tr_Q78TF3_Q78TF3_MOUSE__chr9_1_109978869_110002753_ENSMUST00000169851	|generic|sp_P27546_MAP4_MOUSE	|generic|sp_P27546-2_MAP4_MOUSE	|generic|sp_P27546-3_MAP4_MOUSE|
"""index: 15163, intensity: 10316.0, mobility: 0.987"""	1.22468	0.000481696	4.01918e-05	LQTLHPYNTFAAGFNSTGLPHSHSTTRV	generic|tr_A0A5S9EES2_A0A5S9EES2_MOUSE	|generic|tr_A2AGI2_A2AGI2_MOUSE	|generic|tr_B2RWZ9_B2RWZ9_MOUSE	|generic|tr_Q69ZI4_Q69ZI4_MOUSE	|generic|tr_A0A5S9EER5_A0A5S9EER5_MOUSE	|generic|tr_A2AGI3_A2AGI3_MOUSE	|generic|sp_Q8BYM5_NLGN3_MOUSE|
"""index: 14350, intensity: 19769.0, mobility: 1.130"""	1.2231	0.000481696	4.06205e-05	IVQDGPPQSPPNIYYKV	generic|tr_Q543Q7_Q543Q7_MOUSE|
"""index: 2961, intensity: 7213.0, mobility: 0.854"""	1.22123	0.000481696	4.11346e-05	LPTKETIEQEKRSEIS	generic|tr_A6H6H4_A6H6H4_MOUSE|
"""index: 13802, intensity: 4860.0, mobility: 0.994"""	1.22102	0.000481696	4.1191e-05	LADEVSASLAKQGL	generic|II_1128081_TX=10090	|generic|II_1128079_TX=10090	|generic|tr_A0A0A0MQC7_A0A0A0MQC7_MOUSE	|generic|tr_A2A5Y6_A2A5Y6_MOUSE	|generic|sp_P10637_TAU_MOUSE	|generic|sp_P10637-2_TAU_MOUSE	|generic|sp_P10637-4_TAU_MOUSE	|generic|tr_Q3UH19_Q3UH19_MOUSE	|generic|sp_P10637-6_TAU_MOUSE	|generic|tr_Q8C5K4_Q8C5K4_MOUSE	|generic|tr_Q547J4_Q547J4_MOUSE	|generic|tr_B1AQW2_B1AQW2_MOUSE	|generic|sp_TAU_HUMAN_|
"""index: 22141, intensity: 3526.0, mobility: 1.262"""	1.22098	0.000481696	4.12019e-05	AYPATAAAAPMIGYPMPTGYSQ	generic|tr_Q921Y3_Q921Y3_MOUSE__chr11_-1_106781850_106782137_ENSMUST00000133426__II_1125049	|generic|tr_Q9CSD9_Q9CSD9_MOUSE__chr11_-1_106783954_106783992_ENSMUST00000133426__II_1125049	|generic|tr_Q3V0Z8_Q3V0Z8_MOUSE__chr11_-1_106784876_106784983_ENSMUST00000133426__II_1125049	|generic|tr_A1L333_A1L333_MOUSE__chr11_-1_106784876_106784983_ENSMUST00000133426__II_1125049	|generic|tr_Q3UXW3_Q3UXW3_MOUSE__chr11_-1_106784876_106784983_ENSMUST00000133426__II_1125049	|generic|tr_Q5U222_Q5U222_MOUSE__chr11_-1_106784876_106784983_ENSMUST00000133426__II_1125049	|generic|tr_Q8BTS0_Q8BTS0_MOUSE__chr11_-1_106784876_106784983_ENSMUST00000133426__II_1125049|
"""index: 16043, intensity: 4378.0, mobility: 1.059"""	1.21298	0.000481696	4.34745e-05	FSLSGAQIDDNIPR	generic|sp_O08553_DPYL2_MOUSE|
"""index: 1784, intensity: 6606.0, mobility: 0.852"""	1.20972	0.000481696	4.44354e-05	TQEKNTLPTKETIEQEKRSE	generic|tr_A6H6H4_A6H6H4_MOUSE|
"""index: 1459, intensity: 3364.0, mobility: 0.809"""	1.20629	0.000481696	4.54709e-05	QDNEPEKPVADSETKM	generic|tr_Q543U3_Q543U3_MOUSE__chr15_-1_8636132_8636311_ENSMUST00000125997__II_1092018	|generic|tr_Q8C3T7_Q8C3T7_MOUSE__chr15_-1_8636132_8636311_ENSMUST00000125997	|generic|tr_Q8C7W8_Q8C7W8_MOUSE__chr15_-1_8636132_8636311_ENSMUST00000125997|
"""index: 7603, intensity: 3443.0, mobility: 1.126"""	1.20432	0.000481696	4.60763e-05	AEEEAVWGDGSPEPSPREG	generic|sp_P01193_COLI_MOUSE|
"""index: 6644, intensity: 5117.0, mobility: 1.110"""	1.20409	0.000481696	4.61488e-05	AEEEAVWGDGSPEPSPRE	generic|sp_P01193_COLI_MOUSE|
"""index: 3682, intensity: 5116.0, mobility: 1.157"""	1.20317	0.000481696	4.64343e-05	AEPSTPSGPESGPTPASAEQNE	generic|sp_P28667_MRP_MOUSE|
"""index: 16184, intensity: 155816.0, mobility: 1.069"""	1.20143	0.000481696	4.69784e-05	AVPVMIPAQSKDGSIV	generic|sp_P97792_CXAR_MOUSE__chr16_1_78334866_78334964_ENSMUST00000231251|
"""index: 21462, intensity: 3108.0, mobility: 0.989"""	1.19998	0.000481696	4.74382e-05	SKPDDDILDIPLDDPGANAAAAKIQA	generic|sp_P60761_NEUG_MOUSE__chr9_-1_37545953_37552551_ENSMUST00000065668|
"""index: 1346, intensity: 3874.0, mobility: 0.825"""	1.19919	0.000481696	4.76892e-05	TLPTKETIEQEKR	generic|tr_A6H6H4_A6H6H4_MOUSE|
"""index: 27682, intensity: 8187.0, mobility: 0.962"""	1.19918	0.000481696	4.76953e-05	SPQLATLADEVSASLAKQGL	generic|II_1128081_TX=10090	|generic|II_1128079_TX=10090	|generic|tr_A0A0A0MQC7_A0A0A0MQC7_MOUSE	|generic|tr_A2A5Y6_A2A5Y6_MOUSE	|generic|sp_P10637_TAU_MOUSE	|generic|sp_P10637-2_TAU_MOUSE	|generic|sp_P10637-4_TAU_MOUSE	|generic|tr_Q3UH19_Q3UH19_MOUSE	|generic|sp_P10637-6_TAU_MOUSE	|generic|tr_Q8C5K4_Q8C5K4_MOUSE	|generic|tr_Q547J4_Q547J4_MOUSE	|generic|tr_B1AQW2_B1AQW2_MOUSE	|generic|sp_TAU_HUMAN_|
"""index: 14191, intensity: 9592.0, mobility: 0.887"""	1.19544	0.000481696	4.89051e-05	PGPTQTLSPNGENNNDIIQDNGTIIPFRKHTVR	generic|sp_Q8R001_MARE2_MOUSE	|generic|sp_Q8R001_MARE2_MOUSE	|generic|tr_E9Q1B7_E9Q1B7_MOUSE__chr18_1_23853664_23853702_ENSMUST00000155708	|generic|tr_E9Q1B7_E9Q1B7_MOUSE__chr18_1_23853664_23853702_ENSMUST00000155708|
"""index: 18361, intensity: 3854.0, mobility: 1.010"""	1.19471	0.000481696	4.91459e-05	AQPPGATNMIGYMGQTAYQYPPPPPPPPPSRK	generic|tr_Q3U741_Q3U741_MOUSE__chr11_-1_106783954_106783992_ENSMUST00000133426	|generic|sp_Q501J6_DDX17_MOUSE__chr11_-1_106783954_106783992_ENSMUST00000133426	|generic|tr_Q3U6Y5_Q3U6Y5_MOUSE	|generic|tr_Q78W10_Q78W10_MOUSE	|generic|tr_Q8K392_Q8K392_MOUSE|
"""index: 14099, intensity: 6502.0, mobility: 1.045"""	1.19301	0.000481696	4.97084e-05	GQPASGGGGGYGPQGDYGQQGYGQQGAPTSFSNQM	generic|sp_Q62277_SYPH_MOUSE|
"""index: 24393, intensity: 50518.0, mobility: 1.042"""	1.1923	0.000481696	4.99469e-05	TLADEVSASLAKQGL	generic|II_1128081_TX=10090	|generic|II_1128079_TX=10090	|generic|tr_A0A0A0MQC7_A0A0A0MQC7_MOUSE	|generic|tr_A2A5Y6_A2A5Y6_MOUSE	|generic|sp_P10637_TAU_MOUSE	|generic|sp_P10637-2_TAU_MOUSE	|generic|sp_P10637-4_TAU_MOUSE	|generic|tr_Q3UH19_Q3UH19_MOUSE	|generic|sp_P10637-6_TAU_MOUSE	|generic|tr_Q8C5K4_Q8C5K4_MOUSE	|generic|tr_Q547J4_Q547J4_MOUSE	|generic|tr_B1AQW2_B1AQW2_MOUSE	|generic|sp_TAU_HUMAN_|
"""index: 15019, intensity: 5820.0, mobility: 0.885"""	1.18903	0.000481696	5.10558e-05	PGPTQTLSPNGENNNDIIQDNGTIIPFRKHTVR	generic|sp_Q8R001_MARE2_MOUSE	|generic|sp_Q8R001_MARE2_MOUSE	|generic|tr_E9Q1B7_E9Q1B7_MOUSE__chr18_1_23853664_23853702_ENSMUST00000155708	|generic|tr_E9Q1B7_E9Q1B7_MOUSE__chr18_1_23853664_23853702_ENSMUST00000155708|
"""index: 5596, intensity: 3393.0, mobility: 1.066"""	1.18779	0.000481696	5.14824e-05	STAATSAAQNAFKGNQM	generic|tr_Q3TD71_Q3TD71_MOUSE	|generic|tr_Q3TSA8_Q3TSA8_MOUSE	|generic|tr_Q3UY11_Q3UY11_MOUSE|
"""index: 14368, intensity: 16729.0, mobility: 1.109"""	1.18577	0.000481696	5.21856e-05	IVQDGPPQSPPNIYYKV	generic|tr_Q543Q7_Q543Q7_MOUSE|
"""index: 7559, intensity: 5934.0, mobility: 0.900"""	1.18532	0.000481696	5.23413e-05	TYAPVISAEKAYHEQ	generic|tr_Q99KA2_Q99KA2_MOUSE__IP_3506393	|generic|tr_A0A0A0MQA5_A0A0A0MQA5_MOUSE__chr1_-1_75215622_75215885_ENSMUST00000188593__IP_3506393	|generic|sp_P05213_TBA1B_MOUSE__IP_3506392	|generic|tr_Q52L87_Q52L87_MOUSE__IP_3506392	|generic|sp_P68368_TBA4A_MOUSE__chr1_-1_75215622_75215885_ENSMUST00000188593__IP_3506393	|generic|tr_Q3TIZ0_Q3TIZ0_MOUSE__IP_3506393	|generic|sp_P68369_TBA1A_MOUSE__IP_3506392	|generic|IP_988840_TX=10090	|generic|IP_1052575_TX=10090	|generic|IP_3456589_TX=10090	|generic|IP_3502747_TX=10090	|generic|tr_Q9D9Y2_Q9D9Y2_MOUSE	|generic|sp_P05214_TBA3_MOUSE|
"""index: 10355, intensity: 30951.0, mobility: 0.997"""	1.18465	0.000481696	5.25789e-05	QVANPNSAIFGGARP	generic|tr_Q80U88_Q80U88_MOUSE__chr5_-1_134625358_134625459_ENSMUST00000202289__II_929730	|generic|tr_Q3V244_Q3V244_MOUSE__chr5_-1_134625358_134625459_ENSMUST00000202289__II_929730	|generic|tr_Q3TG58_Q3TG58_MOUSE__chr5_-1_134625358_134625459_ENSMUST00000202289__II_929730	|generic|tr_Q564E5_Q564E5_MOUSE__chr5_-1_134625358_134625459_ENSMUST00000202289__II_929730|
"""index: 3751, intensity: 5864.0, mobility: 0.780"""	1.18438	0.000481696	5.26748e-05	TLPTKETIEQEKRSEIS	generic|tr_A6H6H4_A6H6H4_MOUSE|
"""index: 4437, intensity: 3294.0, mobility: 1.002"""	1.18424	0.000481696	5.27233e-05	GASQAGMTGYGMPRQ	generic|tr_Q9D6K2_Q9D6K2_MOUSE	|generic|sp_Q9WVA4_TAGL2_MOUSE	|generic|sp_Q9R1Q8_TAGL3_MOUSE|
"""index: 21351, intensity: 13143.0, mobility: 1.140"""	1.18409	0.000481696	5.27752e-05	SLSAASAPLVETSTPLRL	generic|sp_Q9QXV0_PCS1N_MOUSE|
"""index: 6144, intensity: 27075.0, mobility: 1.071"""	1.18405	0.000481696	5.27902e-05	SPAPATGASGQASELAPSTADSAVPPAPAKTEKGPVETK	generic|tr_A0A0A6YY91_A0A0A6YY91_MOUSE__II_850562|
"""index: 11450, intensity: 3850.0, mobility: 0.848"""	1.18044	0.000481696	5.40845e-05	APVSTGAGGGTVLAKMYPR	generic|sp_Q8R1I2_GRP_MOUSE	|generic|chr18_1_65873631_65873807_ENSMUST00000173530|
"""index: 537, intensity: 18532.0, mobility: 0.891"""	1.17861	0.000481696	5.47523e-05	SANSNPAMAPRE	generic|tr_Q545V6_Q545V6_MOUSE|
"""index: 22030, intensity: 8195.0, mobility: 0.943"""	1.17746	0.000481696	5.51774e-05	YGGFMTSEKSQTPLVTLFKNAIIKNAHKKGQ	generic|sp_P01193_COLI_MOUSE|
"""index: 11072, intensity: 4164.0, mobility: 0.840"""	1.16968	0.000481696	5.81366e-05	GSNKGASQAGMTGYGMPRQIM	generic|tr_Q9D6K2_Q9D6K2_MOUSE	|generic|sp_Q9R1Q8_TAGL3_MOUSE|
"""index: 1704, intensity: 86479.0, mobility: 0.866"""	1.16828	0.000481696	5.86833e-05	TLPTKETIEQEKRSE	generic|tr_A6H6H4_A6H6H4_MOUSE|
"""index: 19756, intensity: 3673.0, mobility: 1.029"""	1.16644	0.000481696	5.94127e-05	LLEAAQEEGAVTPDLPGLEKVQVRPE	generic|sp_Q62361_TRH_MOUSE|
"""index: 4215, intensity: 5066.0, mobility: 0.856"""	1.16575	0.000481696	5.96869e-05	MGTNRGASQAGMTGYGMPRQ	generic|sp_Q9WVA4_TAGL2_MOUSE|
"""index: 28046, intensity: 13059.0, mobility: 1.248"""	1.16096	0.000481696	6.16377e-05	LLYQEPVLGPVRGPFPIIV	generic|sp_CASB_BOVIN_|
"""index: 3715, intensity: 2541.0, mobility: 1.180"""	1.15994	0.000481696	6.20635e-05	AEPSTPSGPESGPTPASAEQNE	generic|sp_P28667_MRP_MOUSE|
"""index: 26, intensity: 3680.0, mobility: 1.044"""	1.15883	0.000481696	6.25261e-05	TLADEVSASLAKQGL	generic|II_1128081_TX=10090	|generic|II_1128079_TX=10090	|generic|tr_A0A0A0MQC7_A0A0A0MQC7_MOUSE	|generic|tr_A2A5Y6_A2A5Y6_MOUSE	|generic|sp_P10637_TAU_MOUSE	|generic|sp_P10637-2_TAU_MOUSE	|generic|sp_P10637-4_TAU_MOUSE	|generic|tr_Q3UH19_Q3UH19_MOUSE	|generic|sp_P10637-6_TAU_MOUSE	|generic|tr_Q8C5K4_Q8C5K4_MOUSE	|generic|tr_Q547J4_Q547J4_MOUSE	|generic|tr_B1AQW2_B1AQW2_MOUSE	|generic|sp_TAU_HUMAN_|
"""index: 24917, intensity: 3402.0, mobility: 1.080"""	1.15865	0.000481696	6.25997e-05	LLYQEPVLGPVRGPF	generic|sp_CASB_BOVIN_|
"""index: 4375, intensity: 4275.0, mobility: 0.809"""	1.1576	0.000481696	6.30446e-05	TPPPPYEQVVKDK	generic|sp_Q8R1C3_VOPP1_MOUSE__chr6_-1_57774707_57774748_ENSMUST00000204878|
"""index: 14443, intensity: 6815.0, mobility: 0.938"""	1.15708	0.000481696	6.32637e-05	PGPTQTLSPNGENNNDIIQDNGTIIPFRKHTVR	generic|sp_Q8R001_MARE2_MOUSE	|generic|sp_Q8R001_MARE2_MOUSE	|generic|tr_E9Q1B7_E9Q1B7_MOUSE__chr18_1_23853664_23853702_ENSMUST00000155708	|generic|tr_E9Q1B7_E9Q1B7_MOUSE__chr18_1_23853664_23853702_ENSMUST00000155708|
"""index: 10772, intensity: 5386.0, mobility: 0.947"""	1.1562	0.000481696	6.36414e-05	APPGRPDVFPPPLSSEHNGQVAEDAVSRPKD	generic|tr_A0A087WQ93_A0A087WQ93_MOUSE	|generic|sp_Q0VGU4_VGF_MOUSE|
"""index: 21672, intensity: 17040.0, mobility: 0.862"""	1.15611	0.000481696	6.36771e-05	SEKSQTPLVTLFKNAIIKNAH	generic|sp_P01193_COLI_MOUSE|
"""index: 5987, intensity: 4968.0, mobility: 0.872"""	1.15514	0.000481696	6.40957e-05	MKETIMNQEKLAKLQ	generic|II_1106078_TX=10090	|generic|IP_970468_TX=10090	|generic|sp_Q64152_BTF3_MOUSE	|generic|sp_Q64152-2_BTF3_MOUSE|
"""index: 3347, intensity: 3655.0, mobility: 0.948"""	1.15188	0.000481696	6.55131e-05	VWGDGSPEPSPRE	generic|sp_P01193_COLI_MOUSE|
"""index: 22226, intensity: 4170.0, mobility: 0.895"""	1.15164	0.000481696	6.56157e-05	MTSEKSQTPLVTLFKNAIIKNAH	generic|sp_P01193_COLI_MOUSE|
"""index: 21870, intensity: 5914.0, mobility: 1.162"""	1.15162	0.000481696	6.56275e-05	ALRGAALGPPVSLPAPLTE	generic|sp_Q6P6N5_SPRE3_MOUSE	|generic|tr_A0A0R4J0K0_A0A0R4J0K0_MOUSE|
"""index: 18382, intensity: 2771.0, mobility: 0.803"""	1.14968	0.000481696	6.64837e-05	ELILKPPSPISEAPRTL	generic|chr3_1_8545581_8545877_ENSMUST00000191847__II_987555_TX=10090	|generic|tr_Q9CZ46_Q9CZ46_MOUSE__IP_987562	|generic|tr_Q545S4_Q545S4_MOUSE|
"""index: 3387, intensity: 70048.0, mobility: 0.987"""	1.14938	0.000481696	6.66214e-05	IPVGSLKNEDTPN	generic|sp_Q03517_SCG2_MOUSE	|generic|tr_Q4W8U9_Q4W8U9_MOUSE|
"""index: 4696, intensity: 3034.0, mobility: 1.287"""	1.14761	0.000481696	6.74164e-05	AGPQAAEPSTPSGPESGPTPASAEQNE	generic|sp_P28667_MRP_MOUSE|
"""index: 23373, intensity: 71865.0, mobility: 1.049"""	1.1468	0.000481696	6.77816e-05	TLADEVSASLAKQGL	generic|II_1128081_TX=10090	|generic|II_1128079_TX=10090	|generic|tr_A0A0A0MQC7_A0A0A0MQC7_MOUSE	|generic|tr_A2A5Y6_A2A5Y6_MOUSE	|generic|sp_P10637_TAU_MOUSE	|generic|sp_P10637-2_TAU_MOUSE	|generic|sp_P10637-4_TAU_MOUSE	|generic|tr_Q3UH19_Q3UH19_MOUSE	|generic|sp_P10637-6_TAU_MOUSE	|generic|tr_Q8C5K4_Q8C5K4_MOUSE	|generic|tr_Q547J4_Q547J4_MOUSE	|generic|tr_B1AQW2_B1AQW2_MOUSE	|generic|sp_TAU_HUMAN_|
"""index: 1858, intensity: 3687.0, mobility: 1.231"""	1.14557	0.000481696	6.83461e-05	KAEEPAPGATAGDASSAAGPEQE	generic|sp_P26645_MARCS_MOUSE	|generic|tr_A0A0A1HAM8_A0A0A1HAM8_MOUSE|
"""index: 24366, intensity: 11803.0, mobility: 1.026"""	1.14509	0.000481696	6.85678e-05	TLADEVSASLAKQGL	generic|II_1128081_TX=10090	|generic|II_1128079_TX=10090	|generic|tr_A0A0A0MQC7_A0A0A0MQC7_MOUSE	|generic|tr_A2A5Y6_A2A5Y6_MOUSE	|generic|sp_P10637_TAU_MOUSE	|generic|sp_P10637-2_TAU_MOUSE	|generic|sp_P10637-4_TAU_MOUSE	|generic|tr_Q3UH19_Q3UH19_MOUSE	|generic|sp_P10637-6_TAU_MOUSE	|generic|tr_Q8C5K4_Q8C5K4_MOUSE	|generic|tr_Q547J4_Q547J4_MOUSE	|generic|tr_B1AQW2_B1AQW2_MOUSE	|generic|sp_TAU_HUMAN_|
"""index: 27118, intensity: 6732.0, mobility: 0.976"""	1.14465	0.000481696	6.87686e-05	SSPETLISDLLMKESTENAPR	generic|sp_P57774_NPY_MOUSE__chr6_1_49823598_49829327_ENSMUST00000031843|
"""index: 634, intensity: 2737.0, mobility: 0.921"""	1.14345	0.000481696	6.93222e-05	SKPKKPLGSSTAAPQRPIATQRTT	generic|sp_Q61166_MARE1_MOUSE|
"""index: 8711, intensity: 9416.0, mobility: 0.838"""	1.14341	0.000481696	6.93444e-05	NPLPSKETIEQEKQAGES	generic|sp_P20065_TYB4_MOUSE__chrX_-1_167207501_167208325_ENSMUST00000112175	|generic|tr_Q6ZWX2_Q6ZWX2_MOUSE__chrX_-1_167207501_167208325_ENSMUST00000112175|
"""index: 13033, intensity: 9880.0, mobility: 0.935"""	1.14156	0.000481696	7.0207e-05	MDVVKYESGPDGGEEMRKMKLGLVK	generic|tr_Q7M702_Q7M702_MOUSE|
"""index: 5085, intensity: 10812.0, mobility: 0.861"""	1.14087	0.000481696	7.05339e-05	RAEEEAVWGDGSPEPSPRE	generic|sp_P01193_COLI_MOUSE|
"""index: 11425, intensity: 4161.0, mobility: 0.916"""	1.14038	0.000481696	7.07664e-05	EHPGAPPQPPAPLQPALAPPSR	generic|sp_Q7TSJ2_MAP6_MOUSE__chr7_1_99336781_99337002_ENSMUST00000122101__II_884487	|generic|sp_Q7TSJ2-2_MAP6_MOUSE__chr7_1_99269285_99269317_ENSMUST00000208978__II_884487	|generic|tr_D3Z6W1_D3Z6W1_MOUSE__chr7_1_99269285_99269317_ENSMUST00000208978__II_884487|
"""index: 14245, intensity: 4115.0, mobility: 0.991"""	1.13881	0.000481696	7.15187e-05	PGPTQTLSPNGENNNDIIQDNGTIIPFRKHTVR	generic|sp_Q8R001_MARE2_MOUSE	|generic|sp_Q8R001_MARE2_MOUSE	|generic|tr_E9Q1B7_E9Q1B7_MOUSE__chr18_1_23853664_23853702_ENSMUST00000155708	|generic|tr_E9Q1B7_E9Q1B7_MOUSE__chr18_1_23853664_23853702_ENSMUST00000155708|
"""index: 6379, intensity: 4824.0, mobility: 1.070"""	1.13826	0.000481696	7.17791e-05	EEAVWGDGSPEPSPRE	generic|sp_P01193_COLI_MOUSE|
"""index: 3314, intensity: 8712.0, mobility: 0.962"""	1.13761	0.000481696	7.20972e-05	VWGDGSPEPSPRE	generic|sp_P01193_COLI_MOUSE|
"""index: 18902, intensity: 4155.0, mobility: 1.011"""	1.13713	0.000481696	7.233e-05	SVVPSPKVSDTVVEPYNATLSVHQL	generic|sp_P68372_TBB4B_MOUSE__IP_840323	|generic|tr_Q9DCR1_Q9DCR1_MOUSE__IP_840323	|generic|tr_Q9CVR0_Q9CVR0_MOUSE__IP_840323	|generic|sp_Q9D6F9_TBB4A_MOUSE__IP_840323	|generic|sp_P99024_TBB5_MOUSE__chr17_-1_35836571_35838041_ENSMUST00000134978|
"""index: 20346, intensity: 78589.0, mobility: 0.992"""	1.13585	0.000481696	7.29528e-05	APNLSRMGAVPVMIPAQSKDGSIV	generic|sp_P97792_CXAR_MOUSE__chr16_1_78334866_78334964_ENSMUST00000231251|
"""index: 15578, intensity: 7126.0, mobility: 1.122"""	1.13491	0.000481696	7.34109e-05	AEPYDDIVGETVEKTE	generic|tr_Q78TF3_Q78TF3_MOUSE__chr9_1_109978869_110002753_ENSMUST00000169851	|generic|sp_P27546_MAP4_MOUSE	|generic|sp_P27546-2_MAP4_MOUSE	|generic|sp_P27546-3_MAP4_MOUSE|
"""index: 14047, intensity: 63719.0, mobility: 0.976"""	1.13304	0.000481696	7.4341e-05	LADEVSASLAKQGL	generic|II_1128081_TX=10090	|generic|II_1128079_TX=10090	|generic|tr_A0A0A0MQC7_A0A0A0MQC7_MOUSE	|generic|tr_A2A5Y6_A2A5Y6_MOUSE	|generic|sp_P10637_TAU_MOUSE	|generic|sp_P10637-2_TAU_MOUSE	|generic|sp_P10637-4_TAU_MOUSE	|generic|tr_Q3UH19_Q3UH19_MOUSE	|generic|sp_P10637-6_TAU_MOUSE	|generic|tr_Q8C5K4_Q8C5K4_MOUSE	|generic|tr_Q547J4_Q547J4_MOUSE	|generic|tr_B1AQW2_B1AQW2_MOUSE	|generic|sp_TAU_HUMAN_|
"""index: 24944, intensity: 12928.0, mobility: 0.933"""	1.13167	0.000481696	7.50269e-05	SQTPLVTLFKNAIIKNAH	generic|sp_P01193_COLI_MOUSE|
"""index: 3615, intensity: 21297.0, mobility: 0.905"""	1.13012	0.000481696	7.58116e-05	QPPPPPYYPPEDKKTQ	generic|tr_Q3TRG5_Q3TRG5_MOUSE__II_1123726	|generic|sp_P97765_WBP2_MOUSE__II_1123728	|generic|sp_P97765-2_WBP2_MOUSE__II_1123726	|generic|chr11_-1_116079543_116079920_ENSMUST00000074628|
"""index: 1655, intensity: 4228.0, mobility: 0.972"""	1.12859	0.000481696	7.65929e-05	KSEPPESEAKPAPTEVKTVPNDATQTKENESKA	generic|tr_A0A0A6YY91_A0A0A6YY91_MOUSE__II_850562	|generic|sp_P13595_NCAM1_MOUSE	|generic|sp_P13595-2_NCAM1_MOUSE	|generic|tr_E9QB01_E9QB01_MOUSE	|generic|tr_A0A0A6YY47_A0A0A6YY47_MOUSE|
"""index: 24033, intensity: 3576.0, mobility: 0.884"""	1.12694	0.000481696	7.74484e-05	FELILKPPSPISEAPRTL	generic|chr3_1_8545581_8545877_ENSMUST00000191847__II_987555_TX=10090	|generic|tr_Q9CZ46_Q9CZ46_MOUSE__IP_987562	|generic|tr_Q545S4_Q545S4_MOUSE|
"""index: 7765, intensity: 9582.0, mobility: 1.107"""	1.12624	0.000481696	7.78112e-05	AEEEAVWGDGSPEPSPRE	generic|sp_P01193_COLI_MOUSE|
"""index: 24860, intensity: 4951.0, mobility: 1.056"""	1.12461	0.000481696	7.86672e-05	TLADEVSASLAKQGL	generic|II_1128081_TX=10090	|generic|II_1128079_TX=10090	|generic|tr_A0A0A0MQC7_A0A0A0MQC7_MOUSE	|generic|tr_A2A5Y6_A2A5Y6_MOUSE	|generic|sp_P10637_TAU_MOUSE	|generic|sp_P10637-2_TAU_MOUSE	|generic|sp_P10637-4_TAU_MOUSE	|generic|tr_Q3UH19_Q3UH19_MOUSE	|generic|sp_P10637-6_TAU_MOUSE	|generic|tr_Q8C5K4_Q8C5K4_MOUSE	|generic|tr_Q547J4_Q547J4_MOUSE	|generic|tr_B1AQW2_B1AQW2_MOUSE	|generic|sp_TAU_HUMAN_|
"""index: 23585, intensity: 6707.0, mobility: 0.996"""	1.12285	0.000481696	7.95996e-05	TLADEVSASLAKQGL	generic|II_1128081_TX=10090	|generic|II_1128079_TX=10090	|generic|tr_A0A0A0MQC7_A0A0A0MQC7_MOUSE	|generic|tr_A2A5Y6_A2A5Y6_MOUSE	|generic|sp_P10637_TAU_MOUSE	|generic|sp_P10637-2_TAU_MOUSE	|generic|sp_P10637-4_TAU_MOUSE	|generic|tr_Q3UH19_Q3UH19_MOUSE	|generic|sp_P10637-6_TAU_MOUSE	|generic|tr_Q8C5K4_Q8C5K4_MOUSE	|generic|tr_Q547J4_Q547J4_MOUSE	|generic|tr_B1AQW2_B1AQW2_MOUSE	|generic|sp_TAU_HUMAN_|
"""index: 5463, intensity: 3671.0, mobility: 0.989"""	1.12233	0.000481696	7.98796e-05	AVWGDGSPEPSPRE	generic|sp_P01193_COLI_MOUSE|
"""index: 9963, intensity: 5242.0, mobility: 0.964"""	1.12186	0.000481696	8.01339e-05	STIGTYATLSPTKRLVHA	generic|tr_B7ZNF6_B7ZNF6_MOUSE__chr15_1_31027559_31027672_ENSMUST00000228827	|generic|sp_O35927_CTND2_MOUSE__chr15_1_31027559_31027672_ENSMUST00000228827	|generic|sp_O35927-2_CTND2_MOUSE__chr15_1_31027559_31027672_ENSMUST00000228827	|generic|tr_E9QKH8_E9QKH8_MOUSE__chr15_1_31027559_31027672_ENSMUST00000228827|
"""index: 4939, intensity: 8939.0, mobility: 1.001"""	1.11982	0.000481696	8.12391e-05	AVWGDGSPEPSPRE	generic|sp_P01193_COLI_MOUSE|
"""index: 7032, intensity: 5829.0, mobility: 1.021"""	1.11942	0.000481696	8.14581e-05	LSRAQPAPKPEPSFSEYASVQVQRK	generic|sp_P97797_SHPS1_MOUSE	|generic|sp_P97797-2_SHPS1_MOUSE	|generic|sp_P97797-3_SHPS1_MOUSE	|generic|sp_P97797-4_SHPS1_MOUSE	|generic|tr_Q2M4I8_Q2M4I8_MOUSE	|generic|tr_E0CX65_E0CX65_MOUSE|
"""index: 6899, intensity: 5615.0, mobility: 0.819"""	1.11773	0.000481696	8.2384e-05	ATPASAQTAAKREIYL	generic|tr_Q2TJI9_Q2TJI9_MOUSE__chr18_-1_38189545_38189796_ENSMUST00000160721__II_1060469	|generic|tr_F7BJK1_F7BJK1_MOUSE__chr18_-1_38189545_38189796_ENSMUST00000160721__II_1060474	|generic|tr_Q2TJI7_Q2TJI7_MOUSE|
"""index: 16687, intensity: 3872.0, mobility: 0.925"""	1.11711	0.000481696	8.27285e-05	FNLPEPAPPRPSLSQDEVKAETIRSLR	generic|sp_O88935_SYN1_MOUSE__chr6_1_115261704_115261733_ENSMUST00000203768	|generic|sp_O88935-3_SYN1_MOUSE__chr6_1_115261704_115261733_ENSMUST00000203768|
"""index: 2612, intensity: 2829.0, mobility: 0.809"""	1.11656	0.000481696	8.30358e-05	AANGKSADCSVEEEPWKREK	generic|II_1004965_TX=10090	|generic|tr_Q3UYK6_Q3UYK6_MOUSE__chr2_1_102781469_102781534_ENSMUST00000154446	|generic|tr_Q3USU5_Q3USU5_MOUSE__chr2_1_102781469_102781534_ENSMUST00000154446	|generic|sp_P43006-2_EAA2_MOUSE__chr2_1_102781469_102781534_ENSMUST00000154446|
"""index: 17522, intensity: 6211.0, mobility: 0.942"""	1.11557	0.000481696	8.35865e-05	SEKSQTPLVTLFKNAIIKNAHKKGQ	generic|sp_P01193_COLI_MOUSE|
"""index: 19989, intensity: 4905.0, mobility: 0.938"""	1.11455	0.000481696	8.41609e-05	LSLETPVFPGNGDEQPLTENPR	generic|tr_A0A1W2P7R2_A0A1W2P7R2_MOUSE	|generic|sp_P01193_COLI_MOUSE|
"""index: 1614, intensity: 19770.0, mobility: 0.867"""	1.11258	0.000481696	8.52794e-05	TLPTKETIEQEKRSE	generic|tr_A6H6H4_A6H6H4_MOUSE|
"""index: 16263, intensity: 29877.0, mobility: 0.879"""	1.1121	0.000481696	8.55548e-05	SRMGAVPVMIPAQSKDGSIV	generic|sp_P97792_CXAR_MOUSE__chr16_1_78334866_78334964_ENSMUST00000231251|
"""index: 6268, intensity: 263369.0, mobility: 0.901"""	1.11186	0.000481696	8.56927e-05	AEPPPPEPPRI	generic|sp_Q8BIF0_C99L2_MOUSE	|generic|sp_Q8BIF0-2_C99L2_MOUSE	|generic|tr_I7HJQ8_I7HJQ8_MOUSE	|generic|tr_A2AP74_A2AP74_MOUSE|
"""index: 19515, intensity: 10876.0, mobility: 0.989"""	1.11087	0.000481696	8.62687e-05	YQEPVLGPVRGPF	generic|sp_CASB_BOVIN_|
"""index: 17075, intensity: 3767.0, mobility: 0.965"""	1.10929	0.000481696	8.71852e-05	TDGFNLEDALKETSSVKQR	generic|sp_Q8BIF0_C99L2_MOUSE	|generic|sp_Q8BIF0-2_C99L2_MOUSE|
"""index: 26934, intensity: 25711.0, mobility: 1.114"""	1.10917	0.000481696	8.72577e-05	LATLADEVSASLAKQGL	generic|II_1128081_TX=10090	|generic|II_1128079_TX=10090	|generic|tr_A0A0A0MQC7_A0A0A0MQC7_MOUSE	|generic|tr_A2A5Y6_A2A5Y6_MOUSE	|generic|sp_P10637_TAU_MOUSE	|generic|sp_P10637-2_TAU_MOUSE	|generic|sp_P10637-4_TAU_MOUSE	|generic|tr_Q3UH19_Q3UH19_MOUSE	|generic|sp_P10637-6_TAU_MOUSE	|generic|tr_Q8C5K4_Q8C5K4_MOUSE	|generic|tr_Q547J4_Q547J4_MOUSE	|generic|tr_B1AQW2_B1AQW2_MOUSE	|generic|sp_TAU_HUMAN_|
"""index: 27130, intensity: 6878.0, mobility: 0.938"""	1.10824	0.000481696	8.7803e-05	SSPETLISDLLMKESTENAPRT	generic|sp_P57774_NPY_MOUSE__chr6_1_49823598_49829327_ENSMUST00000031843|
"""index: 20217, intensity: 6609.0, mobility: 0.816"""	1.10602	0.000481696	8.91171e-05	YLPGPLQDMFKK	generic|sp_P63040_CPLX1_MOUSE	|generic|sp_P84086_CPLX2_MOUSE|
"""index: 23425, intensity: 56943.0, mobility: 1.064"""	1.10376	0.000481696	9.04793e-05	TLADEVSASLAKQGL	generic|II_1128081_TX=10090	|generic|II_1128079_TX=10090	|generic|tr_A0A0A0MQC7_A0A0A0MQC7_MOUSE	|generic|tr_A2A5Y6_A2A5Y6_MOUSE	|generic|sp_P10637_TAU_MOUSE	|generic|sp_P10637-2_TAU_MOUSE	|generic|sp_P10637-4_TAU_MOUSE	|generic|tr_Q3UH19_Q3UH19_MOUSE	|generic|sp_P10637-6_TAU_MOUSE	|generic|tr_Q8C5K4_Q8C5K4_MOUSE	|generic|tr_Q547J4_Q547J4_MOUSE	|generic|tr_B1AQW2_B1AQW2_MOUSE	|generic|sp_TAU_HUMAN_|
"""index: 1362, intensity: 2825.0, mobility: 1.119"""	1.10318	0.000481696	9.08362e-05	AAAPGEQAGGAGAEGAAGGEPRE	generic|sp_P26645_MARCS_MOUSE	|generic|tr_A0A0A1HAM8_A0A0A1HAM8_MOUSE|
"""index: 4345, intensity: 20772.0, mobility: 0.826"""	1.10211	0.000481696	9.14901e-05	TPPPPYEQVVKDK	generic|sp_Q8R1C3_VOPP1_MOUSE__chr6_-1_57774707_57774748_ENSMUST00000204878|
"""index: 28714, intensity: 2664.0, mobility: 1.235"""	1.1018	0.000481696	9.16785e-05	MITDVQLAIFANMLGVSLFLLVVLYHYVAVNNPKKQE	generic|sp_Q99LX8_OST4_MOUSE__chr5_-1_30907422_30907535_ENSMUST00000132034|
"""index: 12944, intensity: 21106.0, mobility: 0.938"""	1.10126	0.000481696	9.20119e-05	MDVVKYESGPDGGEEMRKMKLGLVK	generic|tr_Q7M702_Q7M702_MOUSE|
"""index: 5389, intensity: 4357.0, mobility: 0.867"""	1.10083	0.000481696	9.22803e-05	ADKPDMGEIASFDKAKLKKTETQEKN	generic|tr_A0A0N4SVF0_A0A0N4SVF0_MOUSE	|generic|tr_A0A0N4SVF0_A0A0N4SVF0_MOUSE	|generic|tr_A6H6H4_A6H6H4_MOUSE	|generic|tr_A6H6H4_A6H6H4_MOUSE|
"""index: 19043, intensity: 15488.0, mobility: 1.039"""	1.09869	0.000481696	9.36143e-05	AAAPMIGYPMPTGYSQ	generic|tr_Q921Y3_Q921Y3_MOUSE__chr11_-1_106781850_106782137_ENSMUST00000133426__II_1125049	|generic|tr_Q9CSD9_Q9CSD9_MOUSE__chr11_-1_106783954_106783992_ENSMUST00000133426__II_1125049	|generic|tr_Q3V0Z8_Q3V0Z8_MOUSE__chr11_-1_106784876_106784983_ENSMUST00000133426__II_1125049	|generic|tr_A1L333_A1L333_MOUSE__chr11_-1_106784876_106784983_ENSMUST00000133426__II_1125049	|generic|tr_Q3UXW3_Q3UXW3_MOUSE__chr11_-1_106784876_106784983_ENSMUST00000133426__II_1125049	|generic|tr_Q5U222_Q5U222_MOUSE__chr11_-1_106784876_106784983_ENSMUST00000133426__II_1125049	|generic|tr_Q8BTS0_Q8BTS0_MOUSE__chr11_-1_106784876_106784983_ENSMUST00000133426__II_1125049|
"""index: 5338, intensity: 16872.0, mobility: 1.006"""	1.09851	0.000481696	9.37239e-05	EAVWGDGSPEPSPRE	generic|sp_P01193_COLI_MOUSE|
"""index: 8753, intensity: 7257.0, mobility: 0.861"""	1.09781	0.000481696	9.41681e-05	KNPLPSKETIEQEKQAGES	generic|sp_P20065_TYB4_MOUSE__chrX_-1_167207501_167208325_ENSMUST00000112175	|generic|tr_Q6ZWX2_Q6ZWX2_MOUSE__chrX_-1_167207501_167208325_ENSMUST00000112175|
"""index: 2401, intensity: 3942.0, mobility: 0.809"""	1.09568	0.000481696	9.55254e-05	IPVGSLKNEDTPNRQ	generic|sp_Q03517_SCG2_MOUSE	|generic|tr_Q4W8U9_Q4W8U9_MOUSE|
"""index: 3451, intensity: 2975.0, mobility: 0.767"""	1.0928	0.000481696	9.73897e-05	TLPTKETIEQEKRSEIS	generic|tr_A6H6H4_A6H6H4_MOUSE|
"""index: 20382, intensity: 3604.0, mobility: 1.156"""	1.08904	0.000481696	9.98765e-05	QSGFSLSGAQIDDNIPR	generic|sp_O08553_DPYL2_MOUSE|
"""index: 21704, intensity: 14758.0, mobility: 1.141"""	1.08738	0.000481696	0.000100996	SLSAASAPLVETSTPLRL	generic|sp_Q9QXV0_PCS1N_MOUSE|
"""index: 2128, intensity: 4406.0, mobility: 0.778"""	1.08656	0.000481696	0.000101551	TLPTKETIEQEK	generic|tr_A6H6H4_A6H6H4_MOUSE|
"""index: 17350, intensity: 81438.0, mobility: 0.731"""	1.08606	0.000481696	0.000101895	LPGPLQDMFKK	generic|sp_P63040_CPLX1_MOUSE	|generic|sp_P84086_CPLX2_MOUSE|
"""index: 1844, intensity: 20390.0, mobility: 0.883"""	1.08544	0.000481696	0.000102318	TLPTKETIEQEKRSE	generic|tr_A6H6H4_A6H6H4_MOUSE|
"""index: 7391, intensity: 4258.0, mobility: 0.906"""	1.08503	0.000481696	0.000102598	LSRAQPAPKPEPSFSEYASVQVQRK	generic|sp_P97797_SHPS1_MOUSE	|generic|sp_P97797-2_SHPS1_MOUSE	|generic|sp_P97797-3_SHPS1_MOUSE	|generic|sp_P97797-4_SHPS1_MOUSE	|generic|tr_Q2M4I8_Q2M4I8_MOUSE	|generic|tr_E0CX65_E0CX65_MOUSE|
"""index: 22366, intensity: 6183.0, mobility: 1.039"""	1.08266	0.000481696	0.000104248	TLADEVSASLAKQGL	generic|II_1128081_TX=10090	|generic|II_1128079_TX=10090	|generic|tr_A0A0A0MQC7_A0A0A0MQC7_MOUSE	|generic|tr_A2A5Y6_A2A5Y6_MOUSE	|generic|sp_P10637_TAU_MOUSE	|generic|sp_P10637-2_TAU_MOUSE	|generic|sp_P10637-4_TAU_MOUSE	|generic|tr_Q3UH19_Q3UH19_MOUSE	|generic|sp_P10637-6_TAU_MOUSE	|generic|tr_Q8C5K4_Q8C5K4_MOUSE	|generic|tr_Q547J4_Q547J4_MOUSE	|generic|tr_B1AQW2_B1AQW2_MOUSE	|generic|sp_TAU_HUMAN_|
"""index: 19233, intensity: 4109.0, mobility: 1.141"""	1.08244	0.000481696	0.000104403	QVPNYTLTSSTLPQTGGSQQPPQPQQAYSQKALL	generic|sp_P70297_STAM1_MOUSE__chr2_1_14102418_14102489_ENSMUST00000193636__II_1014500	|generic|IP_1121602_TX=10090	|generic|tr_Q3UMC8_Q3UMC8_MOUSE__chr2_1_14102418_14102489_ENSMUST00000193636	|generic|tr_Q9CU37_Q9CU37_MOUSE	|generic|tr_Q3TPR2_Q3TPR2_MOUSE__chr2_1_14141735_14141881_ENSMUST00000193636|
"""index: 16420, intensity: 5068.0, mobility: 0.962"""	1.08077	0.000481696	0.000105574	LLYQEPVLGPVR	generic|sp_CASB_BOVIN_|
"""index: 622, intensity: 5509.0, mobility: 0.815"""	1.07947	0.000481696	0.000106501	APVDNRDHNEEMVTR	generic|tr_Q3UZU8_Q3UZU8_MOUSE	|generic|sp_P16014_SCG1_MOUSE	|generic|tr_Q8BP91_Q8BP91_MOUSE	|generic|tr_Q3UZP2_Q3UZP2_MOUSE	|generic|tr_Q9CTW1_Q9CTW1_MOUSE|
"""index: 19261, intensity: 20511.0, mobility: 1.054"""	1.07916	0.000481696	0.00010672	VSGDYGHPVYIVQDGPPQSPPNIYYKV	generic|tr_Q543Q7_Q543Q7_MOUSE|
"""index: 1514, intensity: 19597.0, mobility: 0.905"""	1.07785	0.000481696	0.000107668	KTETQEKNTLPTKETIEQEKRSE	generic|tr_A6H6H4_A6H6H4_MOUSE|
"""index: 17056, intensity: 63746.0, mobility: 0.951"""	1.07655	0.000481696	0.000108605	LPGPLQDMFKK	generic|sp_P63040_CPLX1_MOUSE	|generic|sp_P84086_CPLX2_MOUSE|
"""index: 17582, intensity: 4813.0, mobility: 1.145"""	1.07623	0.000481696	0.000108843	IVQEMPPQSPANIYYKV	generic|sp_P52800_EFNB2_MOUSE__chr8_-1_8660480_8660584_ENSMUST00000209169__II_867982	|generic|tr_Q544L9_Q544L9_MOUSE|
"""index: 2442, intensity: 4305.0, mobility: 0.790"""	1.07616	0.000481696	0.000108893	EEPVDSRTPVTERVS	generic|sp_Q9Z2D6_MECP2_MOUSE__chrX_-1_74035417_74035656_ENSMUST00000123362__II_834118	|generic|sp_Q9Z2D6-2_MECP2_MOUSE__chrX_-1_74035417_74035656_ENSMUST00000123362__II_834118|
"""index: 13903, intensity: 141489.0, mobility: 0.995"""	1.07558	0.000481696	0.000109319	LADEVSASLAKQGL	generic|II_1128081_TX=10090	|generic|II_1128079_TX=10090	|generic|tr_A0A0A0MQC7_A0A0A0MQC7_MOUSE	|generic|tr_A2A5Y6_A2A5Y6_MOUSE	|generic|sp_P10637_TAU_MOUSE	|generic|sp_P10637-2_TAU_MOUSE	|generic|sp_P10637-4_TAU_MOUSE	|generic|tr_Q3UH19_Q3UH19_MOUSE	|generic|sp_P10637-6_TAU_MOUSE	|generic|tr_Q8C5K4_Q8C5K4_MOUSE	|generic|tr_Q547J4_Q547J4_MOUSE	|generic|tr_B1AQW2_B1AQW2_MOUSE	|generic|sp_TAU_HUMAN_|
"""index: 22578, intensity: 2601.0, mobility: 1.103"""	1.07297	0.000481696	0.000111246	DADSSVEKQVALLKALYGHGQISH	generic|tr_A0A0A0MQA8_A0A0A0MQA8_MOUSE	|generic|sp_P41539_TKN1_MOUSE|
"""index: 14711, intensity: 3742.0, mobility: 1.024"""	1.0707	0.000481696	0.000112956	PGPTQTLSPNGENNNDIIQDNGTIIPFRKHTVR	generic|sp_Q8R001_MARE2_MOUSE	|generic|sp_Q8R001_MARE2_MOUSE	|generic|tr_E9Q1B7_E9Q1B7_MOUSE__chr18_1_23853664_23853702_ENSMUST00000155708	|generic|tr_E9Q1B7_E9Q1B7_MOUSE__chr18_1_23853664_23853702_ENSMUST00000155708|
"""index: 19738, intensity: 6177.0, mobility: 1.028"""	1.07061	0.000481696	0.000113023	LGEYGFQNALIVR	generic|sp_ALBU_BOVIN_|
"""index: 3419, intensity: 59280.0, mobility: 0.794"""	1.07031	0.000481696	0.000113256	TLPTKETIEQEKRSEIS	generic|tr_A6H6H4_A6H6H4_MOUSE|
"""index: 2992, intensity: 14791.0, mobility: 0.857"""	1.06956	0.000481696	0.000113827	LPTKETIEQEKRSEIS	generic|tr_A6H6H4_A6H6H4_MOUSE|
"""index: 25103, intensity: 6011.0, mobility: 1.058"""	1.06842	0.000481696	0.000114698	TLADEVSASLAKQGL	generic|II_1128081_TX=10090	|generic|II_1128079_TX=10090	|generic|tr_A0A0A0MQC7_A0A0A0MQC7_MOUSE	|generic|tr_A2A5Y6_A2A5Y6_MOUSE	|generic|sp_P10637_TAU_MOUSE	|generic|sp_P10637-2_TAU_MOUSE	|generic|sp_P10637-4_TAU_MOUSE	|generic|tr_Q3UH19_Q3UH19_MOUSE	|generic|sp_P10637-6_TAU_MOUSE	|generic|tr_Q8C5K4_Q8C5K4_MOUSE	|generic|tr_Q547J4_Q547J4_MOUSE	|generic|tr_B1AQW2_B1AQW2_MOUSE	|generic|sp_TAU_HUMAN_|
"""index: 8090, intensity: 7554.0, mobility: 1.114"""	1.0671	0.000481696	0.000115719	AEEEAVWGDGSPEPSPRE	generic|sp_P01193_COLI_MOUSE|
"""index: 12973, intensity: 4287.0, mobility: 0.877"""	1.06553	0.000481696	0.000116948	QSGFSLSGAQIDDNIPRRTT	generic|sp_O08553_DPYL2_MOUSE|
"""index: 11758, intensity: 4280.0, mobility: 1.019"""	1.0652	0.000481696	0.000117203	VFQELGKLTGPSNQ	generic|sp_Q03517_SCG2_MOUSE	|generic|tr_Q4W8U9_Q4W8U9_MOUSE|
"""index: 6849, intensity: 4459.0, mobility: 0.874"""	1.0649	0.000481696	0.00011744	TVPIEAVTSKTSNIR	generic|tr_Q8BNA5_Q8BNA5_MOUSE__chr7_-1_144436965_144437021_ENSMUST00000134131	|generic|tr_Q921L6_Q921L6_MOUSE__chr7_-1_144436965_144437021_ENSMUST00000134131	|generic|sp_Q60598_SRC8_MOUSE__chr7_-1_144436965_144437021_ENSMUST00000134131|
"""index: 21732, intensity: 4085.0, mobility: 1.042"""	1.06321	0.000481696	0.00011878	AATTPATSVPFAATATANQIILK	generic|sp_Q8C181_MBNL2_MOUSE	|generic|sp_Q8C181-2_MBNL2_MOUSE	|generic|tr_A0A2K6EDM5_A0A2K6EDM5_MOUSE|
"""index: 15863, intensity: 2799.0, mobility: 0.798"""	1.06318	0.000481696	0.000118801	TEAPKMSNADFAKLLLRK	generic|II_934114_TX=10090	|generic|sp_Q9JLI8_SART3_MOUSE__chr5_-1_113743129_113743260_ENSMUST00000197041|
"""index: 3685, intensity: 50075.0, mobility: 0.795"""	1.06219	0.000481696	0.000119595	TLPTKETIEQEKRSEIS	generic|tr_A6H6H4_A6H6H4_MOUSE|
"""index: 2707, intensity: 2689.0, mobility: 0.962"""	1.05946	0.000481696	0.000121808	VASSGLQSVVHR	generic|sp_Q9DC28_KC1D_MOUSE|
"""index: 3642, intensity: 8873.0, mobility: 0.915"""	1.05923	0.000481696	0.000121997	TLPTKETIEQEKRSEIS	generic|tr_A6H6H4_A6H6H4_MOUSE|
"""index: 4770, intensity: 37167.0, mobility: 0.973"""	1.05887	0.000481696	0.000122291	AVWGDGSPEPSPRE	generic|sp_P01193_COLI_MOUSE|
"""index: 3474, intensity: 222042.0, mobility: 0.794"""	1.05863	0.000481696	0.000122485	TLPTKETIEQEKRSEIS	generic|tr_A6H6H4_A6H6H4_MOUSE|
"""index: 3555, intensity: 109380.0, mobility: 0.887"""	1.05841	0.000481696	0.000122672	TLPTKETIEQEKRSEIS	generic|tr_A6H6H4_A6H6H4_MOUSE|
"""index: 20224, intensity: 16655.0, mobility: 1.034"""	1.05803	0.000481696	0.000122981	YLPGPLQDMFKK	generic|sp_P63040_CPLX1_MOUSE	|generic|sp_P84086_CPLX2_MOUSE|
"""index: 16593, intensity: 4915.0, mobility: 0.859"""	1.05595	0.000481696	0.00012471	SRMGAVPVMIPAQSKDGSIV	generic|sp_P97792_CXAR_MOUSE__chr16_1_78334866_78334964_ENSMUST00000231251|
"""index: 19828, intensity: 4176.0, mobility: 0.992"""	1.05559	0.000481696	0.000125009	LDFDPFKPDVAPAGSAAATHSPMSQ	generic|tr_C6EQG9_C6EQG9_MOUSE__chr13_1_19096037_19096096_ENSMUST00000200273__II_3475147	|generic|tr_A0A668KM31_A0A668KM31_MOUSE__chr13_1_19096037_19096096_ENSMUST00000200273__II_1109702	|generic|tr_A0A0G2JEG8_A0A0G2JEG8_MOUSE__chr13_1_19096037_19096096_ENSMUST00000200273__II_1109702	|generic|sp_Q7TQF7_AMPH_MOUSE__chr13_1_19096037_19096096_ENSMUST00000200273__II_1109702|
"""index: 7816, intensity: 7626.0, mobility: 1.064"""	1.05414	0.000481696	0.000126231	AQPAPKPEPSFSEYASVQVQRK	generic|sp_P97797_SHPS1_MOUSE	|generic|sp_P97797-2_SHPS1_MOUSE	|generic|sp_P97797-3_SHPS1_MOUSE	|generic|sp_P97797-4_SHPS1_MOUSE	|generic|tr_Q2M4I8_Q2M4I8_MOUSE	|generic|tr_E0CX65_E0CX65_MOUSE|
"""index: 1420, intensity: 16569.0, mobility: 0.824"""	1.05388	0.000481696	0.00012645	TLPTKETIEQEKR	generic|tr_A6H6H4_A6H6H4_MOUSE|
"""index: 12688, intensity: 4348.0, mobility: 0.919"""	1.05333	0.000481696	0.000126923	FSLSGSQIDDHVPKRASARIL	generic|sp_Q9EQF6_DPYL5_MOUSE__chr5_1_30791522_30791638_ENSMUST00000198503__II_944569|
"""index: 6028, intensity: 5089.0, mobility: 1.058"""	1.0532	0.000481696	0.000127034	SPAPATGASGQASELAPSTADSAVPPAPAKTEKGPVETK	generic|tr_A0A0A6YY91_A0A0A6YY91_MOUSE__II_850562|
"""index: 3418, intensity: 5712.0, mobility: 0.847"""	1.05246	0.000481696	0.000127664	TLPTKETIEQEKRSEIS	generic|tr_A6H6H4_A6H6H4_MOUSE|
"""index: 11532, intensity: 2834.0, mobility: 1.209"""	1.05109	0.000481696	0.000128843	NQPQTQYSATPNYTYSNEM	generic|sp_Q9JKD3_SCAM5_MOUSE__chr9_-1_57443670_57443780_ENSMUST00000215208__II_3456302|
"""index: 2867, intensity: 3271.0, mobility: 0.806"""	1.05056	0.000481696	0.000129307	QDDPSAPHKIQDPLK	generic|sp_Q71M36_CSPG5_MOUSE__chr9_1_110262108_110262221_ENSMUST00000197850__II_842345	|generic|II_842338_TX=10090|
"""index: 11365, intensity: 5414.0, mobility: 0.914"""	1.05049	0.000481696	0.000129363	SGDKVLALAGFDVEKAKK	generic|sp_Q8K3C3_LZIC_MOUSE|
"""index: 21500, intensity: 4206.0, mobility: 0.862"""	1.04677	0.000481696	0.000132636	SEKSQTPLVTLFKNAIIKNAH	generic|sp_P01193_COLI_MOUSE|
"""index: 15464, intensity: 25960.0, mobility: 1.098"""	1.0456	0.000481696	0.000133683	AEPYDDIVGETVEKTE	generic|tr_Q78TF3_Q78TF3_MOUSE__chr9_1_109978869_110002753_ENSMUST00000169851	|generic|sp_P27546_MAP4_MOUSE	|generic|sp_P27546-2_MAP4_MOUSE	|generic|sp_P27546-3_MAP4_MOUSE|
"""index: 4349, intensity: 12097.0, mobility: 0.882"""	1.04455	0.000481696	0.000134627	SQIDDHVPKRASARILAPPGGRSSG	generic|sp_Q9EQF6_DPYL5_MOUSE__chr5_1_30791522_30791638_ENSMUST00000198503__II_944569|
"""index: 7048, intensity: 5989.0, mobility: 0.909"""	1.04309	0.000481696	0.00013595	LSRAQPAPKPEPSFSEYASVQVQRK	generic|sp_P97797_SHPS1_MOUSE	|generic|sp_P97797-2_SHPS1_MOUSE	|generic|sp_P97797-3_SHPS1_MOUSE	|generic|sp_P97797-4_SHPS1_MOUSE	|generic|tr_Q2M4I8_Q2M4I8_MOUSE	|generic|tr_E0CX65_E0CX65_MOUSE|
"""index: 5610, intensity: 10319.0, mobility: 1.028"""	1.04084	0.000481696	0.000138022	TAATSAAQNAFKGNQM	generic|tr_Q3TD71_Q3TD71_MOUSE	|generic|tr_Q3TSA8_Q3TSA8_MOUSE	|generic|tr_Q3UY11_Q3UY11_MOUSE|
"""index: 16836, intensity: 3243.0, mobility: 1.114"""	1.04076	0.000481696	0.000138089	SGFSLSGAQIDDNIPR	generic|sp_O08553_DPYL2_MOUSE|
"""index: 13893, intensity: 4419.0, mobility: 0.957"""	1.03916	0.000481696	0.000139584	TLADEVSASLAKQ	generic|II_1128081_TX=10090	|generic|II_1128079_TX=10090	|generic|tr_A0A0A0MQC7_A0A0A0MQC7_MOUSE	|generic|tr_A2A5Y6_A2A5Y6_MOUSE	|generic|sp_P10637_TAU_MOUSE	|generic|sp_P10637-2_TAU_MOUSE	|generic|sp_P10637-3_TAU_MOUSE	|generic|sp_P10637-4_TAU_MOUSE	|generic|tr_Q3UH19_Q3UH19_MOUSE	|generic|sp_P10637-6_TAU_MOUSE	|generic|tr_Q8C5K4_Q8C5K4_MOUSE	|generic|tr_Q547J4_Q547J4_MOUSE	|generic|tr_B1AQW2_B1AQW2_MOUSE	|generic|sp_TAU_HUMAN_|
"""index: 19300, intensity: 2691.0, mobility: 1.056"""	1.03795	0.000481696	0.000140721	SVFQELGKLTGPSNQ	generic|sp_Q03517_SCG2_MOUSE	|generic|tr_Q4W8U9_Q4W8U9_MOUSE|
"""index: 28713, intensity: 3217.0, mobility: 1.253"""	1.03436	0.000481696	0.000144154	MITDVQLAIFANMLGVSLFLLVVLYHYVAVNNPKKQE	generic|sp_Q99LX8_OST4_MOUSE__chr5_-1_30907422_30907535_ENSMUST00000132034|
"""index: 5430, intensity: 3696.0, mobility: 0.991"""	1.0339	0.000481696	0.000144595	ALDMGNEIDTQNR	generic|sp_P60879_SNP25_MOUSE	|generic|sp_P60879-2_SNP25_MOUSE|
"""index: 3661, intensity: 23630.0, mobility: 0.935"""	1.0336	0.000481696	0.000144887	TLPTKETIEQEKRSEIS	generic|tr_A6H6H4_A6H6H4_MOUSE|
"""index: 1067, intensity: 3728.0, mobility: 0.793"""	1.03327	0.000481696	0.000145216	LPTKETIEQEKR	generic|tr_A6H6H4_A6H6H4_MOUSE|
"""index: 3410, intensity: 26329.0, mobility: 0.909"""	1.03126	0.000481696	0.00014718	QPPPPPYYPPEDKKTQ	generic|tr_Q3TRG5_Q3TRG5_MOUSE__II_1123726	|generic|sp_P97765_WBP2_MOUSE__II_1123728	|generic|sp_P97765-2_WBP2_MOUSE__II_1123726	|generic|chr11_-1_116079543_116079920_ENSMUST00000074628|
"""index: 20127, intensity: 5165.0, mobility: 0.912"""	1.03036	0.000481696	0.000148071	LSLETPVFPGNGDEQPLTENPR	generic|tr_A0A1W2P7R2_A0A1W2P7R2_MOUSE	|generic|sp_P01193_COLI_MOUSE|
"""index: 5997, intensity: 3160.0, mobility: 1.013"""	1.03021	0.000481696	0.000148222	EAVWGDGSPEPSPRE	generic|sp_P01193_COLI_MOUSE|
"""index: 18154, intensity: 5206.0, mobility: 1.003"""	1.02901	0.000481696	0.000149427	LAEDVTAALAKQGL	generic|sp_P20357_MTAP2_MOUSE__chr1_1_66438885_66439007_ENSMUST00000172486	|generic|tr_Q80ZL4_Q80ZL4_MOUSE__chr1_1_66438885_66439007_ENSMUST00000172486	|generic|tr_Q3TLQ0_Q3TLQ0_MOUSE__chr1_1_66438885_66439007_ENSMUST00000172486	|generic|tr_Q80X35_Q80X35_MOUSE__chr1_1_66438885_66439007_ENSMUST00000172486	|generic|tr_B2KGT5_B2KGT5_MOUSE__chr1_1_66438885_66439007_ENSMUST00000172486	|generic|tr_A0A668KLC6_A0A668KLC6_MOUSE__chr1_1_66438885_66439007_ENSMUST00000172486|
"""index: 2380, intensity: 4622.0, mobility: 0.789"""	1.029	0.000481696	0.000149435	IPVGSLKNEDTPNRQ	generic|sp_Q03517_SCG2_MOUSE	|generic|tr_Q4W8U9_Q4W8U9_MOUSE|
"""index: 766, intensity: 3130.0, mobility: 0.925"""	1.02846	0.000481696	0.000149972	SPSNMEGYSKTQ	generic|tr_Q3TV22_Q3TV22_MOUSE__chr16_1_78334866_78334964_ENSMUST00000231251	|generic|sp_P97792_CXAR_MOUSE__chr16_1_78334866_78334964_ENSMUST00000231251	|generic|sp_P97792-2_CXAR_MOUSE__chr16_1_78334866_78334964_ENSMUST00000231251|
"""index: 2989, intensity: 74411.0, mobility: 0.873"""	1.02744	0.000481696	0.000151005	LPTKETIEQEKRSEIS	generic|tr_A6H6H4_A6H6H4_MOUSE|
"""index: 5985, intensity: 5478.0, mobility: 0.853"""	1.02726	0.000481696	0.000151183	TPASAQTAAKREIYL	generic|tr_Q2TJI9_Q2TJI9_MOUSE__chr18_-1_38189545_38189796_ENSMUST00000160721__II_1060469	|generic|tr_F7BJK1_F7BJK1_MOUSE__chr18_-1_38189545_38189796_ENSMUST00000160721__II_1060474	|generic|tr_Q2TJI7_Q2TJI7_MOUSE|
"""index: 2856, intensity: 2892.0, mobility: 0.810"""	1.02723	0.000481696	0.00015122	QDDPSAPHKIQDPLK	generic|sp_Q71M36_CSPG5_MOUSE__chr9_1_110262108_110262221_ENSMUST00000197850__II_842345	|generic|II_842338_TX=10090|
"""index: 15560, intensity: 4465.0, mobility: 0.911"""	1.02644	0.000481696	0.000152022	ASPQEVGKPYLESFQPNLH	generic|sp_Q99P72_RTN4_MOUSE	|generic|sp_Q99P72-3_RTN4_MOUSE|
"""index: 19167, intensity: 3615.0, mobility: 1.145"""	1.02406	0.000481696	0.000154465	SGPVPGTAINGTLPLSHM	generic|tr_Q3V2B6_Q3V2B6_MOUSE	|generic|tr_Q60I23_Q60I23_MOUSE	|generic|tr_Q3UES8_Q3UES8_MOUSE|
"""index: 594, intensity: 9334.0, mobility: 0.889"""	1.02403	0.000481696	0.000154502	SANSNPAMAPRE	generic|tr_Q545V6_Q545V6_MOUSE|
"""index: 854, intensity: 3458.0, mobility: 0.779"""	1.02301	0.000481696	0.000155561	EVRTPGQLSDNNSRQ	generic|sp_Q8C0E2_VP26B_MOUSE__chr9_-1_27019314_27019439_ENSMUST00000213917|
"""index: 17539, intensity: 3939.0, mobility: 0.970"""	1.02258	0.000481696	0.000156016	GAPLAVEPTLTIKLEQERG	generic|tr_Q3U5I8_Q3U5I8_MOUSE__chr1_1_62738338_62738475_ENSMUST00000126344__II_1038177	|generic|sp_O35375-6_NRP2_MOUSE__chr1_1_62738338_62738475_ENSMUST00000126344__II_1038177	|generic|tr_Q3URT2_Q3URT2_MOUSE|
"""index: 7501, intensity: 4848.0, mobility: 1.089"""	1.02199	0.000481696	0.000156626	AEEEAVWGDGSPEPSPRE	generic|sp_P01193_COLI_MOUSE|
"""index: 4208, intensity: 4911.0, mobility: 0.859"""	1.02148	0.000481696	0.000157165	KELPDEQTLQKEVK	generic|sp_Q8BZ05_ARAP2_MOUSE__chr5_-1_62604270_62604551_ENSMUST00000160620	|generic|sp_Q8BZ05-2_ARAP2_MOUSE__chr5_-1_62604270_62604551_ENSMUST00000160620	|generic|tr_Q3UW93_Q3UW93_MOUSE__chr5_-1_62604270_62604551_ENSMUST00000160620	|generic|tr_E9QP44_E9QP44_MOUSE__chr5_-1_62604270_62604551_ENSMUST00000160620|
"""index: 4078, intensity: 3509.0, mobility: 0.957"""	1.01894	0.000481696	0.000159867	SQAGMTGYGMPRQ	generic|tr_Q9D6K2_Q9D6K2_MOUSE	|generic|sp_Q9WVA4_TAGL2_MOUSE	|generic|sp_Q9R1Q8_TAGL3_MOUSE|
"""index: 8152, intensity: 4843.0, mobility: 0.931"""	1.01882	0.000481696	0.000159995	AQPAPKPEPSFSEYASVQVQRK	generic|sp_P97797_SHPS1_MOUSE	|generic|sp_P97797-2_SHPS1_MOUSE	|generic|sp_P97797-3_SHPS1_MOUSE	|generic|sp_P97797-4_SHPS1_MOUSE	|generic|tr_Q2M4I8_Q2M4I8_MOUSE	|generic|tr_E0CX65_E0CX65_MOUSE|
"""index: 7047, intensity: 36059.0, mobility: 0.970"""	1.01814	0.000481696	0.000160732	SPQLEDEAKELQ	generic|tr_Q3UXY8_Q3UXY8_MOUSE	|generic|sp_P22005_PENK_MOUSE|
"""index: 2763, intensity: 4080.0, mobility: 0.879"""	1.01754	0.000481696	0.000161381	EKNPLPSKETIEQEKQAGES	generic|sp_P20065_TYB4_MOUSE__chrX_-1_167207501_167208325_ENSMUST00000112175	|generic|tr_Q6ZWX2_Q6ZWX2_MOUSE__chrX_-1_167207501_167208325_ENSMUST00000112175|
"""index: 25590, intensity: 10060.0, mobility: 1.042"""	1.01574	0.000481696	0.000163338	TLADEVSASLAKQGL	generic|II_1128081_TX=10090	|generic|II_1128079_TX=10090	|generic|tr_A0A0A0MQC7_A0A0A0MQC7_MOUSE	|generic|tr_A2A5Y6_A2A5Y6_MOUSE	|generic|sp_P10637_TAU_MOUSE	|generic|sp_P10637-2_TAU_MOUSE	|generic|sp_P10637-4_TAU_MOUSE	|generic|tr_Q3UH19_Q3UH19_MOUSE	|generic|sp_P10637-6_TAU_MOUSE	|generic|tr_Q8C5K4_Q8C5K4_MOUSE	|generic|tr_Q547J4_Q547J4_MOUSE	|generic|tr_B1AQW2_B1AQW2_MOUSE	|generic|sp_TAU_HUMAN_|
"""index: 13278, intensity: 5585.0, mobility: 1.003"""	1.01416	0.000481696	0.000165077	QMEEKPVPAAPVPSPVAPAPVPSRRNPPGGKSSLVLG	generic|sp_P97825_JUPI1_MOUSE__II_1124041|
"""index: 18508, intensity: 4020.0, mobility: 0.805"""	1.01353	0.000481696	0.000165775	ELILKPPSPISEAPRTL	generic|chr3_1_8545581_8545877_ENSMUST00000191847__II_987555_TX=10090	|generic|tr_Q9CZ46_Q9CZ46_MOUSE__IP_987562	|generic|tr_Q545S4_Q545S4_MOUSE|
"""index: 17055, intensity: 4660.0, mobility: 1.026"""	1.01338	0.000481696	0.000165943	APEEELAALQLGPTH	generic|tr_A0A5S9EES2_A0A5S9EES2_MOUSE	|generic|tr_A2AGI2_A2AGI2_MOUSE	|generic|tr_B2RWZ9_B2RWZ9_MOUSE	|generic|tr_Q69ZI4_Q69ZI4_MOUSE	|generic|tr_A0A5S9EER5_A0A5S9EER5_MOUSE	|generic|tr_A2AGI3_A2AGI3_MOUSE	|generic|sp_Q8BYM5_NLGN3_MOUSE|
"""index: 1937, intensity: 3596.0, mobility: 0.829"""	1.01333	0.000481696	0.000166001	ERPIHAEPQYPVR	generic|tr_D3YYT0_D3YYT0_MOUSE	|generic|sp_P15116_CADH2_MOUSE	|generic|tr_Q8BSI9_Q8BSI9_MOUSE	|generic|tr_Q3UIC2_Q3UIC2_MOUSE|
"""index: 24496, intensity: 17278.0, mobility: 1.026"""	1.01328	0.000481696	0.000166054	TLADEVSASLAKQGL	generic|II_1128081_TX=10090	|generic|II_1128079_TX=10090	|generic|tr_A0A0A0MQC7_A0A0A0MQC7_MOUSE	|generic|tr_A2A5Y6_A2A5Y6_MOUSE	|generic|sp_P10637_TAU_MOUSE	|generic|sp_P10637-2_TAU_MOUSE	|generic|sp_P10637-4_TAU_MOUSE	|generic|tr_Q3UH19_Q3UH19_MOUSE	|generic|sp_P10637-6_TAU_MOUSE	|generic|tr_Q8C5K4_Q8C5K4_MOUSE	|generic|tr_Q547J4_Q547J4_MOUSE	|generic|tr_B1AQW2_B1AQW2_MOUSE	|generic|sp_TAU_HUMAN_|
"""index: 16572, intensity: 3505.0, mobility: 0.732"""	1.0122	0.000481696	0.000167265	LPGPLQDMFKK	generic|sp_P63040_CPLX1_MOUSE	|generic|sp_P84086_CPLX2_MOUSE|
"""index: 10380, intensity: 6586.0, mobility: 1.015"""	1.01173	0.000481696	0.000167798	QVANPNSAIFGGARP	generic|tr_Q80U88_Q80U88_MOUSE__chr5_-1_134625358_134625459_ENSMUST00000202289__II_929730	|generic|tr_Q3V244_Q3V244_MOUSE__chr5_-1_134625358_134625459_ENSMUST00000202289__II_929730	|generic|tr_Q3TG58_Q3TG58_MOUSE__chr5_-1_134625358_134625459_ENSMUST00000202289__II_929730	|generic|tr_Q564E5_Q564E5_MOUSE__chr5_-1_134625358_134625459_ENSMUST00000202289__II_929730|
"""index: 27336, intensity: 9225.0, mobility: 1.032"""	1.01153	0.000481696	0.000168014	YDGVAELDQLLHY	generic|tr_Q3UZU8_Q3UZU8_MOUSE	|generic|sp_P16014_SCG1_MOUSE	|generic|tr_Q8BP91_Q8BP91_MOUSE|
"""index: 22133, intensity: 4946.0, mobility: 1.244"""	1.01127	0.000481696	0.000168314	AYPATAAAAPMIGYPMPTGYSQ	generic|tr_Q921Y3_Q921Y3_MOUSE__chr11_-1_106781850_106782137_ENSMUST00000133426__II_1125049	|generic|tr_Q9CSD9_Q9CSD9_MOUSE__chr11_-1_106783954_106783992_ENSMUST00000133426__II_1125049	|generic|tr_Q3V0Z8_Q3V0Z8_MOUSE__chr11_-1_106784876_106784983_ENSMUST00000133426__II_1125049	|generic|tr_A1L333_A1L333_MOUSE__chr11_-1_106784876_106784983_ENSMUST00000133426__II_1125049	|generic|tr_Q3UXW3_Q3UXW3_MOUSE__chr11_-1_106784876_106784983_ENSMUST00000133426__II_1125049	|generic|tr_Q5U222_Q5U222_MOUSE__chr11_-1_106784876_106784983_ENSMUST00000133426__II_1125049	|generic|tr_Q8BTS0_Q8BTS0_MOUSE__chr11_-1_106784876_106784983_ENSMUST00000133426__II_1125049|
"""index: 13589, intensity: 3775.0, mobility: 1.096"""	1.00887	0.000481696	0.000171046	SLSAASAPLVETSTPLR	generic|sp_Q9QXV0_PCS1N_MOUSE|
"""index: 3842, intensity: 13125.0, mobility: 0.893"""	1.0069	0.000481696	0.000173317	TLPTKETIEQEKRSEIS	generic|tr_A6H6H4_A6H6H4_MOUSE|
"""index: 17160, intensity: 3640.0, mobility: 0.941"""	1.00669	0.000481696	0.00017357	GHPVYIVQDGPPQSPPNIYYKV	generic|tr_Q543Q7_Q543Q7_MOUSE|
"""index: 3039, intensity: 4247.0, mobility: 0.976"""	1.00664	0.000481696	0.00017362	ATSAAQNAFKGNQM	generic|tr_Q3TD71_Q3TD71_MOUSE	|generic|tr_Q3TSA8_Q3TSA8_MOUSE	|generic|tr_Q3UY11_Q3UY11_MOUSE|
"""index: 6781, intensity: 4810.0, mobility: 0.949"""	1.00663	0.000481696	0.000173639	SPQLEDEAKELQ	generic|tr_Q3UXY8_Q3UXY8_MOUSE	|generic|sp_P22005_PENK_MOUSE|
"""index: 19720, intensity: 27415.0, mobility: 1.051"""	1.00577	0.000481696	0.000174639	SVFQELGKLTGPSNQ	generic|sp_Q03517_SCG2_MOUSE	|generic|tr_Q4W8U9_Q4W8U9_MOUSE|
"""index: 2604, intensity: 3023.0, mobility: 0.806"""	1.00499	0.000481696	0.000175561	ATATLQRPGSLAAGSRAS	generic|tr_B7ZNF6_B7ZNF6_MOUSE__chr15_1_31027559_31027672_ENSMUST00000228827	|generic|sp_O35927_CTND2_MOUSE__chr15_1_31027559_31027672_ENSMUST00000228827	|generic|sp_O35927-2_CTND2_MOUSE__chr15_1_31027559_31027672_ENSMUST00000228827	|generic|tr_E9QKH8_E9QKH8_MOUSE__chr15_1_31027559_31027672_ENSMUST00000228827|
"""index: 13279, intensity: 4294.0, mobility: 0.932"""	1.0036	0.000481696	0.000177201	TLHPYNTFAAGFNSTGLPHSHSTTRV	generic|tr_A0A5S9EES2_A0A5S9EES2_MOUSE	|generic|tr_A2AGI2_A2AGI2_MOUSE	|generic|tr_B2RWZ9_B2RWZ9_MOUSE	|generic|tr_Q69ZI4_Q69ZI4_MOUSE	|generic|tr_A0A5S9EER5_A0A5S9EER5_MOUSE	|generic|tr_A2AGI3_A2AGI3_MOUSE	|generic|sp_Q8BYM5_NLGN3_MOUSE|
"""index: 26318, intensity: 10844.0, mobility: 1.001"""	1.00204	0.000481696	0.000179069	LEDGRTLSDYNIQKESTLHLVLRLRGG	generic|tr_B0LAC2_B0LAC2_MOUSE__IP_825414	|generic|tr_E9Q5F6_E9Q5F6_MOUSE__II_647476	|generic|tr_E9Q5F6_E9Q5F6_MOUSE__II_647476	|generic|tr_Q922Z8_Q922Z8_MOUSE__II_647476	|generic|tr_Q922Z8_Q922Z8_MOUSE__II_647476	|generic|tr_Q922Z8_Q922Z8_MOUSE__II_647476	|generic|tr_Q922Z8_Q922Z8_MOUSE__II_647476	|generic|tr_Q922Z8_Q922Z8_MOUSE__II_647476	|generic|tr_Q922Z8_Q922Z8_MOUSE__II_647476	|generic|tr_Q922Z8_Q922Z8_MOUSE__II_647476	|generic|tr_Q3TH47_Q3TH47_MOUSE__II_647476	|generic|tr_Q3TH47_Q3TH47_MOUSE__II_647476	|generic|tr_Q3TH47_Q3TH47_MOUSE__II_647476	|generic|tr_Q8VC46_Q8VC46_MOUSE__II_647476	|generic|tr_Q8VC46_Q8VC46_MOUSE__II_647476	|generic|tr_Q8VC46_Q8VC46_MOUSE__II_647476	|generic|tr_Q8VC46_Q8VC46_MOUSE__II_647476	|generic|tr_Q8VC46_Q8VC46_MOUSE__II_647476	|generic|tr_Q8VC46_Q8VC46_MOUSE__II_647476	|generic|tr_Q8VC46_Q8VC46_MOUSE__II_647476	|generic|tr_Q8VC46_Q8VC46_MOUSE__II_647476	|generic|tr_Q922B0_Q922B0_MOUSE__II_647476	|generic|tr_Q922B0_Q922B0_MOUSE__II_647476	|generic|tr_Q5SX22_Q5SX22_MOUSE__II_647476	|generic|tr_Q5SX22_Q5SX22_MOUSE__II_647476	|generic|tr_Q5SX22_Q5SX22_MOUSE__II_647476	|generic|tr_Q8R0Z9_Q8R0Z9_MOUSE__II_647476	|generic|tr_Q8R0Z9_Q8R0Z9_MOUSE__II_647476	|generic|tr_Q8R0Z9_Q8R0Z9_MOUSE__II_647476	|generic|tr_Q8R0Z9_Q8R0Z9_MOUSE__II_647476	|generic|sp_P0CG50_UBC_MOUSE__II_647476	|generic|sp_P0CG50_UBC_MOUSE__II_647476	|generic|sp_P0CG50_UBC_MOUSE__II_647476	|generic|sp_P0CG50_UBC_MOUSE__II_647476	|generic|sp_P0CG50_UBC_MOUSE__II_647476	|generic|sp_P0CG50_UBC_MOUSE__II_647476	|generic|sp_P0CG50_UBC_MOUSE__II_647476	|generic|sp_P0CG50_UBC_MOUSE__II_647476	|generic|sp_P0CG50_UBC_MOUSE__II_647476	|generic|tr_Q78XY9_Q78XY9_MOUSE__II_647476	|generic|tr_Q78XY9_Q78XY9_MOUSE__II_647476	|generic|tr_Q78XY9_Q78XY9_MOUSE__II_647476	|generic|tr_Q78XY9_Q78XY9_MOUSE__II_647476	|generic|tr_A5JUZ1_A5JUZ1_MOUSE__II_647476	|generic|sp_P62984_RL40_MOUSE__II_866586	|generic|tr_E9QNP0_E9QNP0_MOUSE__II_866571	|generic|tr_E9Q4P0_E9Q4P0_MOUSE__II_866571	|generic|tr_A0A0A6YW67_A0A0A6YW67_MOUSE__II_647476	|generic|tr_E9Q9J0_E9Q9J0_MOUSE__II_647476	|generic|tr_Q642L7_Q642L7_MOUSE__II_647476	|generic|IP_899761_TX=10090	|generic|sp_RS27A_HUMAN_|
"""index: 20003, intensity: 5695.0, mobility: 0.964"""	1.00148	0.000481696	0.000179739	LSLETPVFPGNGDEQPLTENPR	generic|tr_A0A1W2P7R2_A0A1W2P7R2_MOUSE	|generic|sp_P01193_COLI_MOUSE|
"""index: 2549, intensity: 8654.0, mobility: 0.946"""	1.00102	0.000481696	0.000180295	KTETQEKNPLPSKETIEQEKQAGES	generic|sp_P20065_TYB4_MOUSE__chrX_-1_167207501_167208325_ENSMUST00000112175	|generic|tr_Q6ZWX2_Q6ZWX2_MOUSE__chrX_-1_167207501_167208325_ENSMUST00000112175|
"""index: 24730, intensity: 26485.0, mobility: 1.040"""	1.00019	0.000481696	0.00018131	TLADEVSASLAKQGL	generic|II_1128081_TX=10090	|generic|II_1128079_TX=10090	|generic|tr_A0A0A0MQC7_A0A0A0MQC7_MOUSE	|generic|tr_A2A5Y6_A2A5Y6_MOUSE	|generic|sp_P10637_TAU_MOUSE	|generic|sp_P10637-2_TAU_MOUSE	|generic|sp_P10637-4_TAU_MOUSE	|generic|tr_Q3UH19_Q3UH19_MOUSE	|generic|sp_P10637-6_TAU_MOUSE	|generic|tr_Q8C5K4_Q8C5K4_MOUSE	|generic|tr_Q547J4_Q547J4_MOUSE	|generic|tr_B1AQW2_B1AQW2_MOUSE	|generic|sp_TAU_HUMAN_|
"""index: 15336, intensity: 19651.0, mobility: 1.223"""	0.998808	0.000481696	0.000182995	LETPVFPGNGDEQPLTENPR	generic|tr_A0A1W2P7R2_A0A1W2P7R2_MOUSE	|generic|sp_P01193_COLI_MOUSE|
"""index: 25377, intensity: 4241.0, mobility: 1.067"""	0.998501	0.000481696	0.000183371	ATLADEVSASLAKQGL	generic|II_1128081_TX=10090	|generic|II_1128079_TX=10090	|generic|tr_A0A0A0MQC7_A0A0A0MQC7_MOUSE	|generic|tr_A2A5Y6_A2A5Y6_MOUSE	|generic|sp_P10637_TAU_MOUSE	|generic|sp_P10637-2_TAU_MOUSE	|generic|sp_P10637-4_TAU_MOUSE	|generic|tr_Q3UH19_Q3UH19_MOUSE	|generic|sp_P10637-6_TAU_MOUSE	|generic|tr_Q8C5K4_Q8C5K4_MOUSE	|generic|tr_Q547J4_Q547J4_MOUSE	|generic|tr_B1AQW2_B1AQW2_MOUSE	|generic|sp_TAU_HUMAN_|
"""index: 11449, intensity: 5705.0, mobility: 0.920"""	0.99848	0.000481696	0.000183398	EHPGAPPQPPAPLQPALAPPSR	generic|sp_Q7TSJ2_MAP6_MOUSE__chr7_1_99336781_99337002_ENSMUST00000122101__II_884487	|generic|sp_Q7TSJ2-2_MAP6_MOUSE__chr7_1_99269285_99269317_ENSMUST00000208978__II_884487	|generic|tr_D3Z6W1_D3Z6W1_MOUSE__chr7_1_99269285_99269317_ENSMUST00000208978__II_884487|
"""index: 6998, intensity: 24844.0, mobility: 0.821"""	0.997816	0.000481696	0.000184217	ATPASAQTAAKREIYL	generic|tr_Q2TJI9_Q2TJI9_MOUSE__chr18_-1_38189545_38189796_ENSMUST00000160721__II_1060469	|generic|tr_F7BJK1_F7BJK1_MOUSE__chr18_-1_38189545_38189796_ENSMUST00000160721__II_1060474	|generic|tr_Q2TJI7_Q2TJI7_MOUSE|
"""index: 14324, intensity: 3267.0, mobility: 0.996"""	0.996334	0.000481696	0.000186058	LQMGSNKGASQAGMTGYGMPRQIM	generic|tr_Q9D6K2_Q9D6K2_MOUSE	|generic|sp_Q9R1Q8_TAGL3_MOUSE|
"""index: 3470, intensity: 2793.0, mobility: 1.151"""	0.995804	0.000481696	0.00018672	AEPSTPSGPESGPTPASAEQNE	generic|sp_P28667_MRP_MOUSE|
"""index: 5287, intensity: 2912.0, mobility: 1.007"""	0.992468	0.000481696	0.000190948	EAVWGDGSPEPSPRE	generic|sp_P01193_COLI_MOUSE|
"""index: 11857, intensity: 24094.0, mobility: 1.026"""	0.992059	0.000481696	0.000191473	VFQELGKLTGPSNQ	generic|sp_Q03517_SCG2_MOUSE	|generic|tr_Q4W8U9_Q4W8U9_MOUSE|
"""index: 10749, intensity: 3849.0, mobility: 0.890"""	0.991784	0.000481696	0.000191827	QSGFSLSGAQIDDNIPRRTTQR	generic|sp_O08553_DPYL2_MOUSE|
"""index: 19724, intensity: 3561.0, mobility: 1.064"""	0.991294	0.000481696	0.000192458	LLEAAQEEGAVTPDLPGLEKVQVRPE	generic|sp_Q62361_TRH_MOUSE|
"""index: 24540, intensity: 4245.0, mobility: 1.061"""	0.991012	0.000481696	0.000192823	TLADEVSASLAKQGL	generic|II_1128081_TX=10090	|generic|II_1128079_TX=10090	|generic|tr_A0A0A0MQC7_A0A0A0MQC7_MOUSE	|generic|tr_A2A5Y6_A2A5Y6_MOUSE	|generic|sp_P10637_TAU_MOUSE	|generic|sp_P10637-2_TAU_MOUSE	|generic|sp_P10637-4_TAU_MOUSE	|generic|tr_Q3UH19_Q3UH19_MOUSE	|generic|sp_P10637-6_TAU_MOUSE	|generic|tr_Q8C5K4_Q8C5K4_MOUSE	|generic|tr_Q547J4_Q547J4_MOUSE	|generic|tr_B1AQW2_B1AQW2_MOUSE	|generic|sp_TAU_HUMAN_|
"""index: 6530, intensity: 4894.0, mobility: 1.109"""	0.990787	0.000481696	0.000193115	AKAPAPAAPAAAEPQAEAPAAAASSEQSVAVKE	generic|sp_Q91XV3_BASP1_MOUSE|
"""index: 4492, intensity: 6689.0, mobility: 0.812"""	0.989647	0.000481696	0.000194597	IPVGSLKNEDTPNRQY	generic|sp_Q03517_SCG2_MOUSE	|generic|tr_Q4W8U9_Q4W8U9_MOUSE|
"""index: 19972, intensity: 3717.0, mobility: 1.284"""	0.98863	0.000481696	0.00019593	LSLETPVFPGNGDEQPLTENPR	generic|tr_A0A1W2P7R2_A0A1W2P7R2_MOUSE	|generic|sp_P01193_COLI_MOUSE|
"""index: 17609, intensity: 4389.0, mobility: 0.963"""	0.988411	0.000481696	0.000196218	AQHYQSGPVPGTAINGTLPLSHM	generic|tr_Q3V2B6_Q3V2B6_MOUSE	|generic|tr_Q60I23_Q60I23_MOUSE	|generic|tr_Q3UES8_Q3UES8_MOUSE|
"""index: 3775, intensity: 64905.0, mobility: 0.926"""	0.985803	0.000481696	0.000199683	TLPTKETIEQEKRSEIS	generic|tr_A6H6H4_A6H6H4_MOUSE|
"""index: 1458, intensity: 4651.0, mobility: 0.905"""	0.985635	0.000481696	0.000199908	KTETQEKNTLPTKETIEQEKRSE	generic|tr_A6H6H4_A6H6H4_MOUSE|
"""index: 23138, intensity: 3620.0, mobility: 0.928"""	0.984493	0.000481696	0.000201445	YGGFMTSEKSQTPLVTLFK	generic|sp_P01193_COLI_MOUSE|
"""index: 15526, intensity: 4390.0, mobility: 0.856"""	0.983169	0.000481696	0.000203244	KYLPGPLQDMFKK	generic|sp_P63040_CPLX1_MOUSE	|generic|sp_P84086_CPLX2_MOUSE|
"""index: 22118, intensity: 3542.0, mobility: 1.255"""	0.98245	0.000481696	0.000204226	AYPATAAAAPMIGYPMPTGYSQ	generic|tr_Q921Y3_Q921Y3_MOUSE__chr11_-1_106781850_106782137_ENSMUST00000133426__II_1125049	|generic|tr_Q9CSD9_Q9CSD9_MOUSE__chr11_-1_106783954_106783992_ENSMUST00000133426__II_1125049	|generic|tr_Q3V0Z8_Q3V0Z8_MOUSE__chr11_-1_106784876_106784983_ENSMUST00000133426__II_1125049	|generic|tr_A1L333_A1L333_MOUSE__chr11_-1_106784876_106784983_ENSMUST00000133426__II_1125049	|generic|tr_Q3UXW3_Q3UXW3_MOUSE__chr11_-1_106784876_106784983_ENSMUST00000133426__II_1125049	|generic|tr_Q5U222_Q5U222_MOUSE__chr11_-1_106784876_106784983_ENSMUST00000133426__II_1125049	|generic|tr_Q8BTS0_Q8BTS0_MOUSE__chr11_-1_106784876_106784983_ENSMUST00000133426__II_1125049|
"""index: 19041, intensity: 2618.0, mobility: 1.181"""	0.981576	0.000481696	0.000205428	QSGPVPGTAINGTLPLSHM	generic|tr_Q3V2B6_Q3V2B6_MOUSE	|generic|tr_Q60I23_Q60I23_MOUSE	|generic|tr_Q3UES8_Q3UES8_MOUSE|
"""index: 26333, intensity: 87250.0, mobility: 0.816"""	0.981003	0.000481696	0.000206218	GRTLSDYNIQKESTLHLVLRLRGG	generic|tr_B0LAC2_B0LAC2_MOUSE__IP_825414	|generic|tr_E9Q5F6_E9Q5F6_MOUSE__II_647476	|generic|tr_E9Q5F6_E9Q5F6_MOUSE__II_647476	|generic|tr_Q922Z8_Q922Z8_MOUSE__II_647476	|generic|tr_Q922Z8_Q922Z8_MOUSE__II_647476	|generic|tr_Q922Z8_Q922Z8_MOUSE__II_647476	|generic|tr_Q922Z8_Q922Z8_MOUSE__II_647476	|generic|tr_Q922Z8_Q922Z8_MOUSE__II_647476	|generic|tr_Q922Z8_Q922Z8_MOUSE__II_647476	|generic|tr_Q922Z8_Q922Z8_MOUSE__II_647476	|generic|tr_Q3TH47_Q3TH47_MOUSE__II_647476	|generic|tr_Q3TH47_Q3TH47_MOUSE__II_647476	|generic|tr_Q3TH47_Q3TH47_MOUSE__II_647476	|generic|tr_Q8VC46_Q8VC46_MOUSE__II_647476	|generic|tr_Q8VC46_Q8VC46_MOUSE__II_647476	|generic|tr_Q8VC46_Q8VC46_MOUSE__II_647476	|generic|tr_Q8VC46_Q8VC46_MOUSE__II_647476	|generic|tr_Q8VC46_Q8VC46_MOUSE__II_647476	|generic|tr_Q8VC46_Q8VC46_MOUSE__II_647476	|generic|tr_Q8VC46_Q8VC46_MOUSE__II_647476	|generic|tr_Q8VC46_Q8VC46_MOUSE__II_647476	|generic|tr_Q922B0_Q922B0_MOUSE__II_647476	|generic|tr_Q922B0_Q922B0_MOUSE__II_647476	|generic|tr_Q5SX22_Q5SX22_MOUSE__II_647476	|generic|tr_Q5SX22_Q5SX22_MOUSE__II_647476	|generic|tr_Q5SX22_Q5SX22_MOUSE__II_647476	|generic|tr_Q8R0Z9_Q8R0Z9_MOUSE__II_647476	|generic|tr_Q8R0Z9_Q8R0Z9_MOUSE__II_647476	|generic|tr_Q8R0Z9_Q8R0Z9_MOUSE__II_647476	|generic|tr_Q8R0Z9_Q8R0Z9_MOUSE__II_647476	|generic|sp_P0CG50_UBC_MOUSE__II_647476	|generic|sp_P0CG50_UBC_MOUSE__II_647476	|generic|sp_P0CG50_UBC_MOUSE__II_647476	|generic|sp_P0CG50_UBC_MOUSE__II_647476	|generic|sp_P0CG50_UBC_MOUSE__II_647476	|generic|sp_P0CG50_UBC_MOUSE__II_647476	|generic|sp_P0CG50_UBC_MOUSE__II_647476	|generic|sp_P0CG50_UBC_MOUSE__II_647476	|generic|sp_P0CG50_UBC_MOUSE__II_647476	|generic|tr_Q78XY9_Q78XY9_MOUSE__II_647476	|generic|tr_Q78XY9_Q78XY9_MOUSE__II_647476	|generic|tr_Q78XY9_Q78XY9_MOUSE__II_647476	|generic|tr_Q78XY9_Q78XY9_MOUSE__II_647476	|generic|tr_A5JUZ1_A5JUZ1_MOUSE__II_647476	|generic|sp_P62984_RL40_MOUSE__II_866586	|generic|tr_E9QNP0_E9QNP0_MOUSE__II_866571	|generic|tr_E9Q4P0_E9Q4P0_MOUSE__II_866571	|generic|tr_A0A0A6YW67_A0A0A6YW67_MOUSE__II_647476	|generic|tr_E9Q9J0_E9Q9J0_MOUSE__II_647476	|generic|tr_Q642L7_Q642L7_MOUSE__II_647476	|generic|IP_899761_TX=10090	|generic|sp_RS27A_HUMAN_|
"""index: 3484, intensity: 4375.0, mobility: 0.936"""	0.980133	0.000481696	0.000207427	QPPPPPYYPPEDKKTQ	generic|tr_Q3TRG5_Q3TRG5_MOUSE__II_1123726	|generic|sp_P97765_WBP2_MOUSE__II_1123728	|generic|sp_P97765-2_WBP2_MOUSE__II_1123726	|generic|chr11_-1_116079543_116079920_ENSMUST00000074628|
"""index: 14236, intensity: 84435.0, mobility: 0.994"""	0.979358	0.000481696	0.000208508	LADEVSASLAKQGL	generic|II_1128081_TX=10090	|generic|II_1128079_TX=10090	|generic|tr_A0A0A0MQC7_A0A0A0MQC7_MOUSE	|generic|tr_A2A5Y6_A2A5Y6_MOUSE	|generic|sp_P10637_TAU_MOUSE	|generic|sp_P10637-2_TAU_MOUSE	|generic|sp_P10637-4_TAU_MOUSE	|generic|tr_Q3UH19_Q3UH19_MOUSE	|generic|sp_P10637-6_TAU_MOUSE	|generic|tr_Q8C5K4_Q8C5K4_MOUSE	|generic|tr_Q547J4_Q547J4_MOUSE	|generic|tr_B1AQW2_B1AQW2_MOUSE	|generic|sp_TAU_HUMAN_|
"""index: 6960, intensity: 8582.0, mobility: 1.100"""	0.977486	0.000481696	0.000211144	EEEAVWGDGSPEPSPRE	generic|sp_P01193_COLI_MOUSE|
"""index: 19336, intensity: 77952.0, mobility: 1.050"""	0.974746	0.000481696	0.000215062	SVFQELGKLTGPSNQ	generic|sp_Q03517_SCG2_MOUSE	|generic|tr_Q4W8U9_Q4W8U9_MOUSE|
"""index: 2297, intensity: 39012.0, mobility: 0.947"""	0.974474	0.000481696	0.000215456	SEPPESEAKPAPTEVKTVPNDATQTKENESKA	generic|tr_A0A0A6YY91_A0A0A6YY91_MOUSE__II_850562	|generic|sp_P13595_NCAM1_MOUSE	|generic|sp_P13595-2_NCAM1_MOUSE	|generic|tr_E9QB01_E9QB01_MOUSE	|generic|tr_A0A0A6YY47_A0A0A6YY47_MOUSE|
"""index: 22489, intensity: 4746.0, mobility: 1.056"""	0.972727	0.000481696	0.000217996	TLADEVSASLAKQGL	generic|II_1128081_TX=10090	|generic|II_1128079_TX=10090	|generic|tr_A0A0A0MQC7_A0A0A0MQC7_MOUSE	|generic|tr_A2A5Y6_A2A5Y6_MOUSE	|generic|sp_P10637_TAU_MOUSE	|generic|sp_P10637-2_TAU_MOUSE	|generic|sp_P10637-4_TAU_MOUSE	|generic|tr_Q3UH19_Q3UH19_MOUSE	|generic|sp_P10637-6_TAU_MOUSE	|generic|tr_Q8C5K4_Q8C5K4_MOUSE	|generic|tr_Q547J4_Q547J4_MOUSE	|generic|tr_B1AQW2_B1AQW2_MOUSE	|generic|sp_TAU_HUMAN_|
"""index: 6937, intensity: 5733.0, mobility: 0.853"""	0.972071	0.000481696	0.000218958	LVQLAGTRESVDSAKPRVY	generic|sp_P35455_NEU2_MOUSE|
"""index: 18568, intensity: 4209.0, mobility: 1.002"""	0.971911	0.000481696	0.000219192	LAEDVTAALAKQGL	generic|sp_P20357_MTAP2_MOUSE__chr1_1_66438885_66439007_ENSMUST00000172486	|generic|tr_Q80ZL4_Q80ZL4_MOUSE__chr1_1_66438885_66439007_ENSMUST00000172486	|generic|tr_Q3TLQ0_Q3TLQ0_MOUSE__chr1_1_66438885_66439007_ENSMUST00000172486	|generic|tr_Q80X35_Q80X35_MOUSE__chr1_1_66438885_66439007_ENSMUST00000172486	|generic|tr_B2KGT5_B2KGT5_MOUSE__chr1_1_66438885_66439007_ENSMUST00000172486	|generic|tr_A0A668KLC6_A0A668KLC6_MOUSE__chr1_1_66438885_66439007_ENSMUST00000172486|
"""index: 8101, intensity: 4791.0, mobility: 1.115"""	0.970727	0.000481696	0.000220942	AEEEAVWGDGSPEPSPRE	generic|sp_P01193_COLI_MOUSE|
"""index: 3705, intensity: 25501.0, mobility: 0.962"""	0.96939	0.000481696	0.000222933	NTLPTKETIEQEKRSEIS	generic|tr_A6H6H4_A6H6H4_MOUSE|
"""index: 8919, intensity: 4857.0, mobility: 0.951"""	0.968591	0.000481696	0.000224131	TQEKNPLPSKETIEQEKQAGES	generic|sp_P20065_TYB4_MOUSE__chrX_-1_167207501_167208325_ENSMUST00000112175	|generic|tr_Q6ZWX2_Q6ZWX2_MOUSE__chrX_-1_167207501_167208325_ENSMUST00000112175|
"""index: 25296, intensity: 13983.0, mobility: 1.042"""	0.965754	0.000481696	0.000228439	TLADEVSASLAKQGL	generic|II_1128081_TX=10090	|generic|II_1128079_TX=10090	|generic|tr_A0A0A0MQC7_A0A0A0MQC7_MOUSE	|generic|tr_A2A5Y6_A2A5Y6_MOUSE	|generic|sp_P10637_TAU_MOUSE	|generic|sp_P10637-2_TAU_MOUSE	|generic|sp_P10637-4_TAU_MOUSE	|generic|tr_Q3UH19_Q3UH19_MOUSE	|generic|sp_P10637-6_TAU_MOUSE	|generic|tr_Q8C5K4_Q8C5K4_MOUSE	|generic|tr_Q547J4_Q547J4_MOUSE	|generic|tr_B1AQW2_B1AQW2_MOUSE	|generic|sp_TAU_HUMAN_|
"""index: 2404, intensity: 3499.0, mobility: 0.789"""	0.964935	0.000481696	0.000229698	IPVGSLKNEDTPNR	generic|sp_Q03517_SCG2_MOUSE	|generic|tr_Q4W8U9_Q4W8U9_MOUSE|
"""index: 15928, intensity: 4485.0, mobility: 0.972"""	0.963943	0.000481696	0.000231233	TEAPKMSNADFAKLLLRK	generic|II_934114_TX=10090	|generic|sp_Q9JLI8_SART3_MOUSE__chr5_-1_113743129_113743260_ENSMUST00000197041|
"""index: 1740, intensity: 3195.0, mobility: 0.814"""	0.963814	0.000481696	0.000231432	LPLGGNGEEGGHPRA	generic|sp_Q91ZM2_SH2B1_MOUSE__chr7_-1_126471391_126471462_ENSMUST00000206664__II_883538|
"""index: 7954, intensity: 5174.0, mobility: 0.891"""	0.962062	0.000481696	0.00023417	HQPGGGKVQIVYKPVDLSKVTSK	generic|sp_P10637-3_TAU_MOUSE	|generic|sp_P10637-4_TAU_MOUSE|
"""index: 11669, intensity: 3876.0, mobility: 1.193"""	0.961415	0.000481696	0.000235189	ETPVFPGNGDEQPLTENPR	generic|tr_A0A1W2P7R2_A0A1W2P7R2_MOUSE	|generic|sp_P01193_COLI_MOUSE|
"""index: 19410, intensity: 3169.0, mobility: 1.138"""	0.960301	0.000481696	0.000236953	AGGGAGGSGGSGPSAILRLPSY	generic|sp_Q8VHW2_CCG8_MOUSE__II_899025	|generic|tr_F7CZ64_F7CZ64_MOUSE__II_899025|
"""index: 18764, intensity: 5380.0, mobility: 0.858"""	0.958365	0.000481696	0.000240052	TAPEEELAALQLGPTH	generic|tr_A0A5S9EES2_A0A5S9EES2_MOUSE	|generic|tr_A2AGI2_A2AGI2_MOUSE	|generic|tr_B2RWZ9_B2RWZ9_MOUSE	|generic|tr_Q69ZI4_Q69ZI4_MOUSE	|generic|tr_A0A5S9EER5_A0A5S9EER5_MOUSE	|generic|tr_A2AGI3_A2AGI3_MOUSE	|generic|sp_Q8BYM5_NLGN3_MOUSE|
"""index: 1219, intensity: 3017.0, mobility: 0.880"""	0.95762	0.000481696	0.000241255	EAKPAPTEVKTVPNDATQTKENESKA	generic|tr_A0A0A6YY91_A0A0A6YY91_MOUSE__II_850562	|generic|sp_P13595_NCAM1_MOUSE	|generic|sp_P13595-2_NCAM1_MOUSE	|generic|tr_E9QB01_E9QB01_MOUSE	|generic|tr_A0A0A6YY47_A0A0A6YY47_MOUSE|
"""index: 19223, intensity: 5295.0, mobility: 1.087"""	0.956968	0.000481696	0.000242313	AAAAPMIGYPMPTGYSQ	generic|tr_Q921Y3_Q921Y3_MOUSE__chr11_-1_106781850_106782137_ENSMUST00000133426__II_1125049	|generic|tr_Q9CSD9_Q9CSD9_MOUSE__chr11_-1_106783954_106783992_ENSMUST00000133426__II_1125049	|generic|tr_Q3V0Z8_Q3V0Z8_MOUSE__chr11_-1_106784876_106784983_ENSMUST00000133426__II_1125049	|generic|tr_A1L333_A1L333_MOUSE__chr11_-1_106784876_106784983_ENSMUST00000133426__II_1125049	|generic|tr_Q3UXW3_Q3UXW3_MOUSE__chr11_-1_106784876_106784983_ENSMUST00000133426__II_1125049	|generic|tr_Q5U222_Q5U222_MOUSE__chr11_-1_106784876_106784983_ENSMUST00000133426__II_1125049	|generic|tr_Q8BTS0_Q8BTS0_MOUSE__chr11_-1_106784876_106784983_ENSMUST00000133426__II_1125049|
"""index: 11440, intensity: 2890.0, mobility: 0.854"""	0.956386	0.000481696	0.000243261	APVSTGAGGGTVLAKMYPR	generic|sp_Q8R1I2_GRP_MOUSE	|generic|chr18_1_65873631_65873807_ENSMUST00000173530|
"""index: 4442, intensity: 4534.0, mobility: 1.002"""	0.956117	0.000481696	0.000243701	GASQAGMTGYGMPRQ	generic|tr_Q9D6K2_Q9D6K2_MOUSE	|generic|sp_Q9WVA4_TAGL2_MOUSE	|generic|sp_Q9R1Q8_TAGL3_MOUSE|
"""index: 14908, intensity: 6309.0, mobility: 0.900"""	0.953883	0.000481696	0.000247381	QSGFSLSGAQIDDNIPRRTTQRIV	generic|sp_O08553_DPYL2_MOUSE|
"""index: 4708, intensity: 3922.0, mobility: 0.919"""	0.953395	0.000481696	0.000248193	AGPQAAEPSTPSGPESGPTPASAEQNE	generic|sp_P28667_MRP_MOUSE|
"""index: 9442, intensity: 6184.0, mobility: 0.890"""	0.953276	0.000481696	0.000248391	LEGEDDPDRSMKLSFRT	generic|sp_P26339_CMGA_MOUSE	|generic|tr_Q3UN28_Q3UN28_MOUSE|
"""index: 13985, intensity: 42419.0, mobility: 0.962"""	0.953112	0.000481696	0.000248665	TLADEVSASLAKQ	generic|II_1128081_TX=10090	|generic|II_1128079_TX=10090	|generic|tr_A0A0A0MQC7_A0A0A0MQC7_MOUSE	|generic|tr_A2A5Y6_A2A5Y6_MOUSE	|generic|sp_P10637_TAU_MOUSE	|generic|sp_P10637-2_TAU_MOUSE	|generic|sp_P10637-3_TAU_MOUSE	|generic|sp_P10637-4_TAU_MOUSE	|generic|tr_Q3UH19_Q3UH19_MOUSE	|generic|sp_P10637-6_TAU_MOUSE	|generic|tr_Q8C5K4_Q8C5K4_MOUSE	|generic|tr_Q547J4_Q547J4_MOUSE	|generic|tr_B1AQW2_B1AQW2_MOUSE	|generic|sp_TAU_HUMAN_|
"""index: 716, intensity: 3505.0, mobility: 0.858"""	0.950162	0.000481696	0.000253636	NPATSQPVTSSNHSSRGGSLQ	generic|tr_A0A571BEP7_A0A571BEP7_MOUSE__chr9_1_72721338_72721424_ENSMUST00000238368__II_847216	|generic|tr_A0A571BDN7_A0A571BDN7_MOUSE__chr9_1_72721338_72721424_ENSMUST00000238368__II_847218	|generic|tr_B2RSC8_B2RSC8_MOUSE__chr9_1_72721338_72721424_ENSMUST00000238368__II_847216	|generic|tr_Q3TUU1_Q3TUU1_MOUSE__chr9_1_72721338_72721424_ENSMUST00000238368__II_847216|
"""index: 18115, intensity: 4153.0, mobility: 0.960"""	0.950037	0.000481696	0.000253849	AGKHVPRAVFVDLEPTVIDEVR	generic|sp_P05213_TBA1B_MOUSE__IP_3506392	|generic|tr_Q52L87_Q52L87_MOUSE__IP_3506392	|generic|tr_Q3TIZ0_Q3TIZ0_MOUSE__IP_3506393	|generic|tr_A0A2R8VHF3_A0A2R8VHF3_MOUSE__IP_3506392	|generic|sp_P68369_TBA1A_MOUSE__IP_3506392	|generic|IP_988839_TX=10090	|generic|II_3485679_TX=10090	|generic|IP_3502747_TX=10090	|generic|tr_O89052_O89052_MOUSE|
"""index: 5014, intensity: 13669.0, mobility: 0.985"""	0.94969	0.000481696	0.000254442	AVWGDGSPEPSPRE	generic|sp_P01193_COLI_MOUSE|
"""index: 7024, intensity: 17652.0, mobility: 0.845"""	0.949424	0.000481696	0.000254896	ATPASAQTAAKREIYL	generic|tr_Q2TJI9_Q2TJI9_MOUSE__chr18_-1_38189545_38189796_ENSMUST00000160721__II_1060469	|generic|tr_F7BJK1_F7BJK1_MOUSE__chr18_-1_38189545_38189796_ENSMUST00000160721__II_1060474	|generic|tr_Q2TJI7_Q2TJI7_MOUSE|
"""index: 27608, intensity: 5949.0, mobility: 1.000"""	0.947853	0.000481696	0.000257597	SSPETLISDLLMK	generic|sp_P57774_NPY_MOUSE__chr6_1_49823598_49829327_ENSMUST00000031843|
"""index: 13873, intensity: 3063.0, mobility: 1.151"""	0.946591	0.000481696	0.000259788	DVAAVGDGLPEGATANGMKTM	generic|sp_Q3UHH2-2_S22AN_MOUSE__chr13_-1_34221899_34221982_ENSMUST00000145038__II_1107661	|generic|tr_F7BP73_F7BP73_MOUSE__chr13_-1_34298989_34299135_ENSMUST00000145038__II_1107661	|generic|sp_Q3UHH2_S22AN_MOUSE__chr13_-1_34298989_34299135_ENSMUST00000145038__II_1107650|
"""index: 19153, intensity: 3614.0, mobility: 1.031"""	0.946463	0.000481696	0.00026001	VIGLQMGSNKGASQAGMTGYGMPRQIM	generic|tr_Q9D6K2_Q9D6K2_MOUSE	|generic|sp_Q9R1Q8_TAGL3_MOUSE|
"""index: 13921, intensity: 8268.0, mobility: 0.963"""	0.946161	0.000481696	0.000260538	TLADEVSASLAKQ	generic|II_1128081_TX=10090	|generic|II_1128079_TX=10090	|generic|tr_A0A0A0MQC7_A0A0A0MQC7_MOUSE	|generic|tr_A2A5Y6_A2A5Y6_MOUSE	|generic|sp_P10637_TAU_MOUSE	|generic|sp_P10637-2_TAU_MOUSE	|generic|sp_P10637-3_TAU_MOUSE	|generic|sp_P10637-4_TAU_MOUSE	|generic|tr_Q3UH19_Q3UH19_MOUSE	|generic|sp_P10637-6_TAU_MOUSE	|generic|tr_Q8C5K4_Q8C5K4_MOUSE	|generic|tr_Q547J4_Q547J4_MOUSE	|generic|tr_B1AQW2_B1AQW2_MOUSE	|generic|sp_TAU_HUMAN_|
"""index: 22748, intensity: 5962.0, mobility: 0.943"""	0.94541	0.000481696	0.000261855	YGGFMTSEKSQTPLVTLFKNAIIKNAHKKGQ	generic|sp_P01193_COLI_MOUSE|
"""index: 12836, intensity: 4702.0, mobility: 0.936"""	0.945134	0.000481696	0.00026234	MDVVKYESGPDGGEEMRKMKLGLVK	generic|tr_Q7M702_Q7M702_MOUSE|
"""index: 550, intensity: 3862.0, mobility: 0.888"""	0.944766	0.000481696	0.000262989	SANSNPAMAPRE	generic|tr_Q545V6_Q545V6_MOUSE|
"""index: 16342, intensity: 126743.0, mobility: 0.880"""	0.944703	0.000481696	0.0002631	SRMGAVPVMIPAQSKDGSIV	generic|sp_P97792_CXAR_MOUSE__chr16_1_78334866_78334964_ENSMUST00000231251|
"""index: 14038, intensity: 3253.0, mobility: 1.158"""	0.942372	0.000481696	0.000267249	IVQDGPPQSPPNIYYKV	generic|tr_Q543Q7_Q543Q7_MOUSE|
"""index: 19745, intensity: 3661.0, mobility: 1.065"""	0.941803	0.000481696	0.00026827	LLEAAQEEGAVTPDLPGLEKVQVRPE	generic|sp_Q62361_TRH_MOUSE|
"""index: 4723, intensity: 26878.0, mobility: 0.987"""	0.938285	0.000481696	0.000274679	AVWGDGSPEPSPRE	generic|sp_P01193_COLI_MOUSE|
"""index: 2601, intensity: 2800.0, mobility: 0.809"""	0.937418	0.000481696	0.000276282	AANGKSADCSVEEEPWKREK	generic|II_1004965_TX=10090	|generic|tr_Q3UYK6_Q3UYK6_MOUSE__chr2_1_102781469_102781534_ENSMUST00000154446	|generic|tr_Q3USU5_Q3USU5_MOUSE__chr2_1_102781469_102781534_ENSMUST00000154446	|generic|sp_P43006-2_EAA2_MOUSE__chr2_1_102781469_102781534_ENSMUST00000154446|
"""index: 5971, intensity: 3912.0, mobility: 0.873"""	0.937384	0.000481696	0.000276344	MKETIMNQEKLAKLQ	generic|II_1106078_TX=10090	|generic|IP_970468_TX=10090	|generic|sp_Q64152_BTF3_MOUSE	|generic|sp_Q64152-2_BTF3_MOUSE|
"""index: 11729, intensity: 3232.0, mobility: 1.167"""	0.935948	0.000481696	0.000279021	NAPVTEYMSQNANFQNPR	generic|tr_A0A0G2JGJ4_A0A0G2JGJ4_MOUSE__II_933118	|generic|sp_Q6P5F7_TTYH3_MOUSE__chr5_-1_140634755_140634850_ENSMUST00000198704|
"""index: 16931, intensity: 3626.0, mobility: 1.122"""	0.93544	0.000481696	0.000279974	SQPPPPPPPPPPTQEAQETTPSLDEELSKEAKVTAAPE	generic|tr_A0A0R4J1E3_A0A0R4J1E3_MOUSE__chr13_-1_55481535_55481678_ENSMUST00000135705	|generic|sp_Q9QXS6_DREB_MOUSE__chr13_-1_55481535_55481678_ENSMUST00000135705	|generic|tr_Q3TRK3_Q3TRK3_MOUSE__chr13_-1_55481535_55481678_ENSMUST00000135705|
"""index: 16676, intensity: 3606.0, mobility: 1.021"""	0.93543	0.000481696	0.000279992	EHPGAPPQPPAPLQPALAPPSRAVAIE	generic|sp_Q7TSJ2_MAP6_MOUSE__chr7_1_99336781_99337002_ENSMUST00000122101__II_884487	|generic|sp_Q7TSJ2-2_MAP6_MOUSE__chr7_1_99269285_99269317_ENSMUST00000208978__II_884487	|generic|tr_D3Z6W1_D3Z6W1_MOUSE__chr7_1_99269285_99269317_ENSMUST00000208978__II_884487|
"""index: 5717, intensity: 15778.0, mobility: 1.072"""	0.93262	0.000481696	0.000285323	STAATSAAQNAFKGNQM	generic|tr_Q3TD71_Q3TD71_MOUSE	|generic|tr_Q3TSA8_Q3TSA8_MOUSE	|generic|tr_Q3UY11_Q3UY11_MOUSE|
"""index: 4516, intensity: 13786.0, mobility: 0.806"""	0.932562	0.000481696	0.000285434	TPPPPYEQVVKDK	generic|sp_Q8R1C3_VOPP1_MOUSE__chr6_-1_57774707_57774748_ENSMUST00000204878|
"""index: 13000, intensity: 3299.0, mobility: 1.286"""	0.932453	0.000481696	0.000285641	AMNQPQTQYSATPNYTYSNEM	generic|sp_Q9JKD3_SCAM5_MOUSE__chr9_-1_57443670_57443780_ENSMUST00000215208__II_3456302|
"""index: 3408, intensity: 50947.0, mobility: 0.796"""	0.931791	0.000481696	0.000286913	TLPTKETIEQEKRSEIS	generic|tr_A6H6H4_A6H6H4_MOUSE|
"""index: 7058, intensity: 2965.0, mobility: 1.073"""	0.93166	0.000481696	0.000287166	AEEEAVWGDGSPEPSPRE	generic|sp_P01193_COLI_MOUSE|
"""index: 19339, intensity: 3113.0, mobility: 1.207"""	0.931071	0.000481696	0.000288303	QVPNYTLTSSTLPQTGGSQQPPQPQQAYSQKALL	generic|sp_P70297_STAM1_MOUSE__chr2_1_14102418_14102489_ENSMUST00000193636__II_1014500	|generic|IP_1121602_TX=10090	|generic|tr_Q3UMC8_Q3UMC8_MOUSE__chr2_1_14102418_14102489_ENSMUST00000193636	|generic|tr_Q9CU37_Q9CU37_MOUSE	|generic|tr_Q3TPR2_Q3TPR2_MOUSE__chr2_1_14141735_14141881_ENSMUST00000193636|
"""index: 6636, intensity: 14481.0, mobility: 1.081"""	0.930461	0.000481696	0.000289485	AKAPAPAAPAAAEPQAEAPAAAASSEQSVAVKE	generic|sp_Q91XV3_BASP1_MOUSE|
"""index: 6742, intensity: 3990.0, mobility: 1.140"""	0.930358	0.000481696	0.000289686	AKAPAPAAPAAAEPQAEAPAAAASSEQSVAVKE	generic|sp_Q91XV3_BASP1_MOUSE|
"""index: 17288, intensity: 4065.0, mobility: 0.901"""	0.928026	0.000481696	0.000294255	EPVLGPVRGPF	generic|sp_CASB_BOVIN_|
"""index: 14322, intensity: 20309.0, mobility: 1.006"""	0.927741	0.000481696	0.000294818	PGPTQTLSPNGENNNDIIQDNGTIIPFRKHTVR	generic|sp_Q8R001_MARE2_MOUSE	|generic|sp_Q8R001_MARE2_MOUSE	|generic|tr_E9Q1B7_E9Q1B7_MOUSE__chr18_1_23853664_23853702_ENSMUST00000155708	|generic|tr_E9Q1B7_E9Q1B7_MOUSE__chr18_1_23853664_23853702_ENSMUST00000155708|
"""index: 9783, intensity: 4428.0, mobility: 1.200"""	0.927458	0.000481696	0.000295378	SESEDYSPSSSETVRSPNSPF	generic|tr_Q9JLM6_Q9JLM6_MOUSE__chr3_1_55533624_55533734_ENSMUST00000199702__II_984463	|generic|tr_A3KN70_A3KN70_MOUSE__chr3_1_55533624_55533734_ENSMUST00000199702__II_984463	|generic|tr_A0A0G2JE54_A0A0G2JE54_MOUSE__chr3_1_55533624_55533734_ENSMUST00000199702__II_984463	|generic|tr_A0A0G2JGQ6_A0A0G2JGQ6_MOUSE__chr3_1_55533624_55533734_ENSMUST00000199702__II_984463	|generic|tr_Q8CHG1_Q8CHG1_MOUSE__chr3_1_55533624_55533734_ENSMUST00000199702__II_984463	|generic|sp_Q9JLM8_DCLK1_MOUSE__chr3_1_55533624_55533734_ENSMUST00000199702	|generic|tr_Q8CCN4_Q8CCN4_MOUSE__chr3_1_55533624_55533734_ENSMUST00000199702|
"""index: 10546, intensity: 6411.0, mobility: 0.944"""	0.924922	0.000481696	0.000300448	GGTGSGMGTLLISK	generic|sp_P68372_TBB4B_MOUSE__IP_840323	|generic|tr_Q9CVR0_Q9CVR0_MOUSE__IP_840323	|generic|sp_Q9D6F9_TBB4A_MOUSE__IP_840323	|generic|IP_1022517_TX=10090	|generic|sp_Q7TMM9_TBB2A_MOUSE__chr17_-1_35836571_35838041_ENSMUST00000134978	|generic|sp_Q922F4_TBB6_MOUSE	|generic|tr_Q3U9U3_Q3U9U3_MOUSE	|generic|sp_Q9ERD7_TBB3_MOUSE__chr17_-1_35836571_35838041_ENSMUST00000134978	|generic|tr_D5MR34_D5MR34_MOUSE	|generic|tr_B2RSN3_B2RSN3_MOUSE__chr17_-1_35836571_35838041_ENSMUST00000134978	|generic|sp_P99024_TBB5_MOUSE__chr17_-1_35836571_35838041_ENSMUST00000134978|
"""index: 9206, intensity: 3694.0, mobility: 0.847"""	0.924572	0.000481696	0.000301155	SVNVDYSKLKKEGPDF	generic|sp_Q62425_NDUA4_MOUSE__chr6_-1_11900535_11907365_ENSMUST00000204714__II_915882	|generic|tr_A0A0N4SVQ1_A0A0N4SVQ1_MOUSE__chr6_-1_11906016_11906045_ENSMUST00000203801|
"""index: 10337, intensity: 4842.0, mobility: 1.013"""	0.922765	0.000481696	0.000304829	QVANPNSAIFGGARP	generic|tr_Q80U88_Q80U88_MOUSE__chr5_-1_134625358_134625459_ENSMUST00000202289__II_929730	|generic|tr_Q3V244_Q3V244_MOUSE__chr5_-1_134625358_134625459_ENSMUST00000202289__II_929730	|generic|tr_Q3TG58_Q3TG58_MOUSE__chr5_-1_134625358_134625459_ENSMUST00000202289__II_929730	|generic|tr_Q564E5_Q564E5_MOUSE__chr5_-1_134625358_134625459_ENSMUST00000202289__II_929730|
"""index: 14253, intensity: 4944.0, mobility: 0.938"""	0.922433	0.000481696	0.000305509	PGPTQTLSPNGENNNDIIQDNGTIIPFRKHTVR	generic|sp_Q8R001_MARE2_MOUSE	|generic|sp_Q8R001_MARE2_MOUSE	|generic|tr_E9Q1B7_E9Q1B7_MOUSE__chr18_1_23853664_23853702_ENSMUST00000155708	|generic|tr_E9Q1B7_E9Q1B7_MOUSE__chr18_1_23853664_23853702_ENSMUST00000155708|
"""index: 3370, intensity: 4870.0, mobility: 0.935"""	0.921469	0.000481696	0.000307493	TLPTKETIEQEKRSEIS	generic|tr_A6H6H4_A6H6H4_MOUSE|
"""index: 17159, intensity: 5592.0, mobility: 0.831"""	0.921276	0.000481696	0.00030789	TDGFNLEDALKETSSVKQR	generic|sp_Q8BIF0_C99L2_MOUSE	|generic|sp_Q8BIF0-2_C99L2_MOUSE|
"""index: 7346, intensity: 3645.0, mobility: 1.066"""	0.920985	0.000481696	0.000308493	GAPAQGQLVARPSSVNY	generic|tr_Q3UB97_Q3UB97_MOUSE	|generic|sp_O08992_SDCB1_MOUSE	|generic|tr_Q3U6J5_Q3U6J5_MOUSE	|generic|tr_Q3U724_Q3U724_MOUSE	|generic|tr_A2AKJ9_A2AKJ9_MOUSE	|generic|tr_Q3UBE4_Q3UBE4_MOUSE	|generic|tr_H3BLG5_H3BLG5_MOUSE|
"""index: 20578, intensity: 3792.0, mobility: 1.037"""	0.918804	0.000481696	0.00031304	YLPGPLQDMFKK	generic|sp_P63040_CPLX1_MOUSE	|generic|sp_P84086_CPLX2_MOUSE|
"""index: 11061, intensity: 3251.0, mobility: 0.840"""	0.917778	0.000481696	0.000315203	GSNKGASQAGMTGYGMPRQIM	generic|tr_Q9D6K2_Q9D6K2_MOUSE	|generic|sp_Q9R1Q8_TAGL3_MOUSE|
"""index: 19066, intensity: 18445.0, mobility: 1.055"""	0.917177	0.000481696	0.000316477	TAPEEELAALQLGPTH	generic|tr_A0A5S9EES2_A0A5S9EES2_MOUSE	|generic|tr_A2AGI2_A2AGI2_MOUSE	|generic|tr_B2RWZ9_B2RWZ9_MOUSE	|generic|tr_Q69ZI4_Q69ZI4_MOUSE	|generic|tr_A0A5S9EER5_A0A5S9EER5_MOUSE	|generic|tr_A2AGI3_A2AGI3_MOUSE	|generic|sp_Q8BYM5_NLGN3_MOUSE|
"""index: 2424, intensity: 2661.0, mobility: 0.768"""	0.916649	0.000481696	0.000317599	IPVGSLKNEDTPNR	generic|sp_Q03517_SCG2_MOUSE	|generic|tr_Q4W8U9_Q4W8U9_MOUSE|
"""index: 13029, intensity: 4118.0, mobility: 0.985"""	0.916333	0.000481696	0.000318273	GRPDVFPPPLSSEHNGQVAEDAVSRPKDDGVPEVRAA	generic|tr_A0A087WQ93_A0A087WQ93_MOUSE	|generic|sp_Q0VGU4_VGF_MOUSE|
"""index: 4377, intensity: 5734.0, mobility: 0.832"""	0.915539	0.000481696	0.000319974	SQIDDHVPKRASARILAPPGGRSSG	generic|sp_Q9EQF6_DPYL5_MOUSE__chr5_1_30791522_30791638_ENSMUST00000198503__II_944569|
"""index: 5245, intensity: 4421.0, mobility: 0.837"""	0.915333	0.000481696	0.000320416	NAPPEPVPPPRAAPAPTHV	generic|sp_Q0VGU4_VGF_MOUSE|
"""index: 18825, intensity: 4979.0, mobility: 0.952"""	0.912066	0.000481696	0.000327519	KLPNDLLDLQQPTFHPSVH	generic|tr_A0A140LHQ8_A0A140LHQ8_MOUSE__II_885340	|generic|tr_A0A1L1SUR7_A0A1L1SUR7_MOUSE__II_3498699	|generic|tr_Q570Z8_Q570Z8_MOUSE__chr5_1_121425971_121426000_ENSMUST00000042163	|generic|tr_Q3TD51_Q3TD51_MOUSE	|generic|sp_Q7M6Y3_PICAL_MOUSE	|generic|sp_Q7M6Y3-3_PICAL_MOUSE	|generic|sp_Q7M6Y3-4_PICAL_MOUSE	|generic|sp_Q7M6Y3-5_PICAL_MOUSE	|generic|sp_Q7M6Y3-6_PICAL_MOUSE|
"""index: 6635, intensity: 4750.0, mobility: 1.142"""	0.911819	0.000481696	0.000328063	AKAPAPAAPAAAEPQAEAPAAAASSEQSVAVKE	generic|sp_Q91XV3_BASP1_MOUSE|
"""index: 5243, intensity: 3889.0, mobility: 0.960"""	0.911704	0.000481696	0.000328315	LSTSDTSHRGTPSEDEAKAETIRNL	generic|sp_Q8JZP2_SYN3_MOUSE__chr10_-1_86466975_86467268_ENSMUST00000145864__II_1149215	|generic|tr_Q9QZA3_Q9QZA3_MOUSE__chr10_-1_86407609_86407689_ENSMUST00000145864	|generic|tr_Q3KN99_Q3KN99_MOUSE__chr10_-1_86407609_86407689_ENSMUST00000145864|
"""index: 13299, intensity: 2996.0, mobility: 1.301"""	0.911474	0.000481696	0.000328822	GAMNQPQTQYSATPNYTYSNEM	generic|sp_Q9JKD3_SCAM5_MOUSE__chr9_-1_57443670_57443780_ENSMUST00000215208__II_3456302|
"""index: 20160, intensity: 3038.0, mobility: 0.738"""	0.911276	0.000481696	0.000329261	YLPGPLQDMFKK	generic|sp_P63040_CPLX1_MOUSE	|generic|sp_P84086_CPLX2_MOUSE|
"""index: 21181, intensity: 5524.0, mobility: 0.932"""	0.910564	0.000481696	0.000330837	QGAFLPTELSLPHPDTQIHAE	generic|tr_I7HFI3_I7HFI3_MOUSE__chr9_1_32247112_32247219_ENSMUST00000174730__II_855045	|generic|sp_Q811P8_RHG32_MOUSE__chr9_1_32247112_32247219_ENSMUST00000174730__II_855045	|generic|sp_Q811P8-2_RHG32_MOUSE__chr9_1_32247112_32247219_ENSMUST00000174730__II_855045	|generic|tr_Q3US80_Q3US80_MOUSE|
"""index: 5607, intensity: 16688.0, mobility: 1.007"""	0.910307	0.000481696	0.000331409	EAVWGDGSPEPSPRE	generic|sp_P01193_COLI_MOUSE|
"""index: 2408, intensity: 3149.0, mobility: 1.107"""	0.909504	0.000481696	0.000333198	IPVGSLKNEDTPNRQ	generic|sp_Q03517_SCG2_MOUSE	|generic|tr_Q4W8U9_Q4W8U9_MOUSE|
"""index: 16283, intensity: 5391.0, mobility: 0.912"""	0.906886	0.000481696	0.000339105	SAGPQSQLLASVIAEKSR	generic|sp_Q9QYB8_ADDB_MOUSE	|generic|sp_Q9QYB8-2_ADDB_MOUSE	|generic|tr_Q8C0Y2_Q8C0Y2_MOUSE|
"""index: 16472, intensity: 3820.0, mobility: 1.039"""	0.906712	0.000481696	0.000339501	SAVSASQVYPGPAQSGTYLVAGSAQMTH	generic|sp_P70297_STAM1_MOUSE__chr2_1_14102418_14102489_ENSMUST00000193636__II_1014500	|generic|tr_Q3UGN9_Q3UGN9_MOUSE__chr2_1_14102418_14102489_ENSMUST00000193636	|generic|tr_Q3UMC8_Q3UMC8_MOUSE__chr2_1_14102418_14102489_ENSMUST00000193636	|generic|tr_Q3TPR2_Q3TPR2_MOUSE__chr2_1_14141735_14141881_ENSMUST00000193636|
"""index: 6087, intensity: 21338.0, mobility: 1.075"""	0.906311	0.000481696	0.000340414	SPAPATGASGQASELAPSTADSAVPPAPAKTEKGPVETK	generic|tr_A0A0A6YY91_A0A0A6YY91_MOUSE__II_850562|
"""index: 17392, intensity: 6516.0, mobility: 0.933"""	0.901831	0.000481696	0.000350803	LPGPLQDMFKK	generic|sp_P63040_CPLX1_MOUSE	|generic|sp_P84086_CPLX2_MOUSE|
"""index: 1954, intensity: 49768.0, mobility: 0.863"""	0.901119	0.000481696	0.000352484	TLPTKETIEQEKRSE	generic|tr_A6H6H4_A6H6H4_MOUSE|
"""index: 14660, intensity: 5613.0, mobility: 0.978"""	0.900947	0.000481696	0.000352891	TLADEVSASLAKQG	generic|II_1128081_TX=10090	|generic|II_1128079_TX=10090	|generic|tr_A0A0A0MQC7_A0A0A0MQC7_MOUSE	|generic|tr_A2A5Y6_A2A5Y6_MOUSE	|generic|sp_P10637_TAU_MOUSE	|generic|sp_P10637-2_TAU_MOUSE	|generic|sp_P10637-3_TAU_MOUSE	|generic|sp_P10637-4_TAU_MOUSE	|generic|tr_Q3UH19_Q3UH19_MOUSE	|generic|sp_P10637-6_TAU_MOUSE	|generic|tr_Q8C5K4_Q8C5K4_MOUSE	|generic|tr_Q547J4_Q547J4_MOUSE	|generic|tr_B1AQW2_B1AQW2_MOUSE	|generic|sp_TAU_HUMAN_|
"""index: 6870, intensity: 6677.0, mobility: 1.016"""	0.89995	0.000481696	0.000355261	LVQLAGTRESVDSAKPRVY	generic|sp_P35455_NEU2_MOUSE|
"""index: 11542, intensity: 4112.0, mobility: 0.866"""	0.899505	0.000481696	0.000356324	EKPAPELSLSSQDLEVGKN	generic|tr_Q8CA98_Q8CA98_MOUSE	|generic|tr_Q8C535_Q8C535_MOUSE|
"""index: 16755, intensity: 4394.0, mobility: 0.894"""	0.898935	0.000481696	0.000357689	GNLWATGHFM	generic|sp_Q9CR53_NMB_MOUSE__II_886241	|generic|tr_D3Z621_D3Z621_MOUSE__II_886240|
"""index: 14447, intensity: 3841.0, mobility: 0.974"""	0.897731	0.000481696	0.000360589	PGPTQTLSPNGENNNDIIQDNGTIIPFRKHTVR	generic|sp_Q8R001_MARE2_MOUSE	|generic|sp_Q8R001_MARE2_MOUSE	|generic|tr_E9Q1B7_E9Q1B7_MOUSE__chr18_1_23853664_23853702_ENSMUST00000155708	|generic|tr_E9Q1B7_E9Q1B7_MOUSE__chr18_1_23853664_23853702_ENSMUST00000155708|
"""index: 13721, intensity: 4119.0, mobility: 1.011"""	0.897363	0.000481696	0.000361481	EHPGAPPQPPAPLQPALAPPSRAVA	generic|sp_Q7TSJ2_MAP6_MOUSE__chr7_1_99336781_99337002_ENSMUST00000122101__II_884487	|generic|sp_Q7TSJ2-2_MAP6_MOUSE__chr7_1_99269285_99269317_ENSMUST00000208978__II_884487	|generic|tr_D3Z6W1_D3Z6W1_MOUSE__chr7_1_99269285_99269317_ENSMUST00000208978__II_884487|
"""index: 10984, intensity: 3143.0, mobility: 1.233"""	0.895209	0.000481696	0.000366744	ESSFSLSGSQIDDHVPK	generic|sp_Q9EQF6_DPYL5_MOUSE__chr5_1_30791522_30791638_ENSMUST00000198503__II_944569|
"""index: 11887, intensity: 4616.0, mobility: 0.952"""	0.894294	0.000481696	0.000369002	EDPATFKPPKMDVPMVEGKKQPLR	generic|sp_Q9DBN4_P33MX_MOUSE	|generic|sp_Q9DBN4-2_P33MX_MOUSE	|generic|tr_D3Z1F7_D3Z1F7_MOUSE|
"""index: 3519, intensity: 3230.0, mobility: 1.165"""	0.893622	0.000481696	0.00037067	AEPSTPSGPESGPTPASAEQNE	generic|sp_P28667_MRP_MOUSE|
"""index: 25000, intensity: 21400.0, mobility: 1.043"""	0.89332	0.000481696	0.000371422	TLADEVSASLAKQGL	generic|II_1128081_TX=10090	|generic|II_1128079_TX=10090	|generic|tr_A0A0A0MQC7_A0A0A0MQC7_MOUSE	|generic|tr_A2A5Y6_A2A5Y6_MOUSE	|generic|sp_P10637_TAU_MOUSE	|generic|sp_P10637-2_TAU_MOUSE	|generic|sp_P10637-4_TAU_MOUSE	|generic|tr_Q3UH19_Q3UH19_MOUSE	|generic|sp_P10637-6_TAU_MOUSE	|generic|tr_Q8C5K4_Q8C5K4_MOUSE	|generic|tr_Q547J4_Q547J4_MOUSE	|generic|tr_B1AQW2_B1AQW2_MOUSE	|generic|sp_TAU_HUMAN_|
"""index: 12570, intensity: 5198.0, mobility: 0.989"""	0.893295	0.000481696	0.000371485	GRPDVFPPPLSSEHNGQVAEDAVSRPKDDGVPEVRAA	generic|tr_A0A087WQ93_A0A087WQ93_MOUSE	|generic|sp_Q0VGU4_VGF_MOUSE|
"""index: 16478, intensity: 3672.0, mobility: 1.163"""	0.893157	0.000481696	0.00037183	HDPDPNGELLPGSPTPEEPI	generic|sp_O70324_MOT8_MOUSE	|generic|tr_Q8K3S7_Q8K3S7_MOUSE|
"""index: 14272, intensity: 16625.0, mobility: 1.012"""	0.893004	0.000481696	0.000372212	PGPTQTLSPNGENNNDIIQDNGTIIPFRKHTVR	generic|sp_Q8R001_MARE2_MOUSE	|generic|sp_Q8R001_MARE2_MOUSE	|generic|tr_E9Q1B7_E9Q1B7_MOUSE__chr18_1_23853664_23853702_ENSMUST00000155708	|generic|tr_E9Q1B7_E9Q1B7_MOUSE__chr18_1_23853664_23853702_ENSMUST00000155708|
"""index: 552, intensity: 2560.0, mobility: 0.779"""	0.892817	0.000481696	0.000372679	SQIDDHVPKRAS	generic|sp_Q9EQF6_DPYL5_MOUSE__chr5_1_30791522_30791638_ENSMUST00000198503__II_944569|
"""index: 27614, intensity: 6744.0, mobility: 1.213"""	0.892476	0.000481696	0.000373531	ATLESVFQELGKLTGPSNQ	generic|sp_Q03517_SCG2_MOUSE	|generic|tr_Q4W8U9_Q4W8U9_MOUSE|
"""index: 3662, intensity: 38785.0, mobility: 0.882"""	0.891664	0.000481696	0.000375574	TLPTKETIEQEKRSEIS	generic|tr_A6H6H4_A6H6H4_MOUSE|
"""index: 26322, intensity: 9564.0, mobility: 0.859"""	0.891262	0.000481696	0.000376588	QKESTLHLVLRLRGG	generic|tr_B0LAC2_B0LAC2_MOUSE__IP_825414	|generic|tr_E9Q5F6_E9Q5F6_MOUSE__II_647476	|generic|tr_E9Q5F6_E9Q5F6_MOUSE__II_647476	|generic|tr_Q922Z8_Q922Z8_MOUSE__II_647476	|generic|tr_Q922Z8_Q922Z8_MOUSE__II_647476	|generic|tr_Q922Z8_Q922Z8_MOUSE__II_647476	|generic|tr_Q922Z8_Q922Z8_MOUSE__II_647476	|generic|tr_Q922Z8_Q922Z8_MOUSE__II_647476	|generic|tr_Q922Z8_Q922Z8_MOUSE__II_647476	|generic|tr_Q922Z8_Q922Z8_MOUSE__II_647476	|generic|tr_Q3TH47_Q3TH47_MOUSE__II_647476	|generic|tr_Q3TH47_Q3TH47_MOUSE__II_647476	|generic|tr_Q3TH47_Q3TH47_MOUSE__II_647476	|generic|tr_Q8VC46_Q8VC46_MOUSE__II_647476	|generic|tr_Q8VC46_Q8VC46_MOUSE__II_647476	|generic|tr_Q8VC46_Q8VC46_MOUSE__II_647476	|generic|tr_Q8VC46_Q8VC46_MOUSE__II_647476	|generic|tr_Q8VC46_Q8VC46_MOUSE__II_647476	|generic|tr_Q8VC46_Q8VC46_MOUSE__II_647476	|generic|tr_Q8VC46_Q8VC46_MOUSE__II_647476	|generic|tr_Q8VC46_Q8VC46_MOUSE__II_647476	|generic|tr_Q922B0_Q922B0_MOUSE__II_647476	|generic|tr_Q922B0_Q922B0_MOUSE__II_647476	|generic|tr_Q5SX22_Q5SX22_MOUSE__II_647476	|generic|tr_Q5SX22_Q5SX22_MOUSE__II_647476	|generic|tr_Q5SX22_Q5SX22_MOUSE__II_647476	|generic|tr_Q8R0Z9_Q8R0Z9_MOUSE__II_647476	|generic|tr_Q8R0Z9_Q8R0Z9_MOUSE__II_647476	|generic|tr_Q8R0Z9_Q8R0Z9_MOUSE__II_647476	|generic|tr_Q8R0Z9_Q8R0Z9_MOUSE__II_647476	|generic|sp_P0CG50_UBC_MOUSE__II_647476	|generic|sp_P0CG50_UBC_MOUSE__II_647476	|generic|sp_P0CG50_UBC_MOUSE__II_647476	|generic|sp_P0CG50_UBC_MOUSE__II_647476	|generic|sp_P0CG50_UBC_MOUSE__II_647476	|generic|sp_P0CG50_UBC_MOUSE__II_647476	|generic|sp_P0CG50_UBC_MOUSE__II_647476	|generic|sp_P0CG50_UBC_MOUSE__II_647476	|generic|sp_P0CG50_UBC_MOUSE__II_647476	|generic|tr_Q78XY9_Q78XY9_MOUSE__II_647476	|generic|tr_Q78XY9_Q78XY9_MOUSE__II_647476	|generic|tr_Q78XY9_Q78XY9_MOUSE__II_647476	|generic|tr_Q78XY9_Q78XY9_MOUSE__II_647476	|generic|tr_A5JUZ1_A5JUZ1_MOUSE__II_647476	|generic|sp_P62984_RL40_MOUSE__II_866586	|generic|tr_E9QNP0_E9QNP0_MOUSE__II_866571	|generic|tr_E9Q4P0_E9Q4P0_MOUSE__II_866571	|generic|tr_A0A0A6YW67_A0A0A6YW67_MOUSE__II_647476	|generic|tr_E9Q9J0_E9Q9J0_MOUSE__II_647476	|generic|tr_Q642L7_Q642L7_MOUSE__II_647476	|generic|IP_899761_TX=10090	|generic|IP_1119889_TX=10090	|generic|sp_RS27A_HUMAN_|
"""index: 14929, intensity: 3499.0, mobility: 1.159"""	0.890883	0.000481696	0.000377546	IVQDGPPQSPPNIYYKV	generic|tr_Q543Q7_Q543Q7_MOUSE|
"""index: 21164, intensity: 4785.0, mobility: 0.954"""	0.890863	0.000481696	0.000377597	QGAFLPTELSLPHPDTQIHAE	generic|tr_I7HFI3_I7HFI3_MOUSE__chr9_1_32247112_32247219_ENSMUST00000174730__II_855045	|generic|sp_Q811P8_RHG32_MOUSE__chr9_1_32247112_32247219_ENSMUST00000174730__II_855045	|generic|sp_Q811P8-2_RHG32_MOUSE__chr9_1_32247112_32247219_ENSMUST00000174730__II_855045	|generic|tr_Q3US80_Q3US80_MOUSE|
"""index: 4254, intensity: 3767.0, mobility: 0.873"""	0.89078	0.000481696	0.000377808	LIAQDNEPEKPVADSETKM	generic|tr_Q543U3_Q543U3_MOUSE__chr15_-1_8636132_8636311_ENSMUST00000125997__II_1092018	|generic|tr_Q8C3T7_Q8C3T7_MOUSE__chr15_-1_8636132_8636311_ENSMUST00000125997	|generic|tr_Q8C7W8_Q8C7W8_MOUSE__chr15_-1_8636132_8636311_ENSMUST00000125997|
"""index: 19342, intensity: 14070.0, mobility: 1.019"""	0.889935	0.000481696	0.000379957	YQEPVLGPVRGPF	generic|sp_CASB_BOVIN_|
"""index: 655, intensity: 2627.0, mobility: 0.879"""	0.889575	0.000481696	0.000380875	SKPKKPLGSSTAAPQRPIATQRTT	generic|sp_Q61166_MARE1_MOUSE|
"""index: 11551, intensity: 2882.0, mobility: 1.206"""	0.889277	0.000481696	0.000381639	NQPQTQYSATPNYTYSNEM	generic|sp_Q9JKD3_SCAM5_MOUSE__chr9_-1_57443670_57443780_ENSMUST00000215208__II_3456302|
"""index: 19009, intensity: 27386.0, mobility: 1.055"""	0.888782	0.000481696	0.000382907	AAAPMIGYPMPTGYSQ	generic|tr_Q921Y3_Q921Y3_MOUSE__chr11_-1_106781850_106782137_ENSMUST00000133426__II_1125049	|generic|tr_Q9CSD9_Q9CSD9_MOUSE__chr11_-1_106783954_106783992_ENSMUST00000133426__II_1125049	|generic|tr_Q3V0Z8_Q3V0Z8_MOUSE__chr11_-1_106784876_106784983_ENSMUST00000133426__II_1125049	|generic|tr_A1L333_A1L333_MOUSE__chr11_-1_106784876_106784983_ENSMUST00000133426__II_1125049	|generic|tr_Q3UXW3_Q3UXW3_MOUSE__chr11_-1_106784876_106784983_ENSMUST00000133426__II_1125049	|generic|tr_Q5U222_Q5U222_MOUSE__chr11_-1_106784876_106784983_ENSMUST00000133426__II_1125049	|generic|tr_Q8BTS0_Q8BTS0_MOUSE__chr11_-1_106784876_106784983_ENSMUST00000133426__II_1125049|
"""index: 5881, intensity: 5589.0, mobility: 1.060"""	0.888574	0.000481696	0.000383441	EEAVWGDGSPEPSPRE	generic|sp_P01193_COLI_MOUSE|
"""index: 8123, intensity: 4618.0, mobility: 0.946"""	0.887388	0.000481696	0.000386507	QKPSQDVPPPITAAAGGPPHPQLK	generic|sp_O88935-1_SYN1_MOUSE__chr6_1_115261704_115261733_ENSMUST00000203768|
"""index: 2320, intensity: 2665.0, mobility: 1.335"""	0.887311	0.000481696	0.000386705	AAGEKAEEPAPGATAGDASSAAGPEQE	generic|sp_P26645_MARCS_MOUSE	|generic|tr_A0A0A1HAM8_A0A0A1HAM8_MOUSE|
"""index: 7254, intensity: 10571.0, mobility: 1.164"""	0.887243	0.000481696	0.000386882	AAQGAMNQPQTQYSATPNY	generic|sp_Q9JKD3_SCAM5_MOUSE__chr9_-1_57443670_57443780_ENSMUST00000215208__II_3456302|
"""index: 10212, intensity: 4294.0, mobility: 0.996"""	0.886003	0.000481696	0.000390115	QVANPNSAIFGGARP	generic|tr_Q80U88_Q80U88_MOUSE__chr5_-1_134625358_134625459_ENSMUST00000202289__II_929730	|generic|tr_Q3V244_Q3V244_MOUSE__chr5_-1_134625358_134625459_ENSMUST00000202289__II_929730	|generic|tr_Q3TG58_Q3TG58_MOUSE__chr5_-1_134625358_134625459_ENSMUST00000202289__II_929730	|generic|tr_Q564E5_Q564E5_MOUSE__chr5_-1_134625358_134625459_ENSMUST00000202289__II_929730|
"""index: 26331, intensity: 353406.0, mobility: 0.935"""	0.88463	0.000481696	0.000393726	GRTLSDYNIQKESTLHLVLRLRGG	generic|tr_B0LAC2_B0LAC2_MOUSE__IP_825414	|generic|tr_E9Q5F6_E9Q5F6_MOUSE__II_647476	|generic|tr_E9Q5F6_E9Q5F6_MOUSE__II_647476	|generic|tr_Q922Z8_Q922Z8_MOUSE__II_647476	|generic|tr_Q922Z8_Q922Z8_MOUSE__II_647476	|generic|tr_Q922Z8_Q922Z8_MOUSE__II_647476	|generic|tr_Q922Z8_Q922Z8_MOUSE__II_647476	|generic|tr_Q922Z8_Q922Z8_MOUSE__II_647476	|generic|tr_Q922Z8_Q922Z8_MOUSE__II_647476	|generic|tr_Q922Z8_Q922Z8_MOUSE__II_647476	|generic|tr_Q3TH47_Q3TH47_MOUSE__II_647476	|generic|tr_Q3TH47_Q3TH47_MOUSE__II_647476	|generic|tr_Q3TH47_Q3TH47_MOUSE__II_647476	|generic|tr_Q8VC46_Q8VC46_MOUSE__II_647476	|generic|tr_Q8VC46_Q8VC46_MOUSE__II_647476	|generic|tr_Q8VC46_Q8VC46_MOUSE__II_647476	|generic|tr_Q8VC46_Q8VC46_MOUSE__II_647476	|generic|tr_Q8VC46_Q8VC46_MOUSE__II_647476	|generic|tr_Q8VC46_Q8VC46_MOUSE__II_647476	|generic|tr_Q8VC46_Q8VC46_MOUSE__II_647476	|generic|tr_Q8VC46_Q8VC46_MOUSE__II_647476	|generic|tr_Q922B0_Q922B0_MOUSE__II_647476	|generic|tr_Q922B0_Q922B0_MOUSE__II_647476	|generic|tr_Q5SX22_Q5SX22_MOUSE__II_647476	|generic|tr_Q5SX22_Q5SX22_MOUSE__II_647476	|generic|tr_Q5SX22_Q5SX22_MOUSE__II_647476	|generic|tr_Q8R0Z9_Q8R0Z9_MOUSE__II_647476	|generic|tr_Q8R0Z9_Q8R0Z9_MOUSE__II_647476	|generic|tr_Q8R0Z9_Q8R0Z9_MOUSE__II_647476	|generic|tr_Q8R0Z9_Q8R0Z9_MOUSE__II_647476	|generic|sp_P0CG50_UBC_MOUSE__II_647476	|generic|sp_P0CG50_UBC_MOUSE__II_647476	|generic|sp_P0CG50_UBC_MOUSE__II_647476	|generic|sp_P0CG50_UBC_MOUSE__II_647476	|generic|sp_P0CG50_UBC_MOUSE__II_647476	|generic|sp_P0CG50_UBC_MOUSE__II_647476	|generic|sp_P0CG50_UBC_MOUSE__II_647476	|generic|sp_P0CG50_UBC_MOUSE__II_647476	|generic|sp_P0CG50_UBC_MOUSE__II_647476	|generic|tr_Q78XY9_Q78XY9_MOUSE__II_647476	|generic|tr_Q78XY9_Q78XY9_MOUSE__II_647476	|generic|tr_Q78XY9_Q78XY9_MOUSE__II_647476	|generic|tr_Q78XY9_Q78XY9_MOUSE__II_647476	|generic|tr_A5JUZ1_A5JUZ1_MOUSE__II_647476	|generic|sp_P62984_RL40_MOUSE__II_866586	|generic|tr_E9QNP0_E9QNP0_MOUSE__II_866571	|generic|tr_E9Q4P0_E9Q4P0_MOUSE__II_866571	|generic|tr_A0A0A6YW67_A0A0A6YW67_MOUSE__II_647476	|generic|tr_E9Q9J0_E9Q9J0_MOUSE__II_647476	|generic|tr_Q642L7_Q642L7_MOUSE__II_647476	|generic|IP_899761_TX=10090	|generic|sp_RS27A_HUMAN_|
"""index: 3480, intensity: 5076.0, mobility: 0.765"""	0.883836	0.000481696	0.000395829	TLPTKETIEQEKRSEIS	generic|tr_A6H6H4_A6H6H4_MOUSE|
"""index: 14319, intensity: 41915.0, mobility: 0.962"""	0.883048	0.000481696	0.000397927	TLADEVSASLAKQ	generic|II_1128081_TX=10090	|generic|II_1128079_TX=10090	|generic|tr_A0A0A0MQC7_A0A0A0MQC7_MOUSE	|generic|tr_A2A5Y6_A2A5Y6_MOUSE	|generic|sp_P10637_TAU_MOUSE	|generic|sp_P10637-2_TAU_MOUSE	|generic|sp_P10637-3_TAU_MOUSE	|generic|sp_P10637-4_TAU_MOUSE	|generic|tr_Q3UH19_Q3UH19_MOUSE	|generic|sp_P10637-6_TAU_MOUSE	|generic|tr_Q8C5K4_Q8C5K4_MOUSE	|generic|tr_Q547J4_Q547J4_MOUSE	|generic|tr_B1AQW2_B1AQW2_MOUSE	|generic|sp_TAU_HUMAN_|
"""index: 20749, intensity: 3567.0, mobility: 1.126"""	0.881002	0.000481696	0.000403429	LSAASAPLVETSTPLRL	generic|sp_Q9QXV0_PCS1N_MOUSE|
"""index: 24111, intensity: 3393.0, mobility: 0.837"""	0.879942	0.000481696	0.000406309	TLADEVSASLAKQGL	generic|II_1128081_TX=10090	|generic|II_1128079_TX=10090	|generic|tr_A0A0A0MQC7_A0A0A0MQC7_MOUSE	|generic|tr_A2A5Y6_A2A5Y6_MOUSE	|generic|sp_P10637_TAU_MOUSE	|generic|sp_P10637-2_TAU_MOUSE	|generic|sp_P10637-4_TAU_MOUSE	|generic|tr_Q3UH19_Q3UH19_MOUSE	|generic|sp_P10637-6_TAU_MOUSE	|generic|tr_Q8C5K4_Q8C5K4_MOUSE	|generic|tr_Q547J4_Q547J4_MOUSE	|generic|tr_B1AQW2_B1AQW2_MOUSE	|generic|sp_TAU_HUMAN_|
"""index: 2808, intensity: 2505.0, mobility: 1.093"""	0.879835	0.000481696	0.0004066	GIGDTPNQEDQAAGHVTQ	generic|II_1128083_TX=10090	|generic|II_1128082_TX=10090	|generic|tr_A0A0A0MQC7_A0A0A0MQC7_MOUSE	|generic|tr_A2A5Y6_A2A5Y6_MOUSE	|generic|sp_P10637_TAU_MOUSE	|generic|sp_P10637-2_TAU_MOUSE	|generic|sp_P10637-3_TAU_MOUSE	|generic|sp_P10637-4_TAU_MOUSE	|generic|tr_Q3UH19_Q3UH19_MOUSE	|generic|tr_Q547J4_Q547J4_MOUSE	|generic|tr_B1AQW2_B1AQW2_MOUSE	|generic|tr_B1AQW4_B1AQW4_MOUSE	|generic|tr_B1AQW6_B1AQW6_MOUSE|
"""index: 26695, intensity: 6102.0, mobility: 0.900"""	0.879725	0.000481696	0.0004069	AKVAVLGASGGIGQPLSLLLK	generic|sp_P08249_MDHM_MOUSE__chr5_1_135790086_135790208_ENSMUST00000138101__II_929340	|generic|II_929333_TX=10090	|generic|II_929331_TX=10090	|generic|tr_A0A0G2JGY4_A0A0G2JGY4_MOUSE|
"""index: 5029, intensity: 28142.0, mobility: 0.853"""	0.879449	0.000481696	0.000407655	TTQLTADSHPSYHTDGFN	generic|sp_P60904_DNJC5_MOUSE__chr2_1_181546445_181546492_ENSMUST00000116365|
"""index: 9007, intensity: 4735.0, mobility: 0.974"""	0.8788	0.000481696	0.000409434	PVVLTSGTGSQAQPQPAANQALAAGTH	generic|tr_Q3UR00_Q3UR00_MOUSE	|generic|tr_Q3UHW0_Q3UHW0_MOUSE	|generic|tr_Q3TQ21_Q3TQ21_MOUSE	|generic|tr_Q3TTW5_Q3TTW5_MOUSE	|generic|tr_Q3TRI4_Q3TRI4_MOUSE	|generic|tr_A8WHM8_A8WHM8_MOUSE	|generic|tr_E9Q6M7_E9Q6M7_MOUSE	|generic|sp_Q80U78_PUM1_MOUSE	|generic|sp_Q80U78-2_PUM1_MOUSE	|generic|sp_Q80U78-4_PUM1_MOUSE|
"""index: 18951, intensity: 5288.0, mobility: 1.011"""	0.878248	0.000481696	0.000410954	SVVPSPKVSDTVVEPYNATLSVHQL	generic|sp_P68372_TBB4B_MOUSE__IP_840323	|generic|tr_Q9DCR1_Q9DCR1_MOUSE__IP_840323	|generic|tr_Q9CVR0_Q9CVR0_MOUSE__IP_840323	|generic|sp_Q9D6F9_TBB4A_MOUSE__IP_840323	|generic|sp_P99024_TBB5_MOUSE__chr17_-1_35836571_35838041_ENSMUST00000134978|
"""index: 19147, intensity: 4971.0, mobility: 1.027"""	0.877853	0.000481696	0.000412044	VSGDYGHPVYIVQDGPPQSPPNIYYKV	generic|tr_Q543Q7_Q543Q7_MOUSE|
"""index: 3460, intensity: 4765.0, mobility: 0.826"""	0.877303	0.000481696	0.000413568	PTKETIEQEKRSEIS	generic|tr_A6H6H4_A6H6H4_MOUSE|
"""index: 13647, intensity: 7737.0, mobility: 0.959"""	0.876883	0.000481696	0.000414735	AEDVTAALAKQGL	generic|sp_P20357_MTAP2_MOUSE__chr1_1_66438885_66439007_ENSMUST00000172486	|generic|tr_Q80ZL4_Q80ZL4_MOUSE__chr1_1_66438885_66439007_ENSMUST00000172486	|generic|tr_Q3TLQ0_Q3TLQ0_MOUSE__chr1_1_66438885_66439007_ENSMUST00000172486	|generic|tr_Q80X35_Q80X35_MOUSE__chr1_1_66438885_66439007_ENSMUST00000172486	|generic|tr_B2KGT5_B2KGT5_MOUSE__chr1_1_66438885_66439007_ENSMUST00000172486	|generic|tr_A0A668KLC6_A0A668KLC6_MOUSE__chr1_1_66438885_66439007_ENSMUST00000172486|
"""index: 24170, intensity: 23054.0, mobility: 1.061"""	0.874234	0.000481696	0.000422173	TLADEVSASLAKQGL	generic|II_1128081_TX=10090	|generic|II_1128079_TX=10090	|generic|tr_A0A0A0MQC7_A0A0A0MQC7_MOUSE	|generic|tr_A2A5Y6_A2A5Y6_MOUSE	|generic|sp_P10637_TAU_MOUSE	|generic|sp_P10637-2_TAU_MOUSE	|generic|sp_P10637-4_TAU_MOUSE	|generic|tr_Q3UH19_Q3UH19_MOUSE	|generic|sp_P10637-6_TAU_MOUSE	|generic|tr_Q8C5K4_Q8C5K4_MOUSE	|generic|tr_Q547J4_Q547J4_MOUSE	|generic|tr_B1AQW2_B1AQW2_MOUSE	|generic|sp_TAU_HUMAN_|
"""index: 1286, intensity: 3199.0, mobility: 0.951"""	0.873462	0.000481696	0.000424365	QETEEEPHVRVA	generic|sp_Q8BGK5_S35F1_MOUSE|
"""index: 13145, intensity: 3297.0, mobility: 0.917"""	0.872271	0.000481696	0.000427771	SGFSLSGAQIDDNIPRRTTQ	generic|sp_O08553_DPYL2_MOUSE|
"""index: 7867, intensity: 5871.0, mobility: 1.033"""	0.869207	0.000481696	0.000436658	AQPAPKPEPSFSEYASVQVQRK	generic|sp_P97797_SHPS1_MOUSE	|generic|sp_P97797-2_SHPS1_MOUSE	|generic|sp_P97797-3_SHPS1_MOUSE	|generic|sp_P97797-4_SHPS1_MOUSE	|generic|tr_Q2M4I8_Q2M4I8_MOUSE	|generic|tr_E0CX65_E0CX65_MOUSE|
"""index: 3412, intensity: 6734.0, mobility: 0.884"""	0.869128	0.000481696	0.000436889	QPPPPPYYPPEDKKTQ	generic|tr_Q3TRG5_Q3TRG5_MOUSE__II_1123726	|generic|sp_P97765_WBP2_MOUSE__II_1123728	|generic|sp_P97765-2_WBP2_MOUSE__II_1123726	|generic|chr11_-1_116079543_116079920_ENSMUST00000074628|
"""index: 6690, intensity: 268365.0, mobility: 0.901"""	0.86893	0.000481696	0.000437469	AEPPPPEPPRI	generic|sp_Q8BIF0_C99L2_MOUSE	|generic|sp_Q8BIF0-2_C99L2_MOUSE	|generic|tr_I7HJQ8_I7HJQ8_MOUSE	|generic|tr_A2AP74_A2AP74_MOUSE|
"""index: 20545, intensity: 5078.0, mobility: 0.942"""	0.867818	0.000481696	0.000440747	YGGFMTSEKSQTPLVTLFKNAIIKNAHKKGQ	generic|sp_P01193_COLI_MOUSE|
"""index: 26395, intensity: 28800.0, mobility: 1.081"""	0.867387	0.000481696	0.000442023	QQRLIFAGKQLEDGRTLSDYNIQKESTLHLVLRLRGG	generic|tr_B0LAC2_B0LAC2_MOUSE__IP_825414	|generic|tr_E9Q5F6_E9Q5F6_MOUSE__II_647476	|generic|tr_E9Q5F6_E9Q5F6_MOUSE__II_647476	|generic|tr_Q922Z8_Q922Z8_MOUSE__II_647476	|generic|tr_Q922Z8_Q922Z8_MOUSE__II_647476	|generic|tr_Q922Z8_Q922Z8_MOUSE__II_647476	|generic|tr_Q922Z8_Q922Z8_MOUSE__II_647476	|generic|tr_Q922Z8_Q922Z8_MOUSE__II_647476	|generic|tr_Q922Z8_Q922Z8_MOUSE__II_647476	|generic|tr_Q922Z8_Q922Z8_MOUSE__II_647476	|generic|tr_Q3TH47_Q3TH47_MOUSE__II_647476	|generic|tr_Q3TH47_Q3TH47_MOUSE__II_647476	|generic|tr_Q3TH47_Q3TH47_MOUSE__II_647476	|generic|tr_Q8VC46_Q8VC46_MOUSE__II_647476	|generic|tr_Q8VC46_Q8VC46_MOUSE__II_647476	|generic|tr_Q8VC46_Q8VC46_MOUSE__II_647476	|generic|tr_Q8VC46_Q8VC46_MOUSE__II_647476	|generic|tr_Q8VC46_Q8VC46_MOUSE__II_647476	|generic|tr_Q8VC46_Q8VC46_MOUSE__II_647476	|generic|tr_Q8VC46_Q8VC46_MOUSE__II_647476	|generic|tr_Q8VC46_Q8VC46_MOUSE__II_647476	|generic|tr_Q922B0_Q922B0_MOUSE__II_647476	|generic|tr_Q922B0_Q922B0_MOUSE__II_647476	|generic|tr_Q5SX22_Q5SX22_MOUSE__II_647476	|generic|tr_Q5SX22_Q5SX22_MOUSE__II_647476	|generic|tr_Q5SX22_Q5SX22_MOUSE__II_647476	|generic|tr_Q8R0Z9_Q8R0Z9_MOUSE__II_647476	|generic|tr_Q8R0Z9_Q8R0Z9_MOUSE__II_647476	|generic|tr_Q8R0Z9_Q8R0Z9_MOUSE__II_647476	|generic|tr_Q8R0Z9_Q8R0Z9_MOUSE__II_647476	|generic|sp_P0CG50_UBC_MOUSE__II_647476	|generic|sp_P0CG50_UBC_MOUSE__II_647476	|generic|sp_P0CG50_UBC_MOUSE__II_647476	|generic|sp_P0CG50_UBC_MOUSE__II_647476	|generic|sp_P0CG50_UBC_MOUSE__II_647476	|generic|sp_P0CG50_UBC_MOUSE__II_647476	|generic|sp_P0CG50_UBC_MOUSE__II_647476	|generic|sp_P0CG50_UBC_MOUSE__II_647476	|generic|sp_P0CG50_UBC_MOUSE__II_647476	|generic|tr_Q78XY9_Q78XY9_MOUSE__II_647476	|generic|tr_Q78XY9_Q78XY9_MOUSE__II_647476	|generic|tr_Q78XY9_Q78XY9_MOUSE__II_647476	|generic|tr_Q78XY9_Q78XY9_MOUSE__II_647476	|generic|tr_A5JUZ1_A5JUZ1_MOUSE__II_647476	|generic|sp_P62984_RL40_MOUSE__II_866586	|generic|tr_E9QNP0_E9QNP0_MOUSE__II_866571	|generic|tr_E9Q4P0_E9Q4P0_MOUSE__II_866571	|generic|tr_A0A0A6YW67_A0A0A6YW67_MOUSE__II_647476	|generic|tr_E9Q9J0_E9Q9J0_MOUSE__II_647476	|generic|tr_Q642L7_Q642L7_MOUSE__II_647476	|generic|IP_899761_TX=10090	|generic|sp_RS27A_HUMAN_|
"""index: 3056, intensity: 4854.0, mobility: 0.878"""	0.86734	0.000481696	0.000442162	SPGFSDSTSAAKETAAAHQASS	generic|sp_P14873_MAP1B_MOUSE	|generic|tr_B2RQQ5_B2RQQ5_MOUSE|
"""index: 862, intensity: 8729.0, mobility: 0.775"""	0.865806	0.000481696	0.000446737	SQIDDHVPKRASA	generic|sp_Q9EQF6_DPYL5_MOUSE__chr5_1_30791522_30791638_ENSMUST00000198503__II_944569|
"""index: 7321, intensity: 4318.0, mobility: 1.092"""	0.864322	0.000481696	0.000451206	GAPAQGQLVARPSSVNY	generic|tr_Q3UB97_Q3UB97_MOUSE	|generic|sp_O08992_SDCB1_MOUSE	|generic|tr_Q3U6J5_Q3U6J5_MOUSE	|generic|tr_Q3U724_Q3U724_MOUSE	|generic|tr_A2AKJ9_A2AKJ9_MOUSE	|generic|tr_Q3UBE4_Q3UBE4_MOUSE	|generic|tr_H3BLG5_H3BLG5_MOUSE|
"""index: 3417, intensity: 4334.0, mobility: 0.960"""	0.864299	0.000481696	0.000451278	IPVGSLKNEDTPN	generic|sp_Q03517_SCG2_MOUSE	|generic|tr_Q4W8U9_Q4W8U9_MOUSE|
"""index: 19125, intensity: 3817.0, mobility: 1.031"""	0.863215	0.000481696	0.000454573	VIGLQMGSNKGASQAGMTGYGMPRQIM	generic|tr_Q9D6K2_Q9D6K2_MOUSE	|generic|sp_Q9R1Q8_TAGL3_MOUSE|
"""index: 16564, intensity: 2728.0, mobility: 1.089"""	0.862957	0.000481696	0.00045536	GASQAGMTGYGMPRQIL	generic|sp_Q9WVA4_TAGL2_MOUSE|
"""index: 26321, intensity: 13091.0, mobility: 1.120"""	0.861916	0.000481696	0.00045855	PPDQQRLIFAGKQLEDGRTLSDYNIQKESTLHLVLRLRGG	generic|tr_B0LAC2_B0LAC2_MOUSE__IP_825414	|generic|tr_E9Q5F6_E9Q5F6_MOUSE__II_647476	|generic|tr_E9Q5F6_E9Q5F6_MOUSE__II_647476	|generic|tr_Q922Z8_Q922Z8_MOUSE__II_647476	|generic|tr_Q922Z8_Q922Z8_MOUSE__II_647476	|generic|tr_Q922Z8_Q922Z8_MOUSE__II_647476	|generic|tr_Q922Z8_Q922Z8_MOUSE__II_647476	|generic|tr_Q922Z8_Q922Z8_MOUSE__II_647476	|generic|tr_Q922Z8_Q922Z8_MOUSE__II_647476	|generic|tr_Q922Z8_Q922Z8_MOUSE__II_647476	|generic|tr_Q3TH47_Q3TH47_MOUSE__II_647476	|generic|tr_Q3TH47_Q3TH47_MOUSE__II_647476	|generic|tr_Q3TH47_Q3TH47_MOUSE__II_647476	|generic|tr_Q8VC46_Q8VC46_MOUSE__II_647476	|generic|tr_Q8VC46_Q8VC46_MOUSE__II_647476	|generic|tr_Q8VC46_Q8VC46_MOUSE__II_647476	|generic|tr_Q8VC46_Q8VC46_MOUSE__II_647476	|generic|tr_Q8VC46_Q8VC46_MOUSE__II_647476	|generic|tr_Q8VC46_Q8VC46_MOUSE__II_647476	|generic|tr_Q8VC46_Q8VC46_MOUSE__II_647476	|generic|tr_Q8VC46_Q8VC46_MOUSE__II_647476	|generic|tr_Q922B0_Q922B0_MOUSE__II_647476	|generic|tr_Q922B0_Q922B0_MOUSE__II_647476	|generic|tr_Q5SX22_Q5SX22_MOUSE__II_647476	|generic|tr_Q5SX22_Q5SX22_MOUSE__II_647476	|generic|tr_Q5SX22_Q5SX22_MOUSE__II_647476	|generic|tr_Q8R0Z9_Q8R0Z9_MOUSE__II_647476	|generic|tr_Q8R0Z9_Q8R0Z9_MOUSE__II_647476	|generic|tr_Q8R0Z9_Q8R0Z9_MOUSE__II_647476	|generic|tr_Q8R0Z9_Q8R0Z9_MOUSE__II_647476	|generic|sp_P0CG50_UBC_MOUSE__II_647476	|generic|sp_P0CG50_UBC_MOUSE__II_647476	|generic|sp_P0CG50_UBC_MOUSE__II_647476	|generic|sp_P0CG50_UBC_MOUSE__II_647476	|generic|sp_P0CG50_UBC_MOUSE__II_647476	|generic|sp_P0CG50_UBC_MOUSE__II_647476	|generic|sp_P0CG50_UBC_MOUSE__II_647476	|generic|sp_P0CG50_UBC_MOUSE__II_647476	|generic|sp_P0CG50_UBC_MOUSE__II_647476	|generic|tr_Q78XY9_Q78XY9_MOUSE__II_647476	|generic|tr_Q78XY9_Q78XY9_MOUSE__II_647476	|generic|tr_Q78XY9_Q78XY9_MOUSE__II_647476	|generic|tr_Q78XY9_Q78XY9_MOUSE__II_647476	|generic|tr_A5JUZ1_A5JUZ1_MOUSE__II_647476	|generic|sp_P62984_RL40_MOUSE__II_866586	|generic|tr_E9QNP0_E9QNP0_MOUSE__II_866571	|generic|tr_E9Q4P0_E9Q4P0_MOUSE__II_866571	|generic|tr_A0A0A6YW67_A0A0A6YW67_MOUSE__II_647476	|generic|tr_E9Q9J0_E9Q9J0_MOUSE__II_647476	|generic|tr_Q642L7_Q642L7_MOUSE__II_647476	|generic|IP_899761_TX=10090	|generic|sp_RS27A_HUMAN_|
"""index: 22003, intensity: 5250.0, mobility: 0.863"""	0.860446	0.000481696	0.000463099	SEKSQTPLVTLFKNAIIKNAH	generic|sp_P01193_COLI_MOUSE|
"""index: 18144, intensity: 3377.0, mobility: 0.960"""	0.858845	0.000481696	0.0004681	AGKHVPRAVFVDLEPTVIDEVR	generic|sp_P05213_TBA1B_MOUSE__IP_3506392	|generic|tr_Q52L87_Q52L87_MOUSE__IP_3506392	|generic|tr_Q3TIZ0_Q3TIZ0_MOUSE__IP_3506393	|generic|tr_A0A2R8VHF3_A0A2R8VHF3_MOUSE__IP_3506392	|generic|sp_P68369_TBA1A_MOUSE__IP_3506392	|generic|IP_988839_TX=10090	|generic|II_3485679_TX=10090	|generic|IP_3502747_TX=10090	|generic|tr_O89052_O89052_MOUSE|
"""index: 3512, intensity: 32612.0, mobility: 0.954"""	0.858272	0.000481696	0.000469904	VWGDGSPEPSPRE	generic|sp_P01193_COLI_MOUSE|
"""index: 5479, intensity: 5219.0, mobility: 0.924"""	0.857196	0.000481696	0.000473306	VNELLTPQGPR	generic|tr_Q8CAD1_Q8CAD1_MOUSE__chrX_1_20851679_20851816_ENSMUST00000136451__II_836925|
"""index: 1268, intensity: 2945.0, mobility: 0.763"""	0.85662	0.000481696	0.000475141	LPTKETIEQEKRSE	generic|tr_A6H6H4_A6H6H4_MOUSE|
"""index: 17758, intensity: 6982.0, mobility: 0.731"""	0.855394	0.000481696	0.000479065	LPGPLQDMFKK	generic|sp_P63040_CPLX1_MOUSE	|generic|sp_P84086_CPLX2_MOUSE|
"""index: 1285, intensity: 3342.0, mobility: 0.800"""	0.85369	0.000481696	0.000484576	QETEEEPHVRVA	generic|sp_Q8BGK5_S35F1_MOUSE|
"""index: 19341, intensity: 5208.0, mobility: 1.081"""	0.852096	0.000481696	0.000489785	AAAAPMIGYPMPTGYSQ	generic|tr_Q921Y3_Q921Y3_MOUSE__chr11_-1_106781850_106782137_ENSMUST00000133426__II_1125049	|generic|tr_Q9CSD9_Q9CSD9_MOUSE__chr11_-1_106783954_106783992_ENSMUST00000133426__II_1125049	|generic|tr_Q3V0Z8_Q3V0Z8_MOUSE__chr11_-1_106784876_106784983_ENSMUST00000133426__II_1125049	|generic|tr_A1L333_A1L333_MOUSE__chr11_-1_106784876_106784983_ENSMUST00000133426__II_1125049	|generic|tr_Q3UXW3_Q3UXW3_MOUSE__chr11_-1_106784876_106784983_ENSMUST00000133426__II_1125049	|generic|tr_Q5U222_Q5U222_MOUSE__chr11_-1_106784876_106784983_ENSMUST00000133426__II_1125049	|generic|tr_Q8BTS0_Q8BTS0_MOUSE__chr11_-1_106784876_106784983_ENSMUST00000133426__II_1125049|
"""index: 21474, intensity: 3730.0, mobility: 0.994"""	0.852049	0.000481696	0.000489941	SKPDDDILDIPLDDPGANAAAAKIQA	generic|sp_P60761_NEUG_MOUSE__chr9_-1_37545953_37552551_ENSMUST00000065668|
"""index: 19115, intensity: 4847.0, mobility: 1.053"""	0.850426	0.000481696	0.000495303	VSGDYGHPVYIVQDGPPQSPPNIYYKV	generic|tr_Q543Q7_Q543Q7_MOUSE|
"""index: 14591, intensity: 10936.0, mobility: 0.987"""	0.849499	0.000481696	0.000498395	LADEVSASLAKQGL	generic|II_1128081_TX=10090	|generic|II_1128079_TX=10090	|generic|tr_A0A0A0MQC7_A0A0A0MQC7_MOUSE	|generic|tr_A2A5Y6_A2A5Y6_MOUSE	|generic|sp_P10637_TAU_MOUSE	|generic|sp_P10637-2_TAU_MOUSE	|generic|sp_P10637-4_TAU_MOUSE	|generic|tr_Q3UH19_Q3UH19_MOUSE	|generic|sp_P10637-6_TAU_MOUSE	|generic|tr_Q8C5K4_Q8C5K4_MOUSE	|generic|tr_Q547J4_Q547J4_MOUSE	|generic|tr_B1AQW2_B1AQW2_MOUSE	|generic|sp_TAU_HUMAN_|
"""index: 25900, intensity: 7883.0, mobility: 1.040"""	0.84738	0.000481696	0.000505532	TLADEVSASLAKQGL	generic|II_1128081_TX=10090	|generic|II_1128079_TX=10090	|generic|tr_A0A0A0MQC7_A0A0A0MQC7_MOUSE	|generic|tr_A2A5Y6_A2A5Y6_MOUSE	|generic|sp_P10637_TAU_MOUSE	|generic|sp_P10637-2_TAU_MOUSE	|generic|sp_P10637-4_TAU_MOUSE	|generic|tr_Q3UH19_Q3UH19_MOUSE	|generic|sp_P10637-6_TAU_MOUSE	|generic|tr_Q8C5K4_Q8C5K4_MOUSE	|generic|tr_Q547J4_Q547J4_MOUSE	|generic|tr_B1AQW2_B1AQW2_MOUSE	|generic|sp_TAU_HUMAN_|
"""index: 4572, intensity: 18560.0, mobility: 0.825"""	0.847192	0.000481696	0.00050617	TPPPPYEQVVKDK	generic|sp_Q8R1C3_VOPP1_MOUSE__chr6_-1_57774707_57774748_ENSMUST00000204878|
"""index: 4653, intensity: 23989.0, mobility: 0.925"""	0.846896	0.000481696	0.000507176	LADEVSASLAKQ	generic|II_1128081_TX=10090	|generic|II_1128079_TX=10090	|generic|tr_A0A0A0MQC7_A0A0A0MQC7_MOUSE	|generic|tr_A2A5Y6_A2A5Y6_MOUSE	|generic|sp_P10637_TAU_MOUSE	|generic|sp_P10637-2_TAU_MOUSE	|generic|sp_P10637-3_TAU_MOUSE	|generic|sp_P10637-4_TAU_MOUSE	|generic|tr_Q3UH19_Q3UH19_MOUSE	|generic|sp_P10637-6_TAU_MOUSE	|generic|tr_Q8C5K4_Q8C5K4_MOUSE	|generic|tr_Q547J4_Q547J4_MOUSE	|generic|tr_B1AQW2_B1AQW2_MOUSE	|generic|sp_TAU_HUMAN_|
"""index: 19265, intensity: 18737.0, mobility: 1.049"""	0.845765	0.000481696	0.000511042	SVFQELGKLTGPSNQ	generic|sp_Q03517_SCG2_MOUSE	|generic|tr_Q4W8U9_Q4W8U9_MOUSE|
"""index: 6315, intensity: 6488.0, mobility: 0.910"""	0.845541	0.000481696	0.00051181	AEPPPPEPPRI	generic|sp_Q8BIF0_C99L2_MOUSE	|generic|sp_Q8BIF0-2_C99L2_MOUSE	|generic|tr_I7HJQ8_I7HJQ8_MOUSE	|generic|tr_A2AP74_A2AP74_MOUSE|
"""index: 26915, intensity: 6101.0, mobility: 1.306"""	0.845159	0.000481696	0.000513123	SNPFMTGAPTGQLPTGSSSTNPFL	generic|tr_A0A087WR52_A0A087WR52_MOUSE__II_1032712	|generic|tr_A0A087WNV1_A0A087WNV1_MOUSE	|generic|sp_Q8K2K6_AGFG1_MOUSE	|generic|sp_Q8K2K6-1_AGFG1_MOUSE	|generic|sp_Q8K2K6-2_AGFG1_MOUSE	|generic|sp_Q8K2K6-3_AGFG1_MOUSE	|generic|tr_A0A087WSR7_A0A087WSR7_MOUSE|
"""index: 4393, intensity: 13211.0, mobility: 0.845"""	0.843799	0.000481696	0.000517829	TPPPPYEQVVKDK	generic|sp_Q8R1C3_VOPP1_MOUSE__chr6_-1_57774707_57774748_ENSMUST00000204878|
"""index: 10437, intensity: 3178.0, mobility: 0.862"""	0.842683	0.000481696	0.000521721	FSLGFDEPAEQPVRKNK	generic|sp_P97825_JUPI1_MOUSE__II_1124041	|generic|II_1124038_TX=10090|
"""index: 3870, intensity: 5367.0, mobility: 0.936"""	0.841558	0.000481696	0.000525672	KTFQPGSWTPEDGKRQSQ	generic|II_3474424_TX=10090	|generic|sp_Q59J78_NDUF2_MOUSE__chr13_-1_108052706_108052855_ENSMUST00000223734	|generic|tr_Q3TLI6_Q3TLI6_MOUSE|
"""index: 3921, intensity: 8376.0, mobility: 0.798"""	0.84095	0.000481696	0.000527822	TLPTKETIEQEKRSEIS	generic|tr_A6H6H4_A6H6H4_MOUSE|
"""index: 9988, intensity: 4507.0, mobility: 1.046"""	0.840494	0.000481696	0.000529441	TDQPSMPSDPSVNGPV	generic|tr_A0A286YE88_A0A286YE88_MOUSE__II_3464216	|generic|tr_G5E8R4_G5E8R4_MOUSE__chr19_-1_3526698_3526865_ENSMUST00000223919	|generic|sp_Q922D4_PP6R3_MOUSE__chr19_-1_3526698_3526865_ENSMUST00000223919	|generic|sp_Q922D4-2_PP6R3_MOUSE__chr19_-1_3526698_3526865_ENSMUST00000223919	|generic|chr19_-1_3457000_3459787_ENSMUST00000225475|
"""index: 20193, intensity: 5147.0, mobility: 1.015"""	0.839946	0.000481696	0.00053139	YLPGPLQDMFKK	generic|sp_P63040_CPLX1_MOUSE	|generic|sp_P84086_CPLX2_MOUSE|
"""index: 27328, intensity: 7004.0, mobility: 1.029"""	0.839765	0.000481696	0.000532035	YDGVAELDQLLHY	generic|tr_Q3UZU8_Q3UZU8_MOUSE	|generic|sp_P16014_SCG1_MOUSE	|generic|tr_Q8BP91_Q8BP91_MOUSE|
"""index: 7392, intensity: 3889.0, mobility: 0.830"""	0.839428	0.000481696	0.000533241	ATPASAQTAAKREIYL	generic|tr_Q2TJI9_Q2TJI9_MOUSE__chr18_-1_38189545_38189796_ENSMUST00000160721__II_1060469	|generic|tr_F7BJK1_F7BJK1_MOUSE__chr18_-1_38189545_38189796_ENSMUST00000160721__II_1060474	|generic|tr_Q2TJI7_Q2TJI7_MOUSE|
"""index: 1761, intensity: 13812.0, mobility: 0.778"""	0.838853	0.000481696	0.000535301	TLPTKETIEQEKRSE	generic|tr_A6H6H4_A6H6H4_MOUSE|
"""index: 15297, intensity: 2931.0, mobility: 1.248"""	0.83784	0.000481696	0.000538951	LETPVFPGNGDEQPLTENPR	generic|tr_A0A1W2P7R2_A0A1W2P7R2_MOUSE	|generic|sp_P01193_COLI_MOUSE|
"""index: 1489, intensity: 13730.0, mobility: 0.808"""	0.837672	0.000481696	0.00053956	QDNEPEKPVADSETKM	generic|tr_Q543U3_Q543U3_MOUSE__chr15_-1_8636132_8636311_ENSMUST00000125997__II_1092018	|generic|tr_Q8C3T7_Q8C3T7_MOUSE__chr15_-1_8636132_8636311_ENSMUST00000125997	|generic|tr_Q8C7W8_Q8C7W8_MOUSE__chr15_-1_8636132_8636311_ENSMUST00000125997|
"""index: 20098, intensity: 4055.0, mobility: 1.034"""	0.836926	0.000481696	0.000542267	YLPGPLQDMFKK	generic|sp_P63040_CPLX1_MOUSE	|generic|sp_P84086_CPLX2_MOUSE|
"""index: 9811, intensity: 3210.0, mobility: 1.217"""	0.834482	0.000481696	0.000551234	MGAAQGAMNQPQTQYSATPNY	generic|sp_Q9JKD3_SCAM5_MOUSE__chr9_-1_57443670_57443780_ENSMUST00000215208__II_3456302|
"""index: 4410, intensity: 13310.0, mobility: 1.034"""	0.83423	0.000481696	0.000552168	TPPPPYEQVVKDK	generic|sp_Q8R1C3_VOPP1_MOUSE__chr6_-1_57774707_57774748_ENSMUST00000204878|
"""index: 3618, intensity: 4035.0, mobility: 0.878"""	0.833633	0.000481696	0.000554383	QPPPPPYYPPEDKKTQ	generic|tr_Q3TRG5_Q3TRG5_MOUSE__II_1123726	|generic|sp_P97765_WBP2_MOUSE__II_1123728	|generic|sp_P97765-2_WBP2_MOUSE__II_1123726	|generic|chr11_-1_116079543_116079920_ENSMUST00000074628|
"""index: 21027, intensity: 2821.0, mobility: 1.138"""	0.832805	0.000481696	0.000557472	NGYENPTYKFFEQMQN	generic|tr_Q3TXI9_Q3TXI9_MOUSE__chr16_-1_84955331_84955420_ENSMUST00000227737__II_3496014	|generic|tr_Q8BPV5_Q8BPV5_MOUSE__chr16_-1_84955331_84955420_ENSMUST00000227737__II_3496014	|generic|tr_Q8BPC7_Q8BPC7_MOUSE__chr16_-1_84955331_84955420_ENSMUST00000227737__II_3496014	|generic|sp_P12023_A4_MOUSE__chr16_-1_84955331_84955420_ENSMUST00000227737__II_3496014	|generic|sp_P12023-3_A4_MOUSE__chr16_-1_84955331_84955420_ENSMUST00000227737__II_3496014	|generic|tr_Q3TWF3_Q3TWF3_MOUSE__chr16_-1_84955331_84955420_ENSMUST00000227737__II_3496014	|generic|tr_Q6GR78_Q6GR78_MOUSE__chr16_-1_84955331_84955420_ENSMUST00000227737__II_3496014	|generic|tr_A0A2I3BQZ9_A0A2I3BQZ9_MOUSE__chr16_-1_84955331_84955420_ENSMUST00000227737__II_3496014	|generic|tr_Q53ZT3_Q53ZT3_MOUSE__chr16_-1_84955331_84955420_ENSMUST00000227737__II_3496014	|generic|tr_A0A2I3BPT1_A0A2I3BPT1_MOUSE__chr16_-1_84955331_84955420_ENSMUST00000227737__II_3496014|
"""index: 21503, intensity: 4830.0, mobility: 1.045"""	0.832577	0.000481696	0.000558328	LYQEPVLGPVRGPF	generic|sp_CASB_BOVIN_|
"""index: 10018, intensity: 5440.0, mobility: 1.197"""	0.831895	0.000481696	0.000560886	GSQQPPQPQQAYSQKALL	generic|sp_P70297_STAM1_MOUSE__chr2_1_14102418_14102489_ENSMUST00000193636__II_1014500	|generic|IP_1121602_TX=10090	|generic|tr_Q3UMC8_Q3UMC8_MOUSE__chr2_1_14102418_14102489_ENSMUST00000193636	|generic|tr_Q9CU37_Q9CU37_MOUSE	|generic|tr_Q3TPR2_Q3TPR2_MOUSE__chr2_1_14141735_14141881_ENSMUST00000193636|
"""index: 18809, intensity: 6547.0, mobility: 1.024"""	0.831616	0.000481696	0.000561936	TAPEEELAALQLGPTH	generic|tr_A0A5S9EES2_A0A5S9EES2_MOUSE	|generic|tr_A2AGI2_A2AGI2_MOUSE	|generic|tr_B2RWZ9_B2RWZ9_MOUSE	|generic|tr_Q69ZI4_Q69ZI4_MOUSE	|generic|tr_A0A5S9EER5_A0A5S9EER5_MOUSE	|generic|tr_A2AGI3_A2AGI3_MOUSE	|generic|sp_Q8BYM5_NLGN3_MOUSE|
"""index: 27592, intensity: 12340.0, mobility: 1.081"""	0.82699	0.000481696	0.000579655	QEPVLGPVRGPFPIIV	generic|sp_CASB_BOVIN_|
"""index: 19611, intensity: 8990.0, mobility: 1.035"""	0.825455	0.000481696	0.000585656	SVFQELGKLTGPSNQ	generic|sp_Q03517_SCG2_MOUSE	|generic|tr_Q4W8U9_Q4W8U9_MOUSE|
"""index: 10352, intensity: 4213.0, mobility: 1.246"""	0.824784	0.000481696	0.0005883	AMGAAQGAMNQPQTQYSATPNY	generic|sp_Q9JKD3_SCAM5_MOUSE__chr9_-1_57443670_57443780_ENSMUST00000215208__II_3456302|
"""index: 22360, intensity: 5160.0, mobility: 0.996"""	0.824149	0.000481696	0.000590812	SEKSQTPLVTLFKNAIIKN	generic|sp_P01193_COLI_MOUSE|
"""index: 15773, intensity: 3326.0, mobility: 1.201"""	0.823484	0.000481696	0.000593453	APYPQPQPQPVAPSYPGPTY	generic|tr_A0A0G2JGP8_A0A0G2JGP8_MOUSE__II_842670	|generic|tr_Q8BU09_Q8BU09_MOUSE__II_842670	|generic|tr_A0A0G2JER0_A0A0G2JER0_MOUSE__II_842670	|generic|tr_A0A0G2JGK4_A0A0G2JGK4_MOUSE__II_842670	|generic|sp_Q9D7I0_SHSA5_MOUSE__II_842670	|generic|sp_Q9D7I0-2_SHSA5_MOUSE__II_842670	|generic|sp_Q9D7I0-3_SHSA5_MOUSE__II_842670	|generic|sp_Q9D7I0-5_SHSA5_MOUSE__II_842670	|generic|tr_A0A0G2JG03_A0A0G2JG03_MOUSE|
"""index: 3826, intensity: 14136.0, mobility: 0.907"""	0.823351	0.000481696	0.000593981	QPPPPPYYPPEDKKTQ	generic|tr_Q3TRG5_Q3TRG5_MOUSE__II_1123726	|generic|sp_P97765_WBP2_MOUSE__II_1123728	|generic|sp_P97765-2_WBP2_MOUSE__II_1123726	|generic|chr11_-1_116079543_116079920_ENSMUST00000074628|
"""index: 17129, intensity: 5264.0, mobility: 0.933"""	0.823166	0.000481696	0.000594719	HPVYIVQDGPPQSPPNIYYKV	generic|tr_Q543Q7_Q543Q7_MOUSE|
"""index: 8546, intensity: 3076.0, mobility: 0.777"""	0.822858	0.000481696	0.000595951	GNMINLETKNTRL	generic|tr_E9PYQ9_E9PYQ9_MOUSE__chr16_-1_36754438_36754539_ENSMUST00000165380__II_1076067	|generic|sp_Q9ES07_S15A2_MOUSE__chr16_-1_36754438_36754539_ENSMUST00000165380__II_1076067	|generic|tr_Q9JM03_Q9JM03_MOUSE__chr16_-1_36754438_36754539_ENSMUST00000165380__II_1076067	|generic|tr_E9QMN8_E9QMN8_MOUSE__chr16_-1_36754438_36754539_ENSMUST00000165380__II_1076067|
"""index: 13275, intensity: 9201.0, mobility: 0.965"""	0.82282	0.000481696	0.000596101	AQMEEKPVPAAPVPSPVAPAPVPSRRNPPGGKSSLVLG	generic|sp_P97825_JUPI1_MOUSE__II_1124041|
"""index: 21126, intensity: 3467.0, mobility: 1.085"""	0.822469	0.000481696	0.00059751	FDPTANLQTKEFNF	generic|sp_O35344_IMA4_MOUSE|
"""index: 8035, intensity: 4090.0, mobility: 1.107"""	0.822262	0.000481696	0.000598341	AEEEAVWGDGSPEPSPRE	generic|sp_P01193_COLI_MOUSE|
"""index: 14302, intensity: 17757.0, mobility: 0.980"""	0.821434	0.000481696	0.000601672	TLADEVSASLAKQG	generic|II_1128081_TX=10090	|generic|II_1128079_TX=10090	|generic|tr_A0A0A0MQC7_A0A0A0MQC7_MOUSE	|generic|tr_A2A5Y6_A2A5Y6_MOUSE	|generic|sp_P10637_TAU_MOUSE	|generic|sp_P10637-2_TAU_MOUSE	|generic|sp_P10637-3_TAU_MOUSE	|generic|sp_P10637-4_TAU_MOUSE	|generic|tr_Q3UH19_Q3UH19_MOUSE	|generic|sp_P10637-6_TAU_MOUSE	|generic|tr_Q8C5K4_Q8C5K4_MOUSE	|generic|tr_Q547J4_Q547J4_MOUSE	|generic|tr_B1AQW2_B1AQW2_MOUSE	|generic|sp_TAU_HUMAN_|
"""index: 7304, intensity: 3729.0, mobility: 1.060"""	0.82133	0.000481696	0.000602091	AEEEAVWGDGSPEPSPR	generic|sp_P01193_COLI_MOUSE|
"""index: 7892, intensity: 5771.0, mobility: 0.910"""	0.821247	0.000481696	0.000602429	AQPAPKPEPSFSEYASVQVQRK	generic|sp_P97797_SHPS1_MOUSE	|generic|sp_P97797-2_SHPS1_MOUSE	|generic|sp_P97797-3_SHPS1_MOUSE	|generic|sp_P97797-4_SHPS1_MOUSE	|generic|tr_Q2M4I8_Q2M4I8_MOUSE	|generic|tr_E0CX65_E0CX65_MOUSE|
"""index: 18919, intensity: 6098.0, mobility: 0.970"""	0.820663	0.000481696	0.000604792	TLAEDVTAALAKQ	generic|sp_P20357_MTAP2_MOUSE__chr1_1_66438885_66439007_ENSMUST00000172486	|generic|tr_Q80ZL4_Q80ZL4_MOUSE__chr1_1_66438885_66439007_ENSMUST00000172486	|generic|tr_Q3TLQ0_Q3TLQ0_MOUSE__chr1_1_66438885_66439007_ENSMUST00000172486	|generic|tr_Q80X35_Q80X35_MOUSE__chr1_1_66438885_66439007_ENSMUST00000172486	|generic|tr_B2KGT5_B2KGT5_MOUSE__chr1_1_66438885_66439007_ENSMUST00000172486	|generic|tr_A0A668KLC6_A0A668KLC6_MOUSE__chr1_1_66438885_66439007_ENSMUST00000172486|
"""index: 13845, intensity: 30457.0, mobility: 0.994"""	0.820485	0.000481696	0.000605517	LADEVSASLAKQGL	generic|II_1128081_TX=10090	|generic|II_1128079_TX=10090	|generic|tr_A0A0A0MQC7_A0A0A0MQC7_MOUSE	|generic|tr_A2A5Y6_A2A5Y6_MOUSE	|generic|sp_P10637_TAU_MOUSE	|generic|sp_P10637-2_TAU_MOUSE	|generic|sp_P10637-4_TAU_MOUSE	|generic|tr_Q3UH19_Q3UH19_MOUSE	|generic|sp_P10637-6_TAU_MOUSE	|generic|tr_Q8C5K4_Q8C5K4_MOUSE	|generic|tr_Q547J4_Q547J4_MOUSE	|generic|tr_B1AQW2_B1AQW2_MOUSE	|generic|sp_TAU_HUMAN_|
"""index: 22333, intensity: 2701.0, mobility: 1.214"""	0.81932	0.000481696	0.000610269	TMMEVFLQEKPPAVATSTA	generic|tr_A0A0H2UH17_A0A0H2UH17_MOUSE__chr3_-1_90020893_90021060_ENSMUST00000196568__II_979012	|generic|tr_Q8BJ53_Q8BJ53_MOUSE__chr3_-1_90020893_90021060_ENSMUST00000196568__II_979012	|generic|tr_Q812D5_Q812D5_MOUSE__chr3_-1_90020893_90021060_ENSMUST00000196568__II_979012	|generic|tr_A0A0G2JDV6_A0A0G2JDV6_MOUSE__chr3_-1_90020893_90021060_ENSMUST00000196568__II_979012	|generic|sp_Q80X50_UBP2L_MOUSE__chr3_-1_90020893_90021060_ENSMUST00000196568__II_979012	|generic|sp_Q80X50-2_UBP2L_MOUSE__chr3_-1_90020893_90021060_ENSMUST00000196568__II_979012	|generic|sp_Q80X50-3_UBP2L_MOUSE__chr3_-1_90020893_90021060_ENSMUST00000196568__II_979012	|generic|sp_Q80X50-4_UBP2L_MOUSE__chr3_-1_90020893_90021060_ENSMUST00000196568__II_979012	|generic|sp_Q80X50-5_UBP2L_MOUSE__chr3_-1_90020893_90021060_ENSMUST00000196568__II_979012	|generic|tr_Q812D4_Q812D4_MOUSE__chr3_-1_90020893_90021060_ENSMUST00000196568__II_979012	|generic|chr3_-1_90021206_90021490_ENSMUST00000196568|
"""index: 3843, intensity: 4632.0, mobility: 0.814"""	0.819191	0.000481696	0.000610798	GFAQDSQAKVSQLK	generic|sp_Q5HZI2_C2C4C_MOUSE|
"""index: 15527, intensity: 5094.0, mobility: 1.045"""	0.817666	0.000481696	0.000617078	AQQMQQQNPEFVEQIRSQVVR	generic|sp_Q8BJU0_SGTA_MOUSE__chr10_-1_81049249_81049338_ENSMUST00000219126__II_3468303	|generic|sp_Q8BJU0-2_SGTA_MOUSE__chr10_-1_81049249_81049338_ENSMUST00000219126__II_3468303|
"""index: 15027, intensity: 4272.0, mobility: 1.100"""	0.817328	0.000481696	0.000618478	VPERAPLPPPVPSQFQ	generic|sp_Q0VGU4_VGF_MOUSE|
"""index: 12332, intensity: 4307.0, mobility: 0.895"""	0.817051	0.000481696	0.000619632	FSLSGAQIDDNIPRRTTQ	generic|sp_O08553_DPYL2_MOUSE|
"""index: 9207, intensity: 4920.0, mobility: 1.032"""	0.817024	0.000481696	0.000619744	TPIVIQPASATETTQ	generic|tr_Q921J3_Q921J3_MOUSE__chr2_1_181549329_181549376_ENSMUST00000116365	|generic|sp_P60904_DNJC5_MOUSE__chr2_1_181546445_181546492_ENSMUST00000116365|
"""index: 12593, intensity: 4219.0, mobility: 1.007"""	0.816701	0.000481696	0.000621086	GRPDVFPPPLSSEHNGQVAEDAVSRPKDDGVPEVRAA	generic|tr_A0A087WQ93_A0A087WQ93_MOUSE	|generic|sp_Q0VGU4_VGF_MOUSE|
"""index: 20291, intensity: 3257.0, mobility: 1.039"""	0.816486	0.000481696	0.000621983	GLPQEVLNENLLR	generic|sp_CAS1_BOVIN_|
"""index: 26429, intensity: 19700.0, mobility: 1.082"""	0.816282	0.000481696	0.000622836	QQRLIFAGKQLEDGRTLSDYNIQKESTLHLVLRLRGG	generic|tr_B0LAC2_B0LAC2_MOUSE__IP_825414	|generic|tr_E9Q5F6_E9Q5F6_MOUSE__II_647476	|generic|tr_E9Q5F6_E9Q5F6_MOUSE__II_647476	|generic|tr_Q922Z8_Q922Z8_MOUSE__II_647476	|generic|tr_Q922Z8_Q922Z8_MOUSE__II_647476	|generic|tr_Q922Z8_Q922Z8_MOUSE__II_647476	|generic|tr_Q922Z8_Q922Z8_MOUSE__II_647476	|generic|tr_Q922Z8_Q922Z8_MOUSE__II_647476	|generic|tr_Q922Z8_Q922Z8_MOUSE__II_647476	|generic|tr_Q922Z8_Q922Z8_MOUSE__II_647476	|generic|tr_Q3TH47_Q3TH47_MOUSE__II_647476	|generic|tr_Q3TH47_Q3TH47_MOUSE__II_647476	|generic|tr_Q3TH47_Q3TH47_MOUSE__II_647476	|generic|tr_Q8VC46_Q8VC46_MOUSE__II_647476	|generic|tr_Q8VC46_Q8VC46_MOUSE__II_647476	|generic|tr_Q8VC46_Q8VC46_MOUSE__II_647476	|generic|tr_Q8VC46_Q8VC46_MOUSE__II_647476	|generic|tr_Q8VC46_Q8VC46_MOUSE__II_647476	|generic|tr_Q8VC46_Q8VC46_MOUSE__II_647476	|generic|tr_Q8VC46_Q8VC46_MOUSE__II_647476	|generic|tr_Q8VC46_Q8VC46_MOUSE__II_647476	|generic|tr_Q922B0_Q922B0_MOUSE__II_647476	|generic|tr_Q922B0_Q922B0_MOUSE__II_647476	|generic|tr_Q5SX22_Q5SX22_MOUSE__II_647476	|generic|tr_Q5SX22_Q5SX22_MOUSE__II_647476	|generic|tr_Q5SX22_Q5SX22_MOUSE__II_647476	|generic|tr_Q8R0Z9_Q8R0Z9_MOUSE__II_647476	|generic|tr_Q8R0Z9_Q8R0Z9_MOUSE__II_647476	|generic|tr_Q8R0Z9_Q8R0Z9_MOUSE__II_647476	|generic|tr_Q8R0Z9_Q8R0Z9_MOUSE__II_647476	|generic|sp_P0CG50_UBC_MOUSE__II_647476	|generic|sp_P0CG50_UBC_MOUSE__II_647476	|generic|sp_P0CG50_UBC_MOUSE__II_647476	|generic|sp_P0CG50_UBC_MOUSE__II_647476	|generic|sp_P0CG50_UBC_MOUSE__II_647476	|generic|sp_P0CG50_UBC_MOUSE__II_647476	|generic|sp_P0CG50_UBC_MOUSE__II_647476	|generic|sp_P0CG50_UBC_MOUSE__II_647476	|generic|sp_P0CG50_UBC_MOUSE__II_647476	|generic|tr_Q78XY9_Q78XY9_MOUSE__II_647476	|generic|tr_Q78XY9_Q78XY9_MOUSE__II_647476	|generic|tr_Q78XY9_Q78XY9_MOUSE__II_647476	|generic|tr_Q78XY9_Q78XY9_MOUSE__II_647476	|generic|tr_A5JUZ1_A5JUZ1_MOUSE__II_647476	|generic|sp_P62984_RL40_MOUSE__II_866586	|generic|tr_E9QNP0_E9QNP0_MOUSE__II_866571	|generic|tr_E9Q4P0_E9Q4P0_MOUSE__II_866571	|generic|tr_A0A0A6YW67_A0A0A6YW67_MOUSE__II_647476	|generic|tr_E9Q9J0_E9Q9J0_MOUSE__II_647476	|generic|tr_Q642L7_Q642L7_MOUSE__II_647476	|generic|IP_899761_TX=10090	|generic|sp_RS27A_HUMAN_|
"""index: 1911, intensity: 3181.0, mobility: 0.790"""	0.81556	0.000481696	0.000625862	FNSTGLPHSHSTTRV	generic|tr_A0A5S9EES2_A0A5S9EES2_MOUSE	|generic|tr_A2AGI2_A2AGI2_MOUSE	|generic|tr_B2RWZ9_B2RWZ9_MOUSE	|generic|tr_Q69ZI4_Q69ZI4_MOUSE	|generic|tr_A0A5S9EER5_A0A5S9EER5_MOUSE	|generic|tr_A2AGI3_A2AGI3_MOUSE	|generic|sp_Q8BYM5_NLGN3_MOUSE|
"""index: 1695, intensity: 4048.0, mobility: 0.925"""	0.815559	0.000481696	0.000625866	KSEPPESEAKPAPTEVKTVPNDATQTKENESKA	generic|tr_A0A0A6YY91_A0A0A6YY91_MOUSE__II_850562	|generic|sp_P13595_NCAM1_MOUSE	|generic|sp_P13595-2_NCAM1_MOUSE	|generic|tr_E9QB01_E9QB01_MOUSE	|generic|tr_A0A0A6YY47_A0A0A6YY47_MOUSE|
"""index: 6966, intensity: 5325.0, mobility: 0.979"""	0.813006	0.000481696	0.000636681	LVQLAGTRESVDSAKPRVY	generic|sp_P35455_NEU2_MOUSE|
"""index: 4370, intensity: 6790.0, mobility: 0.778"""	0.81228	0.000481696	0.000639786	SQIDDHVPKRASARIL	generic|sp_Q9EQF6_DPYL5_MOUSE__chr5_1_30791522_30791638_ENSMUST00000198503__II_944569|
"""index: 7034, intensity: 4981.0, mobility: 0.910"""	0.812183	0.000481696	0.000640206	LSRAQPAPKPEPSFSEYASVQVQRK	generic|sp_P97797_SHPS1_MOUSE	|generic|sp_P97797-2_SHPS1_MOUSE	|generic|sp_P97797-3_SHPS1_MOUSE	|generic|sp_P97797-4_SHPS1_MOUSE	|generic|tr_Q2M4I8_Q2M4I8_MOUSE	|generic|tr_E0CX65_E0CX65_MOUSE|
"""index: 7627, intensity: 2539.0, mobility: 1.197"""	0.812111	0.000481696	0.000640513	GAAQGAMNQPQTQYSATPNY	generic|sp_Q9JKD3_SCAM5_MOUSE__chr9_-1_57443670_57443780_ENSMUST00000215208__II_3456302|
"""index: 10119, intensity: 5692.0, mobility: 0.942"""	0.811917	0.000481696	0.000641347	VLEYLNQEQAEQGREHLA	generic|sp_Q03517_SCG2_MOUSE	|generic|tr_Q4W8U9_Q4W8U9_MOUSE|
"""index: 16966, intensity: 67640.0, mobility: 0.731"""	0.810032	0.000481696	0.000649509	LPGPLQDMFKK	generic|sp_P63040_CPLX1_MOUSE	|generic|sp_P84086_CPLX2_MOUSE|
"""index: 2136, intensity: 9626.0, mobility: 0.867"""	0.808101	0.000481696	0.000657979	TLPTKETIEQEKRSE	generic|tr_A6H6H4_A6H6H4_MOUSE|
"""index: 17212, intensity: 3990.0, mobility: 1.186"""	0.807938	0.000481696	0.000658702	IVQEMPPQSPANIYYKV	generic|sp_P52800_EFNB2_MOUSE__chr8_-1_8660480_8660584_ENSMUST00000209169__II_867982	|generic|tr_Q544L9_Q544L9_MOUSE|
"""index: 800, intensity: 4149.0, mobility: 0.885"""	0.806845	0.000481696	0.000663549	SEPPESEAKPAPTEVK	generic|tr_A0A0A6YY91_A0A0A6YY91_MOUSE__II_850562	|generic|sp_P13595_NCAM1_MOUSE	|generic|sp_P13595-2_NCAM1_MOUSE	|generic|tr_E9QB01_E9QB01_MOUSE	|generic|tr_A0A0A6YY47_A0A0A6YY47_MOUSE|
"""index: 3792, intensity: 3922.0, mobility: 0.921"""	0.805619	0.000481696	0.000669031	QPPPPPYYPPEDKKTQ	generic|tr_Q3TRG5_Q3TRG5_MOUSE__II_1123726	|generic|sp_P97765_WBP2_MOUSE__II_1123728	|generic|sp_P97765-2_WBP2_MOUSE__II_1123726	|generic|chr11_-1_116079543_116079920_ENSMUST00000074628|
"""index: 2078, intensity: 5176.0, mobility: 1.005"""	0.805531	0.000481696	0.000669425	TLPTKETIEQEK	generic|tr_A6H6H4_A6H6H4_MOUSE|
"""index: 11470, intensity: 2813.0, mobility: 1.211"""	0.80451	0.000481696	0.000674027	NQPQTQYSATPNYTYSNEM	generic|sp_Q9JKD3_SCAM5_MOUSE__chr9_-1_57443670_57443780_ENSMUST00000215208__II_3456302|
"""index: 22284, intensity: 3377.0, mobility: 1.218"""	0.80324	0.000481696	0.000679795	TMMEVFLQEKPPAVATSTA	generic|tr_A0A0H2UH17_A0A0H2UH17_MOUSE__chr3_-1_90020893_90021060_ENSMUST00000196568__II_979012	|generic|tr_Q8BJ53_Q8BJ53_MOUSE__chr3_-1_90020893_90021060_ENSMUST00000196568__II_979012	|generic|tr_Q812D5_Q812D5_MOUSE__chr3_-1_90020893_90021060_ENSMUST00000196568__II_979012	|generic|tr_A0A0G2JDV6_A0A0G2JDV6_MOUSE__chr3_-1_90020893_90021060_ENSMUST00000196568__II_979012	|generic|sp_Q80X50_UBP2L_MOUSE__chr3_-1_90020893_90021060_ENSMUST00000196568__II_979012	|generic|sp_Q80X50-2_UBP2L_MOUSE__chr3_-1_90020893_90021060_ENSMUST00000196568__II_979012	|generic|sp_Q80X50-3_UBP2L_MOUSE__chr3_-1_90020893_90021060_ENSMUST00000196568__II_979012	|generic|sp_Q80X50-4_UBP2L_MOUSE__chr3_-1_90020893_90021060_ENSMUST00000196568__II_979012	|generic|sp_Q80X50-5_UBP2L_MOUSE__chr3_-1_90020893_90021060_ENSMUST00000196568__II_979012	|generic|tr_Q812D4_Q812D4_MOUSE__chr3_-1_90020893_90021060_ENSMUST00000196568__II_979012	|generic|chr3_-1_90021206_90021490_ENSMUST00000196568|
"""index: 14436, intensity: 4956.0, mobility: 0.928"""	0.802845	0.000481696	0.000681602	GKPEPMSSAEATPTASEIRNPVF	generic|sp_Q3UNH4_GRIN1_MOUSE|
"""index: 12028, intensity: 20990.0, mobility: 0.898"""	0.801946	0.000481696	0.000685725	MGSNKGASQAGMTGYGMPRQIM	generic|tr_Q9D6K2_Q9D6K2_MOUSE	|generic|sp_Q9R1Q8_TAGL3_MOUSE|
"""index: 1236, intensity: 2775.0, mobility: 0.915"""	0.801295	0.000481696	0.000688729	EAKPAPTEVKTVPNDATQTKENESKA	generic|tr_A0A0A6YY91_A0A0A6YY91_MOUSE__II_850562	|generic|sp_P13595_NCAM1_MOUSE	|generic|sp_P13595-2_NCAM1_MOUSE	|generic|tr_E9QB01_E9QB01_MOUSE	|generic|tr_A0A0A6YY47_A0A0A6YY47_MOUSE|
"""index: 24984, intensity: 3447.0, mobility: 1.197"""	0.800468	0.000481696	0.00069256	GSQTPQMPAQAMFMAPAQM	generic|sp_Q7TN29_SMAP2_MOUSE|
"""index: 6951, intensity: 37493.0, mobility: 1.016"""	0.80004	0.000481696	0.000694549	LVQLAGTRESVDSAKPRVY	generic|sp_P35455_NEU2_MOUSE|
"""index: 19827, intensity: 3301.0, mobility: 1.193"""	0.799981	0.000481696	0.000694826	SGILDPQDYSTSERPSLLS	generic|tr_A0A2I3BQV6_A0A2I3BQV6_MOUSE	|generic|tr_B7ZNF6_B7ZNF6_MOUSE__chr15_1_31027559_31027672_ENSMUST00000228827	|generic|sp_O35927_CTND2_MOUSE__chr15_1_31027559_31027672_ENSMUST00000228827	|generic|sp_O35927-2_CTND2_MOUSE__chr15_1_31027559_31027672_ENSMUST00000228827	|generic|tr_E9QKH8_E9QKH8_MOUSE__chr15_1_31027559_31027672_ENSMUST00000228827|
"""index: 19979, intensity: 3754.0, mobility: 0.952"""	0.79938	0.000481696	0.000697633	LSLETPVFPGNGDEQPLTENPR	generic|tr_A0A1W2P7R2_A0A1W2P7R2_MOUSE	|generic|sp_P01193_COLI_MOUSE|
"""index: 9332, intensity: 28031.0, mobility: 0.903"""	0.799117	0.000481696	0.000698865	LEGEDDPDRSMKLSFRT	generic|sp_P26339_CMGA_MOUSE	|generic|tr_Q3UN28_Q3UN28_MOUSE|
"""index: 3121, intensity: 2927.0, mobility: 1.096"""	0.798352	0.000481696	0.000702462	APTSASGLSGHTTLSGGGDQ	generic|tr_A0A0G2JFT4_A0A0G2JFT4_MOUSE__II_842423	|generic|tr_A0A0G2JFK3_A0A0G2JFK3_MOUSE	|generic|tr_A0A0G2JDU1_A0A0G2JDU1_MOUSE	|generic|tr_A0A0G2JDY5_A0A0G2JDY5_MOUSE	|generic|tr_A0A140T8T5_A0A140T8T5_MOUSE	|generic|tr_E9PZ43_E9PZ43_MOUSE	|generic|sp_P27546_MAP4_MOUSE	|generic|sp_P27546-2_MAP4_MOUSE	|generic|sp_P27546-3_MAP4_MOUSE	|generic|sp_P27546-4_MAP4_MOUSE	|generic|tr_A0A0G2JDN7_A0A0G2JDN7_MOUSE|
"""index: 14268, intensity: 5297.0, mobility: 0.944"""	0.797531	0.000481696	0.000706342	PGPTQTLSPNGENNNDIIQDNGTIIPFRKHTVR	generic|sp_Q8R001_MARE2_MOUSE	|generic|sp_Q8R001_MARE2_MOUSE	|generic|tr_E9Q1B7_E9Q1B7_MOUSE__chr18_1_23853664_23853702_ENSMUST00000155708	|generic|tr_E9Q1B7_E9Q1B7_MOUSE__chr18_1_23853664_23853702_ENSMUST00000155708|
"""index: 10364, intensity: 2521.0, mobility: 0.777"""	0.797239	0.000481696	0.000707727	SYSMEHFRWGKPV	generic|sp_P01193_COLI_MOUSE|
"""index: 19842, intensity: 4454.0, mobility: 1.012"""	0.796948	0.000481696	0.000709111	LGEYGFQNALIVR	generic|sp_ALBU_BOVIN_|
"""index: 852, intensity: 2599.0, mobility: 0.775"""	0.796935	0.000481696	0.000709173	EVRTPGQLSDNNSRQ	generic|sp_Q8C0E2_VP26B_MOUSE__chr9_-1_27019314_27019439_ENSMUST00000213917|
"""index: 15369, intensity: 5369.0, mobility: 0.887"""	0.796369	0.000481696	0.00071187	KKGQLNADEISLRPAQSFLMNK	generic|tr_Q3URI0_Q3URI0_MOUSE__II_882335	|generic|tr_A0JNY7_A0JNY7_MOUSE__chr7_-1_111074336_111074518_ENSMUST00000159465__II_882335	|generic|sp_Q62448_IF4G2_MOUSE__chr7_-1_111074336_111074518_ENSMUST00000159465__II_882328	|generic|tr_G3XA17_G3XA17_MOUSE__chr7_-1_111074336_111074518_ENSMUST00000159465__II_882335	|generic|tr_Q3U9U9_Q3U9U9_MOUSE|
"""index: 10542, intensity: 3805.0, mobility: 0.868"""	0.795363	0.000481696	0.000716695	AQPPRTQTPPLGQTPQLGLK	generic|tr_Q3URI0_Q3URI0_MOUSE__II_882335	|generic|tr_F7CBP1_F7CBP1_MOUSE__chr7_-1_111074336_111074518_ENSMUST00000159465__II_882332	|generic|tr_A0JNY7_A0JNY7_MOUSE__chr7_-1_111074336_111074518_ENSMUST00000159465__II_882335	|generic|sp_Q62448_IF4G2_MOUSE__chr7_-1_111074336_111074518_ENSMUST00000159465__II_882328	|generic|sp_Q62448-2_IF4G2_MOUSE__chr7_-1_111074336_111074518_ENSMUST00000159465__II_882328	|generic|tr_G3XA17_G3XA17_MOUSE__chr7_-1_111074336_111074518_ENSMUST00000159465__II_882335	|generic|tr_Q3U9U9_Q3U9U9_MOUSE|
"""index: 20321, intensity: 81077.0, mobility: 0.990"""	0.794957	0.000481696	0.000718648	APNLSRMGAVPVMIPAQSKDGSIV	generic|sp_P97792_CXAR_MOUSE__chr16_1_78334866_78334964_ENSMUST00000231251|
"""index: 2225, intensity: 23950.0, mobility: 0.859"""	0.794204	0.000481696	0.000722289	KNPLPSKETIEQEKQAGES	generic|sp_P20065_TYB4_MOUSE__chrX_-1_167207501_167208325_ENSMUST00000112175	|generic|tr_Q6ZWX2_Q6ZWX2_MOUSE__chrX_-1_167207501_167208325_ENSMUST00000112175|
"""index: 5431, intensity: 3562.0, mobility: 0.928"""	0.793826	0.000481696	0.000724121	ADKPDMGEIASFDKAKLKKTETQEKN	generic|tr_A0A0N4SVF0_A0A0N4SVF0_MOUSE	|generic|tr_A0A0N4SVF0_A0A0N4SVF0_MOUSE	|generic|tr_A6H6H4_A6H6H4_MOUSE	|generic|tr_A6H6H4_A6H6H4_MOUSE|
"""index: 25801, intensity: 2514.0, mobility: 1.148"""	0.791333	0.000481696	0.000736334	LESVFQELGKLTGPSNQ	generic|sp_Q03517_SCG2_MOUSE	|generic|tr_Q4W8U9_Q4W8U9_MOUSE|
"""index: 24328, intensity: 2749.0, mobility: 1.241"""	0.790816	0.000481696	0.000738896	STMMEVFLQEKPPAVATSTA	generic|tr_A0A0H2UH17_A0A0H2UH17_MOUSE__chr3_-1_90020893_90021060_ENSMUST00000196568__II_979012	|generic|tr_Q8BJ53_Q8BJ53_MOUSE__chr3_-1_90020893_90021060_ENSMUST00000196568__II_979012	|generic|tr_Q812D5_Q812D5_MOUSE__chr3_-1_90020893_90021060_ENSMUST00000196568__II_979012	|generic|tr_A0A0G2JDV6_A0A0G2JDV6_MOUSE__chr3_-1_90020893_90021060_ENSMUST00000196568__II_979012	|generic|sp_Q80X50_UBP2L_MOUSE__chr3_-1_90020893_90021060_ENSMUST00000196568__II_979012	|generic|sp_Q80X50-2_UBP2L_MOUSE__chr3_-1_90020893_90021060_ENSMUST00000196568__II_979012	|generic|sp_Q80X50-3_UBP2L_MOUSE__chr3_-1_90020893_90021060_ENSMUST00000196568__II_979012	|generic|sp_Q80X50-4_UBP2L_MOUSE__chr3_-1_90020893_90021060_ENSMUST00000196568__II_979012	|generic|sp_Q80X50-5_UBP2L_MOUSE__chr3_-1_90020893_90021060_ENSMUST00000196568__II_979012	|generic|tr_Q812D4_Q812D4_MOUSE__chr3_-1_90020893_90021060_ENSMUST00000196568__II_979012	|generic|chr3_-1_90021206_90021490_ENSMUST00000196568|
"""index: 17037, intensity: 145977.0, mobility: 1.053"""	0.789845	0.000481696	0.000743724	QSGFSLSGAQIDDNIPRRTTQRIVAPPGGRANITSLG	generic|sp_O08553_DPYL2_MOUSE|
"""index: 16135, intensity: 5240.0, mobility: 0.963"""	0.788901	0.000481696	0.000748449	LVKSASSDPQDQYKLVKDISF	generic|tr_Q8C424_Q8C424_MOUSE__chr10_1_63002198_63002284_ENSMUST00000143594__II_1153002	|generic|tr_D3Z4D2_D3Z4D2_MOUSE__chr10_1_63002198_63002284_ENSMUST00000143594__II_1153002	|generic|tr_Q8BR30_Q8BR30_MOUSE__chr10_1_63002198_63002284_ENSMUST00000143594__II_1153002|
"""index: 1032, intensity: 3616.0, mobility: 0.846"""	0.787986	0.000481696	0.00075306	GTRESVDSAKPRVY	generic|sp_P35455_NEU2_MOUSE|
"""index: 1455, intensity: 2950.0, mobility: 0.904"""	0.787863	0.000481696	0.000753679	KTETQEKNTLPTKETIEQEKRSE	generic|tr_A6H6H4_A6H6H4_MOUSE|
"""index: 23033, intensity: 3693.0, mobility: 1.003"""	0.787493	0.000481696	0.000755556	NALEKDLDLLASVPSPSSVSRKAVG	generic|sp_Q7TN29_SMAP2_MOUSE|
"""index: 12656, intensity: 21288.0, mobility: 0.960"""	0.787069	0.000481696	0.000757709	LKPRTVATPLNQVANPNSAIFGGARPREEVVQKEQE	generic|tr_Q80U88_Q80U88_MOUSE__chr5_-1_134625358_134625459_ENSMUST00000202289__II_929730	|generic|tr_Q3V244_Q3V244_MOUSE__chr5_-1_134625358_134625459_ENSMUST00000202289__II_929730	|generic|tr_Q3TG58_Q3TG58_MOUSE__chr5_-1_134625358_134625459_ENSMUST00000202289__II_929730	|generic|tr_Q564E5_Q564E5_MOUSE__chr5_-1_134625358_134625459_ENSMUST00000202289__II_929730|
"""index: 4051, intensity: 5819.0, mobility: 0.921"""	0.786207	0.000481696	0.000762103	QPPPPPYYPPEDKKTQ	generic|tr_Q3TRG5_Q3TRG5_MOUSE__II_1123726	|generic|sp_P97765_WBP2_MOUSE__II_1123728	|generic|sp_P97765-2_WBP2_MOUSE__II_1123726	|generic|chr11_-1_116079543_116079920_ENSMUST00000074628|
"""index: 16375, intensity: 4880.0, mobility: 0.840"""	0.785293	0.000481696	0.000766791	SRMGAVPVMIPAQSKDGSIV	generic|sp_P97792_CXAR_MOUSE__chr16_1_78334866_78334964_ENSMUST00000231251|
"""index: 7931, intensity: 3611.0, mobility: 0.968"""	0.783134	0.000481696	0.000777977	MPQPQPEPEPEPEPEPEPEPEPEPE	generic|II_834726_TX=10090	|generic|tr_Q9JLE7_Q9JLE7_MOUSE	|generic|tr_A2AMW3_A2AMW3_MOUSE	|generic|tr_Q9JLE8_Q9JLE8_MOUSE|
"""index: 19015, intensity: 3846.0, mobility: 1.045"""	0.782279	0.000481696	0.000782457	SDVNPLSAVSSVVNK	generic|II_946385_TX=10090	|generic|sp_Q9QYX7_PCLO_MOUSE__chr5_1_14775377_14775448_ENSMUST00000182426	|generic|sp_Q9QYX7-2_PCLO_MOUSE__chr5_1_14793960_14794043_ENSMUST00000182426|
"""index: 19299, intensity: 12379.0, mobility: 1.108"""	0.781964	0.000481696	0.000784109	MGAVPVMIPAQSKDGSIV	generic|sp_P97792_CXAR_MOUSE__chr16_1_78334866_78334964_ENSMUST00000231251|
"""index: 7332, intensity: 5154.0, mobility: 1.015"""	0.780736	0.000481696	0.000790598	LVQLAGTRESVDSAKPRVY	generic|sp_P35455_NEU2_MOUSE|
"""index: 16757, intensity: 14524.0, mobility: 0.731"""	0.780205	0.000481696	0.000793419	LPGPLQDMFKK	generic|sp_P63040_CPLX1_MOUSE	|generic|sp_P84086_CPLX2_MOUSE|
"""index: 16400, intensity: 3474.0, mobility: 1.146"""	0.779238	0.000481696	0.000798584	IVQEMPPQSPANIYYKV	generic|sp_P52800_EFNB2_MOUSE__chr8_-1_8660480_8660584_ENSMUST00000209169__II_867982	|generic|tr_Q544L9_Q544L9_MOUSE|
"""index: 6038, intensity: 59781.0, mobility: 0.900"""	0.778953	0.000481696	0.000800114	AEPPPPEPPRI	generic|sp_Q8BIF0_C99L2_MOUSE	|generic|sp_Q8BIF0-2_C99L2_MOUSE	|generic|tr_I7HJQ8_I7HJQ8_MOUSE	|generic|tr_A2AP74_A2AP74_MOUSE|
"""index: 11623, intensity: 3473.0, mobility: 0.899"""	0.77844	0.000481696	0.00080287	EHPGAPPQPPAPLQPALAPPSR	generic|sp_Q7TSJ2_MAP6_MOUSE__chr7_1_99336781_99337002_ENSMUST00000122101__II_884487	|generic|sp_Q7TSJ2-2_MAP6_MOUSE__chr7_1_99269285_99269317_ENSMUST00000208978__II_884487	|generic|tr_D3Z6W1_D3Z6W1_MOUSE__chr7_1_99269285_99269317_ENSMUST00000208978__II_884487|
"""index: 8344, intensity: 3229.0, mobility: 1.140"""	0.777664	0.000481696	0.000807061	SSLGSMSPSNMEGYSKTQ	generic|tr_Q3TV22_Q3TV22_MOUSE__chr16_1_78334866_78334964_ENSMUST00000231251	|generic|sp_P97792_CXAR_MOUSE__chr16_1_78334866_78334964_ENSMUST00000231251	|generic|sp_P97792-2_CXAR_MOUSE__chr16_1_78334866_78334964_ENSMUST00000231251|
"""index: 12984, intensity: 14351.0, mobility: 0.937"""	0.776931	0.000481696	0.000811041	MDVVKYESGPDGGEEMRKMKLGLVK	generic|tr_Q7M702_Q7M702_MOUSE|
"""index: 6021, intensity: 4880.0, mobility: 1.075"""	0.776019	0.000481696	0.000816018	SPAPATGASGQASELAPSTADSAVPPAPAKTEKGPVETK	generic|tr_A0A0A6YY91_A0A0A6YY91_MOUSE__II_850562|
"""index: 16548, intensity: 22590.0, mobility: 1.146"""	0.775353	0.000481696	0.000819674	IVQEMPPQSPANIYYKV	generic|sp_P52800_EFNB2_MOUSE__chr8_-1_8660480_8660584_ENSMUST00000209169__II_867982	|generic|tr_Q544L9_Q544L9_MOUSE|
"""index: 13271, intensity: 25779.0, mobility: 0.978"""	0.774569	0.000481696	0.000823997	AQMEEKPVPAAPVPSPVAPAPVPSRRNPPGGKSSLVLG	generic|sp_P97825_JUPI1_MOUSE__II_1124041|
"""index: 14420, intensity: 6151.0, mobility: 1.086"""	0.773429	0.000481696	0.000830325	AVAGGAGVGGDSHLALPALERDHLN	generic|sp_P0C192_LRC4B_MOUSE__chr16_1_91662218_91662247_ENSMUST00000117633|
"""index: 1651, intensity: 3787.0, mobility: 1.050"""	0.772404	0.000481696	0.000836057	GSQQPPQPQQAYSQKA	generic|sp_P70297_STAM1_MOUSE__chr2_1_14102418_14102489_ENSMUST00000193636__II_1014500	|generic|IP_1121602_TX=10090	|generic|tr_Q3UMC8_Q3UMC8_MOUSE__chr2_1_14102418_14102489_ENSMUST00000193636	|generic|tr_Q9CU37_Q9CU37_MOUSE	|generic|tr_Q3TPR2_Q3TPR2_MOUSE__chr2_1_14141735_14141881_ENSMUST00000193636|
"""index: 13184, intensity: 9183.0, mobility: 1.001"""	0.771263	0.000481696	0.000842481	QMEEKPVPAAPVPSPVAPAPVPSRRNPPGGKSSLVLG	generic|sp_P97825_JUPI1_MOUSE__II_1124041|
"""index: 6501, intensity: 75569.0, mobility: 0.919"""	0.770907	0.000481696	0.000844492	AEPPPPEPPRI	generic|sp_Q8BIF0_C99L2_MOUSE	|generic|sp_Q8BIF0-2_C99L2_MOUSE	|generic|tr_I7HJQ8_I7HJQ8_MOUSE	|generic|tr_A2AP74_A2AP74_MOUSE|
"""index: 5033, intensity: 5137.0, mobility: 0.963"""	0.769711	0.000481696	0.0008513	AVWGDGSPEPSPRE	generic|sp_P01193_COLI_MOUSE|
"""index: 6755, intensity: 3218.0, mobility: 1.111"""	0.769371	0.000481696	0.000853244	TVPIEAVTSKTSNIR	generic|tr_Q8BNA5_Q8BNA5_MOUSE__chr7_-1_144436965_144437021_ENSMUST00000134131	|generic|tr_Q921L6_Q921L6_MOUSE__chr7_-1_144436965_144437021_ENSMUST00000134131	|generic|sp_Q60598_SRC8_MOUSE__chr7_-1_144436965_144437021_ENSMUST00000134131|
"""index: 7314, intensity: 2781.0, mobility: 1.093"""	0.768707	0.000481696	0.00085705	GAPAQGQLVARPSSVNY	generic|tr_Q3UB97_Q3UB97_MOUSE	|generic|sp_O08992_SDCB1_MOUSE	|generic|tr_Q3U6J5_Q3U6J5_MOUSE	|generic|tr_Q3U724_Q3U724_MOUSE	|generic|tr_A2AKJ9_A2AKJ9_MOUSE	|generic|tr_Q3UBE4_Q3UBE4_MOUSE	|generic|tr_H3BLG5_H3BLG5_MOUSE|
"""index: 4023, intensity: 4264.0, mobility: 0.801"""	0.768314	0.000481696	0.000859318	AQQFAETAHKLAMK	generic|tr_Q3TYA4_Q3TYA4_MOUSE	|generic|sp_Q8R3T5_STXB6_MOUSE|
"""index: 22008, intensity: 3119.0, mobility: 1.251"""	0.76781	0.000481696	0.000862224	AYPATAAAAPMIGYPMPTGYSQ	generic|tr_Q921Y3_Q921Y3_MOUSE__chr11_-1_106781850_106782137_ENSMUST00000133426__II_1125049	|generic|tr_Q9CSD9_Q9CSD9_MOUSE__chr11_-1_106783954_106783992_ENSMUST00000133426__II_1125049	|generic|tr_Q3V0Z8_Q3V0Z8_MOUSE__chr11_-1_106784876_106784983_ENSMUST00000133426__II_1125049	|generic|tr_A1L333_A1L333_MOUSE__chr11_-1_106784876_106784983_ENSMUST00000133426__II_1125049	|generic|tr_Q3UXW3_Q3UXW3_MOUSE__chr11_-1_106784876_106784983_ENSMUST00000133426__II_1125049	|generic|tr_Q5U222_Q5U222_MOUSE__chr11_-1_106784876_106784983_ENSMUST00000133426__II_1125049	|generic|tr_Q8BTS0_Q8BTS0_MOUSE__chr11_-1_106784876_106784983_ENSMUST00000133426__II_1125049|
"""index: 13786, intensity: 5817.0, mobility: 0.903"""	0.76711	0.000481696	0.000866284	EDVTAALAKQGL	generic|sp_P20357_MTAP2_MOUSE__chr1_1_66438885_66439007_ENSMUST00000172486	|generic|tr_Q80ZL4_Q80ZL4_MOUSE__chr1_1_66438885_66439007_ENSMUST00000172486	|generic|tr_Q3TLQ0_Q3TLQ0_MOUSE__chr1_1_66438885_66439007_ENSMUST00000172486	|generic|tr_Q80X35_Q80X35_MOUSE__chr1_1_66438885_66439007_ENSMUST00000172486	|generic|tr_B2KGT5_B2KGT5_MOUSE__chr1_1_66438885_66439007_ENSMUST00000172486	|generic|tr_A0A668KLC6_A0A668KLC6_MOUSE__chr1_1_66438885_66439007_ENSMUST00000172486|
"""index: 24660, intensity: 4052.0, mobility: 0.933"""	0.766113	0.000481696	0.000872102	SQTPLVTLFKNAIIKNAH	generic|sp_P01193_COLI_MOUSE|
"""index: 22092, intensity: 2843.0, mobility: 1.278"""	0.76604	0.000481696	0.000872525	AYPATAAAAPMIGYPMPTGYSQ	generic|tr_Q921Y3_Q921Y3_MOUSE__chr11_-1_106781850_106782137_ENSMUST00000133426__II_1125049	|generic|tr_Q9CSD9_Q9CSD9_MOUSE__chr11_-1_106783954_106783992_ENSMUST00000133426__II_1125049	|generic|tr_Q3V0Z8_Q3V0Z8_MOUSE__chr11_-1_106784876_106784983_ENSMUST00000133426__II_1125049	|generic|tr_A1L333_A1L333_MOUSE__chr11_-1_106784876_106784983_ENSMUST00000133426__II_1125049	|generic|tr_Q3UXW3_Q3UXW3_MOUSE__chr11_-1_106784876_106784983_ENSMUST00000133426__II_1125049	|generic|tr_Q5U222_Q5U222_MOUSE__chr11_-1_106784876_106784983_ENSMUST00000133426__II_1125049	|generic|tr_Q8BTS0_Q8BTS0_MOUSE__chr11_-1_106784876_106784983_ENSMUST00000133426__II_1125049|
"""index: 1789, intensity: 368223.0, mobility: 0.867"""	0.764829	0.000481696	0.000879647	TLPTKETIEQEKRSE	generic|tr_A6H6H4_A6H6H4_MOUSE|
"""index: 13892, intensity: 5560.0, mobility: 1.011"""	0.7642	0.000481696	0.000883363	TPPPGSVKMPNVPNTQPAIMKPTEEHPAY	generic|tr_Q3TD71_Q3TD71_MOUSE	|generic|tr_Q3UY11_Q3UY11_MOUSE|
"""index: 21311, intensity: 23148.0, mobility: 1.067"""	0.763255	0.000481696	0.000888982	LYQEPVLGPVRGPF	generic|sp_CASB_BOVIN_|
"""index: 17104, intensity: 4076.0, mobility: 1.001"""	0.76267	0.000481696	0.000892481	SKQQLSAEELDAQLDAYNARMDTS	generic|sp_O08583_THOC4_MOUSE__II_1125641	|generic|sp_O08583-2_THOC4_MOUSE__II_1125641	|generic|sp_Q9JJW6-2_ALRF2_MOUSE|
"""index: 7165, intensity: 2588.0, mobility: 1.160"""	0.760654	0.000481696	0.000904634	AAQGAMNQPQTQYSATPNY	generic|sp_Q9JKD3_SCAM5_MOUSE__chr9_-1_57443670_57443780_ENSMUST00000215208__II_3456302|
"""index: 15846, intensity: 18819.0, mobility: 1.097"""	0.760081	0.000481696	0.000908116	AEPYDDIVGETVEKTE	generic|tr_Q78TF3_Q78TF3_MOUSE__chr9_1_109978869_110002753_ENSMUST00000169851	|generic|sp_P27546_MAP4_MOUSE	|generic|sp_P27546-2_MAP4_MOUSE	|generic|sp_P27546-3_MAP4_MOUSE|
"""index: 2063, intensity: 3112.0, mobility: 0.756"""	0.759941	0.000481696	0.000908969	TLPTKETIEQEK	generic|tr_A6H6H4_A6H6H4_MOUSE|
"""index: 10132, intensity: 4967.0, mobility: 0.938"""	0.759477	0.000481696	0.000911804	VLEYLNQEQAEQGREHLA	generic|sp_Q03517_SCG2_MOUSE	|generic|tr_Q4W8U9_Q4W8U9_MOUSE|
"""index: 16379, intensity: 5104.0, mobility: 0.983"""	0.759265	0.000481696	0.000913102	PGPTQTLSPNGENNNDIIQDNGTIIPFRKHT	generic|sp_Q8R001_MARE2_MOUSE	|generic|sp_Q8R001_MARE2_MOUSE	|generic|tr_E9Q1B7_E9Q1B7_MOUSE__chr18_1_23853664_23853702_ENSMUST00000155708	|generic|tr_E9Q1B7_E9Q1B7_MOUSE__chr18_1_23853664_23853702_ENSMUST00000155708|
"""index: 14045, intensity: 4511.0, mobility: 1.159"""	0.75917	0.000481696	0.000913688	IVQDGPPQSPPNIYYKV	generic|tr_Q543Q7_Q543Q7_MOUSE|
"""index: 3311, intensity: 33511.0, mobility: 0.944"""	0.759076	0.000481696	0.000914264	VWGDGSPEPSPRE	generic|sp_P01193_COLI_MOUSE|
"""index: 2134, intensity: 4231.0, mobility: 0.979"""	0.758208	0.000481696	0.000919603	SPGFSDSTSAAKETA	generic|sp_P14873_MAP1B_MOUSE	|generic|tr_B2RQQ5_B2RQQ5_MOUSE|
"""index: 22669, intensity: 3739.0, mobility: 1.035"""	0.758192	0.000481696	0.000919701	TLADEVSASLAKQGL	generic|II_1128081_TX=10090	|generic|II_1128079_TX=10090	|generic|tr_A0A0A0MQC7_A0A0A0MQC7_MOUSE	|generic|tr_A2A5Y6_A2A5Y6_MOUSE	|generic|sp_P10637_TAU_MOUSE	|generic|sp_P10637-2_TAU_MOUSE	|generic|sp_P10637-4_TAU_MOUSE	|generic|tr_Q3UH19_Q3UH19_MOUSE	|generic|sp_P10637-6_TAU_MOUSE	|generic|tr_Q8C5K4_Q8C5K4_MOUSE	|generic|tr_Q547J4_Q547J4_MOUSE	|generic|tr_B1AQW2_B1AQW2_MOUSE	|generic|sp_TAU_HUMAN_|
"""index: 19583, intensity: 3540.0, mobility: 1.207"""	0.757669	0.000481696	0.000922933	QQTSNPQPIPILYDHQLG	generic|tr_S4R209_S4R209_MOUSE__II_1027838	|generic|tr_S4R2L9_S4R2L9_MOUSE__chr1_-1_162673402_162673536_ENSMUST00000182149__II_1027843	|generic|tr_S4R294_S4R294_MOUSE__chr1_-1_162723106_162723174_ENSMUST00000182288__II_1027809	|generic|sp_Q3TLH4_PRC2C_MOUSE__chr1_-1_162723106_162723174_ENSMUST00000182288__II_1027809	|generic|sp_Q3TLH4-5_PRC2C_MOUSE__chr1_-1_162723106_162723174_ENSMUST00000182288__II_1027809	|generic|tr_S4R2J9_S4R2J9_MOUSE__chr1_-1_162723106_162723174_ENSMUST00000182288	|generic|tr_A0A0A0MQ79_A0A0A0MQ79_MOUSE__chr1_-1_162723106_162723174_ENSMUST00000182288|
"""index: 11777, intensity: 8972.0, mobility: 0.926"""	0.753161	0.000481696	0.000951274	SVNPYLQGKRLDNVVAKKSVPHF	generic|tr_Q3TT51_Q3TT51_MOUSE|
"""index: 15199, intensity: 5828.0, mobility: 0.884"""	0.752019	0.000481696	0.000958592	LQTLHPYNTFAAGFNSTGLPHSHSTTRV	generic|tr_A0A5S9EES2_A0A5S9EES2_MOUSE	|generic|tr_A2AGI2_A2AGI2_MOUSE	|generic|tr_B2RWZ9_B2RWZ9_MOUSE	|generic|tr_Q69ZI4_Q69ZI4_MOUSE	|generic|tr_A0A5S9EER5_A0A5S9EER5_MOUSE	|generic|tr_A2AGI3_A2AGI3_MOUSE	|generic|sp_Q8BYM5_NLGN3_MOUSE|
"""index: 16246, intensity: 6099.0, mobility: 0.986"""	0.751155	0.000481696	0.000964163	PGPTQTLSPNGENNNDIIQDNGTIIPFRKHT	generic|sp_Q8R001_MARE2_MOUSE	|generic|sp_Q8R001_MARE2_MOUSE	|generic|tr_E9Q1B7_E9Q1B7_MOUSE__chr18_1_23853664_23853702_ENSMUST00000155708	|generic|tr_E9Q1B7_E9Q1B7_MOUSE__chr18_1_23853664_23853702_ENSMUST00000155708|
"""index: 2285, intensity: 7942.0, mobility: 0.915"""	0.750137	0.000481696	0.000970771	LAGTRESVDSAKPRVY	generic|sp_P35455_NEU2_MOUSE|
"""index: 21775, intensity: 6745.0, mobility: 0.868"""	0.749994	0.000481696	0.000971705	TSEKSQTPLVTLFKNAIIKNAH	generic|sp_P01193_COLI_MOUSE|
"""index: 11087, intensity: 4425.0, mobility: 1.022"""	0.749703	0.000481696	0.000973604	QVANPNSAIFGGARP	generic|tr_Q80U88_Q80U88_MOUSE__chr5_-1_134625358_134625459_ENSMUST00000202289__II_929730	|generic|tr_Q3V244_Q3V244_MOUSE__chr5_-1_134625358_134625459_ENSMUST00000202289__II_929730	|generic|tr_Q3TG58_Q3TG58_MOUSE__chr5_-1_134625358_134625459_ENSMUST00000202289__II_929730	|generic|tr_Q564E5_Q564E5_MOUSE__chr5_-1_134625358_134625459_ENSMUST00000202289__II_929730|
"""index: 23069, intensity: 27292.0, mobility: 0.937"""	0.749097	0.000481696	0.00097757	QEPVLGPVRGPF	generic|sp_CASB_BOVIN_|
"""index: 3839, intensity: 40136.0, mobility: 0.926"""	0.749053	0.000481696	0.000977856	TLPTKETIEQEKRSEIS	generic|tr_A6H6H4_A6H6H4_MOUSE|
"""index: 9022, intensity: 4361.0, mobility: 0.900"""	0.748767	0.000481696	0.000979735	PNVPNTQPAIMKPTEEHPAY	generic|tr_Q3TD71_Q3TD71_MOUSE	|generic|tr_Q3TSA8_Q3TSA8_MOUSE	|generic|tr_Q3TSA8_Q3TSA8_MOUSE	|generic|tr_Q9D577_Q9D577_MOUSE	|generic|tr_Q9D577_Q9D577_MOUSE	|generic|tr_D3YTP4_D3YTP4_MOUSE	|generic|tr_D3YTP4_D3YTP4_MOUSE	|generic|tr_Q3UY11_Q3UY11_MOUSE|
"""index: 6733, intensity: 6345.0, mobility: 0.949"""	0.748019	0.000481696	0.000984669	SPQLEDEAKELQ	generic|tr_Q3UXY8_Q3UXY8_MOUSE	|generic|sp_P22005_PENK_MOUSE|
"""index: 20337, intensity: 3947.0, mobility: 0.976"""	0.747179	0.000481696	0.000990233	SVFQELGKLTGPS	generic|sp_Q03517_SCG2_MOUSE	|generic|tr_Q4W8U9_Q4W8U9_MOUSE|
"""index: 11331, intensity: 3184.0, mobility: 1.149"""	0.747084	0.000481696	0.000990863	QSGFSLSGTQVDEGVRSAS	generic|tr_Q3TAS8_Q3TAS8_MOUSE__chr18_-1_43324332_43324412_ENSMUST00000237707	|generic|tr_E9PWE8_E9PWE8_MOUSE__chr18_-1_43324332_43324412_ENSMUST00000237707	|generic|sp_Q62188_DPYL3_MOUSE__chr18_-1_43324332_43324412_ENSMUST00000237707	|generic|tr_Q3TT92_Q3TT92_MOUSE__chr18_-1_43324332_43324412_ENSMUST00000237707|
"""index: 1156, intensity: 2720.0, mobility: 0.837"""	0.746998	0.000481696	0.000991433	LRPPKVKMEQRE	generic|tr_A2ALF0_A2ALF0_MOUSE__chr4_1_132553035_132553139_ENSMUST00000150207__II_684209	|generic|tr_A2ALF2_A2ALF2_MOUSE__chr4_1_132553035_132553139_ENSMUST00000150207__II_955032	|generic|tr_A2ALF3_A2ALF3_MOUSE__chr4_1_132553035_132553139_ENSMUST00000150207__II_684209	|generic|II_955033_TX=10090	|generic|IP_3502853_TX=10090|
"""index: 11122, intensity: 5158.0, mobility: 0.793"""	0.746581	0.000481696	0.000994211	SAKEQIKWSLLR	generic|tr_Q542M2_Q542M2_MOUSE__chr15_1_103296555_103296614_ENSMUST00000229549	|generic|chr15_1_103297755_103298740_ENSMUST00000100162|
"""index: 11555, intensity: 5679.0, mobility: 1.214"""	0.74585	0.000481696	0.000999102	AANAASTAATSAAQNAFKGNQM	generic|tr_Q3TD71_Q3TD71_MOUSE	|generic|tr_Q3TSA8_Q3TSA8_MOUSE	|generic|tr_Q3UY11_Q3UY11_MOUSE|
"""index: 15387, intensity: 5176.0, mobility: 1.002"""	0.745262	0.000481696	0.00100305	GMENVVNQKSPYFPNQYSQDKAL	generic|sp_Q03517_SCG2_MOUSE	|generic|tr_Q4W8U9_Q4W8U9_MOUSE|
"""index: 15615, intensity: 3787.0, mobility: 1.118"""	0.745183	0.000481696	0.00100358	NVNYGYQQQGLPLEATAAPGDTMLKSKNKVTQPGP	generic|sp_P97793_ALK_MOUSE__chr18_-1_35213482_35213511_ENSMUST00000091636__II_3462863|
"""index: 27320, intensity: 5612.0, mobility: 1.075"""	0.744661	0.000481696	0.0010071	QYDGVAELDQLLHY	generic|tr_Q3UZU8_Q3UZU8_MOUSE	|generic|sp_P16014_SCG1_MOUSE	|generic|tr_Q8BP91_Q8BP91_MOUSE|
"""index: 8376, intensity: 2567.0, mobility: 1.215"""	0.744338	0.000481696	0.00100928	QHPANAFDAEPQGYQSQGY	generic|tr_F6PZA3_F6PZA3_MOUSE__II_1087454	|generic|sp_O55100_SNG1_MOUSE|
"""index: 5331, intensity: 4527.0, mobility: 0.912"""	0.744046	0.000481696	0.00101126	RAWTDIKPVKPIKAKPQY	generic|sp_Q7TSJ2-3_MAP6_MOUSE__chr7_1_99269285_99269317_ENSMUST00000208978__II_884492	|generic|sp_Q7TSJ2_MAP6_MOUSE__chr7_1_99336781_99337002_ENSMUST00000122101__II_884487	|generic|sp_Q7TSJ2-2_MAP6_MOUSE__chr7_1_99269285_99269317_ENSMUST00000208978__II_884487	|generic|tr_D3Z6W1_D3Z6W1_MOUSE__chr7_1_99269285_99269317_ENSMUST00000208978__II_884487	|generic|II_884478_TX=10090	|generic|tr_A0A140LIT9_A0A140LIT9_MOUSE__chr7_1_99336781_99337002_ENSMUST00000122101|
"""index: 2463, intensity: 19255.0, mobility: 0.927"""	0.741825	0.000481696	0.00102645	KTETQEKNPLPSKETIEQEKQAGES	generic|sp_P20065_TYB4_MOUSE__chrX_-1_167207501_167208325_ENSMUST00000112175	|generic|tr_Q6ZWX2_Q6ZWX2_MOUSE__chrX_-1_167207501_167208325_ENSMUST00000112175|
"""index: 4891, intensity: 94811.0, mobility: 0.948"""	0.74127	0.000481696	0.00103028	VAPPGGRSNITSLG	generic|tr_Q3TXY0_Q3TXY0_MOUSE__chr5_1_37273379_37273519_ENSMUST00000202377	|generic|tr_Q6P1J1_Q6P1J1_MOUSE__chr5_1_37273379_37273519_ENSMUST00000202377	|generic|sp_P97427_DPYL1_MOUSE__chr5_1_37273379_37273519_ENSMUST00000202377	|generic|tr_Q3TY94_Q3TY94_MOUSE__chr5_1_37273379_37273519_ENSMUST00000202377|
"""index: 4666, intensity: 4980.0, mobility: 0.992"""	0.739737	0.000481696	0.00104093	AVWGDGSPEPSPRE	generic|sp_P01193_COLI_MOUSE|
"""index: 5993, intensity: 20378.0, mobility: 0.868"""	0.738569	0.000481696	0.00104912	EPPPPEPPRI	generic|sp_Q8BIF0_C99L2_MOUSE	|generic|sp_Q8BIF0-2_C99L2_MOUSE	|generic|tr_I7HJQ8_I7HJQ8_MOUSE	|generic|tr_A2AP74_A2AP74_MOUSE|
"""index: 2617, intensity: 3562.0, mobility: 0.808"""	0.737999	0.000481696	0.00105314	EEPVDSRTPVTERVS	generic|sp_Q9Z2D6_MECP2_MOUSE__chrX_-1_74035417_74035656_ENSMUST00000123362__II_834118	|generic|sp_Q9Z2D6-2_MECP2_MOUSE__chrX_-1_74035417_74035656_ENSMUST00000123362__II_834118|
"""index: 12495, intensity: 4593.0, mobility: 1.028"""	0.737457	0.000481696	0.00105698	AEPYDDIVGETVEK	generic|tr_Q78TF3_Q78TF3_MOUSE__chr9_1_109978869_110002753_ENSMUST00000169851	|generic|sp_P27546_MAP4_MOUSE	|generic|sp_P27546-2_MAP4_MOUSE	|generic|sp_P27546-3_MAP4_MOUSE|
"""index: 21804, intensity: 3397.0, mobility: 1.162"""	0.735824	0.000481696	0.00106862	GLPATPIAPASGLHSPPLLG	generic|tr_D3Z4T1_D3Z4T1_MOUSE	|generic|tr_D3Z4C5_D3Z4C5_MOUSE	|generic|tr_D3Z580_D3Z580_MOUSE	|generic|tr_D3Z588_D3Z588_MOUSE	|generic|tr_A0A5F8MPH2_A0A5F8MPH2_MOUSE|
"""index: 5411, intensity: 3634.0, mobility: 0.992"""	0.735139	0.000481696	0.00107354	ALDMGNEIDTQNR	generic|sp_P60879_SNP25_MOUSE	|generic|sp_P60879-2_SNP25_MOUSE|
"""index: 19650, intensity: 5258.0, mobility: 0.986"""	0.734928	0.000481696	0.00107506	AERPLVTDMTPSLETEMTLGKET	generic|sp_P27546_MAP4_MOUSE	|generic|sp_P27546-2_MAP4_MOUSE	|generic|sp_P27546-3_MAP4_MOUSE|
"""index: 23475, intensity: 18626.0, mobility: 0.931"""	0.734773	0.000481696	0.00107618	QEPVLGPVRGPF	generic|sp_CASB_BOVIN_|
"""index: 15618, intensity: 3833.0, mobility: 0.882"""	0.734649	0.000481696	0.00107707	AEPYDDIVGETVEKTE	generic|tr_Q78TF3_Q78TF3_MOUSE__chr9_1_109978869_110002753_ENSMUST00000169851	|generic|sp_P27546_MAP4_MOUSE	|generic|sp_P27546-2_MAP4_MOUSE	|generic|sp_P27546-3_MAP4_MOUSE|
"""index: 524, intensity: 3916.0, mobility: 0.889"""	0.733435	0.000481696	0.00108588	SANSNPAMAPRE	generic|tr_Q545V6_Q545V6_MOUSE|
"""index: 18767, intensity: 3909.0, mobility: 1.042"""	0.733278	0.000481696	0.00108703	LATLADEVSASLAKQ	generic|II_1128081_TX=10090	|generic|II_1128079_TX=10090	|generic|tr_A0A0A0MQC7_A0A0A0MQC7_MOUSE	|generic|tr_A2A5Y6_A2A5Y6_MOUSE	|generic|sp_P10637_TAU_MOUSE	|generic|sp_P10637-2_TAU_MOUSE	|generic|sp_P10637-3_TAU_MOUSE	|generic|sp_P10637-4_TAU_MOUSE	|generic|tr_Q3UH19_Q3UH19_MOUSE	|generic|sp_P10637-6_TAU_MOUSE	|generic|tr_Q8C5K4_Q8C5K4_MOUSE	|generic|tr_Q547J4_Q547J4_MOUSE	|generic|tr_B1AQW2_B1AQW2_MOUSE	|generic|sp_TAU_HUMAN_|
"""index: 25917, intensity: 4546.0, mobility: 1.045"""	0.73326	0.000481696	0.00108716	GAKPPSVEDGFQTVPLITPLEVNHLQ	generic|tr_Q5SS04_Q5SS04_MOUSE__chr11_1_32001752_32017800_ENSMUST00000109409	|generic|sp_P47759_NSG2_MOUSE	|generic|tr_Q5SS03_Q5SS03_MOUSE__chr11_1_32017651_32031859_ENSMUST00000093219|
"""index: 9307, intensity: 10507.0, mobility: 0.940"""	0.733131	0.000481696	0.0010881	SDIPNPIGSENSE	generic|sp_CAS1_BOVIN_|
"""index: 4968, intensity: 5332.0, mobility: 0.857"""	0.732249	0.000481696	0.00109456	TTQLTADSHPSYHTDGFN	generic|sp_P60904_DNJC5_MOUSE__chr2_1_181546445_181546492_ENSMUST00000116365|
"""index: 7952, intensity: 6328.0, mobility: 1.034"""	0.730809	0.000481696	0.00110519	AQPAPKPEPSFSEYASVQVQRK	generic|sp_P97797_SHPS1_MOUSE	|generic|sp_P97797-2_SHPS1_MOUSE	|generic|sp_P97797-3_SHPS1_MOUSE	|generic|sp_P97797-4_SHPS1_MOUSE	|generic|tr_Q2M4I8_Q2M4I8_MOUSE	|generic|tr_E0CX65_E0CX65_MOUSE|
"""index: 8618, intensity: 4581.0, mobility: 0.775"""	0.728387	0.000481696	0.00112329	GNMINLETKNTRL	generic|tr_E9PYQ9_E9PYQ9_MOUSE__chr16_-1_36754438_36754539_ENSMUST00000165380__II_1076067	|generic|sp_Q9ES07_S15A2_MOUSE__chr16_-1_36754438_36754539_ENSMUST00000165380__II_1076067	|generic|tr_Q9JM03_Q9JM03_MOUSE__chr16_-1_36754438_36754539_ENSMUST00000165380__II_1076067	|generic|tr_E9QMN8_E9QMN8_MOUSE__chr16_-1_36754438_36754539_ENSMUST00000165380__II_1076067|
"""index: 13850, intensity: 5144.0, mobility: 1.021"""	0.727641	0.000481696	0.00112893	TPPPGSVKMPNVPNTQPAIMKPTEEHPAY	generic|tr_Q3TD71_Q3TD71_MOUSE	|generic|tr_Q3UY11_Q3UY11_MOUSE|
"""index: 13722, intensity: 20434.0, mobility: 0.920"""	0.726731	0.000481696	0.00113584	EDVTAALAKQGL	generic|sp_P20357_MTAP2_MOUSE__chr1_1_66438885_66439007_ENSMUST00000172486	|generic|tr_Q80ZL4_Q80ZL4_MOUSE__chr1_1_66438885_66439007_ENSMUST00000172486	|generic|tr_Q3TLQ0_Q3TLQ0_MOUSE__chr1_1_66438885_66439007_ENSMUST00000172486	|generic|tr_Q80X35_Q80X35_MOUSE__chr1_1_66438885_66439007_ENSMUST00000172486	|generic|tr_B2KGT5_B2KGT5_MOUSE__chr1_1_66438885_66439007_ENSMUST00000172486	|generic|tr_A0A668KLC6_A0A668KLC6_MOUSE__chr1_1_66438885_66439007_ENSMUST00000172486|
"""index: 1699, intensity: 2901.0, mobility: 0.936"""	0.726673	0.000481696	0.00113628	SLSGAQIDDNNPR	generic|tr_Q3TXY0_Q3TXY0_MOUSE__chr5_1_37273379_37273519_ENSMUST00000202377	|generic|tr_Q6P1J1_Q6P1J1_MOUSE__chr5_1_37273379_37273519_ENSMUST00000202377	|generic|sp_P97427_DPYL1_MOUSE__chr5_1_37273379_37273519_ENSMUST00000202377	|generic|tr_Q3TY94_Q3TY94_MOUSE__chr5_1_37273379_37273519_ENSMUST00000202377|
"""index: 13632, intensity: 4252.0, mobility: 0.921"""	0.725645	0.000481696	0.00114414	EDVTAALAKQGL	generic|sp_P20357_MTAP2_MOUSE__chr1_1_66438885_66439007_ENSMUST00000172486	|generic|tr_Q80ZL4_Q80ZL4_MOUSE__chr1_1_66438885_66439007_ENSMUST00000172486	|generic|tr_Q3TLQ0_Q3TLQ0_MOUSE__chr1_1_66438885_66439007_ENSMUST00000172486	|generic|tr_Q80X35_Q80X35_MOUSE__chr1_1_66438885_66439007_ENSMUST00000172486	|generic|tr_B2KGT5_B2KGT5_MOUSE__chr1_1_66438885_66439007_ENSMUST00000172486	|generic|tr_A0A668KLC6_A0A668KLC6_MOUSE__chr1_1_66438885_66439007_ENSMUST00000172486|
"""index: 13924, intensity: 7789.0, mobility: 1.003"""	0.725592	0.000481696	0.00114455	ATSGPMYLSDHENVGAETPKSTMTLG	generic|tr_V9GXH3_V9GXH3_MOUSE__chr6_-1_119694567_119694731_ENSMUST00000185139	|generic|tr_V9GXF0_V9GXF0_MOUSE__chr6_-1_119694567_119694731_ENSMUST00000185139	|generic|tr_V9GXP8_V9GXP8_MOUSE__chr6_-1_119694567_119694731_ENSMUST00000185139	|generic|tr_F8VPM7_F8VPM7_MOUSE__chr6_-1_119694567_119694731_ENSMUST00000185139	|generic|sp_Q99MI1_RB6I2_MOUSE__chr6_-1_119694567_119694731_ENSMUST00000185139	|generic|sp_Q99MI1-2_RB6I2_MOUSE__chr6_-1_119694567_119694731_ENSMUST00000185139	|generic|tr_V9GWT6_V9GWT6_MOUSE__chr6_-1_119694567_119694731_ENSMUST00000185139	|generic|tr_V9GX53_V9GX53_MOUSE__chr6_-1_119694567_119694731_ENSMUST00000185139|
"""index: 26351, intensity: 53836.0, mobility: 0.979"""	0.724883	0.000481696	0.00115001	YNIQKESTLHLVLRLRGG	generic|tr_B0LAC2_B0LAC2_MOUSE__IP_825414	|generic|tr_E9Q5F6_E9Q5F6_MOUSE__II_647476	|generic|tr_E9Q5F6_E9Q5F6_MOUSE__II_647476	|generic|tr_Q922Z8_Q922Z8_MOUSE__II_647476	|generic|tr_Q922Z8_Q922Z8_MOUSE__II_647476	|generic|tr_Q922Z8_Q922Z8_MOUSE__II_647476	|generic|tr_Q922Z8_Q922Z8_MOUSE__II_647476	|generic|tr_Q922Z8_Q922Z8_MOUSE__II_647476	|generic|tr_Q922Z8_Q922Z8_MOUSE__II_647476	|generic|tr_Q922Z8_Q922Z8_MOUSE__II_647476	|generic|tr_Q3TH47_Q3TH47_MOUSE__II_647476	|generic|tr_Q3TH47_Q3TH47_MOUSE__II_647476	|generic|tr_Q3TH47_Q3TH47_MOUSE__II_647476	|generic|tr_Q8VC46_Q8VC46_MOUSE__II_647476	|generic|tr_Q8VC46_Q8VC46_MOUSE__II_647476	|generic|tr_Q8VC46_Q8VC46_MOUSE__II_647476	|generic|tr_Q8VC46_Q8VC46_MOUSE__II_647476	|generic|tr_Q8VC46_Q8VC46_MOUSE__II_647476	|generic|tr_Q8VC46_Q8VC46_MOUSE__II_647476	|generic|tr_Q8VC46_Q8VC46_MOUSE__II_647476	|generic|tr_Q8VC46_Q8VC46_MOUSE__II_647476	|generic|tr_Q922B0_Q922B0_MOUSE__II_647476	|generic|tr_Q922B0_Q922B0_MOUSE__II_647476	|generic|tr_Q5SX22_Q5SX22_MOUSE__II_647476	|generic|tr_Q5SX22_Q5SX22_MOUSE__II_647476	|generic|tr_Q5SX22_Q5SX22_MOUSE__II_647476	|generic|tr_Q8R0Z9_Q8R0Z9_MOUSE__II_647476	|generic|tr_Q8R0Z9_Q8R0Z9_MOUSE__II_647476	|generic|tr_Q8R0Z9_Q8R0Z9_MOUSE__II_647476	|generic|tr_Q8R0Z9_Q8R0Z9_MOUSE__II_647476	|generic|sp_P0CG50_UBC_MOUSE__II_647476	|generic|sp_P0CG50_UBC_MOUSE__II_647476	|generic|sp_P0CG50_UBC_MOUSE__II_647476	|generic|sp_P0CG50_UBC_MOUSE__II_647476	|generic|sp_P0CG50_UBC_MOUSE__II_647476	|generic|sp_P0CG50_UBC_MOUSE__II_647476	|generic|sp_P0CG50_UBC_MOUSE__II_647476	|generic|sp_P0CG50_UBC_MOUSE__II_647476	|generic|sp_P0CG50_UBC_MOUSE__II_647476	|generic|tr_Q78XY9_Q78XY9_MOUSE__II_647476	|generic|tr_Q78XY9_Q78XY9_MOUSE__II_647476	|generic|tr_Q78XY9_Q78XY9_MOUSE__II_647476	|generic|tr_Q78XY9_Q78XY9_MOUSE__II_647476	|generic|tr_A5JUZ1_A5JUZ1_MOUSE__II_647476	|generic|sp_P62984_RL40_MOUSE__II_866586	|generic|tr_E9QNP0_E9QNP0_MOUSE__II_866571	|generic|tr_E9Q4P0_E9Q4P0_MOUSE__II_866571	|generic|tr_A0A0A6YW67_A0A0A6YW67_MOUSE__II_647476	|generic|tr_E9Q9J0_E9Q9J0_MOUSE__II_647476	|generic|tr_Q642L7_Q642L7_MOUSE__II_647476	|generic|IP_899761_TX=10090	|generic|IP_1119889_TX=10090	|generic|sp_RS27A_HUMAN_|
"""index: 2377, intensity: 2951.0, mobility: 1.073"""	0.724257	0.000481696	0.00115485	QEQAQEQVQPKPLES	generic|tr_Q9DBN0_Q9DBN0_MOUSE	|generic|sp_P06728_APOA4_MOUSE|
"""index: 14119, intensity: 3467.0, mobility: 1.110"""	0.724155	0.000481696	0.00115564	IVQDGPPQSPPNIYYKV	generic|tr_Q543Q7_Q543Q7_MOUSE|
"""index: 23750, intensity: 5050.0, mobility: 0.851"""	0.723293	0.000481696	0.00116234	TLADEVSASLAKQGL	generic|II_1128081_TX=10090	|generic|II_1128079_TX=10090	|generic|tr_A0A0A0MQC7_A0A0A0MQC7_MOUSE	|generic|tr_A2A5Y6_A2A5Y6_MOUSE	|generic|sp_P10637_TAU_MOUSE	|generic|sp_P10637-2_TAU_MOUSE	|generic|sp_P10637-4_TAU_MOUSE	|generic|tr_Q3UH19_Q3UH19_MOUSE	|generic|sp_P10637-6_TAU_MOUSE	|generic|tr_Q8C5K4_Q8C5K4_MOUSE	|generic|tr_Q547J4_Q547J4_MOUSE	|generic|tr_B1AQW2_B1AQW2_MOUSE	|generic|sp_TAU_HUMAN_|
"""index: 20086, intensity: 2783.0, mobility: 1.034"""	0.722645	0.000481696	0.0011674	YLPGPLQDMFKK	generic|sp_P63040_CPLX1_MOUSE	|generic|sp_P84086_CPLX2_MOUSE|
"""index: 10928, intensity: 4574.0, mobility: 0.857"""	0.721829	0.000481696	0.00117381	PSAPPPASAGLKSHPPPPEK	generic|tr_A0A0N4SUI7_A0A0N4SUI7_MOUSE__chrX_1_153723700_153723906_ENSMUST00000149514|
"""index: 13193, intensity: 4169.0, mobility: 1.120"""	0.720728	0.000481696	0.00118251	AQMEEKPVPAAPVPSPVAPAPVPSRRNPPGGKSSLVLG	generic|sp_P97825_JUPI1_MOUSE__II_1124041|
"""index: 851, intensity: 2575.0, mobility: 0.836"""	0.720292	0.000481696	0.00118598	IAQDNEPEKPVADSETKM	generic|tr_Q543U3_Q543U3_MOUSE__chr15_-1_8636132_8636311_ENSMUST00000125997__II_1092018	|generic|tr_Q8C3T7_Q8C3T7_MOUSE__chr15_-1_8636132_8636311_ENSMUST00000125997	|generic|tr_Q8C7W8_Q8C7W8_MOUSE__chr15_-1_8636132_8636311_ENSMUST00000125997|
"""index: 447, intensity: 2545.0, mobility: 0.801"""	0.720251	0.000481696	0.00118631	VVRTPPKSPSASKSRLQ	generic|tr_A0A0A0MQC7_A0A0A0MQC7_MOUSE	|generic|tr_A2A5Y6_A2A5Y6_MOUSE	|generic|sp_P10637_TAU_MOUSE	|generic|sp_P10637-2_TAU_MOUSE	|generic|sp_P10637-3_TAU_MOUSE	|generic|sp_P10637-4_TAU_MOUSE	|generic|tr_Q3UH19_Q3UH19_MOUSE	|generic|sp_P10637-6_TAU_MOUSE	|generic|tr_Q547J4_Q547J4_MOUSE	|generic|tr_B1AQW2_B1AQW2_MOUSE|
"""index: 10220, intensity: 3524.0, mobility: 1.189"""	0.719883	0.000481696	0.00118923	SSFSLSGSQIDDHVPK	generic|sp_Q9EQF6_DPYL5_MOUSE__chr5_1_30791522_30791638_ENSMUST00000198503__II_944569|
"""index: 19830, intensity: 3312.0, mobility: 1.192"""	0.71969	0.000481696	0.00119078	SGILDPQDYSTSERPSLLS	generic|tr_A0A2I3BQV6_A0A2I3BQV6_MOUSE	|generic|tr_B7ZNF6_B7ZNF6_MOUSE__chr15_1_31027559_31027672_ENSMUST00000228827	|generic|sp_O35927_CTND2_MOUSE__chr15_1_31027559_31027672_ENSMUST00000228827	|generic|sp_O35927-2_CTND2_MOUSE__chr15_1_31027559_31027672_ENSMUST00000228827	|generic|tr_E9QKH8_E9QKH8_MOUSE__chr15_1_31027559_31027672_ENSMUST00000228827|
"""index: 8370, intensity: 4387.0, mobility: 0.936"""	0.719136	0.000481696	0.00119521	TAEQALPLGNGKAAEEARGSETLG	generic|sp_P31650_S6A11_MOUSE	|generic|sp_P31650_S6A11_MOUSE|
"""index: 9621, intensity: 25980.0, mobility: 0.917"""	0.719126	0.000481696	0.0011953	DIPNPIGSENSE	generic|sp_CAS1_BOVIN_|
"""index: 11847, intensity: 4164.0, mobility: 0.952"""	0.719031	0.000481696	0.00119605	ITKDAASNEIPTLTKKETISLQ	generic|sp_Q99P72_RTN4_MOUSE	|generic|sp_Q99P72-3_RTN4_MOUSE|
"""index: 777, intensity: 4643.0, mobility: 0.758"""	0.71859	0.000481696	0.0011996	SQIDDHVPKRASA	generic|sp_Q9EQF6_DPYL5_MOUSE__chr5_1_30791522_30791638_ENSMUST00000198503__II_944569|
"""index: 2451, intensity: 2897.0, mobility: 0.758"""	0.716785	0.000481696	0.00121421	KSADCSVEEEPWKREK	generic|II_1004965_TX=10090	|generic|tr_Q3UYK6_Q3UYK6_MOUSE__chr2_1_102781469_102781534_ENSMUST00000154446	|generic|tr_Q3USU5_Q3USU5_MOUSE__chr2_1_102781469_102781534_ENSMUST00000154446	|generic|sp_P43006-2_EAA2_MOUSE__chr2_1_102781469_102781534_ENSMUST00000154446|
"""index: 13393, intensity: 5660.0, mobility: 0.997"""	0.716469	0.000481696	0.00121679	APPGRPDVFPPPLSSEHNGQVAEDAVSRPKDDGVPEVRAA	generic|tr_A0A087WQ93_A0A087WQ93_MOUSE	|generic|sp_Q0VGU4_VGF_MOUSE|
"""index: 23781, intensity: 11259.0, mobility: 0.810"""	0.716267	0.000481696	0.00121844	TLADEVSASLAKQGL	generic|II_1128081_TX=10090	|generic|II_1128079_TX=10090	|generic|tr_A0A0A0MQC7_A0A0A0MQC7_MOUSE	|generic|tr_A2A5Y6_A2A5Y6_MOUSE	|generic|sp_P10637_TAU_MOUSE	|generic|sp_P10637-2_TAU_MOUSE	|generic|sp_P10637-4_TAU_MOUSE	|generic|tr_Q3UH19_Q3UH19_MOUSE	|generic|sp_P10637-6_TAU_MOUSE	|generic|tr_Q8C5K4_Q8C5K4_MOUSE	|generic|tr_Q547J4_Q547J4_MOUSE	|generic|tr_B1AQW2_B1AQW2_MOUSE	|generic|sp_TAU_HUMAN_|
"""index: 23906, intensity: 3218.0, mobility: 1.028"""	0.71524	0.000481696	0.00122686	TLADEVSASLAKQGL	generic|II_1128081_TX=10090	|generic|II_1128079_TX=10090	|generic|tr_A0A0A0MQC7_A0A0A0MQC7_MOUSE	|generic|tr_A2A5Y6_A2A5Y6_MOUSE	|generic|sp_P10637_TAU_MOUSE	|generic|sp_P10637-2_TAU_MOUSE	|generic|sp_P10637-4_TAU_MOUSE	|generic|tr_Q3UH19_Q3UH19_MOUSE	|generic|sp_P10637-6_TAU_MOUSE	|generic|tr_Q8C5K4_Q8C5K4_MOUSE	|generic|tr_Q547J4_Q547J4_MOUSE	|generic|tr_B1AQW2_B1AQW2_MOUSE	|generic|sp_TAU_HUMAN_|
"""index: 612, intensity: 2958.0, mobility: 0.906"""	0.713339	0.000481696	0.00124261	KPKKPLGSSTAAPQRPIATQRTT	generic|sp_Q61166_MARE1_MOUSE|
"""index: 20609, intensity: 4192.0, mobility: 1.100"""	0.713051	0.000481696	0.00124501	YENPTYKFFEQMQN	generic|tr_Q3TXI9_Q3TXI9_MOUSE__chr16_-1_84955331_84955420_ENSMUST00000227737__II_3496014	|generic|tr_Q8BPV5_Q8BPV5_MOUSE__chr16_-1_84955331_84955420_ENSMUST00000227737__II_3496014	|generic|tr_Q8BPC7_Q8BPC7_MOUSE__chr16_-1_84955331_84955420_ENSMUST00000227737__II_3496014	|generic|sp_P12023_A4_MOUSE__chr16_-1_84955331_84955420_ENSMUST00000227737__II_3496014	|generic|sp_P12023-3_A4_MOUSE__chr16_-1_84955331_84955420_ENSMUST00000227737__II_3496014	|generic|tr_Q3TWF3_Q3TWF3_MOUSE__chr16_-1_84955331_84955420_ENSMUST00000227737__II_3496014	|generic|tr_Q6GR78_Q6GR78_MOUSE__chr16_-1_84955331_84955420_ENSMUST00000227737__II_3496014	|generic|tr_A0A2I3BQZ9_A0A2I3BQZ9_MOUSE__chr16_-1_84955331_84955420_ENSMUST00000227737__II_3496014	|generic|tr_Q53ZT3_Q53ZT3_MOUSE__chr16_-1_84955331_84955420_ENSMUST00000227737__II_3496014	|generic|tr_A0A2I3BPT1_A0A2I3BPT1_MOUSE__chr16_-1_84955331_84955420_ENSMUST00000227737__II_3496014|
"""index: 6657, intensity: 5135.0, mobility: 1.071"""	0.711789	0.000481696	0.0012556	AMNQPQTQYSATPNY	generic|sp_Q9JKD3_SCAM5_MOUSE__chr9_-1_57443670_57443780_ENSMUST00000215208__II_3456302|
"""index: 19159, intensity: 5062.0, mobility: 0.848"""	0.711295	0.000481696	0.00125977	VSPSLLTGSSPLHLRSGL	generic|tr_A0A1L1STR9_A0A1L1STR9_MOUSE__II_3455162|
"""index: 25781, intensity: 2639.0, mobility: 0.989"""	0.711279	0.000481696	0.0012599	AKLQSSPDYLQVLEEQTALNKI	generic|tr_Q8BL04_Q8BL04_MOUSE	|generic|sp_Q810B8_SLIK4_MOUSE|
"""index: 5148, intensity: 3050.0, mobility: 1.021"""	0.71036	0.000481696	0.00126769	AEAVAVLKGEQEKEAQYKDQPA	generic|tr_B2KGT5_B2KGT5_MOUSE__chr1_1_66438885_66439007_ENSMUST00000172486|
"""index: 9216, intensity: 49484.0, mobility: 0.953"""	0.709887	0.000481696	0.00127172	ADEVSASLAKQGL	generic|II_1128081_TX=10090	|generic|II_1128079_TX=10090	|generic|tr_A0A0A0MQC7_A0A0A0MQC7_MOUSE	|generic|tr_A2A5Y6_A2A5Y6_MOUSE	|generic|sp_P10637_TAU_MOUSE	|generic|sp_P10637-2_TAU_MOUSE	|generic|sp_P10637-4_TAU_MOUSE	|generic|tr_Q3UH19_Q3UH19_MOUSE	|generic|sp_P10637-6_TAU_MOUSE	|generic|tr_Q8C5K4_Q8C5K4_MOUSE	|generic|tr_Q547J4_Q547J4_MOUSE	|generic|tr_B1AQW2_B1AQW2_MOUSE	|generic|sp_TAU_HUMAN_|
"""index: 18354, intensity: 3459.0, mobility: 1.022"""	0.70952	0.000481696	0.00127486	APMIGYPMPTGYSQ	generic|tr_Q921Y3_Q921Y3_MOUSE__chr11_-1_106781850_106782137_ENSMUST00000133426__II_1125049	|generic|tr_Q9CSD9_Q9CSD9_MOUSE__chr11_-1_106783954_106783992_ENSMUST00000133426__II_1125049	|generic|tr_Q3V0Z8_Q3V0Z8_MOUSE__chr11_-1_106784876_106784983_ENSMUST00000133426__II_1125049	|generic|tr_A1L333_A1L333_MOUSE__chr11_-1_106784876_106784983_ENSMUST00000133426__II_1125049	|generic|tr_Q3UXW3_Q3UXW3_MOUSE__chr11_-1_106784876_106784983_ENSMUST00000133426__II_1125049	|generic|tr_Q5U222_Q5U222_MOUSE__chr11_-1_106784876_106784983_ENSMUST00000133426__II_1125049	|generic|tr_Q8BTS0_Q8BTS0_MOUSE__chr11_-1_106784876_106784983_ENSMUST00000133426__II_1125049	|generic|sp_Q61656_DDX5_MOUSE__chr11_-1_106784876_106784983_ENSMUST00000133426|
"""index: 7491, intensity: 4567.0, mobility: 0.927"""	0.709184	0.000481696	0.00127773	ATPYATTQILH	generic|tr_E9PYK2_E9PYK2_MOUSE__II_3486308	|generic|sp_Q7TPD3_ROBO2_MOUSE__II_3486308	|generic|tr_A0A338P6D2_A0A338P6D2_MOUSE__II_3486308	|generic|tr_A0A2I3BR72_A0A2I3BR72_MOUSE__II_1074444	|generic|tr_Q19AB3_Q19AB3_MOUSE__II_1074444	|generic|tr_E9Q6A0_E9Q6A0_MOUSE__II_1074444	|generic|tr_Q19AB2_Q19AB2_MOUSE__II_1074444	|generic|tr_A0A2I3BQB9_A0A2I3BQB9_MOUSE|
"""index: 21412, intensity: 3198.0, mobility: 1.040"""	0.709082	0.000481696	0.00127861	LYQEPVLGPVRGPF	generic|sp_CASB_BOVIN_|
"""index: 18255, intensity: 23709.0, mobility: 1.005"""	0.708802	0.000481696	0.00128101	LAEDVTAALAKQGL	generic|sp_P20357_MTAP2_MOUSE__chr1_1_66438885_66439007_ENSMUST00000172486	|generic|tr_Q80ZL4_Q80ZL4_MOUSE__chr1_1_66438885_66439007_ENSMUST00000172486	|generic|tr_Q3TLQ0_Q3TLQ0_MOUSE__chr1_1_66438885_66439007_ENSMUST00000172486	|generic|tr_Q80X35_Q80X35_MOUSE__chr1_1_66438885_66439007_ENSMUST00000172486	|generic|tr_B2KGT5_B2KGT5_MOUSE__chr1_1_66438885_66439007_ENSMUST00000172486	|generic|tr_A0A668KLC6_A0A668KLC6_MOUSE__chr1_1_66438885_66439007_ENSMUST00000172486|
"""index: 17443, intensity: 23260.0, mobility: 0.951"""	0.708769	0.000481696	0.0012813	LPGPLQDMFKK	generic|sp_P63040_CPLX1_MOUSE	|generic|sp_P84086_CPLX2_MOUSE|
"""index: 11185, intensity: 4075.0, mobility: 0.857"""	0.708591	0.000481696	0.00128283	SNKGASQAGMTGYGMPRQIM	generic|tr_Q9D6K2_Q9D6K2_MOUSE	|generic|sp_Q9R1Q8_TAGL3_MOUSE|
"""index: 23317, intensity: 16446.0, mobility: 1.045"""	0.706323	0.000481696	0.0013025	TLADEVSASLAKQGL	generic|II_1128081_TX=10090	|generic|II_1128079_TX=10090	|generic|tr_A0A0A0MQC7_A0A0A0MQC7_MOUSE	|generic|tr_A2A5Y6_A2A5Y6_MOUSE	|generic|sp_P10637_TAU_MOUSE	|generic|sp_P10637-2_TAU_MOUSE	|generic|sp_P10637-4_TAU_MOUSE	|generic|tr_Q3UH19_Q3UH19_MOUSE	|generic|sp_P10637-6_TAU_MOUSE	|generic|tr_Q8C5K4_Q8C5K4_MOUSE	|generic|tr_Q547J4_Q547J4_MOUSE	|generic|tr_B1AQW2_B1AQW2_MOUSE	|generic|sp_TAU_HUMAN_|
"""index: 19196, intensity: 3490.0, mobility: 1.108"""	0.706314	0.000481696	0.00130258	MGAVPVMIPAQSKDGSIV	generic|sp_P97792_CXAR_MOUSE__chr16_1_78334866_78334964_ENSMUST00000231251|
"""index: 1973, intensity: 3618.0, mobility: 0.894"""	0.705186	0.000481696	0.00131246	KTETQEKNPLPSKETIEQEKQ	generic|sp_P20065_TYB4_MOUSE__chrX_-1_167207501_167208325_ENSMUST00000112175	|generic|tr_Q6ZWX2_Q6ZWX2_MOUSE__chrX_-1_167207501_167208325_ENSMUST00000112175|
"""index: 16610, intensity: 5291.0, mobility: 0.883"""	0.704729	0.000481696	0.0013165	RMGAVPVMIPAQSKDGSIV	generic|sp_P97792_CXAR_MOUSE__chr16_1_78334866_78334964_ENSMUST00000231251|
"""index: 13861, intensity: 5056.0, mobility: 1.003"""	0.703488	0.000481696	0.00132751	ATSGPMYLSDHENVGAETPKSTMTLG	generic|tr_V9GXH3_V9GXH3_MOUSE__chr6_-1_119694567_119694731_ENSMUST00000185139	|generic|tr_V9GXF0_V9GXF0_MOUSE__chr6_-1_119694567_119694731_ENSMUST00000185139	|generic|tr_V9GXP8_V9GXP8_MOUSE__chr6_-1_119694567_119694731_ENSMUST00000185139	|generic|tr_F8VPM7_F8VPM7_MOUSE__chr6_-1_119694567_119694731_ENSMUST00000185139	|generic|sp_Q99MI1_RB6I2_MOUSE__chr6_-1_119694567_119694731_ENSMUST00000185139	|generic|sp_Q99MI1-2_RB6I2_MOUSE__chr6_-1_119694567_119694731_ENSMUST00000185139	|generic|tr_V9GWT6_V9GWT6_MOUSE__chr6_-1_119694567_119694731_ENSMUST00000185139	|generic|tr_V9GX53_V9GX53_MOUSE__chr6_-1_119694567_119694731_ENSMUST00000185139|
"""index: 12855, intensity: 10708.0, mobility: 0.919"""	0.702452	0.000481696	0.00133676	QSGFSLSGAQIDDNIPRRTTQ	generic|sp_O08553_DPYL2_MOUSE|
"""index: 11951, intensity: 6259.0, mobility: 0.853"""	0.701916	0.000481696	0.00134158	EDPATFKPPKMDVPMVEGKKQPLR	generic|sp_Q9DBN4_P33MX_MOUSE	|generic|sp_Q9DBN4-2_P33MX_MOUSE	|generic|tr_D3Z1F7_D3Z1F7_MOUSE|
"""index: 21206, intensity: 4259.0, mobility: 1.022"""	0.701565	0.000481696	0.00134474	FDPLQWKNSDFE	generic|tr_Q3UZU8_Q3UZU8_MOUSE	|generic|sp_P16014_SCG1_MOUSE	|generic|tr_Q8BP91_Q8BP91_MOUSE|
"""index: 15390, intensity: 4049.0, mobility: 1.098"""	0.701349	0.000481696	0.00134669	AIPQPDLTKLHQLA	generic|tr_Q3TF69_Q3TF69_MOUSE__II_3495156	|generic|tr_A0A2R8W6U6_A0A2R8W6U6_MOUSE__chr15_1_102490634_102490807_ENSMUST00000230631__II_772974	|generic|tr_A0A2R8VHP9_A0A2R8VHP9_MOUSE__chr15_1_102490634_102490807_ENSMUST00000230631__II_772974	|generic|sp_Q61990_PCBP2_MOUSE__chr15_1_102490634_102490807_ENSMUST00000230631__II_772974	|generic|sp_Q61990-2_PCBP2_MOUSE__chr15_1_102490634_102490807_ENSMUST00000230631__II_772974	|generic|sp_Q61990-3_PCBP2_MOUSE__chr15_1_102490634_102490807_ENSMUST00000230631__II_772974	|generic|tr_A0A2R8VI92_A0A2R8VI92_MOUSE__chr15_1_102490634_102490807_ENSMUST00000230631__II_772974	|generic|tr_B2M1R7_B2M1R7_MOUSE__chr15_1_102490634_102490807_ENSMUST00000230631__II_772974	|generic|tr_Q3TT81_Q3TT81_MOUSE__chr15_1_102490634_102490807_ENSMUST00000230631__II_772974	|generic|tr_A0A2R8W6H3_A0A2R8W6H3_MOUSE__chr15_1_102490634_102490807_ENSMUST00000230631__II_772974	|generic|tr_A0A2R8VKF0_A0A2R8VKF0_MOUSE	|generic|tr_A0A2R8VHZ0_A0A2R8VHZ0_MOUSE	|generic|tr_A0A2R8VJY1_A0A2R8VJY1_MOUSE	|generic|tr_A0A2R8VI73_A0A2R8VI73_MOUSE	|generic|tr_A0A2R8VI12_A0A2R8VI12_MOUSE	|generic|tr_A0A2R8VHY9_A0A2R8VHY9_MOUSE	|generic|tr_A0A2R8VHL8_A0A2R8VHL8_MOUSE|
"""index: 5249, intensity: 2816.0, mobility: 1.040"""	0.700863	0.000481696	0.00135109	TTFSPPVAAATAKNQS	generic|tr_A0A571BED8_A0A571BED8_MOUSE__chr11_-1_74395775_74395891_ENSMUST00000047488__II_1135417	|generic|sp_Q5SVL6_RPGP2_MOUSE__chr11_-1_74395775_74395891_ENSMUST00000047488__II_1135417	|generic|sp_Q5SVL6-2_RPGP2_MOUSE__chr11_-1_74395775_74395891_ENSMUST00000047488__II_1135417	|generic|tr_A0A171EBK8_A0A171EBK8_MOUSE__chr11_-1_74395775_74395891_ENSMUST00000047488|
"""index: 1567, intensity: 5315.0, mobility: 0.822"""	0.699898	0.000481696	0.00135987	TLPTKETIEQEKR	generic|tr_A6H6H4_A6H6H4_MOUSE|
"""index: 22113, intensity: 3419.0, mobility: 0.864"""	0.699647	0.000481696	0.00136216	TSEKSQTPLVTLFKNAIIKNAH	generic|sp_P01193_COLI_MOUSE|
"""index: 13269, intensity: 6019.0, mobility: 1.113"""	0.69904	0.000481696	0.00136771	QMEEKPVPAAPVPSPVAPAPVPSRRNPPGGKSSLVLG	generic|sp_P97825_JUPI1_MOUSE__II_1124041|
"""index: 841, intensity: 3624.0, mobility: 0.795"""	0.699014	0.000481696	0.00136795	SQIDDHVPKRASA	generic|sp_Q9EQF6_DPYL5_MOUSE__chr5_1_30791522_30791638_ENSMUST00000198503__II_944569|
"""index: 16244, intensity: 6508.0, mobility: 0.941"""	0.697215	0.000481696	0.00138456	AIPQPDLTKLHQLAMQQSH	generic|tr_Q3TF69_Q3TF69_MOUSE__II_3495156	|generic|tr_A0A2R8W6U6_A0A2R8W6U6_MOUSE__chr15_1_102490634_102490807_ENSMUST00000230631__II_772974	|generic|tr_A0A2R8VHP9_A0A2R8VHP9_MOUSE__chr15_1_102490634_102490807_ENSMUST00000230631__II_772974	|generic|sp_Q61990_PCBP2_MOUSE__chr15_1_102490634_102490807_ENSMUST00000230631__II_772974	|generic|sp_Q61990-2_PCBP2_MOUSE__chr15_1_102490634_102490807_ENSMUST00000230631__II_772974	|generic|sp_Q61990-3_PCBP2_MOUSE__chr15_1_102490634_102490807_ENSMUST00000230631__II_772974	|generic|tr_A0A2R8VI92_A0A2R8VI92_MOUSE__chr15_1_102490634_102490807_ENSMUST00000230631__II_772974	|generic|tr_B2M1R7_B2M1R7_MOUSE__chr15_1_102490634_102490807_ENSMUST00000230631__II_772974	|generic|tr_Q3TT81_Q3TT81_MOUSE__chr15_1_102490634_102490807_ENSMUST00000230631__II_772974	|generic|tr_A0A2R8W6H3_A0A2R8W6H3_MOUSE__chr15_1_102490634_102490807_ENSMUST00000230631__II_772974	|generic|tr_A0A2R8VKF0_A0A2R8VKF0_MOUSE	|generic|tr_A0A2R8VHZ0_A0A2R8VHZ0_MOUSE	|generic|tr_A0A2R8VJY1_A0A2R8VJY1_MOUSE	|generic|tr_A0A2R8VI73_A0A2R8VI73_MOUSE	|generic|tr_A0A2R8VI12_A0A2R8VI12_MOUSE	|generic|tr_A0A2R8VHY9_A0A2R8VHY9_MOUSE	|generic|tr_A0A2R8VHL8_A0A2R8VHL8_MOUSE|
"""index: 14090, intensity: 5725.0, mobility: 1.048"""	0.696603	0.000481696	0.00139026	SQAGMTGYGMPRQIM	generic|tr_Q9D6K2_Q9D6K2_MOUSE	|generic|sp_Q9R1Q8_TAGL3_MOUSE|
"""index: 14627, intensity: 3867.0, mobility: 1.054"""	0.69625	0.000481696	0.00139355	AAAPMIGYPMPTGYSQ	generic|tr_Q921Y3_Q921Y3_MOUSE__chr11_-1_106781850_106782137_ENSMUST00000133426__II_1125049	|generic|tr_Q9CSD9_Q9CSD9_MOUSE__chr11_-1_106783954_106783992_ENSMUST00000133426__II_1125049	|generic|tr_Q3V0Z8_Q3V0Z8_MOUSE__chr11_-1_106784876_106784983_ENSMUST00000133426__II_1125049	|generic|tr_A1L333_A1L333_MOUSE__chr11_-1_106784876_106784983_ENSMUST00000133426__II_1125049	|generic|tr_Q3UXW3_Q3UXW3_MOUSE__chr11_-1_106784876_106784983_ENSMUST00000133426__II_1125049	|generic|tr_Q5U222_Q5U222_MOUSE__chr11_-1_106784876_106784983_ENSMUST00000133426__II_1125049	|generic|tr_Q8BTS0_Q8BTS0_MOUSE__chr11_-1_106784876_106784983_ENSMUST00000133426__II_1125049|
"""index: 18692, intensity: 14798.0, mobility: 1.061"""	0.696175	0.000481696	0.00139425	TAPEEELAALQLGPTH	generic|tr_A0A5S9EES2_A0A5S9EES2_MOUSE	|generic|tr_A2AGI2_A2AGI2_MOUSE	|generic|tr_B2RWZ9_B2RWZ9_MOUSE	|generic|tr_Q69ZI4_Q69ZI4_MOUSE	|generic|tr_A0A5S9EER5_A0A5S9EER5_MOUSE	|generic|tr_A2AGI3_A2AGI3_MOUSE	|generic|sp_Q8BYM5_NLGN3_MOUSE|
"""index: 425, intensity: 2791.0, mobility: 0.964"""	0.696145	0.000481696	0.00139454	ITTNAAEPQKAEN	generic|sp_Q9D164_FXYD6_MOUSE__chr9_1_45389993_45392704_ENSMUST00000085939	|generic|sp_Q9D164-2_FXYD6_MOUSE|
"""index: 24337, intensity: 4967.0, mobility: 0.983"""	0.693264	0.000481696	0.00142175	FVAPFPEVFGKE	generic|sp_CAS1_BOVIN_|
"""index: 2084, intensity: 4547.0, mobility: 1.028"""	0.693007	0.000481696	0.0014242	TPNHDGGKHTEPNETTPLTEPEKGPVETK	generic|sp_P13595-2_NCAM1_MOUSE	|generic|tr_E9QB01_E9QB01_MOUSE	|generic|tr_A0A0A6YY47_A0A0A6YY47_MOUSE|
"""index: 1259, intensity: 11391.0, mobility: 0.837"""	0.692953	0.000481696	0.00142472	LPTKETIEQEKRSE	generic|tr_A6H6H4_A6H6H4_MOUSE|
"""index: 26392, intensity: 17009.0, mobility: 0.905"""	0.69283	0.000481696	0.00142589	IQKESTLHLVLRLRGG	generic|tr_B0LAC2_B0LAC2_MOUSE__IP_825414	|generic|tr_E9Q5F6_E9Q5F6_MOUSE__II_647476	|generic|tr_E9Q5F6_E9Q5F6_MOUSE__II_647476	|generic|tr_Q922Z8_Q922Z8_MOUSE__II_647476	|generic|tr_Q922Z8_Q922Z8_MOUSE__II_647476	|generic|tr_Q922Z8_Q922Z8_MOUSE__II_647476	|generic|tr_Q922Z8_Q922Z8_MOUSE__II_647476	|generic|tr_Q922Z8_Q922Z8_MOUSE__II_647476	|generic|tr_Q922Z8_Q922Z8_MOUSE__II_647476	|generic|tr_Q922Z8_Q922Z8_MOUSE__II_647476	|generic|tr_Q3TH47_Q3TH47_MOUSE__II_647476	|generic|tr_Q3TH47_Q3TH47_MOUSE__II_647476	|generic|tr_Q3TH47_Q3TH47_MOUSE__II_647476	|generic|tr_Q8VC46_Q8VC46_MOUSE__II_647476	|generic|tr_Q8VC46_Q8VC46_MOUSE__II_647476	|generic|tr_Q8VC46_Q8VC46_MOUSE__II_647476	|generic|tr_Q8VC46_Q8VC46_MOUSE__II_647476	|generic|tr_Q8VC46_Q8VC46_MOUSE__II_647476	|generic|tr_Q8VC46_Q8VC46_MOUSE__II_647476	|generic|tr_Q8VC46_Q8VC46_MOUSE__II_647476	|generic|tr_Q8VC46_Q8VC46_MOUSE__II_647476	|generic|tr_Q922B0_Q922B0_MOUSE__II_647476	|generic|tr_Q922B0_Q922B0_MOUSE__II_647476	|generic|tr_Q5SX22_Q5SX22_MOUSE__II_647476	|generic|tr_Q5SX22_Q5SX22_MOUSE__II_647476	|generic|tr_Q5SX22_Q5SX22_MOUSE__II_647476	|generic|tr_Q8R0Z9_Q8R0Z9_MOUSE__II_647476	|generic|tr_Q8R0Z9_Q8R0Z9_MOUSE__II_647476	|generic|tr_Q8R0Z9_Q8R0Z9_MOUSE__II_647476	|generic|tr_Q8R0Z9_Q8R0Z9_MOUSE__II_647476	|generic|sp_P0CG50_UBC_MOUSE__II_647476	|generic|sp_P0CG50_UBC_MOUSE__II_647476	|generic|sp_P0CG50_UBC_MOUSE__II_647476	|generic|sp_P0CG50_UBC_MOUSE__II_647476	|generic|sp_P0CG50_UBC_MOUSE__II_647476	|generic|sp_P0CG50_UBC_MOUSE__II_647476	|generic|sp_P0CG50_UBC_MOUSE__II_647476	|generic|sp_P0CG50_UBC_MOUSE__II_647476	|generic|sp_P0CG50_UBC_MOUSE__II_647476	|generic|tr_Q78XY9_Q78XY9_MOUSE__II_647476	|generic|tr_Q78XY9_Q78XY9_MOUSE__II_647476	|generic|tr_Q78XY9_Q78XY9_MOUSE__II_647476	|generic|tr_Q78XY9_Q78XY9_MOUSE__II_647476	|generic|tr_A5JUZ1_A5JUZ1_MOUSE__II_647476	|generic|sp_P62984_RL40_MOUSE__II_866586	|generic|tr_E9QNP0_E9QNP0_MOUSE__II_866571	|generic|tr_E9Q4P0_E9Q4P0_MOUSE__II_866571	|generic|tr_A0A0A6YW67_A0A0A6YW67_MOUSE__II_647476	|generic|tr_E9Q9J0_E9Q9J0_MOUSE__II_647476	|generic|tr_Q642L7_Q642L7_MOUSE__II_647476	|generic|IP_899761_TX=10090	|generic|IP_1119889_TX=10090	|generic|sp_RS27A_HUMAN_|
"""index: 16827, intensity: 6009.0, mobility: 1.186"""	0.692328	0.000481696	0.0014307	IVQEMPPQSPANIYYKV	generic|sp_P52800_EFNB2_MOUSE__chr8_-1_8660480_8660584_ENSMUST00000209169__II_867982	|generic|tr_Q544L9_Q544L9_MOUSE|
"""index: 13080, intensity: 3562.0, mobility: 1.082"""	0.692033	0.000481696	0.00143354	QMEEKPVPAAPVPSPVAPAPVPSRRNPPGGKSSLVLG	generic|sp_P97825_JUPI1_MOUSE__II_1124041|
"""index: 6554, intensity: 5698.0, mobility: 0.967"""	0.691942	0.000481696	0.00143441	SPQLEDEAKELQ	generic|tr_Q3UXY8_Q3UXY8_MOUSE	|generic|sp_P22005_PENK_MOUSE|
"""index: 19113, intensity: 4717.0, mobility: 1.027"""	0.691517	0.000481696	0.0014385	VIGLQMGSNKGASQAGMTGYGMPRQIM	generic|tr_Q9D6K2_Q9D6K2_MOUSE	|generic|sp_Q9R1Q8_TAGL3_MOUSE|
"""index: 4844, intensity: 5199.0, mobility: 0.957"""	0.690581	0.000481696	0.00144757	AGPQAAEPSTPSGPESGPTPASAEQNE	generic|sp_P28667_MRP_MOUSE|
"""index: 12844, intensity: 5538.0, mobility: 1.026"""	0.690514	0.000481696	0.00144822	AEPYDDIVGETVEK	generic|tr_Q78TF3_Q78TF3_MOUSE__chr9_1_109978869_110002753_ENSMUST00000169851	|generic|sp_P27546_MAP4_MOUSE	|generic|sp_P27546-2_MAP4_MOUSE	|generic|sp_P27546-3_MAP4_MOUSE|
"""index: 5360, intensity: 3675.0, mobility: 1.021"""	0.690459	0.000481696	0.00144875	SSASSTQPLLVHEDA	generic|tr_Q3ULJ6_Q3ULJ6_MOUSE__chr5_1_75654426_75654545_ENSMUST00000202167	|generic|sp_P05532_KIT_MOUSE__chr5_1_75654426_75654545_ENSMUST00000202167	|generic|sp_P05532-2_KIT_MOUSE__chr5_1_75654426_75654545_ENSMUST00000202167	|generic|sp_P05532-3_KIT_MOUSE__chr5_1_75654426_75654545_ENSMUST00000202167|
"""index: 7364, intensity: 12107.0, mobility: 1.131"""	0.689154	0.000481696	0.00146149	AEEEAVWGDGSPEPSPRE	generic|sp_P01193_COLI_MOUSE|
"""index: 6653, intensity: 3630.0, mobility: 1.134"""	0.688384	0.000481696	0.00146906	AEEEAVWGDGSPEPSPRE	generic|sp_P01193_COLI_MOUSE|
"""index: 17022, intensity: 20227.0, mobility: 0.937"""	0.688003	0.000481696	0.00147282	LPGPLQDMFKK	generic|sp_P63040_CPLX1_MOUSE	|generic|sp_P84086_CPLX2_MOUSE|
"""index: 4688, intensity: 7299.0, mobility: 0.972"""	0.687631	0.000481696	0.0014765	AVWGDGSPEPSPRE	generic|sp_P01193_COLI_MOUSE|
"""index: 5064, intensity: 3311.0, mobility: 0.806"""	0.687205	0.000481696	0.00148072	KQETQSAEPPPPEPPRI	generic|sp_Q8BIF0_C99L2_MOUSE	|generic|sp_Q8BIF0-2_C99L2_MOUSE	|generic|tr_I7HJQ8_I7HJQ8_MOUSE	|generic|tr_A2AP74_A2AP74_MOUSE|
"""index: 25662, intensity: 5187.0, mobility: 0.938"""	0.686804	0.000481696	0.00148471	APQGSLGEYLFERLTLKHD	generic|tr_Q9CPX4_Q9CPX4_MOUSE__chr7_-1_45458107_45458244_ENSMUST00000210106__II_3458510	|generic|tr_A0A1B0GR60_A0A1B0GR60_MOUSE__chr7_-1_45458107_45458244_ENSMUST00000210106__II_3458510	|generic|tr_Q9CZE7_Q9CZE7_MOUSE__chr7_-1_45458107_45458244_ENSMUST00000210106__II_3458510	|generic|IP_1120967_TX=10090	|generic|tr_Q3TJJ6_Q3TJJ6_MOUSE__chr7_-1_45458107_45458244_ENSMUST00000210106	|generic|tr_Q3UL79_Q3UL79_MOUSE__chr7_-1_45458107_45458244_ENSMUST00000210106	|generic|sp_P29391_FRIL1_MOUSE__chr7_-1_45458107_45458244_ENSMUST00000210106	|generic|tr_Q3THE6_Q3THE6_MOUSE|
"""index: 21352, intensity: 4118.0, mobility: 1.042"""	0.686631	0.000481696	0.00148644	LYQEPVLGPVRGPF	generic|sp_CASB_BOVIN_|
"""index: 7315, intensity: 4215.0, mobility: 1.033"""	0.685664	0.000481696	0.00149611	ETQSAEPPPPEPPRI	generic|sp_Q8BIF0_C99L2_MOUSE	|generic|sp_Q8BIF0-2_C99L2_MOUSE	|generic|tr_I7HJQ8_I7HJQ8_MOUSE	|generic|tr_A2AP74_A2AP74_MOUSE|
"""index: 18121, intensity: 3089.0, mobility: 1.157"""	0.684869	0.000481696	0.00150411	EAPSNLSVNELLTPQGPR	generic|tr_Q8CAD1_Q8CAD1_MOUSE__chrX_1_20851679_20851816_ENSMUST00000136451__II_836925|
"""index: 3431, intensity: 3864.0, mobility: 0.985"""	0.684606	0.000481696	0.00150677	SPSNMEGYSKTQY	generic|tr_Q3TV22_Q3TV22_MOUSE__chr16_1_78334866_78334964_ENSMUST00000231251	|generic|sp_P97792_CXAR_MOUSE__chr16_1_78334866_78334964_ENSMUST00000231251	|generic|sp_P97792-2_CXAR_MOUSE__chr16_1_78334866_78334964_ENSMUST00000231251|
"""index: 12791, intensity: 4966.0, mobility: 1.048"""	0.684593	0.000481696	0.0015069	APPGRPDVFPPPLSSEHNGQVAEDAVSRPKDDGVPEVR	generic|tr_A0A087WQ93_A0A087WQ93_MOUSE	|generic|sp_Q0VGU4_VGF_MOUSE|
"""index: 943, intensity: 3021.0, mobility: 0.960"""	0.684569	0.000481696	0.00150714	ASAPAQAPKGAQAPKGAQAPVK	generic|sp_P47915_RL29_MOUSE__IP_989185	|generic|IP_949381_TX=10090	|generic|IP_1051693_TX=10090	|generic|IP_3502862_TX=10090|
"""index: 12628, intensity: 3025.0, mobility: 0.753"""	0.684305	0.000481696	0.00150981	DLAPPEWDWRKK	generic|sp_Q9R013_CATF_MOUSE__chr19_1_4860403_4860465_ENSMUST00000237784	|generic|tr_Q99KQ9_Q99KQ9_MOUSE__chr19_1_4860403_4860465_ENSMUST00000237784	|generic|tr_Q9ES93_Q9ES93_MOUSE__chr19_1_4860403_4860465_ENSMUST00000237784|
"""index: 27577, intensity: 6181.0, mobility: 0.972"""	0.68424	0.000481696	0.00151047	SPETLISDLLMK	generic|sp_P57774_NPY_MOUSE__chr6_1_49823598_49829327_ENSMUST00000031843|
"""index: 23517, intensity: 62043.0, mobility: 0.831"""	0.684057	0.000481696	0.00151233	TLADEVSASLAKQGL	generic|II_1128081_TX=10090	|generic|II_1128079_TX=10090	|generic|tr_A0A0A0MQC7_A0A0A0MQC7_MOUSE	|generic|tr_A2A5Y6_A2A5Y6_MOUSE	|generic|sp_P10637_TAU_MOUSE	|generic|sp_P10637-2_TAU_MOUSE	|generic|sp_P10637-4_TAU_MOUSE	|generic|tr_Q3UH19_Q3UH19_MOUSE	|generic|sp_P10637-6_TAU_MOUSE	|generic|tr_Q8C5K4_Q8C5K4_MOUSE	|generic|tr_Q547J4_Q547J4_MOUSE	|generic|tr_B1AQW2_B1AQW2_MOUSE	|generic|sp_TAU_HUMAN_|
"""index: 3505, intensity: 3474.0, mobility: 1.180"""	0.683976	0.000481696	0.00151315	AEPSTPSGPESGPTPASAEQNE	generic|sp_P28667_MRP_MOUSE|
"""index: 2702, intensity: 4056.0, mobility: 1.010"""	0.683935	0.000481696	0.00151357	RPVKVYPNVAENE	generic|sp_P01193_COLI_MOUSE|
"""index: 3583, intensity: 7048.0, mobility: 0.845"""	0.683689	0.000481696	0.00151606	TLPTKETIEQEKRSEIS	generic|tr_A6H6H4_A6H6H4_MOUSE|
"""index: 19287, intensity: 5184.0, mobility: 0.999"""	0.683021	0.000481696	0.00152287	QASGLGSSQLIDTHLLQARANLTQ	generic|tr_S4R209_S4R209_MOUSE__II_1027838	|generic|tr_S4R2L9_S4R2L9_MOUSE__chr1_-1_162673402_162673536_ENSMUST00000182149__II_1027843	|generic|tr_S4R294_S4R294_MOUSE__chr1_-1_162723106_162723174_ENSMUST00000182288__II_1027809	|generic|sp_Q3TLH4_PRC2C_MOUSE__chr1_-1_162723106_162723174_ENSMUST00000182288__II_1027809	|generic|sp_Q3TLH4-5_PRC2C_MOUSE__chr1_-1_162723106_162723174_ENSMUST00000182288__II_1027809	|generic|tr_S4R2J9_S4R2J9_MOUSE__chr1_-1_162723106_162723174_ENSMUST00000182288	|generic|tr_A0A0A0MQ79_A0A0A0MQ79_MOUSE__chr1_-1_162723106_162723174_ENSMUST00000182288|
"""index: 19481, intensity: 8880.0, mobility: 0.986"""	0.682942	0.000481696	0.00152367	YQEPVLGPVRGPF	generic|sp_CASB_BOVIN_|
"""index: 22759, intensity: 4481.0, mobility: 0.946"""	0.682774	0.000481696	0.0015254	YGGFMTSEKSQTPLVTLFKNAIIKNAHKKGQ	generic|sp_P01193_COLI_MOUSE|
"""index: 13302, intensity: 4980.0, mobility: 0.948"""	0.68277	0.000481696	0.00152543	TLHPYNTFAAGFNSTGLPHSHSTTRV	generic|tr_A0A5S9EES2_A0A5S9EES2_MOUSE	|generic|tr_A2AGI2_A2AGI2_MOUSE	|generic|tr_B2RWZ9_B2RWZ9_MOUSE	|generic|tr_Q69ZI4_Q69ZI4_MOUSE	|generic|tr_A0A5S9EER5_A0A5S9EER5_MOUSE	|generic|tr_A2AGI3_A2AGI3_MOUSE	|generic|sp_Q8BYM5_NLGN3_MOUSE|
"""index: 18668, intensity: 4106.0, mobility: 1.064"""	0.68261	0.000481696	0.00152708	SIQDLSGGSRQQEAPSNLSVNELLTPQGPR	generic|tr_Q8CAD1_Q8CAD1_MOUSE__chrX_1_20851679_20851816_ENSMUST00000136451__II_836925|
"""index: 5895, intensity: 3564.0, mobility: 0.845"""	0.682285	0.000481696	0.00153041	KPVPAAPVPSPVAPAPVPSRR	generic|sp_P97825_JUPI1_MOUSE__II_1124041|
"""index: 5078, intensity: 3589.0, mobility: 0.803"""	0.681749	0.000481696	0.00153593	TKLTEEEKNRLNF	generic|sp_CAS2_BOVIN_|
"""index: 20630, intensity: 2938.0, mobility: 1.054"""	0.681429	0.000481696	0.00153923	YGGFMTSEKSQTPLVTLFKNAIIKNAHKKGQ	generic|sp_P01193_COLI_MOUSE|
"""index: 7695, intensity: 3401.0, mobility: 0.915"""	0.681361	0.000481696	0.00153993	YQEPVLGPVR	generic|sp_CASB_BOVIN_|
"""index: 19193, intensity: 3390.0, mobility: 1.048"""	0.681162	0.000481696	0.00154198	SVFQELGKLTGPSNQ	generic|sp_Q03517_SCG2_MOUSE	|generic|tr_Q4W8U9_Q4W8U9_MOUSE|
"""index: 21108, intensity: 2783.0, mobility: 1.040"""	0.679926	0.000481696	0.00155482	GPPLDAYSIQGQHTISPLDLAKLNQVARQQSH	generic|sp_P60335_PCBP1_MOUSE|
"""index: 1703, intensity: 18324.0, mobility: 0.954"""	0.679753	0.000481696	0.00155663	SLSGAQIDDNNPR	generic|tr_Q3TXY0_Q3TXY0_MOUSE__chr5_1_37273379_37273519_ENSMUST00000202377	|generic|tr_Q6P1J1_Q6P1J1_MOUSE__chr5_1_37273379_37273519_ENSMUST00000202377	|generic|sp_P97427_DPYL1_MOUSE__chr5_1_37273379_37273519_ENSMUST00000202377	|generic|tr_Q3TY94_Q3TY94_MOUSE__chr5_1_37273379_37273519_ENSMUST00000202377|
"""index: 25760, intensity: 3230.0, mobility: 1.149"""	0.679431	0.000481696	0.00155999	LESVFQELGKLTGPSNQ	generic|sp_Q03517_SCG2_MOUSE	|generic|tr_Q4W8U9_Q4W8U9_MOUSE|
"""index: 24237, intensity: 3431.0, mobility: 0.912"""	0.678983	0.000481696	0.00156468	TVIKYLPGPLQDMFKK	generic|sp_P63040_CPLX1_MOUSE|
"""index: 5435, intensity: 4916.0, mobility: 1.015"""	0.678607	0.000481696	0.00156864	ASQTSVPFDHLGK	generic|sp_Q9JMK2_KC1E_MOUSE__II_1087695	|generic|tr_Q8CBH9_Q8CBH9_MOUSE__II_1087695	|generic|tr_Q9QUI3_Q9QUI3_MOUSE__II_1087695|
"""index: 2625, intensity: 5203.0, mobility: 0.782"""	0.67749	0.000481696	0.00158044	LFKNAIIKNAH	generic|sp_P01193_COLI_MOUSE|
"""index: 13219, intensity: 6121.0, mobility: 0.997"""	0.677426	0.000481696	0.00158111	QMEEKPVPAAPVPSPVAPAPVPSRRNPPGGKSSLVLG	generic|sp_P97825_JUPI1_MOUSE__II_1124041|
"""index: 22086, intensity: 2872.0, mobility: 1.142"""	0.675382	0.000481696	0.00160294	SLSAASAPLVETSTPLRL	generic|sp_Q9QXV0_PCS1N_MOUSE|
"""index: 905, intensity: 14761.0, mobility: 0.816"""	0.67449	0.000481696	0.00161256	FPKPEGSQDKSLHN	generic|sp_P47867_SCG3_MOUSE__II_3456604	|generic|sp_P47867-2_SCG3_MOUSE__II_3456604	|generic|tr_A0A1Y7VLI5_A0A1Y7VLI5_MOUSE|
"""index: 22041, intensity: 4551.0, mobility: 1.178"""	0.674156	0.000481696	0.00161617	ALRGAALGPPVSLPAPLTE	generic|sp_Q6P6N5_SPRE3_MOUSE	|generic|tr_A0A0R4J0K0_A0A0R4J0K0_MOUSE|
"""index: 19994, intensity: 17953.0, mobility: 1.007"""	0.673502	0.000481696	0.00162328	LEPPVLSIHPGAID	generic|tr_A0A0A6YX40_A0A0A6YX40_MOUSE__chr3_1_101378468_101378500_ENSMUST00000198995	|generic|sp_Q6ZQA6_IGSF3_MOUSE__chr3_1_101378468_101378500_ENSMUST00000198995|
"""index: 13785, intensity: 32290.0, mobility: 0.962"""	0.672526	0.000481696	0.00163394	AEDVTAALAKQGL	generic|sp_P20357_MTAP2_MOUSE__chr1_1_66438885_66439007_ENSMUST00000172486	|generic|tr_Q80ZL4_Q80ZL4_MOUSE__chr1_1_66438885_66439007_ENSMUST00000172486	|generic|tr_Q3TLQ0_Q3TLQ0_MOUSE__chr1_1_66438885_66439007_ENSMUST00000172486	|generic|tr_Q80X35_Q80X35_MOUSE__chr1_1_66438885_66439007_ENSMUST00000172486	|generic|tr_B2KGT5_B2KGT5_MOUSE__chr1_1_66438885_66439007_ENSMUST00000172486	|generic|tr_A0A668KLC6_A0A668KLC6_MOUSE__chr1_1_66438885_66439007_ENSMUST00000172486|
"""index: 14003, intensity: 2738.0, mobility: 1.160"""	0.6725	0.000481696	0.00163423	IVQDGPPQSPPNIYYKV	generic|tr_Q543Q7_Q543Q7_MOUSE|
"""index: 11101, intensity: 4009.0, mobility: 1.167"""	0.671699	0.000481696	0.00164303	QSGFSLSGTQVDEGVRSAS	generic|tr_Q3TAS8_Q3TAS8_MOUSE__chr18_-1_43324332_43324412_ENSMUST00000237707	|generic|tr_E9PWE8_E9PWE8_MOUSE__chr18_-1_43324332_43324412_ENSMUST00000237707	|generic|sp_Q62188_DPYL3_MOUSE__chr18_-1_43324332_43324412_ENSMUST00000237707	|generic|tr_Q3TT92_Q3TT92_MOUSE__chr18_-1_43324332_43324412_ENSMUST00000237707|
"""index: 721, intensity: 15685.0, mobility: 0.763"""	0.67117	0.000481696	0.00164887	AVVKEKAPAAPKTPS	generic|tr_O88723_O88723_MOUSE__II_1050419	|generic|tr_E9Q5N7_E9Q5N7_MOUSE__chr11_-1_76808827_76808859_ENSMUST00000021201__II_1050419	|generic|tr_Q6ZQ25_Q6ZQ25_MOUSE__chr11_-1_76808827_76808859_ENSMUST00000021201__II_1050419	|generic|tr_A0A494B8Y4_A0A494B8Y4_MOUSE__chr11_-1_76808827_76808859_ENSMUST00000021201__II_1050419	|generic|tr_B2RX09_B2RX09_MOUSE__chr11_-1_76808827_76808859_ENSMUST00000021201__II_1050419	|generic|tr_E9PUN2_E9PUN2_MOUSE__chr11_-1_76808827_76808859_ENSMUST00000021201	|generic|tr_Q3UGZ9_Q3UGZ9_MOUSE__chr11_-1_76808827_76808859_ENSMUST00000021201	|generic|tr_E9PUM9_E9PUM9_MOUSE__chr11_-1_76808827_76808859_ENSMUST00000021201	|generic|tr_Q6PAI9_Q6PAI9_MOUSE	|generic|sp_E9Q7X7_NRX2A_MOUSE__chr11_-1_76808827_76808859_ENSMUST00000021201	|generic|tr_E9PUN0_E9PUN0_MOUSE__chr11_-1_76808827_76808859_ENSMUST00000021201|
"""index: 2802, intensity: 4514.0, mobility: 0.909"""	0.6711	0.000481696	0.00164965	QEKNPLPSKETIEQEKQAGES	generic|sp_P20065_TYB4_MOUSE__chrX_-1_167207501_167208325_ENSMUST00000112175	|generic|tr_Q6ZWX2_Q6ZWX2_MOUSE__chrX_-1_167207501_167208325_ENSMUST00000112175|
"""index: 2751, intensity: 3476.0, mobility: 0.875"""	0.670997	0.000481696	0.00165079	EKNPLPSKETIEQEKQAGES	generic|sp_P20065_TYB4_MOUSE__chrX_-1_167207501_167208325_ENSMUST00000112175	|generic|tr_Q6ZWX2_Q6ZWX2_MOUSE__chrX_-1_167207501_167208325_ENSMUST00000112175|
"""index: 17482, intensity: 4364.0, mobility: 0.753"""	0.670835	0.000481696	0.00165258	LPGPLQDMFKK	generic|sp_P63040_CPLX1_MOUSE	|generic|sp_P84086_CPLX2_MOUSE|
"""index: 1337, intensity: 4073.0, mobility: 0.895"""	0.67071	0.000481696	0.00165397	VQLAGTRESVDSAKPR	generic|sp_P35455_NEU2_MOUSE|
"""index: 17957, intensity: 6186.0, mobility: 0.888"""	0.66803	0.000481696	0.00168397	VAPFPEVFGK	generic|sp_CAS1_BOVIN_|
"""index: 5917, intensity: 2538.0, mobility: 1.164"""	0.667498	0.000481696	0.00168999	AYPTQPGQGYSQQSSQPYG	generic|tr_Q91VQ2_Q91VQ2_MOUSE__II_878670	|generic|tr_Q3UK30_Q3UK30_MOUSE__II_878670	|generic|tr_Q8CFQ9_Q8CFQ9_MOUSE__II_878670	|generic|tr_Q564D0_Q564D0_MOUSE__II_878670|
"""index: 646, intensity: 12991.0, mobility: 0.917"""	0.667282	0.000481696	0.00169245	SKPKKPLGSSTAAPQRPIATQRTT	generic|sp_Q61166_MARE1_MOUSE|
"""index: 10237, intensity: 6323.0, mobility: 0.995"""	0.666245	0.000481696	0.00170425	QVANPNSAIFGGARP	generic|tr_Q80U88_Q80U88_MOUSE__chr5_-1_134625358_134625459_ENSMUST00000202289__II_929730	|generic|tr_Q3V244_Q3V244_MOUSE__chr5_-1_134625358_134625459_ENSMUST00000202289__II_929730	|generic|tr_Q3TG58_Q3TG58_MOUSE__chr5_-1_134625358_134625459_ENSMUST00000202289__II_929730	|generic|tr_Q564E5_Q564E5_MOUSE__chr5_-1_134625358_134625459_ENSMUST00000202289__II_929730|
"""index: 13792, intensity: 3662.0, mobility: 1.002"""	0.665874	0.000481696	0.0017085	TPPPGSVKMPNVPNTQPAIMKPTEEHPAY	generic|tr_Q3TD71_Q3TD71_MOUSE	|generic|tr_Q3UY11_Q3UY11_MOUSE|
"""index: 1502, intensity: 4147.0, mobility: 0.835"""	0.664989	0.000481696	0.00171868	QDNEPEKPVADSETKM	generic|tr_Q543U3_Q543U3_MOUSE__chr15_-1_8636132_8636311_ENSMUST00000125997__II_1092018	|generic|tr_Q8C3T7_Q8C3T7_MOUSE__chr15_-1_8636132_8636311_ENSMUST00000125997	|generic|tr_Q8C7W8_Q8C7W8_MOUSE__chr15_-1_8636132_8636311_ENSMUST00000125997|
"""index: 7071, intensity: 4300.0, mobility: 0.919"""	0.663948	0.000481696	0.00173072	AEEEAVWGDGSPEPSPRE	generic|sp_P01193_COLI_MOUSE|
"""index: 6312, intensity: 3339.0, mobility: 0.795"""	0.663867	0.000481696	0.00173165	AEPPPPEPPRI	generic|sp_Q8BIF0_C99L2_MOUSE	|generic|sp_Q8BIF0-2_C99L2_MOUSE	|generic|tr_I7HJQ8_I7HJQ8_MOUSE	|generic|tr_A2AP74_A2AP74_MOUSE|
"""index: 9251, intensity: 6334.0, mobility: 0.916"""	0.663751	0.000481696	0.00173301	LEGEDDPDRSMKLSFRT	generic|sp_P26339_CMGA_MOUSE	|generic|tr_Q3UN28_Q3UN28_MOUSE|
"""index: 1648, intensity: 3133.0, mobility: 0.777"""	0.663339	0.000481696	0.0017378	TLPTKETIEQEKRSE	generic|tr_A6H6H4_A6H6H4_MOUSE|
"""index: 7535, intensity: 4863.0, mobility: 0.992"""	0.663172	0.000481696	0.00173975	SLSGAQIDDNIPR	generic|sp_O08553_DPYL2_MOUSE|
"""index: 6361, intensity: 3088.0, mobility: 0.793"""	0.662894	0.000481696	0.00174299	AEPPPPEPPRI	generic|sp_Q8BIF0_C99L2_MOUSE	|generic|sp_Q8BIF0-2_C99L2_MOUSE	|generic|tr_I7HJQ8_I7HJQ8_MOUSE	|generic|tr_A2AP74_A2AP74_MOUSE|
"""index: 1374, intensity: 15713.0, mobility: 0.819"""	0.662141	0.000481696	0.00175181	LNQEQAEQGREHLA	generic|sp_Q03517_SCG2_MOUSE	|generic|tr_Q4W8U9_Q4W8U9_MOUSE|
"""index: 4267, intensity: 5725.0, mobility: 0.914"""	0.661647	0.000481696	0.00175764	QPPPPPYYPPEDKKTQ	generic|tr_Q3TRG5_Q3TRG5_MOUSE__II_1123726	|generic|sp_P97765_WBP2_MOUSE__II_1123728	|generic|sp_P97765-2_WBP2_MOUSE__II_1123726	|generic|chr11_-1_116079543_116079920_ENSMUST00000074628|
"""index: 3208, intensity: 4184.0, mobility: 0.852"""	0.66159	0.000481696	0.0017583	NPLPSKETIEQEKQAGES	generic|sp_P20065_TYB4_MOUSE__chrX_-1_167207501_167208325_ENSMUST00000112175	|generic|tr_Q6ZWX2_Q6ZWX2_MOUSE__chrX_-1_167207501_167208325_ENSMUST00000112175|
"""index: 28718, intensity: 5695.0, mobility: 1.225"""	0.661456	0.000481696	0.00175988	MITDVQLAIFANMLGVSLFLLVVLYHYVAVNNPKKQE	generic|sp_Q99LX8_OST4_MOUSE__chr5_-1_30907422_30907535_ENSMUST00000132034|
"""index: 3509, intensity: 1249162.0, mobility: 0.924"""	0.66121	0.000481696	0.00176279	TLPTKETIEQEKRSEIS	generic|tr_A6H6H4_A6H6H4_MOUSE|
"""index: 20302, intensity: 58684.0, mobility: 0.951"""	0.661047	0.000481696	0.00176472	APNLSRMGAVPVMIPAQSKDGSIV	generic|sp_P97792_CXAR_MOUSE__chr16_1_78334866_78334964_ENSMUST00000231251|
"""index: 7667, intensity: 4722.0, mobility: 0.973"""	0.661009	0.000481696	0.00176517	GPPLDAYSIQGQH	generic|sp_P60335_PCBP1_MOUSE|
"""index: 16259, intensity: 4523.0, mobility: 1.163"""	0.660916	0.000481696	0.00176628	HDPDPNGELLPGSPTPEEPI	generic|sp_O70324_MOT8_MOUSE	|generic|tr_Q8K3S7_Q8K3S7_MOUSE|
"""index: 11576, intensity: 3796.0, mobility: 1.208"""	0.66087	0.000481696	0.00176681	NQPQTQYSATPNYTYSNEM	generic|sp_Q9JKD3_SCAM5_MOUSE__chr9_-1_57443670_57443780_ENSMUST00000215208__II_3456302|
"""index: 2125, intensity: 2577.0, mobility: 0.979"""	0.660725	0.000481696	0.00176854	SPGFSDSTSAAKETA	generic|sp_P14873_MAP1B_MOUSE	|generic|tr_B2RQQ5_B2RQQ5_MOUSE|
"""index: 21065, intensity: 2549.0, mobility: 1.040"""	0.659998	0.000481696	0.00177718	GPPLDAYSIQGQHTISPLDLAKLNQVARQQSH	generic|sp_P60335_PCBP1_MOUSE|
"""index: 19134, intensity: 5616.0, mobility: 1.092"""	0.659757	0.000481696	0.00178005	MGAVPVMIPAQSKDGSIV	generic|sp_P97792_CXAR_MOUSE__chr16_1_78334866_78334964_ENSMUST00000231251|
"""index: 2236, intensity: 3080.0, mobility: 0.981"""	0.659647	0.000481696	0.00178137	EPPESEAKPAPTEVKTVPNDATQTKENESKA	generic|tr_A0A0A6YY91_A0A0A6YY91_MOUSE__II_850562	|generic|sp_P13595_NCAM1_MOUSE	|generic|sp_P13595-2_NCAM1_MOUSE	|generic|tr_E9QB01_E9QB01_MOUSE	|generic|tr_A0A0A6YY47_A0A0A6YY47_MOUSE|
"""index: 3443, intensity: 2881.0, mobility: 0.922"""	0.658923	0.000481696	0.00179004	IDDHVPKRASARILAPPGGRSSG	generic|sp_Q9EQF6_DPYL5_MOUSE__chr5_1_30791522_30791638_ENSMUST00000198503__II_944569|
"""index: 12390, intensity: 12969.0, mobility: 0.896"""	0.658433	0.000481696	0.00179594	MGSNKGASQAGMTGYGMPRQIM	generic|tr_Q9D6K2_Q9D6K2_MOUSE	|generic|sp_Q9R1Q8_TAGL3_MOUSE|
"""index: 19714, intensity: 4861.0, mobility: 0.866"""	0.65775	0.000481696	0.00180418	SQTPLVTLFKNAIIKNAHKKGQ	generic|sp_P01193_COLI_MOUSE|
"""index: 25850, intensity: 4615.0, mobility: 1.059"""	0.657203	0.000481696	0.00181082	LPQEVLNENLLRF	generic|sp_CAS1_BOVIN_|
"""index: 17774, intensity: 3378.0, mobility: 0.933"""	0.656764	0.000481696	0.00181615	TEPSPEFSNYSEIAKFEKSVPDH	generic|sp_Q99P72_RTN4_MOUSE	|generic|sp_Q99P72-3_RTN4_MOUSE|
"""index: 19273, intensity: 2669.0, mobility: 1.016"""	0.656571	0.000481696	0.0018185	SVMPSPKVSDTVVEPYNATLSVHQL	generic|IP_3501757_TX=10090	|generic|sp_Q7TMM9_TBB2A_MOUSE__chr17_-1_35836571_35838041_ENSMUST00000134978	|generic|sp_Q922F4_TBB6_MOUSE	|generic|tr_Q99J49_Q99J49_MOUSE	|generic|tr_Q3U9U3_Q3U9U3_MOUSE	|generic|tr_B2RSN3_B2RSN3_MOUSE__chr17_-1_35836571_35838041_ENSMUST00000134978|
"""index: 25332, intensity: 2990.0, mobility: 1.065"""	0.656326	0.000481696	0.00182149	ATLADEVSASLAKQGL	generic|II_1128081_TX=10090	|generic|II_1128079_TX=10090	|generic|tr_A0A0A0MQC7_A0A0A0MQC7_MOUSE	|generic|tr_A2A5Y6_A2A5Y6_MOUSE	|generic|sp_P10637_TAU_MOUSE	|generic|sp_P10637-2_TAU_MOUSE	|generic|sp_P10637-4_TAU_MOUSE	|generic|tr_Q3UH19_Q3UH19_MOUSE	|generic|sp_P10637-6_TAU_MOUSE	|generic|tr_Q8C5K4_Q8C5K4_MOUSE	|generic|tr_Q547J4_Q547J4_MOUSE	|generic|tr_B1AQW2_B1AQW2_MOUSE	|generic|sp_TAU_HUMAN_|
"""index: 10405, intensity: 4951.0, mobility: 0.943"""	0.655438	0.000481696	0.00183238	KYVMGHFRWD	generic|sp_P01193_COLI_MOUSE|
"""index: 16817, intensity: 3724.0, mobility: 1.055"""	0.655215	0.000481696	0.00183512	SGFSLSGAQIDDNIPR	generic|sp_O08553_DPYL2_MOUSE|
"""index: 1861, intensity: 12338.0, mobility: 0.795"""	0.654323	0.000481696	0.00184613	TLPTKETIEQEKRSE	generic|tr_A6H6H4_A6H6H4_MOUSE|
"""index: 21719, intensity: 4032.0, mobility: 1.179"""	0.652957	0.000481696	0.00186313	ALRGAALGPPVSLPAPLTE	generic|sp_Q6P6N5_SPRE3_MOUSE	|generic|tr_A0A0R4J0K0_A0A0R4J0K0_MOUSE|
"""index: 19283, intensity: 19569.0, mobility: 1.001"""	0.652807	0.000481696	0.001865	YQEPVLGPVRGPF	generic|sp_CASB_BOVIN_|
"""index: 11278, intensity: 5659.0, mobility: 0.856"""	0.652739	0.000481696	0.00186585	SNKGASQAGMTGYGMPRQIM	generic|tr_Q9D6K2_Q9D6K2_MOUSE	|generic|sp_Q9R1Q8_TAGL3_MOUSE|
"""index: 4984, intensity: 3542.0, mobility: 1.159"""	0.652637	0.000481696	0.00186712	TTQLTADSHPSYHTDGFN	generic|sp_P60904_DNJC5_MOUSE__chr2_1_181546445_181546492_ENSMUST00000116365|
"""index: 6311, intensity: 98600.0, mobility: 0.887"""	0.652602	0.000481696	0.00186757	AEPPPPEPPRI	generic|sp_Q8BIF0_C99L2_MOUSE	|generic|sp_Q8BIF0-2_C99L2_MOUSE	|generic|tr_I7HJQ8_I7HJQ8_MOUSE	|generic|tr_A2AP74_A2AP74_MOUSE|
"""index: 18445, intensity: 3846.0, mobility: 1.082"""	0.652142	0.000481696	0.00187334	TVQTAAANAASTAATSAAQNAFKGNQM	generic|tr_Q3TD71_Q3TD71_MOUSE	|generic|tr_Q3TSA8_Q3TSA8_MOUSE	|generic|tr_Q3UY11_Q3UY11_MOUSE|
"""index: 14036, intensity: 8063.0, mobility: 1.053"""	0.652021	0.000481696	0.00187485	GQPASGGGGGYGPQGDYGQQGYGQQGAPTSFSNQM	generic|sp_Q62277_SYPH_MOUSE|
"""index: 18905, intensity: 3432.0, mobility: 1.069"""	0.651782	0.000481696	0.00187787	AAAPMIGYPMPTGYSQ	generic|tr_Q921Y3_Q921Y3_MOUSE__chr11_-1_106781850_106782137_ENSMUST00000133426__II_1125049	|generic|tr_Q9CSD9_Q9CSD9_MOUSE__chr11_-1_106783954_106783992_ENSMUST00000133426__II_1125049	|generic|tr_Q3V0Z8_Q3V0Z8_MOUSE__chr11_-1_106784876_106784983_ENSMUST00000133426__II_1125049	|generic|tr_A1L333_A1L333_MOUSE__chr11_-1_106784876_106784983_ENSMUST00000133426__II_1125049	|generic|tr_Q3UXW3_Q3UXW3_MOUSE__chr11_-1_106784876_106784983_ENSMUST00000133426__II_1125049	|generic|tr_Q5U222_Q5U222_MOUSE__chr11_-1_106784876_106784983_ENSMUST00000133426__II_1125049	|generic|tr_Q8BTS0_Q8BTS0_MOUSE__chr11_-1_106784876_106784983_ENSMUST00000133426__II_1125049|
"""index: 13691, intensity: 4704.0, mobility: 0.868"""	0.650482	0.000481696	0.00189432	TNRGASQAGMTGYGMPRQIL	generic|sp_Q9WVA4_TAGL2_MOUSE|
"""index: 22198, intensity: 3704.0, mobility: 1.076"""	0.649682	0.000481696	0.0019045	RPASPPSVPGGSQQGTPEEAAEALLTESVRSQTH	generic|tr_A0A087WQ93_A0A087WQ93_MOUSE	|generic|sp_Q0VGU4_VGF_MOUSE|
"""index: 11234, intensity: 4112.0, mobility: 0.858"""	0.648039	0.000481696	0.00192561	SNKGASQAGMTGYGMPRQIM	generic|tr_Q9D6K2_Q9D6K2_MOUSE	|generic|sp_Q9R1Q8_TAGL3_MOUSE|
"""index: 23542, intensity: 11542.0, mobility: 0.830"""	0.647308	0.000481696	0.00193508	TLADEVSASLAKQGL	generic|II_1128081_TX=10090	|generic|II_1128079_TX=10090	|generic|tr_A0A0A0MQC7_A0A0A0MQC7_MOUSE	|generic|tr_A2A5Y6_A2A5Y6_MOUSE	|generic|sp_P10637_TAU_MOUSE	|generic|sp_P10637-2_TAU_MOUSE	|generic|sp_P10637-4_TAU_MOUSE	|generic|tr_Q3UH19_Q3UH19_MOUSE	|generic|sp_P10637-6_TAU_MOUSE	|generic|tr_Q8C5K4_Q8C5K4_MOUSE	|generic|tr_Q547J4_Q547J4_MOUSE	|generic|tr_B1AQW2_B1AQW2_MOUSE	|generic|sp_TAU_HUMAN_|
"""index: 546, intensity: 10917.0, mobility: 0.780"""	0.647078	0.000481696	0.00193806	SQIDDHVPKRAS	generic|sp_Q9EQF6_DPYL5_MOUSE__chr5_1_30791522_30791638_ENSMUST00000198503__II_944569|
"""index: 5102, intensity: 4604.0, mobility: 1.018"""	0.646789	0.000481696	0.00194182	SSASSTQPLLVHEDA	generic|tr_Q3ULJ6_Q3ULJ6_MOUSE__chr5_1_75654426_75654545_ENSMUST00000202167	|generic|sp_P05532_KIT_MOUSE__chr5_1_75654426_75654545_ENSMUST00000202167	|generic|sp_P05532-2_KIT_MOUSE__chr5_1_75654426_75654545_ENSMUST00000202167	|generic|sp_P05532-3_KIT_MOUSE__chr5_1_75654426_75654545_ENSMUST00000202167|
"""index: 28060, intensity: 6645.0, mobility: 1.264"""	0.646448	0.000481696	0.00194627	GGPGLPPMMPPGPPAPNTNPFLL	generic|sp_Q80VP1_EPN1_MOUSE	|generic|sp_Q80VP1-2_EPN1_MOUSE|
"""index: 11776, intensity: 5865.0, mobility: 1.024"""	0.646211	0.000481696	0.00194936	VFQELGKLTGPSNQ	generic|sp_Q03517_SCG2_MOUSE	|generic|tr_Q4W8U9_Q4W8U9_MOUSE|
"""index: 25424, intensity: 4912.0, mobility: 1.070"""	0.646154	0.000481696	0.00195011	ATLADEVSASLAKQGL	generic|II_1128081_TX=10090	|generic|II_1128079_TX=10090	|generic|tr_A0A0A0MQC7_A0A0A0MQC7_MOUSE	|generic|tr_A2A5Y6_A2A5Y6_MOUSE	|generic|sp_P10637_TAU_MOUSE	|generic|sp_P10637-2_TAU_MOUSE	|generic|sp_P10637-4_TAU_MOUSE	|generic|tr_Q3UH19_Q3UH19_MOUSE	|generic|sp_P10637-6_TAU_MOUSE	|generic|tr_Q8C5K4_Q8C5K4_MOUSE	|generic|tr_Q547J4_Q547J4_MOUSE	|generic|tr_B1AQW2_B1AQW2_MOUSE	|generic|sp_TAU_HUMAN_|
"""index: 21556, intensity: 2857.0, mobility: 1.049"""	0.646144	0.000481696	0.00195023	VSGDYGHPVYIVQEMPPQSPANIYYKV	generic|sp_P52800_EFNB2_MOUSE__chr8_-1_8660480_8660584_ENSMUST00000209169__II_867982	|generic|tr_Q544L9_Q544L9_MOUSE|
"""index: 17799, intensity: 5528.0, mobility: 0.933"""	0.645842	0.000481696	0.00195419	TDGFNLEDALK	generic|sp_Q8BIF0_C99L2_MOUSE	|generic|sp_Q8BIF0-2_C99L2_MOUSE	|generic|tr_I7HJQ8_I7HJQ8_MOUSE|
"""index: 2647, intensity: 3360.0, mobility: 0.969"""	0.644978	0.000481696	0.00196555	LFKNAIIKNAH	generic|sp_P01193_COLI_MOUSE|
"""index: 11538, intensity: 3041.0, mobility: 1.212"""	0.644037	0.000481696	0.001978	AANAASTAATSAAQNAFKGNQM	generic|tr_Q3TD71_Q3TD71_MOUSE	|generic|tr_Q3TSA8_Q3TSA8_MOUSE	|generic|tr_Q3UY11_Q3UY11_MOUSE|
"""index: 3465, intensity: 5081.0, mobility: 0.824"""	0.643234	0.000481696	0.00198867	PTKETIEQEKRSEIS	generic|tr_A6H6H4_A6H6H4_MOUSE|
"""index: 13144, intensity: 4180.0, mobility: 0.975"""	0.642927	0.000481696	0.00199277	AQMEEKPVPAAPVPSPVAPAPVPSRRNPPGGKSSLVLG	generic|sp_P97825_JUPI1_MOUSE__II_1124041|
"""index: 10575, intensity: 3413.0, mobility: 0.832"""	0.642893	0.000481696	0.00199322	LSDDDRVTWAEQQYEKERS	generic|tr_Q8BRQ2_Q8BRQ2_MOUSE__II_1104815	|generic|tr_Q32MU0_Q32MU0_MOUSE|
"""index: 13131, intensity: 5882.0, mobility: 1.073"""	0.642321	0.000481696	0.00200089	AQMEEKPVPAAPVPSPVAPAPVPSRRNPPGGKSSLVLG	generic|sp_P97825_JUPI1_MOUSE__II_1124041|
"""index: 7308, intensity: 38323.0, mobility: 0.920"""	0.642203	0.000481696	0.00200247	QVANPNSAIFGGARPREEVVQKEQE	generic|tr_Q80U88_Q80U88_MOUSE__chr5_-1_134625358_134625459_ENSMUST00000202289__II_929730	|generic|tr_Q3V244_Q3V244_MOUSE__chr5_-1_134625358_134625459_ENSMUST00000202289__II_929730	|generic|tr_Q3TG58_Q3TG58_MOUSE__chr5_-1_134625358_134625459_ENSMUST00000202289__II_929730	|generic|tr_Q564E5_Q564E5_MOUSE__chr5_-1_134625358_134625459_ENSMUST00000202289__II_929730|
"""index: 2158, intensity: 5701.0, mobility: 0.856"""	0.640967	0.000481696	0.00201914	NAPPEPVPPPR	generic|sp_Q0VGU4_VGF_MOUSE|
"""index: 11510, intensity: 4373.0, mobility: 0.890"""	0.640413	0.000481696	0.00202665	VQIVYKPVDLSKVTSK	generic|II_1128081_TX=10090	|generic|tr_A0A0A0MQC7_A0A0A0MQC7_MOUSE	|generic|tr_A2A5Y6_A2A5Y6_MOUSE	|generic|sp_P10637_TAU_MOUSE	|generic|sp_P10637-2_TAU_MOUSE	|generic|sp_P10637-3_TAU_MOUSE	|generic|sp_P10637-4_TAU_MOUSE	|generic|tr_Q3UH19_Q3UH19_MOUSE	|generic|sp_P10637-6_TAU_MOUSE	|generic|tr_Q8C5K4_Q8C5K4_MOUSE	|generic|tr_Q547J4_Q547J4_MOUSE	|generic|tr_B1AQW2_B1AQW2_MOUSE	|generic|sp_TAU_HUMAN_|
"""index: 3107, intensity: 18233.0, mobility: 0.976"""	0.64024	0.000481696	0.00202901	ATSAAQNAFKGNQM	generic|tr_Q3TD71_Q3TD71_MOUSE	|generic|tr_Q3TSA8_Q3TSA8_MOUSE	|generic|tr_Q3UY11_Q3UY11_MOUSE|
"""index: 3476, intensity: 27110.0, mobility: 0.812"""	0.639072	0.000481696	0.00204497	TLPTKETIEQEKRSEIS	generic|tr_A6H6H4_A6H6H4_MOUSE|
"""index: 16924, intensity: 21219.0, mobility: 1.145"""	0.638294	0.000481696	0.00205566	IVQEMPPQSPANIYYKV	generic|sp_P52800_EFNB2_MOUSE__chr8_-1_8660480_8660584_ENSMUST00000209169__II_867982	|generic|tr_Q544L9_Q544L9_MOUSE|
"""index: 15904, intensity: 3213.0, mobility: 1.252"""	0.637308	0.000481696	0.0020693	SLETPVFPGNGDEQPLTENPR	generic|tr_A0A1W2P7R2_A0A1W2P7R2_MOUSE	|generic|sp_P01193_COLI_MOUSE|
"""index: 1059, intensity: 4265.0, mobility: 0.875"""	0.637272	0.000481696	0.0020698	GEVQGQIPGRQ	generic|tr_I1E4X0_I1E4X0_MOUSE__chr2_1_156761809_156761985_ENSMUST00000127944|
"""index: 11393, intensity: 6025.0, mobility: 0.986"""	0.637121	0.000481696	0.0020719	NEFRAWTDIKPVKPIKAKPQY	generic|sp_Q7TSJ2-3_MAP6_MOUSE__chr7_1_99269285_99269317_ENSMUST00000208978__II_884492	|generic|sp_Q7TSJ2_MAP6_MOUSE__chr7_1_99336781_99337002_ENSMUST00000122101__II_884487	|generic|sp_Q7TSJ2-2_MAP6_MOUSE__chr7_1_99269285_99269317_ENSMUST00000208978__II_884487	|generic|tr_D3Z6W1_D3Z6W1_MOUSE__chr7_1_99269285_99269317_ENSMUST00000208978__II_884487	|generic|II_884478_TX=10090	|generic|tr_A0A140LIT9_A0A140LIT9_MOUSE__chr7_1_99336781_99337002_ENSMUST00000122101|
"""index: 12866, intensity: 3714.0, mobility: 1.002"""	0.636929	0.000481696	0.00207457	SSTLPQTGGSQQPPQPQQAYSQKALL	generic|sp_P70297_STAM1_MOUSE__chr2_1_14102418_14102489_ENSMUST00000193636__II_1014500	|generic|IP_1121602_TX=10090	|generic|tr_Q3UMC8_Q3UMC8_MOUSE__chr2_1_14102418_14102489_ENSMUST00000193636	|generic|tr_Q9CU37_Q9CU37_MOUSE	|generic|tr_Q3TPR2_Q3TPR2_MOUSE__chr2_1_14141735_14141881_ENSMUST00000193636|
"""index: 3428, intensity: 4297.0, mobility: 0.967"""	0.636375	0.000481696	0.00208229	QETEEEPHVRVA	generic|sp_Q8BGK5_S35F1_MOUSE|
"""index: 1664, intensity: 4576.0, mobility: 0.959"""	0.635913	0.000481696	0.00208875	SLSGAQIDDNNPR	generic|tr_Q3TXY0_Q3TXY0_MOUSE__chr5_1_37273379_37273519_ENSMUST00000202377	|generic|tr_Q6P1J1_Q6P1J1_MOUSE__chr5_1_37273379_37273519_ENSMUST00000202377	|generic|sp_P97427_DPYL1_MOUSE__chr5_1_37273379_37273519_ENSMUST00000202377	|generic|tr_Q3TY94_Q3TY94_MOUSE__chr5_1_37273379_37273519_ENSMUST00000202377|
"""index: 13493, intensity: 4172.0, mobility: 1.096"""	0.635417	0.000481696	0.00209571	AQMEEKPVPAAPVPSPVAPAPVPSRRNPPGGKSSLVLG	generic|sp_P97825_JUPI1_MOUSE__II_1124041|
"""index: 12756, intensity: 4738.0, mobility: 1.002"""	0.634865	0.000481696	0.00210349	GRPDVFPPPLSSEHNGQVAEDAVSRPKDDGVPEVRAA	generic|tr_A0A087WQ93_A0A087WQ93_MOUSE	|generic|sp_Q0VGU4_VGF_MOUSE|
"""index: 6185, intensity: 20253.0, mobility: 0.917"""	0.634551	0.000481696	0.00210792	AVPITPTLNRE	generic|sp_CAS2_BOVIN_|
"""index: 12058, intensity: 23793.0, mobility: 1.006"""	0.63391	0.000481696	0.002117	QQAPPVRNLHQSGFSLSGAQIDDNIPRRTTQ	generic|sp_O08553_DPYL2_MOUSE|
"""index: 2491, intensity: 2958.0, mobility: 1.006"""	0.633764	0.000481696	0.00211908	IPVGSLKNEDTPNR	generic|sp_Q03517_SCG2_MOUSE	|generic|tr_Q4W8U9_Q4W8U9_MOUSE|
"""index: 4019, intensity: 31052.0, mobility: 0.919"""	0.633569	0.000481696	0.00212184	TLPTKETIEQEKRSEIS	generic|tr_A6H6H4_A6H6H4_MOUSE|
"""index: 26880, intensity: 2694.0, mobility: 1.305"""	0.633349	0.000481696	0.00212499	SNPFMTGAPTGQLPTGSSSTNPFL	generic|tr_A0A087WR52_A0A087WR52_MOUSE__II_1032712	|generic|tr_A0A087WNV1_A0A087WNV1_MOUSE	|generic|sp_Q8K2K6_AGFG1_MOUSE	|generic|sp_Q8K2K6-1_AGFG1_MOUSE	|generic|sp_Q8K2K6-2_AGFG1_MOUSE	|generic|sp_Q8K2K6-3_AGFG1_MOUSE	|generic|tr_A0A087WSR7_A0A087WSR7_MOUSE|
"""index: 20336, intensity: 2980.0, mobility: 1.040"""	0.63219	0.000481696	0.00214156	GLPQEVLNENLLR	generic|sp_CAS1_BOVIN_|
"""index: 15437, intensity: 3544.0, mobility: 1.103"""	0.632026	0.000481696	0.00214391	VPERAPLPPPVPSQFQ	generic|sp_Q0VGU4_VGF_MOUSE|
"""index: 23960, intensity: 2842.0, mobility: 0.885"""	0.631366	0.000481696	0.00215344	FELILKPPSPISEAPRTL	generic|chr3_1_8545581_8545877_ENSMUST00000191847__II_987555_TX=10090	|generic|tr_Q9CZ46_Q9CZ46_MOUSE__IP_987562	|generic|tr_Q545S4_Q545S4_MOUSE|
"""index: 11202, intensity: 7382.0, mobility: 0.898"""	0.630987	0.000481696	0.00215891	MGSNKGASQAGMTGYGMPRQIM	generic|tr_Q9D6K2_Q9D6K2_MOUSE	|generic|sp_Q9R1Q8_TAGL3_MOUSE|
"""index: 13491, intensity: 2958.0, mobility: 1.308"""	0.630672	0.000481696	0.00216348	SDNSGTTLFGKPEPMSSAEATPTA	generic|sp_Q3UNH4_GRIN1_MOUSE|
"""index: 17308, intensity: 9464.0, mobility: 1.145"""	0.630471	0.000481696	0.00216639	IVQEMPPQSPANIYYKV	generic|sp_P52800_EFNB2_MOUSE__chr8_-1_8660480_8660584_ENSMUST00000209169__II_867982	|generic|tr_Q544L9_Q544L9_MOUSE|
"""index: 483, intensity: 2612.0, mobility: 0.791"""	0.629929	0.000481696	0.00217428	SPGGAYVTR	generic|tr_A2AKJ2_A2AKJ2_MOUSE__II_1014558	|generic|tr_A0A0A6YWC8_A0A0A6YWC8_MOUSE__chr2_1_13574750_13574998_ENSMUST00000155605__II_1014555	|generic|tr_Q3V2S4_Q3V2S4_MOUSE__chr2_1_13574750_13574998_ENSMUST00000155605__II_1014555	|generic|tr_Q3UAX1_Q3UAX1_MOUSE__chr2_1_13574750_13574998_ENSMUST00000155605__II_1014555	|generic|tr_Q3TFD9_Q3TFD9_MOUSE__chr2_1_13574750_13574998_ENSMUST00000155605__II_1014555	|generic|tr_Q5FWJ3_Q5FWJ3_MOUSE__chr2_1_13574750_13574998_ENSMUST00000155605__II_1014555	|generic|tr_A4IF59_A4IF59_MOUSE__chr2_1_13574750_13574998_ENSMUST00000155605__II_1014555	|generic|tr_Q3TWV0_Q3TWV0_MOUSE__chr2_1_13574750_13574998_ENSMUST00000155605__II_1014555	|generic|tr_Q3U6S1_Q3U6S1_MOUSE__chr2_1_13582473_13582514_ENSMUST00000193675|
"""index: 6290, intensity: 5486.0, mobility: 0.887"""	0.629918	0.000481696	0.00217444	AEPPPPEPPRI	generic|sp_Q8BIF0_C99L2_MOUSE	|generic|sp_Q8BIF0-2_C99L2_MOUSE	|generic|tr_I7HJQ8_I7HJQ8_MOUSE	|generic|tr_A2AP74_A2AP74_MOUSE|
"""index: 14542, intensity: 26902.0, mobility: 0.907"""	0.629649	0.000481696	0.00217837	MGTNRGASQAGMTGYGMPRQIL	generic|sp_Q9WVA4_TAGL2_MOUSE|
"""index: 605, intensity: 2774.0, mobility: 0.972"""	0.629563	0.000481696	0.00217963	GEAKKTEAPAAAGPEAKSDAAPAASDSKPSS	generic|sp_Q91XV3_BASP1_MOUSE|
"""index: 17907, intensity: 5857.0, mobility: 0.947"""	0.629398	0.000481696	0.00218203	APNLSRMGAVPVMIPAQSKDGSIV	generic|sp_P97792_CXAR_MOUSE__chr16_1_78334866_78334964_ENSMUST00000231251|
"""index: 21792, intensity: 3537.0, mobility: 1.311"""	0.629377	0.000481696	0.00218234	AATTPATSVPFAATATANQIILK	generic|sp_Q8C181_MBNL2_MOUSE	|generic|sp_Q8C181-2_MBNL2_MOUSE	|generic|tr_A0A2K6EDM5_A0A2K6EDM5_MOUSE|
"""index: 5994, intensity: 2932.0, mobility: 0.801"""	0.62806	0.000481696	0.00220171	PLHQISVIPAR	generic|II_867320_TX=10090	|generic|II_867320_TX=10090	|generic|II_867333_TX=10090	|generic|II_867333_TX=10090	|generic|sp_Q6NZQ8-3_MARH1_MOUSE	|generic|sp_Q6NZQ8-3_MARH1_MOUSE|
"""index: 19203, intensity: 26575.0, mobility: 1.091"""	0.627828	0.000481696	0.00220513	MGAVPVMIPAQSKDGSIV	generic|sp_P97792_CXAR_MOUSE__chr16_1_78334866_78334964_ENSMUST00000231251|
"""index: 3421, intensity: 3938.0, mobility: 1.001"""	0.627388	0.000481696	0.00221166	SPSNMEGYSKTQY	generic|tr_Q3TV22_Q3TV22_MOUSE__chr16_1_78334866_78334964_ENSMUST00000231251	|generic|sp_P97792_CXAR_MOUSE__chr16_1_78334866_78334964_ENSMUST00000231251	|generic|sp_P97792-2_CXAR_MOUSE__chr16_1_78334866_78334964_ENSMUST00000231251|
"""index: 4562, intensity: 4183.0, mobility: 0.916"""	0.626547	0.000481696	0.00222415	LADEVSASLAKQ	generic|II_1128081_TX=10090	|generic|II_1128079_TX=10090	|generic|tr_A0A0A0MQC7_A0A0A0MQC7_MOUSE	|generic|tr_A2A5Y6_A2A5Y6_MOUSE	|generic|sp_P10637_TAU_MOUSE	|generic|sp_P10637-2_TAU_MOUSE	|generic|sp_P10637-3_TAU_MOUSE	|generic|sp_P10637-4_TAU_MOUSE	|generic|tr_Q3UH19_Q3UH19_MOUSE	|generic|sp_P10637-6_TAU_MOUSE	|generic|tr_Q8C5K4_Q8C5K4_MOUSE	|generic|tr_Q547J4_Q547J4_MOUSE	|generic|tr_B1AQW2_B1AQW2_MOUSE	|generic|sp_TAU_HUMAN_|
"""index: 22268, intensity: 3115.0, mobility: 1.201"""	0.626442	0.000481696	0.00222574	TMMEVFLQEKPPAVATSTA	generic|tr_A0A0H2UH17_A0A0H2UH17_MOUSE__chr3_-1_90020893_90021060_ENSMUST00000196568__II_979012	|generic|tr_Q8BJ53_Q8BJ53_MOUSE__chr3_-1_90020893_90021060_ENSMUST00000196568__II_979012	|generic|tr_Q812D5_Q812D5_MOUSE__chr3_-1_90020893_90021060_ENSMUST00000196568__II_979012	|generic|tr_A0A0G2JDV6_A0A0G2JDV6_MOUSE__chr3_-1_90020893_90021060_ENSMUST00000196568__II_979012	|generic|sp_Q80X50_UBP2L_MOUSE__chr3_-1_90020893_90021060_ENSMUST00000196568__II_979012	|generic|sp_Q80X50-2_UBP2L_MOUSE__chr3_-1_90020893_90021060_ENSMUST00000196568__II_979012	|generic|sp_Q80X50-3_UBP2L_MOUSE__chr3_-1_90020893_90021060_ENSMUST00000196568__II_979012	|generic|sp_Q80X50-4_UBP2L_MOUSE__chr3_-1_90020893_90021060_ENSMUST00000196568__II_979012	|generic|sp_Q80X50-5_UBP2L_MOUSE__chr3_-1_90020893_90021060_ENSMUST00000196568__II_979012	|generic|tr_Q812D4_Q812D4_MOUSE__chr3_-1_90020893_90021060_ENSMUST00000196568__II_979012	|generic|chr3_-1_90021206_90021490_ENSMUST00000196568|
"""index: 20905, intensity: 5853.0, mobility: 0.946"""	0.626129	0.000481696	0.00223041	YGGFMTSEKSQTPLVTLFKNAIIKNAHKKGQ	generic|sp_P01193_COLI_MOUSE|
"""index: 16363, intensity: 44645.0, mobility: 0.901"""	0.625324	0.000481696	0.00224247	SRMGAVPVMIPAQSKDGSIV	generic|sp_P97792_CXAR_MOUSE__chr16_1_78334866_78334964_ENSMUST00000231251|
"""index: 24179, intensity: 4532.0, mobility: 1.024"""	0.6253	0.000481696	0.00224284	SPAAPSPGSSGGGGFFSSLSNAVKQTTA	generic|sp_O88935_SYN1_MOUSE__chr6_1_115261704_115261733_ENSMUST00000203768	|generic|sp_O88935-1_SYN1_MOUSE__chr6_1_115261704_115261733_ENSMUST00000203768	|generic|sp_O88935-3_SYN1_MOUSE__chr6_1_115261704_115261733_ENSMUST00000203768|
"""index: 24148, intensity: 5638.0, mobility: 1.024"""	0.624894	0.000481696	0.00224896	SPAAPSPGSSGGGGFFSSLSNAVKQTTA	generic|sp_O88935_SYN1_MOUSE__chr6_1_115261704_115261733_ENSMUST00000203768	|generic|sp_O88935-1_SYN1_MOUSE__chr6_1_115261704_115261733_ENSMUST00000203768	|generic|sp_O88935-3_SYN1_MOUSE__chr6_1_115261704_115261733_ENSMUST00000203768|
"""index: 567, intensity: 5832.0, mobility: 0.767"""	0.624817	0.000481696	0.00225011	SQIDDHVPKRAS	generic|sp_Q9EQF6_DPYL5_MOUSE__chr5_1_30791522_30791638_ENSMUST00000198503__II_944569|
"""index: 19249, intensity: 3852.0, mobility: 1.143"""	0.624703	0.000481696	0.00225184	QVPNYTLTSSTLPQTGGSQQPPQPQQAYSQKALL	generic|sp_P70297_STAM1_MOUSE__chr2_1_14102418_14102489_ENSMUST00000193636__II_1014500	|generic|IP_1121602_TX=10090	|generic|tr_Q3UMC8_Q3UMC8_MOUSE__chr2_1_14102418_14102489_ENSMUST00000193636	|generic|tr_Q9CU37_Q9CU37_MOUSE	|generic|tr_Q3TPR2_Q3TPR2_MOUSE__chr2_1_14141735_14141881_ENSMUST00000193636|
"""index: 23835, intensity: 5311.0, mobility: 0.930"""	0.62421	0.000481696	0.00225929	GVAELDQLLHY	generic|tr_Q3UZU8_Q3UZU8_MOUSE	|generic|sp_P16014_SCG1_MOUSE	|generic|tr_Q8BP91_Q8BP91_MOUSE|
"""index: 2504, intensity: 10361.0, mobility: 0.893"""	0.624097	0.000481696	0.00226101	KTETQEKNPLPSKETIEQEKQAGES	generic|sp_P20065_TYB4_MOUSE__chrX_-1_167207501_167208325_ENSMUST00000112175	|generic|tr_Q6ZWX2_Q6ZWX2_MOUSE__chrX_-1_167207501_167208325_ENSMUST00000112175|
"""index: 3218, intensity: 2718.0, mobility: 0.912"""	0.623986	0.000481696	0.0022627	TLPTKETIEQEKRSEIS	generic|tr_A6H6H4_A6H6H4_MOUSE|
"""index: 15592, intensity: 3421.0, mobility: 0.882"""	0.623834	0.000481696	0.00226499	AEPYDDIVGETVEKTE	generic|tr_Q78TF3_Q78TF3_MOUSE__chr9_1_109978869_110002753_ENSMUST00000169851	|generic|sp_P27546_MAP4_MOUSE	|generic|sp_P27546-2_MAP4_MOUSE	|generic|sp_P27546-3_MAP4_MOUSE|
"""index: 15263, intensity: 3636.0, mobility: 1.195"""	0.623238	0.000481696	0.00227407	TVLPSASLHAPPEPIEEAEG	generic|sp_Q3U3E2_F117B_MOUSE__chr1_1_59974903_59975007_ENSMUST00000151630|
"""index: 17561, intensity: 4180.0, mobility: 0.960"""	0.623079	0.000481696	0.0022765	AQHYQSGPVPGTAINGTLPLSHM	generic|tr_Q3V2B6_Q3V2B6_MOUSE	|generic|tr_Q60I23_Q60I23_MOUSE	|generic|tr_Q3UES8_Q3UES8_MOUSE|
"""index: 4142, intensity: 19716.0, mobility: 0.862"""	0.622832	0.000481696	0.00228027	SQIDDHVPKRASARILAPPGGRSSG	generic|sp_Q9EQF6_DPYL5_MOUSE__chr5_1_30791522_30791638_ENSMUST00000198503__II_944569|
"""index: 4191, intensity: 9247.0, mobility: 0.896"""	0.62261	0.000481696	0.00228366	SQIDDHVPKRASARILAPPGGRSSG	generic|sp_Q9EQF6_DPYL5_MOUSE__chr5_1_30791522_30791638_ENSMUST00000198503__II_944569|
"""index: 1523, intensity: 4157.0, mobility: 0.870"""	0.622497	0.000481696	0.0022854	TLPTKETIEQEKRSE	generic|tr_A6H6H4_A6H6H4_MOUSE|
"""index: 4292, intensity: 20051.0, mobility: 0.838"""	0.621896	0.000481696	0.00229462	SQIDDHVPKRASARIL	generic|sp_Q9EQF6_DPYL5_MOUSE__chr5_1_30791522_30791638_ENSMUST00000198503__II_944569|
"""index: 14677, intensity: 5069.0, mobility: 0.962"""	0.621867	0.000481696	0.00229507	TLADEVSASLAKQ	generic|II_1128081_TX=10090	|generic|II_1128079_TX=10090	|generic|tr_A0A0A0MQC7_A0A0A0MQC7_MOUSE	|generic|tr_A2A5Y6_A2A5Y6_MOUSE	|generic|sp_P10637_TAU_MOUSE	|generic|sp_P10637-2_TAU_MOUSE	|generic|sp_P10637-3_TAU_MOUSE	|generic|sp_P10637-4_TAU_MOUSE	|generic|tr_Q3UH19_Q3UH19_MOUSE	|generic|sp_P10637-6_TAU_MOUSE	|generic|tr_Q8C5K4_Q8C5K4_MOUSE	|generic|tr_Q547J4_Q547J4_MOUSE	|generic|tr_B1AQW2_B1AQW2_MOUSE	|generic|sp_TAU_HUMAN_|
"""index: 19085, intensity: 4642.0, mobility: 1.107"""	0.619497	0.000481696	0.00233183	LEGSFLGGSEAGERLLQ	generic|sp_Q0VGU4_VGF_MOUSE|
"""index: 3854, intensity: 4130.0, mobility: 0.930"""	0.617751	0.000481696	0.00235931	LPEDDEPPARPP	generic|sp_Q99P72_RTN4_MOUSE	|generic|sp_Q99P72-4_RTN4_MOUSE	|generic|sp_Q99P72-5_RTN4_MOUSE	|generic|tr_Q8K3G7_Q8K3G7_MOUSE|
"""index: 20668, intensity: 5260.0, mobility: 0.905"""	0.617524	0.000481696	0.00236289	GVYGSGYQPEQVFRIREL	generic|tr_D3Z4T1_D3Z4T1_MOUSE	|generic|tr_D3Z4C5_D3Z4C5_MOUSE	|generic|tr_D3Z580_D3Z580_MOUSE	|generic|tr_D3Z588_D3Z588_MOUSE|
"""index: 17430, intensity: 3442.0, mobility: 0.935"""	0.61741	0.000481696	0.0023647	SEKSQTPLVTLFKNAIIKNAHKKGQ	generic|sp_P01193_COLI_MOUSE|
"""index: 20041, intensity: 6206.0, mobility: 1.286"""	0.617255	0.000481696	0.00236717	LSLETPVFPGNGDEQPLTENPR	generic|tr_A0A1W2P7R2_A0A1W2P7R2_MOUSE	|generic|sp_P01193_COLI_MOUSE|
"""index: 19383, intensity: 7015.0, mobility: 0.973"""	0.617005	0.000481696	0.00237113	YQEPVLGPVRGPF	generic|sp_CASB_BOVIN_|
"""index: 10447, intensity: 5483.0, mobility: 0.928"""	0.616682	0.000481696	0.00237627	DEVSASLAKQGL	generic|II_1128081_TX=10090	|generic|II_1128079_TX=10090	|generic|tr_A0A0A0MQC7_A0A0A0MQC7_MOUSE	|generic|tr_A2A5Y6_A2A5Y6_MOUSE	|generic|sp_P10637_TAU_MOUSE	|generic|sp_P10637-2_TAU_MOUSE	|generic|sp_P10637-4_TAU_MOUSE	|generic|tr_Q3UH19_Q3UH19_MOUSE	|generic|sp_P10637-6_TAU_MOUSE	|generic|tr_Q8C5K4_Q8C5K4_MOUSE	|generic|tr_Q547J4_Q547J4_MOUSE	|generic|tr_B1AQW2_B1AQW2_MOUSE	|generic|sp_TAU_HUMAN_|
"""index: 7419, intensity: 26005.0, mobility: 1.006"""	0.615958	0.000481696	0.00238784	IVAPPGGRSNITSLS	generic|tr_Q3TAS8_Q3TAS8_MOUSE__chr18_-1_43324332_43324412_ENSMUST00000237707	|generic|tr_E9PWE8_E9PWE8_MOUSE__chr18_-1_43324332_43324412_ENSMUST00000237707	|generic|sp_Q62188_DPYL3_MOUSE__chr18_-1_43324332_43324412_ENSMUST00000237707	|generic|tr_Q3TT92_Q3TT92_MOUSE__chr18_-1_43324332_43324412_ENSMUST00000237707|
"""index: 16588, intensity: 3283.0, mobility: 1.089"""	0.614627	0.000481696	0.00240924	GASQAGMTGYGMPRQIL	generic|sp_Q9WVA4_TAGL2_MOUSE|
"""index: 10378, intensity: 6569.0, mobility: 0.880"""	0.614074	0.000481696	0.00241819	TTEPVSELLK	generic|tr_Q8C243_Q8C243_MOUSE__chr7_-1_142387733_142387786_ENSMUST00000153679__IP_880233	|generic|II_880227_TX=10090	|generic|tr_Q3U651_Q3U651_MOUSE__chr7_-1_142387733_142387786_ENSMUST00000153679	|generic|tr_Q3TWR6_Q3TWR6_MOUSE	|generic|tr_Q3UC89_Q3UC89_MOUSE__chr7_-1_142387733_142387786_ENSMUST00000153679	|generic|tr_Q3UAQ1_Q3UAQ1_MOUSE__chr7_-1_142387733_142387786_ENSMUST00000153679	|generic|tr_Q3U7P0_Q3U7P0_MOUSE__chr7_-1_142387733_142387786_ENSMUST00000153679	|generic|tr_Q3TJN3_Q3TJN3_MOUSE__chr7_-1_142387733_142387786_ENSMUST00000153679	|generic|tr_Q3TXL5_Q3TXL5_MOUSE__chr7_-1_142387733_142387786_ENSMUST00000153679	|generic|chr7_-1_142385402_142385611_ENSMUST00000153679	|generic|tr_Q3TWD0_Q3TWD0_MOUSE__chr7_-1_142387733_142387786_ENSMUST00000153679	|generic|tr_Q3U8W5_Q3U8W5_MOUSE__chr7_-1_142387733_142387786_ENSMUST00000153679	|generic|tr_F8WIR1_F8WIR1_MOUSE__chr7_-1_142387733_142387786_ENSMUST00000153679	|generic|tr_Q3UCD9_Q3UCD9_MOUSE__chr7_-1_142387733_142387786_ENSMUST00000153679	|generic|tr_Q3UCW4_Q3UCW4_MOUSE__chr7_-1_142387733_142387786_ENSMUST00000153679	|generic|tr_Q3U7I9_Q3U7I9_MOUSE__chr7_-1_142387733_142387786_ENSMUST00000153679	|generic|tr_Q3TIR0_Q3TIR0_MOUSE__chr7_-1_142387733_142387786_ENSMUST00000153679|
"""index: 2619, intensity: 3067.0, mobility: 0.782"""	0.614068	0.000481696	0.0024183	LFKNAIIKNAH	generic|sp_P01193_COLI_MOUSE|
"""index: 4116, intensity: 3683.0, mobility: 0.888"""	0.613878	0.000481696	0.00242137	GSQIDDHVPKRASARILAPPGGRSSG	generic|sp_Q9EQF6_DPYL5_MOUSE__chr5_1_30791522_30791638_ENSMUST00000198503__II_944569|
"""index: 14708, intensity: 4410.0, mobility: 0.882"""	0.613492	0.000481696	0.00242766	VAPFPEVFGKEKVNE	generic|sp_CAS1_BOVIN_|
"""index: 620, intensity: 2656.0, mobility: 0.809"""	0.613105	0.000481696	0.00243397	APVDNRDHNEEMVTR	generic|tr_Q3UZU8_Q3UZU8_MOUSE	|generic|sp_P16014_SCG1_MOUSE	|generic|tr_Q8BP91_Q8BP91_MOUSE	|generic|tr_Q3UZP2_Q3UZP2_MOUSE	|generic|tr_Q9CTW1_Q9CTW1_MOUSE|
"""index: 11844, intensity: 3239.0, mobility: 1.173"""	0.611592	0.000481696	0.00245878	ETPVFPGNGDEQPLTENPR	generic|tr_A0A1W2P7R2_A0A1W2P7R2_MOUSE	|generic|sp_P01193_COLI_MOUSE|
"""index: 17187, intensity: 28302.0, mobility: 0.935"""	0.610734	0.000481696	0.00247297	QEPVLGPVRGPF	generic|sp_CASB_BOVIN_|
"""index: 18339, intensity: 8356.0, mobility: 0.915"""	0.61016	0.000481696	0.0024825	VAPFPEVFGKE	generic|sp_CAS1_BOVIN_|
"""index: 1463, intensity: 3034.0, mobility: 1.069"""	0.607632	0.000481696	0.00252494	TLPTKETIEQEKR	generic|tr_A6H6H4_A6H6H4_MOUSE|
"""index: 9917, intensity: 10367.0, mobility: 0.900"""	0.607473	0.000481696	0.00252763	DIPNPIGSENSE	generic|sp_CAS1_BOVIN_|
"""index: 1272, intensity: 3019.0, mobility: 0.912"""	0.607235	0.000481696	0.00253169	SEAKPAPTEVKTVPNDATQTKENESKA	generic|tr_A0A0A6YY91_A0A0A6YY91_MOUSE__II_850562	|generic|sp_P13595_NCAM1_MOUSE	|generic|sp_P13595-2_NCAM1_MOUSE	|generic|tr_E9QB01_E9QB01_MOUSE	|generic|tr_A0A0A6YY47_A0A0A6YY47_MOUSE|
"""index: 13067, intensity: 6643.0, mobility: 1.059"""	0.606739	0.000481696	0.0025401	QMEEKPVPAAPVPSPVAPAPVPSRRNPPGGKSSLVLG	generic|sp_P97825_JUPI1_MOUSE__II_1124041|
"""index: 2517, intensity: 16822.0, mobility: 0.837"""	0.606695	0.000481696	0.00254086	KTETQEKNPLPSKETIEQEKQAGES	generic|sp_P20065_TYB4_MOUSE__chrX_-1_167207501_167208325_ENSMUST00000112175	|generic|tr_Q6ZWX2_Q6ZWX2_MOUSE__chrX_-1_167207501_167208325_ENSMUST00000112175|
"""index: 3281, intensity: 2954.0, mobility: 0.795"""	0.605652	0.000481696	0.0025587	TLPTKETIEQEKRSEIS	generic|tr_A6H6H4_A6H6H4_MOUSE|
"""index: 2962, intensity: 3682.0, mobility: 0.853"""	0.604755	0.000481696	0.00257413	QEDAELQPR	generic|sp_P56388_CART_MOUSE	|generic|sp_P56388-2_CART_MOUSE	|generic|tr_Q3UY31_Q3UY31_MOUSE|
"""index: 5408, intensity: 4497.0, mobility: 0.949"""	0.604229	0.000481696	0.00258322	ATLEQTQPAVLR	generic|sp_O55017_CAC1B_MOUSE__chr2_-1_24631895_24632023_ENSMUST00000125798	|generic|sp_O55017-2_CAC1B_MOUSE__chr2_-1_24631895_24632023_ENSMUST00000125798	|generic|tr_A2AIS0_A2AIS0_MOUSE__chr2_-1_24631895_24632023_ENSMUST00000125798	|generic|tr_A2AIZ9_A2AIZ9_MOUSE	|generic|tr_A2AIR9_A2AIR9_MOUSE__chr2_-1_24631895_24632023_ENSMUST00000125798	|generic|tr_Q3UYN6_Q3UYN6_MOUSE__chr2_-1_24631895_24632023_ENSMUST00000125798	|generic|tr_A2AIR7_A2AIR7_MOUSE__chr2_-1_24631895_24632023_ENSMUST00000125798|
"""index: 7065, intensity: 5129.0, mobility: 0.995"""	0.603627	0.000481696	0.00259367	LSRAQPAPKPEPSFSEYASVQVQRK	generic|sp_P97797_SHPS1_MOUSE	|generic|sp_P97797-2_SHPS1_MOUSE	|generic|sp_P97797-3_SHPS1_MOUSE	|generic|sp_P97797-4_SHPS1_MOUSE	|generic|tr_Q2M4I8_Q2M4I8_MOUSE	|generic|tr_E0CX65_E0CX65_MOUSE|
"""index: 7285, intensity: 3426.0, mobility: 1.120"""	0.603399	0.000481696	0.00259763	SIQDLSGGSRQQEAPSNL	generic|tr_Q3TQI2_Q3TQI2_MOUSE__chrX_1_20851679_20851816_ENSMUST00000136451__II_836925	|generic|tr_Q8CAD1_Q8CAD1_MOUSE__chrX_1_20851679_20851816_ENSMUST00000136451__II_836925	|generic|tr_B1AUN8_B1AUN8_MOUSE__chrX_1_20851679_20851816_ENSMUST00000136451__II_836925	|generic|tr_E9Q0P8_E9Q0P8_MOUSE__chrX_1_20851679_20851816_ENSMUST00000136451__II_836925	|generic|sp_P04627_ARAF_MOUSE__chrX_1_20851679_20851816_ENSMUST00000136451__II_836944	|generic|tr_Q3UXR0_Q3UXR0_MOUSE__chrX_1_20851679_20851816_ENSMUST00000136451|
"""index: 12223, intensity: 3647.0, mobility: 0.889"""	0.603366	0.000481696	0.00259822	MGSNKGASQAGMTGYGMPRQIM	generic|tr_Q9D6K2_Q9D6K2_MOUSE	|generic|sp_Q9R1Q8_TAGL3_MOUSE|
"""index: 18913, intensity: 6707.0, mobility: 1.054"""	0.6028	0.000481696	0.0026081	AAAPMIGYPMPTGYSQ	generic|tr_Q921Y3_Q921Y3_MOUSE__chr11_-1_106781850_106782137_ENSMUST00000133426__II_1125049	|generic|tr_Q9CSD9_Q9CSD9_MOUSE__chr11_-1_106783954_106783992_ENSMUST00000133426__II_1125049	|generic|tr_Q3V0Z8_Q3V0Z8_MOUSE__chr11_-1_106784876_106784983_ENSMUST00000133426__II_1125049	|generic|tr_A1L333_A1L333_MOUSE__chr11_-1_106784876_106784983_ENSMUST00000133426__II_1125049	|generic|tr_Q3UXW3_Q3UXW3_MOUSE__chr11_-1_106784876_106784983_ENSMUST00000133426__II_1125049	|generic|tr_Q5U222_Q5U222_MOUSE__chr11_-1_106784876_106784983_ENSMUST00000133426__II_1125049	|generic|tr_Q8BTS0_Q8BTS0_MOUSE__chr11_-1_106784876_106784983_ENSMUST00000133426__II_1125049|
"""index: 13701, intensity: 9358.0, mobility: 1.028"""	0.602362	0.000481696	0.00261577	APPGRPDVFPPPLSSEHNGQVAEDAVSRPKDDGVPEVRA	generic|tr_A0A087WQ93_A0A087WQ93_MOUSE	|generic|sp_Q0VGU4_VGF_MOUSE|
"""index: 9219, intensity: 33976.0, mobility: 0.968"""	0.601971	0.000481696	0.00262264	TPIVIQPASATETT	generic|tr_Q921J3_Q921J3_MOUSE__chr2_1_181549329_181549376_ENSMUST00000116365	|generic|sp_P60904_DNJC5_MOUSE__chr2_1_181546445_181546492_ENSMUST00000116365|
"""index: 2460, intensity: 4078.0, mobility: 0.832"""	0.601829	0.000481696	0.00262513	IAQDNEPEKPVADSETKM	generic|tr_Q543U3_Q543U3_MOUSE__chr15_-1_8636132_8636311_ENSMUST00000125997__II_1092018	|generic|tr_Q8C3T7_Q8C3T7_MOUSE__chr15_-1_8636132_8636311_ENSMUST00000125997	|generic|tr_Q8C7W8_Q8C7W8_MOUSE__chr15_-1_8636132_8636311_ENSMUST00000125997|
"""index: 3329, intensity: 3435.0, mobility: 0.985"""	0.599842	0.000481696	0.00266034	IPVGSLKNEDTPN	generic|sp_Q03517_SCG2_MOUSE	|generic|tr_Q4W8U9_Q4W8U9_MOUSE|
"""index: 10618, intensity: 4037.0, mobility: 0.943"""	0.598675	0.000481696	0.00268124	APPGRPDVFPPPLSSEHNGQVAEDAVSRPKD	generic|tr_A0A087WQ93_A0A087WQ93_MOUSE	|generic|sp_Q0VGU4_VGF_MOUSE|
"""index: 7203, intensity: 5162.0, mobility: 1.091"""	0.598154	0.000481696	0.00269063	GAMNQPQTQYSATPNY	generic|sp_Q9JKD3_SCAM5_MOUSE__chr9_-1_57443670_57443780_ENSMUST00000215208__II_3456302|
"""index: 27158, intensity: 13727.0, mobility: 1.078"""	0.597657	0.000481696	0.0026996	TLAEDVTAALAKQGL	generic|sp_P20357_MTAP2_MOUSE__chr1_1_66438885_66439007_ENSMUST00000172486	|generic|tr_Q80ZL4_Q80ZL4_MOUSE__chr1_1_66438885_66439007_ENSMUST00000172486	|generic|tr_Q3TLQ0_Q3TLQ0_MOUSE__chr1_1_66438885_66439007_ENSMUST00000172486	|generic|tr_Q80X35_Q80X35_MOUSE__chr1_1_66438885_66439007_ENSMUST00000172486	|generic|tr_B2KGT5_B2KGT5_MOUSE__chr1_1_66438885_66439007_ENSMUST00000172486	|generic|tr_A0A668KLC6_A0A668KLC6_MOUSE__chr1_1_66438885_66439007_ENSMUST00000172486|
"""index: 18284, intensity: 4552.0, mobility: 1.152"""	0.597566	0.000481696	0.00270124	EAPSNLSVNELLTPQGPR	generic|tr_Q8CAD1_Q8CAD1_MOUSE__chrX_1_20851679_20851816_ENSMUST00000136451__II_836925|
"""index: 6675, intensity: 9072.0, mobility: 0.952"""	0.596934	0.000481696	0.00271271	SPQLEDEAKELQ	generic|tr_Q3UXY8_Q3UXY8_MOUSE	|generic|sp_P22005_PENK_MOUSE|
"""index: 1487, intensity: 3285.0, mobility: 0.932"""	0.596517	0.000481696	0.00272032	TVVGTYHGSQDQPHQVPGNH	generic|tr_F6YP03_F6YP03_MOUSE__II_1004805	|generic|II_1004795_TX=10090	|generic|tr_Q3TTW8_Q3TTW8_MOUSE__chr2_-1_103775412_103775516_ENSMUST00000137390	|generic|tr_Q3TEY4_Q3TEY4_MOUSE__chr2_-1_103775412_103775516_ENSMUST00000137390	|generic|tr_A1L0T9_A1L0T9_MOUSE__chr2_-1_103775412_103775516_ENSMUST00000137390	|generic|sp_Q60865_CAPR1_MOUSE__chr2_-1_103775412_103775516_ENSMUST00000137390|
"""index: 1497, intensity: 4047.0, mobility: 0.836"""	0.595983	0.000481696	0.00273007	TVVGTYHGSQDQPHQVPGNH	generic|tr_F6YP03_F6YP03_MOUSE__II_1004805	|generic|II_1004795_TX=10090	|generic|tr_Q3TTW8_Q3TTW8_MOUSE__chr2_-1_103775412_103775516_ENSMUST00000137390	|generic|tr_Q3TEY4_Q3TEY4_MOUSE__chr2_-1_103775412_103775516_ENSMUST00000137390	|generic|tr_A1L0T9_A1L0T9_MOUSE__chr2_-1_103775412_103775516_ENSMUST00000137390	|generic|sp_Q60865_CAPR1_MOUSE__chr2_-1_103775412_103775516_ENSMUST00000137390|
"""index: 23672, intensity: 4085.0, mobility: 1.100"""	0.595687	0.000481696	0.0027355	LPNDLLDLQQPTFHP	generic|tr_A0A140LHQ8_A0A140LHQ8_MOUSE__II_885340	|generic|tr_A0A1L1SUR7_A0A1L1SUR7_MOUSE__II_3498699	|generic|tr_Q570Z8_Q570Z8_MOUSE__chr5_1_121425971_121426000_ENSMUST00000042163	|generic|tr_Q3TD51_Q3TD51_MOUSE	|generic|sp_Q7M6Y3_PICAL_MOUSE	|generic|sp_Q7M6Y3-3_PICAL_MOUSE	|generic|sp_Q7M6Y3-4_PICAL_MOUSE	|generic|sp_Q7M6Y3-5_PICAL_MOUSE	|generic|sp_Q7M6Y3-6_PICAL_MOUSE|
"""index: 16004, intensity: 3695.0, mobility: 1.026"""	0.595654	0.000481696	0.0027361	FSLSGAQIDDNIPR	generic|sp_O08553_DPYL2_MOUSE|
"""index: 7368, intensity: 3839.0, mobility: 0.896"""	0.59553	0.000481696	0.00273837	VTYSKQETQSAEPPPPEPPRI	generic|sp_Q8BIF0_C99L2_MOUSE	|generic|sp_Q8BIF0-2_C99L2_MOUSE	|generic|tr_I7HJQ8_I7HJQ8_MOUSE	|generic|tr_A2AP74_A2AP74_MOUSE|
"""index: 13649, intensity: 6222.0, mobility: 0.840"""	0.595482	0.000481696	0.00273926	RMGAVPVMIPAQSKDGSIV	generic|sp_P97792_CXAR_MOUSE__chr16_1_78334866_78334964_ENSMUST00000231251|
"""index: 12895, intensity: 4387.0, mobility: 0.861"""	0.594688	0.000481696	0.00275387	MDVVKYESGPDGGEEMRKMKLGLVK	generic|tr_Q7M702_Q7M702_MOUSE|
"""index: 22037, intensity: 2810.0, mobility: 1.142"""	0.594385	0.000481696	0.00275947	SLSAASAPLVETSTPLRL	generic|sp_Q9QXV0_PCS1N_MOUSE|
"""index: 3432, intensity: 4995.0, mobility: 1.053"""	0.593905	0.000481696	0.00276837	SAYTAQPTQGYAQTTQ	generic|sp_Q61545_EWS_MOUSE__II_656743	|generic|tr_Q3UGI7_Q3UGI7_MOUSE__II_1139840	|generic|tr_Q5SUS9_Q5SUS9_MOUSE__II_656743	|generic|tr_Q6NVA3_Q6NVA3_MOUSE__II_656743	|generic|tr_Q3UI30_Q3UI30_MOUSE__II_656743	|generic|tr_Q5SUS8_Q5SUS8_MOUSE__II_1139840	|generic|tr_Q5SUT0_Q5SUT0_MOUSE__II_656743	|generic|tr_Q8BQU4_Q8BQU4_MOUSE|
"""index: 2361, intensity: 3710.0, mobility: 0.872"""	0.593439	0.000481696	0.00277704	TLPTKETIEQEKRSE	generic|tr_A6H6H4_A6H6H4_MOUSE|
"""index: 3287, intensity: 3552.0, mobility: 0.974"""	0.593268	0.000481696	0.00278023	VWGDGSPEPSPRE	generic|sp_P01193_COLI_MOUSE|
"""index: 17431, intensity: 5892.0, mobility: 0.880"""	0.592927	0.000481696	0.00278659	SEKSQTPLVTLFKNAIIKNAHKKGQ	generic|sp_P01193_COLI_MOUSE|
"""index: 15623, intensity: 4096.0, mobility: 0.976"""	0.592644	0.000481696	0.00279188	VDLEPTVIDEVR	generic|sp_P05213_TBA1B_MOUSE__IP_3506392	|generic|tr_Q52L87_Q52L87_MOUSE__IP_3506392	|generic|tr_Q3TIZ0_Q3TIZ0_MOUSE__IP_3506393	|generic|tr_A0A2R8VHF3_A0A2R8VHF3_MOUSE__IP_3506392	|generic|sp_P68369_TBA1A_MOUSE__IP_3506392	|generic|IP_988839_TX=10090	|generic|II_3485679_TX=10090	|generic|IP_3502747_TX=10090	|generic|tr_O89052_O89052_MOUSE|
"""index: 23700, intensity: 3837.0, mobility: 1.098"""	0.592225	0.000481696	0.00279974	LPNDLLDLQQPTFHP	generic|tr_A0A140LHQ8_A0A140LHQ8_MOUSE__II_885340	|generic|tr_A0A1L1SUR7_A0A1L1SUR7_MOUSE__II_3498699	|generic|tr_Q570Z8_Q570Z8_MOUSE__chr5_1_121425971_121426000_ENSMUST00000042163	|generic|tr_Q3TD51_Q3TD51_MOUSE	|generic|sp_Q7M6Y3_PICAL_MOUSE	|generic|sp_Q7M6Y3-3_PICAL_MOUSE	|generic|sp_Q7M6Y3-4_PICAL_MOUSE	|generic|sp_Q7M6Y3-5_PICAL_MOUSE	|generic|sp_Q7M6Y3-6_PICAL_MOUSE|
"""index: 8138, intensity: 4049.0, mobility: 1.207"""	0.592096	0.000481696	0.00280216	APAPAAPAAAEPQAEAPAAAASSEQSVAVKE	generic|sp_Q91XV3_BASP1_MOUSE|
"""index: 4565, intensity: 3405.0, mobility: 0.820"""	0.591926	0.000481696	0.00280535	TDTEDKGEFLSEGGGVR	generic|sp_E9PV24_FIBA_MOUSE	|generic|sp_E9PV24-2_FIBA_MOUSE|
"""index: 6623, intensity: 23546.0, mobility: 0.973"""	0.591862	0.000481696	0.00280655	SPQLEDEAKELQ	generic|tr_Q3UXY8_Q3UXY8_MOUSE	|generic|sp_P22005_PENK_MOUSE|
"""index: 21758, intensity: 4453.0, mobility: 1.040"""	0.591796	0.000481696	0.0028078	AATTPATSVPFAATATANQIILK	generic|sp_Q8C181_MBNL2_MOUSE	|generic|sp_Q8C181-2_MBNL2_MOUSE	|generic|tr_A0A2K6EDM5_A0A2K6EDM5_MOUSE|
"""index: 18580, intensity: 3083.0, mobility: 1.087"""	0.591648	0.000481696	0.00281059	MEPSSLPQEIIANAK	generic|tr_E9QK20_E9QK20_MOUSE__chr1_-1_154483513_154483623_ENSMUST00000188965__II_1041223	|generic|tr_A0A087WS83_A0A087WS83_MOUSE__chr1_-1_154483513_154483623_ENSMUST00000188965__II_1041173	|generic|tr_B2RWX7_B2RWX7_MOUSE__chr1_-1_154483513_154483623_ENSMUST00000188965__II_1041173	|generic|sp_Q61290_CAC1E_MOUSE__chr1_-1_154483513_154483623_ENSMUST00000188965__II_1041173	|generic|tr_A0A1D5RLU3_A0A1D5RLU3_MOUSE__chr1_-1_154483513_154483623_ENSMUST00000188965|
"""index: 19859, intensity: 5742.0, mobility: 0.880"""	0.591593	0.000481696	0.00281163	VAPFPEVFGKEKVNEL	generic|sp_CAS1_BOVIN_|
"""index: 1757, intensity: 11409.0, mobility: 1.122"""	0.591207	0.000481696	0.0028189	TLPTKETIEQEKRSE	generic|tr_A6H6H4_A6H6H4_MOUSE|
"""index: 3481, intensity: 3949.0, mobility: 0.933"""	0.590924	0.000481696	0.00282427	QPPPPPYYPPEDKKTQ	generic|tr_Q3TRG5_Q3TRG5_MOUSE__II_1123726	|generic|sp_P97765_WBP2_MOUSE__II_1123728	|generic|sp_P97765-2_WBP2_MOUSE__II_1123726	|generic|chr11_-1_116079543_116079920_ENSMUST00000074628|
"""index: 14048, intensity: 5855.0, mobility: 0.915"""	0.590321	0.000481696	0.00283571	EDVTAALAKQGL	generic|sp_P20357_MTAP2_MOUSE__chr1_1_66438885_66439007_ENSMUST00000172486	|generic|tr_Q80ZL4_Q80ZL4_MOUSE__chr1_1_66438885_66439007_ENSMUST00000172486	|generic|tr_Q3TLQ0_Q3TLQ0_MOUSE__chr1_1_66438885_66439007_ENSMUST00000172486	|generic|tr_Q80X35_Q80X35_MOUSE__chr1_1_66438885_66439007_ENSMUST00000172486	|generic|tr_B2KGT5_B2KGT5_MOUSE__chr1_1_66438885_66439007_ENSMUST00000172486	|generic|tr_A0A668KLC6_A0A668KLC6_MOUSE__chr1_1_66438885_66439007_ENSMUST00000172486|
"""index: 610, intensity: 2570.0, mobility: 0.772"""	0.589456	0.000481696	0.0028522	TKLTEEEKNRLN	generic|sp_CAS2_BOVIN_|
"""index: 2083, intensity: 3884.0, mobility: 0.903"""	0.588596	0.000481696	0.00286869	WGDGSPEPSPRE	generic|sp_P01193_COLI_MOUSE|
"""index: 12731, intensity: 23059.0, mobility: 0.900"""	0.587962	0.000481696	0.0028809	QSGFSLSGAQIDDNIPRRTTQ	generic|sp_O08553_DPYL2_MOUSE|
"""index: 15028, intensity: 5171.0, mobility: 0.992"""	0.587521	0.000481696	0.00288944	LADEVSASLAKQGL	generic|II_1128081_TX=10090	|generic|II_1128079_TX=10090	|generic|tr_A0A0A0MQC7_A0A0A0MQC7_MOUSE	|generic|tr_A2A5Y6_A2A5Y6_MOUSE	|generic|sp_P10637_TAU_MOUSE	|generic|sp_P10637-2_TAU_MOUSE	|generic|sp_P10637-4_TAU_MOUSE	|generic|tr_Q3UH19_Q3UH19_MOUSE	|generic|sp_P10637-6_TAU_MOUSE	|generic|tr_Q8C5K4_Q8C5K4_MOUSE	|generic|tr_Q547J4_Q547J4_MOUSE	|generic|tr_B1AQW2_B1AQW2_MOUSE	|generic|sp_TAU_HUMAN_|
"""index: 1482, intensity: 2906.0, mobility: 0.956"""	0.587231	0.000481696	0.00289507	LPTKETIEQEK	generic|tr_A6H6H4_A6H6H4_MOUSE|
"""index: 18645, intensity: 7253.0, mobility: 0.978"""	0.586466	0.000481696	0.00290994	KLPNDLLDLQQPTFHPSVH	generic|tr_A0A140LHQ8_A0A140LHQ8_MOUSE__II_885340	|generic|tr_A0A1L1SUR7_A0A1L1SUR7_MOUSE__II_3498699	|generic|tr_Q570Z8_Q570Z8_MOUSE__chr5_1_121425971_121426000_ENSMUST00000042163	|generic|tr_Q3TD51_Q3TD51_MOUSE	|generic|sp_Q7M6Y3_PICAL_MOUSE	|generic|sp_Q7M6Y3-3_PICAL_MOUSE	|generic|sp_Q7M6Y3-4_PICAL_MOUSE	|generic|sp_Q7M6Y3-5_PICAL_MOUSE	|generic|sp_Q7M6Y3-6_PICAL_MOUSE|
"""index: 10182, intensity: 4826.0, mobility: 0.940"""	0.586033	0.000481696	0.00291842	VLEEQTALNKI	generic|tr_Q8BL04_Q8BL04_MOUSE	|generic|sp_Q810B8_SLIK4_MOUSE|
"""index: 1101, intensity: 4886.0, mobility: 0.867"""	0.583824	0.000481696	0.00296195	AGTRESVDSAKPRVY	generic|sp_P35455_NEU2_MOUSE|
"""index: 20260, intensity: 19223.0, mobility: 0.990"""	0.582274	0.000481696	0.0029929	APNLSRMGAVPVMIPAQSKDGSIV	generic|sp_P97792_CXAR_MOUSE__chr16_1_78334866_78334964_ENSMUST00000231251|
"""index: 7503, intensity: 7117.0, mobility: 0.967"""	0.58221	0.000481696	0.00299418	SLSGAQIDDNIPR	generic|sp_O08553_DPYL2_MOUSE|
"""index: 1095, intensity: 4640.0, mobility: 0.778"""	0.581257	0.000481696	0.00301337	AQGPLYEQRSTQTR	generic|tr_A0A0H2UH17_A0A0H2UH17_MOUSE__chr3_-1_90020893_90021060_ENSMUST00000196568__II_979012	|generic|tr_Q8BJ53_Q8BJ53_MOUSE__chr3_-1_90020893_90021060_ENSMUST00000196568__II_979012	|generic|tr_Q812D5_Q812D5_MOUSE__chr3_-1_90020893_90021060_ENSMUST00000196568__II_979012	|generic|tr_A0A0G2JFN7_A0A0G2JFN7_MOUSE__chr3_-1_90020893_90021060_ENSMUST00000196568__II_979038	|generic|tr_A0A0G2JDV6_A0A0G2JDV6_MOUSE__chr3_-1_90020893_90021060_ENSMUST00000196568__II_979012	|generic|sp_Q80X50_UBP2L_MOUSE__chr3_-1_90020893_90021060_ENSMUST00000196568__II_979012	|generic|sp_Q80X50-2_UBP2L_MOUSE__chr3_-1_90020893_90021060_ENSMUST00000196568__II_979012	|generic|sp_Q80X50-3_UBP2L_MOUSE__chr3_-1_90020893_90021060_ENSMUST00000196568__II_979012	|generic|sp_Q80X50-4_UBP2L_MOUSE__chr3_-1_90020893_90021060_ENSMUST00000196568__II_979012	|generic|sp_Q80X50-5_UBP2L_MOUSE__chr3_-1_90020893_90021060_ENSMUST00000196568__II_979012	|generic|tr_Q812D4_Q812D4_MOUSE__chr3_-1_90020893_90021060_ENSMUST00000196568__II_979012	|generic|tr_Q80U73_Q80U73_MOUSE__chr3_-1_90020893_90021060_ENSMUST00000196568__II_979038|
"""index: 1836, intensity: 3334.0, mobility: 0.791"""	0.581166	0.000481696	0.0030152	PTKETIEQEKRSE	generic|tr_A6H6H4_A6H6H4_MOUSE|
"""index: 3025, intensity: 3305.0, mobility: 0.816"""	0.580896	0.000481696	0.00302066	GSNKGASQAGMTGYGMPRQ	generic|tr_Q9D6K2_Q9D6K2_MOUSE	|generic|sp_Q9R1Q8_TAGL3_MOUSE|
"""index: 3729, intensity: 4329.0, mobility: 0.905"""	0.580034	0.000481696	0.00303818	AFLSSPEHVNRPINGNGKQ	generic|IP_1015794_TX=10090	|generic|sp_P46425_GSTP2_MOUSE	|generic|sp_P19157_GSTP1_MOUSE	|generic|tr_A0A494BAW2_A0A494BAW2_MOUSE|
"""index: 2935, intensity: 22910.0, mobility: 0.882"""	0.579687	0.000481696	0.00304525	TQEKNPLPSKETIEQEKQAGES	generic|sp_P20065_TYB4_MOUSE__chrX_-1_167207501_167208325_ENSMUST00000112175	|generic|tr_Q6ZWX2_Q6ZWX2_MOUSE__chrX_-1_167207501_167208325_ENSMUST00000112175|
"""index: 20699, intensity: 8747.0, mobility: 0.943"""	0.579307	0.000481696	0.00305301	YGGFMTSEKSQTPLVTLFKNAIIKNAHKKGQ	generic|sp_P01193_COLI_MOUSE|
"""index: 6954, intensity: 4665.0, mobility: 0.815"""	0.578863	0.000481696	0.00306213	STPTGITDHIAQGRNFS	generic|sp_Q9CRD0-3_OCAD1_MOUSE__chr5_1_73304560_73304688_ENSMUST00000201739|
"""index: 18583, intensity: 3017.0, mobility: 1.091"""	0.577825	0.000481696	0.0030835	MEPSSLPQEIIANAK	generic|tr_E9QK20_E9QK20_MOUSE__chr1_-1_154483513_154483623_ENSMUST00000188965__II_1041223	|generic|tr_A0A087WS83_A0A087WS83_MOUSE__chr1_-1_154483513_154483623_ENSMUST00000188965__II_1041173	|generic|tr_B2RWX7_B2RWX7_MOUSE__chr1_-1_154483513_154483623_ENSMUST00000188965__II_1041173	|generic|sp_Q61290_CAC1E_MOUSE__chr1_-1_154483513_154483623_ENSMUST00000188965__II_1041173	|generic|tr_A0A1D5RLU3_A0A1D5RLU3_MOUSE__chr1_-1_154483513_154483623_ENSMUST00000188965|
"""index: 19133, intensity: 2545.0, mobility: 1.213"""	0.576853	0.000481696	0.00310366	SQVPNYTLTSSTLPQTGGSQQPPQPQQAYSQKALL	generic|sp_P70297_STAM1_MOUSE__chr2_1_14102418_14102489_ENSMUST00000193636__II_1014500	|generic|IP_1121602_TX=10090	|generic|tr_Q3UMC8_Q3UMC8_MOUSE__chr2_1_14102418_14102489_ENSMUST00000193636	|generic|tr_Q9CU37_Q9CU37_MOUSE	|generic|tr_Q3TPR2_Q3TPR2_MOUSE__chr2_1_14141735_14141881_ENSMUST00000193636|
"""index: 2475, intensity: 2591.0, mobility: 0.810"""	0.576817	0.000481696	0.00310441	SGDYGHPVY	generic|tr_Q3V1E0_Q3V1E0_MOUSE__chr8_-1_8660480_8660584_ENSMUST00000209169__II_867982	|generic|sp_P52800_EFNB2_MOUSE__chr8_-1_8660480_8660584_ENSMUST00000209169__II_867982	|generic|tr_Q543Q7_Q543Q7_MOUSE	|generic|tr_F6RSU6_F6RSU6_MOUSE	|generic|tr_Q544L9_Q544L9_MOUSE|
"""index: 4228, intensity: 4621.0, mobility: 0.887"""	0.576337	0.000481696	0.00311441	QEKNPLPSKETIEQEKQAGES	generic|sp_P20065_TYB4_MOUSE__chrX_-1_167207501_167208325_ENSMUST00000112175	|generic|tr_Q6ZWX2_Q6ZWX2_MOUSE__chrX_-1_167207501_167208325_ENSMUST00000112175|
"""index: 6090, intensity: 140585.0, mobility: 0.854"""	0.575964	0.000481696	0.00312222	EPPPPEPPRI	generic|sp_Q8BIF0_C99L2_MOUSE	|generic|sp_Q8BIF0-2_C99L2_MOUSE	|generic|tr_I7HJQ8_I7HJQ8_MOUSE	|generic|tr_A2AP74_A2AP74_MOUSE|
"""index: 1053, intensity: 16793.0, mobility: 0.853"""	0.57574	0.000481696	0.00312691	GTRESVDSAKPRVY	generic|sp_P35455_NEU2_MOUSE|
"""index: 19624, intensity: 3241.0, mobility: 0.985"""	0.5756	0.000481696	0.00312985	AERPLVTDMTPSLETEMTLGKET	generic|sp_P27546_MAP4_MOUSE	|generic|sp_P27546-2_MAP4_MOUSE	|generic|sp_P27546-3_MAP4_MOUSE|
"""index: 1046, intensity: 3130.0, mobility: 0.894"""	0.575256	0.000481696	0.00313706	DEQPLTENPR	generic|tr_A0A1W2P7R2_A0A1W2P7R2_MOUSE	|generic|sp_P01193_COLI_MOUSE|
"""index: 17809, intensity: 6559.0, mobility: 0.932"""	0.57468	0.000481696	0.00314919	TDGFNLEDALK	generic|sp_Q8BIF0_C99L2_MOUSE	|generic|sp_Q8BIF0-2_C99L2_MOUSE	|generic|tr_I7HJQ8_I7HJQ8_MOUSE|
"""index: 2010, intensity: 4111.0, mobility: 0.894"""	0.573637	0.000481696	0.00317129	NTLPTKETIEQEKRSE	generic|tr_A6H6H4_A6H6H4_MOUSE|
"""index: 455, intensity: 2548.0, mobility: 0.909"""	0.573395	0.000481696	0.00317645	TTQLTADSHPS	generic|tr_Q921J3_Q921J3_MOUSE__chr2_1_181549329_181549376_ENSMUST00000116365	|generic|sp_P60904_DNJC5_MOUSE__chr2_1_181546445_181546492_ENSMUST00000116365|
"""index: 15331, intensity: 6021.0, mobility: 1.060"""	0.572842	0.000481696	0.00318823	GPKKPSAGEAGGWSDKDLEDIVEGGGYKPDK	generic|sp_Q8BIF0_C99L2_MOUSE	|generic|sp_Q8BIF0-2_C99L2_MOUSE	|generic|tr_I7HJQ8_I7HJQ8_MOUSE	|generic|tr_A2AP74_A2AP74_MOUSE|
"""index: 27426, intensity: 11096.0, mobility: 0.968"""	0.572135	0.000481696	0.00320338	PLADLNIKDFL	generic|tr_Q8CHE0_Q8CHE0_MOUSE__II_846019	|generic|tr_E9QLK9_E9QLK9_MOUSE	|generic|tr_E9Q9A3_E9Q9A3_MOUSE	|generic|tr_E9QQ05_E9QQ05_MOUSE	|generic|tr_Q7TT20_Q7TT20_MOUSE	|generic|sp_Q61548_AP180_MOUSE	|generic|sp_Q61548-2_AP180_MOUSE	|generic|sp_Q61548-3_AP180_MOUSE	|generic|tr_Q3UI39_Q3UI39_MOUSE	|generic|tr_A0A5F8MPL3_A0A5F8MPL3_MOUSE|
"""index: 23056, intensity: 7278.0, mobility: 0.912"""	0.571133	0.000481696	0.00322498	QEPVLGPVRGPF	generic|sp_CASB_BOVIN_|
"""index: 10422, intensity: 3736.0, mobility: 1.099"""	0.571104	0.000481696	0.00322561	SEPAFQINTQSDPQPTS	generic|tr_A0A0J9YV24_A0A0J9YV24_MOUSE	|generic|sp_E9PUL5_PRRT2_MOUSE|
"""index: 13058, intensity: 4490.0, mobility: 1.061"""	0.570786	0.000481696	0.00323249	QMEEKPVPAAPVPSPVAPAPVPSRRNPPGGKSSLVLG	generic|sp_P97825_JUPI1_MOUSE__II_1124041|
"""index: 4399, intensity: 14913.0, mobility: 0.979"""	0.569082	0.000481696	0.00326963	VQLAGTRESVDSAKPRVY	generic|sp_P35455_NEU2_MOUSE|
"""index: 23452, intensity: 24709.0, mobility: 0.833"""	0.568955	0.000481696	0.0032724	TLADEVSASLAKQGL	generic|II_1128081_TX=10090	|generic|II_1128079_TX=10090	|generic|tr_A0A0A0MQC7_A0A0A0MQC7_MOUSE	|generic|tr_A2A5Y6_A2A5Y6_MOUSE	|generic|sp_P10637_TAU_MOUSE	|generic|sp_P10637-2_TAU_MOUSE	|generic|sp_P10637-4_TAU_MOUSE	|generic|tr_Q3UH19_Q3UH19_MOUSE	|generic|sp_P10637-6_TAU_MOUSE	|generic|tr_Q8C5K4_Q8C5K4_MOUSE	|generic|tr_Q547J4_Q547J4_MOUSE	|generic|tr_B1AQW2_B1AQW2_MOUSE	|generic|sp_TAU_HUMAN_|
"""index: 1227, intensity: 2944.0, mobility: 0.927"""	0.567966	0.000481696	0.00329417	ESVDSAKPRVY	generic|sp_P35455_NEU2_MOUSE|
"""index: 4923, intensity: 5214.0, mobility: 0.910"""	0.567505	0.000481696	0.00330437	TLPTKETIEQEKRSEIS	generic|tr_A6H6H4_A6H6H4_MOUSE|
"""index: 1160, intensity: 2536.0, mobility: 0.920"""	0.567337	0.000481696	0.0033081	ETEEEPHVRVA	generic|sp_Q8BGK5_S35F1_MOUSE|
"""index: 12880, intensity: 9016.0, mobility: 0.883"""	0.567094	0.000481696	0.00331349	QSGFSLSGAQIDDNIPRRTTQ	generic|sp_O08553_DPYL2_MOUSE|
"""index: 12936, intensity: 4187.0, mobility: 1.008"""	0.566626	0.000481696	0.00332391	STLPQTGGSQQPPQPQQAYSQKALL	generic|sp_P70297_STAM1_MOUSE__chr2_1_14102418_14102489_ENSMUST00000193636__II_1014500	|generic|IP_1121602_TX=10090	|generic|tr_Q3UMC8_Q3UMC8_MOUSE__chr2_1_14102418_14102489_ENSMUST00000193636	|generic|tr_Q9CU37_Q9CU37_MOUSE	|generic|tr_Q3TPR2_Q3TPR2_MOUSE__chr2_1_14141735_14141881_ENSMUST00000193636|
"""index: 24460, intensity: 3708.0, mobility: 1.257"""	0.565047	0.000481696	0.00335927	GTGAQQSTPGVFMGPTNIPFTS	generic|tr_D3YVX4_D3YVX4_MOUSE__chr1_-1_23849295_23849438_ENSMUST00000133398__II_1043053	|generic|sp_Q91VZ6_SMAP1_MOUSE__chr1_-1_23849295_23849438_ENSMUST00000133398__II_1043053|
"""index: 3459, intensity: 3050.0, mobility: 0.925"""	0.564904	0.000481696	0.00336249	SLPVAKLPPNK	generic|tr_A0A140LHQ8_A0A140LHQ8_MOUSE__II_885340	|generic|tr_A0A1L1SUR7_A0A1L1SUR7_MOUSE__II_3498699	|generic|tr_Q570Z8_Q570Z8_MOUSE__chr5_1_121425971_121426000_ENSMUST00000042163	|generic|tr_Q3TD51_Q3TD51_MOUSE	|generic|chr7_1_90191176_90191280_ENSMUST00000208891	|generic|sp_Q7M6Y3_PICAL_MOUSE	|generic|sp_Q7M6Y3-3_PICAL_MOUSE	|generic|sp_Q7M6Y3-4_PICAL_MOUSE	|generic|sp_Q7M6Y3-5_PICAL_MOUSE	|generic|sp_Q7M6Y3-6_PICAL_MOUSE|
"""index: 13126, intensity: 10053.0, mobility: 1.086"""	0.564751	0.000481696	0.00336594	QMEEKPVPAAPVPSPVAPAPVPSRRNPPGGKSSLVLG	generic|sp_P97825_JUPI1_MOUSE__II_1124041|
"""index: 5517, intensity: 25630.0, mobility: 0.911"""	0.564654	0.000481696	0.00336812	VNELLTPQGPR	generic|tr_Q8CAD1_Q8CAD1_MOUSE__chrX_1_20851679_20851816_ENSMUST00000136451__II_836925|
"""index: 18233, intensity: 3063.0, mobility: 1.145"""	0.563739	0.000481696	0.00338884	IVQEMPPQSPANIYYKV	generic|sp_P52800_EFNB2_MOUSE__chr8_-1_8660480_8660584_ENSMUST00000209169__II_867982	|generic|tr_Q544L9_Q544L9_MOUSE|
"""index: 22054, intensity: 3088.0, mobility: 1.141"""	0.563405	0.000481696	0.00339644	SLSAASAPLVETSTPLRL	generic|sp_Q9QXV0_PCS1N_MOUSE|
"""index: 19004, intensity: 3704.0, mobility: 0.990"""	0.563069	0.000481696	0.0034041	SVVPSPKVSDTVVEPYNATLSVHQL	generic|sp_P68372_TBB4B_MOUSE__IP_840323	|generic|tr_Q9DCR1_Q9DCR1_MOUSE__IP_840323	|generic|tr_Q9CVR0_Q9CVR0_MOUSE__IP_840323	|generic|sp_Q9D6F9_TBB4A_MOUSE__IP_840323	|generic|sp_P99024_TBB5_MOUSE__chr17_-1_35836571_35838041_ENSMUST00000134978|
"""index: 5087, intensity: 9461.0, mobility: 0.888"""	0.563045	0.000481696	0.00340465	EVSASLAKQGL	generic|II_1128081_TX=10090	|generic|II_1128079_TX=10090	|generic|tr_A0A0A0MQC7_A0A0A0MQC7_MOUSE	|generic|tr_A2A5Y6_A2A5Y6_MOUSE	|generic|sp_P10637_TAU_MOUSE	|generic|sp_P10637-2_TAU_MOUSE	|generic|sp_P10637-4_TAU_MOUSE	|generic|tr_Q3UH19_Q3UH19_MOUSE	|generic|sp_P10637-6_TAU_MOUSE	|generic|tr_Q8C5K4_Q8C5K4_MOUSE	|generic|tr_Q547J4_Q547J4_MOUSE	|generic|tr_B1AQW2_B1AQW2_MOUSE	|generic|sp_TAU_HUMAN_|
"""index: 3304, intensity: 3522.0, mobility: 0.829"""	0.562997	0.000481696	0.00340574	IDDHVPKRASARIL	generic|sp_Q9EQF6_DPYL5_MOUSE__chr5_1_30791522_30791638_ENSMUST00000198503__II_944569|
"""index: 3510, intensity: 16175.0, mobility: 0.845"""	0.562604	0.000481696	0.00341471	TLPTKETIEQEKRSEIS	generic|tr_A6H6H4_A6H6H4_MOUSE|
"""index: 2847, intensity: 3670.0, mobility: 0.996"""	0.562538	0.000481696	0.00341624	SLSGTQVDEGVRSAS	generic|tr_Q3TAS8_Q3TAS8_MOUSE__chr18_-1_43324332_43324412_ENSMUST00000237707	|generic|tr_E9PWE8_E9PWE8_MOUSE__chr18_-1_43324332_43324412_ENSMUST00000237707	|generic|sp_Q62188_DPYL3_MOUSE__chr18_-1_43324332_43324412_ENSMUST00000237707	|generic|tr_Q3TT92_Q3TT92_MOUSE__chr18_-1_43324332_43324412_ENSMUST00000237707|
"""index: 12749, intensity: 26024.0, mobility: 0.906"""	0.562285	0.000481696	0.00342203	AYGFRDPGPQL	generic|sp_P26339_CMGA_MOUSE	|generic|tr_Q3UN28_Q3UN28_MOUSE|
"""index: 12311, intensity: 2967.0, mobility: 0.905"""	0.562268	0.000481696	0.00342243	FSLSGAQIDDNIPRRTTQ	generic|sp_O08553_DPYL2_MOUSE|
"""index: 16877, intensity: 4275.0, mobility: 1.008"""	0.561929	0.000481696	0.0034302	LPQEVLNENLLR	generic|sp_CAS1_BOVIN_|
"""index: 5509, intensity: 11642.0, mobility: 0.957"""	0.561596	0.000481696	0.00343787	DIPNPIGSENSEK	generic|sp_CAS1_BOVIN_|
"""index: 21583, intensity: 5041.0, mobility: 0.882"""	0.56136	0.000481696	0.00344331	LPGPLQDMFK	generic|sp_P63040_CPLX1_MOUSE	|generic|sp_P84086_CPLX2_MOUSE|
"""index: 9118, intensity: 3583.0, mobility: 1.037"""	0.560506	0.000481696	0.00346308	TPIVIQPASATETTQ	generic|tr_Q921J3_Q921J3_MOUSE__chr2_1_181549329_181549376_ENSMUST00000116365	|generic|sp_P60904_DNJC5_MOUSE__chr2_1_181546445_181546492_ENSMUST00000116365|
"""index: 50, intensity: 3742.0, mobility: 0.901"""	0.560377	0.000481696	0.00346608	TLPTKETIEQEKRSEIS	generic|tr_A6H6H4_A6H6H4_MOUSE|
"""index: 16590, intensity: 3453.0, mobility: 0.951"""	0.56008	0.000481696	0.00347297	LPGPLQDMFKK	generic|sp_P63040_CPLX1_MOUSE	|generic|sp_P84086_CPLX2_MOUSE|
"""index: 22384, intensity: 4745.0, mobility: 0.937"""	0.559974	0.000481696	0.00347546	EKSQTPLVTLFKNAIIKN	generic|sp_P01193_COLI_MOUSE|
"""index: 2333, intensity: 3580.0, mobility: 1.289"""	0.559352	0.000481696	0.00348997	AAGEKAEEPAPGATAGDASSAAGPEQE	generic|sp_P26645_MARCS_MOUSE	|generic|tr_A0A0A1HAM8_A0A0A1HAM8_MOUSE|
"""index: 21579, intensity: 5534.0, mobility: 0.906"""	0.559156	0.000481696	0.00349456	VAELDQLLHY	generic|tr_Q3UZU8_Q3UZU8_MOUSE	|generic|sp_P16014_SCG1_MOUSE	|generic|tr_Q8BP91_Q8BP91_MOUSE|
"""index: 12614, intensity: 3554.0, mobility: 0.941"""	0.558359	0.000481696	0.00351328	EQQQTEDELQDKIHPF	generic|sp_CASB_BOVIN_|
"""index: 17444, intensity: 6777.0, mobility: 0.927"""	0.558315	0.000481696	0.00351431	HQNPAGPVAIAPELESKESVL	generic|tr_Q5SSP3_Q5SSP3_MOUSE	|generic|tr_Q3US35_Q3US35_MOUSE	|generic|tr_Q9ESU8_Q9ESU8_MOUSE	|generic|tr_Q8BXT5_Q8BXT5_MOUSE	|generic|sp_O35874_SATT_MOUSE|
"""index: 25820, intensity: 4970.0, mobility: 0.990"""	0.558206	0.000481696	0.00351688	AKLQSSPDYLQVLEEQTALNKI	generic|tr_Q8BL04_Q8BL04_MOUSE	|generic|sp_Q810B8_SLIK4_MOUSE|
"""index: 14235, intensity: 2966.0, mobility: 1.093"""	0.557179	0.000481696	0.00354117	GASQAGMTGYGMPRQIM	generic|tr_Q9D6K2_Q9D6K2_MOUSE	|generic|sp_Q9R1Q8_TAGL3_MOUSE|
"""index: 6522, intensity: 39653.0, mobility: 0.852"""	0.557137	0.000481696	0.00354216	EPPPPEPPRI	generic|sp_Q8BIF0_C99L2_MOUSE	|generic|sp_Q8BIF0-2_C99L2_MOUSE	|generic|tr_I7HJQ8_I7HJQ8_MOUSE	|generic|tr_A2AP74_A2AP74_MOUSE|
"""index: 12255, intensity: 14568.0, mobility: 0.882"""	0.556623	0.000481696	0.00355439	MGSNKGASQAGMTGYGMPRQIM	generic|tr_Q9D6K2_Q9D6K2_MOUSE	|generic|sp_Q9R1Q8_TAGL3_MOUSE|
"""index: 5709, intensity: 57841.0, mobility: 0.854"""	0.556324	0.000481696	0.00356153	EPPPPEPPRI	generic|sp_Q8BIF0_C99L2_MOUSE	|generic|sp_Q8BIF0-2_C99L2_MOUSE	|generic|tr_I7HJQ8_I7HJQ8_MOUSE	|generic|tr_A2AP74_A2AP74_MOUSE|
"""index: 7897, intensity: 5130.0, mobility: 1.012"""	0.556148	0.000481696	0.00356572	AQPAPKPEPSFSEYASVQVQRK	generic|sp_P97797_SHPS1_MOUSE	|generic|sp_P97797-2_SHPS1_MOUSE	|generic|sp_P97797-3_SHPS1_MOUSE	|generic|sp_P97797-4_SHPS1_MOUSE	|generic|tr_Q2M4I8_Q2M4I8_MOUSE	|generic|tr_E0CX65_E0CX65_MOUSE|
"""index: 20075, intensity: 5129.0, mobility: 1.050"""	0.555113	0.000481696	0.00359056	SVFQELGKLTGPSNQ	generic|sp_Q03517_SCG2_MOUSE	|generic|tr_Q4W8U9_Q4W8U9_MOUSE|
"""index: 5261, intensity: 3617.0, mobility: 1.043"""	0.55487	0.000481696	0.00359641	TTFSPPVAAATAKNQS	generic|tr_A0A571BED8_A0A571BED8_MOUSE__chr11_-1_74395775_74395891_ENSMUST00000047488__II_1135417	|generic|sp_Q5SVL6_RPGP2_MOUSE__chr11_-1_74395775_74395891_ENSMUST00000047488__II_1135417	|generic|sp_Q5SVL6-2_RPGP2_MOUSE__chr11_-1_74395775_74395891_ENSMUST00000047488__II_1135417	|generic|tr_A0A171EBK8_A0A171EBK8_MOUSE__chr11_-1_74395775_74395891_ENSMUST00000047488|
"""index: 14120, intensity: 3355.0, mobility: 1.039"""	0.554799	0.000481696	0.00359811	SNPAVRTAAANAAAGAAENAFRAP	generic|tr_E9Q855_E9Q855_MOUSE__chr3_1_89180737_89180892_ENSMUST00000129294	|generic|tr_B2M0S2_B2M0S2_MOUSE__chr3_1_89175434_89175475_ENSMUST00000128318	|generic|tr_Q3UK26_Q3UK26_MOUSE__chr3_1_89180737_89180892_ENSMUST00000129294	|generic|sp_O35609_SCAM3_MOUSE__chr3_1_89180737_89180892_ENSMUST00000129294	|generic|tr_Q3TDM8_Q3TDM8_MOUSE__chr3_1_89180737_89180892_ENSMUST00000129294	|generic|tr_Q3UXS0_Q3UXS0_MOUSE__chr3_1_89180737_89180892_ENSMUST00000129294|
"""index: 24932, intensity: 3863.0, mobility: 1.193"""	0.554469	0.000481696	0.00360607	GSQTPQMPAQAMFMAPAQM	generic|sp_Q7TN29_SMAP2_MOUSE|
"""index: 618, intensity: 40831.0, mobility: 0.763"""	0.554124	0.000481696	0.00361443	QIDDHVPKRASA	generic|sp_Q9EQF6_DPYL5_MOUSE__chr5_1_30791522_30791638_ENSMUST00000198503__II_944569|
"""index: 28069, intensity: 10316.0, mobility: 1.267"""	0.554084	0.000481696	0.0036154	LLYQEPVLGPVRGPFPIIV	generic|sp_CASB_BOVIN_|
"""index: 4935, intensity: 3880.0, mobility: 0.825"""	0.553901	0.000481696	0.00361984	FENKVPEKQKLF	generic|sp_P48771_CX7A2_MOUSE__II_3500032	|generic|II_3500033_TX=10090|
"""index: 16889, intensity: 4446.0, mobility: 1.003"""	0.553354	0.000481696	0.00363312	AMSAGTLLTAHSPTPVAPHPVTVPT	generic|sp_Q80XQ8_F168B_MOUSE__chr1_-1_34818014_34818121_ENSMUST00000185469__II_1047168	|generic|tr_E9Q917_E9Q917_MOUSE__chr1_-1_34818014_34818121_ENSMUST00000185469__II_1047168	|generic|tr_G3UWF0_G3UWF0_MOUSE__chr1_-1_34818014_34818121_ENSMUST00000185469__II_1047168|
"""index: 861, intensity: 3084.0, mobility: 0.863"""	0.552947	0.000481696	0.00364306	GNPATSQPVTSSNHSSRGGSLQ	generic|tr_A0A571BEP7_A0A571BEP7_MOUSE__chr9_1_72721338_72721424_ENSMUST00000238368__II_847216	|generic|tr_A0A571BDN7_A0A571BDN7_MOUSE__chr9_1_72721338_72721424_ENSMUST00000238368__II_847218	|generic|tr_B2RSC8_B2RSC8_MOUSE__chr9_1_72721338_72721424_ENSMUST00000238368__II_847216	|generic|tr_Q3TUU1_Q3TUU1_MOUSE__chr9_1_72721338_72721424_ENSMUST00000238368__II_847216|
"""index: 11459, intensity: 3354.0, mobility: 1.169"""	0.552473	0.000481696	0.00365463	ETPVFPGNGDEQPLTENPR	generic|tr_A0A1W2P7R2_A0A1W2P7R2_MOUSE	|generic|sp_P01193_COLI_MOUSE|
"""index: 3660, intensity: 2537.0, mobility: 0.986"""	0.551711	0.000481696	0.00367335	AGGGAGGSGGSGPSAILR	generic|sp_Q8VHW2_CCG8_MOUSE__II_899025	|generic|tr_F7CZ64_F7CZ64_MOUSE__II_899025|
"""index: 6666, intensity: 4689.0, mobility: 0.928"""	0.551394	0.000481696	0.00368117	SAEPPPPEPPRI	generic|sp_Q8BIF0_C99L2_MOUSE	|generic|sp_Q8BIF0-2_C99L2_MOUSE	|generic|tr_I7HJQ8_I7HJQ8_MOUSE	|generic|tr_A2AP74_A2AP74_MOUSE|
"""index: 1464, intensity: 2789.0, mobility: 0.985"""	0.55118	0.000481696	0.00368645	ADSHPSYHTDGFN	generic|sp_P60904_DNJC5_MOUSE__chr2_1_181546445_181546492_ENSMUST00000116365|
"""index: 14587, intensity: 16518.0, mobility: 1.002"""	0.550921	0.000481696	0.00369285	FSDIPNPIGSENSE	generic|sp_CAS1_BOVIN_|
"""index: 1957, intensity: 2787.0, mobility: 0.778"""	0.550602	0.000481696	0.00370077	AQDAYTYKDRDDYS	generic|tr_A0A0R4J0A6_A0A0R4J0A6_MOUSE__chr7_1_51622659_51622724_ENSMUST00000207945	|generic|sp_Q8BLE7_VGLU2_MOUSE__chr7_1_51622659_51622724_ENSMUST00000207945|
"""index: 502, intensity: 2550.0, mobility: 0.780"""	0.550265	0.000481696	0.00370912	SQIDDHVPKRAS	generic|sp_Q9EQF6_DPYL5_MOUSE__chr5_1_30791522_30791638_ENSMUST00000198503__II_944569|
"""index: 3221, intensity: 3515.0, mobility: 0.957"""	0.548398	0.000481696	0.00375584	AQPAPKPEPSFSE	generic|sp_P97797_SHPS1_MOUSE	|generic|sp_P97797-2_SHPS1_MOUSE	|generic|sp_P97797-3_SHPS1_MOUSE	|generic|sp_P97797-4_SHPS1_MOUSE	|generic|tr_Q2M4I8_Q2M4I8_MOUSE	|generic|tr_E0CX65_E0CX65_MOUSE|
"""index: 4240, intensity: 3817.0, mobility: 0.924"""	0.548227	0.000481696	0.00376013	SAAPVATLAPTTR	generic|sp_Q80VC9_CAMP3_MOUSE__chr8_1_3608628_3608903_ENSMUST00000207152__II_868440	|generic|sp_Q80VC9-2_CAMP3_MOUSE__chr8_1_3608628_3608903_ENSMUST00000207152__II_868446	|generic|sp_Q80VC9-3_CAMP3_MOUSE__chr8_1_3608628_3608903_ENSMUST00000207152__II_868440	|generic|sp_Q80VC9-4_CAMP3_MOUSE__chr8_1_3608628_3608903_ENSMUST00000207152__II_868440	|generic|sp_Q80VC9-5_CAMP3_MOUSE__chr8_1_3608628_3608903_ENSMUST00000207152__II_868440	|generic|sp_Q80VC9-6_CAMP3_MOUSE__chr8_1_3608628_3608903_ENSMUST00000207152__II_868440	|generic|sp_Q80VC9-7_CAMP3_MOUSE__chr8_1_3608628_3608903_ENSMUST00000207152__II_868440	|generic|sp_Q80VC9-8_CAMP3_MOUSE__chr8_1_3608628_3608903_ENSMUST00000207152__II_868440	|generic|sp_Q80VC9-9_CAMP3_MOUSE__chr8_1_3608628_3608903_ENSMUST00000207152__II_868440	|generic|sp_Q80VC9-10_CAMP3_MOUSE__chr8_1_3608628_3608903_ENSMUST00000207152__II_868440	|generic|sp_Q80VC9-11_CAMP3_MOUSE__chr8_1_3608628_3608903_ENSMUST00000207152__II_868440	|generic|sp_Q80VC9-12_CAMP3_MOUSE__chr8_1_3608628_3608903_ENSMUST00000207152__II_868440	|generic|sp_Q80VC9-13_CAMP3_MOUSE__chr8_1_3608628_3608903_ENSMUST00000207152__II_868440	|generic|sp_Q80VC9-14_CAMP3_MOUSE__chr8_1_3608628_3608903_ENSMUST00000207152__II_868440	|generic|sp_Q80VC9-15_CAMP3_MOUSE__chr8_1_3608628_3608903_ENSMUST00000207152__II_868440	|generic|sp_Q80VC9-16_CAMP3_MOUSE__chr8_1_3608628_3608903_ENSMUST00000207152__II_868440	|generic|sp_Q80VC9-17_CAMP3_MOUSE__chr8_1_3608628_3608903_ENSMUST00000207152__II_868440|
"""index: 2160, intensity: 3789.0, mobility: 0.927"""	0.547546	0.000481696	0.00377733	YPQSKWQEQ	generic|tr_Q3UZU8_Q3UZU8_MOUSE	|generic|sp_P16014_SCG1_MOUSE	|generic|tr_Q8BP91_Q8BP91_MOUSE|
"""index: 19230, intensity: 5537.0, mobility: 0.981"""	0.547538	0.000481696	0.00377753	DTDGFNLEDALK	generic|sp_Q8BIF0_C99L2_MOUSE	|generic|sp_Q8BIF0-2_C99L2_MOUSE	|generic|tr_I7HJQ8_I7HJQ8_MOUSE|
"""index: 4563, intensity: 6054.0, mobility: 0.858"""	0.547415	0.000481696	0.00378065	AAAQYNPEPPPPRSHYSNIE	generic|tr_A0A0R4J1C2_A0A0R4J1C2_MOUSE__II_894144	|generic|tr_A0A0R4IZW8_A0A0R4IZW8_MOUSE__chr7_-1_30193874_30194080_ENSMUST00000146852__II_894141	|generic|sp_O88456_CPNS1_MOUSE__II_894144|
"""index: 25810, intensity: 4664.0, mobility: 0.990"""	0.547039	0.000481696	0.0037902	AKLQSSPDYLQVLEEQTALNKI	generic|tr_Q8BL04_Q8BL04_MOUSE	|generic|sp_Q810B8_SLIK4_MOUSE|
"""index: 8343, intensity: 2993.0, mobility: 1.212"""	0.546985	0.000481696	0.00379158	QHPANAFDAEPQGYQSQGY	generic|tr_F6PZA3_F6PZA3_MOUSE__II_1087454	|generic|sp_O55100_SNG1_MOUSE|
"""index: 24163, intensity: 3982.0, mobility: 1.024"""	0.54692	0.000481696	0.00379321	SPAAPSPGSSGGGGFFSSLSNAVKQTTA	generic|sp_O88935_SYN1_MOUSE__chr6_1_115261704_115261733_ENSMUST00000203768	|generic|sp_O88935-1_SYN1_MOUSE__chr6_1_115261704_115261733_ENSMUST00000203768	|generic|sp_O88935-3_SYN1_MOUSE__chr6_1_115261704_115261733_ENSMUST00000203768|
"""index: 10324, intensity: 4630.0, mobility: 0.772"""	0.546744	0.000481696	0.00379768	KYVMGHFRWD	generic|sp_P01193_COLI_MOUSE|
"""index: 19400, intensity: 3036.0, mobility: 1.198"""	0.54654	0.000481696	0.00380288	TDPTPQHYPSFGVTSIPNY	generic|sp_P39688-2_FYN_MOUSE__II_1150529	|generic|tr_D3YZA2_D3YZA2_MOUSE__II_1150529	|generic|sp_P39688_FYN_MOUSE	|generic|tr_D3YZ57_D3YZ57_MOUSE|
"""index: 9753, intensity: 17413.0, mobility: 0.954"""	0.546375	0.000481696	0.00380709	ADEVSASLAKQGL	generic|II_1128081_TX=10090	|generic|II_1128079_TX=10090	|generic|tr_A0A0A0MQC7_A0A0A0MQC7_MOUSE	|generic|tr_A2A5Y6_A2A5Y6_MOUSE	|generic|sp_P10637_TAU_MOUSE	|generic|sp_P10637-2_TAU_MOUSE	|generic|sp_P10637-4_TAU_MOUSE	|generic|tr_Q3UH19_Q3UH19_MOUSE	|generic|sp_P10637-6_TAU_MOUSE	|generic|tr_Q8C5K4_Q8C5K4_MOUSE	|generic|tr_Q547J4_Q547J4_MOUSE	|generic|tr_B1AQW2_B1AQW2_MOUSE	|generic|sp_TAU_HUMAN_|
"""index: 16761, intensity: 3088.0, mobility: 1.234"""	0.546045	0.000481696	0.00381551	NTEDDLPVYLARPGSAAQTP	generic|tr_Q6P1J1_Q6P1J1_MOUSE__chr5_1_37273379_37273519_ENSMUST00000202377	|generic|tr_Q71H75_Q71H75_MOUSE	|generic|tr_Q3TY94_Q3TY94_MOUSE__chr5_1_37273379_37273519_ENSMUST00000202377|
"""index: 14250, intensity: 7108.0, mobility: 1.233"""	0.54601	0.000481696	0.00381643	SLPGDPGDGPQTELQRSPPEFQ	generic|sp_Q3UD01_A7L3B_MOUSE__chr10_-1_112928429_112928722_ENSMUST00000099276|
"""index: 13768, intensity: 3636.0, mobility: 1.108"""	0.545751	0.000481696	0.00382304	AMPQTVYGVQPAQQLQ	generic|sp_Q7TN29_SMAP2_MOUSE|
"""index: 16334, intensity: 5673.0, mobility: 0.953"""	0.544903	0.000481696	0.00384483	GMTGYGMPRQIL	generic|sp_Q9WVA4_TAGL2_MOUSE|
"""index: 7482, intensity: 6805.0, mobility: 1.145"""	0.544667	0.000481696	0.00385093	RPQPPPPPPSAASPGATPGSATASAERASTAAPVA	generic|sp_O88935_SYN1_MOUSE__chr6_1_115261704_115261733_ENSMUST00000203768	|generic|sp_O88935-1_SYN1_MOUSE__chr6_1_115261704_115261733_ENSMUST00000203768	|generic|sp_O88935-3_SYN1_MOUSE__chr6_1_115261704_115261733_ENSMUST00000203768|
"""index: 5438, intensity: 10809.0, mobility: 0.824"""	0.543991	0.000481696	0.00386841	SKQETQSAEPPPPEPPRI	generic|sp_Q8BIF0_C99L2_MOUSE	|generic|sp_Q8BIF0-2_C99L2_MOUSE	|generic|tr_I7HJQ8_I7HJQ8_MOUSE	|generic|tr_A2AP74_A2AP74_MOUSE|
"""index: 27872, intensity: 4331.0, mobility: 1.223"""	0.543734	0.000481696	0.00387508	LYQEPVLGPVRGPFPIIV	generic|sp_CASB_BOVIN_|
"""index: 25816, intensity: 3648.0, mobility: 1.059"""	0.540942	0.000481696	0.00394826	LPQEVLNENLLRF	generic|sp_CAS1_BOVIN_|
"""index: 17876, intensity: 16185.0, mobility: 1.003"""	0.540775	0.000481696	0.00395268	ASAPLVETSTPLRL	generic|sp_Q9QXV0_PCS1N_MOUSE|
"""index: 2376, intensity: 2650.0, mobility: 1.287"""	0.540732	0.000481696	0.00395382	AAGEKAEEPAPGATAGDASSAAGPEQE	generic|sp_P26645_MARCS_MOUSE	|generic|tr_A0A0A1HAM8_A0A0A1HAM8_MOUSE|
"""index: 3824, intensity: 4086.0, mobility: 1.049"""	0.540368	0.000481696	0.00396348	GFAQDSQAKVSQLK	generic|sp_Q5HZI2_C2C4C_MOUSE|
"""index: 11828, intensity: 6371.0, mobility: 0.850"""	0.540243	0.000481696	0.00396681	EDPATFKPPKMDVPMVEGKKQPLR	generic|sp_Q9DBN4_P33MX_MOUSE	|generic|sp_Q9DBN4-2_P33MX_MOUSE	|generic|tr_D3Z1F7_D3Z1F7_MOUSE|
"""index: 15653, intensity: 18799.0, mobility: 0.909"""	0.540104	0.000481696	0.00397049	ASPQEVGKPYLESFQPNLH	generic|sp_Q99P72_RTN4_MOUSE	|generic|sp_Q99P72-3_RTN4_MOUSE|
"""index: 21573, intensity: 5532.0, mobility: 0.905"""	0.538267	0.000481696	0.00401968	VAELDQLLHY	generic|tr_Q3UZU8_Q3UZU8_MOUSE	|generic|sp_P16014_SCG1_MOUSE	|generic|tr_Q8BP91_Q8BP91_MOUSE|
"""index: 8166, intensity: 22083.0, mobility: 0.936"""	0.538071	0.000481696	0.00402495	SVNELLTPQGPR	generic|tr_Q8CAD1_Q8CAD1_MOUSE__chrX_1_20851679_20851816_ENSMUST00000136451__II_836925|
"""index: 16736, intensity: 25314.0, mobility: 0.880"""	0.538026	0.000481696	0.00402616	SRMGAVPVMIPAQSKDGSIV	generic|sp_P97792_CXAR_MOUSE__chr16_1_78334866_78334964_ENSMUST00000231251|
"""index: 18088, intensity: 4533.0, mobility: 1.145"""	0.537616	0.000481696	0.00403724	IVQEMPPQSPANIYYKV	generic|sp_P52800_EFNB2_MOUSE__chr8_-1_8660480_8660584_ENSMUST00000209169__II_867982	|generic|tr_Q544L9_Q544L9_MOUSE|
"""index: 5364, intensity: 4084.0, mobility: 0.981"""	0.536961	0.000481696	0.00405501	AVWGDGSPEPSPRE	generic|sp_P01193_COLI_MOUSE|
"""index: 13616, intensity: 4415.0, mobility: 0.990"""	0.536744	0.000481696	0.00406089	EHPGAPPQPPAPLQPALAPPSRAVA	generic|sp_Q7TSJ2_MAP6_MOUSE__chr7_1_99336781_99337002_ENSMUST00000122101__II_884487	|generic|sp_Q7TSJ2-2_MAP6_MOUSE__chr7_1_99269285_99269317_ENSMUST00000208978__II_884487	|generic|tr_D3Z6W1_D3Z6W1_MOUSE__chr7_1_99269285_99269317_ENSMUST00000208978__II_884487|
"""index: 12912, intensity: 4016.0, mobility: 0.920"""	0.536483	0.000481696	0.00406802	AAPPPHPGAPHPPQVMLLHPPQG	generic|tr_A0A0U1RNZ9_A0A0U1RNZ9_MOUSE__II_883516	|generic|tr_A0A0U1RPL0_A0A0U1RPL0_MOUSE	|generic|tr_Q3TGG2_Q3TGG2_MOUSE	|generic|sp_Q7TQH0_ATX2L_MOUSE	|generic|sp_Q7TQH0-2_ATX2L_MOUSE	|generic|sp_Q7TQH0-3_ATX2L_MOUSE|
"""index: 6703, intensity: 4276.0, mobility: 1.035"""	0.536186	0.000481696	0.00407612	AKAPAPAAPAAAEPQAEAPAAAASSEQSVAVKE	generic|sp_Q91XV3_BASP1_MOUSE|
"""index: 4847, intensity: 3092.0, mobility: 0.952"""	0.536078	0.000481696	0.00407907	LADEVSASLAKQG	generic|II_1128081_TX=10090	|generic|II_1128079_TX=10090	|generic|tr_A0A0A0MQC7_A0A0A0MQC7_MOUSE	|generic|tr_A2A5Y6_A2A5Y6_MOUSE	|generic|sp_P10637_TAU_MOUSE	|generic|sp_P10637-2_TAU_MOUSE	|generic|sp_P10637-3_TAU_MOUSE	|generic|sp_P10637-4_TAU_MOUSE	|generic|tr_Q3UH19_Q3UH19_MOUSE	|generic|sp_P10637-6_TAU_MOUSE	|generic|tr_Q8C5K4_Q8C5K4_MOUSE	|generic|tr_Q547J4_Q547J4_MOUSE	|generic|tr_B1AQW2_B1AQW2_MOUSE	|generic|sp_TAU_HUMAN_|
"""index: 10234, intensity: 3894.0, mobility: 0.942"""	0.535924	0.000481696	0.00408328	VLEEQTALNKI	generic|tr_Q8BL04_Q8BL04_MOUSE	|generic|sp_Q810B8_SLIK4_MOUSE|
"""index: 14610, intensity: 17574.0, mobility: 0.887"""	0.535784	0.000481696	0.0040871	PGPTQTLSPNGENNNDIIQDNGTIIPFRKHTVR	generic|sp_Q8R001_MARE2_MOUSE	|generic|sp_Q8R001_MARE2_MOUSE	|generic|tr_E9Q1B7_E9Q1B7_MOUSE__chr18_1_23853664_23853702_ENSMUST00000155708	|generic|tr_E9Q1B7_E9Q1B7_MOUSE__chr18_1_23853664_23853702_ENSMUST00000155708|
"""index: 12558, intensity: 3315.0, mobility: 0.824"""	0.535581	0.000481696	0.00409267	APFPEVFGKEKVNE	generic|sp_CAS1_BOVIN_|
"""index: 4501, intensity: 2601.0, mobility: 1.167"""	0.534962	0.000481696	0.00410969	AAATPIIMSRSPTDAKS	generic|tr_A0A571BED8_A0A571BED8_MOUSE__chr11_-1_74395775_74395891_ENSMUST00000047488__II_1135417	|generic|sp_Q5SVL6_RPGP2_MOUSE__chr11_-1_74395775_74395891_ENSMUST00000047488__II_1135417	|generic|sp_Q5SVL6-2_RPGP2_MOUSE__chr11_-1_74395775_74395891_ENSMUST00000047488__II_1135417	|generic|II_1135436_TX=10090|
"""index: 6651, intensity: 4876.0, mobility: 0.932"""	0.534411	0.000481696	0.00412489	SAEPPPPEPPRI	generic|sp_Q8BIF0_C99L2_MOUSE	|generic|sp_Q8BIF0-2_C99L2_MOUSE	|generic|tr_I7HJQ8_I7HJQ8_MOUSE	|generic|tr_A2AP74_A2AP74_MOUSE|
"""index: 12177, intensity: 4681.0, mobility: 0.820"""	0.533116	0.000481696	0.00416083	SNVPLETRHFLFKTS	generic|II_1141222_TX=10090	|generic|tr_A0A0A0MQB7_A0A0A0MQB7_MOUSE	|generic|tr_B9EJ72_B9EJ72_MOUSE	|generic|sp_Q9WTS5_TEN2_MOUSE	|generic|tr_A0A0A0MQ92_A0A0A0MQ92_MOUSE|
"""index: 4650, intensity: 3024.0, mobility: 0.981"""	0.532495	0.000481696	0.0041782	AVWGDGSPEPSPRE	generic|sp_P01193_COLI_MOUSE|
"""index: 22843, intensity: 3268.0, mobility: 0.937"""	0.532263	0.000481696	0.00418468	QEPVLGPVRGPF	generic|sp_CASB_BOVIN_|
"""index: 22768, intensity: 9957.0, mobility: 0.895"""	0.531808	0.000481696	0.00419747	DADSSVEKQVALLKALYGHGQISH	generic|tr_A0A0A0MQA8_A0A0A0MQA8_MOUSE	|generic|sp_P41539_TKN1_MOUSE|
"""index: 18858, intensity: 6429.0, mobility: 1.048"""	0.531469	0.000481696	0.00420701	SIQDLSGGSRQQEAPSNLSVNELLTPQGPR	generic|tr_Q8CAD1_Q8CAD1_MOUSE__chrX_1_20851679_20851816_ENSMUST00000136451__II_836925|
"""index: 23877, intensity: 13972.0, mobility: 0.815"""	0.531435	0.000481696	0.00420798	TLADEVSASLAKQGL	generic|II_1128081_TX=10090	|generic|II_1128079_TX=10090	|generic|tr_A0A0A0MQC7_A0A0A0MQC7_MOUSE	|generic|tr_A2A5Y6_A2A5Y6_MOUSE	|generic|sp_P10637_TAU_MOUSE	|generic|sp_P10637-2_TAU_MOUSE	|generic|sp_P10637-4_TAU_MOUSE	|generic|tr_Q3UH19_Q3UH19_MOUSE	|generic|sp_P10637-6_TAU_MOUSE	|generic|tr_Q8C5K4_Q8C5K4_MOUSE	|generic|tr_Q547J4_Q547J4_MOUSE	|generic|tr_B1AQW2_B1AQW2_MOUSE	|generic|sp_TAU_HUMAN_|
"""index: 5121, intensity: 3532.0, mobility: 1.160"""	0.531061	0.000481696	0.00421851	SKQETQSAEPPPPEPPRI	generic|sp_Q8BIF0_C99L2_MOUSE	|generic|sp_Q8BIF0-2_C99L2_MOUSE	|generic|tr_I7HJQ8_I7HJQ8_MOUSE	|generic|tr_A2AP74_A2AP74_MOUSE|
"""index: 5138, intensity: 2671.0, mobility: 0.753"""	0.529695	0.000481696	0.00425731	LLDEGHYPVRESP	generic|tr_Q3UZU8_Q3UZU8_MOUSE	|generic|sp_P16014_SCG1_MOUSE	|generic|tr_Q8BP91_Q8BP91_MOUSE|
"""index: 11561, intensity: 3942.0, mobility: 0.854"""	0.529624	0.000481696	0.00425932	SKMAEEKLILKMEQIKENR	generic|tr_Q9CZ46_Q9CZ46_MOUSE__IP_987562	|generic|tr_Q545S4_Q545S4_MOUSE|
"""index: 17832, intensity: 3269.0, mobility: 1.054"""	0.529615	0.000481696	0.00425959	SAGPQSQLLASVIAEKSRSPVQQ	generic|sp_Q9QYB8-2_ADDB_MOUSE|
"""index: 16999, intensity: 6370.0, mobility: 1.002"""	0.529285	0.000481696	0.00426901	EHPGAPPQPPAPLQPALAPPSRAVAIE	generic|sp_Q7TSJ2_MAP6_MOUSE__chr7_1_99336781_99337002_ENSMUST00000122101__II_884487	|generic|sp_Q7TSJ2-2_MAP6_MOUSE__chr7_1_99269285_99269317_ENSMUST00000208978__II_884487	|generic|tr_D3Z6W1_D3Z6W1_MOUSE__chr7_1_99269285_99269317_ENSMUST00000208978__II_884487|
"""index: 6997, intensity: 3051.0, mobility: 0.910"""	0.529261	0.000481696	0.0042697	LSRAQPAPKPEPSFSEYASVQVQRK	generic|sp_P97797_SHPS1_MOUSE	|generic|sp_P97797-2_SHPS1_MOUSE	|generic|sp_P97797-3_SHPS1_MOUSE	|generic|sp_P97797-4_SHPS1_MOUSE	|generic|tr_Q2M4I8_Q2M4I8_MOUSE	|generic|tr_E0CX65_E0CX65_MOUSE|
"""index: 4395, intensity: 4605.0, mobility: 0.836"""	0.529238	0.000481696	0.00427036	GVASVAEKTKEQASHLG	generic|sp_Q91ZZ3_SYUB_MOUSE|
"""index: 6769, intensity: 28194.0, mobility: 0.888"""	0.529158	0.000481696	0.00427266	VANPNSAIFGGARPREEVVQKEQE	generic|tr_Q80U88_Q80U88_MOUSE__chr5_-1_134625358_134625459_ENSMUST00000202289__II_929730	|generic|tr_Q3V244_Q3V244_MOUSE__chr5_-1_134625358_134625459_ENSMUST00000202289__II_929730	|generic|tr_Q3TG58_Q3TG58_MOUSE__chr5_-1_134625358_134625459_ENSMUST00000202289__II_929730	|generic|tr_Q564E5_Q564E5_MOUSE__chr5_-1_134625358_134625459_ENSMUST00000202289__II_929730|
"""index: 6923, intensity: 4285.0, mobility: 0.816"""	0.5291	0.000481696	0.00427432	STPTGITDHIAQGRNFS	generic|sp_Q9CRD0-3_OCAD1_MOUSE__chr5_1_73304560_73304688_ENSMUST00000201739|
"""index: 21890, intensity: 7452.0, mobility: 0.880"""	0.528955	0.000481696	0.00427847	LPGPLQDMFK	generic|sp_P63040_CPLX1_MOUSE	|generic|sp_P84086_CPLX2_MOUSE|
"""index: 1133, intensity: 5057.0, mobility: 0.852"""	0.528267	0.000481696	0.00429825	AGTRESVDSAKPRVY	generic|sp_P35455_NEU2_MOUSE|
"""index: 3128, intensity: 7724.0, mobility: 0.931"""	0.527905	0.000481696	0.00430867	LVQLAGTRESVDSAKPR	generic|sp_P35455_NEU2_MOUSE|
"""index: 5427, intensity: 22076.0, mobility: 0.838"""	0.527898	0.000481696	0.00430889	NAPPEPVPPPRAAPAPTHV	generic|sp_Q0VGU4_VGF_MOUSE|
"""index: 7554, intensity: 4032.0, mobility: 1.031"""	0.527624	0.000481696	0.0043168	NPHVNPLPTGYEDE	generic|tr_Q9DCW5_Q9DCW5_MOUSE__chr5_-1_115345843_115345878_ENSMUST00000137766__II_938222	|generic|sp_P43024_CX6A1_MOUSE__chr5_-1_115345843_115345878_ENSMUST00000137766__II_938222|
"""index: 8236, intensity: 35639.0, mobility: 0.933"""	0.527366	0.000481696	0.00432425	SVNELLTPQGPR	generic|tr_Q8CAD1_Q8CAD1_MOUSE__chrX_1_20851679_20851816_ENSMUST00000136451__II_836925|
"""index: 15024, intensity: 5088.0, mobility: 0.840"""	0.527219	0.000481696	0.00432851	ASVTTQPTEFKIKL	generic|tr_Q3U8V1_Q3U8V1_MOUSE__chr15_-1_83149191_83149238_ENSMUST00000149802	|generic|tr_Q3TJ78_Q3TJ78_MOUSE__chr15_-1_83149191_83149238_ENSMUST00000149802	|generic|tr_Q3UDD3_Q3UDD3_MOUSE__chr15_-1_83149191_83149238_ENSMUST00000149802	|generic|tr_Q571G8_Q571G8_MOUSE__chr15_-1_83149191_83149238_ENSMUST00000149802	|generic|sp_Q8BG81_PDIP3_MOUSE__chr15_-1_83149191_83149238_ENSMUST00000149802|
"""index: 22361, intensity: 4259.0, mobility: 0.946"""	0.527068	0.000481696	0.00433289	EKSQTPLVTLFKNAIIKN	generic|sp_P01193_COLI_MOUSE|
"""index: 4496, intensity: 2577.0, mobility: 0.789"""	0.526569	0.000481696	0.0043474	LPLVDTHSKRTL	generic|tr_Q3V2S4_Q3V2S4_MOUSE__chr2_1_13574750_13574998_ENSMUST00000155605__II_1014555	|generic|tr_Q3UAX1_Q3UAX1_MOUSE__chr2_1_13574750_13574998_ENSMUST00000155605__II_1014555	|generic|tr_Q3TFD9_Q3TFD9_MOUSE__chr2_1_13574750_13574998_ENSMUST00000155605__II_1014555	|generic|tr_Q5FWJ3_Q5FWJ3_MOUSE__chr2_1_13574750_13574998_ENSMUST00000155605__II_1014555	|generic|tr_Q3UD36_Q3UD36_MOUSE__chr2_1_13574750_13574998_ENSMUST00000155605__II_1014555	|generic|tr_Q3TWV0_Q3TWV0_MOUSE__chr2_1_13574750_13574998_ENSMUST00000155605__II_1014555	|generic|tr_Q3U6S1_Q3U6S1_MOUSE__chr2_1_13582473_13582514_ENSMUST00000193675|
"""index: 7130, intensity: 80645.0, mobility: 0.900"""	0.52651	0.000481696	0.00434913	AEPPPPEPPRI	generic|sp_Q8BIF0_C99L2_MOUSE	|generic|sp_Q8BIF0-2_C99L2_MOUSE	|generic|tr_I7HJQ8_I7HJQ8_MOUSE	|generic|tr_A2AP74_A2AP74_MOUSE|
"""index: 2499, intensity: 16469.0, mobility: 0.836"""	0.526239	0.000481696	0.00435705	IAQDNEPEKPVADSETKM	generic|tr_Q543U3_Q543U3_MOUSE__chr15_-1_8636132_8636311_ENSMUST00000125997__II_1092018	|generic|tr_Q8C3T7_Q8C3T7_MOUSE__chr15_-1_8636132_8636311_ENSMUST00000125997	|generic|tr_Q8C7W8_Q8C7W8_MOUSE__chr15_-1_8636132_8636311_ENSMUST00000125997|
"""index: 4371, intensity: 7465.0, mobility: 0.868"""	0.525637	0.000481696	0.00437465	SQIDDHVPKRASARILAPPGGRSSG	generic|sp_Q9EQF6_DPYL5_MOUSE__chr5_1_30791522_30791638_ENSMUST00000198503__II_944569|
"""index: 12309, intensity: 3836.0, mobility: 1.012"""	0.524789	0.000481696	0.00439956	QMEEKPVPAAPVPSPVAPAPVPSRRNPPGGKSSLVLG	generic|sp_P97825_JUPI1_MOUSE__II_1124041|
"""index: 16173, intensity: 7894.0, mobility: 0.853"""	0.524544	0.000481696	0.0044068	RMGAVPVMIPAQSKDGSIV	generic|sp_P97792_CXAR_MOUSE__chr16_1_78334866_78334964_ENSMUST00000231251|
"""index: 6465, intensity: 9165.0, mobility: 0.915"""	0.524214	0.000481696	0.00441655	AEPPPPEPPRI	generic|sp_Q8BIF0_C99L2_MOUSE	|generic|sp_Q8BIF0-2_C99L2_MOUSE	|generic|tr_I7HJQ8_I7HJQ8_MOUSE	|generic|tr_A2AP74_A2AP74_MOUSE|
"""index: 2248, intensity: 17552.0, mobility: 0.903"""	0.523943	0.000481696	0.00442458	KTETQEKNPLPSKETIEQEKQAG	generic|sp_P20065_TYB4_MOUSE__chrX_-1_167207501_167208325_ENSMUST00000112175	|generic|tr_Q6ZWX2_Q6ZWX2_MOUSE__chrX_-1_167207501_167208325_ENSMUST00000112175|
"""index: 12592, intensity: 13415.0, mobility: 0.978"""	0.521136	0.000481696	0.00450858	LKPRTVATPLNQVANPNSAIFGGARPREEVVQKEQE	generic|tr_Q80U88_Q80U88_MOUSE__chr5_-1_134625358_134625459_ENSMUST00000202289__II_929730	|generic|tr_Q3V244_Q3V244_MOUSE__chr5_-1_134625358_134625459_ENSMUST00000202289__II_929730	|generic|tr_Q3TG58_Q3TG58_MOUSE__chr5_-1_134625358_134625459_ENSMUST00000202289__II_929730	|generic|tr_Q564E5_Q564E5_MOUSE__chr5_-1_134625358_134625459_ENSMUST00000202289__II_929730|
"""index: 7099, intensity: 5152.0, mobility: 0.926"""	0.520948	0.000481696	0.00451426	PEPQPEPEPEPEPEPQPEPEPEQ	generic|tr_C4IXT3_C4IXT3_MOUSE__chr11_-1_61157167_61157217_ENSMUST00000173525|
"""index: 19243, intensity: 4789.0, mobility: 0.989"""	0.520748	0.000481696	0.0045203	TLAEDVTAALAKQG	generic|sp_P20357_MTAP2_MOUSE__chr1_1_66438885_66439007_ENSMUST00000172486	|generic|tr_Q80ZL4_Q80ZL4_MOUSE__chr1_1_66438885_66439007_ENSMUST00000172486	|generic|tr_Q3TLQ0_Q3TLQ0_MOUSE__chr1_1_66438885_66439007_ENSMUST00000172486	|generic|tr_Q80X35_Q80X35_MOUSE__chr1_1_66438885_66439007_ENSMUST00000172486	|generic|tr_B2KGT5_B2KGT5_MOUSE__chr1_1_66438885_66439007_ENSMUST00000172486	|generic|tr_A0A668KLC6_A0A668KLC6_MOUSE__chr1_1_66438885_66439007_ENSMUST00000172486|
"""index: 17113, intensity: 7861.0, mobility: 1.035"""	0.520258	0.000481696	0.00453517	EHPGAPPQPPAPLQPALAPPSRAVAIE	generic|sp_Q7TSJ2_MAP6_MOUSE__chr7_1_99336781_99337002_ENSMUST00000122101__II_884487	|generic|sp_Q7TSJ2-2_MAP6_MOUSE__chr7_1_99269285_99269317_ENSMUST00000208978__II_884487	|generic|tr_D3Z6W1_D3Z6W1_MOUSE__chr7_1_99269285_99269317_ENSMUST00000208978__II_884487|
"""index: 11469, intensity: 3675.0, mobility: 0.911"""	0.520028	0.000481696	0.00454218	FSLGFDEPAEQPVRKNKMAS	generic|sp_P97825_JUPI1_MOUSE__II_1124041	|generic|II_1124038_TX=10090|
"""index: 16423, intensity: 2515.0, mobility: 1.151"""	0.519275	0.000481696	0.00456513	VPERAPLPPPVPSQFQA	generic|sp_Q0VGU4_VGF_MOUSE|
"""index: 18598, intensity: 10118.0, mobility: 1.021"""	0.519173	0.000481696	0.00456825	SLSAASAPLVETSTPL	generic|sp_Q9QXV0_PCS1N_MOUSE|
"""index: 17871, intensity: 5562.0, mobility: 0.869"""	0.519062	0.000481696	0.00457165	VAPFPEVFGK	generic|sp_CAS1_BOVIN_|
"""index: 2677, intensity: 2737.0, mobility: 0.744"""	0.519035	0.000481696	0.00457248	LDEGHYPVRESP	generic|tr_Q3UZU8_Q3UZU8_MOUSE	|generic|sp_P16014_SCG1_MOUSE	|generic|tr_Q8BP91_Q8BP91_MOUSE|
"""index: 1339, intensity: 2527.0, mobility: 0.767"""	0.519024	0.000481696	0.00457281	AEIEKFDKSKLK	generic|sp_P20065_TYB4_MOUSE__chrX_-1_167207501_167208325_ENSMUST00000112175	|generic|tr_Q6ZWX2_Q6ZWX2_MOUSE__chrX_-1_167207501_167208325_ENSMUST00000112175|
"""index: 4601, intensity: 5864.0, mobility: 0.877"""	0.518959	0.000481696	0.0045748	TDTEDKGEFLSEGGGVR	generic|sp_E9PV24_FIBA_MOUSE	|generic|sp_E9PV24-2_FIBA_MOUSE|
"""index: 5194, intensity: 11459.0, mobility: 0.853"""	0.518532	0.000481696	0.00458792	NAPPEPVPPPRAAPAPTHV	generic|sp_Q0VGU4_VGF_MOUSE|
"""index: 1605, intensity: 2915.0, mobility: 1.110"""	0.517468	0.000481696	0.00462073	QSPQQHSSGDPTEEESPV	generic|tr_Q3UWP4_Q3UWP4_MOUSE	|generic|tr_Q8C2E6_Q8C2E6_MOUSE	|generic|tr_Q3TRK9_Q3TRK9_MOUSE	|generic|tr_Q8BPS5_Q8BPS5_MOUSE	|generic|sp_P53986_MOT1_MOUSE	|generic|tr_Q3TIU1_Q3TIU1_MOUSE|
"""index: 17101, intensity: 5596.0, mobility: 0.885"""	0.516886	0.000481696	0.00463879	EPVLGPVRGPF	generic|sp_CASB_BOVIN_|
"""index: 5952, intensity: 4482.0, mobility: 1.162"""	0.516861	0.000481696	0.00463955	AYPTQPGQGYSQQSSQPYG	generic|tr_Q91VQ2_Q91VQ2_MOUSE__II_878670	|generic|tr_Q3UK30_Q3UK30_MOUSE__II_878670	|generic|tr_Q8CFQ9_Q8CFQ9_MOUSE__II_878670	|generic|tr_Q564D0_Q564D0_MOUSE__II_878670|
"""index: 2346, intensity: 3651.0, mobility: 0.925"""	0.516105	0.000481696	0.00466312	AAGEKAEEPAPGATAGDASSAAGPEQE	generic|sp_P26645_MARCS_MOUSE	|generic|tr_A0A0A1HAM8_A0A0A1HAM8_MOUSE|
"""index: 18880, intensity: 3335.0, mobility: 1.059"""	0.515874	0.000481696	0.00467032	AAAPMIGYPMPTGYSQ	generic|tr_Q921Y3_Q921Y3_MOUSE__chr11_-1_106781850_106782137_ENSMUST00000133426__II_1125049	|generic|tr_Q9CSD9_Q9CSD9_MOUSE__chr11_-1_106783954_106783992_ENSMUST00000133426__II_1125049	|generic|tr_Q3V0Z8_Q3V0Z8_MOUSE__chr11_-1_106784876_106784983_ENSMUST00000133426__II_1125049	|generic|tr_A1L333_A1L333_MOUSE__chr11_-1_106784876_106784983_ENSMUST00000133426__II_1125049	|generic|tr_Q3UXW3_Q3UXW3_MOUSE__chr11_-1_106784876_106784983_ENSMUST00000133426__II_1125049	|generic|tr_Q5U222_Q5U222_MOUSE__chr11_-1_106784876_106784983_ENSMUST00000133426__II_1125049	|generic|tr_Q8BTS0_Q8BTS0_MOUSE__chr11_-1_106784876_106784983_ENSMUST00000133426__II_1125049|
"""index: 13154, intensity: 46179.0, mobility: 1.003"""	0.514391	0.000481696	0.00471695	QMEEKPVPAAPVPSPVAPAPVPSRRNPPGGKSSLVLG	generic|sp_P97825_JUPI1_MOUSE__II_1124041|
"""index: 25267, intensity: 2649.0, mobility: 1.080"""	0.514363	0.000481696	0.00471786	LLYQEPVLGPVRGPF	generic|sp_CASB_BOVIN_|
"""index: 5378, intensity: 6530.0, mobility: 0.980"""	0.513832	0.000481696	0.00473465	AVWGDGSPEPSPRE	generic|sp_P01193_COLI_MOUSE|
"""index: 3663, intensity: 16760.0, mobility: 0.806"""	0.51368	0.000481696	0.00473949	TLPTKETIEQEKRSEIS	generic|tr_A6H6H4_A6H6H4_MOUSE|
"""index: 3674, intensity: 32117.0, mobility: 0.873"""	0.513216	0.000481696	0.00475424	TLPTKETIEQEKRSEIS	generic|tr_A6H6H4_A6H6H4_MOUSE|
"""index: 1391, intensity: 5700.0, mobility: 0.824"""	0.512705	0.000481696	0.00477053	QIDDNIPRRTTQ	generic|sp_O08553_DPYL2_MOUSE|
"""index: 811, intensity: 2725.0, mobility: 0.985"""	0.512481	0.000481696	0.00477769	GVASVAEKTKEQA	generic|sp_Q91ZZ3_SYUB_MOUSE|
"""index: 26922, intensity: 7335.0, mobility: 1.076"""	0.512379	0.000481696	0.00478095	LEQQLPYAFFTQTG	generic|II_866636_TX=10090	|generic|sp_Q68ED7_CRTC1_MOUSE__chr8_-1_70386124_70386300_ENSMUST00000142769|
"""index: 13155, intensity: 6452.0, mobility: 0.952"""	0.512275	0.000481696	0.00478431	VAEDAVSRPKDDGVPEVRAA	generic|tr_A0A087WQ93_A0A087WQ93_MOUSE	|generic|sp_Q0VGU4_VGF_MOUSE|
"""index: 13700, intensity: 3625.0, mobility: 1.120"""	0.511552	0.000481696	0.00480751	YGGFMTSEKSQTPLVT	generic|sp_P01193_COLI_MOUSE|
"""index: 15321, intensity: 5011.0, mobility: 0.935"""	0.511328	0.000481696	0.00481473	GGSRQQEAPSNLSVNELLTPQGPR	generic|tr_Q8CAD1_Q8CAD1_MOUSE__chrX_1_20851679_20851816_ENSMUST00000136451__II_836925|
"""index: 2193, intensity: 4384.0, mobility: 0.814"""	0.51125	0.000481696	0.00481725	MKETIMNQEKLAK	generic|II_1106078_TX=10090	|generic|IP_970468_TX=10090	|generic|sp_Q64152_BTF3_MOUSE	|generic|sp_Q64152-2_BTF3_MOUSE|
"""index: 9505, intensity: 4689.0, mobility: 1.197"""	0.509823	0.000481696	0.00486352	GSQQPPQPQQAYSQKALL	generic|sp_P70297_STAM1_MOUSE__chr2_1_14102418_14102489_ENSMUST00000193636__II_1014500	|generic|IP_1121602_TX=10090	|generic|tr_Q3UMC8_Q3UMC8_MOUSE__chr2_1_14102418_14102489_ENSMUST00000193636	|generic|tr_Q9CU37_Q9CU37_MOUSE	|generic|tr_Q3TPR2_Q3TPR2_MOUSE__chr2_1_14141735_14141881_ENSMUST00000193636|
"""index: 14665, intensity: 4135.0, mobility: 1.107"""	0.509592	0.000481696	0.00487105	VAPFPEVFGKEKVN	generic|sp_CAS1_BOVIN_|
"""index: 3062, intensity: 2802.0, mobility: 1.208"""	0.509591	0.000481696	0.00487109	TVPDSNSVPAGQATPSKGVTAS	generic|tr_A0A0A6YY91_A0A0A6YY91_MOUSE__II_850562	|generic|sp_P13595_NCAM1_MOUSE|
"""index: 2772, intensity: 38435.0, mobility: 0.925"""	0.509531	0.000481696	0.00487306	IVAPPGGRSNITS	generic|tr_Q3TXY0_Q3TXY0_MOUSE__chr5_1_37273379_37273519_ENSMUST00000202377	|generic|tr_Q3TAS8_Q3TAS8_MOUSE__chr18_-1_43324332_43324412_ENSMUST00000237707	|generic|tr_Q6P1J1_Q6P1J1_MOUSE__chr5_1_37273379_37273519_ENSMUST00000202377	|generic|sp_P97427_DPYL1_MOUSE__chr5_1_37273379_37273519_ENSMUST00000202377	|generic|tr_E9PWE8_E9PWE8_MOUSE__chr18_-1_43324332_43324412_ENSMUST00000237707	|generic|sp_Q62188_DPYL3_MOUSE__chr18_-1_43324332_43324412_ENSMUST00000237707	|generic|tr_Q3TY94_Q3TY94_MOUSE__chr5_1_37273379_37273519_ENSMUST00000202377	|generic|tr_Q3TT92_Q3TT92_MOUSE__chr18_-1_43324332_43324412_ENSMUST00000237707|
"""index: 18151, intensity: 3346.0, mobility: 0.948"""	0.509301	0.000481696	0.00488056	AGPSGLGTGGLDISKSLIRNAA	generic|tr_A0A0N4SVB5_A0A0N4SVB5_MOUSE	|generic|sp_Q6PE13_PRRT3_MOUSE|
"""index: 26353, intensity: 20634.0, mobility: 0.859"""	0.507893	0.000481696	0.0049268	QKESTLHLVLRLRGG	generic|tr_B0LAC2_B0LAC2_MOUSE__IP_825414	|generic|tr_E9Q5F6_E9Q5F6_MOUSE__II_647476	|generic|tr_E9Q5F6_E9Q5F6_MOUSE__II_647476	|generic|tr_Q922Z8_Q922Z8_MOUSE__II_647476	|generic|tr_Q922Z8_Q922Z8_MOUSE__II_647476	|generic|tr_Q922Z8_Q922Z8_MOUSE__II_647476	|generic|tr_Q922Z8_Q922Z8_MOUSE__II_647476	|generic|tr_Q922Z8_Q922Z8_MOUSE__II_647476	|generic|tr_Q922Z8_Q922Z8_MOUSE__II_647476	|generic|tr_Q922Z8_Q922Z8_MOUSE__II_647476	|generic|tr_Q3TH47_Q3TH47_MOUSE__II_647476	|generic|tr_Q3TH47_Q3TH47_MOUSE__II_647476	|generic|tr_Q3TH47_Q3TH47_MOUSE__II_647476	|generic|tr_Q8VC46_Q8VC46_MOUSE__II_647476	|generic|tr_Q8VC46_Q8VC46_MOUSE__II_647476	|generic|tr_Q8VC46_Q8VC46_MOUSE__II_647476	|generic|tr_Q8VC46_Q8VC46_MOUSE__II_647476	|generic|tr_Q8VC46_Q8VC46_MOUSE__II_647476	|generic|tr_Q8VC46_Q8VC46_MOUSE__II_647476	|generic|tr_Q8VC46_Q8VC46_MOUSE__II_647476	|generic|tr_Q8VC46_Q8VC46_MOUSE__II_647476	|generic|tr_Q922B0_Q922B0_MOUSE__II_647476	|generic|tr_Q922B0_Q922B0_MOUSE__II_647476	|generic|tr_Q5SX22_Q5SX22_MOUSE__II_647476	|generic|tr_Q5SX22_Q5SX22_MOUSE__II_647476	|generic|tr_Q5SX22_Q5SX22_MOUSE__II_647476	|generic|tr_Q8R0Z9_Q8R0Z9_MOUSE__II_647476	|generic|tr_Q8R0Z9_Q8R0Z9_MOUSE__II_647476	|generic|tr_Q8R0Z9_Q8R0Z9_MOUSE__II_647476	|generic|tr_Q8R0Z9_Q8R0Z9_MOUSE__II_647476	|generic|sp_P0CG50_UBC_MOUSE__II_647476	|generic|sp_P0CG50_UBC_MOUSE__II_647476	|generic|sp_P0CG50_UBC_MOUSE__II_647476	|generic|sp_P0CG50_UBC_MOUSE__II_647476	|generic|sp_P0CG50_UBC_MOUSE__II_647476	|generic|sp_P0CG50_UBC_MOUSE__II_647476	|generic|sp_P0CG50_UBC_MOUSE__II_647476	|generic|sp_P0CG50_UBC_MOUSE__II_647476	|generic|sp_P0CG50_UBC_MOUSE__II_647476	|generic|tr_Q78XY9_Q78XY9_MOUSE__II_647476	|generic|tr_Q78XY9_Q78XY9_MOUSE__II_647476	|generic|tr_Q78XY9_Q78XY9_MOUSE__II_647476	|generic|tr_Q78XY9_Q78XY9_MOUSE__II_647476	|generic|tr_A5JUZ1_A5JUZ1_MOUSE__II_647476	|generic|sp_P62984_RL40_MOUSE__II_866586	|generic|tr_E9QNP0_E9QNP0_MOUSE__II_866571	|generic|tr_E9Q4P0_E9Q4P0_MOUSE__II_866571	|generic|tr_A0A0A6YW67_A0A0A6YW67_MOUSE__II_647476	|generic|tr_E9Q9J0_E9Q9J0_MOUSE__II_647476	|generic|tr_Q642L7_Q642L7_MOUSE__II_647476	|generic|IP_899761_TX=10090	|generic|IP_1119889_TX=10090	|generic|sp_RS27A_HUMAN_|
"""index: 6271, intensity: 59346.0, mobility: 0.872"""	0.507731	0.000481696	0.00493216	EPPPPEPPRI	generic|sp_Q8BIF0_C99L2_MOUSE	|generic|sp_Q8BIF0-2_C99L2_MOUSE	|generic|tr_I7HJQ8_I7HJQ8_MOUSE	|generic|tr_A2AP74_A2AP74_MOUSE|
"""index: 22142, intensity: 2727.0, mobility: 1.213"""	0.507624	0.000481696	0.00493568	AYPATAAAAPMIGYPMPTGYSQ	generic|tr_Q921Y3_Q921Y3_MOUSE__chr11_-1_106781850_106782137_ENSMUST00000133426__II_1125049	|generic|tr_Q9CSD9_Q9CSD9_MOUSE__chr11_-1_106783954_106783992_ENSMUST00000133426__II_1125049	|generic|tr_Q3V0Z8_Q3V0Z8_MOUSE__chr11_-1_106784876_106784983_ENSMUST00000133426__II_1125049	|generic|tr_A1L333_A1L333_MOUSE__chr11_-1_106784876_106784983_ENSMUST00000133426__II_1125049	|generic|tr_Q3UXW3_Q3UXW3_MOUSE__chr11_-1_106784876_106784983_ENSMUST00000133426__II_1125049	|generic|tr_Q5U222_Q5U222_MOUSE__chr11_-1_106784876_106784983_ENSMUST00000133426__II_1125049	|generic|tr_Q8BTS0_Q8BTS0_MOUSE__chr11_-1_106784876_106784983_ENSMUST00000133426__II_1125049|
"""index: 5126, intensity: 5214.0, mobility: 0.821"""	0.507579	0.000481696	0.00493717	KQETQSAEPPPPEPPRI	generic|sp_Q8BIF0_C99L2_MOUSE	|generic|sp_Q8BIF0-2_C99L2_MOUSE	|generic|tr_I7HJQ8_I7HJQ8_MOUSE	|generic|tr_A2AP74_A2AP74_MOUSE|
"""index: 13024, intensity: 4994.0, mobility: 1.003"""	0.507501	0.000481696	0.00493976	STLPQTGGSQQPPQPQQAYSQKALL	generic|sp_P70297_STAM1_MOUSE__chr2_1_14102418_14102489_ENSMUST00000193636__II_1014500	|generic|IP_1121602_TX=10090	|generic|tr_Q3UMC8_Q3UMC8_MOUSE__chr2_1_14102418_14102489_ENSMUST00000193636	|generic|tr_Q9CU37_Q9CU37_MOUSE	|generic|tr_Q3TPR2_Q3TPR2_MOUSE__chr2_1_14141735_14141881_ENSMUST00000193636|
"""index: 21199, intensity: 4860.0, mobility: 1.065"""	0.506441	0.000481696	0.00497495	LYQEPVLGPVRGPF	generic|sp_CASB_BOVIN_|
"""index: 10641, intensity: 4401.0, mobility: 0.898"""	0.505495	0.000481696	0.00500659	VVNQKSPYFPNQYSQDKAL	generic|sp_Q03517_SCG2_MOUSE	|generic|tr_Q4W8U9_Q4W8U9_MOUSE|
"""index: 7088, intensity: 6783.0, mobility: 1.076"""	0.505449	0.000481696	0.00500812	AEEEAVWGDGSPEPSPRE	generic|sp_P01193_COLI_MOUSE|
"""index: 4640, intensity: 4227.0, mobility: 0.895"""	0.505441	0.000481696	0.00500838	TDTEDKGEFLSEGGGVR	generic|sp_E9PV24_FIBA_MOUSE	|generic|sp_E9PV24-2_FIBA_MOUSE|
"""index: 14011, intensity: 4429.0, mobility: 1.054"""	0.505133	0.000481696	0.00501871	GQPASGGGGGYGPQGDYGQQGYGQQGAPTSFSNQM	generic|sp_Q62277_SYPH_MOUSE|
"""index: 23478, intensity: 5543.0, mobility: 0.949"""	0.504983	0.000481696	0.00502377	QEPVLGPVRGPF	generic|sp_CASB_BOVIN_|
"""index: 3002, intensity: 14263.0, mobility: 0.804"""	0.504885	0.000481696	0.00502707	AGFNSTGLPHSHSTTRV	generic|tr_A0A5S9EES2_A0A5S9EES2_MOUSE	|generic|tr_A2AGI2_A2AGI2_MOUSE	|generic|tr_B2RWZ9_B2RWZ9_MOUSE	|generic|tr_Q69ZI4_Q69ZI4_MOUSE	|generic|tr_A0A5S9EER5_A0A5S9EER5_MOUSE	|generic|tr_A2AGI3_A2AGI3_MOUSE	|generic|sp_Q8BYM5_NLGN3_MOUSE|
"""index: 3185, intensity: 2586.0, mobility: 1.050"""	0.504482	0.000481696	0.00504066	SLSGSQIDDHVPK	generic|sp_Q9EQF6_DPYL5_MOUSE__chr5_1_30791522_30791638_ENSMUST00000198503__II_944569|
"""index: 19393, intensity: 18413.0, mobility: 1.056"""	0.50435	0.000481696	0.00504511	AAAPMIGYPMPTGYSQ	generic|tr_Q921Y3_Q921Y3_MOUSE__chr11_-1_106781850_106782137_ENSMUST00000133426__II_1125049	|generic|tr_Q9CSD9_Q9CSD9_MOUSE__chr11_-1_106783954_106783992_ENSMUST00000133426__II_1125049	|generic|tr_Q3V0Z8_Q3V0Z8_MOUSE__chr11_-1_106784876_106784983_ENSMUST00000133426__II_1125049	|generic|tr_A1L333_A1L333_MOUSE__chr11_-1_106784876_106784983_ENSMUST00000133426__II_1125049	|generic|tr_Q3UXW3_Q3UXW3_MOUSE__chr11_-1_106784876_106784983_ENSMUST00000133426__II_1125049	|generic|tr_Q5U222_Q5U222_MOUSE__chr11_-1_106784876_106784983_ENSMUST00000133426__II_1125049	|generic|tr_Q8BTS0_Q8BTS0_MOUSE__chr11_-1_106784876_106784983_ENSMUST00000133426__II_1125049|
"""index: 26378, intensity: 17735.0, mobility: 0.847"""	0.504349	0.000481696	0.00504514	KESTLHLVLRLRGG	generic|tr_B0LAC2_B0LAC2_MOUSE__IP_825414	|generic|tr_E9Q5F6_E9Q5F6_MOUSE__II_647476	|generic|tr_E9Q5F6_E9Q5F6_MOUSE__II_647476	|generic|tr_Q922Z8_Q922Z8_MOUSE__II_647476	|generic|tr_Q922Z8_Q922Z8_MOUSE__II_647476	|generic|tr_Q922Z8_Q922Z8_MOUSE__II_647476	|generic|tr_Q922Z8_Q922Z8_MOUSE__II_647476	|generic|tr_Q922Z8_Q922Z8_MOUSE__II_647476	|generic|tr_Q922Z8_Q922Z8_MOUSE__II_647476	|generic|tr_Q922Z8_Q922Z8_MOUSE__II_647476	|generic|tr_Q3TH47_Q3TH47_MOUSE__II_647476	|generic|tr_Q3TH47_Q3TH47_MOUSE__II_647476	|generic|tr_Q3TH47_Q3TH47_MOUSE__II_647476	|generic|tr_Q8VC46_Q8VC46_MOUSE__II_647476	|generic|tr_Q8VC46_Q8VC46_MOUSE__II_647476	|generic|tr_Q8VC46_Q8VC46_MOUSE__II_647476	|generic|tr_Q8VC46_Q8VC46_MOUSE__II_647476	|generic|tr_Q8VC46_Q8VC46_MOUSE__II_647476	|generic|tr_Q8VC46_Q8VC46_MOUSE__II_647476	|generic|tr_Q8VC46_Q8VC46_MOUSE__II_647476	|generic|tr_Q8VC46_Q8VC46_MOUSE__II_647476	|generic|tr_Q922B0_Q922B0_MOUSE__II_647476	|generic|tr_Q922B0_Q922B0_MOUSE__II_647476	|generic|tr_Q5SX22_Q5SX22_MOUSE__II_647476	|generic|tr_Q5SX22_Q5SX22_MOUSE__II_647476	|generic|tr_Q5SX22_Q5SX22_MOUSE__II_647476	|generic|tr_Q8R0Z9_Q8R0Z9_MOUSE__II_647476	|generic|tr_Q8R0Z9_Q8R0Z9_MOUSE__II_647476	|generic|tr_Q8R0Z9_Q8R0Z9_MOUSE__II_647476	|generic|tr_Q8R0Z9_Q8R0Z9_MOUSE__II_647476	|generic|sp_P0CG50_UBC_MOUSE__II_647476	|generic|sp_P0CG50_UBC_MOUSE__II_647476	|generic|sp_P0CG50_UBC_MOUSE__II_647476	|generic|sp_P0CG50_UBC_MOUSE__II_647476	|generic|sp_P0CG50_UBC_MOUSE__II_647476	|generic|sp_P0CG50_UBC_MOUSE__II_647476	|generic|sp_P0CG50_UBC_MOUSE__II_647476	|generic|sp_P0CG50_UBC_MOUSE__II_647476	|generic|sp_P0CG50_UBC_MOUSE__II_647476	|generic|tr_Q78XY9_Q78XY9_MOUSE__II_647476	|generic|tr_Q78XY9_Q78XY9_MOUSE__II_647476	|generic|tr_Q78XY9_Q78XY9_MOUSE__II_647476	|generic|tr_Q78XY9_Q78XY9_MOUSE__II_647476	|generic|tr_A5JUZ1_A5JUZ1_MOUSE__II_647476	|generic|sp_P62984_RL40_MOUSE__II_866586	|generic|tr_E9QNP0_E9QNP0_MOUSE__II_866571	|generic|tr_E9Q4P0_E9Q4P0_MOUSE__II_866571	|generic|tr_A0A0A6YW67_A0A0A6YW67_MOUSE__II_647476	|generic|tr_E9Q9J0_E9Q9J0_MOUSE__II_647476	|generic|tr_Q642L7_Q642L7_MOUSE__II_647476	|generic|IP_899761_TX=10090	|generic|IP_1119889_TX=10090	|generic|sp_RS27A_HUMAN_|
"""index: 2080, intensity: 16978.0, mobility: 0.867"""	0.504194	0.000481696	0.00505039	KHMDPPPAPMQDRSPSPRHPDVS	generic|sp_P14873_MAP1B_MOUSE	|generic|tr_B2RQQ5_B2RQQ5_MOUSE	|generic|tr_Q3UF78_Q3UF78_MOUSE|
"""index: 2515, intensity: 22203.0, mobility: 0.791"""	0.503527	0.000481696	0.00507299	EEPVDSRTPVTERVS	generic|sp_Q9Z2D6_MECP2_MOUSE__chrX_-1_74035417_74035656_ENSMUST00000123362__II_834118	|generic|sp_Q9Z2D6-2_MECP2_MOUSE__chrX_-1_74035417_74035656_ENSMUST00000123362__II_834118|
"""index: 15319, intensity: 8271.0, mobility: 1.070"""	0.50332	0.000481696	0.00508003	TNEIVEEQYTPQSL	generic|sp_Q03517_SCG2_MOUSE	|generic|tr_Q4W8U9_Q4W8U9_MOUSE|
"""index: 17069, intensity: 4199.0, mobility: 0.890"""	0.502509	0.000481696	0.00510771	EPVLGPVRGPF	generic|sp_CASB_BOVIN_|
"""index: 20255, intensity: 2668.0, mobility: 1.143"""	0.502316	0.000481696	0.0051143	GSQTPQMPAQAMFMAPAQ	generic|sp_Q7TN29_SMAP2_MOUSE|
"""index: 11691, intensity: 5908.0, mobility: 0.927"""	0.500083	0.000481696	0.00519137	SVNPYLQGKRLDNVVAKKSVPHF	generic|tr_Q3TT51_Q3TT51_MOUSE|
"""index: 11793, intensity: 9431.0, mobility: 0.900"""	0.499846	0.000481696	0.00519961	SVNPYLQGKRLDNVVAKKSVPHF	generic|tr_Q3TT51_Q3TT51_MOUSE|
"""index: 14210, intensity: 4086.0, mobility: 0.906"""	0.499552	0.000481696	0.00520985	AVAGGAGVGGDSHLALPALERDHLN	generic|sp_P0C192_LRC4B_MOUSE__chr16_1_91662218_91662247_ENSMUST00000117633|
"""index: 3441, intensity: 54420.0, mobility: 1.204"""	0.49948	0.000481696	0.00521236	TLPTKETIEQEKRSEIS	generic|tr_A6H6H4_A6H6H4_MOUSE|
"""index: 9299, intensity: 3763.0, mobility: 1.245"""	0.498682	0.000481696	0.0052403	LQRPQPPPPPPSAASPGATPGSATASAERASTAAPVA	generic|sp_O88935_SYN1_MOUSE__chr6_1_115261704_115261733_ENSMUST00000203768	|generic|sp_O88935-1_SYN1_MOUSE__chr6_1_115261704_115261733_ENSMUST00000203768	|generic|sp_O88935-3_SYN1_MOUSE__chr6_1_115261704_115261733_ENSMUST00000203768|
"""index: 2676, intensity: 3255.0, mobility: 0.864"""	0.498074	0.000481696	0.0052617	TLPTKETIEQEKRSE	generic|tr_A6H6H4_A6H6H4_MOUSE|
"""index: 13689, intensity: 15468.0, mobility: 0.879"""	0.497812	0.000481696	0.00527091	GTNRGASQAGMTGYGMPRQIL	generic|sp_Q9WVA4_TAGL2_MOUSE|
"""index: 11759, intensity: 2756.0, mobility: 1.168"""	0.497511	0.000481696	0.00528155	NAPVTEYMSQNANFQNPR	generic|tr_A0A0G2JGJ4_A0A0G2JGJ4_MOUSE__II_933118	|generic|sp_Q6P5F7_TTYH3_MOUSE__chr5_-1_140634755_140634850_ENSMUST00000198704|
"""index: 13238, intensity: 4605.0, mobility: 0.981"""	0.497404	0.000481696	0.00528534	GQPASGGGGGYGPQGDYGQQGYGQQGAPTSF	generic|sp_Q62277_SYPH_MOUSE|
"""index: 25431, intensity: 4217.0, mobility: 1.085"""	0.497302	0.000481696	0.00528894	QPLYPLVSAASHPLL	generic|tr_Q8BY82_Q8BY82_MOUSE__chr11_1_3234549_3234653_ENSMUST00000127950	|generic|tr_Q8BTX7_Q8BTX7_MOUSE__chr11_1_3234549_3234653_ENSMUST00000127950	|generic|sp_Q9EST3_4ET_MOUSE__chr11_1_3234549_3234653_ENSMUST00000127950	|generic|sp_Q9EST3-2_4ET_MOUSE__chr11_1_3234549_3234653_ENSMUST00000127950	|generic|tr_A8Y5K6_A8Y5K6_MOUSE__chr11_1_3234549_3234653_ENSMUST00000127950|
"""index: 19630, intensity: 5507.0, mobility: 1.091"""	0.497123	0.000481696	0.00529531	AAAAPMIGYPMPTGYSQ	generic|tr_Q921Y3_Q921Y3_MOUSE__chr11_-1_106781850_106782137_ENSMUST00000133426__II_1125049	|generic|tr_Q9CSD9_Q9CSD9_MOUSE__chr11_-1_106783954_106783992_ENSMUST00000133426__II_1125049	|generic|tr_Q3V0Z8_Q3V0Z8_MOUSE__chr11_-1_106784876_106784983_ENSMUST00000133426__II_1125049	|generic|tr_A1L333_A1L333_MOUSE__chr11_-1_106784876_106784983_ENSMUST00000133426__II_1125049	|generic|tr_Q3UXW3_Q3UXW3_MOUSE__chr11_-1_106784876_106784983_ENSMUST00000133426__II_1125049	|generic|tr_Q5U222_Q5U222_MOUSE__chr11_-1_106784876_106784983_ENSMUST00000133426__II_1125049	|generic|tr_Q8BTS0_Q8BTS0_MOUSE__chr11_-1_106784876_106784983_ENSMUST00000133426__II_1125049|
"""index: 26011, intensity: 18271.0, mobility: 1.048"""	0.49706	0.000481696	0.00529753	GAKPPSVEDGFQTVPLITPLEVNHLQ	generic|tr_Q5SS04_Q5SS04_MOUSE__chr11_1_32001752_32017800_ENSMUST00000109409	|generic|sp_P47759_NSG2_MOUSE	|generic|tr_Q5SS03_Q5SS03_MOUSE__chr11_1_32017651_32031859_ENSMUST00000093219|
"""index: 2551, intensity: 4343.0, mobility: 0.812"""	0.496607	0.000481696	0.00531362	DPPPAPMQDRSPSPRHPDVS	generic|sp_P14873_MAP1B_MOUSE	|generic|tr_B2RQQ5_B2RQQ5_MOUSE	|generic|tr_Q3UF78_Q3UF78_MOUSE|
"""index: 11852, intensity: 3451.0, mobility: 0.903"""	0.49636	0.000481696	0.00532242	AVAGGAGVGGDSHLALPALERDHLNH	generic|sp_P0C192_LRC4B_MOUSE__chr16_1_91662218_91662247_ENSMUST00000117633|
"""index: 3560, intensity: 3902.0, mobility: 0.811"""	0.496275	0.000481696	0.00532545	SQPPPPPYYPPEDKKTQ	generic|tr_Q3TRG5_Q3TRG5_MOUSE__II_1123726	|generic|sp_P97765_WBP2_MOUSE__II_1123728	|generic|sp_P97765-2_WBP2_MOUSE__II_1123726	|generic|chr11_-1_116079543_116079920_ENSMUST00000074628|
"""index: 17191, intensity: 7631.0, mobility: 0.949"""	0.495704	0.000481696	0.00534585	QEPVLGPVRGPF	generic|sp_CASB_BOVIN_|
"""index: 4506, intensity: 4017.0, mobility: 0.779"""	0.495394	0.000481696	0.00535696	TLFKNAIIKNAH	generic|sp_P01193_COLI_MOUSE|
"""index: 23470, intensity: 4467.0, mobility: 0.831"""	0.495346	0.000481696	0.00535867	TLADEVSASLAKQGL	generic|II_1128081_TX=10090	|generic|II_1128079_TX=10090	|generic|tr_A0A0A0MQC7_A0A0A0MQC7_MOUSE	|generic|tr_A2A5Y6_A2A5Y6_MOUSE	|generic|sp_P10637_TAU_MOUSE	|generic|sp_P10637-2_TAU_MOUSE	|generic|sp_P10637-4_TAU_MOUSE	|generic|tr_Q3UH19_Q3UH19_MOUSE	|generic|sp_P10637-6_TAU_MOUSE	|generic|tr_Q8C5K4_Q8C5K4_MOUSE	|generic|tr_Q547J4_Q547J4_MOUSE	|generic|tr_B1AQW2_B1AQW2_MOUSE	|generic|sp_TAU_HUMAN_|
"""index: 3743, intensity: 4829.0, mobility: 0.820"""	0.495221	0.000481696	0.00536318	MGSNKGASQAGMTGYGMPRQ	generic|tr_Q9D6K2_Q9D6K2_MOUSE	|generic|sp_Q9R1Q8_TAGL3_MOUSE|
"""index: 7673, intensity: 4124.0, mobility: 0.850"""	0.49434	0.000481696	0.0053949	LMTGAGNILK	generic|sp_P70414_NAC1_MOUSE	|generic|tr_A0A3Q4EBU5_A0A3Q4EBU5_MOUSE	|generic|tr_Q91ZJ7_Q91ZJ7_MOUSE	|generic|tr_Q68FL0_Q68FL0_MOUSE	|generic|tr_Q27PY9_Q27PY9_MOUSE	|generic|tr_Q8BXB3_Q8BXB3_MOUSE	|generic|tr_G5E8Y0_G5E8Y0_MOUSE	|generic|tr_Q9ET74_Q9ET74_MOUSE	|generic|tr_G3X9J1_G3X9J1_MOUSE	|generic|tr_A0A3Q4L326_A0A3Q4L326_MOUSE	|generic|tr_Q8R505_Q8R505_MOUSE	|generic|tr_O35157_O35157_MOUSE|
"""index: 10723, intensity: 5815.0, mobility: 0.907"""	0.493729	0.000481696	0.00541702	DEVSASLAKQGL	generic|II_1128081_TX=10090	|generic|II_1128079_TX=10090	|generic|tr_A0A0A0MQC7_A0A0A0MQC7_MOUSE	|generic|tr_A2A5Y6_A2A5Y6_MOUSE	|generic|sp_P10637_TAU_MOUSE	|generic|sp_P10637-2_TAU_MOUSE	|generic|sp_P10637-4_TAU_MOUSE	|generic|tr_Q3UH19_Q3UH19_MOUSE	|generic|sp_P10637-6_TAU_MOUSE	|generic|tr_Q8C5K4_Q8C5K4_MOUSE	|generic|tr_Q547J4_Q547J4_MOUSE	|generic|tr_B1AQW2_B1AQW2_MOUSE	|generic|sp_TAU_HUMAN_|
"""index: 20639, intensity: 3641.0, mobility: 1.055"""	0.493516	0.000481696	0.00542474	YGGFMTSEKSQTPLVTLFKNAIIKNAHKKGQ	generic|sp_P01193_COLI_MOUSE|
"""index: 10455, intensity: 8654.0, mobility: 0.924"""	0.493464	0.000481696	0.00542664	DEVSASLAKQGL	generic|II_1128081_TX=10090	|generic|II_1128079_TX=10090	|generic|tr_A0A0A0MQC7_A0A0A0MQC7_MOUSE	|generic|tr_A2A5Y6_A2A5Y6_MOUSE	|generic|sp_P10637_TAU_MOUSE	|generic|sp_P10637-2_TAU_MOUSE	|generic|sp_P10637-4_TAU_MOUSE	|generic|tr_Q3UH19_Q3UH19_MOUSE	|generic|sp_P10637-6_TAU_MOUSE	|generic|tr_Q8C5K4_Q8C5K4_MOUSE	|generic|tr_Q547J4_Q547J4_MOUSE	|generic|tr_B1AQW2_B1AQW2_MOUSE	|generic|sp_TAU_HUMAN_|
"""index: 4950, intensity: 3093.0, mobility: 0.812"""	0.493289	0.000481696	0.00543302	LGVEEEKIMDHSHSDGLH	generic|sp_Q6P5F6_S39AA_MOUSE|
"""index: 26918, intensity: 5562.0, mobility: 0.889"""	0.493201	0.000481696	0.0054362	LATLADEVSASLAKQGL	generic|II_1128081_TX=10090	|generic|II_1128079_TX=10090	|generic|tr_A0A0A0MQC7_A0A0A0MQC7_MOUSE	|generic|tr_A2A5Y6_A2A5Y6_MOUSE	|generic|sp_P10637_TAU_MOUSE	|generic|sp_P10637-2_TAU_MOUSE	|generic|sp_P10637-4_TAU_MOUSE	|generic|tr_Q3UH19_Q3UH19_MOUSE	|generic|sp_P10637-6_TAU_MOUSE	|generic|tr_Q8C5K4_Q8C5K4_MOUSE	|generic|tr_Q547J4_Q547J4_MOUSE	|generic|tr_B1AQW2_B1AQW2_MOUSE	|generic|sp_TAU_HUMAN_|
"""index: 4591, intensity: 4276.0, mobility: 0.874"""	0.492585	0.000481696	0.00545869	TDTEDKGEFLSEGGGVR	generic|sp_E9PV24_FIBA_MOUSE	|generic|sp_E9PV24-2_FIBA_MOUSE|
"""index: 4172, intensity: 2641.0, mobility: 0.928"""	0.492461	0.000481696	0.00546321	GSQIDDHVPKRASARILAPPGGRSSG	generic|sp_Q9EQF6_DPYL5_MOUSE__chr5_1_30791522_30791638_ENSMUST00000198503__II_944569|
"""index: 5653, intensity: 5268.0, mobility: 0.895"""	0.492441	0.000481696	0.00546395	VNELLTPQGPR	generic|tr_Q8CAD1_Q8CAD1_MOUSE__chrX_1_20851679_20851816_ENSMUST00000136451__II_836925|
"""index: 1658, intensity: 2800.0, mobility: 0.794"""	0.491574	0.000481696	0.00549578	GPGGPPTPLH	generic|sp_Q8C3Q5_SHSA7_MOUSE__II_898423	|generic|tr_F6T9T6_F6T9T6_MOUSE__II_898423	|generic|sp_Q8C3Q5-2_SHSA7_MOUSE|
"""index: 2007, intensity: 6844.0, mobility: 0.880"""	0.491322	0.000481696	0.00550504	KTETQEKNPLPSKETIEQEKQ	generic|sp_P20065_TYB4_MOUSE__chrX_-1_167207501_167208325_ENSMUST00000112175	|generic|tr_Q6ZWX2_Q6ZWX2_MOUSE__chrX_-1_167207501_167208325_ENSMUST00000112175|
"""index: 1102, intensity: 2504.0, mobility: 0.850"""	0.490959	0.000481696	0.00551845	YFQNCPRG	generic|sp_P35455_NEU2_MOUSE|
"""index: 21883, intensity: 2807.0, mobility: 1.083"""	0.490827	0.000481696	0.00552333	SPMYFDYQTRLPLS	generic|tr_Q5HZI5_Q5HZI5_MOUSE	|generic|tr_E9PXF0_E9PXF0_MOUSE|
"""index: 1194, intensity: 3169.0, mobility: 0.854"""	0.490395	0.000481696	0.00553934	SAKTSPAKQQAPPVRNL	generic|sp_O08553_DPYL2_MOUSE|
"""index: 7224, intensity: 3578.0, mobility: 1.147"""	0.490314	0.000481696	0.00554233	AQGAMNQPQTQYSATPNY	generic|sp_Q9JKD3_SCAM5_MOUSE__chr9_-1_57443670_57443780_ENSMUST00000215208__II_3456302|
"""index: 12230, intensity: 3467.0, mobility: 0.874"""	0.489847	0.000481696	0.0055597	DVTAALAKQGL	generic|sp_P20357_MTAP2_MOUSE__chr1_1_66438885_66439007_ENSMUST00000172486	|generic|tr_Q80ZL4_Q80ZL4_MOUSE__chr1_1_66438885_66439007_ENSMUST00000172486	|generic|tr_Q3TLQ0_Q3TLQ0_MOUSE__chr1_1_66438885_66439007_ENSMUST00000172486	|generic|tr_Q80X35_Q80X35_MOUSE__chr1_1_66438885_66439007_ENSMUST00000172486	|generic|tr_B2KGT5_B2KGT5_MOUSE__chr1_1_66438885_66439007_ENSMUST00000172486	|generic|tr_A0A668KLC6_A0A668KLC6_MOUSE__chr1_1_66438885_66439007_ENSMUST00000172486|
"""index: 27755, intensity: 9750.0, mobility: 1.048"""	0.489786	0.000481696	0.00556196	TLAEDVTAALAKQGL	generic|sp_P20357_MTAP2_MOUSE__chr1_1_66438885_66439007_ENSMUST00000172486	|generic|tr_Q80ZL4_Q80ZL4_MOUSE__chr1_1_66438885_66439007_ENSMUST00000172486	|generic|tr_Q3TLQ0_Q3TLQ0_MOUSE__chr1_1_66438885_66439007_ENSMUST00000172486	|generic|tr_Q80X35_Q80X35_MOUSE__chr1_1_66438885_66439007_ENSMUST00000172486	|generic|tr_B2KGT5_B2KGT5_MOUSE__chr1_1_66438885_66439007_ENSMUST00000172486	|generic|tr_A0A668KLC6_A0A668KLC6_MOUSE__chr1_1_66438885_66439007_ENSMUST00000172486|
"""index: 836, intensity: 2698.0, mobility: 0.814"""	0.489542	0.000481696	0.00557106	RPAPGAEFAPNKR	generic|tr_Q4FK11_Q4FK11_MOUSE__chrX_1_101441780_101441821_ENSMUST00000126019__II_831698	|generic|tr_Q3TF40_Q3TF40_MOUSE__chrX_1_101441780_101441821_ENSMUST00000126019__II_831698	|generic|tr_Q3UM20_Q3UM20_MOUSE__chrX_1_101441780_101441821_ENSMUST00000126019__II_831698	|generic|tr_Q3TTV7_Q3TTV7_MOUSE__chrX_1_101441780_101441821_ENSMUST00000126019__II_831698	|generic|tr_Q3TMM5_Q3TMM5_MOUSE__chrX_1_101441780_101441821_ENSMUST00000126019|
"""index: 7353, intensity: 8043.0, mobility: 0.914"""	0.489399	0.000481696	0.00557638	AEPPPPEPPRI	generic|sp_Q8BIF0_C99L2_MOUSE	|generic|sp_Q8BIF0-2_C99L2_MOUSE	|generic|tr_I7HJQ8_I7HJQ8_MOUSE	|generic|tr_A2AP74_A2AP74_MOUSE|
"""index: 2064, intensity: 3384.0, mobility: 1.005"""	0.48855	0.000481696	0.00560819	TLPTKETIEQEK	generic|tr_A6H6H4_A6H6H4_MOUSE|
"""index: 9229, intensity: 3492.0, mobility: 0.853"""	0.487783	0.000481696	0.00563704	SVNVDYSKLKKEGPDF	generic|sp_Q62425_NDUA4_MOUSE__chr6_-1_11900535_11907365_ENSMUST00000204714__II_915882	|generic|tr_A0A0N4SVQ1_A0A0N4SVQ1_MOUSE__chr6_-1_11906016_11906045_ENSMUST00000203801|
"""index: 15054, intensity: 104197.0, mobility: 1.115"""	0.486968	0.000481696	0.0056679	TPIVIQPASATETTQLT	generic|tr_Q921J3_Q921J3_MOUSE__chr2_1_181549329_181549376_ENSMUST00000116365	|generic|sp_P60904_DNJC5_MOUSE__chr2_1_181546445_181546492_ENSMUST00000116365|
"""index: 19166, intensity: 3703.0, mobility: 1.198"""	0.486177	0.000481696	0.00569798	SQVPNYTLTSSTLPQTGGSQQPPQPQQAYSQKALL	generic|sp_P70297_STAM1_MOUSE__chr2_1_14102418_14102489_ENSMUST00000193636__II_1014500	|generic|IP_1121602_TX=10090	|generic|tr_Q3UMC8_Q3UMC8_MOUSE__chr2_1_14102418_14102489_ENSMUST00000193636	|generic|tr_Q9CU37_Q9CU37_MOUSE	|generic|tr_Q3TPR2_Q3TPR2_MOUSE__chr2_1_14141735_14141881_ENSMUST00000193636|
"""index: 3236, intensity: 2641.0, mobility: 0.973"""	0.485993	0.000481696	0.005705	GLQETSGEVKPPSE	generic|sp_Q80X32_CE024_MOUSE|
"""index: 16143, intensity: 3542.0, mobility: 1.061"""	0.485833	0.000481696	0.00571114	AAAPMIGYPMPTGYSQ	generic|tr_Q921Y3_Q921Y3_MOUSE__chr11_-1_106781850_106782137_ENSMUST00000133426__II_1125049	|generic|tr_Q9CSD9_Q9CSD9_MOUSE__chr11_-1_106783954_106783992_ENSMUST00000133426__II_1125049	|generic|tr_Q3V0Z8_Q3V0Z8_MOUSE__chr11_-1_106784876_106784983_ENSMUST00000133426__II_1125049	|generic|tr_A1L333_A1L333_MOUSE__chr11_-1_106784876_106784983_ENSMUST00000133426__II_1125049	|generic|tr_Q3UXW3_Q3UXW3_MOUSE__chr11_-1_106784876_106784983_ENSMUST00000133426__II_1125049	|generic|tr_Q5U222_Q5U222_MOUSE__chr11_-1_106784876_106784983_ENSMUST00000133426__II_1125049	|generic|tr_Q8BTS0_Q8BTS0_MOUSE__chr11_-1_106784876_106784983_ENSMUST00000133426__II_1125049|
"""index: 9729, intensity: 18903.0, mobility: 0.837"""	0.485271	0.000481696	0.00573266	GSQQPPQPQQAYSQKALL	generic|sp_P70297_STAM1_MOUSE__chr2_1_14102418_14102489_ENSMUST00000193636__II_1014500	|generic|IP_1121602_TX=10090	|generic|tr_Q3UMC8_Q3UMC8_MOUSE__chr2_1_14102418_14102489_ENSMUST00000193636	|generic|tr_Q9CU37_Q9CU37_MOUSE	|generic|tr_Q3TPR2_Q3TPR2_MOUSE__chr2_1_14141735_14141881_ENSMUST00000193636|
"""index: 24290, intensity: 3266.0, mobility: 0.917"""	0.484841	0.000481696	0.00574919	TVIKYLPGPLQDMFKK	generic|sp_P63040_CPLX1_MOUSE|
"""index: 25661, intensity: 3498.0, mobility: 1.121"""	0.484724	0.000481696	0.00575369	LLYQEPVLGPVRGPFP	generic|sp_CASB_BOVIN_|
"""index: 7271, intensity: 3394.0, mobility: 1.034"""	0.484111	0.000481696	0.00577735	ETQSAEPPPPEPPRI	generic|sp_Q8BIF0_C99L2_MOUSE	|generic|sp_Q8BIF0-2_C99L2_MOUSE	|generic|tr_I7HJQ8_I7HJQ8_MOUSE	|generic|tr_A2AP74_A2AP74_MOUSE|
"""index: 21603, intensity: 4005.0, mobility: 1.061"""	0.484044	0.000481696	0.00577993	LYQEPVLGPVRGPF	generic|sp_CASB_BOVIN_|
"""index: 18749, intensity: 7464.0, mobility: 0.864"""	0.483867	0.000481696	0.00578681	KLPNDLLDLQQPTFHPSVH	generic|tr_A0A140LHQ8_A0A140LHQ8_MOUSE__II_885340	|generic|tr_A0A1L1SUR7_A0A1L1SUR7_MOUSE__II_3498699	|generic|tr_Q570Z8_Q570Z8_MOUSE__chr5_1_121425971_121426000_ENSMUST00000042163	|generic|tr_Q3TD51_Q3TD51_MOUSE	|generic|sp_Q7M6Y3_PICAL_MOUSE	|generic|sp_Q7M6Y3-3_PICAL_MOUSE	|generic|sp_Q7M6Y3-4_PICAL_MOUSE	|generic|sp_Q7M6Y3-5_PICAL_MOUSE	|generic|sp_Q7M6Y3-6_PICAL_MOUSE|
"""index: 22070, intensity: 3980.0, mobility: 1.087"""	0.482848	0.000481696	0.0058264	LYQEPVLGPVRGPFP	generic|sp_CASB_BOVIN_|
"""index: 12933, intensity: 2534.0, mobility: 0.878"""	0.482827	0.000481696	0.00582724	QSGFSLSGAQIDDNIPRRTT	generic|sp_O08553_DPYL2_MOUSE|
"""index: 3534, intensity: 230649.0, mobility: 1.206"""	0.48193	0.000481696	0.00586234	TLPTKETIEQEKRSEIS	generic|tr_A6H6H4_A6H6H4_MOUSE|
"""index: 24886, intensity: 3200.0, mobility: 1.082"""	0.481893	0.000481696	0.00586378	LLYQEPVLGPVRGPF	generic|sp_CASB_BOVIN_|
"""index: 23342, intensity: 3421.0, mobility: 0.960"""	0.48178	0.000481696	0.0058682	SEKSQTPLVTLFKNAIIK	generic|sp_P01193_COLI_MOUSE|
"""index: 20257, intensity: 23628.0, mobility: 0.973"""	0.481077	0.000481696	0.00589592	APNLSRMGAVPVMIPAQSKDGSIV	generic|sp_P97792_CXAR_MOUSE__chr16_1_78334866_78334964_ENSMUST00000231251|
"""index: 5355, intensity: 3143.0, mobility: 1.019"""	0.48095	0.000481696	0.00590092	SSASSTQPLLVHEDA	generic|tr_Q3ULJ6_Q3ULJ6_MOUSE__chr5_1_75654426_75654545_ENSMUST00000202167	|generic|sp_P05532_KIT_MOUSE__chr5_1_75654426_75654545_ENSMUST00000202167	|generic|sp_P05532-2_KIT_MOUSE__chr5_1_75654426_75654545_ENSMUST00000202167	|generic|sp_P05532-3_KIT_MOUSE__chr5_1_75654426_75654545_ENSMUST00000202167|
"""index: 1111, intensity: 15085.0, mobility: 0.814"""	0.480386	0.000481696	0.00592322	YFQNCPRG	generic|sp_P35455_NEU2_MOUSE|
"""index: 9991, intensity: 3747.0, mobility: 0.901"""	0.480334	0.000481696	0.00592531	EQQQQPPTEDPQFLHQAKGLG	generic|tr_Q3TTE4_Q3TTE4_MOUSE	|generic|sp_Q9D5V6_SYAP1_MOUSE	|generic|tr_Q3U3B9_Q3U3B9_MOUSE|
"""index: 11848, intensity: 3991.0, mobility: 0.894"""	0.479672	0.000481696	0.00595161	FSLGFDEPAEQPVRKNKMA	generic|sp_P97825_JUPI1_MOUSE__II_1124041	|generic|II_1124038_TX=10090|
"""index: 25417, intensity: 3516.0, mobility: 0.980"""	0.47955	0.000481696	0.00595648	MLNDPDMVLADPATEDTFRMDRL	generic|II_866636_TX=10090	|generic|sp_Q68ED7_CRTC1_MOUSE__chr8_-1_70386124_70386300_ENSMUST00000142769|
"""index: 5460, intensity: 4014.0, mobility: 0.853"""	0.479433	0.000481696	0.00596116	SKQETQSAEPPPPEPPRI	generic|sp_Q8BIF0_C99L2_MOUSE	|generic|sp_Q8BIF0-2_C99L2_MOUSE	|generic|tr_I7HJQ8_I7HJQ8_MOUSE	|generic|tr_A2AP74_A2AP74_MOUSE|
"""index: 1010, intensity: 20362.0, mobility: 0.926"""	0.479216	0.000481696	0.0059698	GDEQPLTENPR	generic|tr_A0A1W2P7R2_A0A1W2P7R2_MOUSE	|generic|sp_P01193_COLI_MOUSE|
"""index: 18362, intensity: 44968.0, mobility: 0.935"""	0.479067	0.000481696	0.00597576	VAPFPEVFGKE	generic|sp_CAS1_BOVIN_|
"""index: 6296, intensity: 2982.0, mobility: 0.795"""	0.478749	0.000481696	0.00598851	AEPPPPEPPRI	generic|sp_Q8BIF0_C99L2_MOUSE	|generic|sp_Q8BIF0-2_C99L2_MOUSE	|generic|tr_I7HJQ8_I7HJQ8_MOUSE	|generic|tr_A2AP74_A2AP74_MOUSE|
"""index: 1594, intensity: 3335.0, mobility: 0.890"""	0.478443	0.000481696	0.00600079	ADEVSASLAKQ	generic|II_1128081_TX=10090	|generic|II_1128079_TX=10090	|generic|tr_A0A0A0MQC7_A0A0A0MQC7_MOUSE	|generic|tr_A2A5Y6_A2A5Y6_MOUSE	|generic|sp_P10637_TAU_MOUSE	|generic|sp_P10637-2_TAU_MOUSE	|generic|sp_P10637-3_TAU_MOUSE	|generic|sp_P10637-4_TAU_MOUSE	|generic|tr_Q3UH19_Q3UH19_MOUSE	|generic|sp_P10637-6_TAU_MOUSE	|generic|tr_Q8C5K4_Q8C5K4_MOUSE	|generic|tr_Q547J4_Q547J4_MOUSE	|generic|tr_B1AQW2_B1AQW2_MOUSE	|generic|sp_TAU_HUMAN_|
"""index: 360, intensity: 3819.0, mobility: 0.861"""	0.477082	0.000481696	0.00605571	NPAENGDAKTDQAQKAEGAGDAK	generic|IP_1078763_TX=10090	|generic|tr_F6W687_F6W687_MOUSE	|generic|tr_A3KGL9_A3KGL9_MOUSE	|generic|tr_Q5XK38_Q5XK38_MOUSE	|generic|sp_P09602_HMGN2_MOUSE	|generic|tr_Q58E57_Q58E57_MOUSE|
"""index: 3132, intensity: 2792.0, mobility: 0.854"""	0.476723	0.000481696	0.00607029	QEDAELQPR	generic|sp_P56388_CART_MOUSE	|generic|sp_P56388-2_CART_MOUSE	|generic|tr_Q3UY31_Q3UY31_MOUSE|
"""index: 17121, intensity: 3956.0, mobility: 0.846"""	0.476488	0.000481696	0.00607985	TISPLDLAKLNQVARQQSH	generic|sp_P60335_PCBP1_MOUSE|
"""index: 4573, intensity: 5148.0, mobility: 0.919"""	0.476128	0.000481696	0.00609451	LADEVSASLAKQ	generic|II_1128081_TX=10090	|generic|II_1128079_TX=10090	|generic|tr_A0A0A0MQC7_A0A0A0MQC7_MOUSE	|generic|tr_A2A5Y6_A2A5Y6_MOUSE	|generic|sp_P10637_TAU_MOUSE	|generic|sp_P10637-2_TAU_MOUSE	|generic|sp_P10637-3_TAU_MOUSE	|generic|sp_P10637-4_TAU_MOUSE	|generic|tr_Q3UH19_Q3UH19_MOUSE	|generic|sp_P10637-6_TAU_MOUSE	|generic|tr_Q8C5K4_Q8C5K4_MOUSE	|generic|tr_Q547J4_Q547J4_MOUSE	|generic|tr_B1AQW2_B1AQW2_MOUSE	|generic|sp_TAU_HUMAN_|
"""index: 849, intensity: 26404.0, mobility: 0.853"""	0.476012	0.000481696	0.00609924	SLSGAQIDDNNPRRTGH	generic|tr_Q3TXY0_Q3TXY0_MOUSE__chr5_1_37273379_37273519_ENSMUST00000202377	|generic|tr_Q6P1J1_Q6P1J1_MOUSE__chr5_1_37273379_37273519_ENSMUST00000202377	|generic|sp_P97427_DPYL1_MOUSE__chr5_1_37273379_37273519_ENSMUST00000202377	|generic|tr_Q3TY94_Q3TY94_MOUSE__chr5_1_37273379_37273519_ENSMUST00000202377|
"""index: 18658, intensity: 4440.0, mobility: 0.962"""	0.47523	0.000481696	0.00613123	KLPNDLLDLQQPTFHPSVH	generic|tr_A0A140LHQ8_A0A140LHQ8_MOUSE__II_885340	|generic|tr_A0A1L1SUR7_A0A1L1SUR7_MOUSE__II_3498699	|generic|tr_Q570Z8_Q570Z8_MOUSE__chr5_1_121425971_121426000_ENSMUST00000042163	|generic|tr_Q3TD51_Q3TD51_MOUSE	|generic|sp_Q7M6Y3_PICAL_MOUSE	|generic|sp_Q7M6Y3-3_PICAL_MOUSE	|generic|sp_Q7M6Y3-4_PICAL_MOUSE	|generic|sp_Q7M6Y3-5_PICAL_MOUSE	|generic|sp_Q7M6Y3-6_PICAL_MOUSE|
"""index: 11063, intensity: 3532.0, mobility: 1.026"""	0.475126	0.000481696	0.00613551	QVANPNSAIFGGARP	generic|tr_Q80U88_Q80U88_MOUSE__chr5_-1_134625358_134625459_ENSMUST00000202289__II_929730	|generic|tr_Q3V244_Q3V244_MOUSE__chr5_-1_134625358_134625459_ENSMUST00000202289__II_929730	|generic|tr_Q3TG58_Q3TG58_MOUSE__chr5_-1_134625358_134625459_ENSMUST00000202289__II_929730	|generic|tr_Q564E5_Q564E5_MOUSE__chr5_-1_134625358_134625459_ENSMUST00000202289__II_929730|
"""index: 17112, intensity: 4623.0, mobility: 1.121"""	0.475026	0.000481696	0.00613962	SQPPPPPPPPPPTQEAQETTPSLDEELSKEAKVTAAPE	generic|tr_A0A0R4J1E3_A0A0R4J1E3_MOUSE__chr13_-1_55481535_55481678_ENSMUST00000135705	|generic|sp_Q9QXS6_DREB_MOUSE__chr13_-1_55481535_55481678_ENSMUST00000135705	|generic|tr_Q3TRK3_Q3TRK3_MOUSE__chr13_-1_55481535_55481678_ENSMUST00000135705|
"""index: 24314, intensity: 2753.0, mobility: 1.248"""	0.475024	0.000481696	0.00613972	GTGAQQSTPGVFMGPTNIPFTS	generic|tr_D3YVX4_D3YVX4_MOUSE__chr1_-1_23849295_23849438_ENSMUST00000133398__II_1043053	|generic|sp_Q91VZ6_SMAP1_MOUSE__chr1_-1_23849295_23849438_ENSMUST00000133398__II_1043053|
"""index: 14287, intensity: 4458.0, mobility: 0.947"""	0.474797	0.000481696	0.00614902	FSDIPNPIGSENS	generic|sp_CAS1_BOVIN_|
"""index: 14155, intensity: 4853.0, mobility: 1.088"""	0.474171	0.000481696	0.00617485	AVAGGAGVGGDSHLALPALERDHLN	generic|sp_P0C192_LRC4B_MOUSE__chr16_1_91662218_91662247_ENSMUST00000117633|
"""index: 5073, intensity: 6655.0, mobility: 0.859"""	0.473884	0.000481696	0.00618672	EVSASLAKQGL	generic|II_1128081_TX=10090	|generic|II_1128079_TX=10090	|generic|tr_A0A0A0MQC7_A0A0A0MQC7_MOUSE	|generic|tr_A2A5Y6_A2A5Y6_MOUSE	|generic|sp_P10637_TAU_MOUSE	|generic|sp_P10637-2_TAU_MOUSE	|generic|sp_P10637-4_TAU_MOUSE	|generic|tr_Q3UH19_Q3UH19_MOUSE	|generic|sp_P10637-6_TAU_MOUSE	|generic|tr_Q8C5K4_Q8C5K4_MOUSE	|generic|tr_Q547J4_Q547J4_MOUSE	|generic|tr_B1AQW2_B1AQW2_MOUSE	|generic|sp_TAU_HUMAN_|
"""index: 14482, intensity: 7380.0, mobility: 0.841"""	0.473122	0.000481696	0.00621838	IVQDGPPQSPPNIYYKV	generic|tr_Q543Q7_Q543Q7_MOUSE|
"""index: 7463, intensity: 2958.0, mobility: 1.086"""	0.473066	0.000481696	0.00622069	QETQSAEPPPPEPPRI	generic|sp_Q8BIF0_C99L2_MOUSE	|generic|sp_Q8BIF0-2_C99L2_MOUSE	|generic|tr_I7HJQ8_I7HJQ8_MOUSE	|generic|tr_A2AP74_A2AP74_MOUSE|
"""index: 18148, intensity: 3706.0, mobility: 1.031"""	0.472999	0.000481696	0.00622348	AASAPLVETSTPLRL	generic|sp_Q9QXV0_PCS1N_MOUSE|
"""index: 27977, intensity: 4235.0, mobility: 1.202"""	0.47175	0.000481696	0.00627572	LLYQEPVLGPVRGPFPII	generic|sp_CASB_BOVIN_|
"""index: 26344, intensity: 8315.0, mobility: 0.805"""	0.470927	0.000481696	0.0063104	GRTLSDYNIQKESTLHLVLRLR	generic|tr_B0LAC2_B0LAC2_MOUSE__IP_825414	|generic|tr_E9Q5F6_E9Q5F6_MOUSE__II_647476	|generic|tr_E9Q5F6_E9Q5F6_MOUSE__II_647476	|generic|tr_Q922Z8_Q922Z8_MOUSE__II_647476	|generic|tr_Q922Z8_Q922Z8_MOUSE__II_647476	|generic|tr_Q922Z8_Q922Z8_MOUSE__II_647476	|generic|tr_Q922Z8_Q922Z8_MOUSE__II_647476	|generic|tr_Q922Z8_Q922Z8_MOUSE__II_647476	|generic|tr_Q922Z8_Q922Z8_MOUSE__II_647476	|generic|tr_Q922Z8_Q922Z8_MOUSE__II_647476	|generic|tr_Q3TH47_Q3TH47_MOUSE__II_647476	|generic|tr_Q3TH47_Q3TH47_MOUSE__II_647476	|generic|tr_Q3TH47_Q3TH47_MOUSE__II_647476	|generic|tr_Q8VC46_Q8VC46_MOUSE__II_647476	|generic|tr_Q8VC46_Q8VC46_MOUSE__II_647476	|generic|tr_Q8VC46_Q8VC46_MOUSE__II_647476	|generic|tr_Q8VC46_Q8VC46_MOUSE__II_647476	|generic|tr_Q8VC46_Q8VC46_MOUSE__II_647476	|generic|tr_Q8VC46_Q8VC46_MOUSE__II_647476	|generic|tr_Q8VC46_Q8VC46_MOUSE__II_647476	|generic|tr_Q8VC46_Q8VC46_MOUSE__II_647476	|generic|tr_Q922B0_Q922B0_MOUSE__II_647476	|generic|tr_Q922B0_Q922B0_MOUSE__II_647476	|generic|tr_Q5SX22_Q5SX22_MOUSE__II_647476	|generic|tr_Q5SX22_Q5SX22_MOUSE__II_647476	|generic|tr_Q5SX22_Q5SX22_MOUSE__II_647476	|generic|tr_Q8R0Z9_Q8R0Z9_MOUSE__II_647476	|generic|tr_Q8R0Z9_Q8R0Z9_MOUSE__II_647476	|generic|tr_Q8R0Z9_Q8R0Z9_MOUSE__II_647476	|generic|tr_Q8R0Z9_Q8R0Z9_MOUSE__II_647476	|generic|sp_P0CG50_UBC_MOUSE__II_647476	|generic|sp_P0CG50_UBC_MOUSE__II_647476	|generic|sp_P0CG50_UBC_MOUSE__II_647476	|generic|sp_P0CG50_UBC_MOUSE__II_647476	|generic|sp_P0CG50_UBC_MOUSE__II_647476	|generic|sp_P0CG50_UBC_MOUSE__II_647476	|generic|sp_P0CG50_UBC_MOUSE__II_647476	|generic|sp_P0CG50_UBC_MOUSE__II_647476	|generic|sp_P0CG50_UBC_MOUSE__II_647476	|generic|tr_Q78XY9_Q78XY9_MOUSE__II_647476	|generic|tr_Q78XY9_Q78XY9_MOUSE__II_647476	|generic|tr_Q78XY9_Q78XY9_MOUSE__II_647476	|generic|tr_Q78XY9_Q78XY9_MOUSE__II_647476	|generic|tr_A5JUZ1_A5JUZ1_MOUSE__II_647476	|generic|sp_P62984_RL40_MOUSE__II_866586	|generic|tr_E9QNP0_E9QNP0_MOUSE__II_866571	|generic|tr_E9Q4P0_E9Q4P0_MOUSE__II_866571	|generic|tr_A0A0A6YW67_A0A0A6YW67_MOUSE__II_647476	|generic|tr_E9Q9J0_E9Q9J0_MOUSE__II_647476	|generic|tr_Q642L7_Q642L7_MOUSE__II_647476	|generic|IP_899761_TX=10090	|generic|sp_RS27A_HUMAN_|
"""index: 1435, intensity: 3437.0, mobility: 0.906"""	0.470739	0.000481696	0.00631833	KTETQEKNTLPTKETIEQEKRSE	generic|tr_A6H6H4_A6H6H4_MOUSE|
"""index: 6027, intensity: 4489.0, mobility: 0.916"""	0.470308	0.000481696	0.0063366	AVPITPTLNRE	generic|sp_CAS2_BOVIN_|
"""index: 18544, intensity: 4525.0, mobility: 0.948"""	0.469809	0.000481696	0.00635781	MPQLPVAVPQQGLRLQPAKAQIVR	generic|tr_F6VP19_F6VP19_MOUSE__chr11_1_105923483_105923716_ENSMUST00000089485__II_1127893	|generic|sp_A2A690_TANC2_MOUSE__chr11_1_105923483_105923716_ENSMUST00000089485__II_1127893	|generic|sp_A2A690-2_TANC2_MOUSE__chr11_1_105923483_105923716_ENSMUST00000089485__II_1127893|
"""index: 692, intensity: 4001.0, mobility: 0.780"""	0.469787	0.000481696	0.00635873	SQIDDHVPKRASA	generic|sp_Q9EQF6_DPYL5_MOUSE__chr5_1_30791522_30791638_ENSMUST00000198503__II_944569|
"""index: 13210, intensity: 3653.0, mobility: 0.909"""	0.469745	0.000481696	0.00636054	TLADEVSASLAK	generic|II_1128081_TX=10090	|generic|II_1128079_TX=10090	|generic|tr_A0A0A0MQC7_A0A0A0MQC7_MOUSE	|generic|tr_A2A5Y6_A2A5Y6_MOUSE	|generic|sp_P10637_TAU_MOUSE	|generic|sp_P10637-2_TAU_MOUSE	|generic|sp_P10637-3_TAU_MOUSE	|generic|sp_P10637-4_TAU_MOUSE	|generic|tr_Q3UH19_Q3UH19_MOUSE	|generic|sp_P10637-6_TAU_MOUSE	|generic|tr_Q8C5K4_Q8C5K4_MOUSE	|generic|tr_Q547J4_Q547J4_MOUSE	|generic|tr_B1AQW2_B1AQW2_MOUSE	|generic|sp_TAU_HUMAN_|
"""index: 20230, intensity: 7820.0, mobility: 0.965"""	0.469117	0.000481696	0.00638731	APNLSRMGAVPVMIPAQSKDGSIV	generic|sp_P97792_CXAR_MOUSE__chr16_1_78334866_78334964_ENSMUST00000231251|
"""index: 15496, intensity: 4828.0, mobility: 1.022"""	0.468805	0.000481696	0.00640065	TVATPLNQVANPNSAIFGGARPREEVVQKEQE	generic|tr_Q80U88_Q80U88_MOUSE__chr5_-1_134625358_134625459_ENSMUST00000202289__II_929730	|generic|tr_Q3V244_Q3V244_MOUSE__chr5_-1_134625358_134625459_ENSMUST00000202289__II_929730	|generic|tr_Q3TG58_Q3TG58_MOUSE__chr5_-1_134625358_134625459_ENSMUST00000202289__II_929730	|generic|tr_Q564E5_Q564E5_MOUSE__chr5_-1_134625358_134625459_ENSMUST00000202289__II_929730|
"""index: 17115, intensity: 4313.0, mobility: 0.880"""	0.468552	0.000481696	0.0064115	SRMGAVPVMIPAQSKDGSIV	generic|sp_P97792_CXAR_MOUSE__chr16_1_78334866_78334964_ENSMUST00000231251|
"""index: 17915, intensity: 5237.0, mobility: 0.946"""	0.467664	0.000481696	0.00644973	APNLSRMGAVPVMIPAQSKDGSIV	generic|sp_P97792_CXAR_MOUSE__chr16_1_78334866_78334964_ENSMUST00000231251|
"""index: 1338, intensity: 3745.0, mobility: 0.817"""	0.46766	0.000481696	0.00644988	LNQEQAEQGREHLA	generic|sp_Q03517_SCG2_MOUSE	|generic|tr_Q4W8U9_Q4W8U9_MOUSE|
"""index: 25514, intensity: 3236.0, mobility: 1.179"""	0.466862	0.000481696	0.00648444	SVGIPPSAAQSTGTTNPFLL	generic|tr_Q69ZS5_Q69ZS5_MOUSE	|generic|tr_Q5NCM6_Q5NCM6_MOUSE	|generic|tr_J3QNT7_J3QNT7_MOUSE	|generic|tr_Q5NCM5_Q5NCM5_MOUSE	|generic|sp_Q8CHU3_EPN2_MOUSE	|generic|sp_Q8CHU3-2_EPN2_MOUSE|
"""index: 16738, intensity: 4859.0, mobility: 1.089"""	0.466456	0.000481696	0.00650208	MGAVPVMIPAQSKDGSIV	generic|sp_P97792_CXAR_MOUSE__chr16_1_78334866_78334964_ENSMUST00000231251|
"""index: 5207, intensity: 59262.0, mobility: 0.822"""	0.466285	0.000481696	0.0065095	SKQETQSAEPPPPEPPRI	generic|sp_Q8BIF0_C99L2_MOUSE	|generic|sp_Q8BIF0-2_C99L2_MOUSE	|generic|tr_I7HJQ8_I7HJQ8_MOUSE	|generic|tr_A2AP74_A2AP74_MOUSE|
"""index: 2172, intensity: 4346.0, mobility: 0.903"""	0.465294	0.000481696	0.00655285	KTETQEKNPLPSKETIEQEKQAG	generic|sp_P20065_TYB4_MOUSE__chrX_-1_167207501_167208325_ENSMUST00000112175	|generic|tr_Q6ZWX2_Q6ZWX2_MOUSE__chrX_-1_167207501_167208325_ENSMUST00000112175|
"""index: 3341, intensity: 3969.0, mobility: 0.914"""	0.465159	0.000481696	0.00655877	TETQEKNPLPSKETIEQEKQAGES	generic|sp_P20065_TYB4_MOUSE__chrX_-1_167207501_167208325_ENSMUST00000112175	|generic|tr_Q6ZWX2_Q6ZWX2_MOUSE__chrX_-1_167207501_167208325_ENSMUST00000112175|
"""index: 2002, intensity: 3591.0, mobility: 0.815"""	0.464967	0.000481696	0.00656718	APPEPVPPPR	generic|sp_Q0VGU4_VGF_MOUSE|
"""index: 13772, intensity: 31082.0, mobility: 0.826"""	0.464758	0.000481696	0.00657636	QLYENKPRRPYIL	generic|sp_Q9D3P9_NEUT_MOUSE|
"""index: 16369, intensity: 2752.0, mobility: 1.152"""	0.464465	0.000481696	0.00658928	VPERAPLPPPVPSQFQA	generic|sp_Q0VGU4_VGF_MOUSE|
"""index: 2180, intensity: 3515.0, mobility: 0.922"""	0.463337	0.000481696	0.00663923	WGDGSPEPSPRE	generic|sp_P01193_COLI_MOUSE|
"""index: 24974, intensity: 4442.0, mobility: 1.062"""	0.463309	0.000481696	0.00664048	DADSSVEKQVALLKALYGHGQIS	generic|tr_A0A0A0MQA8_A0A0A0MQA8_MOUSE	|generic|sp_P41539_TKN1_MOUSE|
"""index: 23324, intensity: 3785.0, mobility: 0.960"""	0.462754	0.000481696	0.00666518	SEKSQTPLVTLFKNAIIK	generic|sp_P01193_COLI_MOUSE|
"""index: 7169, intensity: 4552.0, mobility: 0.925"""	0.462532	0.000481696	0.00667507	RKSGSSSSSSGNPASQFYPQSRGLVPK	generic|tr_Q80U27_Q80U27_MOUSE	|generic|tr_Q3UFZ8_Q3UFZ8_MOUSE	|generic|tr_Q3UHC4_Q3UHC4_MOUSE	|generic|tr_Q8BNH4_Q8BNH4_MOUSE|
"""index: 1517, intensity: 4438.0, mobility: 0.863"""	0.46253	0.000481696	0.00667515	QLYENKPR	generic|sp_Q9D3P9_NEUT_MOUSE|
"""index: 6470, intensity: 3693.0, mobility: 1.012"""	0.462446	0.000481696	0.00667891	SGNFGGSRNMGGPYGGGNYGPGGSGGSGGYGGRS	generic|tr_B7ZP22_B7ZP22_MOUSE__II_591379	|generic|sp_O88569_ROA2_MOUSE__II_591379	|generic|sp_O88569-2_ROA2_MOUSE__II_591379	|generic|sp_O88569-3_ROA2_MOUSE__II_591379|
"""index: 8323, intensity: 3699.0, mobility: 0.963"""	0.462315	0.000481696	0.00668478	ESSFSLSGSQIDDHVPKRASA	generic|sp_Q9EQF6_DPYL5_MOUSE__chr5_1_30791522_30791638_ENSMUST00000198503__II_944569|
"""index: 15106, intensity: 3456.0, mobility: 0.947"""	0.461806	0.000481696	0.00670758	SVPAAVFGSLKED	generic|sp_Q9DCD2_SYF1_MOUSE__chr8_-1_3610541_3610666_ENSMUST00000163038__II_868415	|generic|tr_Q3UKP5_Q3UKP5_MOUSE__chr8_-1_3610541_3610666_ENSMUST00000163038|
"""index: 3807, intensity: 3792.0, mobility: 0.845"""	0.461469	0.000481696	0.00672274	LAANGKSADCSVEEEPWKREK	generic|II_1004965_TX=10090	|generic|tr_Q3UYK6_Q3UYK6_MOUSE__chr2_1_102781469_102781534_ENSMUST00000154446	|generic|tr_Q3USU5_Q3USU5_MOUSE__chr2_1_102781469_102781534_ENSMUST00000154446	|generic|sp_P43006-2_EAA2_MOUSE__chr2_1_102781469_102781534_ENSMUST00000154446|
"""index: 3969, intensity: 2742.0, mobility: 1.116"""	0.461245	0.000481696	0.00673279	SQPQVFQAGTSKPLH	generic|tr_F6YP03_F6YP03_MOUSE__II_1004805	|generic|tr_Q3TTW8_Q3TTW8_MOUSE__chr2_-1_103775412_103775516_ENSMUST00000137390	|generic|tr_Q3TEY4_Q3TEY4_MOUSE__chr2_-1_103775412_103775516_ENSMUST00000137390	|generic|tr_A1L0T9_A1L0T9_MOUSE__chr2_-1_103775412_103775516_ENSMUST00000137390	|generic|chr2_-1_103772657_103772806_ENSMUST00000132537	|generic|sp_Q60865_CAPR1_MOUSE__chr2_-1_103775412_103775516_ENSMUST00000137390|
"""index: 14152, intensity: 6259.0, mobility: 0.915"""	0.461109	0.000481696	0.00673893	SNPAVRTAAANAAAGAAENAFRAP	generic|tr_E9Q855_E9Q855_MOUSE__chr3_1_89180737_89180892_ENSMUST00000129294	|generic|tr_B2M0S2_B2M0S2_MOUSE__chr3_1_89175434_89175475_ENSMUST00000128318	|generic|tr_Q3UK26_Q3UK26_MOUSE__chr3_1_89180737_89180892_ENSMUST00000129294	|generic|sp_O35609_SCAM3_MOUSE__chr3_1_89180737_89180892_ENSMUST00000129294	|generic|tr_Q3TDM8_Q3TDM8_MOUSE__chr3_1_89180737_89180892_ENSMUST00000129294	|generic|tr_Q3UXS0_Q3UXS0_MOUSE__chr3_1_89180737_89180892_ENSMUST00000129294|
"""index: 3042, intensity: 6503.0, mobility: 0.890"""	0.461058	0.000481696	0.00674123	LPTKETIEQEKRSEIS	generic|tr_A6H6H4_A6H6H4_MOUSE|
"""index: 6124, intensity: 5205.0, mobility: 0.866"""	0.461055	0.000481696	0.00674138	EPPPPEPPRI	generic|sp_Q8BIF0_C99L2_MOUSE	|generic|sp_Q8BIF0-2_C99L2_MOUSE	|generic|tr_I7HJQ8_I7HJQ8_MOUSE	|generic|tr_A2AP74_A2AP74_MOUSE|
"""index: 13911, intensity: 3497.0, mobility: 0.827"""	0.460978	0.000481696	0.00674486	LADEVSASLAKQGL	generic|II_1128081_TX=10090	|generic|II_1128079_TX=10090	|generic|tr_A0A0A0MQC7_A0A0A0MQC7_MOUSE	|generic|tr_A2A5Y6_A2A5Y6_MOUSE	|generic|sp_P10637_TAU_MOUSE	|generic|sp_P10637-2_TAU_MOUSE	|generic|sp_P10637-4_TAU_MOUSE	|generic|tr_Q3UH19_Q3UH19_MOUSE	|generic|sp_P10637-6_TAU_MOUSE	|generic|tr_Q8C5K4_Q8C5K4_MOUSE	|generic|tr_Q547J4_Q547J4_MOUSE	|generic|tr_B1AQW2_B1AQW2_MOUSE	|generic|sp_TAU_HUMAN_|
"""index: 16715, intensity: 4139.0, mobility: 1.046"""	0.460515	0.000481696	0.00676579	EHPGAPPQPPAPLQPALAPPSRAVAIE	generic|sp_Q7TSJ2_MAP6_MOUSE__chr7_1_99336781_99337002_ENSMUST00000122101__II_884487	|generic|sp_Q7TSJ2-2_MAP6_MOUSE__chr7_1_99269285_99269317_ENSMUST00000208978__II_884487	|generic|tr_D3Z6W1_D3Z6W1_MOUSE__chr7_1_99269285_99269317_ENSMUST00000208978__II_884487|
"""index: 21091, intensity: 3587.0, mobility: 1.140"""	0.460127	0.000481696	0.00678336	NGYENPTYKFFEQMQN	generic|tr_Q3TXI9_Q3TXI9_MOUSE__chr16_-1_84955331_84955420_ENSMUST00000227737__II_3496014	|generic|tr_Q8BPV5_Q8BPV5_MOUSE__chr16_-1_84955331_84955420_ENSMUST00000227737__II_3496014	|generic|tr_Q8BPC7_Q8BPC7_MOUSE__chr16_-1_84955331_84955420_ENSMUST00000227737__II_3496014	|generic|sp_P12023_A4_MOUSE__chr16_-1_84955331_84955420_ENSMUST00000227737__II_3496014	|generic|sp_P12023-3_A4_MOUSE__chr16_-1_84955331_84955420_ENSMUST00000227737__II_3496014	|generic|tr_Q3TWF3_Q3TWF3_MOUSE__chr16_-1_84955331_84955420_ENSMUST00000227737__II_3496014	|generic|tr_Q6GR78_Q6GR78_MOUSE__chr16_-1_84955331_84955420_ENSMUST00000227737__II_3496014	|generic|tr_A0A2I3BQZ9_A0A2I3BQZ9_MOUSE__chr16_-1_84955331_84955420_ENSMUST00000227737__II_3496014	|generic|tr_Q53ZT3_Q53ZT3_MOUSE__chr16_-1_84955331_84955420_ENSMUST00000227737__II_3496014	|generic|tr_A0A2I3BPT1_A0A2I3BPT1_MOUSE__chr16_-1_84955331_84955420_ENSMUST00000227737__II_3496014|
"""index: 11972, intensity: 5942.0, mobility: 1.003"""	0.459438	0.000481696	0.00681473	QQAPPVRNLHQSGFSLSGAQIDDNIPRRTTQ	generic|sp_O08553_DPYL2_MOUSE|
"""index: 12081, intensity: 3050.0, mobility: 0.784"""	0.45869	0.000481696	0.0068489	APVPMPDLKNVRSKIG	generic|tr_A0A0A0MQC7_A0A0A0MQC7_MOUSE	|generic|tr_A2A5Y6_A2A5Y6_MOUSE	|generic|sp_P10637_TAU_MOUSE	|generic|sp_P10637-2_TAU_MOUSE	|generic|sp_P10637-3_TAU_MOUSE	|generic|sp_P10637-4_TAU_MOUSE	|generic|tr_Q3UH19_Q3UH19_MOUSE	|generic|sp_P10637-6_TAU_MOUSE	|generic|tr_Q547J4_Q547J4_MOUSE	|generic|tr_B1AQW2_B1AQW2_MOUSE|
"""index: 20318, intensity: 97172.0, mobility: 0.970"""	0.458416	0.000481696	0.00686146	APNLSRMGAVPVMIPAQSKDGSIV	generic|sp_P97792_CXAR_MOUSE__chr16_1_78334866_78334964_ENSMUST00000231251|
"""index: 9282, intensity: 31081.0, mobility: 1.012"""	0.458086	0.000481696	0.00687663	IVAPPGGRANITSLG	generic|sp_O08553_DPYL2_MOUSE|
"""index: 27109, intensity: 3788.0, mobility: 0.911"""	0.457975	0.000481696	0.00688175	SQTPLVTLFKNAIIKNA	generic|sp_P01193_COLI_MOUSE|
"""index: 9882, intensity: 5852.0, mobility: 1.078"""	0.457829	0.000481696	0.00688848	AVGDGLPEGATANGMKTM	generic|sp_Q3UHH2-2_S22AN_MOUSE__chr13_-1_34221899_34221982_ENSMUST00000145038__II_1107661	|generic|tr_F7BP73_F7BP73_MOUSE__chr13_-1_34298989_34299135_ENSMUST00000145038__II_1107661	|generic|sp_Q3UHH2_S22AN_MOUSE__chr13_-1_34298989_34299135_ENSMUST00000145038__II_1107650|
"""index: 26391, intensity: 19175.0, mobility: 0.974"""	0.457661	0.000481696	0.00689622	EDGRTLSDYNIQKESTLHLVLRLRGG	generic|tr_B0LAC2_B0LAC2_MOUSE__IP_825414	|generic|tr_E9Q5F6_E9Q5F6_MOUSE__II_647476	|generic|tr_E9Q5F6_E9Q5F6_MOUSE__II_647476	|generic|tr_Q922Z8_Q922Z8_MOUSE__II_647476	|generic|tr_Q922Z8_Q922Z8_MOUSE__II_647476	|generic|tr_Q922Z8_Q922Z8_MOUSE__II_647476	|generic|tr_Q922Z8_Q922Z8_MOUSE__II_647476	|generic|tr_Q922Z8_Q922Z8_MOUSE__II_647476	|generic|tr_Q922Z8_Q922Z8_MOUSE__II_647476	|generic|tr_Q922Z8_Q922Z8_MOUSE__II_647476	|generic|tr_Q3TH47_Q3TH47_MOUSE__II_647476	|generic|tr_Q3TH47_Q3TH47_MOUSE__II_647476	|generic|tr_Q3TH47_Q3TH47_MOUSE__II_647476	|generic|tr_Q8VC46_Q8VC46_MOUSE__II_647476	|generic|tr_Q8VC46_Q8VC46_MOUSE__II_647476	|generic|tr_Q8VC46_Q8VC46_MOUSE__II_647476	|generic|tr_Q8VC46_Q8VC46_MOUSE__II_647476	|generic|tr_Q8VC46_Q8VC46_MOUSE__II_647476	|generic|tr_Q8VC46_Q8VC46_MOUSE__II_647476	|generic|tr_Q8VC46_Q8VC46_MOUSE__II_647476	|generic|tr_Q8VC46_Q8VC46_MOUSE__II_647476	|generic|tr_Q922B0_Q922B0_MOUSE__II_647476	|generic|tr_Q922B0_Q922B0_MOUSE__II_647476	|generic|tr_Q5SX22_Q5SX22_MOUSE__II_647476	|generic|tr_Q5SX22_Q5SX22_MOUSE__II_647476	|generic|tr_Q5SX22_Q5SX22_MOUSE__II_647476	|generic|tr_Q8R0Z9_Q8R0Z9_MOUSE__II_647476	|generic|tr_Q8R0Z9_Q8R0Z9_MOUSE__II_647476	|generic|tr_Q8R0Z9_Q8R0Z9_MOUSE__II_647476	|generic|tr_Q8R0Z9_Q8R0Z9_MOUSE__II_647476	|generic|sp_P0CG50_UBC_MOUSE__II_647476	|generic|sp_P0CG50_UBC_MOUSE__II_647476	|generic|sp_P0CG50_UBC_MOUSE__II_647476	|generic|sp_P0CG50_UBC_MOUSE__II_647476	|generic|sp_P0CG50_UBC_MOUSE__II_647476	|generic|sp_P0CG50_UBC_MOUSE__II_647476	|generic|sp_P0CG50_UBC_MOUSE__II_647476	|generic|sp_P0CG50_UBC_MOUSE__II_647476	|generic|sp_P0CG50_UBC_MOUSE__II_647476	|generic|tr_Q78XY9_Q78XY9_MOUSE__II_647476	|generic|tr_Q78XY9_Q78XY9_MOUSE__II_647476	|generic|tr_Q78XY9_Q78XY9_MOUSE__II_647476	|generic|tr_Q78XY9_Q78XY9_MOUSE__II_647476	|generic|tr_A5JUZ1_A5JUZ1_MOUSE__II_647476	|generic|sp_P62984_RL40_MOUSE__II_866586	|generic|tr_E9QNP0_E9QNP0_MOUSE__II_866571	|generic|tr_E9Q4P0_E9Q4P0_MOUSE__II_866571	|generic|tr_A0A0A6YW67_A0A0A6YW67_MOUSE__II_647476	|generic|tr_E9Q9J0_E9Q9J0_MOUSE__II_647476	|generic|tr_Q642L7_Q642L7_MOUSE__II_647476	|generic|IP_899761_TX=10090	|generic|sp_RS27A_HUMAN_|
"""index: 17370, intensity: 4977.0, mobility: 0.958"""	0.457222	0.000481696	0.0069165	STTPEEVLEKLKTEAEKK	generic|sp_Q9CRC3_CO040_MOUSE	|generic|tr_Q3TDI7_Q3TDI7_MOUSE|
"""index: 13102, intensity: 12904.0, mobility: 0.900"""	0.457111	0.000481696	0.00692167	QSGFSLSGAQIDDNIPRRTTQ	generic|sp_O08553_DPYL2_MOUSE|
"""index: 26432, intensity: 22040.0, mobility: 0.900"""	0.456633	0.000481696	0.00694382	QKESTLHLVLRLRGG	generic|tr_B0LAC2_B0LAC2_MOUSE__IP_825414	|generic|tr_E9Q5F6_E9Q5F6_MOUSE__II_647476	|generic|tr_E9Q5F6_E9Q5F6_MOUSE__II_647476	|generic|tr_Q922Z8_Q922Z8_MOUSE__II_647476	|generic|tr_Q922Z8_Q922Z8_MOUSE__II_647476	|generic|tr_Q922Z8_Q922Z8_MOUSE__II_647476	|generic|tr_Q922Z8_Q922Z8_MOUSE__II_647476	|generic|tr_Q922Z8_Q922Z8_MOUSE__II_647476	|generic|tr_Q922Z8_Q922Z8_MOUSE__II_647476	|generic|tr_Q922Z8_Q922Z8_MOUSE__II_647476	|generic|tr_Q3TH47_Q3TH47_MOUSE__II_647476	|generic|tr_Q3TH47_Q3TH47_MOUSE__II_647476	|generic|tr_Q3TH47_Q3TH47_MOUSE__II_647476	|generic|tr_Q8VC46_Q8VC46_MOUSE__II_647476	|generic|tr_Q8VC46_Q8VC46_MOUSE__II_647476	|generic|tr_Q8VC46_Q8VC46_MOUSE__II_647476	|generic|tr_Q8VC46_Q8VC46_MOUSE__II_647476	|generic|tr_Q8VC46_Q8VC46_MOUSE__II_647476	|generic|tr_Q8VC46_Q8VC46_MOUSE__II_647476	|generic|tr_Q8VC46_Q8VC46_MOUSE__II_647476	|generic|tr_Q8VC46_Q8VC46_MOUSE__II_647476	|generic|tr_Q922B0_Q922B0_MOUSE__II_647476	|generic|tr_Q922B0_Q922B0_MOUSE__II_647476	|generic|tr_Q5SX22_Q5SX22_MOUSE__II_647476	|generic|tr_Q5SX22_Q5SX22_MOUSE__II_647476	|generic|tr_Q5SX22_Q5SX22_MOUSE__II_647476	|generic|tr_Q8R0Z9_Q8R0Z9_MOUSE__II_647476	|generic|tr_Q8R0Z9_Q8R0Z9_MOUSE__II_647476	|generic|tr_Q8R0Z9_Q8R0Z9_MOUSE__II_647476	|generic|tr_Q8R0Z9_Q8R0Z9_MOUSE__II_647476	|generic|sp_P0CG50_UBC_MOUSE__II_647476	|generic|sp_P0CG50_UBC_MOUSE__II_647476	|generic|sp_P0CG50_UBC_MOUSE__II_647476	|generic|sp_P0CG50_UBC_MOUSE__II_647476	|generic|sp_P0CG50_UBC_MOUSE__II_647476	|generic|sp_P0CG50_UBC_MOUSE__II_647476	|generic|sp_P0CG50_UBC_MOUSE__II_647476	|generic|sp_P0CG50_UBC_MOUSE__II_647476	|generic|sp_P0CG50_UBC_MOUSE__II_647476	|generic|tr_Q78XY9_Q78XY9_MOUSE__II_647476	|generic|tr_Q78XY9_Q78XY9_MOUSE__II_647476	|generic|tr_Q78XY9_Q78XY9_MOUSE__II_647476	|generic|tr_Q78XY9_Q78XY9_MOUSE__II_647476	|generic|tr_A5JUZ1_A5JUZ1_MOUSE__II_647476	|generic|sp_P62984_RL40_MOUSE__II_866586	|generic|tr_E9QNP0_E9QNP0_MOUSE__II_866571	|generic|tr_E9Q4P0_E9Q4P0_MOUSE__II_866571	|generic|tr_A0A0A6YW67_A0A0A6YW67_MOUSE__II_647476	|generic|tr_E9Q9J0_E9Q9J0_MOUSE__II_647476	|generic|tr_Q642L7_Q642L7_MOUSE__II_647476	|generic|IP_899761_TX=10090	|generic|IP_1119889_TX=10090	|generic|sp_RS27A_HUMAN_|
"""index: 19766, intensity: 2984.0, mobility: 1.197"""	0.456289	0.000481696	0.00695984	VAPFPEVFGKEKVNEL	generic|sp_CAS1_BOVIN_|
"""index: 6866, intensity: 3159.0, mobility: 1.017"""	0.455762	0.000481696	0.00698442	LVQLAGTRESVDSAKPRVY	generic|sp_P35455_NEU2_MOUSE|
"""index: 577, intensity: 4450.0, mobility: 0.814"""	0.455224	0.000481696	0.00700958	VDRATLNVDKQNR	generic|sp_Q8R570_SNP47_MOUSE|
"""index: 5288, intensity: 3406.0, mobility: 0.951"""	0.45521	0.000481696	0.00701026	DIPNPIGSENSEK	generic|sp_CAS1_BOVIN_|
"""index: 13161, intensity: 4071.0, mobility: 1.113"""	0.454553	0.000481696	0.00704113	AQMEEKPVPAAPVPSPVAPAPVPSRRNPPGGKSSLVLG	generic|sp_P97825_JUPI1_MOUSE__II_1124041|
"""index: 27101, intensity: 6364.0, mobility: 0.824"""	0.454393	0.000481696	0.00704866	TLAEDVTAALAKQGL	generic|sp_P20357_MTAP2_MOUSE__chr1_1_66438885_66439007_ENSMUST00000172486	|generic|tr_Q80ZL4_Q80ZL4_MOUSE__chr1_1_66438885_66439007_ENSMUST00000172486	|generic|tr_Q3TLQ0_Q3TLQ0_MOUSE__chr1_1_66438885_66439007_ENSMUST00000172486	|generic|tr_Q80X35_Q80X35_MOUSE__chr1_1_66438885_66439007_ENSMUST00000172486	|generic|tr_B2KGT5_B2KGT5_MOUSE__chr1_1_66438885_66439007_ENSMUST00000172486	|generic|tr_A0A668KLC6_A0A668KLC6_MOUSE__chr1_1_66438885_66439007_ENSMUST00000172486|
"""index: 17748, intensity: 3326.0, mobility: 1.031"""	0.454024	0.000481696	0.0070661	DLPIMPKVSYGLK	generic|sp_Q9JM96_BORG4_MOUSE	|generic|tr_A2A6Q2_A2A6Q2_MOUSE	|generic|tr_Q3TH99_Q3TH99_MOUSE|
"""index: 9821, intensity: 2799.0, mobility: 0.800"""	0.453862	0.000481696	0.00707376	DMGEIASFDKAKLK	generic|tr_A0A0N4SVF0_A0A0N4SVF0_MOUSE	|generic|tr_A6H6H4_A6H6H4_MOUSE|
"""index: 4852, intensity: 3626.0, mobility: 0.953"""	0.453827	0.000481696	0.00707539	LADEVSASLAKQG	generic|II_1128081_TX=10090	|generic|II_1128079_TX=10090	|generic|tr_A0A0A0MQC7_A0A0A0MQC7_MOUSE	|generic|tr_A2A5Y6_A2A5Y6_MOUSE	|generic|sp_P10637_TAU_MOUSE	|generic|sp_P10637-2_TAU_MOUSE	|generic|sp_P10637-3_TAU_MOUSE	|generic|sp_P10637-4_TAU_MOUSE	|generic|tr_Q3UH19_Q3UH19_MOUSE	|generic|sp_P10637-6_TAU_MOUSE	|generic|tr_Q8C5K4_Q8C5K4_MOUSE	|generic|tr_Q547J4_Q547J4_MOUSE	|generic|tr_B1AQW2_B1AQW2_MOUSE	|generic|sp_TAU_HUMAN_|
"""index: 1796, intensity: 2875.0, mobility: 0.990"""	0.453706	0.000481696	0.00708113	TKSEPPESEAKPAPTEVKTVPNDATQTKENESKA	generic|tr_A0A0A6YY91_A0A0A6YY91_MOUSE__II_850562	|generic|sp_P13595_NCAM1_MOUSE	|generic|sp_P13595-2_NCAM1_MOUSE	|generic|tr_E9QB01_E9QB01_MOUSE	|generic|tr_A0A0A6YY47_A0A0A6YY47_MOUSE|
"""index: 23650, intensity: 3724.0, mobility: 1.097"""	0.452474	0.000481696	0.00713974	LPNDLLDLQQPTFHP	generic|tr_A0A140LHQ8_A0A140LHQ8_MOUSE__II_885340	|generic|tr_A0A1L1SUR7_A0A1L1SUR7_MOUSE__II_3498699	|generic|tr_Q570Z8_Q570Z8_MOUSE__chr5_1_121425971_121426000_ENSMUST00000042163	|generic|tr_Q3TD51_Q3TD51_MOUSE	|generic|sp_Q7M6Y3_PICAL_MOUSE	|generic|sp_Q7M6Y3-3_PICAL_MOUSE	|generic|sp_Q7M6Y3-4_PICAL_MOUSE	|generic|sp_Q7M6Y3-5_PICAL_MOUSE	|generic|sp_Q7M6Y3-6_PICAL_MOUSE|
"""index: 23609, intensity: 4701.0, mobility: 1.131"""	0.451877	0.000481696	0.00716832	SESPYEDFLSADSKVLG	generic|sp_P14873_MAP1B_MOUSE	|generic|tr_B2RQQ5_B2RQQ5_MOUSE|
"""index: 12934, intensity: 4922.0, mobility: 0.948"""	0.451609	0.000481696	0.00718118	SSFSLSGSQIDDHVPKRASARIL	generic|sp_Q9EQF6_DPYL5_MOUSE__chr5_1_30791522_30791638_ENSMUST00000198503__II_944569|
"""index: 27773, intensity: 9876.0, mobility: 1.159"""	0.451513	0.000481696	0.00718578	YQEPVLGPVRGPFPIIV	generic|sp_CASB_BOVIN_|
"""index: 23366, intensity: 3193.0, mobility: 0.962"""	0.451503	0.000481696	0.00718626	SEKSQTPLVTLFKNAIIK	generic|sp_P01193_COLI_MOUSE|
"""index: 14004, intensity: 3839.0, mobility: 1.099"""	0.451319	0.000481696	0.00719515	SQVPNYTLTSSTLPQTG	generic|sp_P70297_STAM1_MOUSE__chr2_1_14102418_14102489_ENSMUST00000193636__II_1014500	|generic|IP_1121602_TX=10090	|generic|tr_Q3UMC8_Q3UMC8_MOUSE__chr2_1_14102418_14102489_ENSMUST00000193636	|generic|tr_Q9CU37_Q9CU37_MOUSE	|generic|tr_Q3TPR2_Q3TPR2_MOUSE__chr2_1_14141735_14141881_ENSMUST00000193636|
"""index: 5426, intensity: 5341.0, mobility: 0.909"""	0.450711	0.000481696	0.00722447	VNELLTPQGPR	generic|tr_Q8CAD1_Q8CAD1_MOUSE__chrX_1_20851679_20851816_ENSMUST00000136451__II_836925|
"""index: 14989, intensity: 3627.0, mobility: 1.154"""	0.450706	0.000481696	0.00722468	AAAAVAGGAGVGGDSHLALPALERDHLN	generic|sp_P0C192_LRC4B_MOUSE__chr16_1_91662218_91662247_ENSMUST00000117633|
"""index: 19401, intensity: 2809.0, mobility: 1.136"""	0.450588	0.000481696	0.00723041	AGGGAGGSGGSGPSAILRLPSY	generic|sp_Q8VHW2_CCG8_MOUSE__II_899025	|generic|tr_F7CZ64_F7CZ64_MOUSE__II_899025|
"""index: 8361, intensity: 4747.0, mobility: 0.979"""	0.449531	0.000481696	0.00728168	ESSFSLSGSQIDDHVPKRASA	generic|sp_Q9EQF6_DPYL5_MOUSE__chr5_1_30791522_30791638_ENSMUST00000198503__II_944569|
"""index: 27081, intensity: 5907.0, mobility: 0.972"""	0.449347	0.000481696	0.00729065	DGVAELDQLLHY	generic|tr_Q3UZU8_Q3UZU8_MOUSE	|generic|sp_P16014_SCG1_MOUSE	|generic|tr_Q8BP91_Q8BP91_MOUSE|
"""index: 26365, intensity: 25076.0, mobility: 1.122"""	0.448669	0.000481696	0.0073238	PPDQQRLIFAGKQLEDGRTLSDYNIQKESTLHLVLRLRGG	generic|tr_B0LAC2_B0LAC2_MOUSE__IP_825414	|generic|tr_E9Q5F6_E9Q5F6_MOUSE__II_647476	|generic|tr_E9Q5F6_E9Q5F6_MOUSE__II_647476	|generic|tr_Q922Z8_Q922Z8_MOUSE__II_647476	|generic|tr_Q922Z8_Q922Z8_MOUSE__II_647476	|generic|tr_Q922Z8_Q922Z8_MOUSE__II_647476	|generic|tr_Q922Z8_Q922Z8_MOUSE__II_647476	|generic|tr_Q922Z8_Q922Z8_MOUSE__II_647476	|generic|tr_Q922Z8_Q922Z8_MOUSE__II_647476	|generic|tr_Q922Z8_Q922Z8_MOUSE__II_647476	|generic|tr_Q3TH47_Q3TH47_MOUSE__II_647476	|generic|tr_Q3TH47_Q3TH47_MOUSE__II_647476	|generic|tr_Q3TH47_Q3TH47_MOUSE__II_647476	|generic|tr_Q8VC46_Q8VC46_MOUSE__II_647476	|generic|tr_Q8VC46_Q8VC46_MOUSE__II_647476	|generic|tr_Q8VC46_Q8VC46_MOUSE__II_647476	|generic|tr_Q8VC46_Q8VC46_MOUSE__II_647476	|generic|tr_Q8VC46_Q8VC46_MOUSE__II_647476	|generic|tr_Q8VC46_Q8VC46_MOUSE__II_647476	|generic|tr_Q8VC46_Q8VC46_MOUSE__II_647476	|generic|tr_Q8VC46_Q8VC46_MOUSE__II_647476	|generic|tr_Q922B0_Q922B0_MOUSE__II_647476	|generic|tr_Q922B0_Q922B0_MOUSE__II_647476	|generic|tr_Q5SX22_Q5SX22_MOUSE__II_647476	|generic|tr_Q5SX22_Q5SX22_MOUSE__II_647476	|generic|tr_Q5SX22_Q5SX22_MOUSE__II_647476	|generic|tr_Q8R0Z9_Q8R0Z9_MOUSE__II_647476	|generic|tr_Q8R0Z9_Q8R0Z9_MOUSE__II_647476	|generic|tr_Q8R0Z9_Q8R0Z9_MOUSE__II_647476	|generic|tr_Q8R0Z9_Q8R0Z9_MOUSE__II_647476	|generic|sp_P0CG50_UBC_MOUSE__II_647476	|generic|sp_P0CG50_UBC_MOUSE__II_647476	|generic|sp_P0CG50_UBC_MOUSE__II_647476	|generic|sp_P0CG50_UBC_MOUSE__II_647476	|generic|sp_P0CG50_UBC_MOUSE__II_647476	|generic|sp_P0CG50_UBC_MOUSE__II_647476	|generic|sp_P0CG50_UBC_MOUSE__II_647476	|generic|sp_P0CG50_UBC_MOUSE__II_647476	|generic|sp_P0CG50_UBC_MOUSE__II_647476	|generic|tr_Q78XY9_Q78XY9_MOUSE__II_647476	|generic|tr_Q78XY9_Q78XY9_MOUSE__II_647476	|generic|tr_Q78XY9_Q78XY9_MOUSE__II_647476	|generic|tr_Q78XY9_Q78XY9_MOUSE__II_647476	|generic|tr_A5JUZ1_A5JUZ1_MOUSE__II_647476	|generic|sp_P62984_RL40_MOUSE__II_866586	|generic|tr_E9QNP0_E9QNP0_MOUSE__II_866571	|generic|tr_E9Q4P0_E9Q4P0_MOUSE__II_866571	|generic|tr_A0A0A6YW67_A0A0A6YW67_MOUSE__II_647476	|generic|tr_E9Q9J0_E9Q9J0_MOUSE__II_647476	|generic|tr_Q642L7_Q642L7_MOUSE__II_647476	|generic|IP_899761_TX=10090	|generic|sp_RS27A_HUMAN_|
[truncated: 3,194,377 more chars]
