# Supplementary material for: Ion Mobility Coupled to a Time-of-Flight Mass Analyzer Combined With Fragment Intensity Predictions Improves Identification of Classical Bioactive Peptides and Small Open Reading Frame-Encoded Peptides
Source: Front Cell Dev Biol. 2021 Sep 17;9:720570. doi: 10.3389/fcell.2021.720570 (PMC8484717; doi:10.3389/fcell.2021.720570)
Supplement: Supplementary file 15 [file Data_Sheet_3.ZIP › sORFs_P5_cerebellum_c_1_1_1135.msgf_searchenginefeatures.pout_dec]

PSMId	score	q-value	posterior_error_prob	peptide	proteinIds
"""index: 9354, intensity: 17231.0, mobility: 1.073"""	0.23177	0.000914495	0.030971	QLSKMISYMQKELHRIQAVHQRVAEQLHLISSRQEEPNSS	generic|sp_Q5SYL3_K0100_MOUSE__chr11_1_78263602_78263643_ENSMUST00000141331_REVERSED|
"""index: 2629, intensity: 3051.0, mobility: 0.768"""	0.198376	0.00125997	0.0385476	PGPPPPPPP	generic|chr13_1_46669632_46669853_ENSMUST00000099547__IP_1106985_TX=10090_REVERSED	|generic|sp_Q80UV9_TAF1_MOUSE__chrX_1_101562127_101562291_ENSMUST00000143908__II_831688_REVERSED	|generic|sp_Q80UV9-3_TAF1_MOUSE__chrX_1_101562127_101562291_ENSMUST00000143908__II_831688_REVERSED	|generic|tr_Q3TXX8_Q3TXX8_MOUSE__II_915139_REVERSED	|generic|tr_Q3UQ99_Q3UQ99_MOUSE__II_915139_REVERSED	|generic|tr_Q3UGK7_Q3UGK7_MOUSE__II_915139_REVERSED	|generic|tr_Q7TPN5_Q7TPN5_MOUSE__II_915139_REVERSED	|generic|tr_Q3T9Z7_Q3T9Z7_MOUSE__II_954851_REVERSED	|generic|tr_D3Z139_D3Z139_MOUSE__II_859065_REVERSED	|generic|sp_Q8BH43_WASF2_MOUSE__II_954851_REVERSED	|generic|sp_Q3UR85_MYRF_MOUSE__chr19_-1_10223113_10223235_ENSMUST00000190922__II_1049632	|generic|sp_Q3UR85-2_MYRF_MOUSE__chr19_-1_10223113_10223235_ENSMUST00000190922__II_1049632	|generic|sp_Q3UR85-3_MYRF_MOUSE__chr19_-1_10223113_10223235_ENSMUST00000190922__II_1049643	|generic|sp_Q14AX6_CDK12_MOUSE__chr13_-1_17739087_17739164_ENSMUST00000222359__II_1127685	|generic|sp_Q14AX6-3_CDK12_MOUSE__chr13_-1_17739087_17739164_ENSMUST00000222359__II_1127685	|generic|tr_B1Q2W7_B1Q2W7_MOUSE__chrX_1_101562127_101562291_ENSMUST00000143908__II_831688_REVERSED	|generic|sp_Q8K0G8_ESRP2_MOUSE__II_859065_REVERSED	|generic|tr_Q3TH23_Q3TH23_MOUSE__II_859065_REVERSED	|generic|tr_D3YZK4_D3YZK4_MOUSE__chrX_1_101562127_101562291_ENSMUST00000143908__II_831688_REVERSED	|generic|sp_Q8VHQ2_SOCS7_MOUSE_REVERSED	|generic|tr_D3Z0K7_D3Z0K7_MOUSE_REVERSED	|generic|tr_Q3U3E7_Q3U3E7_MOUSE_REVERSED	|generic|tr_A0A1B0GRU3_A0A1B0GRU3_MOUSE_REVERSED	|generic|tr_Q8BKZ3_Q8BKZ3_MOUSE_REVERSED	|generic|tr_S4R1B9_S4R1B9_MOUSE__chrX_1_101562127_101562291_ENSMUST00000143908_REVERSED	|generic|tr_E9Q2D0_E9Q2D0_MOUSE_REVERSED	|generic|tr_A0A286YCS6_A0A286YCS6_MOUSE_REVERSED	|generic|tr_C9K0Z8_C9K0Z8_MOUSE__chr7_1_30415650_30415679_ENSMUST00000207982	|generic|sp_Q3UG20_KMT2E_MOUSE__chr13_-1_43303268_43303297_ENSMUST00000055341_REVERSED	|generic|sp_Q3UG20-2_KMT2E_MOUSE__chr13_-1_43303268_43303297_ENSMUST00000055341_REVERSED	|generic|sp_P0C7L0_WIPF3_MOUSE_REVERSED	|generic|sp_P0C7L0-2_WIPF3_MOUSE_REVERSED	|generic|sp_Q6PEV3_WIPF2_MOUSE_REVERSED	|generic|sp_Q9CYT6_CAP2_MOUSE_REVERSED	|generic|tr_D3Z5R4_D3Z5R4_MOUSE_REVERSED	|generic|tr_Q6P9T5_Q6P9T5_MOUSE	|generic|tr_Q80VV6_Q80VV6_MOUSE_REVERSED	|generic|tr_Q05BD7_Q05BD7_MOUSE	|generic|tr_Q05BD7_Q05BD7_MOUSE_REVERSED	|generic|tr_D3YTR7_D3YTR7_MOUSE_REVERSED	|generic|tr_E9Q8K8_E9Q8K8_MOUSE_REVERSED	|generic|sp_Q6ZPZ3_ZC3H4_MOUSE_REVERSED	|generic|sp_Q6ZPZ3-2_ZC3H4_MOUSE_REVERSED	|generic|sp_O88703_HCN2_MOUSE__chr7_1_30415650_30415679_ENSMUST00000207982	|generic|sp_Q76LL6_FHOD3_MOUSE__chr18_1_24754234_24754329_ENSMUST00000234462	|generic|sp_Q76LL6-2_FHOD3_MOUSE__chr18_1_24754234_24754329_ENSMUST00000234462	|generic|sp_Q76LL6-4_FHOD3_MOUSE__chr18_1_24754234_24754329_ENSMUST00000234462	|generic|sp_Q9DBD5_PELP1_MOUSE	|generic|tr_Q8BZD7_Q8BZD7_MOUSE_REVERSED	|generic|sp_Q80Z10_ASTN2_MOUSE	|generic|sp_Q80Z10-2_ASTN2_MOUSE	|generic|tr_Q8CHD5_Q8CHD5_MOUSE__chr19_1_45518810_45518923_ENSMUST00000225662_REVERSED	|generic|sp_P10284_HXB4_MOUSE	|generic|sp_Q80Z10-3_ASTN2_MOUSE	|generic|tr_A0A571BEJ5_A0A571BEJ5_MOUSE	|generic|tr_A0A571BEJ5_A0A571BEJ5_MOUSE_REVERSED	|generic|sp_D7PDD4_G6B_MOUSE_REVERSED|
"""index: 20267, intensity: 4480.0, mobility: 0.937"""	0.136268	0.00166113	0.0576446	SLVEQYTLEKWEELTREKAEVSEDYPEAEPED	generic|tr_Q6PG57_Q6PG57_MOUSE__chr15_-1_89146467_89146517_ENSMUST00000230734__II_3485440_REVERSED	|generic|sp_Q9WUI1_MK11_MOUSE__chr15_-1_89146467_89146517_ENSMUST00000230734__II_3485440_REVERSED	|generic|tr_Q3TT60_Q3TT60_MOUSE__chr15_-1_89146467_89146517_ENSMUST00000230734__II_3485440_REVERSED	|generic|tr_Q6P243_Q6P243_MOUSE__chr15_-1_89146467_89146517_ENSMUST00000230734_REVERSED|
"""index: 6973, intensity: 7694.0, mobility: 1.130"""	0.125228	0.00205592	0.0618691	WYRQLEEGLHKSRDEPLVSFMDDEELRR	generic|tr_A0A1C9IC75_A0A1C9IC75_MOUSE__II_3482494_REVERSED	|generic|tr_B7ZWC5_B7ZWC5_MOUSE_REVERSED	|generic|tr_E9Q236_E9Q236_MOUSE_REVERSED	|generic|tr_B9EKC2_B9EKC2_MOUSE_REVERSED	|generic|tr_E9Q467_E9Q467_MOUSE_REVERSED	|generic|tr_Q3TZN9_Q3TZN9_MOUSE_REVERSED|
"""index: 2530, intensity: 3289.0, mobility: 0.960"""	0.116091	0.00245801	0.0655843	DLESKGDKNRR	generic|sp_Q8BMD7_MORC4_MOUSE_REVERSED	|generic|sp_Q8BMD7-2_MORC4_MOUSE_REVERSED	|generic|tr_A2RSL2_A2RSL2_MOUSE_REVERSED|
"""index: 2392, intensity: 3016.0, mobility: 0.941"""	0.111329	0.00283172	0.0676025	RPSSENRRMA	generic|sp_E9PXT9_F170B_MOUSE_REVERSED|
"""index: 1913, intensity: 3272.0, mobility: 0.846"""	0.102152	0.00317586	0.0716564	FSLRVALLLMDF	generic|tr_F6VSQ9_F6VSQ9_MOUSE__II_957468_REVERSED|
"""index: 5794, intensity: 41585.0, mobility: 1.147"""	0.0875312	0.00352803	0.0785848	AGWASLTRPAPSCPRPCRMRFKRWGPRPSVCSGPSRTPGSFASGVPSWP	generic|IP_1128572_TX=10090_REVERSED|
"""index: 5587, intensity: 5489.0, mobility: 0.937"""	0.0775807	0.00387898	0.0836487	IGPPPLYGHFLV	generic|sp_Q8BFX3_KCTD3_MOUSE__chr1_-1_188976607_188976642_ENSMUST00000193143__II_1024822_REVERSED	|generic|II_1024806_TX=10090_REVERSED	|generic|tr_A0A0A6YX67_A0A0A6YX67_MOUSE__chr1_-1_188976607_188976642_ENSMUST00000193143_REVERSED	|generic|sp_Q8BFX3-2_KCTD3_MOUSE__chr1_-1_188981336_188981377_ENSMUST00000085678_REVERSED|
"""index: 13419, intensity: 4381.0, mobility: 1.108"""	0.0666834	0.00421941	0.0895368	PMVPTVPTMVPMVPMVPTVPMVPMVPMVPTV	generic|IP_869294_TX=10090_REVERSED|
"""index: 6187, intensity: 16463.0, mobility: 1.160"""	0.0590624	0.00459946	0.0938767	WYRQLEEGLHKSRDEPLVSFMDDEELRR	generic|tr_A0A1C9IC75_A0A1C9IC75_MOUSE__II_3482494_REVERSED	|generic|tr_B7ZWC5_B7ZWC5_MOUSE_REVERSED	|generic|tr_E9Q236_E9Q236_MOUSE_REVERSED	|generic|tr_B9EKC2_B9EKC2_MOUSE_REVERSED	|generic|tr_E9Q467_E9Q467_MOUSE_REVERSED	|generic|tr_Q3TZN9_Q3TZN9_MOUSE_REVERSED|
"""index: 13540, intensity: 3473.0, mobility: 0.878"""	0.0579111	0.00492798	0.0945487	SIDVTGTMLR	generic|IP_893146_TX=10090_REVERSED|
"""index: 14553, intensity: 3570.0, mobility: 1.121"""	0.0500166	0.0052691	0.099275	TPPAPPPACQRAAEPAPIDTYVAGQPAGLPAPPRALVPHPLLDR	generic|sp_P50207_HXC13_MOUSE_REVERSED|
"""index: 629, intensity: 3074.0, mobility: 0.785"""	0.043323	0.00562219	0.103448	IGHTTATQPSPAPIRP	generic|IP_3456222_TX=10090_REVERSED|
"""index: 9056, intensity: 3449.0, mobility: 0.784"""	0.0381903	0.00597238	0.106754	IQDPSLKEFAVERK	generic|tr_A0A1Y7VLB5_A0A1Y7VLB5_MOUSE__chr13_1_63298793_63298852_ENSMUST00000220884__II_3474102_REVERSED	|generic|tr_F8WGB2_F8WGB2_MOUSE__chr13_1_63199522_63199554_ENSMUST00000221676__II_3476742_REVERSED	|generic|tr_A0A1Y7VN88_A0A1Y7VN88_MOUSE__chr13_1_63298793_63298852_ENSMUST00000220884__II_1105824_REVERSED	|generic|tr_A0JLQ8_A0JLQ8_MOUSE__chr13_1_63298793_63298852_ENSMUST00000220884__II_1105824_REVERSED	|generic|tr_Q3UQZ7_Q3UQZ7_MOUSE__chr13_1_63199522_63199554_ENSMUST00000221676__II_3476742_REVERSED	|generic|tr_F6SS74_F6SS74_MOUSE__chr13_1_63298793_63298852_ENSMUST00000220884__II_1105824_REVERSED	|generic|tr_A0A1Y7VJQ6_A0A1Y7VJQ6_MOUSE__chr13_1_63199522_63199554_ENSMUST00000221676__II_3476742_REVERSED	|generic|sp_Q8BXQ6-2_AMPO_MOUSE__chr13_1_63199522_63199554_ENSMUST00000221676__II_3476742_REVERSED	|generic|tr_Q3TIP2_Q3TIP2_MOUSE__chr13_1_63298793_63298852_ENSMUST00000220884__II_1105824_REVERSED|
"""index: 8330, intensity: 23520.0, mobility: 0.835"""	0.0354197	0.00628234	0.108577	EASDLRAKVAELSDEK	generic|sp_Q922J3_CLIP1_MOUSE__chr5_-1_123590789_123590845_ENSMUST00000125340__II_931266_REVERSED	|generic|sp_Q922J3-2_CLIP1_MOUSE__chr5_-1_123590789_123590845_ENSMUST00000125340__II_931266_REVERSED	|generic|tr_D3Z2Z1_D3Z2Z1_MOUSE__chr5_-1_123590789_123590845_ENSMUST00000125340__II_931266_REVERSED	|generic|tr_F6RCU2_F6RCU2_MOUSE__chr5_-1_123590789_123590845_ENSMUST00000125340__II_931276_REVERSED	|generic|tr_F8WIA1_F8WIA1_MOUSE__chr5_-1_123590789_123590845_ENSMUST00000125340__II_931266_REVERSED	|generic|tr_Q8C0S5_Q8C0S5_MOUSE__chr5_-1_123641774_123641875_ENSMUST00000144121_REVERSED	|generic|tr_D3Z3M7_D3Z3M7_MOUSE__chr5_-1_123590789_123590845_ENSMUST00000125340_REVERSED|
"""index: 5602, intensity: 2655.0, mobility: 0.786"""	0.0297746	0.00657174	0.112378	YKIPPPPP	generic|sp_Q3U0X8_TACT_MOUSE_REVERSED|
"""index: 13217, intensity: 23015.0, mobility: 1.138"""	0.0185859	0.0069242	0.120261	SLQLDSPKLNKIYRNVYSMLIPTVYSEM	generic|chr15_1_35371964_35372146_ENSMUST00000227309_REVERSED|
"""index: 18982, intensity: 2931.0, mobility: 1.140"""	0.0166731	0.00718907	0.121656	LESVPETTKPSSQMSYK	generic|tr_Q8C243_Q8C243_MOUSE__chr7_-1_142387733_142387786_ENSMUST00000153679__IP_880233_REVERSED	|generic|II_880227_TX=10090_REVERSED	|generic|tr_Q3U651_Q3U651_MOUSE__chr7_-1_142387733_142387786_ENSMUST00000153679_REVERSED	|generic|tr_Q3TWR6_Q3TWR6_MOUSE_REVERSED	|generic|tr_Q3UC89_Q3UC89_MOUSE__chr7_-1_142387733_142387786_ENSMUST00000153679_REVERSED	|generic|tr_Q3UAQ1_Q3UAQ1_MOUSE__chr7_-1_142387733_142387786_ENSMUST00000153679_REVERSED	|generic|tr_Q3U7P0_Q3U7P0_MOUSE__chr7_-1_142387733_142387786_ENSMUST00000153679_REVERSED	|generic|tr_Q3TJN3_Q3TJN3_MOUSE__chr7_-1_142387733_142387786_ENSMUST00000153679_REVERSED	|generic|tr_Q3TXL5_Q3TXL5_MOUSE__chr7_-1_142387733_142387786_ENSMUST00000153679_REVERSED	|generic|chr7_-1_142385402_142385611_ENSMUST00000153679_REVERSED	|generic|tr_Q3TWD0_Q3TWD0_MOUSE__chr7_-1_142387733_142387786_ENSMUST00000153679_REVERSED	|generic|tr_Q3U8W5_Q3U8W5_MOUSE__chr7_-1_142387733_142387786_ENSMUST00000153679_REVERSED	|generic|tr_F8WIR1_F8WIR1_MOUSE__chr7_-1_142387733_142387786_ENSMUST00000153679_REVERSED	|generic|tr_Q3UCD9_Q3UCD9_MOUSE__chr7_-1_142387733_142387786_ENSMUST00000153679_REVERSED	|generic|tr_Q3UCW4_Q3UCW4_MOUSE__chr7_-1_142387733_142387786_ENSMUST00000153679_REVERSED	|generic|tr_Q3U7I9_Q3U7I9_MOUSE__chr7_-1_142387733_142387786_ENSMUST00000153679_REVERSED	|generic|tr_Q3TIR0_Q3TIR0_MOUSE__chr7_-1_142387733_142387786_ENSMUST00000153679_REVERSED|
"""index: 13942, intensity: 4250.0, mobility: 1.102"""	0.00224806	0.00754853	0.132641	EDTPPPELSCFVLPLFRRAKKVKHQCHSVSVAHT	generic|sp_P34152-2_FAK1_MOUSE__chr15_-1_73264210_73264329_ENSMUST00000227569__II_3484569_REVERSED|
"""index: 18060, intensity: 4353.0, mobility: 0.866"""	0.0014744	0.0079023	0.133254	DPDVLKFDF	generic|tr_A0A0R4J0N7_A0A0R4J0N7_MOUSE_REVERSED	|generic|sp_O88962_CP8B1_MOUSE_REVERSED|
"""index: 17337, intensity: 3574.0, mobility: 1.072"""	0.000931395	0.00825556	0.133685	MLTMLLSNLALCHE	generic|IP_886095_TX=10090_REVERSED|
"""index: 6298, intensity: 5474.0, mobility: 1.087"""	0.000650951	0.00860215	0.133908	HLLTGREGCGQWCRSDDSNKIKVMRLPTLHFRMTTKIQMEMI	generic|IP_3488514_TX=10090_REVERSED|
"""index: 2648, intensity: 82879.0, mobility: 0.872"""	-2.58391e-05	0.00895736	0.134449	TLPTETKFLSEMRIH	generic|sp_Q8BLG2_LPAR4_MOUSE_REVERSED	|generic|tr_Q80UD5_Q80UD5_MOUSE_REVERSED|
"""index: 14636, intensity: 4047.0, mobility: 0.999"""	-0.000367273	0.00930233	0.134722	PHISEVQKDLLDEVAIGLHKM	generic|tr_Q3T9U5_Q3T9U5_MOUSE_REVERSED|
"""index: 12734, intensity: 6745.0, mobility: 1.104"""	-0.00113651	0.00961538	0.135339	WWALSPWMPGTSLGTLRLHNRLCVLRGP	generic|IP_3482145_TX=10090_REVERSED|
"""index: 4331, intensity: 65003.0, mobility: 0.894"""	-0.0047711	0.00996441	0.138289	APHAAPLGRQHG	generic|chr6_-1_24664528_24664743_ENSMUST00000031695_REVERSED|
"""index: 12428, intensity: 10867.0, mobility: 1.152"""	-0.0050867	0.0102728	0.138548	LNCLVTPSQTLCIGRPLHKGLSLFPCMYL	generic|IP_909759_TX=10090_REVERSED|
"""index: 21269, intensity: 7377.0, mobility: 0.872"""	-0.00988618	0.0105895	0.142534	WTARQGRR	generic|IP_935317_TX=10090_REVERSED|
"""index: 1347, intensity: 2611.0, mobility: 0.758"""	-0.0123048	0.0109001	0.144579	SEPEDRERERER	generic|IP_1107064_TX=10090_REVERSED|
"""index: 13934, intensity: 20408.0, mobility: 0.964"""	-0.0153888	0.0112518	0.147223	AYRASDKRPDVFVVHFRPQYRHMSNLI	generic|sp_Q810F8_TBX10_MOUSE_REVERSED	|generic|sp_Q810F8-2_TBX10_MOUSE_REVERSED|
"""index: 11901, intensity: 4554.0, mobility: 0.883"""	-0.0161513	0.0115708	0.147883	ELELKKESH	generic|sp_Q91Y44_BRDT_MOUSE_REVERSED|
"""index: 27365, intensity: 4502.0, mobility: 0.832"""	-0.0185582	0.0119173	0.149983	QGQIPKSYD	generic|II_1104899_TX=10090_REVERSED	|generic|sp_Q8K2B3_SDHA_MOUSE__chr13_-1_74323087_74323167_ENSMUST00000161434_REVERSED|
"""index: 15086, intensity: 2604.0, mobility: 1.189"""	-0.0193025	0.0122506	0.150637	YTRTFMPVPLSCYGWTT	generic|IP_841890_TX=10090_REVERSED|
"""index: 7021, intensity: 38612.0, mobility: 1.059"""	-0.0216493	0.0126006	0.152716	RLVAGHASIILPCTK	generic|IP_3506440_TX=10090_REVERSED|
"""index: 3364, intensity: 3746.0, mobility: 0.830"""	-0.0218225	0.01291	0.152871	EIEGELARP	generic|IP_1134341_TX=10090_REVERSED|
"""index: 14440, intensity: 4024.0, mobility: 1.168"""	-0.0258844	0.0132543	0.156529	RWELCWDQHVKEIHC	generic|IP_2441318_TX=10090_REVERSED|
"""index: 3333, intensity: 3529.0, mobility: 0.859"""	-0.026596	0.0136031	0.157177	QQLDSKDHK	generic|IP_3500126_TX=10090_REVERSED|
"""index: 17123, intensity: 5022.0, mobility: 1.078"""	-0.0266049	0.0139421	0.157185	RAPETIFSPTPLRSP	generic|II_851880_TX=10090_REVERSED|
"""index: 12192, intensity: 3620.0, mobility: 0.827"""	-0.0269946	0.0142758	0.157541	AVEQAPVRLLVQAGHVEEHE	generic|IP_1071486_TX=10090_REVERSED	|generic|IP_3460662_TX=10090_REVERSED|
"""index: 2065, intensity: 3823.0, mobility: 0.916"""	-0.0280672	0.0144678	0.158525	PSSSSFPSPSST	generic|sp_Q8K285_FCHO1_MOUSE__chr8_-1_71718283_71718339_ENSMUST00000136640__II_866025_REVERSED	|generic|II_866038_TX=10090_REVERSED|
"""index: 19897, intensity: 4193.0, mobility: 0.836"""	-0.0387237	0.0148021	0.168575	WATTLPPR	generic|II_1016614_TX=10090_REVERSED	|generic|II_1016612_TX=10090_REVERSED|
"""index: 10929, intensity: 8226.0, mobility: 1.088"""	-0.0388691	0.0151359	0.168716	ENPSVTIDDLVCLHALSDITFGR	generic|sp_Q3V0L5_LRC43_MOUSE__II_931335_REVERSED	|generic|sp_Q3V0L5-2_LRC43_MOUSE__II_931335_REVERSED	|generic|tr_A0A0G2JGK7_A0A0G2JGK7_MOUSE_REVERSED	|generic|tr_B9EKH4_B9EKH4_MOUSE_REVERSED|
"""index: 28880, intensity: 5017.0, mobility: 1.565"""	-0.0392703	0.0154799	0.169104	KRYSPLATGSRTKKPRSFKMLKVRDR	generic|tr_A2A654_A2A654_MOUSE__II_1124969_REVERSED	|generic|tr_E5D6T0_E5D6T0_MOUSE__II_1124969_REVERSED	|generic|tr_E9Q6A7_E9Q6A7_MOUSE__II_1124969_REVERSED	|generic|tr_A2A655_A2A655_MOUSE__II_1124969_REVERSED	|generic|tr_Q3UPA6_Q3UPA6_MOUSE_REVERSED	|generic|tr_Q8K092_Q8K092_MOUSE_REVERSED|
"""index: 9815, intensity: 6639.0, mobility: 0.907"""	-0.039307	0.0158076	0.16914	LGQSAVVVATPVAVAAAAAAAAALDLMWWIRM	generic|chr15_-1_37448276_37459353_ENSMUST00000120746__IP_1085964_TX=10090_REVERSED|
"""index: 16242, intensity: 5258.0, mobility: 1.142"""	-0.0410489	0.0161457	0.170836	MLKIPWWSAHSRRGSSG	generic|II_1090330_TX=10090_REVERSED	|generic|II_1090335_TX=10090_REVERSED	|generic|IP_1090345_TX=10090_REVERSED|
"""index: 3936, intensity: 3915.0, mobility: 0.949"""	-0.0412313	0.0164609	0.171015	MQLMKADPPEQ	generic|sp_Q8C147_DOCK8_MOUSE_REVERSED	|generic|tr_B9EJ70_B9EJ70_MOUSE_REVERSED|
"""index: 478, intensity: 2703.0, mobility: 0.800"""	-0.0431798	0.0167866	0.17293	LVALTAPHM	generic|chr15_1_80948552_80952239_ENSMUST00000023043_REVERSED|
"""index: 3359, intensity: 3340.0, mobility: 0.829"""	-0.0447362	0.0170882	0.174473	EIEGELARP	generic|IP_1134341_TX=10090_REVERSED|
"""index: 24176, intensity: 7986.0, mobility: 1.018"""	-0.0483377	0.0173706	0.178086	MLTLLDLVLGVGN	generic|IP_827747_TX=10090_REVERSED	|generic|sp_Q8BUH7_RNF26_MOUSE_REVERSED	|generic|sp_Q8BUH7-2_RNF26_MOUSE_REVERSED	|generic|tr_E9PVG0_E9PVG0_MOUSE_REVERSED	|generic|tr_A0A1L1SUH0_A0A1L1SUH0_MOUSE_REVERSED|
"""index: 12457, intensity: 3380.0, mobility: 1.094"""	-0.0528316	0.017663	0.182679	YILDGVQVNPRNRKTAGEFALYSLSAPESG	generic|sp_Q7TQK4_EXOS3_MOUSE__II_963637_REVERSED	|generic|tr_A0A1S6GWI6_A0A1S6GWI6_MOUSE__II_963637_REVERSED	|generic|tr_F6TGV1_F6TGV1_MOUSE_REVERSED|
"""index: 1094, intensity: 3924.0, mobility: 0.830"""	-0.056902	0.0179966	0.186921	LLAPPLRCE	generic|IP_1073212_TX=10090_REVERSED|
"""index: 4821, intensity: 22097.0, mobility: 0.790"""	-0.057441	0.0183051	0.187488	IDAGNLAAKAKQACLV	generic|tr_V9GXB6_V9GXB6_MOUSE__chr17_-1_80053519_80053569_ENSMUST00000184297__II_1064159_REVERSED	|generic|sp_Q921F4_HNRLL_MOUSE__chr17_-1_80053519_80053569_ENSMUST00000184297__II_1064159_REVERSED	|generic|sp_Q921F4-4_HNRLL_MOUSE__chr17_-1_80053519_80053569_ENSMUST00000184297__II_1064159_REVERSED	|generic|tr_Q9CSH0_Q9CSH0_MOUSE__chr17_-1_80053519_80053569_ENSMUST00000184297__II_1064184_REVERSED	|generic|tr_Q3TBR4_Q3TBR4_MOUSE__chr17_-1_80048576_80048620_ENSMUST00000184297_REVERSED|
"""index: 15857, intensity: 5695.0, mobility: 1.077"""	-0.0602697	0.0186251	0.19049	TNKKWPHPAQLIVKDFSDGEVRLSLEEHLAQAIAYVAAHVKYSM	generic|tr_A0A3B2WDE6_A0A3B2WDE6_MOUSE_REVERSED|
"""index: 2698, intensity: 11002.0, mobility: 0.887"""	-0.0611356	0.0189638	0.191416	TLPTETKFLSEMRIH	generic|sp_Q8BLG2_LPAR4_MOUSE_REVERSED	|generic|tr_Q80UD5_Q80UD5_MOUSE_REVERSED|
"""index: 3693, intensity: 5191.0, mobility: 0.901"""	-0.061249	0.0192049	0.191538	SSSPRHSFPETPSPLLI	generic|IP_929112_TX=10090_REVERSED|
"""index: 2632, intensity: 3569.0, mobility: 0.768"""	-0.0660019	0.0194827	0.196689	PGPPPPPPP	generic|chr13_1_46669632_46669853_ENSMUST00000099547__IP_1106985_TX=10090_REVERSED	|generic|sp_Q80UV9_TAF1_MOUSE__chrX_1_101562127_101562291_ENSMUST00000143908__II_831688_REVERSED	|generic|sp_Q80UV9-3_TAF1_MOUSE__chrX_1_101562127_101562291_ENSMUST00000143908__II_831688_REVERSED	|generic|tr_Q3TXX8_Q3TXX8_MOUSE__II_915139_REVERSED	|generic|tr_Q3UQ99_Q3UQ99_MOUSE__II_915139_REVERSED	|generic|tr_Q3UGK7_Q3UGK7_MOUSE__II_915139_REVERSED	|generic|tr_Q7TPN5_Q7TPN5_MOUSE__II_915139_REVERSED	|generic|tr_Q3T9Z7_Q3T9Z7_MOUSE__II_954851_REVERSED	|generic|tr_D3Z139_D3Z139_MOUSE__II_859065_REVERSED	|generic|sp_Q8BH43_WASF2_MOUSE__II_954851_REVERSED	|generic|sp_Q3UR85_MYRF_MOUSE__chr19_-1_10223113_10223235_ENSMUST00000190922__II_1049632	|generic|sp_Q3UR85-2_MYRF_MOUSE__chr19_-1_10223113_10223235_ENSMUST00000190922__II_1049632	|generic|sp_Q3UR85-3_MYRF_MOUSE__chr19_-1_10223113_10223235_ENSMUST00000190922__II_1049643	|generic|sp_Q14AX6_CDK12_MOUSE__chr13_-1_17739087_17739164_ENSMUST00000222359__II_1127685	|generic|sp_Q14AX6-3_CDK12_MOUSE__chr13_-1_17739087_17739164_ENSMUST00000222359__II_1127685	|generic|tr_B1Q2W7_B1Q2W7_MOUSE__chrX_1_101562127_101562291_ENSMUST00000143908__II_831688_REVERSED	|generic|sp_Q8K0G8_ESRP2_MOUSE__II_859065_REVERSED	|generic|tr_Q3TH23_Q3TH23_MOUSE__II_859065_REVERSED	|generic|tr_D3YZK4_D3YZK4_MOUSE__chrX_1_101562127_101562291_ENSMUST00000143908__II_831688_REVERSED	|generic|sp_Q8VHQ2_SOCS7_MOUSE_REVERSED	|generic|tr_D3Z0K7_D3Z0K7_MOUSE_REVERSED	|generic|tr_Q3U3E7_Q3U3E7_MOUSE_REVERSED	|generic|tr_A0A1B0GRU3_A0A1B0GRU3_MOUSE_REVERSED	|generic|tr_Q8BKZ3_Q8BKZ3_MOUSE_REVERSED	|generic|tr_S4R1B9_S4R1B9_MOUSE__chrX_1_101562127_101562291_ENSMUST00000143908_REVERSED	|generic|tr_E9Q2D0_E9Q2D0_MOUSE_REVERSED	|generic|tr_A0A286YCS6_A0A286YCS6_MOUSE_REVERSED	|generic|tr_C9K0Z8_C9K0Z8_MOUSE__chr7_1_30415650_30415679_ENSMUST00000207982	|generic|sp_Q3UG20_KMT2E_MOUSE__chr13_-1_43303268_43303297_ENSMUST00000055341_REVERSED	|generic|sp_Q3UG20-2_KMT2E_MOUSE__chr13_-1_43303268_43303297_ENSMUST00000055341_REVERSED	|generic|sp_P0C7L0_WIPF3_MOUSE_REVERSED	|generic|sp_P0C7L0-2_WIPF3_MOUSE_REVERSED	|generic|sp_Q6PEV3_WIPF2_MOUSE_REVERSED	|generic|sp_Q9CYT6_CAP2_MOUSE_REVERSED	|generic|tr_D3Z5R4_D3Z5R4_MOUSE_REVERSED	|generic|tr_Q6P9T5_Q6P9T5_MOUSE	|generic|tr_Q80VV6_Q80VV6_MOUSE_REVERSED	|generic|tr_Q05BD7_Q05BD7_MOUSE	|generic|tr_Q05BD7_Q05BD7_MOUSE_REVERSED	|generic|tr_D3YTR7_D3YTR7_MOUSE_REVERSED	|generic|tr_E9Q8K8_E9Q8K8_MOUSE_REVERSED	|generic|sp_Q6ZPZ3_ZC3H4_MOUSE_REVERSED	|generic|sp_Q6ZPZ3-2_ZC3H4_MOUSE_REVERSED	|generic|sp_O88703_HCN2_MOUSE__chr7_1_30415650_30415679_ENSMUST00000207982	|generic|sp_Q76LL6_FHOD3_MOUSE__chr18_1_24754234_24754329_ENSMUST00000234462	|generic|sp_Q76LL6-2_FHOD3_MOUSE__chr18_1_24754234_24754329_ENSMUST00000234462	|generic|sp_Q76LL6-4_FHOD3_MOUSE__chr18_1_24754234_24754329_ENSMUST00000234462	|generic|sp_Q9DBD5_PELP1_MOUSE	|generic|tr_Q8BZD7_Q8BZD7_MOUSE_REVERSED	|generic|sp_Q80Z10_ASTN2_MOUSE	|generic|sp_Q80Z10-2_ASTN2_MOUSE	|generic|tr_Q8CHD5_Q8CHD5_MOUSE__chr19_1_45518810_45518923_ENSMUST00000225662_REVERSED	|generic|sp_P10284_HXB4_MOUSE	|generic|sp_Q80Z10-3_ASTN2_MOUSE	|generic|tr_A0A571BEJ5_A0A571BEJ5_MOUSE	|generic|tr_A0A571BEJ5_A0A571BEJ5_MOUSE_REVERSED	|generic|sp_D7PDD4_G6B_MOUSE_REVERSED|
"""index: 4974, intensity: 5928.0, mobility: 0.948"""	-0.0677397	0.0197787	0.1986	PNNLYLAAAASLYIIHRSELVSEPAPQPKDPKG	generic|sp_Q78IQ7_S39A4_MOUSE_REVERSED	|generic|sp_Q78IQ7-2_S39A4_MOUSE_REVERSED	|generic|tr_A0A2U3TZ56_A0A2U3TZ56_MOUSE_REVERSED	|generic|tr_Q3U263_Q3U263_MOUSE_REVERSED|
"""index: 18268, intensity: 3355.0, mobility: 1.230"""	-0.0701808	0.0200267	0.201309	TPFLWLGSRRKKWCPG	generic|chr3_-1_73048944_73049141_ENSMUST00000192477_REVERSED|
"""index: 21319, intensity: 2593.0, mobility: 0.952"""	-0.073983	0.0203401	0.205586	GRRLHAEIR	generic|chr2_1_83880223_83880336_ENSMUST00000051454_REVERSED|
"""index: 8794, intensity: 3771.0, mobility: 1.037"""	-0.0750874	0.0206391	0.206841	PVVERRGDRTCYYNNSLKHSPGVPLKPPPQTRCMSIFILDSHW	generic|II_1066842_TX=10090_REVERSED|
"""index: 18369, intensity: 3777.0, mobility: 0.816"""	-0.0768363	0.0209441	0.208841	EEQPLSVIQTEKEQQQR	generic|tr_F6RJ39_F6RJ39_MOUSE__chr14_-1_54662164_54662199_ENSMUST00000129700__II_1095258_REVERSED	|generic|sp_Q9JIX8_ACINU_MOUSE__chr14_-1_54662164_54662199_ENSMUST00000129700__II_1095258_REVERSED	|generic|sp_Q9JIX8-4_ACINU_MOUSE__chr14_-1_54662164_54662199_ENSMUST00000129700__II_1095258_REVERSED	|generic|tr_Q80TU6_Q80TU6_MOUSE_REVERSED	|generic|tr_B8JJ89_B8JJ89_MOUSE_REVERSED|
"""index: 369, intensity: 2636.0, mobility: 0.824"""	-0.0802423	0.0212131	0.21278	APPHTHPRQ	generic|IP_3495283_TX=10090_REVERSED|
"""index: 12990, intensity: 6910.0, mobility: 0.949"""	-0.0832557	0.0213886	0.216312	EPGLGTNQAPVTVECPAIVGARAAAPVKNA	generic|IP_3466498_TX=10090_REVERSED|
"""index: 3791, intensity: 3193.0, mobility: 1.127"""	-0.0896737	0.0217034	0.223985	DQDVWTLCQRLEWLPGPHAGHTPAAQPDK	generic|IP_866613_TX=10090_REVERSED|
"""index: 954, intensity: 3242.0, mobility: 0.848"""	-0.0911572	0.0220105	0.225788	LGPSQQRQLE	generic|sp_Q8BH59_CMC1_MOUSE__chr2_-1_71308050_71308136_ENSMUST00000184169__II_1007195_REVERSED|
"""index: 5826, intensity: 2949.0, mobility: 1.174"""	-0.0920975	0.022317	0.226936	AKEEEQQR	generic|sp_Q91WM3_U3IP2_MOUSE__chr9_1_106483766_106483885_ENSMUST00000125630__II_844099_REVERSED	|generic|II_844097_TX=10090_REVERSED|
"""index: 11550, intensity: 4551.0, mobility: 0.963"""	-0.0930267	0.0226452	0.228075	ELVQLCGDLEALTSALMEPPVPQ	generic|tr_G3UYL6_G3UYL6_MOUSE__II_1152024_REVERSED	|generic|sp_Q99L20_GSTT3_MOUSE__II_1152021_REVERSED	|generic|tr_G3UYJ7_G3UYJ7_MOUSE_REVERSED	|generic|tr_G3UX05_G3UX05_MOUSE_REVERSED|
"""index: 6427, intensity: 4857.0, mobility: 1.035"""	-0.0933011	0.0229208	0.228412	TIARLMMSGDKYIEERGSVKKGLQLSDSSKKYHAITFNENVDKG	generic|sp_A0A0B4J1L0_CEA15_MOUSE_REVERSED|
"""index: 24636, intensity: 4039.0, mobility: 0.997"""	-0.0954821	0.0231875	0.231105	EWFRRRRPR	generic|IP_893026_TX=10090_REVERSED|
"""index: 2911, intensity: 3183.0, mobility: 0.936"""	-0.0987483	0.0234834	0.235183	IMQESLCLQQD	generic|tr_H3BK37_H3BK37_MOUSE__II_3488374_REVERSED	|generic|tr_A0A338P728_A0A338P728_MOUSE_REVERSED|
"""index: 10007, intensity: 5971.0, mobility: 0.984"""	-0.100579	0.023794	0.237492	LVAPVNVSYVYLS	generic|IP_1093080_TX=10090_REVERSED|
"""index: 5242, intensity: 4659.0, mobility: 1.013"""	-0.100758	0.0241121	0.237718	QCKTPSLTMRETL	generic|IP_875668_TX=10090_REVERSED|
"""index: 8699, intensity: 6704.0, mobility: 0.885"""	-0.101586	0.02443	0.238769	KEQELFYSK	generic|chr18_-1_73791605_73791700_ENSMUST00000025439__IP_1053962_TX=10090_REVERSED	|generic|chr18_-1_73791170_73791815_ENSMUST00000025439__IP_1053962_TX=10090_REVERSED|
"""index: 459, intensity: 2520.0, mobility: 0.846"""	-0.101984	0.0247476	0.239276	APPRLMLEQ	generic|chr11_-1_116158891_116163353_ENSMUST00000103031__IP_1123653_TX=10090_REVERSED|
"""index: 17980, intensity: 3331.0, mobility: 1.173"""	-0.102559	0.0250488	0.240009	EDGSVTPTACLNVSQVVT	generic|IP_1051960_TX=10090_REVERSED|
"""index: 669, intensity: 2735.0, mobility: 1.001"""	-0.103718	0.0253659	0.24149	APPLFRYLFQL	generic|IP_927758_TX=10090_REVERSED|
"""index: 9075, intensity: 3401.0, mobility: 1.035"""	-0.103943	0.0256744	0.241779	EYPELTLLEQPKMTEQQMKKVESA	generic|IP_1100772_TX=10090_REVERSED|
"""index: 17602, intensity: 245014.0, mobility: 0.947"""	-0.104433	0.025974	0.242408	GGGGGGGAAAAAAAAAAAAAAVAGAGAAAAAAGGAGGA	generic|tr_E9Q6R4_E9Q6R4_MOUSE_REVERSED	|generic|tr_A0A338P6U8_A0A338P6U8_MOUSE_REVERSED	|generic|sp_E9Q4N7_ARI1B_MOUSE_REVERSED|
"""index: 1017, intensity: 8842.0, mobility: 0.764"""	-0.104947	0.0262987	0.243069	ASLAKDLA	generic|sp_Q921W0_CHM1A_MOUSE__chr8_-1_123206140_123206211_ENSMUST00000167655__II_860458_REVERSED|
"""index: 6945, intensity: 4808.0, mobility: 0.847"""	-0.105039	0.0265286	0.243187	QIHAFTTWSRLLSAMGR	generic|IP_1017807_TX=10090_REVERSED|
"""index: 7729, intensity: 2547.0, mobility: 1.060"""	-0.10768	0.0266881	0.246607	LISRMWDLDDPAEPLWEMLRRSRFYAYEFPLTCPLLLYAL	generic|sp_Q32LZ8_PLPL5_MOUSE_REVERSED	|generic|sp_Q32LZ8-2_PLPL5_MOUSE_REVERSED|
"""index: 17098, intensity: 30827.0, mobility: 0.829"""	-0.112758	0.0269663	0.25328	NGYSFLMHHRGQIF	generic|IP_904803_TX=10090_REVERSED|
"""index: 13292, intensity: 4615.0, mobility: 1.120"""	-0.113784	0.0272698	0.254643	QQYQKQKELFQQHQQQVVLQALTSQPL	generic|tr_Q3UNF4_Q3UNF4_MOUSE_REVERSED|
"""index: 24531, intensity: 4341.0, mobility: 0.900"""	-0.114827	0.0275288	0.256036	QKARLSKPPRPRM	generic|IP_1147178_TX=10090_REVERSED|
"""index: 1186, intensity: 2838.0, mobility: 0.782"""	-0.11648	0.0277335	0.258252	LIAPPWAT	generic|IP_1133645_TX=10090_REVERSED	|generic|IP_1133653_TX=10090_REVERSED	|generic|IP_1133664_TX=10090_REVERSED|
"""index: 7823, intensity: 3127.0, mobility: 1.202"""	-0.120924	0.0279987	0.264281	RKAPCCDAVVFAQRQLPGFAQRRHAGAHM	generic|IP_1017160_TX=10090_REVERSED|
"""index: 1250, intensity: 3237.0, mobility: 0.882"""	-0.122817	0.0283169	0.266879	FRPVSQSSHQ	generic|tr_A0A286YDV6_A0A286YDV6_MOUSE__chr13_-1_100803291_100803413_ENSMUST00000225086__II_3474402_REVERSED	|generic|tr_Q8C2T4_Q8C2T4_MOUSE__chr13_-1_100803291_100803413_ENSMUST00000225086__II_3474402_REVERSED	|generic|sp_Q8R4H9_ZNT5_MOUSE__chr13_-1_100803291_100803413_ENSMUST00000225086__II_3474402_REVERSED	|generic|tr_Q9JKN2_Q9JKN2_MOUSE__chr13_-1_100803291_100803413_ENSMUST00000225086_REVERSED|
"""index: 9191, intensity: 5496.0, mobility: 0.940"""	-0.122924	0.0286078	0.267026	EGEVSALYPLGR	generic|IP_1044580_TX=10090_REVERSED|
"""index: 28231, intensity: 4224.0, mobility: 0.924"""	-0.124291	0.028834	0.268913	WSNFADYAAR	generic|tr_B2RS41_B2RS41_MOUSE_REVERSED|
"""index: 25942, intensity: 14772.0, mobility: 0.999"""	-0.127534	0.0291324	0.27343	QRQVTQRVLSR	generic|sp_Q62210_BIRC2_MOUSE_REVERSED|
"""index: 28580, intensity: 3069.0, mobility: 1.105"""	-0.12806	0.0294211	0.274167	ITYNIRKGNQDFKINGSLGEVQVQKLAREIEVGQGWPV	generic|tr_Q80VM6_Q80VM6_MOUSE__chr3_-1_80740951_80741109_ENSMUST00000192463__II_982943_REVERSED	|generic|tr_E9QKC0_E9QKC0_MOUSE__chr3_-1_80740951_80741109_ENSMUST00000192463__II_982959_REVERSED	|generic|sp_P23819_GRIA2_MOUSE__chr3_-1_80740951_80741109_ENSMUST00000192463__II_982959_REVERSED	|generic|sp_P23819-3_GRIA2_MOUSE__chr3_-1_80740951_80741109_ENSMUST00000192463__II_982960_REVERSED	|generic|sp_P23819-4_GRIA2_MOUSE__chr3_-1_80740951_80741109_ENSMUST00000192463__II_982959_REVERSED	|generic|tr_C9K0Z0_C9K0Z0_MOUSE__chr3_-1_80740951_80741109_ENSMUST00000192463__II_982959_REVERSED	|generic|tr_G5E8H1_G5E8H1_MOUSE__chr3_-1_80740951_80741109_ENSMUST00000192463__II_982959_REVERSED	|generic|tr_Q4LG64_Q4LG64_MOUSE__chr3_-1_80740951_80741109_ENSMUST00000192463__II_982959_REVERSED	|generic|sp_P23819-2_GRIA2_MOUSE__chr3_-1_80740951_80741109_ENSMUST00000192463_REVERSED	|generic|tr_C9K0Z1_C9K0Z1_MOUSE__chr3_-1_80740951_80741109_ENSMUST00000192463_REVERSED	|generic|tr_A0A0A6YW90_A0A0A6YW90_MOUSE__chr3_-1_80740951_80741109_ENSMUST00000192463_REVERSED|
"""index: 15975, intensity: 2930.0, mobility: 1.102"""	-0.129133	0.0297374	0.275675	PLSLSLSLSLNLTW	generic|IP_995151_TX=10090_REVERSED|
"""index: 13428, intensity: 3649.0, mobility: 0.877"""	-0.129584	0.0300538	0.276311	RCALPPERR	generic|chr15_1_30172848_30173102_ENSMUST00000081728_REVERSED|
"""index: 5424, intensity: 3203.0, mobility: 1.024"""	-0.129602	0.0303509	0.276336	QSLFVPQGMGNLRV	generic|sp_Q8R1C6_MET22_MOUSE__chr16_1_8487388_8487465_ENSMUST00000151233_REVERSED|
"""index: 7956, intensity: 3622.0, mobility: 1.082"""	-0.13097	0.0306671	0.278271	QEKQYNNVSKEQEENFKQVDMDFKQFTTIYQECFKNNIKK	generic|tr_Q8BS74_Q8BS74_MOUSE_REVERSED	|generic|sp_P05531_XLR_MOUSE_REVERSED|
"""index: 16629, intensity: 4080.0, mobility: 0.836"""	-0.131366	0.0309246	0.278833	LPPIHHSPDLINTVRR	generic|sp_Q9CRG1_TM7S3_MOUSE__chr6_-1_146621871_146621972_ENSMUST00000127529_REVERSED	|generic|tr_A0A0R4J0K4_A0A0R4J0K4_MOUSE__chr6_-1_146621871_146621972_ENSMUST00000127529_REVERSED|
"""index: 7478, intensity: 4688.0, mobility: 0.962"""	-0.132305	0.0312401	0.280169	KTVEQQNQAQL	generic|chr3_1_87733451_87733498_ENSMUST00000039476__IP_982264_TX=10090_REVERSED	|generic|chr3_1_87733313_87733498_ENSMUST00000039476__IP_982264_TX=10090_REVERSED|
"""index: 10512, intensity: 6432.0, mobility: 1.027"""	-0.132638	0.0315358	0.280643	DESSMLSLVLSTNLEELGPGFMAFRPENQIILSHLFSTVVGYMPR	generic|sp_Q8CHQ0_FBX4_MOUSE_REVERSED|
"""index: 5514, intensity: 3928.0, mobility: 0.853"""	-0.133852	0.0318512	0.282377	SGQLHEQSDTNFPTKSPK	generic|IP_953038_TX=10090_REVERSED|
"""index: 29001, intensity: 4878.0, mobility: 1.245"""	-0.134103	0.0321665	0.282736	GLLEPGSIQQ	generic|sp_Q9WTV7_RNF12_MOUSE_REVERSED|
"""index: 20698, intensity: 13694.0, mobility: 0.991"""	-0.134126	0.0324307	0.28277	TPSHCPPSPPLPLMRMSAPLPLV	generic|IP_924895_TX=10090_REVERSED|
"""index: 9277, intensity: 4653.0, mobility: 0.826"""	-0.135932	0.0327353	0.285366	IELREVPE	generic|tr_A0A5K1VVQ9_A0A5K1VVQ9_MOUSE__chr19_-1_7374046_7374075_ENSMUST00000237653__II_1006392_REVERSED	|generic|sp_A2ASS6_TITIN_MOUSE__chr19_-1_7374046_7374075_ENSMUST00000237653__II_1006392_REVERSED	|generic|sp_A2ASS6-2_TITIN_MOUSE__chr19_-1_7374046_7374075_ENSMUST00000237653__II_1006392_REVERSED	|generic|tr_A0A5K1VVQ1_A0A5K1VVQ1_MOUSE__chr19_-1_7374046_7374075_ENSMUST00000237653__II_1006392_REVERSED	|generic|tr_E9Q8K5_E9Q8K5_MOUSE__chr19_-1_7374046_7374075_ENSMUST00000237653__II_1006392_REVERSED	|generic|tr_E9Q8N1_E9Q8N1_MOUSE__chr19_-1_7374046_7374075_ENSMUST00000237653__II_1006392_REVERSED|
"""index: 7712, intensity: 11286.0, mobility: 0.815"""	-0.136381	0.03305	0.286013	ATAGATGAAAGATGAAAGATGAAPGATGAAPGAAPGATGA	generic|sp_Q5STT6_FA71B_MOUSE_REVERSED|
"""index: 1416, intensity: 2516.0, mobility: 0.924"""	-0.136649	0.0333648	0.286401	ATPKGAPNITSL	generic|sp_P52963_E41LA_MOUSE_REVERSED|
"""index: 12712, intensity: 4217.0, mobility: 1.127"""	-0.136794	0.0336796	0.28661	SADWVVVTHDFSGTIIRDGSTDFSLSIIEAL	generic|tr_D3Z7A5_D3Z7A5_MOUSE__II_1032689_REVERSED	|generic|tr_Q9D4T2_Q9D4T2_MOUSE__II_1032689_REVERSED|
"""index: 24525, intensity: 2614.0, mobility: 0.920"""	-0.136966	0.0339836	0.286859	DWRNRSKR	generic|chr9_-1_31151974_31152347_ENSMUST00000217641_REVERSED|
"""index: 11613, intensity: 14895.0, mobility: 1.082"""	-0.137489	0.0342875	0.287617	DLQEPVIINEERFGKSMAFKKFEEMAEPNKESNTGILKGKRHS	generic|tr_A2BHR0_A2BHR0_MOUSE_REVERSED|
"""index: 548, intensity: 2674.0, mobility: 0.922"""	-0.13788	0.0345586	0.288184	VLAEKEDLQR	generic|tr_G3UW82_G3UW82_MOUSE_REVERSED	|generic|tr_I6L963_I6L963_MOUSE_REVERSED|
"""index: 12801, intensity: 27367.0, mobility: 1.148"""	-0.13956	0.0348728	0.290631	SADWVVVTHDFSGTIIRDGSTDFSLSIIEAL	generic|tr_D3Z7A5_D3Z7A5_MOUSE__II_1032689_REVERSED	|generic|tr_Q9D4T2_Q9D4T2_MOUSE__II_1032689_REVERSED|
"""index: 2693, intensity: 4507.0, mobility: 0.894"""	-0.14001	0.0351428	0.291287	TLPTETKFLSEMRIH	generic|sp_Q8BLG2_LPAR4_MOUSE_REVERSED	|generic|tr_Q80UD5_Q80UD5_MOUSE_REVERSED|
"""index: 20653, intensity: 4191.0, mobility: 1.001"""	-0.141167	0.0354454	0.292983	MLMLRQMMMWFLSVAKEEELL	generic|IP_1141849_TX=10090_REVERSED|
"""index: 5487, intensity: 3322.0, mobility: 0.867"""	-0.141617	0.0357479	0.293644	GDLAATLREP	generic|sp_Q6P3E7_HDA10_MOUSE__II_1090625_REVERSED	|generic|II_1090614_TX=10090_REVERSED	|generic|II_1090620_TX=10090_REVERSED	|generic|II_1090624_TX=10090_REVERSED	|generic|tr_Q3U4U4_Q3U4U4_MOUSE_REVERSED	|generic|tr_D3Z7T4_D3Z7T4_MOUSE_REVERSED	|generic|tr_Q05DI9_Q05DI9_MOUSE_REVERSED|
"""index: 2410, intensity: 4801.0, mobility: 0.837"""	-0.141739	0.0360615	0.293824	DLCDPKGDCRWSKPICRTK	generic|tr_A0A140LJC7_A0A140LJC7_MOUSE_REVERSED|
"""index: 18373, intensity: 102276.0, mobility: 0.906"""	-0.141892	0.0363295	0.294048	HWKRLAPH	generic|IP_1048319_TX=10090_REVERSED|
"""index: 16349, intensity: 4044.0, mobility: 1.143"""	-0.142483	0.0366312	0.294919	SFLEQMLPTAFPHSDQ	generic|sp_O54915_NR1I2_MOUSE_REVERSED	|generic|sp_O54915-2_NR1I2_MOUSE_REVERSED|
"""index: 20057, intensity: 3218.0, mobility: 1.044"""	-0.143221	0.0369327	0.296007	ETGQKNGEPTSAASSCAAAEETR	generic|tr_A0A5F8MPZ7_A0A5F8MPZ7_MOUSE__II_833039_REVERSED	|generic|sp_Q9D8C3_ALG13_MOUSE__chrX_1_144318056_144320008_ENSMUST00000238864__II_833042_REVERSED	|generic|II_833048_TX=10090_REVERSED|
"""index: 6410, intensity: 5554.0, mobility: 0.956"""	-0.14587	0.0371991	0.29994	YPVCRFAVGLGDREPLPPVKEM	generic|IP_1098364_TX=10090_REVERSED|
"""index: 22842, intensity: 2651.0, mobility: 0.981"""	-0.147263	0.0375117	0.30202	FFLNFFFIR	generic|IP_981700_TX=10090_REVERSED|
"""index: 12988, intensity: 13466.0, mobility: 1.098"""	-0.147472	0.0377653	0.302334	WKSELVAKNYYGYTITNPVIGPVPLAGQQE	generic|sp_Q3U1Y4-3_DEN4B_MOUSE__chr3_1_90270919_90271008_ENSMUST00000156358_REVERSED|
"""index: 855, intensity: 2880.0, mobility: 0.884"""	-0.148144	0.0379353	0.303342	IGPCLDRVPVS	generic|IP_886677_TX=10090_REVERSED|
"""index: 8562, intensity: 45339.0, mobility: 0.987"""	-0.151652	0.0382463	0.30864	EAEDGSGVGGAGSGGAGGGSGGGGASAGGGGVSGNMQGPEALSFVSKRKD	generic|tr_D3YX36_D3YX36_MOUSE__II_913271_REVERSED	|generic|tr_D3YVG0_D3YVG0_MOUSE_REVERSED	|generic|tr_E9Q3M5_E9Q3M5_MOUSE_REVERSED|
"""index: 8274, intensity: 3565.0, mobility: 0.835"""	-0.151788	0.0385213	0.308846	EASDLRAKVAELSDEK	generic|sp_Q922J3_CLIP1_MOUSE__chr5_-1_123590789_123590845_ENSMUST00000125340__II_931266_REVERSED	|generic|sp_Q922J3-2_CLIP1_MOUSE__chr5_-1_123590789_123590845_ENSMUST00000125340__II_931266_REVERSED	|generic|tr_D3Z2Z1_D3Z2Z1_MOUSE__chr5_-1_123590789_123590845_ENSMUST00000125340__II_931266_REVERSED	|generic|tr_F6RCU2_F6RCU2_MOUSE__chr5_-1_123590789_123590845_ENSMUST00000125340__II_931276_REVERSED	|generic|tr_F8WIA1_F8WIA1_MOUSE__chr5_-1_123590789_123590845_ENSMUST00000125340__II_931266_REVERSED	|generic|tr_Q8C0S5_Q8C0S5_MOUSE__chr5_-1_123641774_123641875_ENSMUST00000144121_REVERSED	|generic|tr_D3Z3M7_D3Z3M7_MOUSE__chr5_-1_123590789_123590845_ENSMUST00000125340_REVERSED|
"""index: 28122, intensity: 8195.0, mobility: 1.008"""	-0.152492	0.0387958	0.309918	SAQMTMKPCSRR	generic|IP_3507051_TX=10090_REVERSED|
"""index: 14060, intensity: 2794.0, mobility: 1.097"""	-0.153818	0.0388889	0.311941	PPPNPRYIPPAMNPPTFVQHPFPKRVQ	generic|IP_1007764_TX=10090_REVERSED|
"""index: 1278, intensity: 3612.0, mobility: 0.872"""	-0.159338	0.0391854	0.320454	ELVPDDGELAS	generic|tr_Q8C879_Q8C879_MOUSE__II_854255_REVERSED	|generic|tr_Q99PG9_Q99PG9_MOUSE_REVERSED	|generic|tr_E9Q2D3_E9Q2D3_MOUSE_REVERSED	|generic|tr_Q99PG8_Q99PG8_MOUSE_REVERSED|
"""index: 8904, intensity: 4224.0, mobility: 0.884"""	-0.159913	0.0394575	0.321349	KEEFSKKQVEMMKKQCQN	generic|tr_B9EHX4_B9EHX4_MOUSE_REVERSED	|generic|tr_F6UXV2_F6UXV2_MOUSE_REVERSED	|generic|sp_Q62388_ATM_MOUSE_REVERSED	|generic|tr_Q6NX74_Q6NX74_MOUSE_REVERSED|
"""index: 28767, intensity: 6045.0, mobility: 1.246"""	-0.161952	0.0397535	0.324536	LSWAALLWKILLGPTHYV	generic|IP_985222_TX=10090_REVERSED|
"""index: 5825, intensity: 2734.0, mobility: 0.785"""	-0.162134	0.0400246	0.324821	LETPGLSWGVYDWPA	generic|IP_871059_TX=10090_REVERSED|
"""index: 4812, intensity: 3097.0, mobility: 1.071"""	-0.163128	0.0403201	0.326383	ELCGASRARWYSGTPPSRWMWPWS	generic|IP_1082371_TX=10090_REVERSED|
"""index: 7295, intensity: 5486.0, mobility: 0.958"""	-0.16478	0.0405904	0.328987	LTEELATALSAW	generic|tr_Q91YM0_Q91YM0_MOUSE_REVERSED	|generic|tr_Q3V1K8_Q3V1K8_MOUSE_REVERSED	|generic|sp_P54761_EPHB4_MOUSE_REVERSED	|generic|tr_E9PWK7_E9PWK7_MOUSE_REVERSED	|generic|tr_Q8C8K1_Q8C8K1_MOUSE_REVERSED|
"""index: 6791, intensity: 45657.0, mobility: 1.044"""	-0.16554	0.0408477	0.330191	YPVCRFAVGLGDREPLPPVKEM	generic|IP_1098364_TX=10090_REVERSED|
"""index: 1835, intensity: 31653.0, mobility: 0.853"""	-0.166915	0.0411043	0.332374	LTTLLETNEPSFEVAK	generic|sp_Q8C1Z7_BBS4_MOUSE_REVERSED|
"""index: 9962, intensity: 5923.0, mobility: 0.842"""	-0.167902	0.041373	0.333947	STLLTLHSPDFPDFSFS	generic|sp_Q8K1X1_WDR11_MOUSE__chr7_1_129593013_129593096_ENSMUST00000143422__II_878324_REVERSED	|generic|tr_A0A0U1RQ40_A0A0U1RQ40_MOUSE__chr7_1_129607882_129607911_ENSMUST00000084519__II_878345_REVERSED	|generic|tr_G5E8J3_G5E8J3_MOUSE__chr7_1_129593013_129593096_ENSMUST00000143422__II_878324_REVERSED	|generic|II_878342_TX=10090_REVERSED	|generic|tr_Q3TDR2_Q3TDR2_MOUSE__chr7_1_129593013_129593096_ENSMUST00000143422_REVERSED|
"""index: 4389, intensity: 4450.0, mobility: 0.894"""	-0.169056	0.0416412	0.33579	GQSLDNLQSSSYLINVLPAEQVRI	generic|tr_Q8CDF1_Q8CDF1_MOUSE__II_1056714_REVERSED	|generic|tr_G3X9B4_G3X9B4_MOUSE__II_1056714_REVERSED	|generic|tr_D6RFA1_D6RFA1_MOUSE_REVERSED|
"""index: 6916, intensity: 4609.0, mobility: 0.841"""	-0.170595	0.0419473	0.33826	FSLSCLNRHEQWVTQ	generic|IP_1119619_TX=10090_REVERSED|
"""index: 17635, intensity: 162061.0, mobility: 0.995"""	-0.171549	0.0422535	0.339797	RMKFFAMGTLLSDSGAQHQPGIR	generic|tr_Q543X5_Q543X5_MOUSE__chr8_-1_40507451_40507576_ENSMUST00000144970__II_864542_REVERSED	|generic|tr_Q3V231_Q3V231_MOUSE__chr8_-1_40507451_40507576_ENSMUST00000144970__II_864542_REVERSED	|generic|II_864544_TX=10090_REVERSED|
"""index: 8976, intensity: 4481.0, mobility: 0.859"""	-0.171717	0.0425206	0.340067	LEYMEPHVT	generic|tr_M0QW75_M0QW75_MOUSE_REVERSED|
"""index: 2852, intensity: 75134.0, mobility: 0.917"""	-0.1721	0.0427481	0.340685	AFVSLSGAASFLS	generic|sp_Q6PDE8_MF13A_MOUSE__chr19_1_46368046_46368165_ENSMUST00000142994__II_1048565_REVERSED	|generic|II_1048566_TX=10090_REVERSED	|generic|tr_D6RFE3_D6RFE3_MOUSE__chr19_1_46368046_46368165_ENSMUST00000142994_REVERSED|
"""index: 29160, intensity: 2727.0, mobility: 1.463"""	-0.173867	0.0429485	0.343546	LPVIISKGLVMR	generic|sp_Q9JI70_MKKS_MOUSE_REVERSED	|generic|tr_Q9DBF3_Q9DBF3_MOUSE_REVERSED|
"""index: 3875, intensity: 3999.0, mobility: 0.937"""	-0.175899	0.04324	0.346852	LVQLACARTKPSPDKLT	generic|sp_Q6P1G0_HEAT6_MOUSE__II_1129401_REVERSED|
"""index: 12574, intensity: 4541.0, mobility: 0.875"""	-0.176401	0.0435047	0.347672	MTLSELVPTGQWCLRGV	generic|IP_1022833_TX=10090_REVERSED|
"""index: 17948, intensity: 5221.0, mobility: 1.100"""	-0.177308	0.0437823	0.349157	EALQRVNGQGGMGERRLLTDQGSIAE	generic|tr_A0A1L1STV0_A0A1L1STV0_MOUSE_REVERSED|
"""index: 1528, intensity: 2556.0, mobility: 0.767"""	-0.178843	0.0440863	0.351677	IDDARVGP	generic|sp_Q80T14_FRAS1_MOUSE_REVERSED|
"""index: 5499, intensity: 4581.0, mobility: 1.026"""	-0.179373	0.0443904	0.35255	FNAQQLLMSSALWSRTLTIFIYKFNLWIGCKGGGGGL	generic|II_998618_TX=10090_REVERSED|
"""index: 882, intensity: 3072.0, mobility: 0.887"""	-0.17978	0.0446944	0.35322	ETEEYLQRV	generic|sp_Q8CB87_RAB44_MOUSE_REVERSED|
"""index: 7941, intensity: 166952.0, mobility: 1.034"""	-0.179878	0.0449848	0.353381	NSSLADLNSSNTADSPRFLVRGR	generic|sp_Q8K273_MMGT1_MOUSE_REVERSED|
"""index: 1630, intensity: 3470.0, mobility: 0.811"""	-0.180564	0.045275	0.354515	EDPLIYED	generic|sp_Q0P5X1_LRIQ1_MOUSE_REVERSED	|generic|sp_Q0P5X1-2_LRIQ1_MOUSE_REVERSED	|generic|tr_D3Z1J9_D3Z1J9_MOUSE_REVERSED|
"""index: 9699, intensity: 69013.0, mobility: 1.070"""	-0.181015	0.045565	0.355261	RGMAIGCAPGVSSDGCVVVARTGVSR	generic|IP_1111758_TX=10090_REVERSED|
"""index: 24134, intensity: 2566.0, mobility: 1.385"""	-0.181852	0.0458688	0.356646	MKNTLQCERYPFGARQMLWY	generic|sp_Q8R2S9_ARP8_MOUSE__chr14_1_29993003_29993104_ENSMUST00000225368__II_2440161_REVERSED	|generic|II_3479952_TX=10090_REVERSED|
"""index: 7276, intensity: 7902.0, mobility: 1.040"""	-0.181991	0.0461305	0.356878	YPVCRFAVGLGDREPLPPVKEM	generic|IP_1098364_TX=10090_REVERSED|
"""index: 6705, intensity: 4436.0, mobility: 0.885"""	-0.183645	0.046434	0.359627	PALVLMLRVMVASFYMSTVGYMI	generic|tr_Q3TG02_Q3TG02_MOUSE__chr9_-1_36763333_36763374_ENSMUST00000128270__II_854677_REVERSED	|generic|tr_Q3U573_Q3U573_MOUSE__chr9_-1_36763333_36763374_ENSMUST00000128270__II_854677_REVERSED	|generic|tr_Q3U547_Q3U547_MOUSE__chr9_-1_36763333_36763374_ENSMUST00000128270__II_854677_REVERSED	|generic|tr_Q3UA28_Q3UA28_MOUSE__chr9_-1_36763333_36763374_ENSMUST00000128270__II_854677_REVERSED	|generic|tr_A0A1S6GWK0_A0A1S6GWK0_MOUSE__chr9_-1_36763333_36763374_ENSMUST00000128270__II_854677_REVERSED	|generic|tr_Q3TVN9_Q3TVN9_MOUSE__chr9_-1_36763333_36763374_ENSMUST00000128270__II_854677_REVERSED	|generic|tr_Q3TUR1_Q3TUR1_MOUSE__chr9_-1_36763333_36763374_ENSMUST00000128270__II_854677_REVERSED	|generic|tr_Q8BMP9_Q8BMP9_MOUSE__chr9_-1_36763333_36763374_ENSMUST00000128270__II_854677_REVERSED	|generic|tr_Q3U9H4_Q3U9H4_MOUSE__chr9_-1_36763333_36763374_ENSMUST00000128270__II_854685_REVERSED|
"""index: 15478, intensity: 4694.0, mobility: 1.203"""	-0.183648	0.0467233	0.359634	SVPLDSYTRSWDVLNHFNCALWPYMTLNIKEFDF	generic|IP_958248_TX=10090_REVERSED|
"""index: 15760, intensity: 4539.0, mobility: 0.943"""	-0.184006	0.0469697	0.36023	TGNSNSHYFVWTCYGLTMGNRGAWRLR	generic|IP_1122096_TX=10090_REVERSED|
"""index: 16057, intensity: 3421.0, mobility: 0.911"""	-0.185904	0.0472155	0.363404	INEVSMLSSPL	generic|IP_1096077_TX=10090_REVERSED|
"""index: 4348, intensity: 3356.0, mobility: 0.975"""	-0.187501	0.0474894	0.366086	GQPEPADSAGRVKV	generic|sp_Q3URR7-3_ZSC10_MOUSE_REVERSED	|generic|tr_D3Z3Z6_D3Z3Z6_MOUSE_REVERSED	|generic|sp_Q3URR7_ZSC10_MOUSE_REVERSED|
"""index: 24445, intensity: 18212.0, mobility: 0.984"""	-0.18809	0.047763	0.367078	EKYKKQSSLN	generic|tr_A0A571BF46_A0A571BF46_MOUSE_REVERSED	|generic|tr_A0A571BF58_A0A571BF58_MOUSE_REVERSED	|generic|tr_F6X9B6_F6X9B6_MOUSE_REVERSED	|generic|tr_E9Q1W3_E9Q1W3_MOUSE_REVERSED	|generic|tr_A2AQA9_A2AQA9_MOUSE_REVERSED	|generic|tr_A2AQB2_A2AQB2_MOUSE_REVERSED	|generic|tr_Q9JL90_Q9JL90_MOUSE_REVERSED|
"""index: 10359, intensity: 22360.0, mobility: 1.031"""	-0.189301	0.0479493	0.369122	TLWQSPPLLEPHLLEALYSSS	generic|IP_864916_TX=10090_REVERSED|
"""index: 3488, intensity: 2988.0, mobility: 0.938"""	-0.19158	0.0482509	0.372987	LVAPLSPSPFPE	generic|IP_1025324_TX=10090_REVERSED|
"""index: 20875, intensity: 3989.0, mobility: 0.994"""	-0.191975	0.0485232	0.373659	EYSMELLQDLD	generic|IP_827630_TX=10090_REVERSED|
"""index: 6249, intensity: 41828.0, mobility: 1.046"""	-0.192208	0.0488246	0.374055	YPVCRFAVGLGDREPLPPVKEM	generic|IP_1098364_TX=10090_REVERSED|
"""index: 5480, intensity: 4898.0, mobility: 0.859"""	-0.192724	0.0490668	0.374935	IGTCLPSPLW	generic|IP_1025137_TX=10090_REVERSED|
"""index: 11388, intensity: 3053.0, mobility: 1.102"""	-0.193882	0.0493679	0.376912	LFLEKPARPVMKMY	generic|IP_978936_TX=10090_REVERSED|
"""index: 15715, intensity: 3871.0, mobility: 0.883"""	-0.194343	0.0496091	0.377702	TVALSMRKNLMLYFRSE	generic|IP_940320_TX=10090_REVERSED|
"""index: 26315, intensity: 7655.0, mobility: 0.938"""	-0.195918	0.0498948	0.380403	LHLVLRIRN	generic|IP_1129193_TX=10090_REVERSED|
"""index: 1165, intensity: 2611.0, mobility: 0.831"""	-0.196753	0.0501954	0.38184	LETGAARPGADAGPSLR	generic|tr_D3YXG2_D3YXG2_MOUSE__chr6_1_83801533_83801580_ENSMUST00000037376_REVERSED|
"""index: 17474, intensity: 3866.0, mobility: 1.019"""	-0.196965	0.0504656	0.382204	NQVEPRKHPEGYSRTLPNYLFEEPVDNVRY	generic|tr_Q3U882_Q3U882_MOUSE__chr3_-1_130033823_130033930_ENSMUST00000165889__II_975782_REVERSED	|generic|tr_F6VJC5_F6VJC5_MOUSE__chr3_-1_130033823_130033930_ENSMUST00000165889__II_975782_REVERSED	|generic|tr_Q3UDH4_Q3UDH4_MOUSE__chr3_-1_130033823_130033930_ENSMUST00000165889_REVERSED	|generic|tr_Q6PFZ1_Q6PFZ1_MOUSE__chr3_-1_130033823_130033930_ENSMUST00000165889_REVERSED	|generic|tr_Q80ZX0_Q80ZX0_MOUSE__chr3_-1_130033823_130033930_ENSMUST00000165889_REVERSED|
"""index: 3689, intensity: 4709.0, mobility: 0.887"""	-0.197746	0.0507355	0.383551	QMSVIISQIMKNMDLM	generic|tr_A6NAS2_A6NAS2_MOUSE_REVERSED	|generic|tr_E9Q3J7_E9Q3J7_MOUSE_REVERSED	|generic|tr_Q9CZI1_Q9CZI1_MOUSE_REVERSED|
"""index: 13111, intensity: 3086.0, mobility: 1.104"""	-0.198607	0.0509898	0.385038	FGPADRPRPSDLPSTPPEPIHKSKPACHLS	generic|tr_E9QKB6_E9QKB6_MOUSE__II_895038_REVERSED	|generic|tr_D3Z5N8_D3Z5N8_MOUSE__II_895048_REVERSED	|generic|tr_G5E8T4_G5E8T4_MOUSE__II_895038_REVERSED	|generic|sp_Q6KAU7_PKHG2_MOUSE__II_895048_REVERSED	|generic|sp_Q6KAU7-2_PKHG2_MOUSE__II_895048_REVERSED	|generic|sp_Q6KAU7-3_PKHG2_MOUSE__II_895048_REVERSED	|generic|tr_A0A0R4J1S3_A0A0R4J1S3_MOUSE_REVERSED|
"""index: 20197, intensity: 2833.0, mobility: 1.058"""	-0.199173	0.0512744	0.386019	LICNAFYMFSLFFSSWLTSVEDRRL	generic|IP_3497679_TX=10090_REVERSED|
"""index: 20862, intensity: 4235.0, mobility: 0.927"""	-0.199329	0.0515742	0.386289	SLMLEDANQPKYQFLAKLTQYHVFRMDRSYLA	generic|tr_Q8BX41_Q8BX41_MOUSE__II_1067536_REVERSED	|generic|sp_Q3V3E1_UBS3A_MOUSE__II_1067536_REVERSED	|generic|tr_A0A498WGR9_A0A498WGR9_MOUSE_REVERSED|
"""index: 13147, intensity: 3626.0, mobility: 1.085"""	-0.199716	0.0518585	0.386961	PMTPGSPFCLRITMSTKCKSSSSRHPNWPGTLP	generic|IP_1095302_TX=10090_REVERSED|
"""index: 17167, intensity: 6442.0, mobility: 0.935"""	-0.200334	0.0521583	0.388033	EEWTEKEREVEAGSDPARNK	generic|sp_Q9QYR6_MAP1A_MOUSE_REVERSED	|generic|sp_Q9QYR6-2_MAP1A_MOUSE_REVERSED	|generic|tr_A2ARP8_A2ARP8_MOUSE_REVERSED|
"""index: 12052, intensity: 3982.0, mobility: 0.894"""	-0.200618	0.0524423	0.388526	ELSPTMDTVLPREAELPLTV	generic|sp_P27546_MAP4_MOUSE_REVERSED	|generic|sp_P27546-2_MAP4_MOUSE_REVERSED	|generic|sp_P27546-3_MAP4_MOUSE_REVERSED|
"""index: 15813, intensity: 6734.0, mobility: 0.904"""	-0.200968	0.0527262	0.389133	QSADLGAVPPAQVMPQLQQQ	generic|sp_P56477_IRF5_MOUSE_REVERSED	|generic|tr_B2CC69_B2CC69_MOUSE_REVERSED|
"""index: 2968, intensity: 3056.0, mobility: 0.795"""	-0.201269	0.0530099	0.389657	IDCDEQLIVRQKM	generic|IP_876020_TX=10090_REVERSED|
"""index: 10549, intensity: 2999.0, mobility: 0.868"""	-0.201831	0.0532934	0.390636	DLLNQVSLPT	generic|tr_A0A0R4J0V8_A0A0R4J0V8_MOUSE_REVERSED	|generic|sp_Q9R014_CATJ_MOUSE_REVERSED|
"""index: 9798, intensity: 11062.0, mobility: 0.900"""	-0.202425	0.0535768	0.391673	DVDPMSIKPAKINIEPMRFKPGTVKMDPGEVN	generic|tr_Q8BKS2_Q8BKS2_MOUSE_REVERSED|
"""index: 6688, intensity: 14005.0, mobility: 1.051"""	-0.2026	0.05386	0.391978	GTQNDDENDKIVLYRLLNLSAMIRDSNQLLDTEACEPLSLVLDL	generic|tr_Q3TMW7_Q3TMW7_MOUSE__chr5_-1_107549059_107549145_ENSMUST00000124546__II_935293_REVERSED|
"""index: 8813, intensity: 13376.0, mobility: 0.979"""	-0.203321	0.054143	0.393238	KNEKESELEMEPYMMPDEEHDEETEELARHQKW	generic|tr_A0A654IER4_A0A654IER4_MOUSE_REVERSED|
"""index: 5502, intensity: 4245.0, mobility: 0.798"""	-0.203636	0.0544258	0.393789	SYLVGDLHGGSRYSQ	generic|IP_982299_TX=10090_REVERSED|
"""index: 7951, intensity: 4015.0, mobility: 0.967"""	-0.203683	0.0546922	0.393871	EPEPEPEPEPEQLPEPEPEPEPEPK	generic|tr_C4IXT3_C4IXT3_MOUSE__chr11_-1_61157167_61157217_ENSMUST00000173525_REVERSED|
"""index: 2587, intensity: 19872.0, mobility: 0.873"""	-0.20468	0.0548926	0.395618	RGPAREESATPLEHPR	generic|IP_1031831_TX=10090_REVERSED|
"""index: 5429, intensity: 3611.0, mobility: 0.840"""	-0.205718	0.0550923	0.39744	RWAFRSSRLSTPTSSPCSQRWCK	generic|chr14_-1_55633116_55633596_ENSMUST00000047131__IP_1094823_TX=10090_REVERSED|
"""index: 657, intensity: 2676.0, mobility: 0.857"""	-0.209203	0.0553242	0.40359	CLGTPWPLPAAPPHPM	generic|IP_1004151_TX=10090_REVERSED|
"""index: 4581, intensity: 76257.0, mobility: 1.092"""	-0.21015	0.0556051	0.405271	YVPSTMKIEWFHQ	generic|sp_Q571F5-4_SPSB3_MOUSE__chr17_1_24891406_24891570_ENSMUST00000117890__II_1071599_REVERSED	|generic|chr17_1_24890615_24890779_ENSMUST00000134932__II_1071589_TX=10090_REVERSED	|generic|chr17_1_24890591_24890779_ENSMUST00000134932__II_1071589_TX=10090_REVERSED	|generic|sp_Q571F5_SPSB3_MOUSE__chr17_1_24891560_24891703_ENSMUST00000068508__II_1071600_REVERSED	|generic|sp_Q571F5-2_SPSB3_MOUSE__chr17_1_24891560_24891703_ENSMUST00000068508__II_1071600_REVERSED	|generic|sp_Q571F5-3_SPSB3_MOUSE__chr17_1_24891560_24891703_ENSMUST00000068508__II_1071600_REVERSED	|generic|tr_D3YW96_D3YW96_MOUSE__chr17_1_24891560_24891703_ENSMUST00000068508__II_1071600_REVERSED	|generic|tr_E9PW49_E9PW49_MOUSE__chr17_1_24891560_24891703_ENSMUST00000068508__II_1071600_REVERSED|
"""index: 18931, intensity: 4208.0, mobility: 0.864"""	-0.21043	0.0558859	0.405767	SFTPVLQYFSLKVLWQT	generic|IP_946727_TX=10090_REVERSED|
"""index: 13044, intensity: 4600.0, mobility: 1.089"""	-0.21063	0.0561497	0.406123	PMVPTVPTMVPMVPMVPTVPMVPMVPMVPTV	generic|IP_869294_TX=10090_REVERSED|
"""index: 2046, intensity: 2622.0, mobility: 0.974"""	-0.21119	0.0564468	0.407118	KMNHYVEAGIHM	generic|IP_3492921_TX=10090_REVERSED|
"""index: 27500, intensity: 7406.0, mobility: 1.011"""	-0.211291	0.0566934	0.407298	CISIVAGIPTASANVTKCPLVSIYVS	generic|IP_979631_TX=10090_REVERSED|
"""index: 5739, intensity: 21800.0, mobility: 0.877"""	-0.211655	0.0569733	0.407945	VEVCELANLVQFCRELTILFLSR	generic|sp_Q8K561_OTOAN_MOUSE__II_881013_REVERSED	|generic|tr_E9PVT3_E9PVT3_MOUSE_REVERSED	|generic|tr_Q3TZF3_Q3TZF3_MOUSE_REVERSED|
"""index: 4557, intensity: 2825.0, mobility: 1.035"""	-0.212985	0.057253	0.410318	DQKRMHSHIHIHIHMNMLT	generic|IP_1018238_TX=10090_REVERSED|
"""index: 19728, intensity: 5898.0, mobility: 0.967"""	-0.213811	0.0575156	0.411794	DVPHIQDFRW	generic|sp_Q9D2N8_GLT15_MOUSE_REVERSED	|generic|tr_Q60GT1_Q60GT1_MOUSE_REVERSED	|generic|tr_G3UWF7_G3UWF7_MOUSE_REVERSED|
"""index: 26413, intensity: 61649.0, mobility: 0.921"""	-0.214856	0.0577436	0.413665	IELTMITRLVVMILE	generic|IP_926646_TX=10090_REVERSED|
"""index: 549, intensity: 2593.0, mobility: 0.784"""	-0.21655	0.0580225	0.416709	RDDNRQHLHNI	generic|tr_B1AX75_B1AX75_MOUSE_REVERSED|
"""index: 4914, intensity: 4407.0, mobility: 0.874"""	-0.216619	0.058284	0.416832	AQSQLAGVPEPKSLENGM	generic|IP_924636_TX=10090_REVERSED|
"""index: 27239, intensity: 4305.0, mobility: 1.061"""	-0.216747	0.0584761	0.417063	VPLLLSSAYLLYE	generic|IP_3500559_TX=10090_REVERSED|
"""index: 15848, intensity: 26987.0, mobility: 0.907"""	-0.218494	0.0587367	0.420212	QSADLGAVPPAQVMPQLQQQ	generic|sp_P56477_IRF5_MOUSE_REVERSED	|generic|tr_B2CC69_B2CC69_MOUSE_REVERSED|
"""index: 6752, intensity: 3260.0, mobility: 0.854"""	-0.218964	0.0589971	0.421061	MVVGGGAGDIRG	generic|IP_1000666_TX=10090_REVERSED|
"""index: 17912, intensity: 156026.0, mobility: 0.932"""	-0.219834	0.0592746	0.422635	PAELDILAVAEEDTIGEELYFEV	generic|tr_Q9ERM4_Q9ERM4_MOUSE__chr6_1_115926260_115926325_ENSMUST00000141305__II_908755_REVERSED	|generic|tr_Q8C5U2_Q8C5U2_MOUSE__chr6_1_115926260_115926325_ENSMUST00000141305__II_908735_REVERSED	|generic|sp_Q6NWV3_IF122_MOUSE__chr6_1_115926260_115926325_ENSMUST00000141305__II_908735_REVERSED	|generic|tr_E9Q9G8_E9Q9G8_MOUSE__chr6_1_115926260_115926325_ENSMUST00000141305__II_908735_REVERSED	|generic|sp_Q6NWV3-2_IF122_MOUSE__chr6_1_115926260_115926325_ENSMUST00000141305_REVERSED|
"""index: 26326, intensity: 89510.0, mobility: 1.273"""	-0.220683	0.0595168	0.424175	RSEFVEIKMVKPSEIKL	generic|IP_3471471_TX=10090_REVERSED|
"""index: 1109, intensity: 18723.0, mobility: 0.829"""	-0.221391	0.0598114	0.425461	LLAPPLRCE	generic|IP_1073212_TX=10090_REVERSED|
"""index: 13395, intensity: 3024.0, mobility: 0.924"""	-0.221424	0.0601061	0.42552	TADTPFGKIYVSRNKVDNKYEDT	generic|tr_Q9CYB9_Q9CYB9_MOUSE__chr2_1_69867338_69867385_ENSMUST00000132186__II_1007447_REVERSED	|generic|tr_A2AR07_A2AR07_MOUSE__chr2_1_69867338_69867385_ENSMUST00000132186__II_1007447_REVERSED	|generic|tr_D6RI87_D6RI87_MOUSE__chr2_1_69867338_69867385_ENSMUST00000132186__II_1007447_REVERSED	|generic|tr_Q8BTU4_Q8BTU4_MOUSE__chr2_1_69867338_69867385_ENSMUST00000132186__II_1007447_REVERSED	|generic|tr_Q564E6_Q564E6_MOUSE__chr2_1_69867338_69867385_ENSMUST00000132186__II_1007447_REVERSED|
"""index: 4694, intensity: 2607.0, mobility: 0.883"""	-0.221694	0.0603651	0.42601	ESIVVHMRRGLYYGCLPGYRER	generic|tr_Q3UTF0_Q3UTF0_MOUSE__II_917530_REVERSED	|generic|sp_P36423_THAS_MOUSE__II_917530_REVERSED	|generic|II_917543_TX=10090_REVERSED	|generic|tr_F6SG79_F6SG79_MOUSE_REVERSED	|generic|tr_Q8K320_Q8K320_MOUSE_REVERSED|
"""index: 5622, intensity: 3508.0, mobility: 0.928"""	-0.222356	0.0606417	0.427215	EDVAAGTLRGAEYAKELRSMF	generic|tr_E9Q3N0_E9Q3N0_MOUSE__II_907734_REVERSED	|generic|sp_Q9Z129_RECQ1_MOUSE__II_907734_REVERSED	|generic|tr_Q3UUK0_Q3UUK0_MOUSE__II_907734_REVERSED|
"""index: 15073, intensity: 3727.0, mobility: 0.981"""	-0.222648	0.0609361	0.427747	PQNDWGILVGPLFRLPKPPEQKTVEMLPEAATPLDEQLP	generic|tr_Q80U54_Q80U54_MOUSE__chr1_-1_30820679_30820771_ENSMUST00000191064_REVERSED	|generic|tr_B2RQG2_B2RQG2_MOUSE__chr1_-1_30820679_30820771_ENSMUST00000191064_REVERSED|
"""index: 3298, intensity: 2663.0, mobility: 0.784"""	-0.22283	0.0612125	0.428077	KDVPLAPK	generic|tr_E9QLR8_E9QLR8_MOUSE__II_882704_REVERSED	|generic|tr_Q5SEK5_Q5SEK5_MOUSE__II_882704_REVERSED	|generic|tr_Q3UH62_Q3UH62_MOUSE_REVERSED	|generic|sp_Q924W6_TRI66_MOUSE_REVERSED	|generic|sp_Q924W6-2_TRI66_MOUSE_REVERSED	|generic|tr_E9PZP2_E9PZP2_MOUSE_REVERSED	|generic|tr_B2RQQ4_B2RQQ4_MOUSE_REVERSED|
"""index: 18452, intensity: 2712.0, mobility: 1.040"""	-0.223064	0.0614345	0.428504	ERDPNPINELIMKAQQFHKSA	generic|sp_Q6PHQ8_NAA35_MOUSE__chr13_1_59595351_59595386_ENSMUST00000225670__II_1108419_REVERSED|
"""index: 15296, intensity: 4640.0, mobility: 0.850"""	-0.224276	0.0616378	0.430715	VLFMSLFIWSMML	generic|IP_1004260_TX=10090_REVERSED|
"""index: 13366, intensity: 10482.0, mobility: 1.140"""	-0.226008	0.0618076	0.433884	CLVETPHGGMQVQSSMLGPVQLTVPTQNITSPL	generic|sp_P26369_U2AF2_MOUSE__chr7_1_5068154_5068735_ENSMUST00000165399__II_279658_REVERSED|
"""index: 25065, intensity: 3194.0, mobility: 1.138"""	-0.226703	0.0618076	0.435159	RFVMSYFKVVWMFM	generic|IP_874646_TX=10090_REVERSED|
"""index: 12893, intensity: 3093.0, mobility: 0.979"""	-0.230554	0.062081	0.442249	REQRAEPEEEPPLLLLLVCHHG	generic|IP_1148492_TX=10090_REVERSED	|generic|chr10_1_77581854_77592969_ENSMUST00000162429_REVERSED|
"""index: 2237, intensity: 7578.0, mobility: 0.928"""	-0.230904	0.0623725	0.442896	SRLEFGSVAMYW	generic|IP_895514_TX=10090_REVERSED|
"""index: 6224, intensity: 26415.0, mobility: 1.046"""	-0.230959	0.0625	0.442997	YPVCRFAVGLGDREPLPPVKEM	generic|IP_1098364_TX=10090_REVERSED|
"""index: 15830, intensity: 431044.0, mobility: 0.937"""	-0.232954	0.0627907	0.446693	QSADLGAVPPAQVMPQLQQQ	generic|sp_P56477_IRF5_MOUSE_REVERSED	|generic|tr_B2CC69_B2CC69_MOUSE_REVERSED|
"""index: 9024, intensity: 7904.0, mobility: 1.018"""	-0.233097	0.0630447	0.446959	YNVLANFSQNVWQWFIVAPMTRYFQLMFGTILMGGPVQFSMR	generic|sp_Q925N2_SFXN2_MOUSE_REVERSED	|generic|tr_A0A494B9V3_A0A494B9V3_MOUSE_REVERSED|
"""index: 27950, intensity: 9564.0, mobility: 1.108"""	-0.234164	0.0632251	0.44894	LLDDLPNDLLLVIPN	generic|tr_D3Z592_D3Z592_MOUSE_REVERSED	|generic|tr_D3YTU6_D3YTU6_MOUSE_REVERSED|
"""index: 6116, intensity: 3527.0, mobility: 0.933"""	-0.237423	0.0634967	0.455016	YYCYYYYYHLPPPPFSPF	generic|IP_964912_TX=10090_REVERSED|
"""index: 783, intensity: 3112.0, mobility: 0.743"""	-0.237643	0.0637496	0.455429	TGTTLPGK	generic|sp_Q8BRH4_KMT2C_MOUSE__chr5_-1_25387920_25387997_ENSMUST00000172626_REVERSED	|generic|tr_F8WI37_F8WI37_MOUSE__chr5_-1_25387920_25387997_ENSMUST00000172626_REVERSED|
"""index: 15273, intensity: 5214.0, mobility: 0.843"""	-0.238428	0.0640394	0.456896	GRPTPCPTMGIQSQTGGGLFM	generic|IP_3486655_TX=10090_REVERSED|
"""index: 8678, intensity: 12141.0, mobility: 0.811"""	-0.238574	0.0643292	0.457171	PLPHGHRAQQLHHEVD	generic|IP_997245_TX=10090_REVERSED|
"""index: 12121, intensity: 3288.0, mobility: 0.979"""	-0.238704	0.064619	0.457414	RSMELRDQLLE	generic|tr_A0A1L1SSU0_A0A1L1SSU0_MOUSE__chr9_1_44246817_44246885_ENSMUST00000216047__II_3501792_REVERSED|
"""index: 6627, intensity: 5074.0, mobility: 0.970"""	-0.238749	0.0649087	0.457497	YPVCRFAVGLGDREPLPPVKEM	generic|IP_1098364_TX=10090_REVERSED|
"""index: 22421, intensity: 3143.0, mobility: 0.981"""	-0.238764	0.0651419	0.457526	YQALWFHRK	generic|IP_3473394_TX=10090_REVERSED|
"""index: 13542, intensity: 2918.0, mobility: 1.154"""	-0.239866	0.0653935	0.459593	DSQELAQVLHGVAGPQGTQREAWSFLMHRV	generic|sp_Q9ERV7_PIDD1_MOUSE__II_876580_REVERSED|
"""index: 8092, intensity: 4623.0, mobility: 0.956"""	-0.24063	0.0656639	0.461027	PMTVALAWHAWAPFWDMYQVLATPI	generic|IP_1050694_TX=10090_REVERSED|
"""index: 5692, intensity: 4245.0, mobility: 0.986"""	-0.241389	0.065896	0.462454	RGSPCVENCLAGTFGPLCDCLGTIH	generic|tr_A0A140T8S0_A0A140T8S0_MOUSE_REVERSED	|generic|sp_Q6DIB5_MEG10_MOUSE_REVERSED|
"""index: 27005, intensity: 30289.0, mobility: 1.237"""	-0.242359	0.066185	0.46428	MHPIVEKFTPSLYNKLFWFKVPTETNRLVSLMMIR	generic|tr_E9Q4X2_E9Q4X2_MOUSE__chr14_-1_119035966_119036049_ENSMUST00000127153__II_1088890_REVERSED	|generic|tr_G3UXP5_G3UXP5_MOUSE_REVERSED|
"""index: 6168, intensity: 3506.0, mobility: 0.870"""	-0.242477	0.066474	0.464502	MSNIESSVQF	generic|IP_3461005_TX=10090_REVERSED|
"""index: 5621, intensity: 2676.0, mobility: 0.991"""	-0.242498	0.066609	0.464542	VYQPDPGMHEELV	generic|chr15_1_23173798_23173944_ENSMUST00000170626__II_1091434_TX=10090_REVERSED	|generic|tr_Q8BLB5_Q8BLB5_MOUSE__chr15_1_23259689_23259733_ENSMUST00000040427__II_1091430_REVERSED	|generic|chr15_1_23173741_23173944_ENSMUST00000170626__II_1091434_TX=10090_REVERSED	|generic|tr_F6RSC2_F6RSC2_MOUSE__chr15_1_23259689_23259733_ENSMUST00000040427__II_1091435_REVERSED	|generic|tr_A0A2I3BPS8_A0A2I3BPS8_MOUSE__chr15_1_23259689_23259733_ENSMUST00000040427_REVERSED	|generic|tr_E9Q941_E9Q941_MOUSE__chr15_1_23259689_23259733_ENSMUST00000040427_REVERSED	|generic|tr_E9Q9Q6_E9Q9Q6_MOUSE__chr15_1_23259689_23259733_ENSMUST00000040427_REVERSED|
"""index: 4287, intensity: 2919.0, mobility: 0.835"""	-0.244471	0.0668973	0.468266	LPTEPVVPW	generic|IP_1129630_TX=10090_REVERSED|
"""index: 6375, intensity: 7080.0, mobility: 1.070"""	-0.244594	0.067147	0.468498	GHRAFNAWYKMMRRSLLEEEETFDLKMGWFFSAFVFPIEDA	generic|tr_Q8K033_Q8K033_MOUSE__II_3454771_REVERSED	|generic|sp_Q91WG0_EST2C_MOUSE__II_3454771_REVERSED|
"""index: 16665, intensity: 4735.0, mobility: 0.922"""	-0.245873	0.0673963	0.470918	NLFAFAAQLFVFAQRFNEP	generic|IP_935503_TX=10090_REVERSED|
"""index: 28920, intensity: 3879.0, mobility: 1.526"""	-0.246774	0.0676843	0.472626	TLFDWLDVWRRPRKISTRPISSLD	generic|IP_3490970_TX=10090_REVERSED|
"""index: 17502, intensity: 19570.0, mobility: 0.850"""	-0.246829	0.0679332	0.472731	NGYSFLMHHRGQIF	generic|IP_904803_TX=10090_REVERSED|
"""index: 736, intensity: 3486.0, mobility: 0.936"""	-0.247888	0.0682211	0.47474	WLEESQSTGSP	generic|IP_974426_TX=10090_REVERSED|
"""index: 18925, intensity: 4680.0, mobility: 1.011"""	-0.247969	0.0684498	0.474893	WDFNHICIAEVFESSTGHFLMQENIQPVGRKKKLQAKKRCFFEWLD	generic|sp_Q8CFF0_PAR11_MOUSE__chr6_1_127477999_127478133_ENSMUST00000136945_REVERSED	|generic|sp_Q8CFF0-2_PAR11_MOUSE__chr6_1_127477999_127478133_ENSMUST00000136945_REVERSED	|generic|tr_Q8BML7_Q8BML7_MOUSE__chr6_1_127477999_127478133_ENSMUST00000136945_REVERSED|
"""index: 3703, intensity: 4301.0, mobility: 0.810"""	-0.248737	0.0687177	0.476353	FDPLFMYGKPPKDEI	generic|IP_3484217_TX=10090_REVERSED	|generic|tr_Q8C4W1_Q8C4W1_MOUSE_REVERSED|
"""index: 16496, intensity: 35207.0, mobility: 0.987"""	-0.249216	0.0690052	0.477265	FLGFYLFVREG	generic|IP_1128548_TX=10090_REVERSED|
"""index: 13334, intensity: 13467.0, mobility: 1.116"""	-0.249334	0.0692529	0.477488	QSFAKVWAYMKIFKIYTLVENMKQVRD	generic|sp_Q9R1X5_MRP5_MOUSE__chr16_-1_20405385_20405531_ENSMUST00000134962__II_3486883_REVERSED	|generic|tr_A0A338P7E4_A0A338P7E4_MOUSE__II_3453132_REVERSED	|generic|tr_F8WJ10_F8WJ10_MOUSE__chr16_-1_20405385_20405531_ENSMUST00000134962_REVERSED|
"""index: 7587, intensity: 3696.0, mobility: 0.965"""	-0.24984	0.0695402	0.478453	KTVEQQNQAQL	generic|chr3_1_87733451_87733498_ENSMUST00000039476__IP_982264_TX=10090_REVERSED	|generic|chr3_1_87733313_87733498_ENSMUST00000039476__IP_982264_TX=10090_REVERSED|
"""index: 13566, intensity: 9560.0, mobility: 1.148"""	-0.250119	0.0698276	0.478985	KKGEAMLLRAIEEDQAVQAARMDVHTALLE	generic|IP_950489_TX=10090_REVERSED|
"""index: 21991, intensity: 5116.0, mobility: 0.896"""	-0.250809	0.0701149	0.480299	YSLVPEELR	generic|chr11_1_87737562_87737597_ENSMUST00000093955_REVERSED|
"""index: 14433, intensity: 3043.0, mobility: 0.878"""	-0.251027	0.0703821	0.480715	YGTVITVPIKTIFDLNE	generic|tr_A0A494B9Q0_A0A494B9Q0_MOUSE_REVERSED	|generic|sp_Q8VEH6_CBWD1_MOUSE__chr19_-1_24961376_24961519_ENSMUST00000236790_REVERSED	|generic|tr_A0A494BB09_A0A494BB09_MOUSE__chr19_-1_24961376_24961519_ENSMUST00000236790_REVERSED|
"""index: 11419, intensity: 4510.0, mobility: 0.868"""	-0.251564	0.0706491	0.481739	CLPHPMLVPPSPTTPVRPAWSGAL	generic|IP_1135580_TX=10090_REVERSED|
"""index: 8460, intensity: 4310.0, mobility: 0.856"""	-0.251901	0.0709159	0.482383	PSPGLQDPCEKRKRTEA	generic|tr_Q8C7Y3_Q8C7Y3_MOUSE__II_1043625_REVERSED	|generic|tr_D3Z4F6_D3Z4F6_MOUSE__II_1043639_REVERSED	|generic|tr_Q8BN74_Q8BN74_MOUSE__chr1_-1_13166879_13167094_ENSMUST00000147927__II_1043639_REVERSED	|generic|tr_Q8CAG7_Q8CAG7_MOUSE__II_1043637_REVERSED	|generic|tr_A6P3E3_A6P3E3_MOUSE__chr12_-1_100967989_100968279_ENSMUST00000068411_REVERSED	|generic|tr_Q7TPU7_Q7TPU7_MOUSE__chr12_-1_100967989_100968279_ENSMUST00000068411_REVERSED	|generic|tr_E9PV80_E9PV80_MOUSE__chr12_-1_100967989_100968279_ENSMUST00000068411_REVERSED	|generic|sp_Q61026_NCOA2_MOUSE__chr12_-1_100967989_100968279_ENSMUST00000068411_REVERSED|
"""index: 18737, intensity: 2764.0, mobility: 1.165"""	-0.253046	0.0711621	0.484571	MFILVLAAFQALSPDPCS	generic|tr_A0A0G2JGR0_A0A0G2JGR0_MOUSE_REVERSED|
"""index: 2015, intensity: 2863.0, mobility: 1.024"""	-0.254027	0.071265	0.48645	CKRSKPQQPNWR	generic|IP_1006445_TX=10090_REVERSED|
"""index: 13343, intensity: 3557.0, mobility: 0.936"""	-0.255902	0.0714898	0.490044	VSLSWLMTVIHASGETEEEDW	generic|sp_P14246_GTR2_MOUSE__II_986606_REVERSED	|generic|tr_E9PXR7_E9PXR7_MOUSE_REVERSED|
"""index: 18796, intensity: 3251.0, mobility: 0.959"""	-0.2564	0.071612	0.491	GEKLFDLLSGK	generic|tr_Q8C762_Q8C762_MOUSE_REVERSED	|generic|tr_Q3TJI7_Q3TJI7_MOUSE_REVERSED	|generic|tr_Q8CBP1_Q8CBP1_MOUSE_REVERSED|
"""index: 8003, intensity: 3478.0, mobility: 1.129"""	-0.258551	0.0718768	0.495139	EQRMLEEQRMRIR	generic|sp_Q9EPK5-2_WWTR1_MOUSE__II_984352_REVERSED	|generic|sp_Q9EPK5_WWTR1_MOUSE_REVERSED|
"""index: 8225, intensity: 2969.0, mobility: 0.815"""	-0.259074	0.072162	0.496146	RSVPLVPDP	generic|chr1_-1_60493594_60495477_ENSMUST00000140485__IP_1038330_TX=10090_REVERSED|
"""index: 20235, intensity: 3330.0, mobility: 1.064"""	-0.259506	0.0724059	0.496978	QQWRSKDVTLKSYLFFSGDSDLMPPT	generic|tr_A0A4E9G461_A0A4E9G461_MOUSE_REVERSED	|generic|tr_A0A4E9FT70_A0A4E9FT70_MOUSE_REVERSED|
"""index: 4479, intensity: 45699.0, mobility: 0.854"""	-0.260506	0.0726703	0.498909	TSSTLLAWRSVGGQRI	generic|chr3_1_96188142_96188423_ENSMUST00000133665_REVERSED|
"""index: 8625, intensity: 99288.0, mobility: 0.999"""	-0.260676	0.0729553	0.499236	QGGAPPMSEEAMAVVTAAAMATEKEEEEEEEEEEEVGPVT	generic|sp_Q8CFT2_SET1B_MOUSE__chr5_1_123144210_123144356_ENSMUST00000100731_REVERSED	|generic|sp_Q8CFT2-2_SET1B_MOUSE__chr5_1_123144210_123144356_ENSMUST00000100731_REVERSED|
"""index: 7564, intensity: 3927.0, mobility: 0.906"""	-0.260817	0.0732194	0.499508	TIPAQPRSWR	generic|tr_A0A087WR50_A0A087WR50_MOUSE__chr1_-1_71637244_71637333_ENSMUST00000186613__II_1037262_REVERSED	|generic|tr_A0A087WSN6_A0A087WSN6_MOUSE__chr1_-1_71637244_71637333_ENSMUST00000186613__II_1037262_REVERSED	|generic|sp_P11276_FINC_MOUSE__chr1_-1_71637244_71637333_ENSMUST00000186613__II_1037262_REVERSED	|generic|tr_Q3TCF1_Q3TCF1_MOUSE__chr1_-1_71637244_71637333_ENSMUST00000186613__II_1037262_REVERSED	|generic|tr_B9EHT6_B9EHT6_MOUSE__chr1_-1_71637244_71637333_ENSMUST00000186613__II_1037262_REVERSED	|generic|tr_Q3UHL6_Q3UHL6_MOUSE__chr1_-1_71637244_71637333_ENSMUST00000186613__II_1037262_REVERSED	|generic|tr_Q3UGY5_Q3UGY5_MOUSE__chr1_-1_71637244_71637333_ENSMUST00000186613_REVERSED	|generic|tr_Q3TCL7_Q3TCL7_MOUSE__chr1_-1_71637244_71637333_ENSMUST00000186613_REVERSED	|generic|tr_B7ZNJ1_B7ZNJ1_MOUSE__chr1_-1_71637244_71637333_ENSMUST00000186613_REVERSED	|generic|tr_Q3UH17_Q3UH17_MOUSE__chr1_-1_71637244_71637333_ENSMUST00000186613_REVERSED	|generic|tr_Q3TBB4_Q3TBB4_MOUSE__chr1_-1_71637244_71637333_ENSMUST00000186613_REVERSED	|generic|tr_A0A087WS56_A0A087WS56_MOUSE__chr1_-1_71637244_71637333_ENSMUST00000186613_REVERSED	|generic|tr_Q3UHR1_Q3UHR1_MOUSE__chr1_-1_71637244_71637333_ENSMUST00000186613_REVERSED|
"""index: 4594, intensity: 2597.0, mobility: 1.138"""	-0.261468	0.073358	0.500767	QPMAFVDIVRVTYDD	generic|II_1008178_TX=10090_REVERSED	|generic|tr_Q9CSU2_Q9CSU2_MOUSE_REVERSED	|generic|sp_O35593_PSDE_MOUSE_REVERSED	|generic|tr_Q3UD26_Q3UD26_MOUSE_REVERSED|
"""index: 2429, intensity: 2998.0, mobility: 0.905"""	-0.263703	0.0736423	0.50509	HQDQLYGTYH	generic|tr_A0A286YEC9_A0A286YEC9_MOUSE__II_607401_REVERSED	|generic|tr_A0A286YCD8_A0A286YCD8_MOUSE__II_2448164_REVERSED	|generic|tr_D3Z1A5_D3Z1A5_MOUSE__II_3443754_REVERSED|
"""index: 21795, intensity: 3088.0, mobility: 0.970"""	-0.263807	0.0738427	0.505292	RPLQLNQSGDAAQ	generic|IP_1075291_TX=10090_REVERSED|
"""index: 15587, intensity: 3828.0, mobility: 0.774"""	-0.266083	0.0741267	0.509706	SYYLSSFF	generic|IP_1051706_TX=10090_REVERSED|
"""index: 15346, intensity: 4289.0, mobility: 1.051"""	-0.266232	0.0743684	0.509995	MIVVVAVMMMVMMMIFMSLLYHISLCSSKLTMM	generic|IP_896388_TX=10090_REVERSED|
"""index: 20140, intensity: 2833.0, mobility: 1.111"""	-0.267274	0.0746523	0.51202	EEDIEAAAALQAQQT	generic|tr_Q3UK68_Q3UK68_MOUSE_REVERSED	|generic|sp_P70670_NACAM_MOUSE_REVERSED	|generic|sp_Q60817_NACA_MOUSE_REVERSED|
"""index: 6881, intensity: 3327.0, mobility: 0.926"""	-0.267675	0.0749149	0.5128	DLALGTNPDLLS	generic|sp_O55134_PCD12_MOUSE_REVERSED|
"""index: 27302, intensity: 22037.0, mobility: 0.884"""	-0.268016	0.0751347	0.513465	LWKKSSLRESIR	generic|IP_1147537_TX=10090_REVERSED|
"""index: 12822, intensity: 12562.0, mobility: 1.108"""	-0.270031	0.0753968	0.517389	RRFVTVCDWSVEPTNKKFERSQEILRK	generic|chr5_-1_136485681_136485824_ENSMUST00000175918__II_929010_TX=10090_REVERSED|
"""index: 15796, intensity: 4491.0, mobility: 0.873"""	-0.270137	0.0756374	0.517596	LFRQGRGWGGQPGMVLGRS	generic|chr7_1_4122557_4122772_ENSMUST00000119661_REVERSED|
"""index: 881, intensity: 3843.0, mobility: 0.847"""	-0.270658	0.0759207	0.518612	AVPSFKAHDKG	generic|tr_A1L3C2_A1L3C2_MOUSE_REVERSED	|generic|sp_P52432_RPAC1_MOUSE_REVERSED	|generic|tr_D3Z7Q8_D3Z7Q8_MOUSE_REVERSED	|generic|tr_D3Z3D6_D3Z3D6_MOUSE_REVERSED|
"""index: 16537, intensity: 5567.0, mobility: 0.997"""	-0.270768	0.0760962	0.518826	NMGIMFAGKHFH	generic|IP_1000029_TX=10090_REVERSED|
"""index: 8349, intensity: 2532.0, mobility: 0.793"""	-0.272263	0.0763359	0.521746	TLFADTRLTCFFVP	generic|IP_1109307_TX=10090_REVERSED|
"""index: 12456, intensity: 24642.0, mobility: 1.149"""	-0.272865	0.0765537	0.522921	SADWVVVTHDFSGTIIRDGSTDFSLSIIEAL	generic|tr_D3Z7A5_D3Z7A5_MOUSE__II_1032689_REVERSED	|generic|tr_Q9D4T2_Q9D4T2_MOUSE__II_1032689_REVERSED|
"""index: 7747, intensity: 12038.0, mobility: 0.926"""	-0.274134	0.0768362	0.525402	LDPSVIRDKMEIVDTVEGPEGVGAVN	generic|tr_A0A5K1VVQ9_A0A5K1VVQ9_MOUSE__chr19_-1_7374046_7374075_ENSMUST00000237653__II_1006392_REVERSED	|generic|sp_A2ASS6_TITIN_MOUSE__chr19_-1_7374046_7374075_ENSMUST00000237653__II_1006392_REVERSED	|generic|sp_A2ASS6-2_TITIN_MOUSE__chr19_-1_7374046_7374075_ENSMUST00000237653__II_1006392_REVERSED	|generic|tr_A0A5K1VVQ1_A0A5K1VVQ1_MOUSE__chr19_-1_7374046_7374075_ENSMUST00000237653__II_1006392_REVERSED	|generic|tr_E9Q8K5_E9Q8K5_MOUSE__chr19_-1_7374046_7374075_ENSMUST00000237653__II_1006392_REVERSED	|generic|tr_E9Q8N1_E9Q8N1_MOUSE__chr19_-1_7374046_7374075_ENSMUST00000237653__II_1006392_REVERSED|
"""index: 1670, intensity: 3557.0, mobility: 0.884"""	-0.274337	0.0770969	0.5258	NGAVMGQLIQP	generic|IP_3485536_TX=10090_REVERSED|
"""index: 22252, intensity: 4232.0, mobility: 0.951"""	-0.274561	0.0773356	0.526239	FFLPTHIQSANPTDYLPSPNLH	generic|IP_943719_TX=10090_REVERSED|
"""index: 3804, intensity: 2593.0, mobility: 1.176"""	-0.275493	0.0775959	0.528063	YEYVYFLYNKFFYV	generic|IP_3492336_TX=10090_REVERSED|
"""index: 12156, intensity: 7502.0, mobility: 1.127"""	-0.276175	0.0778561	0.5294	INGFLLMHIHHMLDLSLLALEMVFDTYYV	generic|tr_Q3TCI2_Q3TCI2_MOUSE__chr8_-1_93973167_93973235_ENSMUST00000139702__II_3453462_REVERSED	|generic|tr_Q3U007_Q3U007_MOUSE__chr8_-1_93973167_93973235_ENSMUST00000139702__II_861364_REVERSED|
"""index: 15413, intensity: 4121.0, mobility: 1.056"""	-0.276747	0.0781162	0.530521	GEYILLPHEPDAAF	generic|chrX_1_136993254_136993463_ENSMUST00000113067_REVERSED|
"""index: 11252, intensity: 7610.0, mobility: 0.911"""	-0.276883	0.0781997	0.530789	LYGKEAGSRPKLILDMVETWSNQLIARG	generic|tr_F7CG42_F7CG42_MOUSE__II_945749_REVERSED	|generic|sp_Q91VU7_PUS7_MOUSE_REVERSED	|generic|sp_Q91VU7-2_PUS7_MOUSE_REVERSED	|generic|tr_Q3ULP8_Q3ULP8_MOUSE_REVERSED|
"""index: 19433, intensity: 48507.0, mobility: 0.956"""	-0.278138	0.0784148	0.53325	WKRRSHHK	generic|sp_Q9DAK3_RHBT1_MOUSE_REVERSED	|generic|tr_B7ZMU4_B7ZMU4_MOUSE_REVERSED	|generic|tr_Q6A003_Q6A003_MOUSE_REVERSED	|generic|tr_E9PZ72_E9PZ72_MOUSE_REVERSED	|generic|tr_Q499C9_Q499C9_MOUSE_REVERSED|
"""index: 11894, intensity: 3490.0, mobility: 1.104"""	-0.278864	0.0786296	0.534677	DDYIISPSTSSRSPDK	generic|tr_Q3U438_Q3U438_MOUSE_REVERSED|
"""index: 7161, intensity: 3516.0, mobility: 1.096"""	-0.279609	0.0788661	0.53614	LILLGNARTLLYYMYQWLNLYEETTIYM	generic|IP_1104538_TX=10090_REVERSED|
"""index: 1608, intensity: 2772.0, mobility: 0.812"""	-0.280498	0.0791246	0.537888	EDPLIYED	generic|sp_Q0P5X1_LRIQ1_MOUSE_REVERSED	|generic|sp_Q0P5X1-2_LRIQ1_MOUSE_REVERSED	|generic|tr_D3Z1J9_D3Z1J9_MOUSE_REVERSED|
"""index: 5576, intensity: 9706.0, mobility: 0.770"""	-0.281391	0.0794052	0.539645	FASVQLKLVWRFM	generic|IP_991512_TX=10090_REVERSED|
"""index: 15298, intensity: 2648.0, mobility: 1.167"""	-0.281681	0.0795518	0.540216	VDHHCALARMKQACEEGYLLFFLSGKAFPIQNAL	generic|sp_Q9D0L7_ARM10_MOUSE__chr5_1_21661574_21661618_ENSMUST00000095495_REVERSED	|generic|sp_Q9D0L7-2_ARM10_MOUSE__chr5_1_21661574_21661618_ENSMUST00000095495_REVERSED|
"""index: 21363, intensity: 3633.0, mobility: 0.901"""	-0.282708	0.0798096	0.542237	IKDPKSAMSK	generic|tr_A0A1W2P6U8_A0A1W2P6U8_MOUSE__chr19_1_42266752_42266781_ENSMUST00000122375__II_1149644_REVERSED|
"""index: 2740, intensity: 3903.0, mobility: 0.746"""	-0.283104	0.0800896	0.543018	HFGGCALG	generic|tr_Q8BYN7_Q8BYN7_MOUSE__II_844324_REVERSED|
"""index: 6001, intensity: 3371.0, mobility: 0.862"""	-0.283325	0.0802573	0.543452	RGPYKNIARRISHVF	generic|tr_A0A140T8W1_A0A140T8W1_MOUSE_REVERSED	|generic|sp_A6H584_CO6A5_MOUSE_REVERSED	|generic|tr_A0A140T8T7_A0A140T8T7_MOUSE_REVERSED|
"""index: 9667, intensity: 4337.0, mobility: 1.021"""	-0.28458	0.0805369	0.545926	MSTLIASRPPTVSMAQPRSILLDEHQWQFMAIHLQVRQLST	generic|sp_Q8BKX6_SMG1_MOUSE__chr7_-1_118212881_118212973_ENSMUST00000208209__II_881761_REVERSED|
"""index: 5233, intensity: 4337.0, mobility: 0.847"""	-0.284882	0.0807263	0.546522	APPQQLRMQ	generic|tr_A0A0G2JE09_A0A0G2JE09_MOUSE__chr3_1_103339303_103339347_ENSMUST00000198706__II_981000_REVERSED	|generic|tr_E9QP19_E9QP19_MOUSE__chr3_1_103339303_103339347_ENSMUST00000198706__II_981001_REVERSED	|generic|sp_Q99PP7_TRI33_MOUSE__chr3_1_103339303_103339347_ENSMUST00000198706__II_981001_REVERSED	|generic|chr3_1_103329184_103329336_ENSMUST00000198706_REVERSED	|generic|tr_E9QME5_E9QME5_MOUSE__chr3_1_103339303_103339347_ENSMUST00000198706_REVERSED	|generic|sp_Q99PP7-2_TRI33_MOUSE__chr3_1_103339303_103339347_ENSMUST00000198706_REVERSED|
"""index: 5231, intensity: 21497.0, mobility: 0.826"""	-0.285687	0.0810056	0.54811	LRTPGPSPPSPDRSTGAAPE	generic|chr10_1_98915157_98968775_ENSMUST00000020107_REVERSED|
"""index: 17593, intensity: 3791.0, mobility: 1.031"""	-0.28577	0.0811942	0.548273	WMFHLSASSMGLAGSVKVRHS	generic|sp_A2ARM1_PATL2_MOUSE_REVERSED|
"""index: 1812, intensity: 3194.0, mobility: 0.820"""	-0.285874	0.0814505	0.548478	KPAPPQVSAM	generic|tr_E9QJV1_E9QJV1_MOUSE_REVERSED	|generic|sp_A1EGX6_FSCB_MOUSE_REVERSED|
"""index: 1118, intensity: 4549.0, mobility: 0.896"""	-0.286032	0.0817294	0.54879	GPTLMGAQSAGKNTGMQLSITTQDFPK	generic|IP_3492811_TX=10090_REVERSED|
"""index: 8979, intensity: 3147.0, mobility: 1.083"""	-0.286107	0.0820084	0.548938	QTHPLVMHGRDQALPGLHGHAMK	generic|IP_3485206_TX=10090_REVERSED|
"""index: 16915, intensity: 4381.0, mobility: 0.954"""	-0.286301	0.0821498	0.549321	MLEQEEKIASMSFQWKQISLMTPAPHRLKK	generic|sp_Q8CGF7-3_TCRG1_MOUSE_REVERSED	|generic|sp_Q8CGF7_TCRG1_MOUSE__chr18_1_42574636_42574719_ENSMUST00000173642_REVERSED	|generic|sp_Q8CGF7-2_TCRG1_MOUSE__chr18_1_42574636_42574719_ENSMUST00000173642_REVERSED	|generic|tr_A0A494B9W7_A0A494B9W7_MOUSE_REVERSED|
"""index: 2925, intensity: 2795.0, mobility: 0.995"""	-0.287052	0.0824283	0.550802	MERAGPVCGDMVSK	generic|chr4_1_74348406_74357363_ENSMUST00000077851__IP_965134_TX=10090_REVERSED|
"""index: 6153, intensity: 3792.0, mobility: 0.984"""	-0.287062	0.0827068	0.550823	DKGYHEQSHIEQFEKEQFPST	generic|IP_857481_TX=10090_REVERSED|
"""index: 22608, intensity: 19388.0, mobility: 0.875"""	-0.287198	0.0829621	0.551092	FCVVVFVVLPSHFFPFVS	generic|IP_1055164_TX=10090_REVERSED|
"""index: 9850, intensity: 6766.0, mobility: 0.962"""	-0.287757	0.0831711	0.552195	SGQRCPQEQSSSHELKTSM	generic|IP_953325_TX=10090_REVERSED|
"""index: 23190, intensity: 17419.0, mobility: 0.944"""	-0.288743	0.083426	0.554143	QTVPLPTQPRS	generic|sp_A0A0A6YY25_BTBDI_MOUSE_REVERSED|
"""index: 8463, intensity: 5059.0, mobility: 0.894"""	-0.288884	0.0836808	0.554423	DMQSSFKIEQCVPGSNWQR	generic|chr15_1_35841338_35841625_ENSMUST00000227567__II_3483827_TX=10090_REVERSED	|generic|sp_Q80TY5_VP13B_MOUSE__chr15_1_35834274_35834384_ENSMUST00000227567_REVERSED|
"""index: 24802, intensity: 4500.0, mobility: 1.055"""	-0.289337	0.0839589	0.555317	SVMSEMKKWLGEL	generic|sp_Q8BGW1-3_FTO_MOUSE_REVERSED|
"""index: 988, intensity: 2980.0, mobility: 0.749"""	-0.289382	0.0842369	0.555407	ASLAKDLA	generic|sp_Q921W0_CHM1A_MOUSE__chr8_-1_123206140_123206211_ENSMUST00000167655__II_860458_REVERSED|
"""index: 4279, intensity: 8271.0, mobility: 0.972"""	-0.289593	0.0844914	0.555823	LSDNVFYLSTGVD	generic|tr_Q8R4B4_Q8R4B4_MOUSE_REVERSED	|generic|sp_Q4VA61_DSCL1_MOUSE__chr9_1_45742178_45742237_ENSMUST00000216685_REVERSED	|generic|tr_E9QPR7_E9QPR7_MOUSE__chr9_1_45742178_45742237_ENSMUST00000216685_REVERSED	|generic|tr_Q8R4B3_Q8R4B3_MOUSE_REVERSED	|generic|tr_Q8R4B5_Q8R4B5_MOUSE_REVERSED|
"""index: 1168, intensity: 2769.0, mobility: 0.788"""	-0.289901	0.0847693	0.556432	QPLALGLPDPSYPLT	generic|IP_852148_TX=10090_REVERSED|
"""index: 1929, intensity: 2836.0, mobility: 0.817"""	-0.289972	0.0850472	0.556572	MLFEPFLKVVV	generic|tr_Q9D2J9_Q9D2J9_MOUSE_REVERSED	|generic|tr_G5E8L9_G5E8L9_MOUSE_REVERSED|
"""index: 5202, intensity: 5426.0, mobility: 0.862"""	-0.290172	0.0853252	0.556969	DNVDTVQLEAQLIKLPN	generic|tr_Q925L2_Q925L2_MOUSE_REVERSED	|generic|tr_Q3UH89_Q3UH89_MOUSE_REVERSED	|generic|tr_Q91Y01_Q91Y01_MOUSE_REVERSED|
"""index: 11589, intensity: 3638.0, mobility: 1.060"""	-0.290233	0.0855793	0.557089	TSTPHINKLYYHMTHYLLGVITTWAQSHLAERPIEIYSHGHAPF	generic|tr_B2RXV6_B2RXV6_MOUSE_REVERSED	|generic|sp_Q80T32_AGRD1_MOUSE_REVERSED|
"""index: 19640, intensity: 4551.0, mobility: 0.973"""	-0.291051	0.0858572	0.558706	PPSAISSASGQPPR	generic|sp_Q8BFW7_LPP_MOUSE_REVERSED	|generic|sp_Q8BFW7-5_LPP_MOUSE_REVERSED|
"""index: 26492, intensity: 5518.0, mobility: 0.804"""	-0.291806	0.0860872	0.560199	PILPTYVM	generic|IP_3479719_TX=10090_REVERSED|
"""index: 500, intensity: 2706.0, mobility: 0.819"""	-0.292292	0.0863409	0.561162	VVDMHYLE	generic|IP_953215_TX=10090_REVERSED|
"""index: 16275, intensity: 3399.0, mobility: 0.976"""	-0.293183	0.0866185	0.562926	IFDLSPESLPQMDYLNSVPNML	generic|IP_1043670_TX=10090_REVERSED|
"""index: 18610, intensity: 4123.0, mobility: 0.866"""	-0.293219	0.0868239	0.562997	AKAQDKPK	generic|IP_3471998_TX=10090_REVERSED|
"""index: 7749, intensity: 5462.0, mobility: 0.968"""	-0.293701	0.0870771	0.563952	STRTAMASTIGAKRSQVLSQSFSNGTLM	generic|II_964224_TX=10090_REVERSED|
"""index: 17644, intensity: 4064.0, mobility: 0.949"""	-0.294215	0.0872576	0.564969	SSIEAMKSGLDL	generic|tr_Q6P569_Q6P569_MOUSE_REVERSED	|generic|sp_Q811W0_SOX21_MOUSE_REVERSED|
"""index: 14109, intensity: 5242.0, mobility: 1.147"""	-0.296059	0.0875346	0.568623	RRKSNVDVDEYISKYVNRKPFVLFETM	generic|tr_A0A0G2JEB6_A0A0G2JEB6_MOUSE_REVERSED|
"""index: 13644, intensity: 18184.0, mobility: 1.142"""	-0.296336	0.0877873	0.569173	TDPCQVIAQVGDDVTTLLQLIRMYVDLGEL	generic|tr_G1UCX4_G1UCX4_MOUSE__chr7_-1_46689363_46689455_ENSMUST00000210791__II_3458656_REVERSED	|generic|sp_Q9D2C2-2_SAAL1_MOUSE__chr7_-1_46701777_46701956_ENSMUST00000210791__II_3458656_REVERSED|
"""index: 4082, intensity: 2568.0, mobility: 0.874"""	-0.296414	0.0880642	0.569328	DQLLPWKQP	generic|tr_Q3UEY5_Q3UEY5_MOUSE__IP_896318_REVERSED|
"""index: 14742, intensity: 6627.0, mobility: 1.091"""	-0.296625	0.088219	0.569746	PFYRIDNALNGRWF	generic|IP_1021461_TX=10090_REVERSED|
"""index: 22673, intensity: 3575.0, mobility: 0.994"""	-0.29833	0.0883734	0.573126	NGPRPPPHPGGQPPGGQNGGPQPPR	generic|tr_Q61888_Q61888_MOUSE_REVERSED|
"""index: 14098, intensity: 5953.0, mobility: 1.102"""	-0.299875	0.0886495	0.576192	EDTPPPELSCFVLPLFRRAKKVKHQCHSVSVAHT	generic|sp_P34152-2_FAK1_MOUSE__chr15_-1_73264210_73264329_ENSMUST00000227569__II_3484569_REVERSED|
"""index: 17483, intensity: 13723.0, mobility: 0.979"""	-0.299957	0.0889012	0.576355	WSQPRRPHVM	generic|chr1_-1_132521847_132522422_ENSMUST00000086521__IP_1035266_TX=10090_REVERSED|
"""index: 7284, intensity: 2563.0, mobility: 0.801"""	-0.300221	0.0891034	0.576878	MAALPQRP	generic|IP_1025377_TX=10090_REVERSED|
"""index: 21509, intensity: 3107.0, mobility: 0.850"""	-0.300752	0.08933	0.577932	FMQALTLLLLGTKSIYL	generic|IP_989515_TX=10090_REVERSED|
"""index: 1491, intensity: 2639.0, mobility: 0.772"""	-0.30122	0.0896057	0.57886	APNLSEKS	generic|tr_A0A140LIW0_A0A140LIW0_MOUSE_REVERSED	|generic|tr_A0A286YDU8_A0A286YDU8_MOUSE_REVERSED|
"""index: 12174, intensity: 28092.0, mobility: 0.995"""	-0.301293	0.0898072	0.579005	GYWQGLWTRPLSVVTRYTPPPPP	generic|tr_Q3UGH4_Q3UGH4_MOUSE_REVERSED|
"""index: 20294, intensity: 2617.0, mobility: 1.103"""	-0.30212	0.090033	0.580648	HPTLSLCPFSPASSGSL	generic|IP_1123737_TX=10090_REVERSED|
"""index: 20024, intensity: 3019.0, mobility: 1.103"""	-0.302608	0.0902338	0.581615	CPFLTTMHVCYPDVPLVMATYSAFFNWALS	generic|IP_1086480_TX=10090_REVERSED|
"""index: 24949, intensity: 4968.0, mobility: 0.986"""	-0.303175	0.0905089	0.58274	RHLWPSWVR	generic|IP_892361_TX=10090_REVERSED|
"""index: 9980, intensity: 7115.0, mobility: 1.219"""	-0.303288	0.090784	0.582965	NLKQLTQVEDELIQIEKDDLKCTKLDFTKCTRLVEDLATGE	generic|sp_Q8QZX2_HAUS3_MOUSE_REVERSED	|generic|sp_Q8QZX2-2_HAUS3_MOUSE_REVERSED|
"""index: 2755, intensity: 3788.0, mobility: 0.798"""	-0.303638	0.0910341	0.583661	APNISRCR	generic|IP_1061271_TX=10090_REVERSED|
"""index: 11549, intensity: 2988.0, mobility: 0.896"""	-0.304897	0.0912339	0.58616	TPPLTRITLTDGLHAEWASE	generic|sp_Q80ZD8-2_AMGO1_MOUSE_REVERSED|
"""index: 15824, intensity: 3647.0, mobility: 0.882"""	-0.30579	0.0914584	0.587933	HNLFVVNLPIGMLAYFVC	generic|tr_G5E845_G5E845_MOUSE_REVERSED|
"""index: 10292, intensity: 2686.0, mobility: 1.189"""	-0.306469	0.0917079	0.589283	SVGSISCIS	generic|tr_Q9EPT1_Q9EPT1_MOUSE__II_897258_REVERSED	|generic|tr_A0A494BA35_A0A494BA35_MOUSE__II_897273_REVERSED	|generic|tr_G3UY47_G3UY47_MOUSE__II_897273_REVERSED	|generic|tr_Q8R2C0_Q8R2C0_MOUSE_REVERSED	|generic|tr_Q9EPS8_Q9EPS8_MOUSE_REVERSED	|generic|tr_Q9EPT0_Q9EPT0_MOUSE_REVERSED	|generic|tr_G3X9U3_G3X9U3_MOUSE_REVERSED|
"""index: 4466, intensity: 22587.0, mobility: 0.896"""	-0.306585	0.0919572	0.589514	HHDVLGEHAEE	generic|sp_Q8CHI8_EP400_MOUSE__chr3_-1_80878005_80878034_ENSMUST00000029654_REVERSED	|generic|sp_Q8CHI8-2_EP400_MOUSE__chr3_-1_80878005_80878034_ENSMUST00000029654_REVERSED	|generic|sp_Q8CHI8-3_EP400_MOUSE__chr3_-1_80878005_80878034_ENSMUST00000029654_REVERSED	|generic|sp_Q8CHI8-4_EP400_MOUSE__chr3_-1_80878005_80878034_ENSMUST00000029654_REVERSED	|generic|sp_Q8CHI8-5_EP400_MOUSE__chr3_-1_80878005_80878034_ENSMUST00000029654_REVERSED|
"""index: 23183, intensity: 3697.0, mobility: 0.924"""	-0.30733	0.0921558	0.590992	SHLVGSPRLRS	generic|tr_Q8CBT8_Q8CBT8_MOUSE__IP_969352_REVERSED|
"""index: 13783, intensity: 6241.0, mobility: 1.137"""	-0.307856	0.0924301	0.592038	HNSAMSRLVQQLTCDCHWPNNAIRARAKLN	generic|tr_Q543Z7_Q543Z7_MOUSE_REVERSED|
"""index: 18307, intensity: 19105.0, mobility: 0.965"""	-0.308199	0.0926789	0.592718	NLPFQHRVSDWLDHLIGRCKE	generic|chr3_1_115122572_115122703_ENSMUST00000081752_REVERSED|
"""index: 24646, intensity: 2764.0, mobility: 1.120"""	-0.308769	0.0929531	0.593849	ENKHALAQDIFDTA	generic|tr_H3BKL8_H3BKL8_MOUSE_REVERSED|
"""index: 27194, intensity: 3457.0, mobility: 0.970"""	-0.308974	0.0931507	0.594258	SMVAQLFLRR	generic|IP_1122888_TX=10090_REVERSED|
"""index: 10910, intensity: 10508.0, mobility: 0.933"""	-0.309659	0.0934247	0.595619	HAPPPPPPPPPLPPPMPFGPQPPP	generic|sp_Q8CFT2_SET1B_MOUSE__chr5_1_123144210_123144356_ENSMUST00000100731_REVERSED	|generic|sp_Q8CFT2-2_SET1B_MOUSE__chr5_1_123144210_123144356_ENSMUST00000100731_REVERSED|
"""index: 19573, intensity: 3158.0, mobility: 1.017"""	-0.310162	0.0936986	0.596618	EYVNSRLPIEEK	generic|sp_Q99PF4-4_CAD23_MOUSE__II_1153561_REVERSED	|generic|sp_Q99PF4-5_CAD23_MOUSE__II_1153561_REVERSED	|generic|tr_F8WIF5_F8WIF5_MOUSE__II_1153562_REVERSED	|generic|tr_E9Q7M6_E9Q7M6_MOUSE__II_1153561_REVERSED	|generic|tr_K4DI74_K4DI74_MOUSE__II_1153562_REVERSED	|generic|tr_Q5DUA3_Q5DUA3_MOUSE__II_1153562_REVERSED	|generic|sp_Q99PF4_CAD23_MOUSE__II_1153561_REVERSED	|generic|sp_Q99PF4-2_CAD23_MOUSE__II_1153561_REVERSED	|generic|II_1153560_TX=10090_REVERSED	|generic|II_1153533_TX=10090_REVERSED	|generic|tr_Q5DUA5_Q5DUA5_MOUSE_REVERSED	|generic|tr_Q5DUA4_Q5DUA4_MOUSE_REVERSED|
"""index: 14188, intensity: 6086.0, mobility: 1.088"""	-0.310391	0.0939726	0.597071	PRMMMWTLLLPCAL	generic|IP_1047843_TX=10090_REVERSED|
"""index: 20799, intensity: 2705.0, mobility: 0.832"""	-0.310491	0.094195	0.597271	NGIHGVVPHYPGQGETS	generic|sp_Q3UMF0_COBL1_MOUSE__chr13_1_110400106_110400138_ENSMUST00000022212_REVERSED	|generic|sp_Q3UMF0-2_COBL1_MOUSE__chr13_1_110400106_110400138_ENSMUST00000022212_REVERSED	|generic|sp_Q3UMF0-3_COBL1_MOUSE__chr13_1_110400106_110400138_ENSMUST00000022212_REVERSED	|generic|sp_Q3UMF0-4_COBL1_MOUSE__chr13_1_110400106_110400138_ENSMUST00000022212_REVERSED	|generic|tr_B1AZ14_B1AZ14_MOUSE__chr13_1_110400106_110400138_ENSMUST00000022212_REVERSED	|generic|tr_B1AZ15_B1AZ15_MOUSE__chr13_1_110400106_110400138_ENSMUST00000022212_REVERSED|
"""index: 3888, intensity: 4041.0, mobility: 1.146"""	-0.311329	0.0944171	0.598935	MTRTPFCTRSTSMRTWLVMGTRTSTRW	generic|chr2_-1_105389090_105392041_ENSMUST00000006128__IP_1004545_TX=10090_REVERSED|
"""index: 4454, intensity: 13272.0, mobility: 0.978"""	-0.312597	0.0946907	0.601452	NLLAYDTGRKFSQAAIPI	generic|IP_984654_TX=10090_REVERSED|
"""index: 2033, intensity: 4874.0, mobility: 0.843"""	-0.312768	0.0949384	0.601793	ISPALSTIEQMRNGIG	generic|IP_826382_TX=10090_REVERSED|
"""index: 9235, intensity: 7568.0, mobility: 1.039"""	-0.313254	0.095186	0.602758	IGREGGGGAGHSCARTLSGQKLLVGD	generic|II_947493_TX=10090_REVERSED|
"""index: 1446, intensity: 2990.0, mobility: 0.758"""	-0.313515	0.0954073	0.603277	PLPASGTS	generic|IP_981772_TX=10090_REVERSED|
"""index: 5321, intensity: 2762.0, mobility: 0.947"""	-0.313968	0.0956807	0.604176	DQEKECAQLQVLVQHLMGV	generic|tr_A0A0A0MQN9_A0A0A0MQN9_MOUSE__chr5_1_111235481_111235645_ENSMUST00000129017_REVERSED	|generic|sp_Q80XJ3_TTC28_MOUSE__chr5_1_111235481_111235645_ENSMUST00000129017_REVERSED|
"""index: 18571, intensity: 3913.0, mobility: 0.791"""	-0.313969	0.0958231	0.604178	SSSFMEGRR	generic|IP_1007711_TX=10090_REVERSED|
"""index: 17536, intensity: 3054.0, mobility: 0.796"""	-0.314906	0.0960961	0.606038	LYNRYYLLATVTSR	generic|IP_830296_TX=10090_REVERSED	|generic|IP_836169_TX=10090_REVERSED	|generic|IP_836141_TX=10090_REVERSED	|generic|IP_838177_TX=10090_REVERSED|
"""index: 11458, intensity: 5341.0, mobility: 1.045"""	-0.314948	0.0963428	0.606121	YEQLGAAEVFKALTLSDSKVGSHG	generic|sp_F6XZJ7_SAM15_MOUSE_REVERSED|
"""index: 16234, intensity: 2948.0, mobility: 0.798"""	-0.315485	0.0965894	0.607187	GTSVPRPR	generic|sp_Q7TN08_DACT2_MOUSE_REVERSED|
"""index: 15349, intensity: 4355.0, mobility: 1.002"""	-0.315628	0.0968358	0.607471	LWEVGMSVVKADP	generic|sp_Q3U435_MMP25_MOUSE__II_3488709_REVERSED	|generic|tr_A0A3B2WCE2_A0A3B2WCE2_MOUSE_REVERSED	|generic|tr_A0A3B2W7R0_A0A3B2W7R0_MOUSE_REVERSED|
"""index: 2005, intensity: 2740.0, mobility: 1.054"""	-0.316087	0.0970821	0.608381	KNHLEILNEMSKN	generic|sp_O88413_TULP3_MOUSE__II_905485_REVERSED|
"""index: 1586, intensity: 3541.0, mobility: 0.874"""	-0.3167	0.0972752	0.609599	PGRCPTNGPLSDGIFVID	generic|IP_1120986_TX=10090_REVERSED|
"""index: 1617, intensity: 3752.0, mobility: 0.878"""	-0.317395	0.0974946	0.610979	PAEKAWTEIGGPSSLARG	generic|IP_1050360_TX=10090_REVERSED|
"""index: 12160, intensity: 3068.0, mobility: 0.875"""	-0.31782	0.0977137	0.611821	WECYVTITASASSQVTGCN	generic|II_3455423_TX=10090_REVERSED	|generic|tr_Q3U5Y1_Q3U5Y1_MOUSE_REVERSED|
"""index: 1676, intensity: 2595.0, mobility: 0.863"""	-0.317928	0.0979592	0.612037	WVWPCLSPR	generic|chr12_-1_83795816_83796046_ENSMUST00000117217__IP_1114219_TX=10090_REVERSED|
"""index: 13634, intensity: 7113.0, mobility: 0.989"""	-0.318513	0.0982046	0.613196	VFIHLCESNGCPELIPVILAPLATEISSSENANFS	generic|tr_A2BDN7_A2BDN7_MOUSE__chrX_-1_12746621_12746671_ENSMUST00000124053_REVERSED	|generic|sp_A2ABV5_MED14_MOUSE__chrX_-1_12746621_12746671_ENSMUST00000124053_REVERSED	|generic|sp_A2ABV5-2_MED14_MOUSE__chrX_-1_12746621_12746671_ENSMUST00000124053_REVERSED|
"""index: 23233, intensity: 6186.0, mobility: 0.981"""	-0.318918	0.0983963	0.614	RPGPRRQSNK	generic|tr_Q3USV5_Q3USV5_MOUSE__IP_1110496_REVERSED	|generic|tr_Q3UUI8_Q3UUI8_MOUSE_REVERSED|
"""index: 14886, intensity: 2924.0, mobility: 0.883"""	-0.319243	0.0985877	0.614644	YMKTLTHCLFPL	generic|IP_1016831_TX=10090_REVERSED|
"""index: 7916, intensity: 2762.0, mobility: 1.087"""	-0.31972	0.0988593	0.615591	ESYTSVWLWSPSCSSWWTWFTGSAASTAFG	generic|IP_1044833_TX=10090_REVERSED|
"""index: 12214, intensity: 4960.0, mobility: 0.954"""	-0.319744	0.0990502	0.615638	KEEKEQQKKREEKEKEKVPDP	generic|tr_G3UXY0_G3UXY0_MOUSE__chr14_1_55580783_55580815_ENSMUST00000174419__II_1094905_REVERSED	|generic|tr_G3X9K9_G3X9K9_MOUSE__chr14_1_55580783_55580815_ENSMUST00000174419__II_753133_REVERSED	|generic|sp_P97371_PSME1_MOUSE__chr14_1_55580783_55580815_ENSMUST00000174419__II_1094905_REVERSED	|generic|II_1094909_TX=10090_REVERSED	|generic|tr_G3UWN9_G3UWN9_MOUSE__chr14_1_55580783_55580815_ENSMUST00000174419_REVERSED	|generic|tr_G3UXZ5_G3UXZ5_MOUSE__chr14_1_55580783_55580815_ENSMUST00000174419_REVERSED|
"""index: 1012, intensity: 11992.0, mobility: 0.748"""	-0.320227	0.0993216	0.616597	ASLAKDLA	generic|sp_Q921W0_CHM1A_MOUSE__chr8_-1_123206140_123206211_ENSMUST00000167655__II_860458_REVERSED|
"""index: 26238, intensity: 6442.0, mobility: 1.250"""	-0.320443	0.0995929	0.617024	LSREWCIAGAVPPHNKYLPPNDQNQVFIKNVIDIEKY	generic|tr_D3YYQ8_D3YYQ8_MOUSE__chr6_1_58663645_58663677_ENSMUST00000143752__II_930764_REVERSED|
"""index: 16639, intensity: 6221.0, mobility: 1.035"""	-0.320602	0.0997831	0.617339	QLQGPLSTVFAKLQVTELAAWIGEDTHEQLLDL	generic|tr_A0A1B0GRV2_A0A1B0GRV2_MOUSE__II_3498291_REVERSED	|generic|sp_Q9R1S7_MRP6_MOUSE_REVERSED|
"""index: 13607, intensity: 44568.0, mobility: 0.976"""	-0.322075	0.100027	0.62026	IGVDHVIDQTFPYAPSIGMIMTAIEHIFPDRTL	generic|tr_Q8R0B3_Q8R0B3_MOUSE_REVERSED	|generic|sp_Q3UZB0_ARMX5_MOUSE_REVERSED|
"""index: 6620, intensity: 3115.0, mobility: 1.209"""	-0.322387	0.100298	0.620877	IYITYFYMCMYKITIKT	generic|IP_3460335_TX=10090_REVERSED|
"""index: 9610, intensity: 6117.0, mobility: 1.061"""	-0.322402	0.100515	0.620907	LPLPQGMAGLGGMGGLSQGPGRPPM	generic|tr_Q7TQE1_Q7TQE1_MOUSE__chr16_-1_17655674_17655781_ENSMUST00000231674__II_3486747_REVERSED	|generic|sp_Q924H2_MED15_MOUSE__chr16_-1_17655674_17655781_ENSMUST00000231674__II_3486747_REVERSED	|generic|tr_Q80UN2_Q80UN2_MOUSE__chr16_-1_17655674_17655781_ENSMUST00000231674__II_3486747_REVERSED	|generic|tr_Q6KAM1_Q6KAM1_MOUSE__chr16_-1_17655674_17655781_ENSMUST00000231674__II_3486747_REVERSED	|generic|tr_E9Q7C1_E9Q7C1_MOUSE__chr16_-1_17655674_17655781_ENSMUST00000231674__II_3486747_REVERSED	|generic|tr_A0A338P6V8_A0A338P6V8_MOUSE_REVERSED	|generic|tr_Q3TE00_Q3TE00_MOUSE__chr16_-1_17652200_17652232_ENSMUST00000232645_REVERSED|
"""index: 13823, intensity: 3089.0, mobility: 1.043"""	-0.322716	0.100786	0.621529	HPPLIMQYWFRTENLVIFDLKKSPMQVDQLMRDLASNDELV	generic|tr_Q3TR43_Q3TR43_MOUSE_REVERSED	|generic|sp_P28843_DPP4_MOUSE_REVERSED|
"""index: 5714, intensity: 3898.0, mobility: 0.870"""	-0.322894	0.101057	0.621883	FSNEGFCVVR	generic|IP_968944_TX=10090_REVERSED|
"""index: 15897, intensity: 4010.0, mobility: 0.936"""	-0.323086	0.101273	0.622263	EEGDERDPSRPVPSSRKAL	generic|sp_Q70IV5_SYNEM_MOUSE__II_887605_REVERSED	|generic|sp_Q70IV5-2_SYNEM_MOUSE__II_887605_REVERSED	|generic|tr_Q80XS8_Q80XS8_MOUSE__II_887605_REVERSED	|generic|tr_Q8BPR2_Q8BPR2_MOUSE__II_887605_REVERSED	|generic|tr_A0A140LHQ9_A0A140LHQ9_MOUSE__II_887605_REVERSED|
"""index: 18591, intensity: 3352.0, mobility: 0.798"""	-0.32374	0.101406	0.623559	EHFQVTSSMQNSSTR	generic|IP_1120840_TX=10090_REVERSED|
"""index: 9045, intensity: 4079.0, mobility: 1.038"""	-0.324413	0.101677	0.624891	TNPLLGPSGAPGPPGPPGPRGMEGPLG	generic|sp_Q91VF6_COQA1_MOUSE__chr5_-1_136847480_136847542_ENSMUST00000156962__II_928986_REVERSED	|generic|sp_Q91VF6-2_COQA1_MOUSE__chr5_-1_136847480_136847542_ENSMUST00000156962__II_928986_REVERSED|
"""index: 2614, intensity: 2670.0, mobility: 1.149"""	-0.324614	0.101919	0.625289	MLKAPEETLHITEYK	generic|tr_Q5BL11_Q5BL11_MOUSE__chr2_-1_168182047_168182301_ENSMUST00000138667_REVERSED	|generic|tr_Q8BNY2_Q8BNY2_MOUSE__chr2_-1_168182047_168182301_ENSMUST00000138667_REVERSED	|generic|tr_Q5RKY4_Q5RKY4_MOUSE__chr2_-1_168182047_168182301_ENSMUST00000138667_REVERSED	|generic|tr_Q3UYC8_Q3UYC8_MOUSE__chr2_-1_168182047_168182301_ENSMUST00000138667_REVERSED	|generic|sp_Q9Z103_ADNP_MOUSE__chr2_-1_168182047_168182301_ENSMUST00000138667_REVERSED	|generic|tr_Q6ZQ47_Q6ZQ47_MOUSE__chr2_-1_168182047_168182301_ENSMUST00000138667_REVERSED|
"""index: 7846, intensity: 5769.0, mobility: 1.037"""	-0.324714	0.102052	0.625487	HVTSSLVPNGGDLATLVLDHASEK	generic|tr_Q91XY3_Q91XY3_MOUSE__chr18_1_37833338_37840129_ENSMUST00000193941__II_1051469_REVERSED	|generic|tr_Q8C8Z4_Q8C8Z4_MOUSE__chr18_1_37833338_37840129_ENSMUST00000193941__II_1051469_REVERSED	|generic|tr_Q8C924_Q8C924_MOUSE_REVERSED|
"""index: 4400, intensity: 4182.0, mobility: 0.925"""	-0.325593	0.102294	0.627228	LPACSLGLGSTSVYELLM	generic|chr6_-1_48835953_48836306_ENSMUST00000166247_REVERSED	|generic|chr6_-1_48836223_48836306_ENSMUST00000166247_REVERSED|
"""index: 10733, intensity: 5602.0, mobility: 1.098"""	-0.325783	0.102564	0.627602	AEEGEATEESFRATLLFRYWAPKEQLVDPKPVKRCFISHQYNN	generic|sp_Q14B62_PTHD1_MOUSE__II_829451_REVERSED	|generic|sp_Q14B62-2_PTHD1_MOUSE__II_829451_REVERSED|
"""index: 22825, intensity: 2631.0, mobility: 1.042"""	-0.326087	0.102751	0.628205	QTIRETYYQLLLLPLNEPTYERRLC	generic|sp_Q0VG85-6_CC162_MOUSE__II_3464912_REVERSED	|generic|tr_A0A1L1ST15_A0A1L1ST15_MOUSE_REVERSED|
"""index: 3797, intensity: 3857.0, mobility: 1.040"""	-0.32724	0.10302	0.630484	KEDAEDGLFDEWAIKNSDSSNEQIP	generic|tr_E0CY63_E0CY63_MOUSE_REVERSED	|generic|tr_E0CY66_E0CY66_MOUSE_REVERSED	|generic|chr16_1_58729483_58729767_ENSMUST00000159944_REVERSED	|generic|sp_Q9CQX5_CLDN1_MOUSE__chr16_1_58732583_58732723_ENSMUST00000159944_REVERSED|
"""index: 7940, intensity: 3971.0, mobility: 1.098"""	-0.327341	0.10329	0.630685	HIYTHTHTHIYTYTYIYTYVYIYIYIYKYKIHMYIYN	generic|IP_1030637_TX=10090_REVERSED|
"""index: 9907, intensity: 6262.0, mobility: 1.055"""	-0.3274	0.103532	0.630802	LSRMINDDEQCSELFEDLTVIGDKNKDMKQFFVDVHQRPTDE	generic|tr_Q3YAB4_Q3YAB4_MOUSE_REVERSED	|generic|tr_Q3YAB6_Q3YAB6_MOUSE_REVERSED	|generic|tr_A0A571BET8_A0A571BET8_MOUSE_REVERSED	|generic|sp_Q9JJ57_KCIP1_MOUSE_REVERSED	|generic|sp_Q9JJ57-3_KCIP1_MOUSE_REVERSED	|generic|sp_Q9JJ57-4_KCIP1_MOUSE_REVERSED	|generic|tr_Q3YAB5_Q3YAB5_MOUSE_REVERSED|
"""index: 15404, intensity: 8635.0, mobility: 0.821"""	-0.327711	0.103802	0.631417	INMSPLVQ	generic|IP_3502443_TX=10090_REVERSED|
"""index: 9297, intensity: 7552.0, mobility: 1.076"""	-0.327905	0.104015	0.6318	SSKHTGAGGGPGSPGGMGLGVPLPEHR	generic|chr6_-1_124914049_124914676_ENSMUST00000032216__IP_906121_TX=10090_REVERSED|
"""index: 21666, intensity: 5187.0, mobility: 0.948"""	-0.328034	0.104228	0.632055	LDELPQARNKP	generic|sp_E9PVX6_KI67_MOUSE_REVERSED	|generic|sp_E9PVX6-2_KI67_MOUSE_REVERSED|
"""index: 14367, intensity: 3591.0, mobility: 1.162"""	-0.32925	0.104441	0.634458	WRRFDSLDPKLNSIN	generic|IP_991620_TX=10090_REVERSED|
"""index: 3082, intensity: 3223.0, mobility: 0.833"""	-0.329336	0.104654	0.634629	AQLDREDVP	generic|sp_O88667_RAD_MOUSE_REVERSED	|generic|tr_A0A1D5RLT1_A0A1D5RLT1_MOUSE_REVERSED	|generic|tr_Q6PGA2_Q6PGA2_MOUSE_REVERSED|
"""index: 8070, intensity: 3150.0, mobility: 0.783"""	-0.32976	0.104867	0.635466	YGGMPAWP	generic|IP_830147_TX=10090_REVERSED|
"""index: 7562, intensity: 3734.0, mobility: 1.096"""	-0.330112	0.105051	0.63616	KESSNMLDWYKQLDLIYDDGMELELDR	generic|sp_Q99ME9_NOG1_MOUSE__chr13_-1_8991928_8992011_ENSMUST00000021574__II_3505368_REVERSED	|generic|tr_Q3UR29_Q3UR29_MOUSE__chr13_-1_8991928_8992011_ENSMUST00000021574_REVERSED	|generic|tr_Q3TPJ4_Q3TPJ4_MOUSE__chr13_-1_8991928_8992011_ENSMUST00000021574_REVERSED|
"""index: 10356, intensity: 60409.0, mobility: 0.919"""	-0.330735	0.10532	0.637391	LDDIDITPLGSILLELEQETF	generic|sp_Q7TMY8_HUWE1_MOUSE__chrX_1_151876352_151876432_ENSMUST00000138023__II_829749_REVERSED	|generic|sp_Q7TMY8-3_HUWE1_MOUSE__chrX_1_151876352_151876432_ENSMUST00000138023__II_829749_REVERSED	|generic|tr_A2AFQ0_A2AFQ0_MOUSE__chrX_1_151876352_151876432_ENSMUST00000138023__II_829749_REVERSED	|generic|tr_Q4JG03_Q4JG03_MOUSE__chrX_1_151876352_151876432_ENSMUST00000138023__II_829749_REVERSED	|generic|tr_Q9CU76_Q9CU76_MOUSE_REVERSED|
"""index: 8044, intensity: 3564.0, mobility: 0.937"""	-0.3308	0.105532	0.637518	QDWLLTIHER	generic|sp_O55225_OTOG_MOUSE_REVERSED|
"""index: 18295, intensity: 3744.0, mobility: 1.200"""	-0.331856	0.1058	0.639602	AQSTTSRPP	generic|IP_3482753_TX=10090_REVERSED|
"""index: 7022, intensity: 4676.0, mobility: 0.991"""	-0.331863	0.105983	0.639616	DDNAHVADDLQLQ	generic|tr_B2RQQ1_B2RQQ1_MOUSE__IP_1095154_REVERSED	|generic|tr_Q2TAW4_Q2TAW4_MOUSE__IP_1095154_REVERSED|
"""index: 26111, intensity: 4089.0, mobility: 1.022"""	-0.332566	0.106252	0.641004	FKDGYVIVVKASSISIHKYNMSLEKLAMSMETQIIIAV	generic|tr_G3XA45_G3XA45_MOUSE__II_3498407_REVERSED	|generic|tr_A0A3B2W7D5_A0A3B2W7D5_MOUSE_REVERSED	|generic|tr_A0A3B2WCU6_A0A3B2WCU6_MOUSE_REVERSED|
"""index: 20136, intensity: 3540.0, mobility: 0.980"""	-0.332683	0.10652	0.641234	RPMYGSSAGVPLFSVHEVINMAAK	generic|IP_3469016_TX=10090_REVERSED	|generic|IP_3475494_TX=10090_REVERSED	|generic|IP_3479214_TX=10090_REVERSED	|generic|IP_994952_TX=10090_REVERSED	|generic|IP_3499138_TX=10090_REVERSED	|generic|IP_3497850_TX=10090_REVERSED	|generic|IP_926726_TX=10090_REVERSED|
"""index: 18924, intensity: 4103.0, mobility: 1.100"""	-0.333036	0.106788	0.641929	LEEPPIHLAERYFVQIDWYSFLNCVSR	generic|sp_Q6EBV9_ATG9B_MOUSE__II_945602_REVERSED|
"""index: 14296, intensity: 3714.0, mobility: 0.928"""	-0.333153	0.106999	0.642161	DGVSTSMFKQSQTMVIDGDVGSLWLLV	generic|tr_A0A140T8P1_A0A140T8P1_MOUSE_REVERSED|
"""index: 13809, intensity: 2816.0, mobility: 1.138"""	-0.333573	0.107267	0.642988	LSVFVVQHLIVKKLCTFTFLMENMNYMSL	generic|IP_854757_TX=10090_REVERSED|
"""index: 25658, intensity: 3749.0, mobility: 1.072"""	-0.333837	0.107536	0.643509	DASATRQGAGAARQAVVGDQLDGNGVR	generic|chr10_1_99263676_99263855_ENSMUST00000020118_REVERSED|
"""index: 12170, intensity: 3622.0, mobility: 0.944"""	-0.33393	0.107717	0.643691	VQLWQGESAFDKHYFRTPWH	generic|IP_1095388_TX=10090_REVERSED|
"""index: 16805, intensity: 2771.0, mobility: 1.197"""	-0.335159	0.107927	0.646111	FWSLFGFVLPHCREEQS	generic|IP_947018_TX=10090_REVERSED|
"""index: 7634, intensity: 89393.0, mobility: 0.911"""	-0.33612	0.108166	0.648002	SAGAGGGGGAAAAAGTATAAAATAAASPPWSVVLEP	generic|IP_958637_TX=10090_REVERSED|
"""index: 14448, intensity: 5788.0, mobility: 0.905"""	-0.337027	0.108434	0.649786	QKCAFPKVGTH	generic|tr_Q8R2M7_Q8R2M7_MOUSE_REVERSED	|generic|tr_Q3UQI7_Q3UQI7_MOUSE_REVERSED	|generic|tr_B0V2W5_B0V2W5_MOUSE_REVERSED	|generic|tr_A4D996_A4D996_MOUSE_REVERSED|
"""index: 24472, intensity: 3110.0, mobility: 1.141"""	-0.337273	0.108643	0.65027	VVLVSWQSSPLSQLVS	generic|tr_Q5F222_Q5F222_MOUSE_REVERSED	|generic|tr_D3Z667_D3Z667_MOUSE_REVERSED|
"""index: 13662, intensity: 2501.0, mobility: 1.212"""	-0.337704	0.108794	0.651117	CLVETPHGGMQVQSSMLGPVQLTVPTQNITSPL	generic|sp_P26369_U2AF2_MOUSE__chr7_1_5068154_5068735_ENSMUST00000165399__II_279658_REVERSED|
"""index: 20973, intensity: 3783.0, mobility: 1.165"""	-0.338376	0.109062	0.652438	AETQTSTTVSDAAPVGALA	generic|tr_D3YTW7_D3YTW7_MOUSE__chr5_1_81794785_81795063_ENSMUST00000120128__II_943857_REVERSED	|generic|sp_Q80TS3_AGRL3_MOUSE__chr5_1_81794785_81795063_ENSMUST00000120128__II_943824_REVERSED	|generic|sp_Q80TS3-3_AGRL3_MOUSE__chr5_1_81794785_81795063_ENSMUST00000120128__II_943857_REVERSED	|generic|sp_Q80TS3-4_AGRL3_MOUSE__chr5_1_81794785_81795063_ENSMUST00000120128__II_943824_REVERSED	|generic|sp_Q80TS3-5_AGRL3_MOUSE__chr5_1_81794785_81795063_ENSMUST00000120128__II_943857_REVERSED	|generic|tr_D3YVT9_D3YVT9_MOUSE__chr5_1_81794785_81795063_ENSMUST00000120128__II_943857_REVERSED	|generic|tr_D3Z593_D3Z593_MOUSE__chr5_1_81794785_81795063_ENSMUST00000120128__II_943857_REVERSED	|generic|tr_K3W4M8_K3W4M8_MOUSE__chr5_1_81794785_81795063_ENSMUST00000120128__II_943857_REVERSED	|generic|tr_D3Z4S7_D3Z4S7_MOUSE__chr5_1_81794785_81795063_ENSMUST00000120128__II_943857_REVERSED	|generic|tr_D3Z634_D3Z634_MOUSE__chr5_1_81794785_81795063_ENSMUST00000120128__II_943857_REVERSED	|generic|tr_D3Z3G4_D3Z3G4_MOUSE__chr5_1_81794785_81795063_ENSMUST00000120128__II_943857_REVERSED	|generic|tr_D3Z5M6_D3Z5M6_MOUSE__chr5_1_81794785_81795063_ENSMUST00000120128__II_943857_REVERSED	|generic|tr_F6WMY5_F6WMY5_MOUSE__chr5_1_81794785_81795063_ENSMUST00000120128__II_943857_REVERSED|
"""index: 18137, intensity: 2702.0, mobility: 0.957"""	-0.338513	0.109329	0.652705	WICKNIAVEISNLPQILFLHP	generic|IP_1024490_TX=10090_REVERSED|
"""index: 3041, intensity: 3433.0, mobility: 0.814"""	-0.338742	0.109596	0.653156	LAEAIAQGLFTPRF	generic|II_932081_TX=10090_REVERSED|
"""index: 6987, intensity: 3875.0, mobility: 0.947"""	-0.33888	0.109834	0.653426	SEPTGPRDESWS	generic|tr_A0A286YDQ8_A0A286YDQ8_MOUSE__II_942645_REVERSED	|generic|tr_E9QMY5_E9QMY5_MOUSE__II_942645_REVERSED	|generic|tr_A0A0R4J1H8_A0A0R4J1H8_MOUSE__II_942645_REVERSED	|generic|sp_Q9QXN0_SHRM3_MOUSE_REVERSED	|generic|sp_Q9QXN0-2_SHRM3_MOUSE_REVERSED	|generic|sp_Q9QXN0-3_SHRM3_MOUSE_REVERSED	|generic|sp_Q9QXN0-4_SHRM3_MOUSE_REVERSED|
"""index: 10483, intensity: 6836.0, mobility: 0.919"""	-0.338976	0.110072	0.653616	EKWSNAAQQILSYGMKILC	generic|chr9_1_59843123_59860095_ENSMUST00000136740__IP_849100_TX=10090_REVERSED|
"""index: 10301, intensity: 5520.0, mobility: 0.820"""	-0.33902	0.11031	0.653701	STVKIVLPMFSYLCFM	generic|sp_Q7TML3_S35F2_MOUSE__II_3456230_REVERSED|
"""index: 24707, intensity: 4617.0, mobility: 1.071"""	-0.339296	0.110577	0.654242	FHCFMLSHLLKY	generic|IP_1019286_TX=10090_REVERSED|
"""index: 1912, intensity: 2573.0, mobility: 0.946"""	-0.33932	0.110814	0.65429	QGRPHPRPSRFSLALQPEQHF	generic|IP_1112760_TX=10090_REVERSED|
"""index: 20170, intensity: 3034.0, mobility: 0.979"""	-0.339355	0.111081	0.654359	CTPLLPTVGSSQRRVEKNVMALVSGTCSYIYI	generic|IP_856517_TX=10090_REVERSED|
"""index: 8311, intensity: 22465.0, mobility: 1.039"""	-0.339755	0.111348	0.655143	YPVCRFAVGLGDREPLPPVKEM	generic|IP_1098364_TX=10090_REVERSED|
"""index: 2449, intensity: 21678.0, mobility: 0.888"""	-0.339769	0.111586	0.655171	ICLHTKHL	generic|tr_A0A0A0MQN9_A0A0A0MQN9_MOUSE__chr5_1_111235481_111235645_ENSMUST00000129017_REVERSED	|generic|sp_Q80XJ3_TTC28_MOUSE__chr5_1_111235481_111235645_ENSMUST00000129017_REVERSED|
"""index: 17556, intensity: 3781.0, mobility: 0.990"""	-0.340079	0.111823	0.65578	YKNLEKLSCVV	generic|tr_A2AF73_A2AF73_MOUSE_REVERSED|
"""index: 702, intensity: 2823.0, mobility: 0.863"""	-0.340403	0.11209	0.656413	QSLEKIMSS	generic|tr_A0A571BED7_A0A571BED7_MOUSE__IP_900851_REVERSED	|generic|tr_A0A571BDQ7_A0A571BDQ7_MOUSE_REVERSED|
"""index: 9352, intensity: 3774.0, mobility: 0.964"""	-0.340656	0.112177	0.65691	LLPAMKKRYAIIMKRQAMPLLIIPMSRWCCPTLR	generic|tr_A0A0G2JGH5_A0A0G2JGH5_MOUSE__II_973575_REVERSED|
"""index: 5685, intensity: 6712.0, mobility: 1.184"""	-0.341985	0.112443	0.659514	APIVASNQNP	generic|sp_Q9ER74_SALL1_MOUSE_REVERSED	|generic|tr_Q6P5E3_Q6P5E3_MOUSE_REVERSED	|generic|tr_Q9EPW7_Q9EPW7_MOUSE_REVERSED|
"""index: 3759, intensity: 3026.0, mobility: 0.948"""	-0.342002	0.11271	0.659546	WQLPRGGCRRGMIQVH	generic|IP_1053021_TX=10090_REVERSED|
"""index: 10979, intensity: 5561.0, mobility: 1.125"""	-0.342002	0.112976	0.659547	EWSYLKCVTINANLKELRLPHEASQPQTCVSQQTNRLNLNQSM	generic|IP_907750_TX=10090_REVERSED|
"""index: 26762, intensity: 5348.0, mobility: 1.289"""	-0.342017	0.113177	0.659576	RERERERERERERERERERERERERERSISI	generic|IP_1112592_TX=10090_REVERSED|
"""index: 17977, intensity: 5896.0, mobility: 1.046"""	-0.342758	0.113177	0.661026	QLHLPLTHSAIWFG	generic|IP_1060058_TX=10090_REVERSED|
"""index: 15811, intensity: 5268.0, mobility: 1.089"""	-0.344978	0.113443	0.665366	NSFIISAASFSDNSKC	generic|sp_A2ARV4_LRP2_MOUSE_REVERSED	|generic|tr_A2ARV5_A2ARV5_MOUSE_REVERSED|
"""index: 8696, intensity: 6753.0, mobility: 0.969"""	-0.345405	0.113709	0.666198	LEEKEQSLLSKEKELTQVCMQLKQND	generic|tr_Q3UFU7_Q3UFU7_MOUSE_REVERSED	|generic|tr_B2RY51_B2RY51_MOUSE__chr12_-1_101877951_101878118_ENSMUST00000177480_REVERSED	|generic|tr_E9Q512_E9Q512_MOUSE__chr12_-1_101877951_101878118_ENSMUST00000177480_REVERSED	|generic|tr_Q8BVJ9_Q8BVJ9_MOUSE_REVERSED|
"""index: 15896, intensity: 4825.0, mobility: 0.996"""	-0.345538	0.113944	0.666458	LASQVMAKALGGVEVMKIKYSSSV	generic|sp_Q8BH53_CFA69_MOUSE__II_946919_REVERSED	|generic|sp_Q8BH53-3_CFA69_MOUSE__II_946919_REVERSED	|generic|sp_Q8BH53-4_CFA69_MOUSE__II_946919_REVERSED	|generic|tr_A0A0G2JG21_A0A0G2JG21_MOUSE__II_946919_REVERSED	|generic|tr_G3X999_G3X999_MOUSE__II_946919_REVERSED	|generic|II_946930_TX=10090_REVERSED|
"""index: 22144, intensity: 3829.0, mobility: 0.887"""	-0.345839	0.11421	0.667046	REHKRKHS	generic|tr_Q3UTY4_Q3UTY4_MOUSE__chr1_-1_93082361_93082390_ENSMUST00000171796__II_952372_REVERSED	|generic|tr_B1AS48_B1AS48_MOUSE__chr1_-1_93082361_93082390_ENSMUST00000171796__II_952372_REVERSED	|generic|tr_B1AS46_B1AS46_MOUSE__chr1_-1_93082361_93082390_ENSMUST00000171796_REVERSED	|generic|sp_Q9CWL2_CASZ1_MOUSE__chr1_-1_93082361_93082390_ENSMUST00000171796_REVERSED	|generic|sp_Q9CWL2-2_CASZ1_MOUSE__chr1_-1_93082361_93082390_ENSMUST00000171796_REVERSED|
"""index: 9001, intensity: 5481.0, mobility: 1.127"""	-0.34593	0.114475	0.667224	EQIVHHSYQAQISYMIIKFCHVAFENPDWLKHHDLHAFVPR	generic|tr_A0A1D5RLL3_A0A1D5RLL3_MOUSE__chr15_1_65818529_65818564_ENSMUST00000174856_REVERSED	|generic|sp_Q8BG67_EFR3A_MOUSE__chr15_1_65818529_65818564_ENSMUST00000174856_REVERSED	|generic|sp_Q8BG67-2_EFR3A_MOUSE__chr15_1_65818529_65818564_ENSMUST00000174856_REVERSED|
"""index: 4296, intensity: 4125.0, mobility: 0.819"""	-0.345967	0.114741	0.667295	CLCLKGSMVLLVMNQF	generic|chr1_1_130718764_130718895_ENSMUST00000049813__IP_1035844_TX=10090_REVERSED|
"""index: 18203, intensity: 2694.0, mobility: 1.015"""	-0.346285	0.115007	0.667915	RMRYQNVVATH	generic|sp_Q04999_INHBB_MOUSE_REVERSED|
"""index: 12338, intensity: 2907.0, mobility: 0.772"""	-0.346646	0.115272	0.668618	TPVGPEPV	generic|tr_Q3U4J9_Q3U4J9_MOUSE_REVERSED	|generic|tr_Q0VBK8_Q0VBK8_MOUSE_REVERSED|
"""index: 18178, intensity: 5368.0, mobility: 0.863"""	-0.346672	0.115507	0.66867	DPDVLKFDF	generic|tr_A0A0R4J0N7_A0A0R4J0N7_MOUSE_REVERSED	|generic|sp_O88962_CP8B1_MOUSE_REVERSED|
"""index: 17004, intensity: 4863.0, mobility: 0.829"""	-0.347258	0.115773	0.669811	NGYSFLMHHRGQIF	generic|IP_904803_TX=10090_REVERSED|
"""index: 11357, intensity: 4075.0, mobility: 1.080"""	-0.347533	0.116038	0.670347	PFYTQLVFFFVHRRLVFNIFLRYYWGTSSYFALGSSASFEE	generic|tr_Q3URA6_Q3URA6_MOUSE_REVERSED	|generic|tr_B2RXA8_B2RXA8_MOUSE_REVERSED|
"""index: 8209, intensity: 3434.0, mobility: 0.973"""	-0.347577	0.116304	0.670433	KQWIGEAWMQK	generic|IP_1074491_TX=10090_REVERSED|
"""index: 8610, intensity: 9989.0, mobility: 1.081"""	-0.347923	0.116507	0.671107	ELTQHNFGHKEEIVFTNYLSW	generic|tr_I7HIP5_I7HIP5_MOUSE_REVERSED	|generic|sp_Q80W54_FACE1_MOUSE_REVERSED|
"""index: 19717, intensity: 3941.0, mobility: 0.986"""	-0.348338	0.116742	0.671915	PLRSFEMDDEPQHAPESPLPAQH	generic|IP_931241_TX=10090_REVERSED|
"""index: 8216, intensity: 2885.0, mobility: 0.973"""	-0.348468	0.116976	0.672168	MILFANAHLFVM	generic|IP_1013435_TX=10090_REVERSED|
"""index: 7997, intensity: 4828.0, mobility: 0.808"""	-0.348957	0.117241	0.673119	SSVLSIFFSAIVLCR	generic|II_3457524_TX=10090_REVERSED|
"""index: 8570, intensity: 8426.0, mobility: 1.067"""	-0.348998	0.117507	0.673198	TSDIKGGYMYIKDKHLALSHGYRVVVSNVSHNLPLWERSTLDY	generic|tr_B9EIU3_B9EIU3_MOUSE__chr2_1_130906930_130906971_ENSMUST00000134964__II_999450_REVERSED	|generic|sp_Q9WU60_ATRN_MOUSE__chr2_1_130906930_130906971_ENSMUST00000134964__II_999450_REVERSED	|generic|tr_Q8CHF0_Q8CHF0_MOUSE__chr2_1_130994147_130994218_ENSMUST00000134964_REVERSED|
"""index: 1636, intensity: 2758.0, mobility: 0.806"""	-0.349031	0.117678	0.673262	QPPPQPLPK	generic|tr_E9QQ33_E9QQ33_MOUSE_REVERSED	|generic|sp_Q69ZI1_SH3R1_MOUSE_REVERSED	|generic|sp_Q69ZI1-2_SH3R1_MOUSE_REVERSED	|generic|sp_Q69ZI1-3_SH3R1_MOUSE_REVERSED	|generic|sp_Q69ZI1-4_SH3R1_MOUSE_REVERSED	|generic|tr_A0A1B0GSY0_A0A1B0GSY0_MOUSE_REVERSED|
"""index: 5325, intensity: 4724.0, mobility: 0.825"""	-0.349407	0.117943	0.673994	AQIPVKFSRKEY	generic|tr_Q99NG1_Q99NG1_MOUSE_REVERSED|
"""index: 13441, intensity: 5075.0, mobility: 1.083"""	-0.349448	0.118114	0.674072	CKLDTPPKRPVFDILDYSYAFLLLMF	generic|tr_Q8R2B8_Q8R2B8_MOUSE_REVERSED|
"""index: 3234, intensity: 12485.0, mobility: 0.872"""	-0.34996	0.118379	0.675068	QDTTTMKEIDIGNSTLID	generic|sp_P51910_APOD_MOUSE__chr16_-1_31297341_31297550_ENSMUST00000023207_REVERSED|
"""index: 4517, intensity: 3014.0, mobility: 0.842"""	-0.350379	0.118644	0.675881	RASVAGMRPTAPGVMIV	generic|IP_982203_TX=10090_REVERSED	|generic|IP_982223_TX=10090_REVERSED	|generic|IP_982212_TX=10090_REVERSED|
"""index: 16945, intensity: 4441.0, mobility: 0.903"""	-0.350442	0.118877	0.676004	WQVSTLRR	generic|IP_1018023_TX=10090_REVERSED|
"""index: 28771, intensity: 4995.0, mobility: 1.571"""	-0.350656	0.119111	0.67642	MLRQREKRCNLRPKKTTLVSKKLNR	generic|IP_1089440_TX=10090_REVERSED|
"""index: 4758, intensity: 2917.0, mobility: 1.121"""	-0.350833	0.119281	0.676762	ICSNWLHSMDGRNQTI	generic|tr_Q80Y37_Q80Y37_MOUSE_REVERSED	|generic|tr_Q9D449_Q9D449_MOUSE_REVERSED|
"""index: 21965, intensity: 3019.0, mobility: 1.215"""	-0.351217	0.119545	0.677507	WSQSSLHFSIMRLFELQ	generic|IP_913848_TX=10090_REVERSED|
"""index: 21973, intensity: 5016.0, mobility: 0.920"""	-0.351272	0.11981	0.677614	FMIFFFLP	generic|IP_936445_TX=10090_REVERSED	|generic|IP_865106_TX=10090|
"""index: 16663, intensity: 8127.0, mobility: 0.868"""	-0.351497	0.120042	0.67805	GWRVCLLR	generic|chr1_1_75389028_75391039_ENSMUST00000087122_REVERSED	|generic|tr_F6RU40_F6RU40_MOUSE_REVERSED|
"""index: 3604, intensity: 3211.0, mobility: 0.795"""	-0.352392	0.120275	0.679786	PSQHVRHGDAQIPLGNRSW	generic|sp_Q9EPX2_PPN_MOUSE__chr11_1_70041445_70041474_ENSMUST00000231506__II_1114240_REVERSED	|generic|tr_B7ZN28_B7ZN28_MOUSE__chr11_1_70041445_70041474_ENSMUST00000231506__II_1114240_REVERSED|
"""index: 4385, intensity: 6176.0, mobility: 0.915"""	-0.352675	0.120539	0.680334	GRLDLTHLRPCHAFARPGLAQLSG	generic|sp_E9Q7T7_CHADL_MOUSE__chr15_-1_81692120_81692293_ENSMUST00000173598_REVERSED|
"""index: 3837, intensity: 3374.0, mobility: 1.032"""	-0.35289	0.120804	0.680749	SHRVVLTTGATCTHGKSIYM	generic|chr5_-1_32828416_32828484_ENSMUST00000120129_REVERSED|
"""index: 13309, intensity: 4137.0, mobility: 0.846"""	-0.353081	0.121068	0.68112	TFIPWTKWYLDHRF	generic|tr_B5THE3_B5THE3_MOUSE_REVERSED	|generic|tr_F8VQM5_F8VQM5_MOUSE_REVERSED|
"""index: 24292, intensity: 23994.0, mobility: 0.959"""	-0.353168	0.121332	0.681287	YHRYLLLVM	generic|IP_875288_TX=10090_REVERSED	|generic|tr_Q8R2B7_Q8R2B7_MOUSE_REVERSED	|generic|tr_A0A2I3BR38_A0A2I3BR38_MOUSE_REVERSED	|generic|tr_E9PXM3_E9PXM3_MOUSE_REVERSED	|generic|tr_A0A2I3BRR7_A0A2I3BRR7_MOUSE_REVERSED	|generic|tr_A0A087WR36_A0A087WR36_MOUSE_REVERSED|
"""index: 432, intensity: 2674.0, mobility: 0.896"""	-0.35338	0.121597	0.681699	QYAALQQKWQ	generic|sp_Q9Z2Y3_HOME1_MOUSE__chr13_1_93402098_93402229_ENSMUST00000109495_REVERSED	|generic|sp_Q9Z2Y3-2_HOME1_MOUSE__chr13_1_93402098_93402229_ENSMUST00000109495_REVERSED	|generic|sp_Q9Z2Y3-3_HOME1_MOUSE__chr13_1_93402098_93402229_ENSMUST00000109495_REVERSED	|generic|tr_E9Q0I7_E9Q0I7_MOUSE__chr13_1_93402098_93402229_ENSMUST00000109495_REVERSED	|generic|tr_E9Q0I8_E9Q0I8_MOUSE__chr13_1_93402098_93402229_ENSMUST00000109495_REVERSED|
"""index: 2912, intensity: 3158.0, mobility: 0.816"""	-0.353398	0.121861	0.681734	TTAELVTLM	generic|IP_941822_TX=10090_REVERSED|
"""index: 10523, intensity: 9017.0, mobility: 1.034"""	-0.353429	0.122093	0.681794	MILQSLNATHHLLNTLVPMSID	generic|tr_Q66JY9_Q66JY9_MOUSE_REVERSED	|generic|tr_Q4FZF9_Q4FZF9_MOUSE_REVERSED	|generic|tr_A2A8C4_A2A8C4_MOUSE_REVERSED|
"""index: 12334, intensity: 4304.0, mobility: 1.038"""	-0.35366	0.122357	0.68224	QQKQFLCSSSVKTPKNTQKLCHEYKVQNKG	generic|tr_A0A1Y7VKW1_A0A1Y7VKW1_MOUSE_REVERSED	|generic|sp_Q8CDW1_F228A_MOUSE_REVERSED	|generic|sp_Q8CDW1-2_F228A_MOUSE_REVERSED|
"""index: 9984, intensity: 6744.0, mobility: 1.028"""	-0.353731	0.122589	0.682377	RTIAHCLPAPSTTRAVPGWGMW	generic|IP_892203_TX=10090_REVERSED|
"""index: 23457, intensity: 7263.0, mobility: 1.045"""	-0.354031	0.122821	0.682957	VNNTSLSASLLGKLS	generic|IP_3453557_TX=10090_REVERSED|
"""index: 19565, intensity: 3664.0, mobility: 0.868"""	-0.354429	0.12302	0.683726	AADRGVEPK	generic|IP_1151547_TX=10090_REVERSED|
"""index: 10104, intensity: 4876.0, mobility: 1.012"""	-0.3547	0.123284	0.684251	MHSVFDRGCQNGRYPKEGTHIR	generic|tr_F7D043_F7D043_MOUSE_REVERSED|
"""index: 3097, intensity: 6132.0, mobility: 0.921"""	-0.354905	0.123483	0.684646	MNLDLDKLGKLAQLNGTYFAVDAT	generic|tr_Q3UVJ8_Q3UVJ8_MOUSE__II_1138716_REVERSED	|generic|tr_Q5SRW8_Q5SRW8_MOUSE__II_1138706_REVERSED	|generic|tr_Q91ZJ4_Q91ZJ4_MOUSE__II_1138706_REVERSED	|generic|sp_Q5SPW0_VPS54_MOUSE__II_1138706_REVERSED	|generic|sp_Q5SPW0-2_VPS54_MOUSE__II_1138706_REVERSED	|generic|tr_Q8BRE9_Q8BRE9_MOUSE__II_1138706_REVERSED|
"""index: 22574, intensity: 4302.0, mobility: 0.921"""	-0.355682	0.123681	0.686146	LLGKQKLIRYVQASTHP	generic|IP_927870_TX=10090_REVERSED|
"""index: 20690, intensity: 3775.0, mobility: 1.011"""	-0.356044	0.123945	0.686844	QQQLSSQRQHT	generic|tr_A0A1L1SRV6_A0A1L1SRV6_MOUSE_REVERSED	|generic|tr_A0A1L1STC6_A0A1L1STC6_MOUSE__chr10_-1_5368188_5368301_ENSMUST00000215887_REVERSED	|generic|sp_Q6ZWR6_SYNE1_MOUSE__chr10_-1_5368188_5368301_ENSMUST00000215887_REVERSED	|generic|sp_Q6ZWR6-4_SYNE1_MOUSE__chr10_-1_5368188_5368301_ENSMUST00000215887_REVERSED|
"""index: 19021, intensity: 3680.0, mobility: 1.032"""	-0.356292	0.124176	0.687323	MKVKELLKQADDY	generic|tr_Q0VDM6_Q0VDM6_MOUSE__chr7_-1_86756934_86757011_ENSMUST00000209082_REVERSED|
"""index: 17141, intensity: 3796.0, mobility: 1.008"""	-0.356639	0.12444	0.687992	LSLTLFFSQWLM	generic|chr4_-1_87028320_87032351_ENSMUST00000107157_REVERSED|
"""index: 25623, intensity: 4289.0, mobility: 0.922"""	-0.356875	0.124671	0.688446	KRKMRQKMRRR	generic|IP_1019710_TX=10090_REVERSED|
"""index: 28390, intensity: 3908.0, mobility: 1.119"""	-0.357211	0.124737	0.689093	SRSRYGGRSYYPSSSRRRYIQDRDQAARWGGGGGGGGRHSRS	generic|IP_971564_TX=10090_REVERSED|
"""index: 22584, intensity: 12612.0, mobility: 0.996"""	-0.358343	0.125	0.691271	RFLLYQQAQI	generic|sp_Q505K2_F16A1_MOUSE__II_982516_REVERSED|
"""index: 27388, intensity: 6186.0, mobility: 1.132"""	-0.358417	0.125197	0.691413	LEEFTQNIQLHKQSMADALSGAPSSGNNAERVLR	generic|sp_P42232_STA5B_MOUSE_REVERSED|
"""index: 26103, intensity: 10477.0, mobility: 1.042"""	-0.358941	0.12546	0.692421	LVPSGLLYVALGCSSPGRPML	generic|tr_Q9DB06_Q9DB06_MOUSE__IP_926479_REVERSED|
"""index: 3596, intensity: 4802.0, mobility: 1.202"""	-0.358983	0.125723	0.6925	NDQKPSHYSGPVMYMFVAA	generic|tr_Q7TRY2_Q7TRY2_MOUSE_REVERSED	|generic|tr_B2RWR7_B2RWR7_MOUSE_REVERSED|
"""index: 8787, intensity: 5667.0, mobility: 0.846"""	-0.359008	0.125986	0.692549	KKTDQPFSH	generic|sp_Q6PGG2_GMIP_MOUSE_REVERSED	|generic|sp_Q6PGG2-2_GMIP_MOUSE_REVERSED|
"""index: 12778, intensity: 3205.0, mobility: 1.226"""	-0.359067	0.126017	0.692663	EKWVTLSHDSSSSILVSGEVAKIQLIDGEHA	generic|tr_Q8R159_Q8R159_MOUSE__II_1135142_REVERSED	|generic|tr_Q3UU62_Q3UU62_MOUSE__II_1135142_REVERSED	|generic|tr_Q68EM0_Q68EM0_MOUSE__II_1135142_REVERSED	|generic|tr_Q6P8W0_Q6P8W0_MOUSE__II_1135142_REVERSED	|generic|sp_Q5ND34_WDR81_MOUSE__II_1135142_REVERSED	|generic|tr_K4DI77_K4DI77_MOUSE__II_1135142_REVERSED	|generic|sp_Q5ND34-2_WDR81_MOUSE_REVERSED|
"""index: 9745, intensity: 2888.0, mobility: 0.808"""	-0.360579	0.126247	0.695564	TDKGVMLLKNLGTPSP	generic|IP_1039613_TX=10090_REVERSED|
"""index: 16597, intensity: 9063.0, mobility: 1.173"""	-0.360725	0.126509	0.695843	PPNFDPENFPPGLYNLY	generic|tr_Q3TM06_Q3TM06_MOUSE_REVERSED	|generic|sp_Q9QZM3_CLCF1_MOUSE_REVERSED	|generic|tr_Q3TC09_Q3TC09_MOUSE_REVERSED|
"""index: 24989, intensity: 5013.0, mobility: 1.019"""	-0.360754	0.126772	0.6959	KAHFISGKQRR	generic|IP_1118506_TX=10090_REVERSED|
"""index: 6724, intensity: 2955.0, mobility: 1.131"""	-0.361039	0.126967	0.696445	RYVFMTNYISFLMVYLTLCGLSWLPFQLE	generic|IP_1144331_TX=10090_REVERSED|
"""index: 2417, intensity: 6640.0, mobility: 0.873"""	-0.361735	0.12723	0.697778	LPAKGYSPPW	generic|IP_1016469_TX=10090_REVERSED|
"""index: 12094, intensity: 4604.0, mobility: 1.152"""	-0.361879	0.127425	0.698054	KEWDTPQWKTWNVSNKAKCFSQLKILNW	generic|IP_1030309_TX=10090_REVERSED|
"""index: 7129, intensity: 7943.0, mobility: 1.008"""	-0.362563	0.127621	0.699362	LYVIDAGLVLDYNGPFVHQDI	generic|sp_D3YWP0_EFMT3_MOUSE_REVERSED|
"""index: 7615, intensity: 9464.0, mobility: 1.143"""	-0.362951	0.127883	0.700104	LELPDEERVASMIELIQIIHCPENR	generic|sp_Q6P8M1_TATD1_MOUSE__II_3499784_REVERSED|
"""index: 26307, intensity: 10692.0, mobility: 0.952"""	-0.36319	0.128145	0.700559	WEGFVKQLIK	generic|tr_E9QJT8_E9QJT8_MOUSE__II_1140472_REVERSED	|generic|sp_Q3UZY0_SFI1_MOUSE__II_1140472_REVERSED	|generic|sp_Q3UZY0-2_SFI1_MOUSE__II_1140472_REVERSED	|generic|sp_Q3UZY0-3_SFI1_MOUSE__II_1140472_REVERSED	|generic|sp_Q3UZY0-5_SFI1_MOUSE__II_1140439_REVERSED	|generic|tr_E9Q8V3_E9Q8V3_MOUSE__II_1140472_REVERSED	|generic|tr_E9PY38_E9PY38_MOUSE__II_1140440_REVERSED	|generic|tr_E9Q799_E9Q799_MOUSE__II_1140472_REVERSED	|generic|sp_Q3UZY0-4_SFI1_MOUSE_REVERSED|
"""index: 6245, intensity: 3350.0, mobility: 0.857"""	-0.363224	0.128373	0.700625	MWRILRNVPRGQQGCR	generic|IP_826824_TX=10090_REVERSED|
"""index: 10969, intensity: 7228.0, mobility: 1.104"""	-0.363579	0.128601	0.701302	GFEGVGIKEIEFFEKEYRSAMNTEQLISRKAPLWQVSKSEEEG	generic|sp_Q66JT0_WEE2_MOUSE_REVERSED|
"""index: 12763, intensity: 6031.0, mobility: 1.093"""	-0.363839	0.128796	0.701798	APSMGKAFFSVNKDQIKYQYTLSQARQ	generic|sp_Q8BK75_ELP6_MOUSE_REVERSED	|generic|sp_Q8BK75-2_ELP6_MOUSE_REVERSED	|generic|tr_A0A0H2UH13_A0A0H2UH13_MOUSE_REVERSED|
"""index: 2547, intensity: 4118.0, mobility: 0.826"""	-0.364137	0.12899	0.702367	SAMGALAIKM	generic|tr_B7XG49_B7XG49_MOUSE_REVERSED|
"""index: 2003, intensity: 3557.0, mobility: 0.937"""	-0.364673	0.129252	0.703389	LQKGSINPSTWR	generic|IP_1027219_TX=10090_REVERSED|
"""index: 14192, intensity: 19922.0, mobility: 0.793"""	-0.364698	0.129513	0.703437	LLVPDGMV	generic|sp_Q80VC9_CAMP3_MOUSE__chr8_1_3608628_3608903_ENSMUST00000207152__II_868440_REVERSED	|generic|sp_Q80VC9-2_CAMP3_MOUSE__chr8_1_3608628_3608903_ENSMUST00000207152__II_868446_REVERSED	|generic|sp_Q80VC9-3_CAMP3_MOUSE__chr8_1_3608628_3608903_ENSMUST00000207152__II_868440_REVERSED	|generic|sp_Q80VC9-4_CAMP3_MOUSE__chr8_1_3608628_3608903_ENSMUST00000207152__II_868440_REVERSED	|generic|sp_Q80VC9-5_CAMP3_MOUSE__chr8_1_3608628_3608903_ENSMUST00000207152__II_868440_REVERSED	|generic|sp_Q80VC9-10_CAMP3_MOUSE__chr8_1_3608628_3608903_ENSMUST00000207152__II_868440_REVERSED	|generic|sp_Q80VC9-11_CAMP3_MOUSE__chr8_1_3608628_3608903_ENSMUST00000207152__II_868440_REVERSED	|generic|sp_Q80VC9-12_CAMP3_MOUSE__chr8_1_3608628_3608903_ENSMUST00000207152__II_868440_REVERSED	|generic|sp_Q80VC9-14_CAMP3_MOUSE__chr8_1_3608628_3608903_ENSMUST00000207152__II_868440_REVERSED|
"""index: 4832, intensity: 3443.0, mobility: 1.098"""	-0.364968	0.129673	0.70395	AEVFHFKKKGVTHG	generic|IP_3506538_TX=10090_REVERSED|
"""index: 2415, intensity: 15923.0, mobility: 1.003"""	-0.36598	0.129799	0.705877	RIKMRYRWAI	generic|chr11_1_105776887_105779963_ENSMUST00000100330_REVERSED|
"""index: 23993, intensity: 41793.0, mobility: 1.033"""	-0.366691	0.13006	0.707229	QWRLFPLWLR	generic|IP_891494_TX=10090_REVERSED|
"""index: 13402, intensity: 2765.0, mobility: 1.170"""	-0.366748	0.130321	0.707336	QSSSVAETEPEPEEKKPEVSQNRRGKKARPE	generic|tr_A0A1Y7VMG9_A0A1Y7VMG9_MOUSE__chr13_-1_9693426_9693533_ENSMUST00000220996__II_3474748_REVERSED	|generic|tr_Q6PD13_Q6PD13_MOUSE__chr13_-1_9693426_9693533_ENSMUST00000220996__II_3474748_REVERSED	|generic|tr_D3YY85_D3YY85_MOUSE__chr13_-1_9693426_9693533_ENSMUST00000220996__II_3474748_REVERSED	|generic|tr_Q3UKS1_Q3UKS1_MOUSE__chr13_-1_9693426_9693533_ENSMUST00000220996__II_3474748_REVERSED	|generic|tr_Q8BJZ0_Q8BJZ0_MOUSE__chr13_-1_9693426_9693533_ENSMUST00000220996__II_3474748_REVERSED	|generic|sp_Q8R5C8_ZMY11_MOUSE__chr13_-1_9693426_9693533_ENSMUST00000220996__II_3474748_REVERSED	|generic|tr_A0A1Y7VJ93_A0A1Y7VJ93_MOUSE__chr13_-1_9693426_9693533_ENSMUST00000220996_REVERSED	|generic|tr_Q4FJS3_Q4FJS3_MOUSE__chr13_-1_9693426_9693533_ENSMUST00000220996_REVERSED|
"""index: 14687, intensity: 4458.0, mobility: 0.882"""	-0.366833	0.130582	0.707499	AFDNTGITCVYLSLRAFRDLCLSLNK	generic|IP_1054298_TX=10090_REVERSED|
"""index: 22255, intensity: 48582.0, mobility: 1.011"""	-0.366855	0.130809	0.707539	LKMFIYDKLR	generic|IP_972115_TX=10090_REVERSED|
"""index: 18110, intensity: 7896.0, mobility: 0.937"""	-0.366874	0.13107	0.707575	NKLSKNENQLDRIMKSKREV	generic|sp_Q8BGY3_LUZP2_MOUSE__chr7_1_54835983_54836024_ENSMUST00000206923_REVERSED|
"""index: 3487, intensity: 4418.0, mobility: 0.858"""	-0.366899	0.131332	0.707623	AMTFAVAFTTQQLICASTN	generic|tr_L7N1Z9_L7N1Z9_MOUSE__II_3488262_REVERSED|
"""index: 12420, intensity: 3222.0, mobility: 1.191"""	-0.367032	0.131524	0.707877	HRNVGVPKHGLMAHFLCVEVEPSWVVTEEAP	generic|sp_Q9DAT2_MRGBP_MOUSE__II_993662_REVERSED	|generic|sp_Q9DAT2-2_MRGBP_MOUSE__IP_993660_REVERSED	|generic|tr_Q2NL54_Q2NL54_MOUSE__II_993662_REVERSED|
"""index: 12381, intensity: 4823.0, mobility: 1.062"""	-0.368108	0.131785	0.709917	MRLFYKELVPNPKIKRRIPDQVGMWRSLPM	generic|chr8_1_4516883_4517047_ENSMUST00000176130_REVERSED|
"""index: 3274, intensity: 4494.0, mobility: 0.933"""	-0.368136	0.132046	0.70997	WGLSPVVWWP	generic|IP_991486_TX=10090_REVERSED|
"""index: 25912, intensity: 13845.0, mobility: 0.900"""	-0.368195	0.132307	0.710083	YGRTTAHLSL	generic|sp_Q7TSG3_FBX5_MOUSE_REVERSED|
"""index: 8186, intensity: 4060.0, mobility: 0.891"""	-0.368237	0.132533	0.710163	ENRNTASCYD	generic|IP_866159_TX=10090_REVERSED|
"""index: 18826, intensity: 12429.0, mobility: 0.894"""	-0.368308	0.13276	0.710296	QLWKQLAE	generic|sp_P70302_STIM1_MOUSE__chr7_1_102426766_102426804_ENSMUST00000210834__II_2512638_REVERSED	|generic|tr_A0A1B0GRA5_A0A1B0GRA5_MOUSE__chr7_1_102426766_102426804_ENSMUST00000210834__II_2512638_REVERSED	|generic|tr_A0A1B0GQZ3_A0A1B0GQZ3_MOUSE__chr7_1_102426766_102426804_ENSMUST00000210834_REVERSED	|generic|tr_A0A1B0GR78_A0A1B0GR78_MOUSE__chr7_1_102426766_102426804_ENSMUST00000210834_REVERSED|
"""index: 33, intensity: 3024.0, mobility: 1.037"""	-0.368563	0.13302	0.71078	FKYGNVLLHYIYHASFCYSR	generic|tr_Q8CCV2_Q8CCV2_MOUSE_REVERSED	|generic|tr_Q3TDX3_Q3TDX3_MOUSE_REVERSED	|generic|tr_Q3TC04_Q3TC04_MOUSE_REVERSED	|generic|tr_Q8BFW6_Q8BFW6_MOUSE_REVERSED|
"""index: 20957, intensity: 3155.0, mobility: 1.040"""	-0.368884	0.133281	0.711387	FFRRSKQSDQKPRHTGSPYSSGRPM	generic|IP_996052_TX=10090_REVERSED|
"""index: 9085, intensity: 2863.0, mobility: 1.253"""	-0.369037	0.133472	0.711678	TGQLLVPDKRPAWVLSGELLLALVDEAHVKVWSHQKWNCGDFEVFIALDQ	generic|tr_B9EKS2_B9EKS2_MOUSE__chr18_1_34828971_34829033_ENSMUST00000225195__II_3463446_REVERSED	|generic|sp_Q6ZPY7_KDM3B_MOUSE__chr18_1_34828971_34829033_ENSMUST00000225195__II_3463446_REVERSED	|generic|sp_Q6ZPY7-2_KDM3B_MOUSE_REVERSED	|generic|tr_A0A286YDJ6_A0A286YDJ6_MOUSE__chr18_1_34828971_34829033_ENSMUST00000225195_REVERSED	|generic|tr_Q3UI14_Q3UI14_MOUSE_REVERSED|
"""index: 12047, intensity: 5269.0, mobility: 0.884"""	-0.370187	0.133698	0.713851	TKVQVLYSLS	generic|IP_1078304_TX=10090_REVERSED|
"""index: 2026, intensity: 2503.0, mobility: 0.969"""	-0.370567	0.133715	0.714569	SLSTMSFFFFFN	generic|IP_1093445_TX=10090_REVERSED|
"""index: 29648, intensity: 4079.0, mobility: 1.146"""	-0.371461	0.133975	0.716256	KLCRLWVLELHEKMMQTVKWLSPQMETFTSMNELQRMKKLIKLFIK	generic|chr3_1_69746796_69748894_ENSMUST00000029358__IP_983323_TX=10090_REVERSED|
"""index: 14823, intensity: 4183.0, mobility: 0.827"""	-0.371562	0.134165	0.716446	KCIPNPKG	generic|tr_A0A5K1VVQ9_A0A5K1VVQ9_MOUSE__chr19_-1_7374046_7374075_ENSMUST00000237653__II_1006392_REVERSED	|generic|sp_A2ASS6_TITIN_MOUSE__chr19_-1_7374046_7374075_ENSMUST00000237653__II_1006392_REVERSED	|generic|sp_A2ASS6-2_TITIN_MOUSE__chr19_-1_7374046_7374075_ENSMUST00000237653__II_1006392_REVERSED	|generic|tr_A0A5K1VVQ1_A0A5K1VVQ1_MOUSE__chr19_-1_7374046_7374075_ENSMUST00000237653__II_1006392_REVERSED	|generic|tr_E9Q8K5_E9Q8K5_MOUSE__chr19_-1_7374046_7374075_ENSMUST00000237653__II_1006392_REVERSED	|generic|tr_E9Q8N1_E9Q8N1_MOUSE__chr19_-1_7374046_7374075_ENSMUST00000237653__II_1006392_REVERSED|
"""index: 14372, intensity: 5193.0, mobility: 0.848"""	-0.373014	0.134425	0.71918	IVDEDLHATGERLCSEGE	generic|tr_A0A571BDN3_A0A571BDN3_MOUSE__chr1_-1_132608503_132609781_ENSMUST00000094569_REVERSED|
"""index: 16351, intensity: 3160.0, mobility: 0.914"""	-0.373121	0.13465	0.719381	TLYKLLESCPRRQPKQQQCISK	generic|sp_O70343_PRGC1_MOUSE__chr5_-1_51473492_51473692_ENSMUST00000031059__II_940242_REVERSED	|generic|sp_O70343-4_PRGC1_MOUSE_REVERSED	|generic|tr_Q3LIG2_Q3LIG2_MOUSE_REVERSED	|generic|tr_A0A0G2JGG3_A0A0G2JGG3_MOUSE__chr5_-1_51473492_51473692_ENSMUST00000031059_REVERSED|
"""index: 16181, intensity: 5701.0, mobility: 0.875"""	-0.373424	0.134875	0.71995	LPSTMQIR	generic|tr_Q8CEQ9_Q8CEQ9_MOUSE_REVERSED|
"""index: 28909, intensity: 2656.0, mobility: 1.261"""	-0.373833	0.1351	0.720718	RKEVKRND	generic|tr_Q8BSM1_Q8BSM1_MOUSE_REVERSED|
"""index: 9510, intensity: 22312.0, mobility: 0.858"""	-0.374134	0.13536	0.721284	AIFYLDVKEDISSIDYNELF	generic|IP_950511_TX=10090_REVERSED|
"""index: 9968, intensity: 5961.0, mobility: 1.050"""	-0.374152	0.135549	0.721318	VAEYTMWAHHRHWWLANYLWERFYSKSWRTQQSLWRLFS	generic|tr_Q3UUP6_Q3UUP6_MOUSE_REVERSED	|generic|sp_Q61647_HYAS1_MOUSE_REVERSED	|generic|tr_Q05A37_Q05A37_MOUSE_REVERSED|
"""index: 4480, intensity: 4036.0, mobility: 0.869"""	-0.374379	0.135774	0.721744	PSSPTHLLPSLCVAHGRKWEM	generic|IP_1006340_TX=10090_REVERSED|
"""index: 14634, intensity: 3589.0, mobility: 1.008"""	-0.374516	0.136033	0.722001	RGTTKTHQCCVRHGWFHHLGRHARIKKLWELDERL	generic|IP_879357_TX=10090_REVERSED|
"""index: 630, intensity: 3003.0, mobility: 0.862"""	-0.374639	0.136293	0.722231	LMMILMALMETEAEIM	generic|IP_840236_TX=10090_REVERSED|
"""index: 479, intensity: 2827.0, mobility: 0.809"""	-0.374718	0.136552	0.722379	HDLADWGGQ	generic|tr_A0A494BB34_A0A494BB34_MOUSE_REVERSED	|generic|tr_D3Z1J2_D3Z1J2_MOUSE_REVERSED	|generic|sp_A0AUP1_CC112_MOUSE_REVERSED|
"""index: 21400, intensity: 3049.0, mobility: 1.024"""	-0.374857	0.136812	0.72264	MISAIYRGHPSIV	generic|sp_Q6NXY1-4_TBC31_MOUSE__II_1085290_REVERSED	|generic|tr_Q3UR49_Q3UR49_MOUSE__II_1085292_REVERSED	|generic|sp_Q6NXY1_TBC31_MOUSE_REVERSED|
"""index: 19152, intensity: 3370.0, mobility: 1.082"""	-0.374918	0.137036	0.722754	RYFVTNDEVNYSSV	generic|tr_Q6IMK8_Q6IMK8_MOUSE_REVERSED	|generic|tr_E9Q745_E9Q745_MOUSE_REVERSED|
"""index: 3721, intensity: 3761.0, mobility: 0.947"""	-0.375034	0.137296	0.722972	WPLWPEMSMLS	generic|IP_3474506_TX=10090_REVERSED|
"""index: 3943, intensity: 6281.0, mobility: 1.026"""	-0.375132	0.137555	0.723155	QDYAAAAAAAAAAASYQAYAAGTYDIYPT	generic|sp_D3Z4I3_RBM24_MOUSE_REVERSED|
"""index: 26231, intensity: 31393.0, mobility: 1.121"""	-0.375323	0.137743	0.723513	MQLALDAIALALQTVIVPSLDKLNQIHTLLSDRLSAHSD	generic|tr_Q3UL39_Q3UL39_MOUSE__chr6_-1_29571032_29571127_ENSMUST00000170350__II_918815_REVERSED	|generic|tr_Q6DI95_Q6DI95_MOUSE__chr6_-1_29551848_29551937_ENSMUST00000170350__II_918815_REVERSED	|generic|sp_Q6P2B1_TNPO3_MOUSE__chr6_-1_29551848_29551937_ENSMUST00000170350__II_918815_REVERSED	|generic|sp_Q6P2B1-2_TNPO3_MOUSE__chr6_-1_29551848_29551937_ENSMUST00000170350__II_918825_REVERSED	|generic|sp_Q6P2B1-3_TNPO3_MOUSE__chr6_-1_29588019_29588096_ENSMUST00000170350_REVERSED|
"""index: 8840, intensity: 16615.0, mobility: 0.903"""	-0.375882	0.137895	0.724559	AAAAGGAGGAGGGGGGGGSGGGGGGGGGGGGAGPRSYGPYHN	generic|tr_E9Q6R4_E9Q6R4_MOUSE_REVERSED	|generic|tr_A0A338P6U8_A0A338P6U8_MOUSE_REVERSED	|generic|sp_E9Q4N7_ARI1B_MOUSE_REVERSED|
"""index: 10716, intensity: 15547.0, mobility: 1.141"""	-0.376663	0.138083	0.726018	QQFLRQSGSGKPTREEMMKKKEQFAALLVKNDIQEVQVVWLGCKEFQKKR	generic|sp_Q8CAS9_PARP9_MOUSE_REVERSED	|generic|sp_Q8CAS9-2_PARP9_MOUSE_REVERSED	|generic|tr_H7BWY5_H7BWY5_MOUSE_REVERSED|
"""index: 23451, intensity: 17252.0, mobility: 0.933"""	-0.377058	0.138306	0.726757	KEVFWIRR	generic|IP_3467476_TX=10090_REVERSED|
"""index: 16153, intensity: 4289.0, mobility: 0.794"""	-0.37725	0.138493	0.727116	PAMWPSPMSPIHRQ	generic|chr8_1_45763022_45763195_ENSMUST00000124544_REVERSED|
"""index: 10339, intensity: 2989.0, mobility: 1.153"""	-0.377753	0.138716	0.728052	RSWTMRFTMQLNLCF	generic|IP_1129413_TX=10090_REVERSED|
"""index: 1771, intensity: 3593.0, mobility: 0.841"""	-0.378178	0.138903	0.728845	AWCAEWIRLAEAEPFER	generic|tr_Q8BXD8_Q8BXD8_MOUSE_REVERSED	|generic|tr_Q6PFC0_Q6PFC0_MOUSE_REVERSED	|generic|tr_A2ABG4_A2ABG4_MOUSE_REVERSED|
"""index: 2873, intensity: 3104.0, mobility: 0.927"""	-0.378545	0.13909	0.729529	KNGVNEENTSRG	generic|tr_G5E8G4_G5E8G4_MOUSE_REVERSED|
"""index: 21961, intensity: 2532.0, mobility: 1.118"""	-0.379085	0.139349	0.730533	ERIHSRLRISSVFK	generic|sp_Q7TS63-2_ZFAT_MOUSE__II_1084708_REVERSED	|generic|tr_E0CX30_E0CX30_MOUSE_REVERSED	|generic|sp_Q7TS63_ZFAT_MOUSE_REVERSED|
"""index: 4334, intensity: 6019.0, mobility: 0.926"""	-0.379089	0.139607	0.730541	QRYHLTFPRLYPSHA	generic|tr_A0A217FL49_A0A217FL49_MOUSE__chr12_-1_112934810_112935037_ENSMUST00000222932__II_3505106_REVERSED	|generic|sp_Q9D142_NUD14_MOUSE__chr12_-1_112934810_112935037_ENSMUST00000222932__II_3505106_REVERSED	|generic|II_3505105_TX=10090_REVERSED	|generic|tr_A0A1Y7VLW5_A0A1Y7VLW5_MOUSE__chr12_-1_112935040_112942071_ENSMUST00000221497_REVERSED|
"""index: 3822, intensity: 2621.0, mobility: 1.096"""	-0.379105	0.139793	0.73057	DRLESLMNDLKLNDDALST	generic|tr_A0A087WSP0_A0A087WSP0_MOUSE__chr1_1_34161097_34161162_ENSMUST00000183331__II_1042653_REVERSED	|generic|sp_Q91ZU6-4_DYST_MOUSE__chr1_1_34161097_34161162_ENSMUST00000183331__II_1042653_REVERSED	|generic|tr_S4R1Y6_S4R1Y6_MOUSE__II_1042653_REVERSED	|generic|tr_E9Q9X1_E9Q9X1_MOUSE__chr1_1_34161097_34161162_ENSMUST00000183331_REVERSED	|generic|tr_S4R1P5_S4R1P5_MOUSE__chr1_1_34161097_34161162_ENSMUST00000183331_REVERSED	|generic|sp_Q91ZU6_DYST_MOUSE__chr1_1_34161097_34161162_ENSMUST00000183331_REVERSED	|generic|sp_Q91ZU6-2_DYST_MOUSE__chr1_1_34161097_34161162_ENSMUST00000183331_REVERSED	|generic|sp_Q91ZU6-3_DYST_MOUSE__chr1_1_34161097_34161162_ENSMUST00000183331_REVERSED|
"""index: 15341, intensity: 9059.0, mobility: 0.901"""	-0.379558	0.140015	0.731413	DMLETTTGASTSPASPSPVILNR	generic|tr_Q8C188_Q8C188_MOUSE__II_1043689_REVERSED	|generic|tr_A0A087WNX4_A0A087WNX4_MOUSE__II_1043695_REVERSED	|generic|tr_E9PVD9_E9PVD9_MOUSE__II_1043707_REVERSED	|generic|tr_Q8BY69_Q8BY69_MOUSE__II_1043695_REVERSED	|generic|tr_Q8BX59_Q8BX59_MOUSE_REVERSED	|generic|tr_Q148W2_Q148W2_MOUSE_REVERSED	|generic|tr_E9PVE0_E9PVE0_MOUSE_REVERSED	|generic|tr_Q148W1_Q148W1_MOUSE_REVERSED	|generic|tr_A0A087WP15_A0A087WP15_MOUSE_REVERSED|
"""index: 27657, intensity: 3405.0, mobility: 0.878"""	-0.379654	0.140238	0.731592	EVKSKAASYKRKYLA	generic|IP_870774_TX=10090_REVERSED|
"""index: 10297, intensity: 3242.0, mobility: 1.220"""	-0.380368	0.140423	0.732917	QRGRPYMRKIYFWASTRRTRASEKCRQRTWSLRMIHC	generic|IP_1008804_TX=10090_REVERSED|
"""index: 28289, intensity: 4986.0, mobility: 1.031"""	-0.380862	0.140609	0.733832	PQPYQLQTVPQL	generic|sp_Q8VI38_GBGT1_MOUSE_REVERSED|
"""index: 22625, intensity: 14481.0, mobility: 0.774"""	-0.381072	0.140831	0.734222	GCHYEPTVCICREK	generic|tr_Q540M6_Q540M6_MOUSE__II_950716_REVERSED	|generic|tr_Q8C4K3_Q8C4K3_MOUSE__II_950707_REVERSED	|generic|tr_B1ASL6_B1ASL6_MOUSE__II_950706_REVERSED	|generic|sp_O35714-2_TNR18_MOUSE__II_950706_REVERSED	|generic|sp_O35714-3_TNR18_MOUSE__II_950706_REVERSED	|generic|sp_O35714-4_TNR18_MOUSE__II_950706_REVERSED|
"""index: 5615, intensity: 2597.0, mobility: 0.941"""	-0.3811	0.141088	0.734274	FVVFSIVCSYFMGSFFFV	generic|IP_948949_TX=10090_REVERSED|
"""index: 16179, intensity: 3841.0, mobility: 1.001"""	-0.381162	0.141346	0.734389	LWEVGMSVVKADP	generic|sp_Q3U435_MMP25_MOUSE__II_3488709_REVERSED	|generic|tr_A0A3B2WCE2_A0A3B2WCE2_MOUSE_REVERSED	|generic|tr_A0A3B2W7R0_A0A3B2W7R0_MOUSE_REVERSED|
"""index: 9387, intensity: 2680.0, mobility: 1.154"""	-0.381395	0.141604	0.73482	EIYIYSQCLACLRYIMAQLTIYIYIYTYIHMYNLKENI	generic|IP_3482647_TX=10090_REVERSED|
"""index: 11582, intensity: 3842.0, mobility: 0.889"""	-0.381423	0.141862	0.734873	QSVPMRADRTWLPVAKGPVT	generic|IP_1051174_TX=10090_REVERSED|
"""index: 6835, intensity: 6921.0, mobility: 1.027"""	-0.381663	0.142084	0.735316	GWLFCLPISCVVQNQGTRDRP	generic|tr_Q8BTM6_Q8BTM6_MOUSE__II_955610_REVERSED|
"""index: 26314, intensity: 14070.0, mobility: 0.996"""	-0.381864	0.142195	0.735688	GRAGAGGAPVQAAVTPRRGGAGEL	generic|chr4_1_148164274_148164375_ENSMUST00000047951_REVERSED|
"""index: 2116, intensity: 3618.0, mobility: 0.833"""	-0.382424	0.142452	0.736723	SWAGMATNDRGHYIIAQ	generic|IP_856154_TX=10090_REVERSED|
"""index: 10873, intensity: 4493.0, mobility: 1.024"""	-0.382499	0.142563	0.736862	VGTRAGSGPGPGGAPIEPDGHVAAAWI	generic|tr_Q8BPL4_Q8BPL4_MOUSE_REVERSED|
"""index: 16426, intensity: 19151.0, mobility: 1.182"""	-0.383294	0.142747	0.73833	SWAEKLDVLWYFARKM	generic|IP_866969_TX=10090_REVERSED|
"""index: 6760, intensity: 3210.0, mobility: 1.179"""	-0.383407	0.143004	0.738537	SLFPPRFM	generic|IP_1044957_TX=10090_REVERSED|
"""index: 3087, intensity: 4662.0, mobility: 0.952"""	-0.383453	0.143261	0.738623	VMSVASTRGRLCLDMRQAGAMPSRPKP	generic|tr_E9PYK8_E9PYK8_MOUSE__chr1_1_34807113_34807295_ENSMUST00000160855__II_1047199_REVERSED|
"""index: 9472, intensity: 10158.0, mobility: 1.061"""	-0.383607	0.143519	0.738907	EKGPEGAPGAPGPAGAPGPPGVRGASGPF	generic|sp_Q3U962_CO5A2_MOUSE_REVERSED|
"""index: 2505, intensity: 3382.0, mobility: 0.831"""	-0.383771	0.143739	0.73921	TPGIDNRSADLNTIRPM	generic|sp_Q5S006_LRRK2_MOUSE__chr15_1_91815428_91815535_ENSMUST00000137657__II_1090234_REVERSED|
"""index: 17554, intensity: 84594.0, mobility: 0.830"""	-0.384039	0.143959	0.739703	NGYSFLMHHRGQIF	generic|IP_904803_TX=10090_REVERSED|
"""index: 20959, intensity: 3040.0, mobility: 0.926"""	-0.38415	0.144179	0.739908	CVYVCVCARRQRQRNEWNSNKDESEGRSPERR	generic|IP_903069_TX=10090_REVERSED|
"""index: 4710, intensity: 3032.0, mobility: 1.230"""	-0.384302	0.144362	0.740187	QFDTVVFINEFEPSDLSE	generic|tr_H3BIZ5_H3BIZ5_MOUSE__II_986818_REVERSED	|generic|tr_Q8C9Y7_Q8C9Y7_MOUSE__II_986818_REVERSED	|generic|sp_Q07139_ECT2_MOUSE__II_986823_REVERSED	|generic|tr_A0A2X0SFE3_A0A2X0SFE3_MOUSE__II_986823_REVERSED	|generic|sp_Q07139-2_ECT2_MOUSE__II_986823_REVERSED	|generic|tr_H3BK10_H3BK10_MOUSE_REVERSED	|generic|tr_H3BL29_H3BL29_MOUSE_REVERSED	|generic|tr_H3BIW1_H3BIW1_MOUSE_REVERSED|
"""index: 11218, intensity: 10787.0, mobility: 1.230"""	-0.384734	0.144581	0.740982	CEPWKVLRTCVRYHLG	generic|IP_1130757_TX=10090_REVERSED|
"""index: 10382, intensity: 6943.0, mobility: 1.061"""	-0.385544	0.144801	0.742471	RKYIYQEMQFDPNTGGLHTRAALFKLVDKKKMQLADLAGSM	generic|IP_3463834_TX=10090_REVERSED|
"""index: 19012, intensity: 3338.0, mobility: 0.879"""	-0.385883	0.145021	0.743093	FHSSKLVL	generic|tr_A0A140LI52_A0A140LI52_MOUSE__II_894396_REVERSED	|generic|sp_E9Q355_CTSG1_MOUSE__II_894592_REVERSED	|generic|sp_E9Q355-2_CTSG1_MOUSE__II_894592_REVERSED	|generic|II_894575_TX=10090_REVERSED	|generic|II_894583_TX=10090_REVERSED	|generic|sp_C6KI89_CTSG2_MOUSE_REVERSED	|generic|tr_A0A140LJ05_A0A140LJ05_MOUSE_REVERSED	|generic|sp_E9Q355-3_CTSG1_MOUSE_REVERSED|
"""index: 13530, intensity: 11234.0, mobility: 1.148"""	-0.386025	0.145277	0.743353	SADWVVVTHDFSGTIIRDGSTDFSLSIIEAL	generic|tr_D3Z7A5_D3Z7A5_MOUSE__II_1032689_REVERSED	|generic|tr_Q9D4T2_Q9D4T2_MOUSE__II_1032689_REVERSED|
"""index: 10993, intensity: 4138.0, mobility: 0.914"""	-0.386035	0.145534	0.743372	QLHWLTTSYIEMGEVRFSEI	generic|sp_A2A6Q5_CDC27_MOUSE_REVERSED	|generic|sp_A2A6Q5-2_CDC27_MOUSE_REVERSED	|generic|sp_A2A6Q5-3_CDC27_MOUSE_REVERSED	|generic|tr_Q3TTW1_Q3TTW1_MOUSE_REVERSED|
"""index: 13761, intensity: 3265.0, mobility: 1.083"""	-0.38613	0.145641	0.743546	PWFLANPGRASSDTM	generic|sp_Q99PI5-2_LPIN2_MOUSE__chr17_1_71225015_71225245_ENSMUST00000135589_REVERSED|
"""index: 1139, intensity: 10285.0, mobility: 0.810"""	-0.387905	0.145897	0.746796	QPLALGLPDPSYPLT	generic|IP_852148_TX=10090_REVERSED|
"""index: 20189, intensity: 3586.0, mobility: 1.012"""	-0.387921	0.146154	0.746826	DKLIQFDSMSLL	generic|tr_A6H695_A6H695_MOUSE_REVERSED	|generic|sp_Q3V1F8_EPHX3_MOUSE_REVERSED	|generic|tr_A0A0R4J127_A0A0R4J127_MOUSE_REVERSED	|generic|tr_G3XA19_G3XA19_MOUSE_REVERSED|
"""index: 21440, intensity: 5205.0, mobility: 0.889"""	-0.387992	0.146298	0.746954	FAVAARLSSDL	generic|sp_Q9D6E4_TTC9B_MOUSE_REVERSED|
"""index: 9026, intensity: 3600.0, mobility: 0.835"""	-0.389656	0.146554	0.74999	EASDLRAKVAELSDEK	generic|sp_Q922J3_CLIP1_MOUSE__chr5_-1_123590789_123590845_ENSMUST00000125340__II_931266_REVERSED	|generic|sp_Q922J3-2_CLIP1_MOUSE__chr5_-1_123590789_123590845_ENSMUST00000125340__II_931266_REVERSED	|generic|tr_D3Z2Z1_D3Z2Z1_MOUSE__chr5_-1_123590789_123590845_ENSMUST00000125340__II_931266_REVERSED	|generic|tr_F6RCU2_F6RCU2_MOUSE__chr5_-1_123590789_123590845_ENSMUST00000125340__II_931276_REVERSED	|generic|tr_F8WIA1_F8WIA1_MOUSE__chr5_-1_123590789_123590845_ENSMUST00000125340__II_931266_REVERSED	|generic|tr_Q8C0S5_Q8C0S5_MOUSE__chr5_-1_123641774_123641875_ENSMUST00000144121_REVERSED	|generic|tr_D3Z3M7_D3Z3M7_MOUSE__chr5_-1_123590789_123590845_ENSMUST00000125340_REVERSED|
"""index: 2798, intensity: 2721.0, mobility: 0.931"""	-0.389911	0.146735	0.750453	KMRPPPFWNMLNMPLEFNLVPNE	generic|tr_F6Z9A1_F6Z9A1_MOUSE__chr9_1_80130743_80130862_ENSMUST00000175999__II_846447_REVERSED	|generic|sp_Q6P7W0_SENP6_MOUSE__chr9_1_80130743_80130862_ENSMUST00000175999__II_846447_REVERSED	|generic|sp_Q6P7W0-2_SENP6_MOUSE__chr9_1_80130743_80130862_ENSMUST00000175999__II_846447_REVERSED	|generic|II_846452_TX=10090_REVERSED|
"""index: 7274, intensity: 3857.0, mobility: 0.967"""	-0.39004	0.146953	0.750687	TPFANGTGNSNQFT	generic|chr12_1_71989749_71989844_ENSMUST00000223272_REVERSED|
"""index: 2428, intensity: 4154.0, mobility: 0.837"""	-0.39023	0.147134	0.751034	RMGPRNDEGDGKTSKPI	generic|sp_O89050_MKLN1_MOUSE__chr6_1_31398881_31398958_ENSMUST00000134315__II_918363_REVERSED	|generic|II_918406_TX=10090_REVERSED|
"""index: 9556, intensity: 7917.0, mobility: 1.119"""	-0.390597	0.147352	0.7517	EKVDLMDKLDHIEGAQTGKEEAMDQIQKTKKNLMTEKEELR	generic|II_912549_TX=10090_REVERSED	|generic|tr_V9GXH3_V9GXH3_MOUSE__chr6_-1_119694567_119694731_ENSMUST00000185139_REVERSED	|generic|tr_V9GXF0_V9GXF0_MOUSE__chr6_-1_119694567_119694731_ENSMUST00000185139_REVERSED	|generic|chr6_-1_119761105_119761311_ENSMUST00000185139_REVERSED	|generic|tr_V9GXP8_V9GXP8_MOUSE__chr6_-1_119694567_119694731_ENSMUST00000185139_REVERSED	|generic|tr_F8VPM7_F8VPM7_MOUSE__chr6_-1_119694567_119694731_ENSMUST00000185139_REVERSED	|generic|sp_Q99MI1_RB6I2_MOUSE__chr6_-1_119694567_119694731_ENSMUST00000185139_REVERSED	|generic|sp_Q99MI1-2_RB6I2_MOUSE__chr6_-1_119694567_119694731_ENSMUST00000185139_REVERSED	|generic|tr_V9GWT6_V9GWT6_MOUSE__chr6_-1_119694567_119694731_ENSMUST00000185139_REVERSED	|generic|tr_V9GX53_V9GX53_MOUSE__chr6_-1_119694567_119694731_ENSMUST00000185139_REVERSED|
"""index: 13799, intensity: 3132.0, mobility: 0.857"""	-0.390812	0.147495	0.75209	QNLSRIYE	generic|tr_Q3UMX3_Q3UMX3_MOUSE__chr18_1_12169266_12169313_ENSMUST00000155431__II_1057831_REVERSED	|generic|sp_Q8VC42_RMC1_MOUSE__chr18_1_12169266_12169313_ENSMUST00000155431__II_1057831_REVERSED|
"""index: 9718, intensity: 5091.0, mobility: 0.987"""	-0.391783	0.147751	0.753852	TQGPIVGAPTVQGAPLVGSPVARGVSIVGPSTAQLVGSNVSPGMPL	generic|sp_Q8CHC8_ADNP2_MOUSE_REVERSED|
"""index: 19772, intensity: 2769.0, mobility: 1.141"""	-0.39192	0.148006	0.7541	EWMPKIGEKFLHFDSHGTLDGPRVMHSYFK	generic|tr_D3Z729_D3Z729_MOUSE_REVERSED	|generic|tr_Q80ZJ3_Q80ZJ3_MOUSE_REVERSED	|generic|tr_Q0P688_Q0P688_MOUSE_REVERSED	|generic|tr_M0QWD1_M0QWD1_MOUSE_REVERSED	|generic|tr_Q9D334_Q9D334_MOUSE_REVERSED	|generic|tr_D3Z730_D3Z730_MOUSE_REVERSED	|generic|tr_Q3UUT0_Q3UUT0_MOUSE_REVERSED	|generic|sp_Q8BMB3_IF4E2_MOUSE_REVERSED	|generic|tr_D3YUV9_D3YUV9_MOUSE_REVERSED	|generic|tr_G3X9H1_G3X9H1_MOUSE_REVERSED|
"""index: 5011, intensity: 2916.0, mobility: 0.992"""	-0.391966	0.14811	0.754183	HFIAVAMLHSACTSFAKRRGEASNMR	generic|tr_Q8VEZ9_Q8VEZ9_MOUSE_REVERSED|
"""index: 5469, intensity: 4567.0, mobility: 1.022"""	-0.393	0.148366	0.756055	GLFLLSFCSCVVSQ	generic|IP_1091072_TX=10090_REVERSED|
"""index: 16713, intensity: 3533.0, mobility: 1.225"""	-0.393046	0.148545	0.756138	QLDRLILGEWPSLGARPI	generic|tr_Q04188_Q04188_MOUSE_REVERSED|
"""index: 18740, intensity: 3699.0, mobility: 0.956"""	-0.393359	0.148611	0.756704	ELQMKSQKSGQNPVDGLW	generic|IP_940233_TX=10090_REVERSED|
"""index: 22387, intensity: 3591.0, mobility: 0.973"""	-0.393851	0.148828	0.757591	NRQTHKHKR	generic|IP_995052_TX=10090_REVERSED|
"""index: 20796, intensity: 3086.0, mobility: 1.075"""	-0.393956	0.149045	0.75778	VVTNGVMCLVFILLYSSIFVAAVQPQ	generic|tr_Q924N0_Q924N0_MOUSE_REVERSED	|generic|sp_Q924H0_NPFF2_MOUSE_REVERSED|
"""index: 16361, intensity: 3269.0, mobility: 1.043"""	-0.394234	0.149299	0.758281	ELFEQYRRQELEVEGRMAEIAQN	generic|IP_3472692_TX=10090_REVERSED	|generic|IP_3507050_TX=10090_REVERSED|
"""index: 20141, intensity: 2554.0, mobility: 1.054"""	-0.394591	0.149554	0.758924	RELIKKRDMDR	generic|IP_948427_TX=10090_REVERSED|
"""index: 13989, intensity: 3994.0, mobility: 0.864"""	-0.394762	0.149809	0.759231	MGGYARFDE	generic|IP_3481004_TX=10090_REVERSED|
"""index: 12758, intensity: 3882.0, mobility: 1.099"""	-0.394771	0.149911	0.759248	IMQSVTEHLSNPSEEACLLLLRGSRPIGA	generic|IP_914177_TX=10090_REVERSED|
"""index: 1378, intensity: 3915.0, mobility: 0.864"""	-0.395679	0.150165	0.760881	WRNVFGCLH	generic|tr_A0A494B959_A0A494B959_MOUSE_REVERSED	|generic|sp_Q8CG85_MAMC2_MOUSE_REVERSED	|generic|tr_A0A0R4J0J7_A0A0R4J0J7_MOUSE_REVERSED	|generic|tr_Q3U4I9_Q3U4I9_MOUSE_REVERSED|
"""index: 4734, intensity: 5911.0, mobility: 1.091"""	-0.396075	0.150343	0.761592	ASPGTHHH	generic|IP_843768_TX=10090_REVERSED|
"""index: 5932, intensity: 2858.0, mobility: 0.866"""	-0.39629	0.150598	0.761977	IMQLLSSAMKIKAS	generic|IP_1073566_TX=10090_REVERSED|
"""index: 2025, intensity: 3322.0, mobility: 0.784"""	-0.396363	0.150814	0.762109	TWTSKGPCSPVEPPKFLRC	generic|IP_896266_TX=10090_REVERSED|
"""index: 17227, intensity: 5535.0, mobility: 0.928"""	-0.396442	0.15103	0.76225	LPGPDGAPLPFPP	generic|chr7_-1_118984109_118984366_ENSMUST00000008878_REVERSED|
"""index: 25319, intensity: 3952.0, mobility: 1.051"""	-0.397312	0.151284	0.763808	IQLFHYKGKKQT	generic|IP_3471094_TX=10090_REVERSED|
"""index: 12872, intensity: 30750.0, mobility: 1.193"""	-0.397483	0.151461	0.764113	QSFAKVWAYMKIFKIYTLVENMKQVRD	generic|sp_Q9R1X5_MRP5_MOUSE__chr16_-1_20405385_20405531_ENSMUST00000134962__II_3486883_REVERSED	|generic|tr_A0A338P7E4_A0A338P7E4_MOUSE__II_3453132_REVERSED	|generic|tr_F8WJ10_F8WJ10_MOUSE__chr16_-1_20405385_20405531_ENSMUST00000134962_REVERSED|
"""index: 24331, intensity: 2745.0, mobility: 1.032"""	-0.39757	0.151715	0.76427	GWCSGPSPLELSCLI	generic|IP_847081_TX=10090_REVERSED|
"""index: 24919, intensity: 15140.0, mobility: 0.949"""	-0.397631	0.151854	0.764379	KRYLYFHQI	generic|tr_Q3TC99_Q3TC99_MOUSE__chr11_-1_73193051_73193101_ENSMUST00000144658_REVERSED	|generic|tr_Q542U5_Q542U5_MOUSE__chr11_-1_73188426_73188545_ENSMUST00000130101_REVERSED|
"""index: 5213, intensity: 7262.0, mobility: 0.866"""	-0.398043	0.152069	0.765114	DNVDTVQLEAQLIKLPN	generic|tr_Q925L2_Q925L2_MOUSE_REVERSED	|generic|tr_Q3UH89_Q3UH89_MOUSE_REVERSED	|generic|tr_Q91Y01_Q91Y01_MOUSE_REVERSED|
"""index: 687, intensity: 3581.0, mobility: 0.824"""	-0.398481	0.152323	0.765895	SSEDVQLAFWRSE	generic|tr_Q8K048_Q8K048_MOUSE__chr4_1_127124070_127124177_ENSMUST00000106097__II_956091_REVERSED	|generic|tr_B2RU44_B2RU44_MOUSE__chr4_1_127124070_127124177_ENSMUST00000106097__II_956091_REVERSED	|generic|tr_A2A7U2_A2A7U2_MOUSE__chr4_1_127124070_127124177_ENSMUST00000106097__II_956091_REVERSED	|generic|tr_Q8BS54_Q8BS54_MOUSE__chr4_1_127124070_127124177_ENSMUST00000106097__II_956091_REVERSED	|generic|tr_Q9QXK1_Q9QXK1_MOUSE__chr4_1_127124070_127124177_ENSMUST00000106097__II_956091_REVERSED|
"""index: 2313, intensity: 5764.0, mobility: 0.790"""	-0.398527	0.152577	0.765979	MRLYKQPSAAAASAAAAA	generic|II_965737_TX=10090_REVERSED	|generic|sp_B1AXD8_AKIR2_MOUSE_REVERSED|
"""index: 8345, intensity: 10651.0, mobility: 1.044"""	-0.398837	0.152753	0.76653	TLCMGPPHAARLDVVVGGANQLGTP	generic|chr2_1_181379852_181379977_ENSMUST00000029105_REVERSED|
"""index: 29026, intensity: 21608.0, mobility: 0.851"""	-0.399148	0.153007	0.767086	YWTGSKSL	generic|chr4_-1_129649330_129650777_ENSMUST00000102590_REVERSED|
"""index: 20297, intensity: 3137.0, mobility: 1.102"""	-0.399206	0.153261	0.767189	STLFAAGLTNKFDSTQ	generic|sp_Q8CHS2_DJC22_MOUSE_REVERSED|
"""index: 16214, intensity: 7562.0, mobility: 0.924"""	-0.399471	0.153475	0.767661	DSSILLDRHATRPDLTLDA	generic|tr_G3UYJ8_G3UYJ8_MOUSE_REVERSED	|generic|tr_A2RT81_A2RT81_MOUSE_REVERSED|
"""index: 11186, intensity: 4151.0, mobility: 1.037"""	-0.399756	0.153729	0.768168	SRKMKGKRLFNFYVKQQS	generic|sp_Q6P8Y7_SNX31_MOUSE_REVERSED|
"""index: 967, intensity: 4025.0, mobility: 0.922"""	-0.399895	0.153944	0.768414	RCSVKSSFQAM	generic|chr17_-1_48393147_48393272_ENSMUST00000078800_REVERSED|
"""index: 4214, intensity: 24331.0, mobility: 0.850"""	-0.400147	0.154197	0.768863	TSSTLLAWRSVGGQRI	generic|chr3_1_96188142_96188423_ENSMUST00000133665_REVERSED|
"""index: 12372, intensity: 6304.0, mobility: 0.957"""	-0.400155	0.154451	0.768876	EIFPFTRPDGVSMSKMQLV	generic|tr_D3YTV3_D3YTV3_MOUSE__chr14_-1_99987447_99987476_ENSMUST00000228216__II_896191_REVERSED	|generic|tr_A0A0R4J217_A0A0R4J217_MOUSE__chr14_-1_99987447_99987476_ENSMUST00000228216_REVERSED	|generic|tr_Q66JM5_Q66JM5_MOUSE__chr14_-1_99987447_99987476_ENSMUST00000228216_REVERSED	|generic|sp_Q9DBV3_DHX34_MOUSE__chr14_-1_99987447_99987476_ENSMUST00000228216_REVERSED|
"""index: 18854, intensity: 3502.0, mobility: 1.130"""	-0.400616	0.154665	0.769695	MFHTLIATIMVWVFV	generic|IP_987633_TX=10090_REVERSED|
"""index: 24535, intensity: 3759.0, mobility: 1.104"""	-0.401057	0.154919	0.770478	SYSAAYQELDLTPNEVVYNVDPANQPD	generic|II_1125455_TX=10090_REVERSED	|generic|tr_Q3MIA8_Q3MIA8_MOUSE__chr11_1_120787733_120787795_ENSMUST00000153678_REVERSED	|generic|sp_Q99LD4_CSN1_MOUSE__chr11_1_120787733_120787795_ENSMUST00000153678_REVERSED	|generic|sp_Q99LD4-2_CSN1_MOUSE__chr11_1_120787733_120787795_ENSMUST00000153678_REVERSED	|generic|tr_G3UXW9_G3UXW9_MOUSE__chr11_1_120787733_120787795_ENSMUST00000153678_REVERSED	|generic|tr_A0A140LJB7_A0A140LJB7_MOUSE__chr11_1_120787733_120787795_ENSMUST00000153678_REVERSED	|generic|tr_B1ATU4_B1ATU4_MOUSE__chr11_1_120787733_120787795_ENSMUST00000153678_REVERSED|
"""index: 1665, intensity: 3824.0, mobility: 0.885"""	-0.401074	0.155172	0.770508	ARWQWDRHHVAPWPLY	generic|IP_1075002_TX=10090_REVERSED|
"""index: 5096, intensity: 3573.0, mobility: 0.795"""	-0.401254	0.155426	0.770828	SEVVPVPTVPALVPGM	generic|tr_Q3U6F1_Q3U6F1_MOUSE_REVERSED	|generic|tr_A0A0J9YTV5_A0A0J9YTV5_MOUSE_REVERSED	|generic|tr_E9Q7W0_E9Q7W0_MOUSE_REVERSED	|generic|sp_P31266_SUH_MOUSE_REVERSED	|generic|sp_P31266-2_SUH_MOUSE_REVERSED|
"""index: 20077, intensity: 77832.0, mobility: 0.912"""	-0.401352	0.155522	0.771	EIRAHKEIR	generic|sp_Q8K2Y7_RM47_MOUSE__chr3_-1_32736638_32736721_ENSMUST00000192021__II_988463_REVERSED|
"""index: 7943, intensity: 47296.0, mobility: 0.885"""	-0.401937	0.155539	0.772035	QPSFTRGELENMIDYIILSPMKIASL	generic|tr_Q8BSI7_Q8BSI7_MOUSE__chr6_-1_71908630_71908710_ENSMUST00000206879__II_914026_REVERSED	|generic|sp_Q14C51_PTCD3_MOUSE__chr6_-1_71908630_71908710_ENSMUST00000206879__II_914026_REVERSED	|generic|II_914038_TX=10090_REVERSED|
"""index: 5736, intensity: 9389.0, mobility: 1.069"""	-0.403234	0.155792	0.774326	SQPTVVSFM	generic|tr_Q8K1C4_Q8K1C4_MOUSE__IP_1002309_REVERSED|
"""index: 13182, intensity: 28633.0, mobility: 1.157"""	-0.403287	0.155926	0.77442	EADVKVVAYYPLNVFVPANDNQDEVTVKVV	generic|tr_Q9QXA3_Q9QXA3_MOUSE_REVERSED	|generic|tr_A0A1L1SQU7_A0A1L1SQU7_MOUSE_REVERSED	|generic|tr_A0A087WRT4_A0A087WRT4_MOUSE_REVERSED	|generic|tr_F2Z4A3_F2Z4A3_MOUSE_REVERSED|
"""index: 23360, intensity: 4007.0, mobility: 1.153"""	-0.404154	0.156139	0.775947	YLGVACAWLLSAALVAGV	generic|II_3497953_TX=10090_REVERSED	|generic|sp_Q9D938_TM160_MOUSE__chr7_1_16455169_16455426_ENSMUST00000209536_REVERSED|
"""index: 13380, intensity: 4638.0, mobility: 1.021"""	-0.404229	0.156353	0.776079	EFDLLMTPTPAMHRGMLMTVKEM	generic|tr_W8QK46_W8QK46_MOUSE_REVERSED|
"""index: 17733, intensity: 4785.0, mobility: 1.314"""	-0.404529	0.156605	0.776606	CLREMPMKEMNKIKSCIYAIM	generic|IP_839016_TX=10090_REVERSED|
"""index: 527, intensity: 2583.0, mobility: 0.850"""	-0.404609	0.156739	0.776746	TGQVDEAETI	generic|sp_Q7TS63-2_ZFAT_MOUSE__II_1084708_REVERSED	|generic|sp_Q7TS63_ZFAT_MOUSE_REVERSED|
"""index: 25019, intensity: 9885.0, mobility: 0.983"""	-0.40479	0.156991	0.777064	RKFALFFFF	generic|IP_931480_TX=10090_REVERSED|
"""index: 12561, intensity: 7747.0, mobility: 1.066"""	-0.405403	0.157244	0.77814	LKLSCVCQMRKQVRSKEQASEKEQVGVSR	generic|IP_949109_TX=10090_REVERSED|
"""index: 3400, intensity: 4751.0, mobility: 0.887"""	-0.40551	0.157496	0.778328	LDSTYWAPRLSLIYQPHGQI	generic|IP_870547_TX=10090_REVERSED|
"""index: 9810, intensity: 5194.0, mobility: 1.003"""	-0.405532	0.15755	0.778366	WISDADTVNVVGIQPASLDIDFTKEWYPVLL	generic|tr_Q8C7M8_Q8C7M8_MOUSE__II_1026081_REVERSED	|generic|tr_Q6P3C3_Q6P3C3_MOUSE__II_1026081_REVERSED	|generic|sp_O09165_CASQ1_MOUSE__II_1026081_REVERSED|
"""index: 6266, intensity: 27867.0, mobility: 1.022"""	-0.4059	0.157762	0.77901	QTLERTAHCPLTWMACPLIQA	generic|IP_827731_TX=10090_REVERSED|
"""index: 930, intensity: 3083.0, mobility: 0.832"""	-0.405927	0.157855	0.779059	YNSLTGSSSM	generic|sp_P28357_HXD9_MOUSE_REVERSED|
"""index: 21016, intensity: 2833.0, mobility: 1.208"""	-0.406459	0.158107	0.77999	WDILCSQLHESLASFPLGE	generic|IP_1097675_TX=10090_REVERSED|
"""index: 24500, intensity: 4565.0, mobility: 1.100"""	-0.406469	0.158319	0.780007	IVVCMVLDSHLVERVSQRMKEPLPDPPEVRATELSREELE	generic|sp_Q8VI59_PCX3_MOUSE__chr19_-1_5681428_5681472_ENSMUST00000147161__II_1058255_REVERSED	|generic|sp_Q8VI59-2_PCX3_MOUSE__chr19_-1_5681428_5681472_ENSMUST00000147161__II_1058255_REVERSED	|generic|tr_F7DCB1_F7DCB1_MOUSE__chr19_-1_5681428_5681472_ENSMUST00000147161_REVERSED	|generic|tr_F6SDA4_F6SDA4_MOUSE_REVERSED|
"""index: 517, intensity: 3155.0, mobility: 0.867"""	-0.406934	0.15853	0.78082	WVKQPSRMS	generic|IP_1031359_TX=10090_REVERSED|
"""index: 10999, intensity: 8682.0, mobility: 1.044"""	-0.407013	0.158782	0.780957	GVSHNHHLTAFFTDRLASLVSLRLWRFFSQDKFTPTEPTGQSY	generic|sp_Q80U16_RIPR2_MOUSE__chr13_1_24671807_24671914_ENSMUST00000132689__II_1108214_REVERSED	|generic|sp_Q80U16-2_RIPR2_MOUSE__chr13_1_24671807_24671914_ENSMUST00000132689__II_1108214_REVERSED	|generic|tr_A6PW28_A6PW28_MOUSE__chr13_1_24671807_24671914_ENSMUST00000132689__II_1108204_REVERSED|
"""index: 9578, intensity: 20578.0, mobility: 0.984"""	-0.407085	0.158874	0.781084	SKFSKQFVVSYHGSRQNQTDFSPQYILFVMEGSFLQRYWLI	generic|tr_A0A075B650_A0A075B650_MOUSE__chr5_1_4061161_4061190_ENSMUST00000044492_REVERSED|
"""index: 9246, intensity: 5494.0, mobility: 0.925"""	-0.407698	0.159085	0.782151	QIRDTTGAMPRGSDALAPPHYPK	generic|tr_Q05B96_Q05B96_MOUSE_REVERSED	|generic|tr_Q5SV55_Q5SV55_MOUSE_REVERSED	|generic|sp_Q9CSB4_PAR3L_MOUSE_REVERSED	|generic|sp_Q9CSB4-2_PAR3L_MOUSE_REVERSED|
"""index: 12511, intensity: 2519.0, mobility: 0.847"""	-0.407912	0.159137	0.782525	GLPYRSALCQPATFRHLVRPLSM	generic|sp_Q9D5H4_FTMT_MOUSE_REVERSED|
"""index: 14830, intensity: 3636.0, mobility: 0.949"""	-0.408718	0.159348	0.783928	QRHSDAGFGWQLG	generic|IP_918654_TX=10090_REVERSED|
"""index: 10865, intensity: 9171.0, mobility: 1.080"""	-0.408911	0.159598	0.784263	MELAAGEKTLAEALEAAVGDRMLA	generic|tr_Q9CQ47_Q9CQ47_MOUSE_REVERSED	|generic|tr_C0IQA3_C0IQA3_MOUSE_REVERSED|
"""index: 17548, intensity: 12357.0, mobility: 0.951"""	-0.40895	0.159769	0.78433	CSPDLTYSWFAFLLILAM	generic|IP_923030_TX=10090_REVERSED|
"""index: 20642, intensity: 23154.0, mobility: 0.859"""	-0.409182	0.16002	0.784733	YYEYGKWPK	generic|II_3460239_TX=10090_REVERSED|
"""index: 10027, intensity: 26436.0, mobility: 0.976"""	-0.409392	0.160271	0.785097	QFQDENIGIEKLYSELLK	generic|tr_Q99JR9_Q99JR9_MOUSE_REVERSED	|generic|tr_Q5SNY8_Q5SNY8_MOUSE_REVERSED	|generic|sp_Q8C6E0_CFA36_MOUSE_REVERSED|
"""index: 7075, intensity: 5189.0, mobility: 1.008"""	-0.409703	0.160481	0.785637	IWTSSDLPYIYKFSFNHKI	generic|sp_P06684_CO5_MOUSE_REVERSED	|generic|tr_A0A0J9YUU3_A0A0J9YUU3_MOUSE_REVERSED	|generic|tr_Q99KX9_Q99KX9_MOUSE_REVERSED|
"""index: 13092, intensity: 4778.0, mobility: 1.100"""	-0.409853	0.160611	0.785897	TVKTSEPFGGWTWEMHPESRLLSESPKVELE	generic|tr_Q3UWC4_Q3UWC4_MOUSE__chr17_1_71233902_71233931_ENSMUST00000142842__II_1064831_REVERSED	|generic|sp_Q99PI5_LPIN2_MOUSE__chr17_1_71233902_71233931_ENSMUST00000142842__II_1064821_REVERSED	|generic|tr_E9PWN0_E9PWN0_MOUSE__chr17_1_71233902_71233931_ENSMUST00000142842__II_1064821_REVERSED	|generic|sp_Q99PI5-2_LPIN2_MOUSE__chr17_1_71225015_71225245_ENSMUST00000135589_REVERSED|
"""index: 8314, intensity: 3895.0, mobility: 0.846"""	-0.410275	0.16083	0.786627	ELLYYLIFIYDL	generic|tr_A0A140LIA1_A0A140LIA1_MOUSE__II_879597_REVERSED	|generic|tr_A0A140LHT5_A0A140LHT5_MOUSE__II_879600_REVERSED	|generic|II_879604_TX=10090_REVERSED	|generic|sp_Q8BWC0_TPC2_MOUSE_REVERSED	|generic|tr_B2RUK7_B2RUK7_MOUSE_REVERSED	|generic|tr_Q80UQ1_Q80UQ1_MOUSE_REVERSED|
"""index: 12546, intensity: 7440.0, mobility: 1.001"""	-0.410547	0.16083	0.787098	EEERTPTSMQSRKSQARSLICERWVRR	generic|tr_E9QLJ3_E9QLJ3_MOUSE__chr5_1_118671015_118671101_ENSMUST00000201614__II_937578_REVERSED	|generic|sp_Q6JPI3_MD13L_MOUSE__chr5_1_118671015_118671101_ENSMUST00000201614__II_937578_REVERSED	|generic|tr_A0A0J9YUA8_A0A0J9YUA8_MOUSE__chr5_1_118671015_118671101_ENSMUST00000201614_REVERSED	|generic|tr_Q6GQS5_Q6GQS5_MOUSE__chr5_1_118761292_118761402_ENSMUST00000202538_REVERSED|
"""index: 22339, intensity: 3157.0, mobility: 1.002"""	-0.412366	0.16096	0.790236	KLLFSTKMLIVD	generic|chr12_-1_119170719_119170973_ENSMUST00000026360__IP_1111678_TX=10090_REVERSED|
"""index: 20245, intensity: 3917.0, mobility: 0.801"""	-0.412805	0.161169	0.790991	HHLGRLLGPEGGLACH	generic|IP_1086206_TX=10090_REVERSED|
"""index: 9458, intensity: 31421.0, mobility: 0.895"""	-0.413111	0.161419	0.791516	TQHERHLPAPHPGLQTASAGR	generic|IP_929896_TX=10090_REVERSED|
"""index: 28020, intensity: 4636.0, mobility: 1.202"""	-0.413385	0.161669	0.791986	QLNTFYNVAAFEILASFV	generic|sp_P16305_GBRA6_MOUSE_REVERSED	|generic|sp_P16305-2_GBRA6_MOUSE_REVERSED	|generic|sp_P16305-3_GBRA6_MOUSE_REVERSED	|generic|sp_P16305-4_GBRA6_MOUSE_REVERSED|
"""index: 17196, intensity: 5670.0, mobility: 1.125"""	-0.413444	0.161919	0.792088	FHTNRLLDYLNYSLLEFVLCLHNRFMFHRKLHVIYYKMETDH	generic|sp_Q9Z188_DYR1B_MOUSE_REVERSED	|generic|sp_Q9Z188-2_DYR1B_MOUSE_REVERSED	|generic|sp_Q9Z188-3_DYR1B_MOUSE_REVERSED|
"""index: 5616, intensity: 3191.0, mobility: 0.880"""	-0.41361	0.162128	0.792371	YALVSVGEKSSNYALKTSLTL	generic|IP_960305_TX=10090_REVERSED|
"""index: 27818, intensity: 9937.0, mobility: 1.078"""	-0.414384	0.162338	0.793698	TWMLTATSSSSLTRT	generic|chr8_-1_46103525_46103614_ENSMUST00000110378_REVERSED|
"""index: 2814, intensity: 2812.0, mobility: 0.906"""	-0.414464	0.162344	0.793834	EEEKEYTLPAQKREPHKHH	generic|tr_E9QAQ7_E9QAQ7_MOUSE__chr4_-1_133693754_133694038_ENSMUST00000138473_REVERSED	|generic|sp_A2BH40_ARI1A_MOUSE__chr4_-1_133693754_133694038_ENSMUST00000138473_REVERSED	|generic|sp_A2BH40-2_ARI1A_MOUSE__chr4_-1_133693754_133694038_ENSMUST00000138473_REVERSED	|generic|sp_A2BH40-3_ARI1A_MOUSE__chr4_-1_133693754_133694038_ENSMUST00000138473_REVERSED	|generic|sp_A2BH40-4_ARI1A_MOUSE__chr4_-1_133693754_133694038_ENSMUST00000138473_REVERSED	|generic|tr_Q8C846_Q8C846_MOUSE_REVERSED|
"""index: 21273, intensity: 2784.0, mobility: 1.224"""	-0.415421	0.162512	0.795469	ALVLGTQSSCEPCGSVGKAGAPLWRVQSPTTPARCPAPLPCLP	generic|IP_944582_TX=10090_REVERSED|
"""index: 528, intensity: 3547.0, mobility: 0.851"""	-0.415563	0.162681	0.795712	TGQVDEAETI	generic|sp_Q7TS63-2_ZFAT_MOUSE__II_1084708_REVERSED	|generic|sp_Q7TS63_ZFAT_MOUSE_REVERSED|
"""index: 2166, intensity: 3707.0, mobility: 0.836"""	-0.415763	0.162889	0.796051	LEQSNRIFWSGVFWK	generic|IP_1039634_TX=10090_REVERSED|
"""index: 16159, intensity: 7971.0, mobility: 0.819"""	-0.416034	0.163016	0.796515	EYSIMDHLAHAISY	generic|tr_E9Q4U5_E9Q4U5_MOUSE__II_3497895_REVERSED	|generic|tr_A0A3B2WBA1_A0A3B2WBA1_MOUSE__II_3497895_REVERSED	|generic|tr_X5HXP0_X5HXP0_MOUSE_REVERSED	|generic|tr_A0A3B2WD15_A0A3B2WD15_MOUSE_REVERSED|
"""index: 21151, intensity: 2915.0, mobility: 1.065"""	-0.416523	0.163265	0.797346	HYIADRIPLAIGFPLTELDRLTFGVS	generic|sp_P53995_APC1_MOUSE__II_999968_REVERSED	|generic|tr_A2ATQ5_A2ATQ5_MOUSE__II_999968_REVERSED	|generic|tr_B7ZNX2_B7ZNX2_MOUSE__II_999968_REVERSED|
"""index: 11125, intensity: 5201.0, mobility: 1.031"""	-0.416864	0.163514	0.797925	NKRCSYNPIFTSLGTLWYFVNRLANRQLYPVNYIELGLSTNP	generic|tr_A0A3B2WBG2_A0A3B2WBG2_MOUSE__II_3465281_REVERSED	|generic|tr_E9Q0G7_E9Q0G7_MOUSE__II_3465282_REVERSED	|generic|tr_A0A3B2WB78_A0A3B2WB78_MOUSE_REVERSED	|generic|tr_A0A3B2WD89_A0A3B2WD89_MOUSE_REVERSED|
"""index: 20232, intensity: 5213.0, mobility: 0.837"""	-0.41688	0.163722	0.797953	KDTTRELL	generic|sp_P08032_SPTA1_MOUSE__II_1025651_REVERSED	|generic|II_1025656_TX=10090_REVERSED|
"""index: 15291, intensity: 4466.0, mobility: 0.990"""	-0.417082	0.163971	0.798295	WMAGAAVLLADKKAGPLAEHDETAVIKTECVM	generic|tr_A0A0R4J0R4_A0A0R4J0R4_MOUSE_REVERSED	|generic|sp_Q3UGX3_NAT8L_MOUSE_REVERSED|
"""index: 3793, intensity: 3168.0, mobility: 0.851"""	-0.417117	0.16422	0.798354	QLAKGGHSNK	generic|tr_Q8CGG0_Q8CGG0_MOUSE_REVERSED	|generic|tr_Q8CGG0_Q8CGG0_MOUSE_REVERSED|
"""index: 4944, intensity: 3198.0, mobility: 0.926"""	-0.41729	0.164469	0.798649	QARGDLPTNLW	generic|IP_957204_TX=10090_REVERSED|
"""index: 16867, intensity: 2609.0, mobility: 1.186"""	-0.417552	0.164718	0.799092	MYMGMYLYMYMGMYLY	generic|IP_1069828_TX=10090_REVERSED	|generic|IP_1069828_TX=10090_REVERSED|
"""index: 13397, intensity: 3585.0, mobility: 1.115"""	-0.417629	0.164966	0.799222	SETGPEIQTTQARSI	generic|IP_3479145_TX=10090_REVERSED|
"""index: 2465, intensity: 3364.0, mobility: 0.801"""	-0.418037	0.16501	0.799915	KSDVGYNQ	generic|IP_1143087_TX=10090_REVERSED|
"""index: 17163, intensity: 2685.0, mobility: 1.064"""	-0.418455	0.165258	0.800622	RLSCAPGTKSIGTPQP	generic|IP_891531_TX=10090_REVERSED|
"""index: 21037, intensity: 4118.0, mobility: 0.875"""	-0.418571	0.165507	0.800817	VLFTVFIVM	generic|tr_Q8VF55_Q8VF55_MOUSE__II_3464689_REVERSED|
"""index: 3385, intensity: 3439.0, mobility: 0.906"""	-0.418731	0.165714	0.801088	LTPKRCMTRYNWRHR	generic|chr6_1_92164218_92167502_ENSMUST00000113460_REVERSED|
"""index: 14525, intensity: 24250.0, mobility: 0.803"""	-0.418883	0.165963	0.801344	GVPPGMRR	generic|sp_Q8R081_HNRPL_MOUSE__chr9_-1_107231624_107231653_ENSMUST00000044532__II_894841_REVERSED	|generic|tr_G3UY38_G3UY38_MOUSE__chr7_1_28821868_28821906_ENSMUST00000174882__II_894841_REVERSED	|generic|tr_G5E924_G5E924_MOUSE__chr7_1_28821868_28821906_ENSMUST00000174882__II_894845_REVERSED	|generic|tr_Q3UMT7_Q3UMT7_MOUSE_REVERSED|
"""index: 12119, intensity: 4038.0, mobility: 1.132"""	-0.418978	0.166211	0.801505	QYDRLKERSAWDKEPADEPISLLEVPGQVQ	generic|tr_A2APY6_A2APY6_MOUSE__chr12_-1_73284743_73284772_ENSMUST00000116420__II_998659_REVERSED	|generic|tr_B2RXU2_B2RXU2_MOUSE__chr2_-1_140158476_140158592_ENSMUST00000137005__II_998659_REVERSED	|generic|II_998661_TX=10090_REVERSED|
"""index: 3438, intensity: 2848.0, mobility: 0.804"""	-0.419186	0.166418	0.801855	TSQMKIQQPKSNMPS	generic|tr_A0A2R8W725_A0A2R8W725_MOUSE__II_3482992_REVERSED	|generic|II_3485020_TX=10090_REVERSED	|generic|sp_O08582_GTPB1_MOUSE__chr15_1_79713369_79713482_ENSMUST00000231095_REVERSED|
"""index: 19415, intensity: 11747.0, mobility: 0.936"""	-0.419562	0.166625	0.802489	KKNQWSLEA	generic|chr13_1_104189859_104192065_ENSMUST00000022225_REVERSED|
"""index: 28942, intensity: 3633.0, mobility: 1.521"""	-0.419856	0.166832	0.802984	LIWHGVINRTYLYTKFKKKAFVQA	generic|IP_1116536_TX=10090_REVERSED|
"""index: 4796, intensity: 4599.0, mobility: 0.948"""	-0.420128	0.167039	0.803442	QRPGRPFLWW	generic|IP_951338_TX=10090_REVERSED|
"""index: 23178, intensity: 5541.0, mobility: 1.164"""	-0.420303	0.167246	0.803736	WHYGSTTLEEKGKNWTSQFERLKKEM	generic|tr_D3Z5Y6_D3Z5Y6_MOUSE_REVERSED|
"""index: 20284, intensity: 3467.0, mobility: 0.997"""	-0.420352	0.167411	0.803818	SVPLPQYVQFLISLLF	generic|IP_1145978_TX=10090_REVERSED|
"""index: 13383, intensity: 4246.0, mobility: 0.959"""	-0.421024	0.167659	0.804948	FNRNLDTGICTSNQNRSRNK	generic|sp_P15089_CBPA3_MOUSE_REVERSED|
"""index: 19446, intensity: 3023.0, mobility: 1.114"""	-0.421241	0.167865	0.805311	DTYTSMVLVLRFVDM	generic|IP_993375_TX=10090_REVERSED|
"""index: 5481, intensity: 5173.0, mobility: 0.775"""	-0.421694	0.168071	0.80607	MPISNGPFSFFK	generic|IP_840491_TX=10090_REVERSED|
"""index: 12803, intensity: 12123.0, mobility: 1.031"""	-0.421874	0.168278	0.806371	IMLSSPMPWPQCSVYQVHGVKVGSEEEVERRVADEITEGPEI	generic|sp_Q9DCN1_NUD12_MOUSE__chr17_-1_59002181_59002288_ENSMUST00000174108__II_1062068_REVERSED	|generic|tr_Q3UGL8_Q3UGL8_MOUSE__chr17_-1_59002181_59002288_ENSMUST00000174108__II_1062068_REVERSED|
"""index: 6430, intensity: 3474.0, mobility: 1.085"""	-0.421955	0.168525	0.806506	SRLGKGNNMNPYQTWGPTRPPFSV	generic|tr_Q9DAC6_Q9DAC6_MOUSE_REVERSED|
"""index: 16630, intensity: 3386.0, mobility: 0.784"""	-0.421984	0.168773	0.806555	GSIQVPSR	generic|sp_P40226_TPO_MOUSE_REVERSED	|generic|sp_P40226-2_TPO_MOUSE_REVERSED	|generic|tr_A0A338P6S5_A0A338P6S5_MOUSE_REVERSED|
"""index: 7154, intensity: 4233.0, mobility: 0.875"""	-0.422121	0.168979	0.806784	LQWQLPYMF	generic|tr_D3Z3Y6_D3Z3Y6_MOUSE_REVERSED	|generic|sp_O08524_TECTB_MOUSE_REVERSED	|generic|tr_F6Z818_F6Z818_MOUSE_REVERSED|
"""index: 18227, intensity: 6075.0, mobility: 0.931"""	-0.422598	0.169143	0.807581	YEVTFIMVCA	generic|sp_Q9Z0V1-2_KCND3_MOUSE__chr3_1_105459635_105459925_ENSMUST00000141694_REVERSED	|generic|sp_Q9Z0V1-3_KCND3_MOUSE__chr3_1_105459635_105459925_ENSMUST00000141694_REVERSED	|generic|sp_Q9Z0V2_KCND2_MOUSE_REVERSED	|generic|tr_B2RUE0_B2RUE0_MOUSE__chr3_1_105459635_105459925_ENSMUST00000141694_REVERSED|
"""index: 20531, intensity: 3704.0, mobility: 1.104"""	-0.422922	0.169391	0.808121	HQPSATPTVEVGPGAASP	generic|tr_Q3UL40_Q3UL40_MOUSE__chr7_1_130729638_130729832_ENSMUST00000207789__II_878174_REVERSED	|generic|tr_E9Q9Z4_E9Q9Z4_MOUSE__chr7_1_130729638_130729832_ENSMUST00000207789__II_878174_REVERSED	|generic|tr_E9Q8T1_E9Q8T1_MOUSE__chr7_1_130729638_130729832_ENSMUST00000207789__II_878174_REVERSED	|generic|tr_A0A140LI64_A0A140LI64_MOUSE_REVERSED	|generic|tr_A0A140LI86_A0A140LI86_MOUSE__chr7_1_130729638_130729832_ENSMUST00000207789_REVERSED	|generic|tr_A0A140LHH8_A0A140LHH8_MOUSE_REVERSED|
"""index: 24650, intensity: 3884.0, mobility: 0.932"""	-0.423037	0.169554	0.808313	TYGTRLLVEP	generic|sp_Q8BYR2_LATS1_MOUSE_REVERSED|
"""index: 9787, intensity: 5049.0, mobility: 1.072"""	-0.423566	0.169802	0.809194	YGGAGGAGGGGGPGGGGPGGAAVPDVASVNL	generic|sp_P0C192_LRC4B_MOUSE__chr16_1_91662218_91662247_ENSMUST00000117633_REVERSED|
"""index: 1114, intensity: 2595.0, mobility: 0.785"""	-0.423649	0.17005	0.809332	TMSKKPSESKIPQT	generic|sp_F8VPN2_TEX15_MOUSE__chr5_-1_121525207_121525236_ENSMUST00000031410__II_864881_REVERSED	|generic|sp_F8VPN2-2_TEX15_MOUSE__chr5_-1_121525207_121525236_ENSMUST00000031410__II_864881_REVERSED|
"""index: 16297, intensity: 4938.0, mobility: 0.916"""	-0.423653	0.170297	0.809339	TSFLYFGLIAFIIMFFL	generic|sp_Q9EQJ0_TPC1_MOUSE__chr5_-1_120549487_120549534_ENSMUST00000200708_REVERSED	|generic|sp_Q9EQJ0-2_TPC1_MOUSE__chr5_-1_120549487_120549534_ENSMUST00000200708_REVERSED	|generic|tr_Q3UV38_Q3UV38_MOUSE__chr5_-1_120549487_120549534_ENSMUST00000200708_REVERSED|
"""index: 11809, intensity: 16995.0, mobility: 0.904"""	-0.42369	0.170502	0.8094	LSEWLNDESRWVRAKA	generic|IP_3462430_TX=10090_REVERSED|
"""index: 3932, intensity: 5789.0, mobility: 0.840"""	-0.423736	0.17075	0.809477	LSLPNMISTSMISAVSKY	generic|IP_1148957_TX=10090_REVERSED|
"""index: 21343, intensity: 6484.0, mobility: 1.032"""	-0.423739	0.170955	0.809482	THSLLSLCLLR	generic|II_1142086_TX=10090_REVERSED|
"""index: 4430, intensity: 5482.0, mobility: 0.833"""	-0.423775	0.17116	0.809542	RVSLHHQYGSFLLRHNVSDGVLHIS	generic|tr_F6SXC2_F6SXC2_MOUSE__chr9_1_62847600_62847644_ENSMUST00000138276__II_848805_REVERSED	|generic|tr_Q3U466_Q3U466_MOUSE__chr9_1_62847600_62847644_ENSMUST00000138276_REVERSED	|generic|tr_A0PJN2_A0PJN2_MOUSE__chr9_1_62847600_62847644_ENSMUST00000138276_REVERSED|
"""index: 1560, intensity: 3546.0, mobility: 0.872"""	-0.424201	0.171323	0.810251	IYPIHVYSH	generic|IP_1053696_TX=10090_REVERSED|
"""index: 17717, intensity: 3119.0, mobility: 1.226"""	-0.424457	0.171527	0.810675	FWQGRMVPIKDPNWYVP	generic|tr_A0A2I3BQ73_A0A2I3BQ73_MOUSE_REVERSED|
"""index: 25223, intensity: 5313.0, mobility: 1.038"""	-0.424546	0.171732	0.810822	PALHTFIEKTK	generic|tr_Q3TH34_Q3TH34_MOUSE__chr19_1_60834961_60835002_ENSMUST00000142375__II_1047527_REVERSED	|generic|sp_Q9D8N2_DEN10_MOUSE__chr19_1_60834961_60835002_ENSMUST00000142375__II_1047537_REVERSED|
"""index: 10561, intensity: 3540.0, mobility: 1.100"""	-0.424866	0.171894	0.811352	TFSGEVFFILSADMTP	generic|II_1137596_TX=10090_REVERSED|
"""index: 18799, intensity: 4118.0, mobility: 1.078"""	-0.425219	0.172056	0.811938	HLAWEGLHQLQYPT	generic|IP_885241_TX=10090_REVERSED|
"""index: 7225, intensity: 8658.0, mobility: 1.040"""	-0.42538	0.172303	0.812204	YPVCRFAVGLGDREPLPPVKEM	generic|IP_1098364_TX=10090_REVERSED|
"""index: 14558, intensity: 6106.0, mobility: 1.024"""	-0.425386	0.17255	0.812214	HQQTDLLLQKMHPSFAPLSVPCIQ	generic|IP_923970_TX=10090_REVERSED|
"""index: 8684, intensity: 22858.0, mobility: 1.093"""	-0.425467	0.172797	0.812348	MYKDYGELERLKKIEFLNGEVALLCIQSDSLISQPLMSLEL	generic|tr_Q8JZX5_Q8JZX5_MOUSE_REVERSED|
"""index: 25888, intensity: 2651.0, mobility: 0.866"""	-0.425478	0.173001	0.812366	LKWQRKMLPR	generic|IP_1090184_TX=10090_REVERSED	|generic|IP_3485493_TX=10090_REVERSED|
"""index: 8116, intensity: 6919.0, mobility: 0.965"""	-0.425716	0.173205	0.812759	MEKLFPHDASLKREMHLNELATPAVS	generic|sp_Q32M21_GSDA2_MOUSE__II_1127520_REVERSED	|generic|tr_A0A679B178_A0A679B178_MOUSE__II_1127520_REVERSED|
"""index: 28017, intensity: 4424.0, mobility: 0.909"""	-0.42607	0.173452	0.813345	QPLPLPHEHAT	generic|IP_1094212_TX=10090_REVERSED|
"""index: 18330, intensity: 2963.0, mobility: 0.847"""	-0.4261	0.173698	0.813395	DIKEPLEP	generic|sp_P33434_MMP2_MOUSE__chr8_1_92852594_92852665_ENSMUST00000211691__II_3453461_REVERSED	|generic|sp_P33434-2_MMP2_MOUSE__chr8_1_92852594_92852665_ENSMUST00000211691__II_3453461_REVERSED	|generic|tr_Q6GXA5_Q6GXA5_MOUSE_REVERSED|
"""index: 12352, intensity: 5711.0, mobility: 1.118"""	-0.426172	0.173945	0.813512	LQYRTERYGELDRMQIQLLSLDRLIQ	generic|sp_Q9DBB4_NAA16_MOUSE__II_3444483_REVERSED	|generic|tr_A0A0A6YW80_A0A0A6YW80_MOUSE_REVERSED	|generic|tr_A0A0A6YX86_A0A0A6YX86_MOUSE_REVERSED	|generic|sp_Q80UM3_NAA15_MOUSE_REVERSED	|generic|tr_E9PZ53_E9PZ53_MOUSE_REVERSED	|generic|tr_G3X8Y3_G3X8Y3_MOUSE_REVERSED	|generic|tr_A0A0A6YXF4_A0A0A6YXF4_MOUSE_REVERSED|
"""index: 9194, intensity: 2862.0, mobility: 0.737"""	-0.426424	0.174192	0.813929	DLGSNLPP	generic|sp_Q80VR3_ST1C1_MOUSE_REVERSED|
"""index: 8036, intensity: 5917.0, mobility: 1.051"""	-0.426644	0.174439	0.814291	YPVCRFAVGLGDREPLPPVKEM	generic|IP_1098364_TX=10090_REVERSED|
"""index: 13830, intensity: 5120.0, mobility: 1.024"""	-0.426885	0.174685	0.814689	QHRSIWEPPSYVRTGDFDTYPEDHLLAGSGFDILKI	generic|tr_Q8R1Z0_Q8R1Z0_MOUSE_REVERSED	|generic|sp_Q62070_PIM2_MOUSE_REVERSED	|generic|sp_Q62070-2_PIM2_MOUSE_REVERSED	|generic|sp_Q62070-3_PIM2_MOUSE_REVERSED	|generic|tr_F6WGR1_F6WGR1_MOUSE_REVERSED|
"""index: 13255, intensity: 10739.0, mobility: 1.067"""	-0.427101	0.174932	0.815044	EQYLIQTGNEQVVK	generic|sp_Q0EEE2_PTHD3_MOUSE_REVERSED	|generic|sp_Q0EEE2-2_PTHD3_MOUSE_REVERSED	|generic|tr_B7ZN87_B7ZN87_MOUSE_REVERSED|
"""index: 17138, intensity: 4806.0, mobility: 0.845"""	-0.427159	0.175092	0.81514	LSILPGEL	generic|IP_1064146_TX=10090_REVERSED	|generic|tr_Q499F8_Q499F8_MOUSE	|generic|sp_Q8R2V3_ZN445_MOUSE	|generic|tr_A0A1L1STL2_A0A1L1STL2_MOUSE	|generic|tr_A0A1L1SQ84_A0A1L1SQ84_MOUSE	|generic|tr_A0A1L1STQ8_A0A1L1STQ8_MOUSE|
"""index: 11478, intensity: 3996.0, mobility: 1.000"""	-0.427337	0.175296	0.815432	LNFEPNPDAAIIY	generic|IP_981462_TX=10090_REVERSED|
"""index: 1813, intensity: 3332.0, mobility: 0.941"""	-0.427472	0.175413	0.815654	LSSQQLEGIDCGH	generic|IP_3493309_TX=10090_REVERSED|
"""index: 10858, intensity: 11012.0, mobility: 1.081"""	-0.427879	0.175659	0.816322	GPQVVQPLGGCDAMKLLTTNIPDL	generic|tr_Q8VCV2_Q8VCV2_MOUSE_REVERSED	|generic|sp_Q9QYF9_NDRG3_MOUSE_REVERSED|
"""index: 5551, intensity: 3425.0, mobility: 0.874"""	-0.427918	0.175862	0.816386	SCLSMTASMLHSQFRSFCLSNK	generic|IP_1056665_TX=10090_REVERSED|
"""index: 10767, intensity: 18714.0, mobility: 0.851"""	-0.428008	0.176108	0.816534	LLESLSPLLPKWKEWGIRLLVCM	generic|chr16_-1_73985653_74015948_ENSMUST00000117785__IP_1074468_TX=10090_REVERSED|
"""index: 14816, intensity: 3596.0, mobility: 0.846"""	-0.428118	0.176311	0.816714	LMLKLGNR	generic|sp_O88990_ACTN3_MOUSE__II_1058627_REVERSED	|generic|tr_Q5FW75_Q5FW75_MOUSE_REVERSED	|generic|sp_Q9JI91_ACTN2_MOUSE_REVERSED	|generic|tr_Q8K3Q4_Q8K3Q4_MOUSE_REVERSED|
"""index: 15151, intensity: 4019.0, mobility: 1.094"""	-0.428176	0.176557	0.816809	QDLRRGSCLQEIKTY	generic|chr5_1_30861826_30861999_ENSMUST00000201347__II_944558_TX=10090_REVERSED|
"""index: 7563, intensity: 4811.0, mobility: 1.040"""	-0.428368	0.176804	0.817124	YPVCRFAVGLGDREPLPPVKEM	generic|IP_1098364_TX=10090_REVERSED|
"""index: 21962, intensity: 4673.0, mobility: 0.951"""	-0.428526	0.17705	0.817383	RSLIMPNQPNL	generic|tr_Q5XJV5_Q5XJV5_MOUSE__chr2_-1_155395715_155395834_ENSMUST00000146942__II_996872_REVERSED	|generic|tr_F6M2J9_F6M2J9_MOUSE__chr2_-1_155395715_155395834_ENSMUST00000146942__II_996872_REVERSED	|generic|tr_Q3UQD5_Q3UQD5_MOUSE__chr2_-1_155395715_155395834_ENSMUST00000146942__II_996872_REVERSED	|generic|sp_Q9JL19_NCOA6_MOUSE__chr2_-1_155395715_155395834_ENSMUST00000146942__II_996872_REVERSED	|generic|tr_Q71E74_Q71E74_MOUSE_REVERSED	|generic|tr_A2AQM9_A2AQM9_MOUSE_REVERSED	|generic|tr_F6M2K0_F6M2K0_MOUSE_REVERSED	|generic|tr_Q3TAG3_Q3TAG3_MOUSE_REVERSED	|generic|tr_F6M2K1_F6M2K1_MOUSE_REVERSED|
"""index: 19722, intensity: 5599.0, mobility: 0.864"""	-0.428661	0.177296	0.817604	EPPLTPILTG	generic|IP_1052930_TX=10090_REVERSED|
"""index: 4493, intensity: 5004.0, mobility: 0.868"""	-0.428849	0.177542	0.817912	ADEFAHFSIRCLVMPGASGSRP	generic|IP_885019_TX=10090_REVERSED|
"""index: 27489, intensity: 3055.0, mobility: 1.071"""	-0.429007	0.177745	0.818171	EERWPVAGALGPMR	generic|chr4_1_150406347_150406622_ENSMUST00000105682__IP_952038_TX=10090_REVERSED|
"""index: 10124, intensity: 5364.0, mobility: 0.854"""	-0.429332	0.177991	0.818702	STDPLFVCATSLGMLLQV	generic|IP_2430075_TX=10090_REVERSED|
"""index: 8211, intensity: 3396.0, mobility: 0.816"""	-0.429455	0.178237	0.818901	RSVPLVPDP	generic|chr1_-1_60493594_60495477_ENSMUST00000140485__IP_1038330_TX=10090_REVERSED|
"""index: 12869, intensity: 4441.0, mobility: 1.056"""	-0.429495	0.178484	0.818968	IEQWSSRPSREPSPRRWRVAVWMPL	generic|IP_876458_TX=10090_REVERSED|
"""index: 18669, intensity: 3653.0, mobility: 1.011"""	-0.429501	0.17851	0.818977	ISPNDNHAVMGPKPFEPSSVGPGKHMSPL	generic|IP_875096_TX=10090_REVERSED|
"""index: 6302, intensity: 4909.0, mobility: 1.077"""	-0.42977	0.178712	0.819417	AHIRTINYLMKQTYAWFCHLQTKLYFWRCYESSIGSQNGSHNHWNAIVAA	generic|IP_3486235_TX=10090_REVERSED|
"""index: 27228, intensity: 28789.0, mobility: 0.946"""	-0.429829	0.178958	0.819513	IQHSKGGREVL	generic|IP_900612_TX=10090_REVERSED|
"""index: 9278, intensity: 4367.0, mobility: 1.035"""	-0.429844	0.179115	0.819536	LFFMIVIYIYCSKYSSSFIL	generic|IP_3459841_TX=10090_REVERSED|
"""index: 16050, intensity: 3028.0, mobility: 0.910"""	-0.430439	0.179317	0.820505	MPKSSSIWNR	generic|IP_1115156_TX=10090_REVERSED|
"""index: 2012, intensity: 2533.0, mobility: 0.968"""	-0.430458	0.179431	0.820536	MRTTMMMKQRE	generic|IP_874929_TX=10090_REVERSED|
"""index: 15952, intensity: 8642.0, mobility: 0.974"""	-0.430625	0.179676	0.820809	FFISGLTPHSLLHPCPGQDGL	generic|IP_3487949_TX=10090_REVERSED|
"""index: 17164, intensity: 3525.0, mobility: 1.015"""	-0.430735	0.179921	0.820987	VEPRVPDEIGVVCICTLENLIDNENDW	generic|tr_D5L240_D5L240_MOUSE__chr6_-1_113774201_113774425_ENSMUST00000152831__II_632106_REVERSED	|generic|tr_F8WHB1_F8WHB1_MOUSE__chr6_-1_113774201_113774425_ENSMUST00000152831__II_632106_REVERSED	|generic|sp_Q9R0K7_AT2B2_MOUSE__chr6_-1_113774201_113774425_ENSMUST00000152831__II_632106_REVERSED	|generic|tr_S4R1C4_S4R1C4_MOUSE__chr6_-1_113774201_113774425_ENSMUST00000152831_REVERSED	|generic|chr6_-1_113773132_113773419_ENSMUST00000152831_REVERSED|
"""index: 13907, intensity: 3617.0, mobility: 1.035"""	-0.430776	0.180123	0.821054	QRENNPKICRVFHPQGVVMKSLLDMLSY	generic|tr_A2ASW0_A2ASW0_MOUSE__II_1013943_REVERSED	|generic|tr_F6QNG5_F6QNG5_MOUSE__II_1013943_REVERSED	|generic|sp_Q8K3H5_MYO3A_MOUSE_REVERSED|
"""index: 4674, intensity: 5918.0, mobility: 0.862"""	-0.430858	0.18028	0.821188	MGTGALNISFQ	generic|sp_P59511_ATS20_MOUSE_REVERSED	|generic|tr_Q0V926_Q0V926_MOUSE_REVERSED|
"""index: 8739, intensity: 12204.0, mobility: 1.039"""	-0.431051	0.180372	0.821501	GKWVKQIVIAGQDRSFKQQGNEWIRRDREEEKRIERMF	generic|sp_A6H690_IQCAL_MOUSE_REVERSED|
"""index: 11372, intensity: 10621.0, mobility: 1.072"""	-0.431125	0.180372	0.821622	EEKKAANIRMHEPIKYDPATKLNFDGMY	generic|sp_E9Q5M6_CFA44_MOUSE__II_1075305_REVERSED|
"""index: 27846, intensity: 6364.0, mobility: 1.002"""	-0.431616	0.180617	0.822417	IWEWLASWLW	generic|IP_3505550_TX=10090_REVERSED|
"""index: 21862, intensity: 37901.0, mobility: 1.034"""	-0.431844	0.180685	0.822787	FRINLLNFKY	generic|IP_902502_TX=10090_REVERSED|
"""index: 10750, intensity: 2585.0, mobility: 0.833"""	-0.432216	0.180885	0.823389	IAEPEPVKKYHKENI	generic|sp_G5E829_AT2B1_MOUSE__II_213398_REVERSED	|generic|tr_Q8K314_Q8K314_MOUSE__II_213398_REVERSED|
"""index: 5037, intensity: 3513.0, mobility: 1.089"""	-0.432503	0.181129	0.823854	NELMVDRYLDRQE	generic|tr_Q8VCI1_Q8VCI1_MOUSE_REVERSED	|generic|tr_S4R2A5_S4R2A5_MOUSE_REVERSED|
"""index: 29075, intensity: 13542.0, mobility: 1.330"""	-0.432598	0.181241	0.824006	KKQKKKKLNKHI	generic|IP_1128996_TX=10090_REVERSED|
"""index: 12526, intensity: 3741.0, mobility: 1.024"""	-0.433066	0.181308	0.824762	QQLPSSPIQKPSRPVEPFSISRESFFASS	generic|tr_Q8C9L0_Q8C9L0_MOUSE__II_1053144_REVERSED	|generic|tr_A1A5A1_A1A5A1_MOUSE__II_1053144_REVERSED	|generic|tr_E3VVQ8_E3VVQ8_MOUSE__II_1053149_REVERSED	|generic|tr_A0A1B0GS91_A0A1B0GS91_MOUSE__II_1053149_REVERSED	|generic|tr_E9Q3Z5_E9Q3Z5_MOUSE__II_1053149_REVERSED	|generic|sp_Q8K4L3_SVIL_MOUSE__II_1053149_REVERSED	|generic|sp_Q8K4L3-3_SVIL_MOUSE__II_1053149_REVERSED	|generic|tr_Q8K4L2_Q8K4L2_MOUSE_REVERSED|
"""index: 1080, intensity: 3846.0, mobility: 0.773"""	-0.433713	0.181419	0.825805	NATLSEMEEIIN	generic|sp_Q9QXL2_KI21A_MOUSE_REVERSED	|generic|sp_Q9QXL2-2_KI21A_MOUSE_REVERSED	|generic|sp_Q9QXL2-3_KI21A_MOUSE_REVERSED	|generic|sp_Q9QXL2-4_KI21A_MOUSE_REVERSED	|generic|tr_F8WGN6_F8WGN6_MOUSE_REVERSED	|generic|tr_E9Q0J5_E9Q0J5_MOUSE_REVERSED	|generic|tr_Q3UHE7_Q3UHE7_MOUSE_REVERSED|
"""index: 15744, intensity: 4109.0, mobility: 0.903"""	-0.434275	0.181663	0.826708	EYTEGLVPNFPKSGARFYT	generic|tr_Q8R1X8_Q8R1X8_MOUSE__chr2_1_76594768_76594890_ENSMUST00000184442__II_1006633_REVERSED	|generic|tr_V9GXX3_V9GXX3_MOUSE__chr2_1_76594768_76594890_ENSMUST00000184442__II_1006633_REVERSED	|generic|tr_Q5DTM2_Q5DTM2_MOUSE__chr2_1_76594768_76594890_ENSMUST00000184442_REVERSED	|generic|sp_Q8BXR9_OSBL6_MOUSE__chr2_1_76594768_76594890_ENSMUST00000184442_REVERSED	|generic|sp_Q8BXR9-2_OSBL6_MOUSE__chr2_1_76594768_76594890_ENSMUST00000184442_REVERSED	|generic|tr_F8WIZ7_F8WIZ7_MOUSE__chr2_1_76594768_76594890_ENSMUST00000184442_REVERSED|
"""index: 6070, intensity: 5631.0, mobility: 1.125"""	-0.434363	0.181818	0.826849	LSEPTIVGSCCPVSGPSPMH	generic|IP_882795_TX=10090_REVERSED|
"""index: 7775, intensity: 4337.0, mobility: 0.851"""	-0.435147	0.181929	0.828107	MITEGVVRI	generic|IP_3493753_TX=10090_REVERSED|
"""index: 5669, intensity: 5869.0, mobility: 1.050"""	-0.435387	0.182128	0.82849	KCTRRFRNIRLM	generic|tr_Q8VHS0_Q8VHS0_MOUSE_REVERSED	|generic|sp_O35290_ECP3_MOUSE_REVERSED	|generic|tr_B9EKM8_B9EKM8_MOUSE_REVERSED|
"""index: 3973, intensity: 4134.0, mobility: 0.872"""	-0.435554	0.182372	0.828758	FAIGANNVLVNLGGYEKRLFDR	generic|tr_A0A338P797_A0A338P797_MOUSE_REVERSED	|generic|sp_Q8K354_CBR3_MOUSE_REVERSED|
"""index: 8410, intensity: 3819.0, mobility: 1.028"""	-0.435723	0.182571	0.829027	MHWKAGLPSKLKMCDHINEK	generic|tr_Q059H2_Q059H2_MOUSE_REVERSED	|generic|sp_Q99MT7_GPR87_MOUSE_REVERSED|
"""index: 10968, intensity: 148933.0, mobility: 1.160"""	-0.43594	0.182814	0.829374	GAPARGSWQAGAKGGATASAAAAAAEALQSGRARRRNPERRRRWEGCS	generic|chr10_-1_80395495_80399362_ENSMUST00000105349_REVERSED|
"""index: 9775, intensity: 3355.0, mobility: 0.866"""	-0.436159	0.182968	0.829724	FVWHDLGVLLPDQHRLQ	generic|chr6_-1_124858773_124858982_ENSMUST00000046893__IP_906144_TX=10090_REVERSED|
"""index: 17735, intensity: 3134.0, mobility: 1.121"""	-0.437052	0.183167	0.831147	PRHHRAMSHRMPLALTYPSNPVCFRWVFGCRWGARAAAMKKNRMK	generic|sp_Q8R4P5-2_TMC1_MOUSE_REVERSED|
"""index: 16847, intensity: 2722.0, mobility: 1.053"""	-0.43721	0.18341	0.831397	PLWRAQCTCEVVTL	generic|chr9_1_108947454_108947721_ENSMUST00000026743__IP_842748_TX=10090_REVERSED|
"""index: 5812, intensity: 17382.0, mobility: 0.985"""	-0.437271	0.183564	0.831495	SIVSHTETHTHTHTHTHTDTQR	generic|IP_3491968_TX=10090_REVERSED|
"""index: 17264, intensity: 4582.0, mobility: 0.969"""	-0.437513	0.183718	0.83188	ESGFDGGAEKKSGKGGERSKK	generic|tr_B9EJ77_B9EJ77_MOUSE__chr2_1_59843827_59844123_ENSMUST00000147650__II_1008386_REVERSED	|generic|sp_Q0VGY8_TANC1_MOUSE__chr2_1_59843827_59844123_ENSMUST00000147650__II_1008386_REVERSED	|generic|tr_E9QAF9_E9QAF9_MOUSE__chr2_1_59843827_59844123_ENSMUST00000147650__II_1008386_REVERSED|
"""index: 24280, intensity: 3104.0, mobility: 1.108"""	-0.437687	0.183961	0.832156	DARAVEEMLSGACDQVPRPESNWPESGGR	generic|sp_Q9JJB1-2_T191C_MOUSE__chr16_1_17277543_17277596_ENSMUST00000232092__II_1079878_REVERSED	|generic|sp_Q9JJB1_T191C_MOUSE__chr16_1_17277531_17277596_ENSMUST00000232092__II_1079875_REVERSED	|generic|tr_A0A338P7A9_A0A338P7A9_MOUSE__chr16_1_17277531_17277596_ENSMUST00000232092__II_1079875_REVERSED	|generic|II_1079876_TX=10090_REVERSED	|generic|tr_A0A338P6N9_A0A338P6N9_MOUSE__chr16_1_17277564_17277596_ENSMUST00000232092_REVERSED|
"""index: 24665, intensity: 3046.0, mobility: 0.869"""	-0.437692	0.184159	0.832164	IVLPVVVTMFLQS	generic|sp_Q5PT53_NTCP7_MOUSE__II_3390252_REVERSED	|generic|sp_Q5PT53-2_NTCP7_MOUSE__II_3390252_REVERSED	|generic|II_3449227_TX=10090_REVERSED	|generic|II_3454357_TX=10090_REVERSED|
"""index: 27390, intensity: 2714.0, mobility: 1.307"""	-0.437821	0.184402	0.832368	EVSGFVQELAKLCEATTIAANNTKLIRIVDA	generic|sp_Q8C1C8_PNMA1_MOUSE_REVERSED|
"""index: 29167, intensity: 3400.0, mobility: 1.347"""	-0.43812	0.1846	0.832842	QLGKRRRKRRRRRRRR	generic|IP_852111_TX=10090_REVERSED|
"""index: 11203, intensity: 13367.0, mobility: 1.069"""	-0.438268	0.184843	0.833076	ERDPNPINELIMKAQQFHKSA	generic|sp_Q6PHQ8_NAA35_MOUSE__chr13_1_59595351_59595386_ENSMUST00000225670__II_1108419_REVERSED|
"""index: 14551, intensity: 4753.0, mobility: 0.928"""	-0.438288	0.184951	0.833108	RPASDRKMGLLVTCQRMFLSPKIFVM	generic|IP_976661_TX=10090_REVERSED|
"""index: 15943, intensity: 4019.0, mobility: 0.975"""	-0.438605	0.185194	0.833609	SAKFMRKFWLAGRCRMTALKGDVPQIDGQR	generic|IP_3506838_TX=10090_REVERSED|
"""index: 9338, intensity: 6486.0, mobility: 1.033"""	-0.438655	0.185437	0.833689	QQAMERALFQQQQQQRLLQ	generic|sp_Q8BXA1_GOLI4_MOUSE__chr3_-1_75892779_75893036_ENSMUST00000134444__II_983190_REVERSED	|generic|tr_D3YVW2_D3YVW2_MOUSE__chr3_-1_75892779_75893036_ENSMUST00000134444__II_983190_REVERSED|
"""index: 15220, intensity: 60381.0, mobility: 0.916"""	-0.438679	0.18568	0.833727	AAVDMSIASQEIYGAKAFETKL	generic|IP_3492921_TX=10090_REVERSED|
"""index: 738, intensity: 8635.0, mobility: 0.848"""	-0.438727	0.185922	0.833803	ERNTSGELGLWAAKLRSVWPSR	generic|IP_869030_TX=10090_REVERSED|
"""index: 3096, intensity: 2903.0, mobility: 0.972"""	-0.43878	0.186165	0.833886	SMWLCLSAGSEP	generic|chr17_-1_26087378_26090206_ENSMUST00000237875__IP_1068765_TX=10090_REVERSED	|generic|tr_A0A494B906_A0A494B906_MOUSE_REVERSED|
"""index: 19930, intensity: 4433.0, mobility: 0.815"""	-0.438796	0.186363	0.833911	DGDFMNKL	generic|tr_A0A5F8MQ25_A0A5F8MQ25_MOUSE__chr15_1_89275453_89275521_ENSMUST00000226875_REVERSED	|generic|tr_Q6A018_Q6A018_MOUSE__chr15_1_89275453_89275521_ENSMUST00000226875_REVERSED	|generic|tr_G3X9K4_G3X9K4_MOUSE__chr15_1_89275453_89275521_ENSMUST00000226875_REVERSED	|generic|sp_Q8R3Q2_PP6R2_MOUSE__chr15_1_89275453_89275521_ENSMUST00000226875_REVERSED|
"""index: 9244, intensity: 5097.0, mobility: 0.980"""	-0.439154	0.186605	0.834478	LFQANDRGRKWLFGERNGP	generic|tr_Q5SSK2_Q5SSK2_MOUSE_REVERSED	|generic|tr_Q3V340_Q3V340_MOUSE_REVERSED|
"""index: 8771, intensity: 2924.0, mobility: 1.026"""	-0.439359	0.186848	0.8348	RPPDREETRDDKRDDTRRWSSAEERESRLPPGRRDRDDRL	generic|tr_A0A494B9I0_A0A494B9I0_MOUSE_REVERSED	|generic|sp_P23116_EIF3A_MOUSE_REVERSED|
"""index: 17877, intensity: 84737.0, mobility: 0.937"""	-0.439497	0.187045	0.835019	ILYGNGKFPMQ	generic|chr5_-1_25315026_25315118_ENSMUST00000045291_REVERSED|
"""index: 8950, intensity: 4455.0, mobility: 0.907"""	-0.439615	0.187288	0.835204	NVAAGSPSPQSKVVGNKTKEESNMVEKYI	generic|sp_Q61831_MK10_MOUSE__chr14_-1_33382174_33382236_ENSMUST00000111945_REVERSED|
"""index: 17586, intensity: 340099.0, mobility: 0.882"""	-0.439675	0.187394	0.835299	GGGGGGAAAAAAAAAAAAAAVAGAGAAAAAAGGAGGAG	generic|tr_E9Q6R4_E9Q6R4_MOUSE_REVERSED	|generic|tr_A0A338P6U8_A0A338P6U8_MOUSE_REVERSED	|generic|sp_E9Q4N7_ARI1B_MOUSE_REVERSED|
"""index: 9602, intensity: 3596.0, mobility: 1.163"""	-0.440209	0.187591	0.83614	EALANDRAERLNRNEREYMERSASRLQDIELNTKLKIQELE	generic|tr_Q3UF45_Q3UF45_MOUSE__chr14_1_99150713_99150745_ENSMUST00000228598__II_3482272_REVERSED	|generic|tr_Q8BIR5_Q8BIR5_MOUSE__chr14_1_99179409_99179510_ENSMUST00000228598__II_3482267_REVERSED	|generic|tr_E9Q6K3_E9Q6K3_MOUSE__chr14_1_99150713_99150745_ENSMUST00000228598__II_3482274_REVERSED	|generic|II_3482262_TX=10090_REVERSED|
"""index: 17544, intensity: 4001.0, mobility: 0.933"""	-0.440254	0.187833	0.83621	GLPFSRSVDEL	generic|IP_3477802_TX=10090_REVERSED|
"""index: 2571, intensity: 3158.0, mobility: 0.901"""	-0.440534	0.188076	0.836651	AVLMPIAEDES	generic|tr_C6EQH2_C6EQH2_MOUSE_REVERSED	|generic|sp_Q4U2R1_HERC2_MOUSE_REVERSED	|generic|sp_Q4U2R1-2_HERC2_MOUSE_REVERSED	|generic|tr_A0A0U1RPZ3_A0A0U1RPZ3_MOUSE_REVERSED|
"""index: 23845, intensity: 3014.0, mobility: 0.831"""	-0.440721	0.188318	0.836945	TLNHIHTNHPPPY	generic|IP_881109_TX=10090_REVERSED|
"""index: 3035, intensity: 18161.0, mobility: 1.011"""	-0.440955	0.188515	0.837312	SPGAPAPPAAARVGSAM	generic|IP_1078509_TX=10090_REVERSED|
"""index: 9438, intensity: 3515.0, mobility: 1.087"""	-0.441836	0.188757	0.838691	FFLCVLRHMLLSTSPSQLVQMQWLCWQGISSLDTGFQVCHR	generic|IP_3503379_TX=10090_REVERSED|
"""index: 1522, intensity: 2711.0, mobility: 0.933"""	-0.441944	0.188999	0.838859	LVGFEFGASALSHYDMNF	generic|IP_873920_TX=10090_REVERSED|
"""index: 6977, intensity: 2546.0, mobility: 0.868"""	-0.442464	0.189196	0.839672	GRNQASEELGSLQAMELYI	generic|sp_Q6P9R4-2_ARHGI_MOUSE__chr8_1_3444913_3445071_ENSMUST00000131773__II_868586_REVERSED	|generic|tr_A0A5F8MPF6_A0A5F8MPF6_MOUSE__chr8_1_3444913_3445071_ENSMUST00000131773_REVERSED	|generic|tr_A0A5F8MPH6_A0A5F8MPH6_MOUSE__chr8_1_3444913_3445071_ENSMUST00000131773_REVERSED	|generic|sp_Q6P9R4_ARHGI_MOUSE__chr8_1_3444913_3445071_ENSMUST00000131773_REVERSED	|generic|sp_Q6P9R4-1_ARHGI_MOUSE__chr8_1_3444913_3445071_ENSMUST00000131773_REVERSED	|generic|sp_Q6P9R4-3_ARHGI_MOUSE__chr8_1_3444913_3445071_ENSMUST00000131773_REVERSED|
"""index: 7944, intensity: 2673.0, mobility: 0.806"""	-0.442513	0.189438	0.839748	PGVHNRKGWPLSAHHC	generic|tr_A0A2I3BQ39_A0A2I3BQ39_MOUSE__II_3479144_REVERSED|
"""index: 2596, intensity: 4381.0, mobility: 0.906"""	-0.442552	0.18968	0.839808	EKKEQNRRT	generic|chr2_1_143938414_143938530_ENSMUST00000103172__IP_998512_TX=10090_REVERSED|
"""index: 4894, intensity: 4537.0, mobility: 0.912"""	-0.442592	0.189785	0.839872	APMRSVRSYR	generic|chr3_-1_25436471_25436539_ENSMUST00000193603_REVERSED|
"""index: 477, intensity: 2718.0, mobility: 0.831"""	-0.44289	0.189797	0.840335	APYGPLWGPL	generic|IP_2464618_TX=10090_REVERSED|
"""index: 15931, intensity: 11418.0, mobility: 0.751"""	-0.443579	0.189901	0.841407	MMAAMARATMSWALCMAQR	generic|IP_1153376_TX=10090_REVERSED|
"""index: 12020, intensity: 3229.0, mobility: 1.191"""	-0.444656	0.190075	0.843076	KCNSPHLRCPNWSFLVVFGPVIRSEMEAAAKGSGPQKRCF	generic|tr_Q3UUQ0_Q3UUQ0_MOUSE__IP_855615_REVERSED|
"""index: 5966, intensity: 4546.0, mobility: 0.916"""	-0.444808	0.190075	0.843311	NIDLIQAISHT	generic|IP_1018474_TX=10090_REVERSED|
"""index: 8701, intensity: 6608.0, mobility: 0.949"""	-0.445071	0.190075	0.843719	QEQQAAQQQLQ	generic|tr_F6XLV1_F6XLV1_MOUSE_REVERSED|
"""index: 20956, intensity: 57434.0, mobility: 1.185"""	-0.446265	0.190316	0.845558	KLWIGTCLQFFCQDS	generic|IP_903376_TX=10090_REVERSED|
"""index: 23724, intensity: 2668.0, mobility: 1.002"""	-0.446604	0.190465	0.84608	KLYFFIDSFL	generic|IP_1034040_TX=10090_REVERSED|
"""index: 4000, intensity: 2541.0, mobility: 0.973"""	-0.447107	0.19066	0.84685	ESSHINQLTDWT	generic|IP_860219_TX=10090_REVERSED|
"""index: 28346, intensity: 5760.0, mobility: 1.257"""	-0.447227	0.190808	0.847035	FCLLFMNALGGLGAQFYLVN	generic|IP_902395_TX=10090_REVERSED|
"""index: 23602, intensity: 6389.0, mobility: 0.854"""	-0.44763	0.191003	0.847652	EELLEHKKKLR	generic|tr_B8QI34_B8QI34_MOUSE__chr1_-1_134309572_134309613_ENSMUST00000186553__II_1144864_REVERSED	|generic|tr_F7CYX4_F7CYX4_MOUSE__chr1_-1_134309572_134309613_ENSMUST00000186553__II_1144864_REVERSED	|generic|tr_Q5DTM9_Q5DTM9_MOUSE__chr1_-1_134309572_134309613_ENSMUST00000186553__II_1144864_REVERSED	|generic|sp_Q8BSS9_LIPA2_MOUSE__chr1_-1_134309572_134309613_ENSMUST00000186553__II_1144864_REVERSED|
"""index: 13972, intensity: 2666.0, mobility: 1.088"""	-0.447938	0.191244	0.848122	FVSEFEKKLSDGHREQIYKLFATTWQL	generic|tr_Q32NY8_Q32NY8_MOUSE_REVERSED	|generic|tr_Q810E9_Q810E9_MOUSE_REVERSED|
"""index: 25441, intensity: 12520.0, mobility: 0.909"""	-0.447999	0.191484	0.848216	RRKRRRMKMW	generic|IP_960900_TX=10090_REVERSED|
"""index: 22942, intensity: 2702.0, mobility: 0.783"""	-0.448011	0.191725	0.848234	VINGHSYPNQVR	generic|sp_P59268_ZDHC9_MOUSE__chrX_-1_48206664_48206828_ENSMUST00000123054_REVERSED|
"""index: 16141, intensity: 3151.0, mobility: 1.115"""	-0.448019	0.191919	0.848246	MMPQTLVIQVEDESE	generic|II_1137457_TX=10090_REVERSED|
"""index: 22425, intensity: 3837.0, mobility: 0.964"""	-0.44824	0.192021	0.848584	YETLQPVNSLCQLASNMFCTNGL	generic|tr_Q8BX45_Q8BX45_MOUSE__chrX_1_20715088_20715126_ENSMUST00000137101__II_836946_REVERSED	|generic|sp_Q99K46_UBP11_MOUSE__chrX_1_20713115_20713180_ENSMUST00000137101__II_836946_REVERSED	|generic|tr_Q5DTP2_Q5DTP2_MOUSE__chrX_1_20713115_20713180_ENSMUST00000137101__II_836946_REVERSED|
"""index: 5013, intensity: 4556.0, mobility: 0.920"""	-0.448446	0.192261	0.848897	APPWPNEPPQTG	generic|tr_Q3UUY0_Q3UUY0_MOUSE_REVERSED	|generic|sp_Q80ZC9_PS1C2_MOUSE_REVERSED|
"""index: 14813, intensity: 4436.0, mobility: 1.022"""	-0.448468	0.192456	0.848931	AFQEKVYGRSKLSQMAKMVHLNPVNKDALEPH	generic|tr_Q5M9K7_Q5M9K7_MOUSE__II_3496187_REVERSED	|generic|tr_A0A338P731_A0A338P731_MOUSE__II_3496187_REVERSED	|generic|tr_Q3UW83_Q3UW83_MOUSE_REVERSED	|generic|tr_A0A3B2W864_A0A3B2W864_MOUSE__chr17_-1_27580788_27580913_ENSMUST00000133048_REVERSED	|generic|tr_A0A338P7K4_A0A338P7K4_MOUSE_REVERSED	|generic|tr_Q3U9P0_Q3U9P0_MOUSE_REVERSED|
"""index: 19609, intensity: 4248.0, mobility: 1.187"""	-0.448714	0.19265	0.849306	FEELSMKGDKNTDMQRFIKDTRKEPMSEDEPMKM	generic|IP_3471487_TX=10090_REVERSED	|generic|IP_3502531_TX=10090_REVERSED|
"""index: 3931, intensity: 3144.0, mobility: 0.926"""	-0.448828	0.19289	0.84948	TGWSMLYSFYS	generic|IP_854120_TX=10090_REVERSED|
"""index: 20822, intensity: 3806.0, mobility: 0.926"""	-0.448896	0.19313	0.849583	LSYECFQVTRNPQARDEAQKIHGPDWYLEAFVV	generic|tr_Q8BY42_Q8BY42_MOUSE_REVERSED|
"""index: 20198, intensity: 8993.0, mobility: 0.975"""	-0.448919	0.193324	0.849618	QLRMVVPLHF	generic|IP_3470793_TX=10090_REVERSED|
"""index: 18170, intensity: 4172.0, mobility: 0.842"""	-0.449139	0.193517	0.849953	HSSPPEPRLNPELALF	generic|II_859099_TX=10090_REVERSED|
"""index: 2717, intensity: 3022.0, mobility: 0.795"""	-0.449545	0.193758	0.850569	APNISRCR	generic|IP_1061271_TX=10090_REVERSED|
"""index: 19102, intensity: 5259.0, mobility: 1.029"""	-0.449607	0.193998	0.850664	FIVQPPWLLCTHK	generic|IP_857915_TX=10090_REVERSED|
"""index: 21064, intensity: 7673.0, mobility: 1.185"""	-0.4497	0.194151	0.850805	AETQTSTTVSDAAPVGALA	generic|tr_D3YTW7_D3YTW7_MOUSE__chr5_1_81794785_81795063_ENSMUST00000120128__II_943857_REVERSED	|generic|sp_Q80TS3_AGRL3_MOUSE__chr5_1_81794785_81795063_ENSMUST00000120128__II_943824_REVERSED	|generic|sp_Q80TS3-3_AGRL3_MOUSE__chr5_1_81794785_81795063_ENSMUST00000120128__II_943857_REVERSED	|generic|sp_Q80TS3-4_AGRL3_MOUSE__chr5_1_81794785_81795063_ENSMUST00000120128__II_943824_REVERSED	|generic|sp_Q80TS3-5_AGRL3_MOUSE__chr5_1_81794785_81795063_ENSMUST00000120128__II_943857_REVERSED	|generic|tr_D3YVT9_D3YVT9_MOUSE__chr5_1_81794785_81795063_ENSMUST00000120128__II_943857_REVERSED	|generic|tr_D3Z593_D3Z593_MOUSE__chr5_1_81794785_81795063_ENSMUST00000120128__II_943857_REVERSED	|generic|tr_K3W4M8_K3W4M8_MOUSE__chr5_1_81794785_81795063_ENSMUST00000120128__II_943857_REVERSED	|generic|tr_D3Z4S7_D3Z4S7_MOUSE__chr5_1_81794785_81795063_ENSMUST00000120128__II_943857_REVERSED	|generic|tr_D3Z634_D3Z634_MOUSE__chr5_1_81794785_81795063_ENSMUST00000120128__II_943857_REVERSED	|generic|tr_D3Z3G4_D3Z3G4_MOUSE__chr5_1_81794785_81795063_ENSMUST00000120128__II_943857_REVERSED	|generic|tr_D3Z5M6_D3Z5M6_MOUSE__chr5_1_81794785_81795063_ENSMUST00000120128__II_943857_REVERSED	|generic|tr_F6WMY5_F6WMY5_MOUSE__chr5_1_81794785_81795063_ENSMUST00000120128__II_943857_REVERSED|
"""index: 7576, intensity: 3625.0, mobility: 0.853"""	-0.449964	0.194151	0.851205	VSSCLPLSMIRQTKK	generic|IP_3486116_TX=10090_REVERSED|
"""index: 2883, intensity: 4551.0, mobility: 0.757"""	-0.450584	0.194391	0.852144	GHDQHPGA	generic|chr5_-1_36967495_36967779_ENSMUST00000043964__IP_941097_TX=10090_REVERSED|
"""index: 20173, intensity: 3159.0, mobility: 1.127"""	-0.450715	0.194631	0.852342	EEDIEAAAALQAQQT	generic|tr_Q3UK68_Q3UK68_MOUSE_REVERSED	|generic|sp_P70670_NACAM_MOUSE_REVERSED	|generic|sp_Q60817_NACA_MOUSE_REVERSED|
"""index: 14153, intensity: 5205.0, mobility: 0.936"""	-0.450832	0.194777	0.852519	QQNVLCTGFDVWSTSLQP	generic|tr_D3Z6E8_D3Z6E8_MOUSE__II_841390_REVERSED	|generic|tr_E9Q8C0_E9Q8C0_MOUSE__II_841390_REVERSED|
"""index: 5845, intensity: 3527.0, mobility: 1.092"""	-0.450962	0.194929	0.852714	SSQVQPQSQPQGQSPAQLSTPPP	generic|tr_A2A654_A2A654_MOUSE__II_1124969_REVERSED	|generic|tr_E9Q6A7_E9Q6A7_MOUSE__II_1124969_REVERSED	|generic|tr_Q6P9L3_Q6P9L3_MOUSE__II_1124969_REVERSED	|generic|tr_Q8VDN7_Q8VDN7_MOUSE__II_1124969_REVERSED	|generic|tr_Q3TMJ3_Q3TMJ3_MOUSE__II_1124969_REVERSED	|generic|tr_A2A655_A2A655_MOUSE__II_1124969_REVERSED|
"""index: 14031, intensity: 3458.0, mobility: 0.938"""	-0.451016	0.194929	0.852796	APDRGRPQRVPA	generic|tr_Q8CCB8_Q8CCB8_MOUSE_REVERSED|
"""index: 745, intensity: 2564.0, mobility: 0.914"""	-0.452468	0.195035	0.854981	YFIEFTEFL	generic|IP_976582_TX=10090_REVERSED|
"""index: 5317, intensity: 6102.0, mobility: 0.940"""	-0.452547	0.195035	0.8551	ASPGPACRAHAER	generic|tr_Q8CEP8_Q8CEP8_MOUSE_REVERSED|
"""index: 14817, intensity: 3087.0, mobility: 0.763"""	-0.453012	0.195227	0.855797	LFIKMFHDLGWVLTRDKER	generic|sp_Q8C6S9_CFA54_MOUSE__chr2_1_60236805_60236834_ENSMUST00000102748__II_1145524_REVERSED	|generic|sp_Q8C6S9-2_CFA54_MOUSE__chr2_1_60236805_60236834_ENSMUST00000102748__II_1145524_REVERSED|
"""index: 5768, intensity: 122594.0, mobility: 1.149"""	-0.453312	0.195465	0.856245	ARPAVAAGPALAAGTAMAAGLAMAAGPTLTTGTAMAAGFA	generic|sp_Q5ISE2_Z36L3_MOUSE__chr16_1_22871013_22871042_ENSMUST00000004574_REVERSED|
"""index: 18765, intensity: 3853.0, mobility: 1.186"""	-0.45363	0.195704	0.856721	LNPFFFFVVTNLDHIRGG	generic|IP_936224_TX=10090_REVERSED|
"""index: 1326, intensity: 3422.0, mobility: 0.812"""	-0.453723	0.195943	0.856859	LDDPGPVITGQLDHMVHTLLE	generic|tr_A0A1G5SJ32_A0A1G5SJ32_MOUSE_REVERSED	|generic|sp_Q2LKU9_NLR1A_MOUSE_REVERSED	|generic|sp_Q2LKU9-2_NLR1A_MOUSE_REVERSED|
"""index: 15044, intensity: 3883.0, mobility: 1.043"""	-0.453984	0.196135	0.857249	DRRPSPEPGESSSIDVQFRVPK	generic|tr_D3Z5P0_D3Z5P0_MOUSE__chr7_1_141983029_141983070_ENSMUST00000174405_REVERSED	|generic|sp_Q5RJI5_BRSK1_MOUSE__chr7_1_141983029_141983070_ENSMUST00000174405_REVERSED|
"""index: 14428, intensity: 3142.0, mobility: 0.788"""	-0.454022	0.196373	0.857306	KGTFPNVR	generic|IP_896681_TX=10090_REVERSED|
"""index: 4728, intensity: 5522.0, mobility: 0.852"""	-0.454153	0.196612	0.857502	IYQRLPLALMQLAW	generic|chr10_1_67240006_67240080_ENSMUST00000174408_REVERSED|
"""index: 11700, intensity: 5890.0, mobility: 1.085"""	-0.45416	0.19685	0.857512	SAPDRLAGPASQNNHK	generic|tr_Q501P3_Q501P3_MOUSE_REVERSED	|generic|tr_A2AQE2_A2AQE2_MOUSE_REVERSED	|generic|tr_Q3TEC4_Q3TEC4_MOUSE_REVERSED	|generic|tr_Q8C7M0_Q8C7M0_MOUSE_REVERSED	|generic|sp_Q6A098_SBP2L_MOUSE_REVERSED|
"""index: 15165, intensity: 2598.0, mobility: 0.878"""	-0.454173	0.197042	0.85753	EALEKHFGQ	generic|IP_3469088_TX=10090_REVERSED|
"""index: 3950, intensity: 11885.0, mobility: 0.884"""	-0.454216	0.197186	0.857595	WGLSPRHSALS	generic|IP_1122572_TX=10090_REVERSED|
"""index: 15447, intensity: 5886.0, mobility: 0.948"""	-0.45433	0.197425	0.857765	GHVCLFQQNLLAALPLSDFAEMCAEYVRESYKIKCE	generic|tr_E0CZ78_E0CZ78_MOUSE__chr14_-1_20523775_20523846_ENSMUST00000161332_REVERSED	|generic|tr_A0A6B9EQU3_A0A6B9EQU3_MOUSE__chr14_-1_20523775_20523846_ENSMUST00000161332_REVERSED	|generic|sp_P48453_PP2BB_MOUSE__chr14_-1_20523775_20523846_ENSMUST00000161332_REVERSED	|generic|sp_P48453-2_PP2BB_MOUSE__chr14_-1_20523775_20523846_ENSMUST00000161332_REVERSED	|generic|tr_E9Q6P2_E9Q6P2_MOUSE__chr14_-1_20523775_20523846_ENSMUST00000161332_REVERSED	|generic|tr_G3X8U7_G3X8U7_MOUSE__chr14_-1_20523775_20523846_ENSMUST00000161332_REVERSED	|generic|tr_Q3UXV4_Q3UXV4_MOUSE__chr14_-1_20523775_20523846_ENSMUST00000161332_REVERSED|
"""index: 18771, intensity: 4211.0, mobility: 1.116"""	-0.454343	0.197663	0.857784	PLRFIYIKEMEVSLSSYNTKMMPPVP	generic|IP_1102908_TX=10090_REVERSED|
"""index: 18204, intensity: 7757.0, mobility: 0.938"""	-0.454554	0.197855	0.858099	VSDQHSAPAKQCLSQIIFYNQVS	generic|IP_3504171_TX=10090_REVERSED|
"""index: 16938, intensity: 4586.0, mobility: 1.023"""	-0.454845	0.197904	0.858531	AKLTHDDFQAVPYKVSSMMPVKIMSNKYFFPAMMKKPEFT	generic|sp_P97290_IC1_MOUSE__chr2_-1_84765574_84765798_ENSMUST00000111641__II_1005815_REVERSED	|generic|tr_A2ATR8_A2ATR8_MOUSE_REVERSED|
"""index: 20385, intensity: 49716.0, mobility: 0.992"""	-0.45517	0.198001	0.859014	LYCPLLFKQP	generic|IP_942913_TX=10090_REVERSED|
"""index: 4610, intensity: 5452.0, mobility: 0.867"""	-0.4555	0.198239	0.859503	TYCRPPIPGGPTSWKMR	generic|sp_O88786_I13R2_MOUSE_REVERSED	|generic|sp_O88786-2_I13R2_MOUSE_REVERSED|
"""index: 10434, intensity: 6763.0, mobility: 1.042"""	-0.455785	0.19843	0.859925	MDLAKGAESVVCRSDGANAVILQK	generic|chr5_-1_31204442_31204660_ENSMUST00000202402__II_947494_TX=10090_REVERSED	|generic|sp_Q61074_PPM1G_MOUSE__chr5_-1_31204026_31204130_ENSMUST00000202402_REVERSED	|generic|tr_A0A0J9YVG0_A0A0J9YVG0_MOUSE__chr5_-1_31204026_31204130_ENSMUST00000202402_REVERSED|
"""index: 25055, intensity: 3685.0, mobility: 0.924"""	-0.455936	0.19862	0.860148	TTLPIDWLRP	generic|sp_Q80UU1_ANKZ1_MOUSE__chr1_1_75198090_75198128_ENSMUST00000145459__II_1041907_REVERSED	|generic|tr_J3QM81_J3QM81_MOUSE__chr1_1_75198090_75198128_ENSMUST00000145459__II_1041907_REVERSED|
"""index: 15104, intensity: 6030.0, mobility: 1.064"""	-0.456067	0.198858	0.860343	FNNEPICGRRRAG	generic|chr2_-1_37647210_37703250_ENSMUST00000072186_REVERSED|
"""index: 15393, intensity: 4851.0, mobility: 0.944"""	-0.456277	0.198954	0.860653	KSFEEQELWSILSPKILQYGVTALNQYN	generic|tr_E9Q951_E9Q951_MOUSE_REVERSED	|generic|tr_Q60903_Q60903_MOUSE_REVERSED	|generic|tr_G5E8Z9_G5E8Z9_MOUSE_REVERSED	|generic|sp_Q8R1D1_ZN426_MOUSE_REVERSED	|generic|tr_E9PZX9_E9PZX9_MOUSE_REVERSED	|generic|tr_G5E8Y1_G5E8Y1_MOUSE_REVERSED|
"""index: 7646, intensity: 7798.0, mobility: 0.997"""	-0.456793	0.199097	0.861415	QLFQLIGSDIYFG	generic|IP_826718_TX=10090_REVERSED|
"""index: 10578, intensity: 3867.0, mobility: 0.875"""	-0.457266	0.199146	0.862111	DLINDLIWV	generic|tr_Q3UGE9_Q3UGE9_MOUSE__chr5_1_112336015_112336188_ENSMUST00000126736_REVERSED	|generic|sp_Q9ERA6_TFP11_MOUSE__chr5_1_112336015_112336188_ENSMUST00000126736_REVERSED|
"""index: 11603, intensity: 4999.0, mobility: 1.048"""	-0.457466	0.199383	0.862406	GDMSPAKGPSAGSCGGGAGGAGGGGGGGGSGSEAASDEYVYMLSEPW	generic|sp_P50207_HXC13_MOUSE_REVERSED|
"""index: 5343, intensity: 3423.0, mobility: 0.842"""	-0.457629	0.199478	0.862645	TVDAGVGTRGTVISLWQ	generic|IP_1001489_TX=10090_REVERSED|
"""index: 20572, intensity: 15073.0, mobility: 1.122"""	-0.458002	0.199668	0.863193	RLELETWGMGSKVMVMHGPSQMIDFHLSEGQ	generic|IP_1011603_TX=10090_REVERSED|
"""index: 3211, intensity: 4058.0, mobility: 0.957"""	-0.458534	0.199858	0.863973	IQYPMLLNHLC	generic|IP_3491474_TX=10090_REVERSED|
"""index: 22562, intensity: 4094.0, mobility: 0.912"""	-0.458836	0.200047	0.864413	QVRSDGAEAR	generic|IP_866657_TX=10090_REVERSED|
"""index: 8736, intensity: 23387.0, mobility: 0.947"""	-0.458911	0.200284	0.864523	WGVGGGVGVCGGPTQRDLTGRSLRP	generic|tr_Q8C865_Q8C865_MOUSE_REVERSED|
"""index: 7489, intensity: 7670.0, mobility: 0.916"""	-0.45894	0.200379	0.864566	QTSPVLSWDEAVTTHARLRLAMEE	generic|IP_3506084_TX=10090_REVERSED|
"""index: 2114, intensity: 3528.0, mobility: 0.974"""	-0.459383	0.200521	0.865212	LWTTPTSAQSDNR	generic|chr16_-1_23496080_23496166_ENSMUST00000089883_REVERSED|
"""index: 23964, intensity: 5000.0, mobility: 0.947"""	-0.459538	0.200615	0.865438	SDMGFHSDADSVFVLLHLSDNRWGIKEKCVAAQMIAD	generic|II_1008223_TX=10090_REVERSED	|generic|II_1008224_TX=10090_REVERSED	|generic|tr_Q9D2L4_Q9D2L4_MOUSE_REVERSED	|generic|tr_B1AYG7_B1AYG7_MOUSE_REVERSED	|generic|sp_Q9Z0T9_ITB6_MOUSE_REVERSED	|generic|tr_B1AYG6_B1AYG6_MOUSE_REVERSED|
"""index: 13556, intensity: 3970.0, mobility: 1.082"""	-0.459888	0.200709	0.865948	LDITSLMCLFLYMPQHLSPESRVVLLVAM	generic|tr_B2RU86_B2RU86_MOUSE_REVERSED	|generic|tr_Q8VG23_Q8VG23_MOUSE_REVERSED|
"""index: 9629, intensity: 8866.0, mobility: 1.080"""	-0.460677	0.200946	0.867094	AAKVWGTDTTNWFIDSETLAMWRRGSAVFGLGYSSQSHEVMKP	generic|tr_A0A140LHR8_A0A140LHR8_MOUSE__II_881471_REVERSED	|generic|sp_Q8BGA8_ACSM5_MOUSE__II_881459_REVERSED	|generic|sp_Q8BGA8-2_ACSM5_MOUSE_REVERSED|
"""index: 13860, intensity: 3598.0, mobility: 1.082"""	-0.460757	0.201182	0.86721	YKQIWPGFATLGYY	generic|sp_Q9EQC4_ELOV4_MOUSE_REVERSED	|generic|tr_V9GXI2_V9GXI2_MOUSE_REVERSED|
"""index: 12158, intensity: 5535.0, mobility: 0.980"""	-0.460794	0.201418	0.867263	RAVIHSFFELKCKLETPPTKPGFAMMNNP	generic|tr_D3YTX4_D3YTX4_MOUSE_REVERSED|
"""index: 6572, intensity: 6131.0, mobility: 1.093"""	-0.460806	0.201655	0.867281	RERPAVDIKEPKGLDEVMEE	generic|sp_Q571C7_BDP1_MOUSE__II_1105963_REVERSED	|generic|sp_Q571C7-2_BDP1_MOUSE__II_1105966_REVERSED|
"""index: 17729, intensity: 3713.0, mobility: 1.026"""	-0.460971	0.201844	0.86752	SLRSTESSSESLGMIRQGVQK	generic|tr_F8VPQ7_F8VPQ7_MOUSE__II_1007735_REVERSED|
"""index: 9627, intensity: 21071.0, mobility: 0.941"""	-0.461124	0.20208	0.867742	METEHELLQLQLQHREKEMRE	generic|sp_Q3UIJ9_MYZAP_MOUSE__II_847470_REVERSED	|generic|tr_E9Q565_E9Q565_MOUSE_REVERSED|
"""index: 12991, intensity: 8221.0, mobility: 1.122"""	-0.461184	0.202316	0.867828	MKNAVTVDTSWVDYQWRKQGLVGGLVTG	generic|tr_Q6PG12_Q6PG12_MOUSE__chr12_1_4196768_4196926_ENSMUST00000152792__II_1118625_REVERSED	|generic|tr_Q6PGC0_Q6PGC0_MOUSE__chr12_1_4196768_4196926_ENSMUST00000152792__II_1118633_REVERSED	|generic|tr_Q80TY9_Q80TY9_MOUSE__chr12_1_4196768_4196926_ENSMUST00000152792__II_1118633_REVERSED	|generic|tr_B8JK56_B8JK56_MOUSE__chr12_1_4196768_4196926_ENSMUST00000152792__II_1118633_REVERSED	|generic|sp_Q8VHH7_ADCY3_MOUSE__chr12_1_4196768_4196926_ENSMUST00000152792__II_1118633_REVERSED|
"""index: 27123, intensity: 2787.0, mobility: 0.898"""	-0.461204	0.202505	0.867858	RLWSPAGTRLVGPR	generic|IP_1024284_TX=10090_REVERSED|
"""index: 7355, intensity: 3223.0, mobility: 0.935"""	-0.461408	0.202645	0.868153	LLANIECMYHNIINSDCFILHVMS	generic|tr_Q8VF63_Q8VF63_MOUSE_REVERSED	|generic|tr_Q7TRE2_Q7TRE2_MOUSE_REVERSED|
"""index: 24688, intensity: 12249.0, mobility: 0.903"""	-0.4617	0.202881	0.868574	YRRILAENKRR	generic|tr_D3Z1Q6_D3Z1Q6_MOUSE__II_896145_REVERSED	|generic|sp_Q8VC31_CCDC9_MOUSE__chr7_-1_16278353_16278523_ENSMUST00000124084__II_896155_REVERSED	|generic|tr_G3X927_G3X927_MOUSE__chr7_-1_16278353_16278523_ENSMUST00000124084__II_896155_REVERSED	|generic|tr_D3YW42_D3YW42_MOUSE__chr7_-1_16278353_16278523_ENSMUST00000124084__II_896155_REVERSED	|generic|tr_D6RFU6_D6RFU6_MOUSE__chr7_-1_16284262_16284360_ENSMUST00000150528_REVERSED	|generic|tr_G3UXR7_G3UXR7_MOUSE_REVERSED|
"""index: 16627, intensity: 4206.0, mobility: 0.991"""	-0.461722	0.203118	0.868606	LTCSTFNMTFDLDLNKLHARVEQGWTTKS	generic|IP_1002397_TX=10090_REVERSED|
"""index: 14602, intensity: 5736.0, mobility: 1.062"""	-0.461757	0.203354	0.868656	AYVSKQRDEYVKIGTSKFDDSPL	generic|tr_A0A0R4J0J0_A0A0R4J0J0_MOUSE_REVERSED	|generic|sp_Q9JHU2_PALMD_MOUSE_REVERSED	|generic|tr_Q3UVT7_Q3UVT7_MOUSE_REVERSED|
"""index: 12476, intensity: 5067.0, mobility: 1.081"""	-0.461776	0.203542	0.868684	MERENENGRLAVSPSHSMGRIINEVRARK	generic|sp_P48437_PROX1_MOUSE_REVERSED|
"""index: 27337, intensity: 3481.0, mobility: 0.975"""	-0.462072	0.20373	0.869111	FFLFESLLE	generic|IP_1019092_TX=10090_REVERSED|
"""index: 13995, intensity: 3491.0, mobility: 0.854"""	-0.462289	0.203918	0.869423	KHLGLSSHTVLLILFKMFS	generic|tr_D3Z4P1_D3Z4P1_MOUSE__chr6_1_34782156_34785253_ENSMUST00000115009_REVERSED|
"""index: 8887, intensity: 258262.0, mobility: 1.062"""	-0.462609	0.203961	0.869885	TESRFKQQLEPSCDKLASLSVMSSVNVVRGQPKILPLMEKCVDR	generic|tr_A0A1B0GRG8_A0A1B0GRG8_MOUSE_REVERSED|
"""index: 10293, intensity: 7078.0, mobility: 1.055"""	-0.463369	0.204053	0.870975	WIAEQSYGDLEAKGLGPGLSPAEAQ	generic|sp_Q07563_COHA1_MOUSE_REVERSED	|generic|sp_Q07563-2_COHA1_MOUSE_REVERSED|
"""index: 27672, intensity: 9778.0, mobility: 1.058"""	-0.463678	0.204144	0.871418	LLFLLAVPKGTGESQLKSGFIRPHSRLQRRCLGRG	generic|IP_995365_TX=10090_REVERSED|
"""index: 7402, intensity: 6947.0, mobility: 0.978"""	-0.464518	0.20438	0.872618	VMVTTDDSASAIV	generic|sp_Q920M5_CORO6_MOUSE_REVERSED	|generic|sp_Q920M5-2_CORO6_MOUSE_REVERSED	|generic|sp_Q920M5-3_CORO6_MOUSE_REVERSED	|generic|sp_Q920M5-4_CORO6_MOUSE_REVERSED	|generic|tr_B9EIZ7_B9EIZ7_MOUSE_REVERSED|
"""index: 17233, intensity: 3619.0, mobility: 1.072"""	-0.464607	0.204471	0.872745	RQNVLMLGSAIHSDV	generic|IP_3496778_TX=10090_REVERSED|
"""index: 10071, intensity: 4416.0, mobility: 0.979"""	-0.46502	0.204658	0.873333	HEQCQFLLLPLHSQFYI	generic|chr7_-1_138836195_138836467_ENSMUST00000119664__IP_877468_TX=10090_REVERSED|
"""index: 28330, intensity: 3354.0, mobility: 1.029"""	-0.465127	0.204893	0.873485	TSSLMRITLPNY	generic|tr_Q9CUV3_Q9CUV3_MOUSE__II_1137996_REVERSED	|generic|tr_Q5RIM6_Q5RIM6_MOUSE__chr11_-1_62327102_62327170_ENSMUST00000131911__II_1137955_REVERSED	|generic|sp_Q60974_NCOR1_MOUSE__chr11_-1_62327102_62327170_ENSMUST00000131911__II_1137955_REVERSED	|generic|sp_Q60974-2_NCOR1_MOUSE__chr11_-1_62327102_62327170_ENSMUST00000131911__II_1137955_REVERSED	|generic|tr_E9Q9Y2_E9Q9Y2_MOUSE__chr11_-1_62327102_62327170_ENSMUST00000131911__II_1137992_REVERSED	|generic|tr_Q8CHB6_Q8CHB6_MOUSE__chr11_-1_62327102_62327170_ENSMUST00000131911__II_1137996_REVERSED	|generic|tr_Q8VDE8_Q8VDE8_MOUSE__chr11_-1_62327102_62327170_ENSMUST00000131911__II_1137992_REVERSED	|generic|tr_Q5PRE9_Q5PRE9_MOUSE__chr11_-1_62327102_62327170_ENSMUST00000131911__II_1137955_REVERSED	|generic|tr_E9Q2B2_E9Q2B2_MOUSE__chr11_-1_62327102_62327170_ENSMUST00000131911__II_1137955_REVERSED	|generic|tr_F6TRR6_F6TRR6_MOUSE__II_1137993_REVERSED	|generic|tr_F7C134_F7C134_MOUSE__chr11_-1_62327102_62327170_ENSMUST00000131911__II_1137992_REVERSED	|generic|tr_Q3UV34_Q3UV34_MOUSE__chr11_-1_62327102_62327170_ENSMUST00000131911_REVERSED|
"""index: 8576, intensity: 9266.0, mobility: 0.997"""	-0.465367	0.205128	0.873826	ERDPNPINELIMKAQQFHKSA	generic|sp_Q6PHQ8_NAA35_MOUSE__chr13_1_59595351_59595386_ENSMUST00000225670__II_1108419_REVERSED|
"""index: 8156, intensity: 4646.0, mobility: 1.042"""	-0.465375	0.205267	0.873838	LLPRCDCFFHPIEQNTHFYLQSLLLTYMLSVCHAIGWSGSVLV	generic|tr_Q8VFA1_Q8VFA1_MOUSE_REVERSED	|generic|tr_F6Z8L7_F6Z8L7_MOUSE_REVERSED|
"""index: 10725, intensity: 2699.0, mobility: 1.157"""	-0.465527	0.205502	0.874053	TQTLHLQMTCPHAAERM	generic|chr14_-1_31721938_31727698_ENSMUST00000227863_REVERSED|
"""index: 2143, intensity: 3711.0, mobility: 0.883"""	-0.465569	0.205737	0.874114	IGTTFGMGSRK	generic|IP_1040680_TX=10090_REVERSED|
"""index: 22770, intensity: 6017.0, mobility: 1.021"""	-0.465577	0.205875	0.874125	LWFKRIYLE	generic|IP_826261_TX=10090_REVERSED|
"""index: 12262, intensity: 4140.0, mobility: 0.999"""	-0.465908	0.20611	0.874594	PTMSRLKFYLSKLLNECLGNFNKNLAQ	generic|tr_A0A0N4SW93_A0A0N4SW93_MOUSE__chr6_-1_143050121_143050153_ENSMUST00000205119__II_907593_REVERSED	|generic|sp_Q7TPS5_C2CD5_MOUSE__chr6_-1_143050121_143050153_ENSMUST00000205119__II_907593_REVERSED	|generic|sp_Q7TPS5-2_C2CD5_MOUSE__chr6_-1_143050121_143050153_ENSMUST00000205119__II_907593_REVERSED	|generic|sp_Q7TPS5-3_C2CD5_MOUSE__chr6_-1_143050121_143050153_ENSMUST00000205119__II_907593_REVERSED	|generic|tr_Q3TSE2_Q3TSE2_MOUSE__chr6_-1_143050121_143050153_ENSMUST00000205119__II_907593_REVERSED	|generic|tr_E9Q026_E9Q026_MOUSE__chr6_-1_143050121_143050153_ENSMUST00000205119__II_907593_REVERSED|
"""index: 21488, intensity: 4265.0, mobility: 0.883"""	-0.465968	0.206345	0.87468	FAVIKGTTTDP	generic|sp_Q8BZN2_KCNV1_MOUSE_REVERSED|
"""index: 22477, intensity: 4891.0, mobility: 0.969"""	-0.466153	0.206532	0.874942	GPLLVPLHTCR	generic|tr_Q3UN91_Q3UN91_MOUSE__IP_1031816_REVERSED|
"""index: 28407, intensity: 7364.0, mobility: 1.185"""	-0.466319	0.206573	0.875177	RGAASDSGTDFRSVALRLTTPGAHEIPDCPRLIHRT	generic|IP_978224_TX=10090_REVERSED|
"""index: 11290, intensity: 4745.0, mobility: 0.842"""	-0.466782	0.206808	0.875831	SACARAVSQVLHEDDANRW	generic|tr_M0QW74_M0QW74_MOUSE__chr11_-1_4489618_4489767_ENSMUST00000130716__II_1139990_REVERSED	|generic|tr_B1ATD5_B1ATD5_MOUSE__chr11_-1_4489618_4489767_ENSMUST00000130716__II_656654_REVERSED	|generic|sp_Q8K296_MTMR3_MOUSE__chr11_-1_4489618_4489767_ENSMUST00000130716__II_1140000_REVERSED	|generic|tr_Q66I45_Q66I45_MOUSE__chr11_-1_4489618_4489767_ENSMUST00000130716__II_656654_REVERSED	|generic|tr_B1ATD4_B1ATD4_MOUSE__chr11_-1_4489618_4489767_ENSMUST00000130716__II_1139992_REVERSED	|generic|tr_R4GML8_R4GML8_MOUSE__chr11_-1_4489618_4489767_ENSMUST00000130716__II_1140000_REVERSED	|generic|sp_Q8K296-2_MTMR3_MOUSE__chr11_-1_4489618_4489767_ENSMUST00000130716_REVERSED|
"""index: 9356, intensity: 2508.0, mobility: 0.942"""	-0.466912	0.206994	0.876014	QMFSSFNGKMIQQLEMQLTQVARGPHDGATRK	generic|sp_P47856_GFPT1_MOUSE_REVERSED	|generic|sp_P47856-2_GFPT1_MOUSE_REVERSED|
"""index: 10633, intensity: 6608.0, mobility: 0.965"""	-0.467341	0.207228	0.876619	SCQSLAPLLASFQFDVICCSVLEL	generic|tr_L7N1Y3_L7N1Y3_MOUSE__II_3503431_REVERSED	|generic|tr_A0A1Y7VJ51_A0A1Y7VJ51_MOUSE_REVERSED	|generic|tr_Q3UTB0_Q3UTB0_MOUSE_REVERSED|
"""index: 405, intensity: 3139.0, mobility: 0.830"""	-0.467363	0.207414	0.87665	SCPSLGAYSVDHGQDKIE	generic|IP_876505_TX=10090_REVERSED|
"""index: 22296, intensity: 2773.0, mobility: 1.029"""	-0.467414	0.207503	0.876721	AETAKCMSYCMLLPNRLLSWLAHF	generic|tr_Q9CUE6_Q9CUE6_MOUSE__IP_1019479_REVERSED	|generic|tr_Q9DA23_Q9DA23_MOUSE__IP_1019479_REVERSED	|generic|tr_Q6SA09_Q6SA09_MOUSE_REVERSED|
"""index: 5679, intensity: 9072.0, mobility: 1.053"""	-0.468047	0.207689	0.877612	KKEKMRMELTRK	generic|chr2_-1_134598638_134600045_ENSMUST00000038228__IP_998916_TX=10090_REVERSED|
"""index: 8561, intensity: 209081.0, mobility: 1.053"""	-0.468275	0.207923	0.877932	QPPPQPLGHGPVPNFGLAGHQPKE	generic|II_1010490_TX=10090_REVERSED|
"""index: 1875, intensity: 3977.0, mobility: 0.884"""	-0.468285	0.208158	0.877946	YLGETPHLTL	generic|IP_919462_TX=10090_REVERSED|
"""index: 8926, intensity: 3199.0, mobility: 1.220"""	-0.468299	0.208343	0.877966	PFVSPAPPSKLGMRLVNDVLHVVWLEWLRFGWGLTYVSTDM	generic|IP_3498884_TX=10090_REVERSED|
"""index: 12661, intensity: 3750.0, mobility: 0.853"""	-0.468572	0.208577	0.878347	EEVTTLFEL	generic|tr_Q3UW71_Q3UW71_MOUSE__II_1060037_REVERSED	|generic|sp_Q8CDJ8_STON1_MOUSE__II_1060038_REVERSED|
"""index: 3691, intensity: 2843.0, mobility: 1.087"""	-0.468628	0.208763	0.878427	MASRTMQAGTTQMRW	generic|IP_862529_TX=10090_REVERSED	|generic|IP_862524_TX=10090_REVERSED	|generic|chr8_1_83918871_83919050_ENSMUST00000141158_REVERSED|
"""index: 14698, intensity: 7058.0, mobility: 0.956"""	-0.468836	0.208997	0.878717	IYEGCTKFRMN	generic|IP_830270_TX=10090_REVERSED|
"""index: 23031, intensity: 2570.0, mobility: 1.151"""	-0.469106	0.209182	0.879095	YNGPCMRRRREGEERRKKEMLMSYRHNPA	generic|IP_2434303_TX=10090_REVERSED|
"""index: 4478, intensity: 6223.0, mobility: 0.919"""	-0.469758	0.209368	0.880004	DAEGTVRGDPGIEIHVRVPNLPSFFNYIDNETAKY	generic|tr_Q8R582_Q8R582_MOUSE__IP_1118850_REVERSED	|generic|sp_Q9Z2X1_HNRPF_MOUSE__IP_1118850_REVERSED	|generic|sp_Q9Z2X1-2_HNRPF_MOUSE__IP_1118850_REVERSED	|generic|IP_1118851_TX=10090_REVERSED|
"""index: 17681, intensity: 2507.0, mobility: 1.136"""	-0.46982	0.209602	0.880091	QNAPKVTVILNHSNAVM	generic|sp_Q9Z101_PAR6A_MOUSE_REVERSED	|generic|sp_Q9Z101-3_PAR6A_MOUSE_REVERSED	|generic|tr_D3Z2R1_D3Z2R1_MOUSE_REVERSED	|generic|tr_A0A1D5RLU4_A0A1D5RLU4_MOUSE_REVERSED	|generic|tr_Q3TY70_Q3TY70_MOUSE_REVERSED|
"""index: 1204, intensity: 2791.0, mobility: 0.932"""	-0.469909	0.209836	0.880214	SDVSGSLNCLSSPH	generic|IP_3459076_TX=10090_REVERSED|
"""index: 963, intensity: 3838.0, mobility: 0.870"""	-0.469947	0.21007	0.880267	ERPKGESGWK	generic|IP_3478277_TX=10090_REVERSED|
"""index: 22691, intensity: 3590.0, mobility: 0.986"""	-0.47003	0.210157	0.880382	RLEERDARKH	generic|IP_1067091_TX=10090_REVERSED|
"""index: 18889, intensity: 3155.0, mobility: 1.028"""	-0.470337	0.210292	0.88081	FLWQPPQRSPETT	generic|IP_1059811_TX=10090_REVERSED|
"""index: 21864, intensity: 44426.0, mobility: 0.895"""	-0.470524	0.210526	0.881069	RMKMTRIR	generic|tr_Q80YS4_Q80YS4_MOUSE_REVERSED	|generic|tr_B1AWS8_B1AWS8_MOUSE_REVERSED	|generic|sp_Q02858_TIE2_MOUSE_REVERSED|
"""index: 1385, intensity: 3260.0, mobility: 0.806"""	-0.47058	0.21076	0.881146	QIDQSVAASLPSI	generic|tr_E9PZ50_E9PZ50_MOUSE__chr2_1_83781962_83781994_ENSMUST00000028499_REVERSED	|generic|tr_B7ZNI0_B7ZNI0_MOUSE__chr2_1_83781962_83781994_ENSMUST00000028499_REVERSED	|generic|sp_P61407_TDRD6_MOUSE__chr2_1_83781962_83781994_ENSMUST00000028499_REVERSED	|generic|tr_F2Z429_F2Z429_MOUSE__chr2_1_83781962_83781994_ENSMUST00000028499_REVERSED	|generic|tr_B2RRD1_B2RRD1_MOUSE_REVERSED	|generic|tr_A0A3B2W3Z0_A0A3B2W3Z0_MOUSE_REVERSED|
"""index: 11720, intensity: 8811.0, mobility: 0.922"""	-0.470605	0.210895	0.881181	LAFILDVQREVKRERDQARPR	generic|IP_1081754_TX=10090_REVERSED|
"""index: 8820, intensity: 3803.0, mobility: 0.798"""	-0.470789	0.211031	0.881437	PIQLMRTYNGNQGQF	generic|sp_Q9D8P4_RM17_MOUSE__chr7_-1_105809857_105810135_ENSMUST00000033170__II_886619_REVERSED	|generic|tr_A0A1B0GSV1_A0A1B0GSV1_MOUSE__chr7_-1_105809857_105810135_ENSMUST00000033170__II_886619_REVERSED|
"""index: 8060, intensity: 4060.0, mobility: 0.799"""	-0.471644	0.211215	0.882619	STSTLSLRQSDTRTR	generic|IP_1020924_TX=10090_REVERSED|
"""index: 7768, intensity: 4516.0, mobility: 1.071"""	-0.471675	0.211399	0.882663	DLALFVTSYRRERQKASQHVSYT	generic|tr_A0A654ICC6_A0A654ICC6_MOUSE_REVERSED	|generic|sp_O54851_CXD2_MOUSE_REVERSED|
"""index: 1626, intensity: 16313.0, mobility: 0.815"""	-0.472116	0.211583	0.88327	FAPTAGGVSSS	generic|IP_1106663_TX=10090_REVERSED|
"""index: 27507, intensity: 7701.0, mobility: 1.105"""	-0.472184	0.211754	0.883364	ELYMMGKAIQVCW	generic|sp_Q61527_ERBB4_MOUSE__chr1_-1_68298283_68298390_ENSMUST00000126682__II_1037477_REVERSED	|generic|sp_Q61527-2_ERBB4_MOUSE__chr1_-1_68298283_68298390_ENSMUST00000126682__II_1037477_REVERSED	|generic|sp_Q61527-3_ERBB4_MOUSE__chr1_-1_68298283_68298390_ENSMUST00000126682__II_1037477_REVERSED|
"""index: 29842, intensity: 12109.0, mobility: 1.102"""	-0.472293	0.211754	0.883514	ARARWPGGAPTCVRCRPPSLLARVQEMARASPTPLLPALL	generic|IP_1131642_TX=10090_REVERSED|
"""index: 4216, intensity: 3309.0, mobility: 0.804"""	-0.473306	0.211987	0.884905	TSSTLLAWRSVGGQRI	generic|chr3_1_96188142_96188423_ENSMUST00000133665_REVERSED|
"""index: 12970, intensity: 5251.0, mobility: 0.965"""	-0.473455	0.21222	0.885109	PEPQPQPEPQPRPRPQRGAQVQGPTQ	generic|II_834726_TX=10090_REVERSED	|generic|tr_Q9JLE7_Q9JLE7_MOUSE_REVERSED	|generic|tr_A2AMW3_A2AMW3_MOUSE_REVERSED	|generic|tr_Q9JLE8_Q9JLE8_MOUSE_REVERSED|
"""index: 13951, intensity: 6145.0, mobility: 1.026"""	-0.47349	0.212453	0.885157	TKLYVLCPMAIPAMP	generic|IP_913636_TX=10090_REVERSED	|generic|IP_913629_TX=10090_REVERSED|
"""index: 21915, intensity: 2607.0, mobility: 1.107"""	-0.473798	0.212687	0.885578	MLQPPMQPLPRQEVPQTPYGPPRNSFDPLKP	generic|tr_Q5XJV5_Q5XJV5_MOUSE__chr2_-1_155395715_155395834_ENSMUST00000146942__II_996872_REVERSED	|generic|tr_Q3UQD5_Q3UQD5_MOUSE__chr2_-1_155395715_155395834_ENSMUST00000146942__II_996872_REVERSED	|generic|tr_Q6ZQH3_Q6ZQH3_MOUSE__chr2_-1_155395715_155395834_ENSMUST00000146942__II_996872_REVERSED	|generic|sp_Q9JL19_NCOA6_MOUSE__chr2_-1_155395715_155395834_ENSMUST00000146942__II_996872_REVERSED	|generic|tr_Q71E74_Q71E74_MOUSE_REVERSED	|generic|tr_A2AQM9_A2AQM9_MOUSE_REVERSED	|generic|tr_F6M2K0_F6M2K0_MOUSE_REVERSED	|generic|tr_Q3TAG3_Q3TAG3_MOUSE_REVERSED|
"""index: 24606, intensity: 5131.0, mobility: 1.131"""	-0.47381	0.21292	0.885594	MLAGVPLCPLARPIKAHRGTFAGKFLLPFLEMPLEQ	generic|IP_947816_TX=10090_REVERSED|
"""index: 3331, intensity: 3390.0, mobility: 0.782"""	-0.473836	0.213153	0.885631	APNLCDVK	generic|sp_Q9Z1T6_FYV1_MOUSE__chr1_1_65233771_65233863_ENSMUST00000190058__II_1037726_REVERSED	|generic|tr_D3Z5N5_D3Z5N5_MOUSE__chr1_1_65233771_65233863_ENSMUST00000190058_REVERSED	|generic|sp_Q9Z1T6-1_FYV1_MOUSE__chr1_1_65233771_65233863_ENSMUST00000190058_REVERSED|
"""index: 19013, intensity: 14322.0, mobility: 0.826"""	-0.473898	0.213237	0.885715	MGLLCLHK	generic|IP_837906_TX=10090_REVERSED|
"""index: 22708, intensity: 3027.0, mobility: 1.065"""	-0.474103	0.21342	0.885995	LARMLTEPAPPDMF	generic|tr_A0A0G2JG10_A0A0G2JG10_MOUSE__chr5_-1_52190276_52190332_ENSMUST00000200186_REVERSED	|generic|tr_Q3UDX4_Q3UDX4_MOUSE__chr5_-1_52190276_52190332_ENSMUST00000200186_REVERSED	|generic|tr_Q497W9_Q497W9_MOUSE__chr5_-1_52190276_52190332_ENSMUST00000200186_REVERSED	|generic|tr_Q3UKJ6_Q3UKJ6_MOUSE__chr5_-1_52190276_52190332_ENSMUST00000200186_REVERSED	|generic|tr_Q3TFE5_Q3TFE5_MOUSE__chr5_-1_52190276_52190332_ENSMUST00000200186_REVERSED|
"""index: 9778, intensity: 4430.0, mobility: 1.032"""	-0.474294	0.213653	0.886256	CLDQFFIKVFIGSSSTMNEESLNICKLVSWPLSDTYLLHAFMK	generic|IP_826810_TX=10090_REVERSED|
"""index: 11924, intensity: 4936.0, mobility: 0.907"""	-0.474423	0.213737	0.886431	FLSVNVTSDRP	generic|IP_906360_TX=10090_REVERSED|
"""index: 14963, intensity: 4670.0, mobility: 0.967"""	-0.474639	0.21397	0.886726	EFALGMRNTGESFFRSNIKPTDE	generic|sp_E9Q414_APOB_MOUSE__II_1118470_REVERSED	|generic|tr_E9Q4G4_E9Q4G4_MOUSE_REVERSED	|generic|tr_E9Q1Y3_E9Q1Y3_MOUSE_REVERSED|
"""index: 12640, intensity: 7152.0, mobility: 1.042"""	-0.474639	0.214203	0.886726	FKYGNVLLHYIYHASFCYSR	generic|tr_Q8CCV2_Q8CCV2_MOUSE_REVERSED	|generic|tr_Q3TDX3_Q3TDX3_MOUSE_REVERSED	|generic|tr_Q3TC04_Q3TC04_MOUSE_REVERSED	|generic|tr_Q8BFW6_Q8BFW6_MOUSE_REVERSED|
"""index: 21639, intensity: 3053.0, mobility: 1.038"""	-0.474643	0.214435	0.88673	EFEMRIPDYPPLGMPYVIMVAGRLQD	generic|sp_Q8BL95_CF298_MOUSE__chr16_-1_90925972_90926079_ENSMUST00000125519__II_1073823_REVERSED	|generic|tr_F7C0A6_F7C0A6_MOUSE__chr16_-1_90925972_90926079_ENSMUST00000125519__II_1073825_REVERSED	|generic|tr_Q9CU27_Q9CU27_MOUSE__chr16_-1_90925972_90926079_ENSMUST00000125519__II_1073823_REVERSED	|generic|tr_D3YUI6_D3YUI6_MOUSE_REVERSED	|generic|chr16_-1_90927284_90927469_ENSMUST00000125519_REVERSED	|generic|tr_D3YZC4_D3YZC4_MOUSE_REVERSED|
"""index: 18793, intensity: 3672.0, mobility: 1.187"""	-0.474666	0.214668	0.886762	WQQQGELSPGGGTVPPVMA	generic|tr_Q8C3N8_Q8C3N8_MOUSE__IP_867692_REVERSED|
"""index: 24766, intensity: 3306.0, mobility: 0.903"""	-0.474936	0.214801	0.887129	VGTRCGRGRR	generic|IP_938120_TX=10090_REVERSED|
"""index: 28216, intensity: 4683.0, mobility: 1.092"""	-0.475157	0.214984	0.887429	RMATGGGGGGGGLGMGGGGGGGGGGAAGSILGGLVNGLGGG	generic|sp_O88456_CPNS1_MOUSE__II_894144_REVERSED|
"""index: 6167, intensity: 3515.0, mobility: 0.926"""	-0.475298	0.215216	0.887621	FFSDFIIEMM	generic|IP_1034306_TX=10090_REVERSED|
"""index: 13328, intensity: 3726.0, mobility: 0.969"""	-0.475355	0.215449	0.887698	SLALMSLFYYMPQHLSHTRRVALLILCNGTLAVTYM	generic|tr_Q9ERW6_Q9ERW6_MOUSE_REVERSED	|generic|tr_Q8VH14_Q8VH14_MOUSE_REVERSED	|generic|tr_Q8VGX7_Q8VGX7_MOUSE_REVERSED|
"""index: 17802, intensity: 4973.0, mobility: 0.949"""	-0.475405	0.215682	0.887766	ICWLWPLVSFNKESVER	generic|tr_Q78R00_Q78R00_MOUSE__IP_855923_REVERSED|
"""index: 8050, intensity: 6176.0, mobility: 0.906"""	-0.475479	0.215714	0.887866	VDPAAGLAELSGL	generic|IP_3503767_TX=10090_REVERSED|
"""index: 18347, intensity: 7202.0, mobility: 0.978"""	-0.47613	0.215946	0.888748	ERSGATRPGVVCACGKEGVMRRTF	generic|IP_1061338_TX=10090_REVERSED|
"""index: 24020, intensity: 12228.0, mobility: 1.045"""	-0.476299	0.215978	0.888975	KLHRWIQVFE	generic|tr_A2A4I9_A2A4I9_MOUSE_REVERSED	|generic|sp_Q812C9_AOC2_MOUSE_REVERSED|
"""index: 8860, intensity: 3212.0, mobility: 1.197"""	-0.476565	0.21621	0.889335	SHFESQFSYGWWVRGPEAIHCYGLALLLISLYSGSQKQL	generic|IP_3455772_TX=10090_REVERSED|
"""index: 23391, intensity: 4508.0, mobility: 0.816"""	-0.476766	0.216442	0.889605	DGSLFLNYPNLIRE	generic|chr1_1_134588870_134588983_ENSMUST00000112197__II_1034715_TX=10090_REVERSED	|generic|II_1034718_TX=10090_REVERSED	|generic|sp_Q80Y84_KDM5B_MOUSE__chr1_1_134604466_134604627_ENSMUST00000112197_REVERSED	|generic|sp_Q80Y84-2_KDM5B_MOUSE__chr1_1_134604466_134604627_ENSMUST00000112197_REVERSED	|generic|tr_Q3TQL9_Q3TQL9_MOUSE__chr1_1_134604466_134604627_ENSMUST00000112197_REVERSED|
"""index: 8823, intensity: 4715.0, mobility: 0.827"""	-0.476809	0.216504	0.889663	NHGAGSNGKY	generic|sp_Q61400_CEAMA_MOUSE_REVERSED	|generic|tr_A0A0R4J0G1_A0A0R4J0G1_MOUSE_REVERSED|
"""index: 3783, intensity: 2993.0, mobility: 0.810"""	-0.476832	0.216504	0.889694	GAELGGRRQ	generic|sp_Q8CAS9_PARP9_MOUSE_REVERSED	|generic|sp_Q8CAS9-2_PARP9_MOUSE_REVERSED	|generic|sp_Q8CAS9-3_PARP9_MOUSE_REVERSED	|generic|tr_H7BWY5_H7BWY5_MOUSE_REVERSED|
"""index: 19390, intensity: 3915.0, mobility: 0.838"""	-0.477513	0.216686	0.890609	TGPFPKLLM	generic|chr17_1_70078299_70078394_ENSMUST00000133983_REVERSED|
"""index: 6222, intensity: 12103.0, mobility: 1.189"""	-0.477742	0.216918	0.890917	APIVASNQNP	generic|sp_Q9ER74_SALL1_MOUSE_REVERSED	|generic|tr_Q6P5E3_Q6P5E3_MOUSE_REVERSED	|generic|tr_Q9EPW7_Q9EPW7_MOUSE_REVERSED|
"""index: 14607, intensity: 9341.0, mobility: 1.069"""	-0.477743	0.216999	0.890919	AGVGAQYANFVMQDTQSAYIRDLI	generic|sp_Q8R1T1_CHMP7_MOUSE__chr14_-1_69718248_69718298_ENSMUST00000224964_REVERSED|
"""index: 8401, intensity: 6014.0, mobility: 0.999"""	-0.478086	0.21721	0.891379	AMKQTEWHLSYSDRNKTLNLTPPEMQIHNYSMIFKGQELHK	generic|tr_Q3U2L4_Q3U2L4_MOUSE__II_3484913_REVERSED	|generic|tr_A0A2R8VK01_A0A2R8VK01_MOUSE__II_3484913_REVERSED	|generic|tr_Q8QZX9_Q8QZX9_MOUSE__II_3484913_REVERSED	|generic|tr_Q3U1U9_Q3U1U9_MOUSE__II_3484913_REVERSED	|generic|tr_Q3U1Q2_Q3U1Q2_MOUSE__II_3484913_REVERSED	|generic|tr_Q3TB34_Q3TB34_MOUSE__II_3484913_REVERSED	|generic|tr_Q3U2T6_Q3U2T6_MOUSE__II_3484913_REVERSED	|generic|sp_P26955_IL3RB_MOUSE__II_3484913_REVERSED	|generic|tr_Q3V057_Q3V057_MOUSE__II_3484913_REVERSED|
"""index: 22542, intensity: 3568.0, mobility: 0.904"""	-0.478292	0.21721	0.891654	RCWCQYFEC	generic|II_3503680_TX=10090_REVERSED|
"""index: 26053, intensity: 3546.0, mobility: 1.087"""	-0.478886	0.217442	0.892447	VKSVEKAELGEWAEEAWDAEKVEAEVEAVLAV	generic|IP_1022689_TX=10090_REVERSED|
"""index: 1707, intensity: 3263.0, mobility: 0.873"""	-0.478929	0.217623	0.892504	FMAPGVGVIIISM	generic|sp_Q1RLL3_CPNE9_MOUSE__chr6_1_113290185_113290274_ENSMUST00000130191__II_909439_REVERSED	|generic|tr_Q5DTH0_Q5DTH0_MOUSE__chr6_1_113304478_113304621_ENSMUST00000130191__II_909430_REVERSED	|generic|tr_Q8BRJ6_Q8BRJ6_MOUSE__chr6_1_113290185_113290274_ENSMUST00000130191__II_909430_REVERSED	|generic|tr_A0A0R4J0J1_A0A0R4J0J1_MOUSE__chr6_1_113290185_113290274_ENSMUST00000130191__II_909439_REVERSED|
"""index: 13664, intensity: 6009.0, mobility: 1.169"""	-0.478982	0.217753	0.892575	RRLMTASMTMPTGLIMGTMKRIQDTLTATRP	generic|IP_902168_TX=10090_REVERSED|
"""index: 3099, intensity: 3408.0, mobility: 0.941"""	-0.479313	0.217984	0.893015	QLYLLQPRLNLMRMLLN	generic|chr16_1_17469141_17469362_ENSMUST00000006293__IP_1079812_TX=10090_REVERSED|
"""index: 18857, intensity: 3475.0, mobility: 0.890"""	-0.479434	0.218165	0.893176	FIGLFLMSR	generic|IP_839207_TX=10090_REVERSED|
"""index: 11798, intensity: 5309.0, mobility: 0.868"""	-0.479532	0.218396	0.893307	HTYIHIHTYTHMHTPSC	generic|tr_Q3UUU3_Q3UUU3_MOUSE__IP_3466642_REVERSED|
"""index: 9464, intensity: 7227.0, mobility: 0.990"""	-0.479851	0.218526	0.89373	QEEEMKLLSDPKSNKYKWKAESKSKTQERIELREMDNQTHV	generic|sp_Q9WTU0_PHF2_MOUSE_REVERSED|
"""index: 26455, intensity: 16966.0, mobility: 0.914"""	-0.480234	0.218757	0.894238	LISNELIALAFGGKDMKM	generic|chrX_-1_142332192_142332332_ENSMUST00000112907_REVERSED|
"""index: 22718, intensity: 2851.0, mobility: 1.105"""	-0.480321	0.218837	0.894353	INQKLGGFTQGIVMY	generic|IP_849058_TX=10090_REVERSED|
"""index: 9993, intensity: 5139.0, mobility: 1.016"""	-0.480755	0.219067	0.894928	HNPSSGAHSCVRQETPVFQLIKS	generic|IP_907326_TX=10090_REVERSED|
"""index: 12265, intensity: 2633.0, mobility: 1.096"""	-0.48087	0.219298	0.895079	LDTVPKYLAFQNAMRESMISLKELAPEMQE	generic|sp_Q6PB66_LPPRC_MOUSE__chr17_-1_84772089_84772130_ENSMUST00000161928__II_1063936_REVERSED|
"""index: 27010, intensity: 4832.0, mobility: 0.906"""	-0.480955	0.219529	0.895192	PVILHPTAKLGLSSD	generic|IP_1045468_TX=10090_REVERSED|
"""index: 26008, intensity: 3627.0, mobility: 1.252"""	-0.480977	0.219709	0.89522	QLRPHLNPAVVGLSMVTKM	generic|chr2_1_156701577_156704611_ENSMUST00000169464__IP_996355_TX=10090_REVERSED|
"""index: 9087, intensity: 267102.0, mobility: 1.002"""	-0.481431	0.21994	0.895819	MFEEDTMDARAPPQPPLPSLGGESSDEVYDHRLQSGFD	generic|sp_O88737_BSN_MOUSE__II_843265_REVERSED	|generic|sp_O88737-2_BSN_MOUSE__II_843265_REVERSED|
"""index: 5520, intensity: 2866.0, mobility: 0.799"""	-0.481568	0.22012	0.895999	SSMMNKKEPIRL	generic|tr_Q3UW71_Q3UW71_MOUSE__II_1060037_REVERSED	|generic|sp_Q8CDJ8_STON1_MOUSE__II_1060038_REVERSED|
"""index: 21553, intensity: 3275.0, mobility: 0.873"""	-0.481674	0.220198	0.896139	FDVAVNPFHRILLTWVM	generic|IP_3474757_TX=10090_REVERSED|
"""index: 4392, intensity: 5086.0, mobility: 0.921"""	-0.481941	0.220429	0.896489	DKSSSGVAAAEKP	generic|sp_Q80X82_SYMPK_MOUSE__chr7_1_19042661_19042786_ENSMUST00000146903__II_897704_REVERSED	|generic|tr_Q3U2V0_Q3U2V0_MOUSE__chr7_1_19042661_19042786_ENSMUST00000146903_REVERSED	|generic|tr_Q3U2B5_Q3U2B5_MOUSE__chr7_1_19042661_19042786_ENSMUST00000146903_REVERSED|
"""index: 26030, intensity: 5436.0, mobility: 1.050"""	-0.482139	0.220659	0.896749	NSLRLASVEKELQGKALGGGLAQEKGPAGLPEGRTGLAK	generic|tr_B7ZNG5_B7ZNG5_MOUSE_REVERSED	|generic|tr_A6H648_A6H648_MOUSE_REVERSED	|generic|tr_E9Q9D8_E9Q9D8_MOUSE_REVERSED|
"""index: 24948, intensity: 4418.0, mobility: 1.035"""	-0.482146	0.220839	0.896758	IMVMTIMMTTKMA	generic|chr4_1_136339499_136339624_ENSMUST00000131671__IP_953928_TX=10090_REVERSED	|generic|chr4_1_136339481_136339624_ENSMUST00000131671__IP_953928_TX=10090_REVERSED|
"""index: 8836, intensity: 3101.0, mobility: 1.193"""	-0.482164	0.221019	0.896782	EEKLLKSELNRNAQGMQQ	generic|sp_Q8C9S4_CC186_MOUSE__chr19_-1_56812991_56813275_ENSMUST00000140184__II_1047894_REVERSED|
"""index: 11990, intensity: 6598.0, mobility: 1.022"""	-0.482426	0.221198	0.897125	INQPLIGEREPVR	generic|IP_870248_TX=10090_REVERSED|
"""index: 17918, intensity: 5972.0, mobility: 0.895"""	-0.482548	0.2212	0.897285	ARPLVPQTDP	generic|chr5_-1_139338104_139338301_ENSMUST00000049630__IP_933369_TX=10090_REVERSED|
"""index: 18451, intensity: 2636.0, mobility: 1.137"""	-0.482743	0.2212	0.89754	RVNQFANANGHQFWI	generic|IP_2508648_TX=10090_REVERSED|
"""index: 11895, intensity: 19361.0, mobility: 1.039"""	-0.483887	0.221379	0.899032	TVFAVSGLGVGVMQQATLSSDTPLS	generic|II_962426_TX=10090_REVERSED|
"""index: 15929, intensity: 6119.0, mobility: 0.907"""	-0.484048	0.221609	0.899241	QSADLGAVPPAQVMPQLQQQ	generic|sp_P56477_IRF5_MOUSE_REVERSED	|generic|tr_B2CC69_B2CC69_MOUSE_REVERSED|
"""index: 6767, intensity: 42519.0, mobility: 1.045"""	-0.484134	0.221839	0.899353	VSFNGLFTAAYSIIAFAFLFYQ	generic|tr_Q7TQY8_Q7TQY8_MOUSE_REVERSED|
"""index: 2031, intensity: 2885.0, mobility: 0.968"""	-0.484198	0.221967	0.899436	AQSTAMVLQHSDW	generic|IP_3491007_TX=10090_REVERSED|
"""index: 11928, intensity: 3233.0, mobility: 1.061"""	-0.484435	0.222146	0.899743	KAYDDMILYDQQPHGRRFDDDDIIGRDKTRK	generic|sp_Q5BLK4_TUT7_MOUSE__chr13_-1_59784761_59784841_ENSMUST00000224320__II_3474062_REVERSED	|generic|tr_A0A286YD79_A0A286YD79_MOUSE_REVERSED	|generic|tr_A0A286YCY9_A0A286YCY9_MOUSE_REVERSED	|generic|tr_Q8CD38_Q8CD38_MOUSE_REVERSED	|generic|tr_A0A286YDR9_A0A286YDR9_MOUSE_REVERSED	|generic|tr_E9PUA2_E9PUA2_MOUSE__chr13_-1_59784761_59784841_ENSMUST00000224320_REVERSED|
"""index: 14162, intensity: 4766.0, mobility: 1.044"""	-0.484534	0.222375	0.899872	PRQLDPIWPTTPSSPSLLNTMN	generic|tr_S4R1F1_S4R1F1_MOUSE__II_921841_REVERSED	|generic|sp_E9Q7D5_ARHG5_MOUSE__II_921841_REVERSED|
"""index: 1056, intensity: 2942.0, mobility: 0.831"""	-0.484559	0.222605	0.899904	CPPPPPRWH	generic|IP_1037694_TX=10090_REVERSED|
"""index: 27373, intensity: 3545.0, mobility: 0.806"""	-0.484623	0.222732	0.899987	GFCECLMI	generic|IP_3477882_TX=10090_REVERSED|
"""index: 28226, intensity: 4097.0, mobility: 1.218"""	-0.484771	0.222911	0.900179	EVFSFHLLISICNLIYLSVFTVVLMLITHAARTEAHGRNNQNVKHIHNM	generic|tr_A0A494BA35_A0A494BA35_MOUSE__II_897273_REVERSED	|generic|tr_G3UY47_G3UY47_MOUSE__II_897273_REVERSED|
"""index: 17285, intensity: 3715.0, mobility: 0.922"""	-0.485027	0.222936	0.90051	TKVLAEYDAEELLSASASTEGHKN	generic|tr_A0A5K1VVQ9_A0A5K1VVQ9_MOUSE__chr19_-1_7374046_7374075_ENSMUST00000237653__II_1006392_REVERSED	|generic|sp_A2ASS6_TITIN_MOUSE__chr19_-1_7374046_7374075_ENSMUST00000237653__II_1006392_REVERSED	|generic|sp_A2ASS6-2_TITIN_MOUSE__chr19_-1_7374046_7374075_ENSMUST00000237653__II_1006392_REVERSED	|generic|tr_A0A5K1VVQ1_A0A5K1VVQ1_MOUSE__chr19_-1_7374046_7374075_ENSMUST00000237653__II_1006392_REVERSED	|generic|tr_E9Q8K5_E9Q8K5_MOUSE__chr19_-1_7374046_7374075_ENSMUST00000237653__II_1006392_REVERSED	|generic|sp_A2ASS6-3_TITIN_MOUSE__II_1006392_REVERSED	|generic|tr_E9Q8N1_E9Q8N1_MOUSE__chr19_-1_7374046_7374075_ENSMUST00000237653__II_1006392_REVERSED|
"""index: 15423, intensity: 3104.0, mobility: 0.769"""	-0.485362	0.223114	0.900942	QSLVTDRSPEEDQPGHMNRP	generic|IP_930170_TX=10090_REVERSED|
"""index: 8449, intensity: 5485.0, mobility: 0.943"""	-0.485493	0.223343	0.901111	EWSSASLCEAYL	generic|chr14_-1_24449187_24450757_ENSMUST00000026322_REVERSED|
"""index: 14991, intensity: 6637.0, mobility: 1.024"""	-0.485504	0.223521	0.901126	LAFSNSSLLVSNQEAPLSSLKYFYNTIVEPQ	generic|sp_Q7TMV3_FAKD5_MOUSE_REVERSED	|generic|tr_F2Z402_F2Z402_MOUSE_REVERSED	|generic|tr_A0A0R4J291_A0A0R4J291_MOUSE_REVERSED|
"""index: 12677, intensity: 3941.0, mobility: 0.780"""	-0.485636	0.223751	0.901296	HAKEKEAVIEQ	generic|tr_Q5PPQ7_Q5PPQ7_MOUSE__chr10_-1_13535939_13535968_ENSMUST00000105541_REVERSED	|generic|sp_Q9WUM4_COR1C_MOUSE__chr10_-1_13535939_13535968_ENSMUST00000105541_REVERSED	|generic|tr_Q3TF74_Q3TF74_MOUSE__chr10_-1_13535939_13535968_ENSMUST00000105541_REVERSED|
"""index: 14521, intensity: 4054.0, mobility: 1.108"""	-0.485664	0.22398	0.901332	RSTDLLVVPPCNANTQGRPTQSHR	generic|IP_1017117_TX=10090_REVERSED|
"""index: 20384, intensity: 2644.0, mobility: 1.044"""	-0.485673	0.224209	0.901343	LDQMLIGLSNLLPN	generic|sp_A2ARJ3_TM236_MOUSE_REVERSED|
"""index: 16330, intensity: 4052.0, mobility: 1.105"""	-0.485871	0.224438	0.901598	QKEEGRWAVLHVQGETLLGMS	generic|IP_922136_TX=10090_REVERSED|
"""index: 7516, intensity: 4619.0, mobility: 1.097"""	-0.485993	0.224668	0.901756	FYFTCLFSVWVESHS	generic|IP_3453103_TX=10090_REVERSED|
"""index: 3912, intensity: 4031.0, mobility: 0.965"""	-0.485995	0.224897	0.901758	CSLSTSLSVSPVC	generic|tr_Q8C3D1_Q8C3D1_MOUSE__IP_1118687_REVERSED|
"""index: 20548, intensity: 5950.0, mobility: 0.848"""	-0.486019	0.225126	0.901789	EGLQMVRR	generic|sp_Q7M6Y6_MRO2B_MOUSE_REVERSED	|generic|sp_Q7M6Y6-2_MRO2B_MOUSE_REVERSED	|generic|sp_Q7M6Y6-3_MRO2B_MOUSE_REVERSED|
"""index: 17658, intensity: 3925.0, mobility: 0.994"""	-0.486235	0.225355	0.902066	ELAAALMDSADSMM	generic|tr_A0A0N4SVG3_A0A0N4SVG3_MOUSE_REVERSED	|generic|tr_Q3U417_Q3U417_MOUSE_REVERSED	|generic|tr_Q3UJ84_Q3UJ84_MOUSE_REVERSED	|generic|tr_A0A0N4SUZ5_A0A0N4SUZ5_MOUSE_REVERSED	|generic|sp_Q8C8U0_LIPB1_MOUSE_REVERSED	|generic|sp_Q8C8U0-3_LIPB1_MOUSE_REVERSED|
"""index: 4402, intensity: 2637.0, mobility: 0.789"""	-0.486272	0.22543	0.902113	TSSTLLAWRSVGGQRI	generic|chr3_1_96188142_96188423_ENSMUST00000133665_REVERSED|
"""index: 24408, intensity: 4279.0, mobility: 0.877"""	-0.486526	0.225659	0.90244	QAAKRRHRQIKQ	generic|IP_2542964_TX=10090_REVERSED|
"""index: 18484, intensity: 4378.0, mobility: 0.873"""	-0.486533	0.225888	0.902449	ESIKEGEKKEWRAITGA	generic|sp_Q8BMF4_ODP2_MOUSE__chr9_-1_50640220_50640282_ENSMUST00000126933__II_850473_REVERSED|
"""index: 26375, intensity: 39165.0, mobility: 1.044"""	-0.486569	0.226117	0.902495	LSPCLQVEAGALTTGPLNMTLSLWLCKWKPEKKF	generic|IP_3457044_TX=10090_REVERSED|
"""index: 16312, intensity: 3705.0, mobility: 0.991"""	-0.486603	0.226242	0.902538	MWAVAQGSGAGPTQ	generic|IP_876888_TX=10090_REVERSED|
"""index: 10478, intensity: 18172.0, mobility: 1.034"""	-0.486884	0.226419	0.902899	FKYGNVLLHYIYHASFCYSR	generic|tr_Q8CCV2_Q8CCV2_MOUSE_REVERSED	|generic|tr_Q3TDX3_Q3TDX3_MOUSE_REVERSED	|generic|tr_Q3TC04_Q3TC04_MOUSE_REVERSED	|generic|tr_Q8BFW6_Q8BFW6_MOUSE_REVERSED|
"""index: 8638, intensity: 3287.0, mobility: 0.877"""	-0.48708	0.226648	0.90315	EEQALPERGEQEVNELARLV	generic|tr_Q571N6_Q571N6_MOUSE_REVERSED	|generic|sp_Q80UZ0_FGD5_MOUSE_REVERSED	|generic|tr_B7ZNX9_B7ZNX9_MOUSE_REVERSED	|generic|tr_E9QLU9_E9QLU9_MOUSE_REVERSED	|generic|tr_B9EK94_B9EK94_MOUSE_REVERSED	|generic|tr_E9QKY4_E9QKY4_MOUSE_REVERSED|
"""index: 2058, intensity: 2895.0, mobility: 0.931"""	-0.487232	0.226722	0.903343	SRLQTCVSTPECH	generic|IP_921410_TX=10090_REVERSED|
"""index: 15461, intensity: 3293.0, mobility: 0.919"""	-0.487468	0.226898	0.903645	CPSGPKWSRMRVSRSTMLRTGQMPQ	generic|IP_1141827_TX=10090_REVERSED|
"""index: 19739, intensity: 82121.0, mobility: 0.935"""	-0.48749	0.22692	0.903674	YRVKGKSWK	generic|IP_926262_TX=10090_REVERSED|
"""index: 19955, intensity: 11414.0, mobility: 0.917"""	-0.488007	0.226941	0.904332	WQSKGTQRL	generic|IP_1019191_TX=10090_REVERSED|
"""index: 20811, intensity: 4458.0, mobility: 0.958"""	-0.488461	0.227117	0.904909	LRTHVLSALLM	generic|IP_1049016_TX=10090_REVERSED|
"""index: 6357, intensity: 219467.0, mobility: 1.053"""	-0.488553	0.227293	0.905026	SERTGSLSGGAAPARPGNERSSKAM	generic|tr_Q8CI62_Q8CI62_MOUSE_REVERSED|
"""index: 11011, intensity: 4201.0, mobility: 1.028"""	-0.488602	0.227522	0.905088	ISGVFLRNNAVSICVGLHKGPRIEYSDCL	generic|tr_Q3UKV5_Q3UKV5_MOUSE__II_953934_REVERSED	|generic|tr_Q3UZI0_Q3UZI0_MOUSE__II_953934_REVERSED	|generic|tr_Q3U8W9_Q3U8W9_MOUSE__II_953930_REVERSED	|generic|tr_F7B5B5_F7B5B5_MOUSE__II_953934_REVERSED	|generic|tr_Q8VHM5_Q8VHM5_MOUSE__II_953934_REVERSED	|generic|tr_Q99KG1_Q99KG1_MOUSE__II_953934_REVERSED	|generic|tr_Q3UMT8_Q3UMT8_MOUSE__II_953934_REVERSED	|generic|tr_A2AW41_A2AW41_MOUSE_REVERSED	|generic|tr_Q9CT37_Q9CT37_MOUSE_REVERSED|
"""index: 16068, intensity: 5301.0, mobility: 0.861"""	-0.488796	0.227666	0.905335	MVKGKTSHYVPLFTVCVSFFVLMSF	generic|tr_L7N2E5_L7N2E5_MOUSE_REVERSED|
"""index: 15579, intensity: 4838.0, mobility: 1.067"""	-0.488847	0.227666	0.905399	HCVVKRGDAPETLMSNAWFGQTMHPLG	generic|sp_Q8R0I0_ACE2_MOUSE_REVERSED	|generic|sp_Q8R0I0-2_ACE2_MOUSE_REVERSED	|generic|tr_F6X479_F6X479_MOUSE_REVERSED	|generic|tr_Q3UXR1_Q3UXR1_MOUSE_REVERSED	|generic|tr_C7ECU2_C7ECU2_MOUSE_REVERSED|
"""index: 25826, intensity: 10130.0, mobility: 1.135"""	-0.48937	0.227894	0.90606	EQETLIENEQALLINIVEENENMEEKSVDEKSLS	generic|tr_A0A3B2W7X3_A0A3B2W7X3_MOUSE__II_3460178_REVERSED	|generic|sp_Q62172_RBP1_MOUSE_REVERSED	|generic|tr_A6H6B3_A6H6B3_MOUSE_REVERSED	|generic|tr_B7ZNM1_B7ZNM1_MOUSE_REVERSED	|generic|tr_A0A3B2WCS4_A0A3B2WCS4_MOUSE_REVERSED	|generic|tr_Q3ULP3_Q3ULP3_MOUSE_REVERSED	|generic|tr_Q3TX60_Q3TX60_MOUSE_REVERSED|
"""index: 21304, intensity: 7276.0, mobility: 0.951"""	-0.489407	0.228122	0.906107	FVLSYLPTLVT	generic|sp_P51676_CC1L1_MOUSE_REVERSED|
"""index: 14848, intensity: 2639.0, mobility: 0.874"""	-0.489546	0.22835	0.906283	SDKTYALVKDEEKPHFLLME	generic|tr_D3YYF4_D3YYF4_MOUSE__chr5_-1_36071322_36071399_ENSMUST00000137040__II_941274_REVERSED	|generic|tr_Q8CHA4_Q8CHA4_MOUSE__chr5_-1_36229141_36229206_ENSMUST00000135324_REVERSED	|generic|tr_Q8BI61_Q8BI61_MOUSE__chr5_-1_36071322_36071399_ENSMUST00000137040_REVERSED	|generic|sp_Q9EPR5_SORC2_MOUSE__chr5_-1_36229141_36229206_ENSMUST00000135324_REVERSED	|generic|chr5_-1_36077850_36078032_ENSMUST00000137040_REVERSED|
"""index: 9938, intensity: 52229.0, mobility: 1.109"""	-0.489549	0.228578	0.906287	IEEDLLRELHNFIGCFNPLSSMLKKDNMLQMLYDPTPKPK	generic|sp_Q9QYS9_QKI_MOUSE__chr17_-1_10213354_10213428_ENSMUST00000097414_REVERSED	|generic|sp_Q9QYS9-5_QKI_MOUSE__chr17_-1_10238872_10238970_ENSMUST00000097414_REVERSED	|generic|sp_Q9QYS9-7_QKI_MOUSE__chr17_-1_10213354_10213428_ENSMUST00000097414_REVERSED	|generic|sp_Q9QYS9-8_QKI_MOUSE__chr17_-1_10216134_10216373_ENSMUST00000097414_REVERSED	|generic|sp_Q9QYS9-2_QKI_MOUSE_REVERSED	|generic|sp_Q9QYS9-3_QKI_MOUSE_REVERSED	|generic|sp_Q9QYS9-4_QKI_MOUSE_REVERSED	|generic|sp_Q9QYS9-6_QKI_MOUSE_REVERSED|
"""index: 7670, intensity: 4748.0, mobility: 1.073"""	-0.489798	0.228754	0.9066	RLPFDKVWSCCIEHLKSFVSRALKVTEIEVTGETGDTEKPICH	generic|tr_B2KGP3_B2KGP3_MOUSE_REVERSED|
"""index: 29847, intensity: 5448.0, mobility: 1.016"""	-0.490063	0.228982	0.906935	DNLLKKGDVQHPKLKIVMNRHVQVLPEK	generic|chrX_-1_105847550_105847723_ENSMUST00000196998_REVERSED|
"""index: 16280, intensity: 20354.0, mobility: 1.093"""	-0.490088	0.229105	0.906966	NSFIISAASFSDNSKC	generic|sp_A2ARV4_LRP2_MOUSE_REVERSED	|generic|tr_A2ARV5_A2ARV5_MOUSE_REVERSED|
"""index: 9702, intensity: 9495.0, mobility: 0.843"""	-0.490561	0.229333	0.90756	TTETQIKELGHWH	generic|IP_833569_TX=10090_REVERSED|
"""index: 5914, intensity: 4513.0, mobility: 0.808"""	-0.490701	0.22956	0.907735	FLTSASNFISTLSSMLSAMMV	generic|tr_Q9QXI6_Q9QXI6_MOUSE_REVERSED	|generic|tr_Q8CCA7_Q8CCA7_MOUSE_REVERSED	|generic|sp_Q8C3K6_SC5A1_MOUSE_REVERSED	|generic|tr_O70122_O70122_MOUSE_REVERSED|
"""index: 29000, intensity: 6345.0, mobility: 1.066"""	-0.490854	0.229788	0.907927	YRNRLRESMTK	generic|IP_922735_TX=10090_REVERSED	|generic|tr_B2RR30_B2RR30_MOUSE_REVERSED|
"""index: 1448, intensity: 3032.0, mobility: 0.843"""	-0.490879	0.230016	0.907959	YCAVIHCCIFFFNRQVI	generic|IP_1062357_TX=10090_REVERSED|
"""index: 21988, intensity: 3784.0, mobility: 1.116"""	-0.490943	0.230191	0.908039	TLLHVLSAHPARTHR	generic|IP_1147696_TX=10090_REVERSED	|generic|IP_1147695_TX=10090_REVERSED|
"""index: 10872, intensity: 146988.0, mobility: 1.082"""	-0.491228	0.230314	0.908396	LSVSSSHNITPHSADGSGLVGVEGLGPSGLVGSFRSRSKFAYRMIITS	generic|IP_3502915_TX=10090_REVERSED|
"""index: 28469, intensity: 2680.0, mobility: 1.162"""	-0.491276	0.230542	0.908456	EKHGELRAALREKDLRVCEEDEI	generic|sp_Q8JZM7_CDC73_MOUSE__II_1033699_REVERSED|
"""index: 2527, intensity: 4189.0, mobility: 0.872"""	-0.491345	0.230769	0.908542	MIFSFGKWL	generic|sp_Q9QZS0_CO4A3_MOUSE__II_1032790_REVERSED	|generic|tr_F6RIS8_F6RIS8_MOUSE__II_1032788_REVERSED|
"""index: 17255, intensity: 3797.0, mobility: 1.130"""	-0.491351	0.230787	0.90855	GIVRCARGAIAQSNMIPKQRYLSVRFRLEHYYCETGSDLSHRGVTPH	generic|tr_Q3USW9_Q3USW9_MOUSE_REVERSED|
"""index: 24049, intensity: 3816.0, mobility: 1.028"""	-0.492016	0.231014	0.90938	VQTNVMKTGIVQK	generic|IP_1063351_TX=10090_REVERSED|
"""index: 28235, intensity: 4506.0, mobility: 1.054"""	-0.492206	0.231241	0.909616	QARGCIPFLAVTAVG	generic|IP_1069872_TX=10090_REVERSED|
"""index: 29005, intensity: 5767.0, mobility: 0.836"""	-0.492267	0.231364	0.909692	YWTGSKSL	generic|chr4_-1_129649330_129650777_ENSMUST00000102590_REVERSED|
"""index: 13759, intensity: 3060.0, mobility: 0.822"""	-0.492346	0.231591	0.90979	THTKGAQL	generic|IP_1055871_TX=10090_REVERSED|
"""index: 15745, intensity: 5812.0, mobility: 0.799"""	-0.492422	0.231766	0.909884	AWGRLAPT	generic|IP_1091396_TX=10090_REVERSED|
"""index: 20368, intensity: 14772.0, mobility: 0.915"""	-0.492708	0.23194	0.91024	IYDVQLGAPQ	generic|sp_Q3UJV1_CCD61_MOUSE__II_897788_REVERSED	|generic|tr_D3YY03_D3YY03_MOUSE_REVERSED	|generic|tr_D6RHL6_D6RHL6_MOUSE_REVERSED	|generic|tr_D3Z7J8_D3Z7J8_MOUSE_REVERSED|
"""index: 2280, intensity: 3285.0, mobility: 0.842"""	-0.492875	0.232167	0.910446	WWPIMPKTMRKMRRTTTPPPAT	generic|chr2_-1_26064457_26089659_ENSMUST00000114159__IP_1016361_TX=10090_REVERSED|
"""index: 22517, intensity: 2880.0, mobility: 1.000"""	-0.492931	0.232342	0.910516	EKIKSCLHKK	generic|chr14_-1_103194676_103194780_ENSMUST00000160758_REVERSED|
"""index: 4367, intensity: 3049.0, mobility: 1.013"""	-0.493214	0.232463	0.910867	EDKQLQLSKEDPI	generic|tr_Q543C5_Q543C5_MOUSE_REVERSED|
"""index: 698, intensity: 2883.0, mobility: 0.901"""	-0.493655	0.232532	0.911411	EKDMTGRVCLD	generic|IP_3505171_TX=10090_REVERSED|
"""index: 6996, intensity: 7627.0, mobility: 0.972"""	-0.493851	0.232653	0.911653	FGWYYTCNKFINRLPMTGHSFRHVFLTELLRKIYHFSH	generic|tr_Q52L67_Q52L67_MOUSE__chr8_-1_83571808_83571921_ENSMUST00000212005__II_697536_REVERSED	|generic|tr_Q3TAN8_Q3TAN8_MOUSE__chr8_-1_83571808_83571921_ENSMUST00000212005__II_697536_REVERSED	|generic|tr_A0A5F8MQC8_A0A5F8MQC8_MOUSE__chr8_-1_83571808_83571921_ENSMUST00000212005__II_697536_REVERSED	|generic|tr_G3UWE1_G3UWE1_MOUSE__chr8_-1_83571808_83571921_ENSMUST00000212005__II_697536_REVERSED	|generic|sp_Q9CY27_TECR_MOUSE__chr8_-1_83571808_83571921_ENSMUST00000212005__II_697536_REVERSED	|generic|tr_A0A1D5RLB4_A0A1D5RLB4_MOUSE_REVERSED	|generic|tr_A0A5F8MPU6_A0A5F8MPU6_MOUSE_REVERSED	|generic|tr_Q9CWN2_Q9CWN2_MOUSE_REVERSED|
"""index: 14725, intensity: 4235.0, mobility: 0.926"""	-0.494234	0.232774	0.912125	EMVKEAMRKGIGPISCAEQYSS	generic|sp_Q9QXE2_DPOLL_MOUSE_REVERSED|
"""index: 18208, intensity: 4092.0, mobility: 0.980"""	-0.494275	0.23279	0.912175	QHNGVLESSSWLTMSNAMCMEVSPLLVASRK	generic|chr8_1_33610683_33610814_ENSMUST00000009774__IP_864862_TX=10090_REVERSED|
"""index: 23472, intensity: 4382.0, mobility: 1.122"""	-0.494956	0.232858	0.913011	VYPFIGVSLALSVAWPG	generic|sp_Q8K4Q0-2_RPTOR_MOUSE__chr11_1_119780571_119780606_ENSMUST00000147781__II_1122605_REVERSED	|generic|sp_Q8K4Q0_RPTOR_MOUSE__chr11_1_119780571_119780606_ENSMUST00000147781__II_1122636_REVERSED	|generic|tr_A2ACM0_A2ACM0_MOUSE__chr11_1_119780571_119780606_ENSMUST00000147781__II_1122635_REVERSED	|generic|tr_A4FUW1_A4FUW1_MOUSE__chr11_1_119780571_119780606_ENSMUST00000147781__II_1122635_REVERSED	|generic|II_1122600_TX=10090_REVERSED	|generic|sp_Q8K4Q0-3_RPTOR_MOUSE_REVERSED|
"""index: 15375, intensity: 4464.0, mobility: 0.898"""	-0.495693	0.233032	0.913913	VLFRASLEVSTRRRLFINKEQI	generic|IP_825066_TX=10090_REVERSED|
"""index: 23468, intensity: 3764.0, mobility: 1.031"""	-0.495866	0.233258	0.914124	VNNTSLSASLLGKLS	generic|IP_3453557_TX=10090_REVERSED|
"""index: 12543, intensity: 5452.0, mobility: 0.947"""	-0.495922	0.233484	0.914193	ESPSREPIIWTLFHRFNLVNPLND	generic|sp_O35664_INAR2_MOUSE__II_1073739_REVERSED	|generic|tr_Q3UCC3_Q3UCC3_MOUSE_REVERSED|
"""index: 5160, intensity: 3209.0, mobility: 0.778"""	-0.495975	0.233605	0.914257	GGVKARPSGTVEEPRWK	generic|IP_901924_TX=10090_REVERSED|
"""index: 2349, intensity: 3947.0, mobility: 1.005"""	-0.496283	0.233778	0.914632	RIVAVERRWSH	generic|IP_873397_TX=10090_REVERSED|
"""index: 29161, intensity: 26984.0, mobility: 1.390"""	-0.496357	0.233951	0.914721	KRRVPLKKLPRK	generic|IP_897814_TX=10090_REVERSED|
"""index: 7672, intensity: 4962.0, mobility: 0.924"""	-0.496382	0.234124	0.914752	KLDIYFMMLERSGLQMFI	generic|sp_Q80TR8_DCAF1_MOUSE__chr9_1_106879957_106879992_ENSMUST00000159645__II_844002_REVERSED	|generic|sp_Q80TR8-2_DCAF1_MOUSE__chr9_1_106879957_106879992_ENSMUST00000159645__II_844002_REVERSED	|generic|sp_Q80TR8-3_DCAF1_MOUSE__chr9_1_106851983_106852111_ENSMUST00000188343__II_844002_REVERSED	|generic|sp_Q80TR8-4_DCAF1_MOUSE__chr9_1_106851983_106852111_ENSMUST00000188343__II_844002_REVERSED|
"""index: 1948, intensity: 27565.0, mobility: 0.785"""	-0.49655	0.23435	0.914956	FGPKFFSG	generic|tr_Q6A049_Q6A049_MOUSE__chr10_1_115427462_115427506_ENSMUST00000127283__II_1144499_REVERSED	|generic|tr_B2RT41_B2RT41_MOUSE__chr10_1_115427462_115427506_ENSMUST00000127283__II_1144499_REVERSED	|generic|tr_Q8K082_Q8K082_MOUSE__chr10_1_115427462_115427506_ENSMUST00000127283__II_1144499_REVERSED	|generic|tr_Q6P7T8_Q6P7T8_MOUSE__chr10_1_115427462_115427506_ENSMUST00000127283_REVERSED|
"""index: 919, intensity: 2914.0, mobility: 0.793"""	-0.496646	0.234523	0.915073	NETNDLWLRVA	generic|tr_A0A1B0GRF6_A0A1B0GRF6_MOUSE__chr7_1_105737188_105737241_ENSMUST00000149695__II_886694_REVERSED	|generic|II_886698_TX=10090_REVERSED	|generic|II_886699_TX=10090_REVERSED	|generic|sp_O55222_ILK_MOUSE__chr7_1_105737188_105737241_ENSMUST00000149695_REVERSED	|generic|tr_D3YZA5_D3YZA5_MOUSE__chr7_1_105737188_105737241_ENSMUST00000149695_REVERSED|
"""index: 6230, intensity: 9853.0, mobility: 1.048"""	-0.497238	0.234749	0.915791	QVCCGSTREIDRERRVLQEIQQDKRICPSFKAGLHILDISSPGI	generic|sp_Q80WQ6_RHDF2_MOUSE__II_1123438_REVERSED|
"""index: 16427, intensity: 4071.0, mobility: 1.110"""	-0.497372	0.234975	0.915953	EQGHPVEL	generic|sp_Q9DAQ4_CB081_MOUSE_REVERSED	|generic|sp_Q9DAQ4-3_CB081_MOUSE_REVERSED|
"""index: 5725, intensity: 3829.0, mobility: 0.898"""	-0.497443	0.235148	0.916039	ILFMQSLCAY	generic|tr_Q8VGX3_Q8VGX3_MOUSE_REVERSED|
"""index: 3562, intensity: 4090.0, mobility: 0.885"""	-0.497634	0.235374	0.916269	MIEVGRDLDE	generic|tr_Q8BU52_Q8BU52_MOUSE__IP_839234_REVERSED	|generic|tr_A0A571BDN7_A0A571BDN7_MOUSE__chr9_1_72721338_72721424_ENSMUST00000238368__II_847218_REVERSED|
"""index: 10698, intensity: 6875.0, mobility: 0.915"""	-0.497654	0.235493	0.916293	SCQSLAPLLASFQFDVICCSVLEL	generic|tr_L7N1Y3_L7N1Y3_MOUSE__II_3503431_REVERSED	|generic|tr_A0A1Y7VJ51_A0A1Y7VJ51_MOUSE_REVERSED	|generic|tr_Q3UTB0_Q3UTB0_MOUSE_REVERSED|
"""index: 22950, intensity: 3866.0, mobility: 0.981"""	-0.498206	0.235719	0.916959	ELKNHIKEPQ	generic|tr_A0A1L1SUC4_A0A1L1SUC4_MOUSE__chr9_1_49024006_49024089_ENSMUST00000215850__II_3506624_REVERSED	|generic|tr_Q8BZ53_Q8BZ53_MOUSE__chr9_1_49024006_49024089_ENSMUST00000215850_REVERSED	|generic|sp_Q5I043_UBP28_MOUSE__chr9_1_49024006_49024089_ENSMUST00000215850_REVERSED	|generic|sp_Q5I043-2_UBP28_MOUSE__chr9_1_49024006_49024089_ENSMUST00000215850_REVERSED|
"""index: 13110, intensity: 2659.0, mobility: 0.804"""	-0.498295	0.235945	0.917066	LQEGAGGGLFNGLILK	generic|tr_Q3U9R5_Q3U9R5_MOUSE_REVERSED|
"""index: 25378, intensity: 4220.0, mobility: 1.017"""	-0.498433	0.236117	0.917231	DIHPRVLSFVSL	generic|sp_O54865_GCYB1_MOUSE__chr3_-1_82034738_82034869_ENSMUST00000192508_REVERSED	|generic|tr_Q80YP4_Q80YP4_MOUSE__chr3_-1_82034738_82034869_ENSMUST00000192508_REVERSED	|generic|tr_Q3UTI4_Q3UTI4_MOUSE__chr3_-1_82034738_82034869_ENSMUST00000192508_REVERSED|
"""index: 6508, intensity: 29200.0, mobility: 1.078"""	-0.498531	0.236343	0.917349	SSFIQSYSMLIGTMPIVGLLSTVVYMFVNNVHNDSNSVKLVQALE	generic|sp_Q7TRF3_OL867_MOUSE__II_3457533_REVERSED	|generic|tr_A0A1D5RM81_A0A1D5RM81_MOUSE_REVERSED|
"""index: 22101, intensity: 3817.0, mobility: 0.914"""	-0.498607	0.236462	0.91744	ERGAMVSSRL	generic|IP_2542801_TX=10090_REVERSED|
"""index: 15079, intensity: 4291.0, mobility: 1.065"""	-0.499788	0.236634	0.918853	RYMMDASLMPTQ	generic|IP_863288_TX=10090_REVERSED|
"""index: 10275, intensity: 2963.0, mobility: 1.125"""	-0.50016	0.23686	0.919297	TDDTQLSNMKLFVQSKSNDKSISLRSMLASNNNTSGGAWIVGLW	generic|tr_K7TD45_K7TD45_MOUSE_REVERSED|
"""index: 28409, intensity: 4004.0, mobility: 1.103"""	-0.500262	0.237085	0.919418	LPFTLVTPMLAAFMLFLMSFFL	generic|tr_Q3UUH6_Q3UUH6_MOUSE__chr9_-1_44281078_44281227_ENSMUST00000161206__II_853826_REVERSED	|generic|tr_Q8BXW2_Q8BXW2_MOUSE__chr9_-1_44281078_44281227_ENSMUST00000161206__II_853826_REVERSED	|generic|tr_Q8K4E1_Q8K4E1_MOUSE__chr9_-1_44281078_44281227_ENSMUST00000161206__II_853826_REVERSED	|generic|tr_Q8R1U5_Q8R1U5_MOUSE__chr9_-1_44274632_44274841_ENSMUST00000159385__II_853830_REVERSED	|generic|tr_Q91WA9_Q91WA9_MOUSE__chr9_-1_44281078_44281227_ENSMUST00000161206__II_853826_REVERSED	|generic|tr_Q3U009_Q3U009_MOUSE__chr9_-1_44274632_44274841_ENSMUST00000159385__II_853830_REVERSED	|generic|sp_Q64343_ABCG1_MOUSE__chr17_1_31092323_31092430_ENSMUST00000139013_REVERSED	|generic|tr_Q8R0S5_Q8R0S5_MOUSE_REVERSED|
"""index: 4379, intensity: 3825.0, mobility: 0.862"""	-0.50044	0.237204	0.919629	NFWLSTRRSLIRFNV	generic|tr_Q14AS7_Q14AS7_MOUSE_REVERSED	|generic|sp_P29621_SPA3C_MOUSE_REVERSED|
"""index: 16221, intensity: 4275.0, mobility: 0.920"""	-0.500775	0.237376	0.920027	TVWINAKSSVKNGLSGKQT	generic|IP_1018554_TX=10090_REVERSED|
"""index: 24066, intensity: 4013.0, mobility: 1.136"""	-0.500907	0.237548	0.920183	TIRPCGQSFITVGAEPWQLGLQTLTPCERKEGTGTST	generic|IP_1125911_TX=10090_REVERSED|
"""index: 2191, intensity: 9904.0, mobility: 0.947"""	-0.501008	0.237773	0.920303	SRLEFGSVAMYW	generic|IP_895514_TX=10090_REVERSED|
"""index: 22146, intensity: 4170.0, mobility: 0.964"""	-0.501041	0.237999	0.920342	DPYSLWAKNL	generic|sp_F8VPN2_TEX15_MOUSE__chr5_-1_121525207_121525236_ENSMUST00000031410__II_864881_REVERSED	|generic|sp_F8VPN2-2_TEX15_MOUSE__chr5_-1_121525207_121525236_ENSMUST00000031410__II_864881_REVERSED|
"""index: 14651, intensity: 4900.0, mobility: 0.956"""	-0.501344	0.238224	0.920701	KEFDKKYERDSQMKAVNMSL	generic|tr_A0A571BF46_A0A571BF46_MOUSE_REVERSED	|generic|tr_Q62411_Q62411_MOUSE_REVERSED	|generic|tr_A0A571BF58_A0A571BF58_MOUSE_REVERSED	|generic|tr_E9Q1W3_E9Q1W3_MOUSE_REVERSED	|generic|tr_Q8C3C3_Q8C3C3_MOUSE_REVERSED	|generic|tr_A2AQA9_A2AQA9_MOUSE_REVERSED|
"""index: 2112, intensity: 3366.0, mobility: 0.829"""	-0.501711	0.238449	0.921134	SNAEMAAQAEAEREEKK	generic|sp_P63040_CPLX1_MOUSE_REVERSED	|generic|tr_D3YZ72_D3YZ72_MOUSE_REVERSED|
"""index: 1979, intensity: 4111.0, mobility: 0.964"""	-0.501778	0.238621	0.921213	NQEGIIQTQELL	generic|tr_Q66L41_Q66L41_MOUSE__chr1_-1_182316891_182317175_ENSMUST00000192544__II_1028752_REVERSED	|generic|sp_Q8BIG4_FBX28_MOUSE__chr1_-1_182316891_182317175_ENSMUST00000192544__II_1028752_REVERSED|
"""index: 9911, intensity: 5754.0, mobility: 1.075"""	-0.502034	0.238793	0.921515	PLHFGALTSDATVERPVNMPLINGMRLVE	generic|tr_G3UXT0_G3UXT0_MOUSE_REVERSED|
"""index: 10392, intensity: 12296.0, mobility: 1.141"""	-0.502092	0.238964	0.921583	EHVIYVDLAPTTKSINLMTCKKTRHLITSESFQGLYSHHLF	generic|IP_1110249_TX=10090_REVERSED|
"""index: 789, intensity: 3285.0, mobility: 0.788"""	-0.502127	0.239189	0.921623	SQDKTQRQLHSP	generic|chr10_1_25479041_25479124_ENSMUST00000053748_REVERSED|
"""index: 20323, intensity: 3734.0, mobility: 0.870"""	-0.502272	0.239414	0.921794	YYKFAPLA	generic|II_3481294_TX=10090_REVERSED	|generic|tr_Q3TSQ4_Q3TSQ4_MOUSE_REVERSED	|generic|tr_Q3UR61_Q3UR61_MOUSE_REVERSED	|generic|tr_Q3V1Q3_Q3V1Q3_MOUSE_REVERSED	|generic|sp_Q80TL1_ADCY2_MOUSE_REVERSED	|generic|sp_Q91WF3_ADCY4_MOUSE_REVERSED|
"""index: 27457, intensity: 5769.0, mobility: 1.130"""	-0.502386	0.23964	0.921928	EDELDCKNGVLIMPVDDTDKVRLIQERLDQLDNFTSQATIS	generic|tr_Q52L50_Q52L50_MOUSE__chr10_-1_117817374_117817445_ENSMUST00000220214_REVERSED|
"""index: 26266, intensity: 27623.0, mobility: 0.958"""	-0.502417	0.239865	0.921965	GHNQCRHRSIDKHVIYINRQIESTKKRY	generic|IP_1111505_TX=10090_REVERSED|
"""index: 7074, intensity: 4013.0, mobility: 1.058"""	-0.502488	0.239982	0.922048	VAGDAGLG	generic|chr13_-1_48885338_48885836_ENSMUST00000060805_REVERSED|
"""index: 3409, intensity: 3918.0, mobility: 0.967"""	-0.502868	0.240153	0.922493	VWDGSGEPSPRDL	generic|IP_1010172_TX=10090_REVERSED|
"""index: 6789, intensity: 9119.0, mobility: 1.208"""	-0.502975	0.240324	0.922618	HPMFLGSINAVTQNLWTPDTDSLLVLVLMYE	generic|tr_G3XA12_G3XA12_MOUSE_REVERSED	|generic|tr_Q8C0N4_Q8C0N4_MOUSE_REVERSED|
"""index: 8340, intensity: 3244.0, mobility: 0.979"""	-0.502989	0.240549	0.922635	LLELSGAEWDERLRQCREQAQQQER	generic|tr_E9PUV9_E9PUV9_MOUSE_REVERSED	|generic|sp_P58660_CAR10_MOUSE_REVERSED|
"""index: 19452, intensity: 3562.0, mobility: 1.236"""	-0.502996	0.240774	0.922643	QNLFLDLVEMCSSIRQPLTGG	generic|tr_A0A0U1RNJ1_A0A0U1RNJ1_MOUSE__chr11_-1_120807854_120807991_ENSMUST00000155276_REVERSED	|generic|tr_Q3TB22_Q3TB22_MOUSE_REVERSED	|generic|sp_P19096_FAS_MOUSE__chr11_-1_120807854_120807991_ENSMUST00000155276_REVERSED	|generic|tr_Q3UHT6_Q3UHT6_MOUSE__chr11_-1_120807854_120807991_ENSMUST00000155276_REVERSED|
"""index: 6837, intensity: 18000.0, mobility: 0.859"""	-0.503103	0.240999	0.922768	FTLYESVKCIAQTLMLPNKLIHWIN	generic|tr_Q9D4B7_Q9D4B7_MOUSE_REVERSED	|generic|tr_Q3V161_Q3V161_MOUSE_REVERSED	|generic|tr_Q8C0X7_Q8C0X7_MOUSE_REVERSED|
"""index: 5256, intensity: 8382.0, mobility: 0.852"""	-0.503165	0.241224	0.922841	FNEEAQSPSLVKQISTDP	generic|tr_A0A6B9UF22_A0A6B9UF22_MOUSE__chr9_-1_41989431_41989460_ENSMUST00000060989_REVERSED|
"""index: 21453, intensity: 23977.0, mobility: 0.953"""	-0.503173	0.241449	0.922851	VPAAKANAIVKM	generic|IP_1022116_TX=10090_REVERSED|
"""index: 7293, intensity: 23673.0, mobility: 0.927"""	-0.503292	0.241674	0.922989	RSTTTFRMFKFKGFGGYVESKTWAL	generic|tr_A0A5F8MPV8_A0A5F8MPV8_MOUSE__II_1029528_REVERSED	|generic|sp_A0A0A6YXX9_CTSEL_MOUSE__II_1029528_REVERSED	|generic|tr_A0A571BGH9_A0A571BGH9_MOUSE__II_1029531_REVERSED|
"""index: 26133, intensity: 8271.0, mobility: 0.924"""	-0.503342	0.241899	0.923048	FTMIWTLHPVM	generic|IP_901572_TX=10090_REVERSED|
"""index: 6485, intensity: 4023.0, mobility: 0.880"""	-0.503527	0.242015	0.923264	FILQDTSFRNDALS	generic|IP_1049674_TX=10090_REVERSED|
"""index: 7168, intensity: 19319.0, mobility: 0.983"""	-0.504013	0.24224	0.92383	EESADLNYKSLDA	generic|tr_D3Z4U0_D3Z4U0_MOUSE__II_973375_REVERSED	|generic|sp_Q9R020_ZRAB2_MOUSE__II_973375_REVERSED	|generic|sp_Q9R020-2_ZRAB2_MOUSE_REVERSED	|generic|tr_A0A0H2UH20_A0A0H2UH20_MOUSE_REVERSED	|generic|tr_E9PUD0_E9PUD0_MOUSE_REVERSED|
"""index: 3490, intensity: 3903.0, mobility: 0.858"""	-0.50404	0.242465	0.923861	TDVDRLMSYSFLSYLFG	generic|IP_3494700_TX=10090_REVERSED|
"""index: 27100, intensity: 3469.0, mobility: 0.906"""	-0.504046	0.242635	0.923869	QHGPVSWARL	generic|tr_Q3U1V0_Q3U1V0_MOUSE__IP_840796_REVERSED|
"""index: 23630, intensity: 3853.0, mobility: 1.070"""	-0.504208	0.24286	0.924056	ERMLWKQLMQY	generic|tr_F7D1J2_F7D1J2_MOUSE__II_1107687_REVERSED	|generic|sp_Q60855_RIPK1_MOUSE_REVERSED|
"""index: 13944, intensity: 3301.0, mobility: 0.863"""	-0.50427	0.243085	0.924129	GFDFWFDK	generic|tr_K3W4T3_K3W4T3_MOUSE_REVERSED|
"""index: 20359, intensity: 5425.0, mobility: 0.852"""	-0.504413	0.24331	0.924294	LCAAMPLPR	generic|IP_849358_TX=10090_REVERSED|
"""index: 9643, intensity: 10778.0, mobility: 1.085"""	-0.504448	0.243316	0.924336	ERPCPAGYTRPGYRSSGDHNFTLRSGWLRDPSALIEKRPQEM	generic|II_1005721_TX=10090_REVERSED	|generic|tr_B9EKJ7_B9EKJ7_MOUSE_REVERSED	|generic|sp_P58871_TB182_MOUSE_REVERSED|
"""index: 24548, intensity: 3402.0, mobility: 1.148"""	-0.505387	0.243431	0.925422	RNPGLEHLCGGVIYITE	generic|tr_B2KFS7_B2KFS7_MOUSE__chr6_1_147108102_147108146_ENSMUST00000203441__II_907036_REVERSED|
"""index: 24712, intensity: 4478.0, mobility: 1.035"""	-0.505761	0.243601	0.925853	LKLMLISTYKQ	generic|IP_3491146_TX=10090_REVERSED|
"""index: 27310, intensity: 7884.0, mobility: 0.967"""	-0.505836	0.243826	0.925939	RENLGFVRIM	generic|IP_1020796_TX=10090_REVERSED|
"""index: 22615, intensity: 3566.0, mobility: 0.968"""	-0.505872	0.24405	0.925981	TQPWLKYLW	generic|chr1_-1_132523711_132525363_ENSMUST00000086521_REVERSED|
"""index: 3395, intensity: 3671.0, mobility: 0.957"""	-0.505903	0.244275	0.926016	LCMSDYFTVYN	generic|IP_1153766_TX=10090_REVERSED|
"""index: 8586, intensity: 177223.0, mobility: 1.078"""	-0.505942	0.244444	0.926062	KRYNIYHEFALLFSDQYKEIREVCALGPRDSSMLLVAQLL	generic|sp_P37242_THB_MOUSE_REVERSED	|generic|sp_P37242-2_THB_MOUSE_REVERSED	|generic|tr_Q3UZT5_Q3UZT5_MOUSE_REVERSED|
"""index: 15743, intensity: 31927.0, mobility: 0.958"""	-0.506035	0.244614	0.926168	FLSQQSLFMVQIWPQPAQS	generic|sp_A1A535_MELT_MOUSE_REVERSED	|generic|sp_A1A535-2_MELT_MOUSE_REVERSED|
"""index: 7799, intensity: 9642.0, mobility: 1.038"""	-0.506513	0.244838	0.926716	AYQEDDNHKTIVVVKEAVLYALFFRVGFQGIMSTDAGAQLAEMF	generic|IP_3504591_TX=10090_REVERSED|
"""index: 12845, intensity: 5753.0, mobility: 0.948"""	-0.506558	0.244898	0.926769	GLAEDRGLSMALSTCLPFL	generic|IP_1137074_TX=10090_REVERSED|
"""index: 22677, intensity: 10107.0, mobility: 0.852"""	-0.506856	0.245122	0.927109	GHSRRKLVEAR	generic|IP_953560_TX=10090_REVERSED|
"""index: 5649, intensity: 4608.0, mobility: 1.226"""	-0.50697	0.245346	0.92724	ESLPMCTDAPESETDAVYTTM	generic|sp_Q9R207_NBN_MOUSE_REVERSED	|generic|tr_A2AMG5_A2AMG5_MOUSE_REVERSED|
"""index: 5978, intensity: 11446.0, mobility: 1.096"""	-0.506978	0.245571	0.927249	QSNLSGLVNLVGNLESSIRQLSSSLYHIK	generic|tr_A0A1L1SUF9_A0A1L1SUF9_MOUSE__II_3505328_REVERSED	|generic|sp_Q5DU05_CE164_MOUSE_REVERSED	|generic|sp_Q5DU05-2_CE164_MOUSE_REVERSED	|generic|sp_Q5DU05-3_CE164_MOUSE_REVERSED	|generic|tr_A0A1L1SSA4_A0A1L1SSA4_MOUSE_REVERSED	|generic|tr_D3YVU3_D3YVU3_MOUSE_REVERSED|
"""index: 3679, intensity: 2862.0, mobility: 0.791"""	-0.506983	0.24574	0.927255	MLFFFRLTQVLGIL	generic|chr1_1_151804687_151804776_ENSMUST00000188145__IP_1033226_TX=10090_REVERSED|
"""index: 9563, intensity: 315232.0, mobility: 1.045"""	-0.507115	0.245909	0.927405	LLNWPSPLELRGMERSLDPR	generic|II_3467002_TX=10090_REVERSED|
"""index: 11882, intensity: 5002.0, mobility: 1.082"""	-0.50727	0.245913	0.927582	LEKLKRELEWELRENQERQHALESNKDSHVRELELRHEQ	generic|sp_Q6PHN1_CCD57_MOUSE__II_1125403_REVERSED	|generic|tr_Q5DU64_Q5DU64_MOUSE_REVERSED|
"""index: 6409, intensity: 7448.0, mobility: 1.035"""	-0.508124	0.246082	0.928554	CEGLAVLMRSDNPRLQHARRYYYLCYFPMKLIEYTQGLGYW	generic|tr_G3X8W7_G3X8W7_MOUSE__chr18_-1_34636282_34636326_ENSMUST00000133162__II_1056651_REVERSED	|generic|sp_Q8BGZ4_CDC23_MOUSE__chr18_-1_34651543_34651680_ENSMUST00000133162__II_1056651_REVERSED	|generic|tr_A0A0R4J1W7_A0A0R4J1W7_MOUSE__chr18_-1_34636282_34636326_ENSMUST00000133162__II_1056651_REVERSED	|generic|tr_Q3TEF0_Q3TEF0_MOUSE__chr18_-1_34636282_34636326_ENSMUST00000133162__II_1056654_REVERSED	|generic|II_1056660_TX=10090_REVERSED	|generic|sp_Q8BGZ4-2_CDC23_MOUSE__chr18_-1_34637316_34637432_ENSMUST00000133162_REVERSED|
"""index: 18026, intensity: 2967.0, mobility: 1.196"""	-0.508261	0.246305	0.92871	SCTVLTRLSPWSSARGN	generic|IP_1011466_TX=10090_REVERSED|
"""index: 14129, intensity: 3512.0, mobility: 1.076"""	-0.508381	0.246474	0.928846	YINYLILANQRFTHR	generic|IP_866619_TX=10090_REVERSED|
"""index: 7848, intensity: 3579.0, mobility: 1.077"""	-0.508478	0.246698	0.928955	HPWTNIFVHLDMTHSYSHLFINNYFGWYRYCDLLILSHVI	generic|IP_3453979_TX=10090_REVERSED|
"""index: 6972, intensity: 4669.0, mobility: 1.187"""	-0.508585	0.246922	0.929076	LSADQDKPAMAGTDEGEGTEQLFNPLLEVRVVPVFHL	generic|tr_Q3UIM7_Q3UIM7_MOUSE_REVERSED|
"""index: 26947, intensity: 5880.0, mobility: 1.149"""	-0.508818	0.247146	0.92934	LAQPFTLPYITPERAP	generic|tr_Q58E53_Q58E53_MOUSE_REVERSED	|generic|tr_Q80ZI7_Q80ZI7_MOUSE_REVERSED	|generic|tr_Q91WT1_Q91WT1_MOUSE_REVERSED	|generic|tr_Q4V9Z4_Q4V9Z4_MOUSE_REVERSED	|generic|tr_Q3KQK2_Q3KQK2_MOUSE_REVERSED	|generic|tr_Q91XE1_Q91XE1_MOUSE_REVERSED	|generic|tr_Q2KHS9_Q2KHS9_MOUSE_REVERSED	|generic|tr_Q91WR1_Q91WR1_MOUSE_REVERSED	|generic|tr_Q566J7_Q566J7_MOUSE_REVERSED	|generic|tr_Q6PDB8_Q6PDB8_MOUSE_REVERSED	|generic|tr_Q32NZ5_Q32NZ5_MOUSE_REVERSED	|generic|tr_Q2TAW9_Q2TAW9_MOUSE_REVERSED	|generic|tr_Q58E54_Q58E54_MOUSE_REVERSED	|generic|tr_Q91X92_Q91X92_MOUSE_REVERSED	|generic|tr_Q5U413_Q5U413_MOUSE_REVERSED	|generic|tr_Q4VAB6_Q4VAB6_MOUSE_REVERSED	|generic|tr_Q91WP5_Q91WP5_MOUSE_REVERSED	|generic|tr_Q52L51_Q52L51_MOUSE_REVERSED	|generic|tr_Q5U472_Q5U472_MOUSE_REVERSED	|generic|tr_Q8VEA0_Q8VEA0_MOUSE_REVERSED	|generic|tr_Q8VCX4_Q8VCX4_MOUSE_REVERSED|
"""index: 24401, intensity: 5965.0, mobility: 0.952"""	-0.508984	0.24737	0.929528	YMLPNCIAVYRDYAMASLIFSE	generic|sp_Q60882_OL145_MOUSE__II_3501991_REVERSED	|generic|tr_Q7TRE5_Q7TRE5_MOUSE_REVERSED	|generic|tr_Q8VGE2_Q8VGE2_MOUSE_REVERSED	|generic|tr_Q8VG17_Q8VG17_MOUSE_REVERSED	|generic|tr_Q7TRE6_Q7TRE6_MOUSE_REVERSED	|generic|tr_Q9EQA7_Q9EQA7_MOUSE_REVERSED	|generic|tr_Q9EQA8_Q9EQA8_MOUSE_REVERSED	|generic|tr_Q7TRE4_Q7TRE4_MOUSE_REVERSED	|generic|tr_A0A0M4U387_A0A0M4U387_MOUSE_REVERSED|
"""index: 24727, intensity: 2522.0, mobility: 1.184"""	-0.509029	0.247538	0.929578	VNCILLFAMQLIQFR	generic|tr_Q91WJ2_Q91WJ2_MOUSE_REVERSED	|generic|tr_E9Q6M5_E9Q6M5_MOUSE_REVERSED	|generic|tr_Q8VDE6_Q8VDE6_MOUSE_REVERSED|
"""index: 4368, intensity: 6094.0, mobility: 0.964"""	-0.509208	0.247706	0.92978	TNILLRVRPDSTWRDNGAYLIN	generic|sp_Q8HW98_IGLO5_MOUSE__II_892585_REVERSED|
"""index: 2709, intensity: 2590.0, mobility: 1.108"""	-0.509422	0.24793	0.930021	FAPLFRLVNGMISMLKPYYHAASMMRFAD	generic|sp_Q3UHD2_GFOD1_MOUSE_REVERSED|
"""index: 17439, intensity: 118532.0, mobility: 0.912"""	-0.509427	0.248154	0.930027	QFKPDYIVDGSEPDIWGIWELG	generic|tr_K7THC5_K7THC5_MOUSE_REVERSED|
"""index: 22879, intensity: 4312.0, mobility: 0.936"""	-0.509513	0.248378	0.930124	IRHCVHEIR	generic|sp_Q3LAC4_PREX2_MOUSE__chr1_1_11142736_11142801_ENSMUST00000189822__II_1043802_REVERSED|
"""index: 18140, intensity: 3822.0, mobility: 1.021"""	-0.509608	0.248601	0.930231	TWMMACTSGASPVK	generic|IP_1127793_TX=10090_REVERSED|
"""index: 23314, intensity: 3453.0, mobility: 0.838"""	-0.509632	0.248825	0.930257	KKKYYKNKKY	generic|IP_918760_TX=10090_REVERSED|
"""index: 3275, intensity: 3720.0, mobility: 0.926"""	-0.509644	0.248938	0.930271	MPSRVPVEPQN	generic|tr_Q80U46_Q80U46_MOUSE_REVERSED	|generic|sp_Q9EPQ8_TCF20_MOUSE_REVERSED	|generic|sp_Q9EPQ8-2_TCF20_MOUSE_REVERSED|
"""index: 24246, intensity: 9665.0, mobility: 0.877"""	-0.509813	0.249106	0.930461	SPNVSFQMVTH	generic|chr1_1_127901605_127901733_ENSMUST00000037649_REVERSED|
"""index: 9634, intensity: 4978.0, mobility: 1.094"""	-0.510082	0.249329	0.930763	MCPVCEYKHLFPLISFANLTFCTMSAWCPHCRHPRVRGGGKP	generic|IP_1122106_TX=10090_REVERSED|
"""index: 9444, intensity: 5926.0, mobility: 0.989"""	-0.510098	0.249497	0.930781	RQIPLVIDIQTAMNFGLQMTKIHDVQTTMFHDVQSTMTYYIQ	generic|IP_825731_TX=10090_REVERSED|
"""index: 15124, intensity: 3243.0, mobility: 0.789"""	-0.510378	0.249665	0.931095	LGRGQPRS	generic|tr_A0A0N4SV92_A0A0N4SV92_MOUSE_REVERSED|
"""index: 2413, intensity: 3162.0, mobility: 0.801"""	-0.510574	0.249832	0.931314	ESLLEQSGTNIGTEREI	generic|tr_Q3U2E5_Q3U2E5_MOUSE__chr19_-1_44082582_44082656_ENSMUST00000147423__II_1044860_REVERSED	|generic|tr_Q8CBT3_Q8CBT3_MOUSE__chr19_-1_44082582_44082656_ENSMUST00000147423__II_1044850_REVERSED	|generic|sp_Q60680_IKKA_MOUSE__chr19_-1_44082582_44082656_ENSMUST00000147423__II_1044850_REVERSED	|generic|sp_Q60680-2_IKKA_MOUSE__chr19_-1_44097199_44097261_ENSMUST00000147423__II_1044850_REVERSED	|generic|sp_Q60680-3_IKKA_MOUSE__chr19_-1_44082582_44082656_ENSMUST00000147423__II_1044850_REVERSED	|generic|tr_Q3U2A3_Q3U2A3_MOUSE__chr19_-1_44082582_44082656_ENSMUST00000147423__II_1044850_REVERSED	|generic|tr_E9Q605_E9Q605_MOUSE__chr19_-1_44082582_44082656_ENSMUST00000147423__II_1044850_REVERSED	|generic|tr_E9QNL4_E9QNL4_MOUSE__chr19_-1_44082582_44082656_ENSMUST00000147423__II_1044850_REVERSED	|generic|tr_Q3UDK0_Q3UDK0_MOUSE__chr19_-1_44082582_44082656_ENSMUST00000147423__II_1044850_REVERSED	|generic|tr_Q3TPN9_Q3TPN9_MOUSE__chr19_-1_44082582_44082656_ENSMUST00000147423__II_1044850_REVERSED|
"""index: 20577, intensity: 4005.0, mobility: 1.149"""	-0.511013	0.250056	0.931804	MTMMVVVVMMMMVVVMMLIMMVMVIVMVMM	generic|IP_826713_TX=10090_REVERSED|
"""index: 10614, intensity: 12034.0, mobility: 0.965"""	-0.511066	0.250279	0.931863	EPVESFPFTREIVPRIKGADVLEAIEDLYPGSAMFF	generic|tr_A0A0R4J0S3_A0A0R4J0S3_MOUSE_REVERSED	|generic|sp_Q924D0_RT4I1_MOUSE_REVERSED	|generic|tr_D3Z792_D3Z792_MOUSE_REVERSED|
"""index: 9377, intensity: 37116.0, mobility: 1.064"""	-0.511306	0.250503	0.932131	SVMPTQYSLLQIGAEALLCIMTP	generic|IP_3494341_TX=10090_REVERSED|
"""index: 22780, intensity: 2648.0, mobility: 0.875"""	-0.511502	0.250726	0.932348	MYDFPARFES	generic|IP_874007_TX=10090_REVERSED|
"""index: 639, intensity: 3986.0, mobility: 0.810"""	-0.511697	0.25095	0.932565	LSKQSSQTPCLSQSEK	generic|IP_844735_TX=10090_REVERSED|
"""index: 9000, intensity: 10666.0, mobility: 0.891"""	-0.511697	0.251117	0.932565	QQQESQLNPV	generic|IP_1150977_TX=10090_REVERSED|
"""index: 3177, intensity: 2865.0, mobility: 0.870"""	-0.511843	0.251172	0.932727	QDTTTMKEIDIGNSTLID	generic|sp_P51910_APOD_MOUSE__chr16_-1_31297341_31297550_ENSMUST00000023207_REVERSED|
"""index: 10963, intensity: 6426.0, mobility: 1.108"""	-0.512276	0.251395	0.933206	HQKQKPNYMKWWRFIIFGDQIRISMDETIYYIERVMVKGS	generic|sp_A2AAE1_K1109_MOUSE__chr3_1_37040404_37040475_ENSMUST00000136746__II_985682_REVERSED	|generic|sp_A2AAE1-2_K1109_MOUSE__chr3_1_37040404_37040475_ENSMUST00000136746__II_985682_REVERSED	|generic|sp_A2AAE1-3_K1109_MOUSE__chr3_1_37040404_37040475_ENSMUST00000136746__II_985682_REVERSED	|generic|sp_A2AAE1-5_K1109_MOUSE__chr3_1_36887681_36887872_ENSMUST00000152881__II_985682_REVERSED	|generic|sp_A2AAE1-6_K1109_MOUSE__chr3_1_37040404_37040475_ENSMUST00000136746__II_985682_REVERSED	|generic|tr_D6RI50_D6RI50_MOUSE__chr3_1_36887681_36887872_ENSMUST00000152881__II_985692_REVERSED	|generic|tr_A0A1D5RMC4_A0A1D5RMC4_MOUSE__chr3_1_36887681_36887872_ENSMUST00000152881__II_985682_REVERSED	|generic|II_985691_TX=10090_REVERSED|
"""index: 13613, intensity: 2872.0, mobility: 0.852"""	-0.512353	0.251563	0.933292	LELQGALMERYPPLLGLVAHLY	generic|II_886723_TX=10090_REVERSED	|generic|tr_D3Z2X2_D3Z2X2_MOUSE_REVERSED	|generic|tr_Q6KAN9_Q6KAN9_MOUSE_REVERSED|
"""index: 2179, intensity: 2647.0, mobility: 0.738"""	-0.512577	0.251617	0.933539	ELVGPPGA	generic|chr17_1_34630915_34631806_ENSMUST00000015620__IP_1066306_TX=10090_REVERSED	|generic|IP_1066300_TX=10090_REVERSED|
"""index: 13561, intensity: 2986.0, mobility: 0.948"""	-0.51274	0.251728	0.933719	LQLMLGDQVNQSLGLTKQVDRCIKSLCYQFEE	generic|tr_A0A0G2JH03_A0A0G2JH03_MOUSE_REVERSED|
"""index: 4329, intensity: 3109.0, mobility: 1.011"""	-0.513294	0.251839	0.93433	YTYIYTHIYTHM	generic|IP_1017745_TX=10090_REVERSED|
"""index: 13901, intensity: 13050.0, mobility: 1.162"""	-0.513617	0.251891	0.934684	ELDVWRRQNQKNYYWLSFYTVERLE	generic|tr_Q78VI1_Q78VI1_MOUSE__II_3472890_REVERSED	|generic|tr_G5E8J4_G5E8J4_MOUSE__II_3471051_REVERSED	|generic|sp_Q62136_PTN21_MOUSE__II_3471051_REVERSED	|generic|tr_Q6NXW5_Q6NXW5_MOUSE__II_3472890_REVERSED	|generic|tr_A0A1Y7VKP4_A0A1Y7VKP4_MOUSE__II_3472890_REVERSED	|generic|tr_Q05DI4_Q05DI4_MOUSE__II_3472890_REVERSED	|generic|tr_Q4KML9_Q4KML9_MOUSE__II_3471051_REVERSED	|generic|tr_A0A1Y7VNU2_A0A1Y7VNU2_MOUSE__II_3472890_REVERSED	|generic|tr_A0A1Y7VNX8_A0A1Y7VNX8_MOUSE__II_3472890_REVERSED|
"""index: 9999, intensity: 208393.0, mobility: 0.810"""	-0.514244	0.251891	0.935371	ERSVWKENEMKKAEKML	generic|sp_Q811D2_ANR26_MOUSE_REVERSED	|generic|tr_D3Z482_D3Z482_MOUSE_REVERSED|
"""index: 20082, intensity: 6594.0, mobility: 0.873"""	-0.514588	0.252002	0.935746	LPDRPPPPA	generic|IP_3505005_TX=10090_REVERSED|
"""index: 21074, intensity: 3704.0, mobility: 0.984"""	-0.514748	0.252056	0.93592	LLSGSYELFIR	generic|IP_3461468_TX=10090_REVERSED|
"""index: 24191, intensity: 99622.0, mobility: 0.959"""	-0.514903	0.252278	0.936088	EYKKNTKAEL	generic|tr_Q497J0_Q497J0_MOUSE__II_1076118_REVERSED	|generic|tr_Q8CGL5_Q8CGL5_MOUSE__II_1076118_REVERSED	|generic|tr_A0A384DV91_A0A384DV91_MOUSE_REVERSED	|generic|sp_P35175_CYT1_MOUSE_REVERSED	|generic|tr_D6REU3_D6REU3_MOUSE_REVERSED	|generic|tr_L7N257_L7N257_MOUSE_REVERSED|
"""index: 27550, intensity: 4445.0, mobility: 1.201"""	-0.514916	0.252501	0.936103	PFIFFFSMMKNSMKASL	generic|IP_1018241_TX=10090_REVERSED|
"""index: 21055, intensity: 11666.0, mobility: 0.850"""	-0.515051	0.252667	0.93625	FALPGTQRR	generic|IP_838755_TX=10090_REVERSED|
"""index: 22461, intensity: 16003.0, mobility: 0.957"""	-0.515185	0.252718	0.936395	RYKHIIANF	generic|sp_Q91ZU6-4_DYST_MOUSE__chr1_1_34161097_34161162_ENSMUST00000183331__II_1042653_REVERSED	|generic|II_1042650_TX=10090_REVERSED	|generic|tr_A0A0A6YX28_A0A0A6YX28_MOUSE_REVERSED	|generic|tr_E9Q9X1_E9Q9X1_MOUSE__chr1_1_34161097_34161162_ENSMUST00000183331_REVERSED	|generic|tr_S4R1P5_S4R1P5_MOUSE__chr1_1_34161097_34161162_ENSMUST00000183331_REVERSED	|generic|sp_Q91ZU6_DYST_MOUSE__chr1_1_34161097_34161162_ENSMUST00000183331_REVERSED	|generic|sp_Q91ZU6-2_DYST_MOUSE__chr1_1_34161097_34161162_ENSMUST00000183331_REVERSED	|generic|sp_Q91ZU6-3_DYST_MOUSE__chr1_1_34161097_34161162_ENSMUST00000183331_REVERSED	|generic|tr_A0A0A6YXR1_A0A0A6YXR1_MOUSE_REVERSED	|generic|tr_A0A571BGG5_A0A571BGG5_MOUSE_REVERSED	|generic|sp_Q91ZU6-6_DYST_MOUSE_REVERSED	|generic|sp_Q91ZU6-8_DYST_MOUSE_REVERSED	|generic|tr_A0A087WRB8_A0A087WRB8_MOUSE__chr1_1_34161097_34161162_ENSMUST00000183331_REVERSED|
"""index: 20388, intensity: 4265.0, mobility: 1.070"""	-0.515423	0.252718	0.936654	YVSVAGIDKGNEYVW	generic|IP_990052_TX=10090_REVERSED|
"""index: 10706, intensity: 4136.0, mobility: 0.874"""	-0.515711	0.252884	0.936966	KMRMAIMKMRKMKMRM	generic|chr1_-1_86357068_86357253_ENSMUST00000027438__IP_1032263_TX=10090_REVERSED|
"""index: 16732, intensity: 2989.0, mobility: 1.141"""	-0.515856	0.253106	0.937123	LVSRGQIQTLLDSHQP	generic|tr_H3BKX8_H3BKX8_MOUSE__II_878552_REVERSED	|generic|tr_E9PXZ7_E9PXZ7_MOUSE__II_878552_REVERSED	|generic|sp_Q3V0T4_ITAD_MOUSE__II_878552_REVERSED	|generic|tr_Q3U171_Q3U171_MOUSE_REVERSED|
"""index: 1147, intensity: 3781.0, mobility: 0.859"""	-0.515962	0.253327	0.937237	MVMLLMMMV	generic|IP_3485081_TX=10090_REVERSED|
"""index: 22058, intensity: 2826.0, mobility: 1.159"""	-0.51605	0.253549	0.937333	PQLQNQQQ	generic|tr_Q3UN01_Q3UN01_MOUSE__II_1146579_REVERSED|
"""index: 12431, intensity: 3875.0, mobility: 1.169"""	-0.516117	0.253771	0.937405	HRNVGVPKHGLMAHFLCVEVEPSWVVTEEAP	generic|sp_Q9DAT2_MRGBP_MOUSE__II_993662_REVERSED	|generic|sp_Q9DAT2-2_MRGBP_MOUSE__IP_993660_REVERSED	|generic|tr_Q2NL54_Q2NL54_MOUSE__II_993662_REVERSED|
"""index: 10673, intensity: 5998.0, mobility: 1.051"""	-0.516284	0.253937	0.937585	VSMGTSVLVVAQTWTMTLSELVPT	generic|IP_1022833_TX=10090_REVERSED|
"""index: 1440, intensity: 4972.0, mobility: 0.790"""	-0.516326	0.254158	0.93763	KLDDMTVSPPIN	generic|tr_G3UXA6_G3UXA6_MOUSE__chr10_1_79863245_79863277_ENSMUST00000057343_REVERSED	|generic|tr_G8JL74_G8JL74_MOUSE__chr10_1_79863245_79863277_ENSMUST00000057343_REVERSED	|generic|sp_Q8BHD7_PTBP3_MOUSE__chr10_1_79863245_79863277_ENSMUST00000057343_REVERSED	|generic|sp_Q8BHD7-2_PTBP3_MOUSE__chr10_1_79863245_79863277_ENSMUST00000057343_REVERSED	|generic|tr_G3UZ01_G3UZ01_MOUSE__chr10_1_79863245_79863277_ENSMUST00000057343_REVERSED|
"""index: 16262, intensity: 6912.0, mobility: 0.978"""	-0.516353	0.254324	0.937659	MVMLAFCYSPIGG	generic|tr_Q8BIZ5_Q8BIZ5_MOUSE__II_958630_REVERSED	|generic|tr_A0A0A0MQJ6_A0A0A0MQJ6_MOUSE__II_958630_REVERSED	|generic|sp_B2RX14_TUT4_MOUSE__II_958627_REVERSED	|generic|tr_A2A8R7_A2A8R7_MOUSE_REVERSED|
"""index: 27726, intensity: 9065.0, mobility: 1.115"""	-0.516383	0.254545	0.937692	GSSRRSVTYASSMTSTSSDRREQLQSLMTVETLEPL	generic|sp_Q0VGT2_GLI2_MOUSE_REVERSED	|generic|tr_Q0VGV1_Q0VGV1_MOUSE_REVERSED|
"""index: 8620, intensity: 20530.0, mobility: 1.096"""	-0.516423	0.254767	0.937735	FEMELTTRKELYSILDKMYRAMDKAYQLAADVGGECRQLLMD	generic|tr_D3Z7R7_D3Z7R7_MOUSE__II_1147684_REVERSED	|generic|sp_Q3TBD2_HMHA1_MOUSE__II_1147684_REVERSED	|generic|sp_Q3TBD2-2_HMHA1_MOUSE__II_1147684_REVERSED	|generic|tr_G3X9Q3_G3X9Q3_MOUSE__II_1147684_REVERSED|
"""index: 6402, intensity: 4022.0, mobility: 0.785"""	-0.516821	0.254932	0.938163	MRRKPSAPHNIKMT	generic|IP_969690_TX=10090_REVERSED|
"""index: 8355, intensity: 3927.0, mobility: 1.051"""	-0.51688	0.255041	0.938227	SMPLIMREEHYDSDYESIYERLVTLIRVMRIAEQRACSFIN	generic|tr_Q91XW2_Q91XW2_MOUSE_REVERSED	|generic|tr_F8VPU6_F8VPU6_MOUSE_REVERSED|
"""index: 6773, intensity: 4855.0, mobility: 0.920"""	-0.516979	0.255258	0.938334	KVLLLLNRED	generic|tr_A0A140LI52_A0A140LI52_MOUSE__II_894396_REVERSED	|generic|sp_E9Q355_CTSG1_MOUSE__II_894592_REVERSED	|generic|sp_E9Q355-2_CTSG1_MOUSE__II_894592_REVERSED	|generic|II_894394_TX=10090_REVERSED	|generic|II_894575_TX=10090_REVERSED	|generic|II_894583_TX=10090_REVERSED	|generic|II_894574_TX=10090_REVERSED	|generic|II_894566_TX=10090_REVERSED	|generic|sp_E9Q355-5_CTSG1_MOUSE_REVERSED	|generic|sp_C6KI89_CTSG2_MOUSE_REVERSED	|generic|tr_A0A140LJ05_A0A140LJ05_MOUSE_REVERSED	|generic|sp_E9Q355-3_CTSG1_MOUSE_REVERSED|
"""index: 4761, intensity: 21408.0, mobility: 0.848"""	-0.517001	0.255258	0.938357	SFVQSRSVLNRILMCAQKQVGAEQPHAK	generic|sp_Q8BNU0_ARMC6_MOUSE__chr8_-1_70220665_70220862_ENSMUST00000139765__II_866797_REVERSED|
"""index: 14550, intensity: 4347.0, mobility: 1.016"""	-0.51724	0.25531	0.938614	WKTRLEVPKFWMVDERNFFMYRVVAMKTFIKFPHG	generic|sp_Q5SWD9_TSR1_MOUSE__chr11_1_74908266_74908406_ENSMUST00000128230__II_1135278_REVERSED	|generic|sp_Q5SWD9-2_TSR1_MOUSE__chr11_1_74908266_74908406_ENSMUST00000128230__II_1135278_REVERSED|
"""index: 27354, intensity: 3547.0, mobility: 0.840"""	-0.517508	0.255531	0.938901	YMIPFVMT	generic|II_3499378_TX=10090_REVERSED	|generic|sp_Q3UW12_CNGA4_MOUSE_REVERSED	|generic|tr_Q6Q2I3_Q6Q2I3_MOUSE_REVERSED|
"""index: 13364, intensity: 3598.0, mobility: 1.031"""	-0.517646	0.255752	0.939048	RWISCLVSNVGLNW	generic|IP_1120782_TX=10090_REVERSED|
"""index: 13766, intensity: 3895.0, mobility: 1.015"""	-0.517698	0.255804	0.939104	HDRVTHALAFYY	generic|tr_Q8BLV0_Q8BLV0_MOUSE__II_1116044_REVERSED	|generic|tr_E9PUM3_E9PUM3_MOUSE__chr19_1_6398069_6398194_ENSMUST00000139775__II_1050510_REVERSED	|generic|sp_Q9WUB3_PYGM_MOUSE__chr19_1_6398069_6398194_ENSMUST00000139775__II_1050510_REVERSED	|generic|tr_Q3TJQ7_Q3TJQ7_MOUSE_REVERSED	|generic|sp_Q9ET01_PYGL_MOUSE_REVERSED	|generic|tr_Q91WP9_Q91WP9_MOUSE_REVERSED|
"""index: 23301, intensity: 5072.0, mobility: 0.838"""	-0.518217	0.256025	0.939658	WDLLVELH	generic|IP_911017_TX=10090_REVERSED|
"""index: 5004, intensity: 3499.0, mobility: 0.983"""	-0.518271	0.256189	0.939714	SFRHAVGVSLHSV	generic|IP_897832_TX=10090_REVERSED|
"""index: 21972, intensity: 10574.0, mobility: 0.997"""	-0.518383	0.25641	0.939834	KVRVAPKEPQS	generic|IP_959819_TX=10090_REVERSED|
"""index: 23201, intensity: 4122.0, mobility: 1.002"""	-0.518627	0.256631	0.940093	KHWMHLGEKI	generic|sp_O88987_AKAP3_MOUSE_REVERSED|
"""index: 18537, intensity: 4868.0, mobility: 0.803"""	-0.518716	0.256796	0.940188	AFTEKINICNLFHQ	generic|IP_900235_TX=10090_REVERSED|
"""index: 26151, intensity: 19142.0, mobility: 1.143"""	-0.518803	0.256903	0.94028	ETDKKVDVYDSDTHESVLRLIWYPKNPDEQQSHVATPMQVQQ	generic|sp_G3UZ78_ADGB_MOUSE__II_1154124_REVERSED	|generic|tr_A0A140LI36_A0A140LI36_MOUSE__II_1154124_REVERSED	|generic|tr_J3QMP3_J3QMP3_MOUSE_REVERSED|
"""index: 1022, intensity: 2830.0, mobility: 0.953"""	-0.519146	0.25701	0.940644	LMMTAKSPLSSC	generic|chr18_-1_12282347_12290754_ENSMUST00000118525_REVERSED|
"""index: 2737, intensity: 4752.0, mobility: 0.748"""	-0.519363	0.257111	0.940873	MNEVSPPKGIDSII	generic|IP_3473776_TX=10090_REVERSED|
"""index: 3356, intensity: 6330.0, mobility: 0.947"""	-0.519419	0.257111	0.940933	GQTGDGAGLAWHSSA	generic|IP_947996_TX=10090_REVERSED|
"""index: 5329, intensity: 5383.0, mobility: 0.905"""	-0.520421	0.257275	0.941989	SGTPLHRPGYPARRLDAL	generic|IP_947925_TX=10090_REVERSED|
"""index: 2013, intensity: 3730.0, mobility: 0.910"""	-0.52071	0.257439	0.942292	LIYEKGTTKN	generic|sp_Q61419_CMAH_MOUSE__II_3475247_REVERSED	|generic|II_1108243_TX=10090_REVERSED	|generic|tr_Q3TLI9_Q3TLI9_MOUSE_REVERSED	|generic|tr_Q3UM08_Q3UM08_MOUSE_REVERSED	|generic|sp_Q61419-2_CMAH_MOUSE_REVERSED|
"""index: 7531, intensity: 4733.0, mobility: 0.891"""	-0.52096	0.257602	0.942554	EWMGTVYKM	generic|IP_1011662_TX=10090_REVERSED|
"""index: 2920, intensity: 3047.0, mobility: 0.975"""	-0.521052	0.257823	0.94265	VASCCPRFPMWQ	generic|IP_1083795_TX=10090_REVERSED	|generic|IP_1083838_TX=10090_REVERSED|
"""index: 11647, intensity: 5386.0, mobility: 1.011"""	-0.521227	0.257986	0.942833	SQMLLPFQFRCKECLWRMLAILIMLIM	generic|IP_834812_TX=10090_REVERSED|
"""index: 5544, intensity: 3100.0, mobility: 0.952"""	-0.52159	0.25815	0.943211	AMEKVQLSLWY	generic|tr_A0A1D5RLV3_A0A1D5RLV3_MOUSE__chr1_1_66468450_66468542_ENSMUST00000114008_REVERSED	|generic|sp_Q8BLN6_UNC80_MOUSE__chr1_1_66468450_66468542_ENSMUST00000114008_REVERSED	|generic|tr_B8XCJ6_B8XCJ6_MOUSE__chr1_1_66468450_66468542_ENSMUST00000114008_REVERSED|
"""index: 12105, intensity: 2589.0, mobility: 1.253"""	-0.521674	0.258313	0.9433	KAMSQHSFTCTESNKGNLEF	generic|chr15_-1_76089454_76089955_ENSMUST00000228366__IP_1084039_TX=10090_REVERSED	|generic|IP_2461145_TX=10090_REVERSED|
"""index: 16163, intensity: 4495.0, mobility: 1.049"""	-0.521772	0.258533	0.943401	PCKQGLARMLAPSLQ	generic|sp_Q9EPX5_FXL12_MOUSE_REVERSED	|generic|tr_A0A0R4J1Q8_A0A0R4J1Q8_MOUSE_REVERSED	|generic|tr_D3YY70_D3YY70_MOUSE_REVERSED	|generic|tr_A0A0R4J1W2_A0A0R4J1W2_MOUSE__chr17_1_13015054_13015083_ENSMUST00000007012_REVERSED|
"""index: 6425, intensity: 4359.0, mobility: 1.187"""	-0.521773	0.258689	0.943402	PGWTPCPCVS	generic|chr12_1_111682595_111682762_ENSMUST00000084947__IP_1114891_TX=10090_REVERSED|
"""index: 14432, intensity: 3034.0, mobility: 1.169"""	-0.521889	0.258689	0.943523	ALVDCFDICPLCVEYDF	generic|IP_976416_TX=10090_REVERSED|
"""index: 14288, intensity: 3861.0, mobility: 0.891"""	-0.522283	0.258909	0.943932	LMSLDEIMELEEPNMQ	generic|tr_E9Q264_E9Q264_MOUSE_REVERSED|
"""index: 19177, intensity: 2517.0, mobility: 0.811"""	-0.52232	0.259129	0.943971	FPRRRGLSGPVPFAPL	generic|tr_Q8C3P1_Q8C3P1_MOUSE__II_1089292_REVERSED|
"""index: 26426, intensity: 12926.0, mobility: 0.856"""	-0.522345	0.259349	0.943996	RRLRMSSISSSPSSQILK	generic|chr2_1_127216637_127216744_ENSMUST00000103220_REVERSED|
"""index: 4147, intensity: 2942.0, mobility: 0.933"""	-0.522398	0.259512	0.944051	ERPDHPATATCS	generic|IP_3479605_TX=10090_REVERSED|
"""index: 13887, intensity: 6149.0, mobility: 0.987"""	-0.522531	0.259675	0.944189	PFSPQLRMWIAPPSESTHRRRQSPLSPATARSR	generic|chr6_1_114247670_114247795_ENSMUST00000032451__IP_909069_TX=10090_REVERSED|
"""index: 1304, intensity: 5610.0, mobility: 0.812"""	-0.522566	0.259894	0.944225	REQVAAETQLPLIGSY	generic|chr15_1_85232570_85232680_ENSMUST00000057410_REVERSED	|generic|chr15_1_85232588_85232680_ENSMUST00000057410_REVERSED|
"""index: 15630, intensity: 2984.0, mobility: 1.018"""	-0.522639	0.260057	0.944301	ELEFMLERRVKFEIWDPVEFRQMPGAPGPDR	generic|IP_898661_TX=10090_REVERSED|
"""index: 8192, intensity: 3450.0, mobility: 0.898"""	-0.522989	0.260163	0.944663	KSLLEEQHPT	generic|chr4_-1_129649330_129650777_ENSMUST00000102590_REVERSED	|generic|chr4_-1_129650655_129650777_ENSMUST00000102590_REVERSED|
"""index: 6198, intensity: 4490.0, mobility: 1.073"""	-0.523377	0.260382	0.945063	LAQTRYRC	generic|IP_1048646_TX=10090_REVERSED|
"""index: 10198, intensity: 6642.0, mobility: 0.960"""	-0.523446	0.260602	0.945134	RNCLVGGAELVTW	generic|IP_975392_TX=10090_REVERSED|
"""index: 4729, intensity: 4472.0, mobility: 0.795"""	-0.523491	0.260822	0.94518	KMRNYEDTMKEME	generic|tr_E9Q9M0_E9Q9M0_MOUSE__chr10_1_100551839_100551976_ENSMUST00000218000_REVERSED	|generic|sp_Q6A078_CE290_MOUSE__chr10_1_100551839_100551976_ENSMUST00000218000_REVERSED|
"""index: 2651, intensity: 3108.0, mobility: 0.889"""	-0.523616	0.261042	0.945309	LCLHPNRI	generic|tr_A0A087WQC4_A0A087WQC4_MOUSE__chr19_-1_8778509_8778655_ENSMUST00000176747__II_1049948_REVERSED	|generic|sp_Q8R2K4-2_TAF6L_MOUSE__chr19_-1_8778509_8778655_ENSMUST00000176747__II_1049948_REVERSED	|generic|tr_H3BJR2_H3BJR2_MOUSE__chr19_-1_8778509_8778655_ENSMUST00000176747__II_1049948_REVERSED	|generic|tr_H3BK01_H3BK01_MOUSE__chr19_-1_8778509_8778655_ENSMUST00000176747__II_1049949_REVERSED	|generic|tr_K3W4L1_K3W4L1_MOUSE__chr19_-1_8778509_8778655_ENSMUST00000176747_REVERSED	|generic|sp_Q8R2K4_TAF6L_MOUSE__chr19_-1_8778509_8778655_ENSMUST00000176747_REVERSED|
"""index: 3497, intensity: 23366.0, mobility: 0.830"""	-0.523845	0.261261	0.945544	TLELPEWMQYSGGYASDV	generic|tr_Q546L3_Q546L3_MOUSE_REVERSED	|generic|tr_A0A1D5RLG2_A0A1D5RLG2_MOUSE_REVERSED|
"""index: 17884, intensity: 3622.0, mobility: 1.043"""	-0.523902	0.261424	0.945603	SRIGGEPRKLCQVYITGRRVHLC	generic|IP_3467915_TX=10090_REVERSED|
"""index: 7109, intensity: 11181.0, mobility: 0.916"""	-0.524122	0.261643	0.945828	AFVGGLSVGPSNNEAVFLEQQPQ	generic|tr_Q91Y10_Q91Y10_MOUSE_REVERSED|
"""index: 29466, intensity: 4095.0, mobility: 1.033"""	-0.524138	0.261805	0.945844	EPILGSLETLSDELVKLMR	generic|tr_A0A2R8VJY6_A0A2R8VJY6_MOUSE__II_3485295_REVERSED	|generic|tr_Q8BVD2_Q8BVD2_MOUSE__II_3444929_REVERSED	|generic|tr_B7ZP10_B7ZP10_MOUSE__II_3444929_REVERSED	|generic|II_3485290_TX=10090_REVERSED|
"""index: 16725, intensity: 3825.0, mobility: 1.098"""	-0.52424	0.262025	0.945949	MTAVSIVEAMLHGRLLHSQLQHLQFDSSRVWIKALLWAMPPDSPLFLL	generic|sp_P55249_LX12E_MOUSE_REVERSED|
"""index: 3334, intensity: 3038.0, mobility: 0.964"""	-0.524519	0.262245	0.946235	KMETHPCSDLLFLTPYLMHSAPRRR	generic|IP_1082405_TX=10090_REVERSED|
"""index: 18736, intensity: 3502.0, mobility: 1.042"""	-0.524539	0.262464	0.946255	DYKSIDVNSVLFVPPESDLSEQ	generic|sp_Q3T9E4_TGTP2_MOUSE_REVERSED|
"""index: 21907, intensity: 3764.0, mobility: 0.907"""	-0.524712	0.262626	0.946432	RTGGVQIWEKYSDEGPTWGNEPYNLRSREVS	generic|chr8_1_128434229_128434438_ENSMUST00000212933_REVERSED|
"""index: 15306, intensity: 4628.0, mobility: 1.015"""	-0.524859	0.262846	0.946582	LMPAGSESTSTTVQTTIARWSTSFVETALFSPVFGR	generic|IP_934429_TX=10090_REVERSED|
"""index: 16932, intensity: 4867.0, mobility: 1.006"""	-0.524894	0.263065	0.946617	SNPNPPPAYESLPP	generic|tr_Q1JPR5_Q1JPR5_MOUSE_REVERSED|
"""index: 20133, intensity: 4857.0, mobility: 0.878"""	-0.524902	0.263285	0.946626	KLYPSVNVV	generic|sp_Q8R1F6_HID1_MOUSE__chr2_-1_113788786_113788815_ENSMUST00000024005_REVERSED	|generic|sp_Q8R1F6-2_HID1_MOUSE__chr2_-1_113788786_113788815_ENSMUST00000024005_REVERSED|
"""index: 26099, intensity: 18391.0, mobility: 1.038"""	-0.524945	0.263505	0.946669	PLRGKILGGEMEKYAFPEQSVWVLL	generic|tr_Q542Q5_Q542Q5_MOUSE__chr18_-1_33438714_33462023_ENSMUST00000237066_REVERSED|
"""index: 27349, intensity: 5777.0, mobility: 1.148"""	-0.524977	0.263724	0.946702	KMWRIDEPVDPLWELLRITFSVASELPLTY	generic|sp_Q8BJ56_PLPL2_MOUSE__chr7_1_141459168_141459293_ENSMUST00000026583__II_876555_REVERSED	|generic|sp_Q8BJ56-3_PLPL2_MOUSE__chr7_1_141459168_141459293_ENSMUST00000026583__II_876555_REVERSED	|generic|sp_Q8BJ56-2_PLPL2_MOUSE__chr7_1_141459168_141459293_ENSMUST00000026583_REVERSED|
"""index: 564, intensity: 2602.0, mobility: 0.788"""	-0.525201	0.26377	0.94693	INVQSRGPQTGLSMKY	generic|IP_957373_TX=10090_REVERSED|
"""index: 19797, intensity: 3834.0, mobility: 1.021"""	-0.525603	0.263953	0.947338	FPVLPSGPVNIYLS	generic|tr_A0A140LI05_A0A140LI05_MOUSE__II_852571_REVERSED|
"""index: 18572, intensity: 20273.0, mobility: 0.936"""	-0.525838	0.263953	0.947577	RRYRMTRL	generic|chr18_1_68306138_68307751_ENSMUST00000009679__IP_1054221_TX=10090_REVERSED	|generic|chr18_1_68306066_68307751_ENSMUST00000009679__IP_1054221_TX=10090_REVERSED	|generic|chr18_1_68306111_68306224_ENSMUST00000009679_REVERSED|
"""index: 3724, intensity: 22041.0, mobility: 0.845"""	-0.527062	0.263953	0.948812	VVEGQYVNIEDEKVATY	generic|sp_Q0KL02_TRIO_MOUSE__II_3483633_REVERSED	|generic|sp_Q0KL02-4_TRIO_MOUSE__II_3482746_REVERSED|
"""index: 15307, intensity: 5289.0, mobility: 0.900"""	-0.527184	0.263953	0.948934	EMLNLVMFR	generic|IP_839424_TX=10090_REVERSED|
"""index: 11344, intensity: 3277.0, mobility: 0.751"""	-0.527596	0.264172	0.949347	MSAVQPKMITCLSETWSC	generic|chr17_-1_35836235_35836717_ENSMUST00000001566__IP_1065590_TX=10090_REVERSED|
"""index: 14450, intensity: 4486.0, mobility: 1.044"""	-0.527609	0.26439	0.94936	EWSISFTSRIGQTAPSSPHQER	generic|IP_893259_TX=10090_REVERSED|
"""index: 8024, intensity: 5404.0, mobility: 0.905"""	-0.527663	0.264494	0.949414	SSVNSFPNGTH	generic|IP_838673_TX=10090_REVERSED|
"""index: 21779, intensity: 5163.0, mobility: 0.952"""	-0.527794	0.264712	0.949545	SLPALEQPPAP	generic|sp_Q2QI47-3_USH2A_MOUSE__II_1024847_REVERSED	|generic|sp_Q2QI47_USH2A_MOUSE_REVERSED|
"""index: 10371, intensity: 4239.0, mobility: 0.907"""	-0.527816	0.264931	0.949567	TRTYRLAVTYAAAVLTMVTL	generic|sp_Q61420_S35A1_MOUSE_REVERSED|
"""index: 14263, intensity: 3212.0, mobility: 0.997"""	-0.527844	0.265092	0.949595	AVNPQNGVIGVTRGNMRAFGVVINKAYSPMIEFF	generic|tr_A0PJE6_A0PJE6_MOUSE_REVERSED	|generic|tr_Q7TMF4_Q7TMF4_MOUSE_REVERSED	|generic|tr_E9Q1J7_E9Q1J7_MOUSE_REVERSED	|generic|tr_Q3UYS0_Q3UYS0_MOUSE_REVERSED	|generic|tr_Q8CFZ3_Q8CFZ3_MOUSE_REVERSED	|generic|sp_Q99MN9_PCCB_MOUSE_REVERSED|
"""index: 8931, intensity: 3521.0, mobility: 0.895"""	-0.52789	0.265311	0.949641	PSWAPAEIGLTCHLATCDRPASTWQGQPIFM	generic|chr2_1_4602264_4603603_ENSMUST00000177457__IP_1015467_TX=10090_REVERSED|
"""index: 11639, intensity: 6194.0, mobility: 1.000"""	-0.527973	0.265529	0.949724	MIILQCIVNVMEQLLAPCKK	generic|tr_Q8K2U5_Q8K2U5_MOUSE__chr10_1_42828891_42829034_ENSMUST00000155410__II_1150107_REVERSED	|generic|sp_Q8VHE0_SEC63_MOUSE__chr10_1_42791188_42791295_ENSMUST00000155410__II_1150094_REVERSED	|generic|II_1150100_TX=10090_REVERSED	|generic|chr10_1_42803904_42803999_ENSMUST00000155410_REVERSED	|generic|tr_Q80YG4_Q80YG4_MOUSE__chr10_1_42791188_42791295_ENSMUST00000155410_REVERSED|
"""index: 11056, intensity: 6448.0, mobility: 0.854"""	-0.528059	0.265748	0.94981	EEKCATHHAKKAAEVEKLKK	generic|sp_Q9WVE8_PACN2_MOUSE__chr17_1_27708497_27708535_ENSMUST00000114872_REVERSED	|generic|tr_Q3UP40_Q3UP40_MOUSE_REVERSED|
"""index: 15790, intensity: 19762.0, mobility: 1.285"""	-0.528063	0.26585	0.949814	VMRLVQQELLCHMLQLH	generic|IP_936109_TX=10090_REVERSED|
"""index: 10707, intensity: 5601.0, mobility: 1.055"""	-0.528135	0.265953	0.949885	DEKGGTSLVQWPWT	generic|tr_A0A140T8J4_A0A140T8J4_MOUSE__II_904615_REVERSED	|generic|sp_Q9R257_HEBP1_MOUSE_REVERSED|
"""index: 4513, intensity: 3532.0, mobility: 1.082"""	-0.528401	0.265997	0.95015	ERDCFPARFVSAIQIIAVLLGINCSGWVLQACVR	generic|tr_A0A126GX16_A0A126GX16_MOUSE_REVERSED	|generic|tr_A0A140T8J6_A0A140T8J6_MOUSE_REVERSED|
"""index: 6718, intensity: 5848.0, mobility: 1.046"""	-0.528579	0.266157	0.950328	PLLPPLSPEMPEPPGPSPRFGEF	generic|tr_Q99JU0_Q99JU0_MOUSE__II_1058946_REVERSED	|generic|sp_Q9Z1M4_KS6B2_MOUSE__II_1058950_REVERSED	|generic|II_1058955_TX=10090_REVERSED|
"""index: 15340, intensity: 129068.0, mobility: 0.959"""	-0.528643	0.266317	0.950391	MMAESVEKEIQEQAKRSLP	generic|tr_E9Q9F9_E9Q9F9_MOUSE__chr7_1_133671424_133671540_ENSMUST00000211072__II_3448714_REVERSED	|generic|tr_D3YZE7_D3YZE7_MOUSE__chr7_1_133671424_133671540_ENSMUST00000211072__II_3448714_REVERSED	|generic|sp_Q6GQV7_EDRF1_MOUSE__chr7_1_133671424_133671540_ENSMUST00000211072__II_3448714_REVERSED|
"""index: 26362, intensity: 5092.0, mobility: 0.774"""	-0.528777	0.266478	0.950525	PAMTIAQVILQAYSY	generic|sp_Q3UCQ1_FOXK2_MOUSE_REVERSED	|generic|sp_Q3UCQ1-2_FOXK2_MOUSE_REVERSED|
"""index: 9625, intensity: 4145.0, mobility: 1.067"""	-0.528843	0.266579	0.95059	KNLSSKSFCVQPSIKTPGYPPGE	generic|IP_986668_TX=10090_REVERSED|
"""index: 28466, intensity: 4368.0, mobility: 1.072"""	-0.529295	0.266739	0.951038	QKIISSTPMVANVPT	generic|sp_G5E8Z2_TAF4B_MOUSE_REVERSED|
"""index: 5891, intensity: 27457.0, mobility: 1.219"""	-0.529612	0.266899	0.951351	APIVASNQNP	generic|sp_Q9ER74_SALL1_MOUSE_REVERSED	|generic|tr_Q6P5E3_Q6P5E3_MOUSE_REVERSED	|generic|tr_Q9EPW7_Q9EPW7_MOUSE_REVERSED|
"""index: 10320, intensity: 37273.0, mobility: 1.049"""	-0.529705	0.267117	0.951443	ERDPNPINELIMKAQQFHKSA	generic|sp_Q6PHQ8_NAA35_MOUSE__chr13_1_59595351_59595386_ENSMUST00000225670__II_1108419_REVERSED|
"""index: 18709, intensity: 3749.0, mobility: 1.135"""	-0.529814	0.267335	0.95155	RRSVMYILWSKWAQ	generic|tr_A8Y5K4_A8Y5K4_MOUSE__II_1140451_REVERSED	|generic|tr_E9QJT8_E9QJT8_MOUSE__II_1140472_REVERSED	|generic|sp_Q3UZY0_SFI1_MOUSE__II_1140472_REVERSED	|generic|sp_Q3UZY0-2_SFI1_MOUSE__II_1140472_REVERSED	|generic|sp_Q3UZY0-3_SFI1_MOUSE__II_1140472_REVERSED	|generic|sp_Q3UZY0-5_SFI1_MOUSE__II_1140439_REVERSED	|generic|tr_E9Q8V3_E9Q8V3_MOUSE__II_1140472_REVERSED	|generic|tr_E9PY38_E9PY38_MOUSE__II_1140440_REVERSED	|generic|tr_E9Q799_E9Q799_MOUSE__II_1140472_REVERSED	|generic|II_1140436_TX=10090_REVERSED	|generic|II_1140437_TX=10090_REVERSED	|generic|tr_Q5NC01_Q5NC01_MOUSE_REVERSED|
"""index: 21636, intensity: 4314.0, mobility: 0.883"""	-0.529905	0.267553	0.95164	SMETSPETPRR	generic|IP_1152277_TX=10090_REVERSED|
"""index: 8744, intensity: 6307.0, mobility: 1.125"""	-0.530021	0.267713	0.951755	GPYLSHLSRSTSLVRCNMGQKQFSCLPCLGLMKKKCLDRNEKNC	generic|IP_872582_TX=10090_REVERSED|
"""index: 26870, intensity: 5459.0, mobility: 0.978"""	-0.530091	0.267725	0.951823	RWKVSMSLLM	generic|chr2_1_156495093_156495125_ENSMUST00000103137__IP_996377_TX=10090_REVERSED	|generic|chr2_1_156494084_156495938_ENSMUST00000103137__IP_996377_TX=10090_REVERSED	|generic|chr2_1_156494985_156495125_ENSMUST00000103137_REVERSED|
"""index: 4369, intensity: 16396.0, mobility: 0.872"""	-0.530157	0.267725	0.951888	TSSTLLAWRSVGGQRI	generic|chr3_1_96188142_96188423_ENSMUST00000133665_REVERSED|
"""index: 5453, intensity: 3261.0, mobility: 0.765"""	-0.530648	0.267725	0.95237	WSLSVPFPPAGEV	generic|tr_F8WGX5_F8WGX5_MOUSE__chr18_1_49920967_49921035_ENSMUST00000181907_REVERSED	|generic|sp_Q6PNC0_DMXL1_MOUSE__chr18_1_49920967_49921035_ENSMUST00000181907_REVERSED|
"""index: 23547, intensity: 3012.0, mobility: 0.973"""	-0.530868	0.267943	0.952585	KINKMNKLGM	generic|sp_Q8C263_SKA3_MOUSE__II_3444267_REVERSED	|generic|II_3493981_TX=10090_REVERSED|
"""index: 16169, intensity: 3777.0, mobility: 1.002"""	-0.531121	0.26816	0.952833	STRSESQLHEWLQFQQATMNVAMNCRASFALTSAVSRM	generic|IP_1001877_TX=10090_REVERSED|
"""index: 9059, intensity: 10011.0, mobility: 0.899"""	-0.531224	0.268378	0.952933	TLFFLFGCFLGSVDLGNKPNPS	generic|IP_1046177_TX=10090_REVERSED|
"""index: 18701, intensity: 10287.0, mobility: 0.917"""	-0.531407	0.268537	0.953112	CLQMITKRI	generic|tr_Q8R0H0_Q8R0H0_MOUSE__chr10_-1_80036914_80036958_ENSMUST00000147507__II_1147668_REVERSED	|generic|tr_Q8CI23_Q8CI23_MOUSE__chr10_-1_80038380_80038613_ENSMUST00000143438__II_1147675_REVERSED	|generic|tr_Q3V214_Q3V214_MOUSE__chr10_-1_80036533_80036595_ENSMUST00000147507__II_1147677_REVERSED|
"""index: 11739, intensity: 5401.0, mobility: 0.869"""	-0.53149	0.268696	0.953193	LSSLDLISLHKLFYYM	generic|tr_B2RTB9_B2RTB9_MOUSE__II_1065034_REVERSED	|generic|tr_Q7TRJ8_Q7TRJ8_MOUSE__II_1065034_REVERSED	|generic|tr_Q8C0S2_Q8C0S2_MOUSE_REVERSED	|generic|tr_Q6UAE6_Q6UAE6_MOUSE_REVERSED	|generic|tr_Q8VEU4_Q8VEU4_MOUSE_REVERSED	|generic|tr_Q7TRJ0_Q7TRJ0_MOUSE_REVERSED	|generic|tr_Q7TRJ1_Q7TRJ1_MOUSE_REVERSED	|generic|tr_Q923Q6_Q923Q6_MOUSE_REVERSED	|generic|tr_Q7TRK0_Q7TRK0_MOUSE_REVERSED	|generic|tr_G3UXE1_G3UXE1_MOUSE_REVERSED	|generic|tr_Q6UAE8_Q6UAE8_MOUSE_REVERSED	|generic|tr_Q8K548_Q8K548_MOUSE_REVERSED|
"""index: 21783, intensity: 3481.0, mobility: 0.833"""	-0.531576	0.268855	0.953277	KETLKRLVDEL	generic|sp_Q9D666_SUN1_MOUSE__chr5_1_139223616_139223789_ENSMUST00000142473__II_933411_REVERSED	|generic|sp_Q9D666-4_SUN1_MOUSE__chr5_1_139223616_139223789_ENSMUST00000142473__II_933411_REVERSED	|generic|tr_F6RMJ1_F6RMJ1_MOUSE__chr5_1_139241958_139242035_ENSMUST00000127310_REVERSED	|generic|sp_Q9D666-2_SUN1_MOUSE__chr5_1_139223616_139223789_ENSMUST00000142473_REVERSED	|generic|sp_Q9D666-3_SUN1_MOUSE__chr5_1_139223616_139223789_ENSMUST00000142473_REVERSED	|generic|sp_Q9D666-5_SUN1_MOUSE__chr5_1_139223616_139223789_ENSMUST00000142473_REVERSED|
"""index: 4502, intensity: 3609.0, mobility: 1.089"""	-0.531907	0.269013	0.953599	VRGFSMKGAYTRQY	generic|sp_O88845_AKA10_MOUSE__II_1138074_REVERSED|
"""index: 4776, intensity: 2683.0, mobility: 1.093"""	-0.531962	0.269172	0.953652	QINYMAEYTCSDIQQD	generic|tr_A0A0U1RNF1_A0A0U1RNF1_MOUSE__II_855695_REVERSED	|generic|sp_P22682_CBL_MOUSE__IP_1022876_REVERSED	|generic|tr_A0A0U1RQ85_A0A0U1RQ85_MOUSE__IP_1022876_REVERSED	|generic|tr_A0A0X1KG61_A0A0X1KG61_MOUSE__IP_1022876_REVERSED	|generic|tr_Q2M4H7_Q2M4H7_MOUSE__IP_1022876_REVERSED	|generic|tr_A0A0U1RP47_A0A0U1RP47_MOUSE_REVERSED|
"""index: 21056, intensity: 4112.0, mobility: 0.893"""	-0.532084	0.269197	0.953771	EVQKQNHHIMVPITIRALHHHGPVKLG	generic|IP_3445147_TX=10090_REVERSED|
"""index: 19637, intensity: 2728.0, mobility: 1.185"""	-0.532183	0.269197	0.953866	LPFHSFFPTASNNARMCH	generic|IP_1052810_TX=10090_REVERSED|
"""index: 4477, intensity: 2569.0, mobility: 1.012"""	-0.532402	0.269297	0.954079	ILSMSIYNHRLY	generic|IP_825952_TX=10090_REVERSED|
"""index: 3026, intensity: 3672.0, mobility: 0.877"""	-0.532742	0.269514	0.954408	ECIGKIYEKA	generic|sp_Q6A037_N4BP1_MOUSE__chr8_-1_86844687_86844881_ENSMUST00000210029__II_3454448_REVERSED|
"""index: 10108, intensity: 3631.0, mobility: 0.774"""	-0.532753	0.269731	0.954419	GDQNYNETLSCWSRNLI	generic|sp_Q0Q236_BSPH2_MOUSE_REVERSED|
"""index: 5220, intensity: 4388.0, mobility: 0.788"""	-0.533244	0.269772	0.954892	EAAMLQVKDRQEK	generic|II_963116_TX=10090_REVERSED	|generic|tr_A0A0U1RPJ4_A0A0U1RPJ4_MOUSE_REVERSED	|generic|tr_A0A0X1KG60_A0A0X1KG60_MOUSE_REVERSED	|generic|sp_Q5DTM8_BRE1A_MOUSE_REVERSED	|generic|sp_Q5DTM8-2_BRE1A_MOUSE_REVERSED	|generic|sp_Q3U319_BRE1B_MOUSE_REVERSED|
"""index: 25180, intensity: 2906.0, mobility: 0.827"""	-0.533572	0.269872	0.955207	SSLLYLAQRTNMF	generic|IP_872130_TX=10090_REVERSED|
"""index: 22619, intensity: 5393.0, mobility: 0.921"""	-0.534081	0.270089	0.955695	QEFLRERI	generic|tr_Q571G0_Q571G0_MOUSE__chr11_1_87803573_87803602_ENSMUST00000167903__II_1128667_REVERSED	|generic|tr_Q7TMS4_Q7TMS4_MOUSE__chr11_1_87803573_87803602_ENSMUST00000167903__II_1128667_REVERSED	|generic|sp_P11247_PERM_MOUSE__chr11_1_87803573_87803602_ENSMUST00000167903__II_1128667_REVERSED	|generic|tr_Q6RFG4_Q6RFG4_MOUSE__chr11_1_87803573_87803602_ENSMUST00000167903__II_1128667_REVERSED|
"""index: 6535, intensity: 4294.0, mobility: 1.035"""	-0.534213	0.270247	0.955822	HQGKLASSKSPPNIIVPPWMSMA	generic|tr_Q9D996_Q9D996_MOUSE_REVERSED	|generic|tr_J3QPW6_J3QPW6_MOUSE_REVERSED|
"""index: 665, intensity: 2730.0, mobility: 1.018"""	-0.534281	0.270463	0.955887	QIHYWKWTLHT	generic|IP_1102675_TX=10090_REVERSED	|generic|IP_1102675_TX=10090_REVERSED|
"""index: 7070, intensity: 7543.0, mobility: 0.981"""	-0.534284	0.27068	0.955889	MLTTTNRMRAE	generic|chr5_-1_149618512_149618777_ENSMUST00000201452_REVERSED|
"""index: 14154, intensity: 3607.0, mobility: 0.821"""	-0.534295	0.270896	0.9559	DKVSVSLL	generic|IP_3460966_TX=10090_REVERSED|
"""index: 17174, intensity: 4130.0, mobility: 1.151"""	-0.534306	0.271113	0.95591	DLLAVGPTNLLVMKMMATAMRVPPVRMSETSSGLSSCVRPDRVPNHVQF	generic|IP_1066859_TX=10090_REVERSED|
"""index: 15363, intensity: 20938.0, mobility: 0.832"""	-0.534617	0.271153	0.956207	SLSVSLAYALTFRERL	generic|IP_1024941_TX=10090_REVERSED|
"""index: 2886, intensity: 3257.0, mobility: 0.893"""	-0.53495	0.271351	0.956524	AQSPHQLERQ	generic|chr2_1_10091976_10092032_ENSMUST00000042512_REVERSED|
"""index: 17093, intensity: 2991.0, mobility: 0.943"""	-0.534994	0.271351	0.956566	AGAWLPIAMSLNMSLQTTPTFTHPLLGLLNTSGI	generic|tr_A0A075DCB0_A0A075DCB0_MOUSE_REVERSED	|generic|tr_Q7JCY9_Q7JCY9_MOUSE_REVERSED	|generic|tr_A0A141CM20_A0A141CM20_MOUSE_REVERSED	|generic|tr_Q3V2U3_Q3V2U3_MOUSE_REVERSED	|generic|tr_A0A141CM46_A0A141CM46_MOUSE_REVERSED	|generic|tr_Q3TKD9_Q3TKD9_MOUSE_REVERSED	|generic|tr_Q3V257_Q3V257_MOUSE_REVERSED|
"""index: 20644, intensity: 13956.0, mobility: 0.895"""	-0.535571	0.271568	0.957114	RHERITSQM	generic|sp_Q6PFX9_TNKS1_MOUSE__chr8_-1_34867690_34867776_ENSMUST00000209904__II_3500806_REVERSED	|generic|sp_Q6PFX9-2_TNKS1_MOUSE__chr8_-1_34867690_34867776_ENSMUST00000209904__II_3500806_REVERSED	|generic|II_3500802_TX=10090_REVERSED|
"""index: 3680, intensity: 5204.0, mobility: 0.899"""	-0.535704	0.271666	0.957239	VKPPSDRYLTESAVHNA	generic|sp_Q8K3E5-2_AHI1_MOUSE__chr10_1_20984347_20984427_ENSMUST00000213104__II_3466639_REVERSED	|generic|tr_A0A1L1SQE2_A0A1L1SQE2_MOUSE__chr10_1_20984347_20984427_ENSMUST00000213104__II_3466639_REVERSED	|generic|tr_E9Q552_E9Q552_MOUSE__chr10_1_21072567_21072605_ENSMUST00000213104_REVERSED	|generic|sp_Q8K3E5_AHI1_MOUSE__chr10_1_21072567_21072605_ENSMUST00000213104_REVERSED	|generic|tr_Q8K3E4_Q8K3E4_MOUSE_REVERSED	|generic|tr_E9QP54_E9QP54_MOUSE__chr10_1_21072567_21072605_ENSMUST00000213104_REVERSED|
"""index: 22293, intensity: 7438.0, mobility: 0.916"""	-0.535834	0.271765	0.957362	HKAPFYFLR	generic|IP_931441_TX=10090_REVERSED|
"""index: 7566, intensity: 2522.0, mobility: 0.780"""	-0.535983	0.271922	0.957503	LFDLLASQSPIYLL	generic|tr_Q3TWZ5_Q3TWZ5_MOUSE__chr16_-1_11087745_11087963_ENSMUST00000145225__II_1080460_REVERSED	|generic|II_1080454_TX=10090_REVERSED	|generic|tr_Q3U024_Q3U024_MOUSE_REVERSED	|generic|tr_Q3U194_Q3U194_MOUSE_REVERSED	|generic|tr_D3YU69_D3YU69_MOUSE_REVERSED	|generic|tr_D6RHA0_D6RHA0_MOUSE_REVERSED	|generic|sp_Q8K2W3_TXD11_MOUSE_REVERSED	|generic|sp_Q8K2W3-2_TXD11_MOUSE_REVERSED	|generic|tr_Q3U1N6_Q3U1N6_MOUSE_REVERSED|
"""index: 3064, intensity: 4054.0, mobility: 0.880"""	-0.53608	0.272079	0.957595	STESTKLVKHSRSSPESKRRL	generic|tr_Q3V3C5_Q3V3C5_MOUSE__II_1154689_REVERSED	|generic|tr_F7C583_F7C583_MOUSE__chr10_1_3903596_3903661_ENSMUST00000144543__II_1154689_REVERSED	|generic|tr_Q3UX37_Q3UX37_MOUSE__chr10_1_3903596_3903661_ENSMUST00000144543_REVERSED	|generic|tr_A0A5F8MPP0_A0A5F8MPP0_MOUSE__chr10_1_3903596_3903661_ENSMUST00000144543_REVERSED	|generic|tr_Q6DFV4_Q6DFV4_MOUSE__chr10_1_3903596_3903661_ENSMUST00000144543_REVERSED	|generic|tr_Q148U4_Q148U4_MOUSE__chr10_1_3903596_3903661_ENSMUST00000144543_REVERSED	|generic|tr_Q80TH7_Q80TH7_MOUSE_REVERSED	|generic|tr_F6S200_F6S200_MOUSE__chr10_1_3903596_3903661_ENSMUST00000144543_REVERSED	|generic|tr_Q148U5_Q148U5_MOUSE__chr10_1_3903596_3903661_ENSMUST00000144543_REVERSED|
"""index: 19234, intensity: 5936.0, mobility: 0.917"""	-0.536308	0.272178	0.957809	APIASIPNQSL	generic|sp_Q149C3_LIGO4_MOUSE_REVERSED	|generic|tr_A0A0R4J0Q7_A0A0R4J0Q7_MOUSE_REVERSED|
"""index: 19065, intensity: 2954.0, mobility: 1.105"""	-0.536586	0.272394	0.958071	LREFTQKVNINDKAS	generic|tr_A0A286YDR2_A0A286YDR2_MOUSE_REVERSED	|generic|tr_Q0PD63_Q0PD63_MOUSE_REVERSED	|generic|tr_Q542T7_Q542T7_MOUSE_REVERSED	|generic|tr_Q3TU26_Q3TU26_MOUSE_REVERSED|
"""index: 4152, intensity: 511314.0, mobility: 0.909"""	-0.536636	0.272433	0.958118	WGLSTAALFVF	generic|IP_3477693_TX=10090_REVERSED|
"""index: 25790, intensity: 4340.0, mobility: 1.007"""	-0.536952	0.272649	0.958415	RCTRHKQWRV	generic|chr2_-1_180036560_180037022_ENSMUST00000029082_REVERSED|
"""index: 2050, intensity: 3571.0, mobility: 0.969"""	-0.537124	0.272786	0.958576	RAAQLDRPLALLSRYIQCQYIGTSHWVCEM	generic|sp_Q9Z0S3_CLD14_MOUSE_REVERSED|
"""index: 20401, intensity: 3208.0, mobility: 1.008"""	-0.53742	0.272786	0.958852	VYQFSLDGNKYY	generic|tr_A0A494B9X2_A0A494B9X2_MOUSE__IP_916601_REVERSED	|generic|sp_O88958_GNPI1_MOUSE__IP_916601_REVERSED	|generic|tr_Q6A0D9_Q6A0D9_MOUSE__IP_916601_REVERSED	|generic|tr_A0A494BB68_A0A494BB68_MOUSE_REVERSED	|generic|tr_D3Z0R5_D3Z0R5_MOUSE_REVERSED|
"""index: 28036, intensity: 7430.0, mobility: 1.051"""	-0.537916	0.273002	0.959315	WTCINVSKPPPPWVGKLSLRRNWRMWVNSLSAVNGLLEIH	generic|IP_1145647_TX=10090_REVERSED|
"""index: 14492, intensity: 9547.0, mobility: 1.189"""	-0.53795	0.273217	0.959347	VWATLHFVCLPSSESAQLGA	generic|IP_934283_TX=10090_REVERSED|
"""index: 27671, intensity: 59521.0, mobility: 1.119"""	-0.538004	0.273432	0.959397	YPLNAVCADFFPLDSKLVDGVLVQLKSALPTGQVRKHLE	generic|sp_Q9D0D4_DIM1_MOUSE__II_3477982_REVERSED	|generic|tr_Q3UK38_Q3UK38_MOUSE__II_3477982_REVERSED	|generic|IP_949748_TX=10090_REVERSED|
"""index: 20492, intensity: 2995.0, mobility: 1.102"""	-0.53805	0.273589	0.95944	MRYVCVLALTSFGDM	generic|IP_904066_TX=10090_REVERSED|
"""index: 11022, intensity: 6700.0, mobility: 0.960"""	-0.538119	0.273745	0.959504	ASPVPPPAPTTKDMPKISNKKNKNK	generic|tr_E9Q098_E9Q098_MOUSE__chrX_-1_150808717_150808758_ENSMUST00000145342_REVERSED	|generic|tr_E9Q160_E9Q160_MOUSE__chrX_-1_150808717_150808758_ENSMUST00000145342_REVERSED	|generic|tr_A2AFN3_A2AFN3_MOUSE_REVERSED	|generic|tr_Q99PW2_Q99PW2_MOUSE__chrX_-1_150808717_150808758_ENSMUST00000145342_REVERSED	|generic|tr_E9Q886_E9Q886_MOUSE__chrX_-1_150808717_150808758_ENSMUST00000145342_REVERSED	|generic|tr_Q6DIC6_Q6DIC6_MOUSE__chrX_-1_150808717_150808758_ENSMUST00000145342_REVERSED	|generic|tr_Q99PH6_Q99PH6_MOUSE__chrX_-1_150808717_150808758_ENSMUST00000145342_REVERSED	|generic|tr_Q99PB3_Q99PB3_MOUSE__chrX_-1_150808717_150808758_ENSMUST00000145342_REVERSED	|generic|tr_Q99PH7_Q99PH7_MOUSE__chrX_-1_150808717_150808758_ENSMUST00000145342_REVERSED|
"""index: 14809, intensity: 4582.0, mobility: 0.845"""	-0.538361	0.273961	0.959729	GIMNDMKGDGGGVSCHALGSSSSTAV	generic|tr_B7ZC94_B7ZC94_MOUSE__chr11_1_117738312_117738356_ENSMUST00000141115__II_1123212_REVERSED	|generic|II_1123193_TX=10090_REVERSED	|generic|tr_B1ATC3_B1ATC3_MOUSE__chr11_1_117738312_117738356_ENSMUST00000141115_REVERSED	|generic|sp_Q3UHC0_TNR6C_MOUSE__chr11_1_117738312_117738356_ENSMUST00000141115_REVERSED|
"""index: 8118, intensity: 3947.0, mobility: 0.854"""	-0.538377	0.274117	0.959743	LWLNFLYRHMYMDIR	generic|IP_835160_TX=10090_REVERSED|
"""index: 25282, intensity: 3178.0, mobility: 1.156"""	-0.538513	0.274273	0.95987	TCHPGPSAPVARSVLQRCRSWAGIKFCRS	generic|IP_1000180_TX=10090_REVERSED|
"""index: 19316, intensity: 3201.0, mobility: 1.037"""	-0.538635	0.274489	0.959983	RDQQRPSAPFLEF	generic|chr14_1_70078054_70079052_ENSMUST00000035908__IP_2453240_TX=10090_REVERSED	|generic|chr14_1_70078045_70079052_ENSMUST00000035908__IP_2453240_TX=10090_REVERSED|
"""index: 6234, intensity: 4984.0, mobility: 0.884"""	-0.538753	0.274645	0.960092	GSGPPPEPALPAL	generic|chr4_1_33924948_33925085_ENSMUST00000057188_REVERSED|
"""index: 18113, intensity: 2847.0, mobility: 1.018"""	-0.539074	0.27486	0.960389	LSCFRVLNEFSSI	generic|IP_3499509_TX=10090_REVERSED|
"""index: 20220, intensity: 5229.0, mobility: 0.990"""	-0.539131	0.275016	0.960442	WPWSAPTSSNPLLAPLPYCIKP	generic|IP_826945_TX=10090_REVERSED|
"""index: 17683, intensity: 4871.0, mobility: 0.904"""	-0.539313	0.275172	0.96061	QTQKNTLR	generic|chr1_-1_64120985_64121104_ENSMUST00000114086__IP_1037911_TX=10090_REVERSED|
"""index: 26491, intensity: 10163.0, mobility: 0.857"""	-0.539441	0.275387	0.960727	PSSRERARGGASVAAPV	generic|IP_983808_TX=10090_REVERSED|
"""index: 25943, intensity: 3090.0, mobility: 0.935"""	-0.539548	0.275602	0.960825	QRHTEVPRR	generic|IP_973705_TX=10090_REVERSED|
"""index: 19713, intensity: 3354.0, mobility: 0.919"""	-0.539624	0.275818	0.960896	ELFEAALCFLRPPKCPSVSH	generic|tr_Q8C247_Q8C247_MOUSE_REVERSED|
"""index: 17894, intensity: 4146.0, mobility: 1.039"""	-0.539719	0.276033	0.960983	QDKVNFLSAFRVMLVEFTGAKLL	generic|sp_Q3UV55_NR1D1_MOUSE_REVERSED|
"""index: 8244, intensity: 2997.0, mobility: 0.975"""	-0.539721	0.276084	0.960985	NIARTCNLASDKDLFLIFAVGKSKRTDKDKMITVKVVK	generic|sp_Q9CZ96_ZCRB1_MOUSE__II_1090144_REVERSED	|generic|sp_Q9CZ96-2_ZCRB1_MOUSE__II_1090148_REVERSED|
"""index: 26502, intensity: 13184.0, mobility: 1.285"""	-0.539751	0.276084	0.961012	RREIEKRREEERQRELERQKELQKELELQRKREQEQREREKREQEAREL	generic|sp_Q9Z0R4_ITSN1_MOUSE__chr16_1_91911971_91912009_ENSMUST00000137575__II_3496039_REVERSED	|generic|tr_E9Q3I8_E9Q3I8_MOUSE__II_1073520_REVERSED	|generic|tr_E9Q3I4_E9Q3I4_MOUSE__II_1073520_REVERSED	|generic|tr_E9Q3I5_E9Q3I5_MOUSE__II_1073520_REVERSED	|generic|tr_E9Q3I9_E9Q3I9_MOUSE__II_1073520_REVERSED	|generic|sp_Q9Z0R4-2_ITSN1_MOUSE__II_1073520_REVERSED	|generic|tr_E9Q0N0_E9Q0N0_MOUSE__chr16_1_91911971_91912009_ENSMUST00000137575__II_3496039_REVERSED	|generic|tr_Q6NZJ5_Q6NZJ5_MOUSE_REVERSED	|generic|tr_Q3U2A1_Q3U2A1_MOUSE_REVERSED|
"""index: 25747, intensity: 3765.0, mobility: 0.910"""	-0.53996	0.276084	0.961204	QEKIYKFVVIVH	generic|II_892855_TX=10090_REVERSED	|generic|tr_E9PZ63_E9PZ63_MOUSE_REVERSED|
"""index: 14979, intensity: 3568.0, mobility: 1.019"""	-0.540662	0.276299	0.961846	SELMASSYQTRYFGVTGLNLKVWQDPKVNK	generic|tr_F6QYF8_F6QYF8_MOUSE__II_1131343_REVERSED	|generic|sp_Q11011_PSA_MOUSE__II_1131343_REVERSED	|generic|tr_E9Q039_E9Q039_MOUSE_REVERSED	|generic|tr_E9Q6F4_E9Q6F4_MOUSE_REVERSED|
"""index: 11158, intensity: 15769.0, mobility: 0.906"""	-0.540768	0.276395	0.961943	IFSLIPSGQRDNPPSVKQHILNSNQNLK	generic|sp_Q45VK7_DYHC2_MOUSE__chr9_-1_7052557_7052643_ENSMUST00000139671_REVERSED	|generic|sp_Q45VK7-2_DYHC2_MOUSE__chr9_-1_7052557_7052643_ENSMUST00000139671_REVERSED|
"""index: 1563, intensity: 5301.0, mobility: 0.868"""	-0.54117	0.276491	0.962309	RPKQRPRSC	generic|IP_1128704_TX=10090_REVERSED|
"""index: 768, intensity: 2662.0, mobility: 0.768"""	-0.541439	0.276705	0.962553	TGAMRLLTVTRMM	generic|tr_A2AWT7_A2AWT7_MOUSE__chr11_-1_102306562_102306926_ENSMUST00000174302__II_1126009_REVERSED	|generic|tr_Q9DBH1_Q9DBH1_MOUSE__chr11_-1_102306562_102306926_ENSMUST00000174302__II_1126009_REVERSED|
"""index: 26560, intensity: 31451.0, mobility: 1.154"""	-0.541476	0.276742	0.962587	NGSGGGTGGGGGSASSSGGGGGGSSGGGAGGGGGSSHRSTKMKSFHYKCY	generic|tr_Q3UPK1_Q3UPK1_MOUSE__II_1131196_REVERSED	|generic|tr_B1AR09_B1AR09_MOUSE__II_1131196_REVERSED	|generic|tr_B1AR10_B1AR10_MOUSE__II_1131196_REVERSED	|generic|tr_Q8VHB4_Q8VHB4_MOUSE_REVERSED|
"""index: 17620, intensity: 3778.0, mobility: 0.938"""	-0.542052	0.276897	0.963109	FVQYFQERL	generic|IP_3462186_TX=10090_REVERSED|
"""index: 17801, intensity: 3186.0, mobility: 1.023"""	-0.542083	0.27691	0.963136	HSPSALPG	generic|tr_F6W6S4_F6W6S4_MOUSE__II_893538_REVERSED	|generic|II_893537_TX=10090_REVERSED|
"""index: 10366, intensity: 5515.0, mobility: 0.879"""	-0.54233	0.27691	0.963359	GMLEGGPAEAVIFYEPWHALYTE	generic|tr_E9PXA4_E9PXA4_MOUSE_REVERSED|
"""index: 12276, intensity: 2890.0, mobility: 0.879"""	-0.542926	0.276946	0.963895	MLTGTEWLC	generic|IP_1015319_TX=10090_REVERSED|
"""index: 18265, intensity: 2799.0, mobility: 1.042"""	-0.543119	0.27716	0.964068	EGQLSIYGLIEHKDSFMLKKM	generic|IP_3466971_TX=10090_REVERSED|
"""index: 23771, intensity: 3718.0, mobility: 0.938"""	-0.54329	0.277255	0.964221	VRSLHAPQGDP	generic|sp_E9QAT4_SC16A_MOUSE__II_1016207_REVERSED	|generic|tr_F7BPW6_F7BPW6_MOUSE__II_1016207_REVERSED	|generic|tr_Q8K000_Q8K000_MOUSE_REVERSED	|generic|sp_E9QAT4-2_SC16A_MOUSE_REVERSED	|generic|tr_Q8R336_Q8R336_MOUSE_REVERSED|
"""index: 471, intensity: 2961.0, mobility: 0.841"""	-0.543822	0.27741	0.964696	SRYQPRQISPWTPSAALML	generic|chr2_1_130277048_130277483_ENSMUST00000103198_REVERSED	|generic|chr2_1_130277036_130277483_ENSMUST00000103198_REVERSED|
"""index: 19130, intensity: 3197.0, mobility: 0.938"""	-0.544109	0.277541	0.964952	WLQNKRLSE	generic|sp_Q5RJH2_MCTP2_MOUSE_REVERSED|
"""index: 5605, intensity: 2667.0, mobility: 0.914"""	-0.54415	0.277541	0.964989	ELEEVTHVER	generic|IP_3463688_TX=10090_REVERSED|
"""index: 13487, intensity: 4570.0, mobility: 0.944"""	-0.544866	0.277754	0.965623	SCHDRLPGESVEQHLSPDTCLTT	generic|IP_992218_TX=10090_REVERSED|
"""index: 4169, intensity: 20574.0, mobility: 0.954"""	-0.544901	0.277908	0.965654	LFQTLCRHSFSLGQEFLEQNDKLNL	generic|tr_Q3U9C4_Q3U9C4_MOUSE_REVERSED	|generic|sp_Q9CY73_RM44_MOUSE__chr1_1_79776154_79776315_ENSMUST00000189176_REVERSED	|generic|sp_Q9CY73-2_RM44_MOUSE__chr1_1_79778051_79778341_ENSMUST00000189176_REVERSED	|generic|tr_Q3UKG1_Q3UKG1_MOUSE_REVERSED|
"""index: 26181, intensity: 48174.0, mobility: 1.096"""	-0.544943	0.277944	0.965692	AASLAGAGGAGGGGGGGGPGPGGALAMNVNYSGPLPGM	generic|tr_Q9QX99_Q9QX99_MOUSE_REVERSED|
"""index: 8433, intensity: 5064.0, mobility: 1.035"""	-0.545603	0.278098	0.966273	WIRPPTSPGKGLLPDWLCCVW	generic|IP_920842_TX=10090_REVERSED|
"""index: 8025, intensity: 3879.0, mobility: 0.856"""	-0.545649	0.278192	0.966313	NVAEAALQPAQ	generic|tr_Q3TM67_Q3TM67_MOUSE__chrX_1_75098812_75098955_ENSMUST00000140609_REVERSED	|generic|sp_Q9ESX5_DKC1_MOUSE__chrX_1_75098812_75098955_ENSMUST00000140609_REVERSED	|generic|tr_Q3TI79_Q3TI79_MOUSE__chrX_1_75098926_75098955_ENSMUST00000140609_REVERSED|
"""index: 24666, intensity: 6896.0, mobility: 1.002"""	-0.546003	0.278346	0.966625	KNKRHLWPE	generic|IP_1102569_TX=10090_REVERSED|
"""index: 18946, intensity: 3010.0, mobility: 1.073"""	-0.546112	0.278559	0.96672	QLQQWWSDSLLWRACVPTFTENL	generic|IP_989310_TX=10090_REVERSED|
"""index: 13696, intensity: 3203.0, mobility: 1.088"""	-0.546428	0.278713	0.966997	PLCSVFAGDGSGLPFAPQ	generic|sp_Q01822_HXD1_MOUSE_REVERSED|
"""index: 18949, intensity: 2909.0, mobility: 1.184"""	-0.546533	0.278926	0.967088	RMKMMILRGMNYPTYT	generic|IP_967664_TX=10090_REVERSED|
"""index: 5318, intensity: 17922.0, mobility: 0.848"""	-0.54662	0.27908	0.967164	APMWPALLW	generic|IP_1000304_TX=10090_REVERSED|
"""index: 19310, intensity: 2887.0, mobility: 0.809"""	-0.546743	0.279268	0.967271	MIGSSPRH	generic|chr2_1_60229030_60229867_ENSMUST00000102748__IP_1008319_TX=10090_REVERSED|
"""index: 6689, intensity: 5685.0, mobility: 0.987"""	-0.546764	0.279268	0.96729	TVMVKAAGKLQYM	generic|tr_A0A1L1SQP9_A0A1L1SQP9_MOUSE__II_3500450_REVERSED	|generic|tr_A0A1L1SRI1_A0A1L1SRI1_MOUSE__chr2_1_29733737_29733766_ENSMUST00000123953__II_3500449_REVERSED	|generic|II_3456509_TX=10090_REVERSED	|generic|tr_Q9CS79_Q9CS79_MOUSE_REVERSED	|generic|tr_A0A1L1SQ51_A0A1L1SQ51_MOUSE__chr2_1_29733737_29733766_ENSMUST00000123953_REVERSED	|generic|tr_Q68FD6_Q68FD6_MOUSE__chr2_1_29733737_29733766_ENSMUST00000123953_REVERSED	|generic|tr_B2RY15_B2RY15_MOUSE__chr2_1_29733737_29733766_ENSMUST00000123953_REVERSED	|generic|tr_Q6PB69_Q6PB69_MOUSE_REVERSED	|generic|tr_Q8CHG4_Q8CHG4_MOUSE__chr2_1_29733737_29733766_ENSMUST00000123953_REVERSED	|generic|tr_Q8CDM9_Q8CDM9_MOUSE__chr2_1_29733737_29733766_ENSMUST00000123953_REVERSED	|generic|sp_Q71LX4_TLN2_MOUSE__chr2_1_29733737_29733766_ENSMUST00000123953_REVERSED	|generic|tr_E9PUM4_E9PUM4_MOUSE__chr2_1_29733737_29733766_ENSMUST00000123953_REVERSED|
"""index: 14095, intensity: 4658.0, mobility: 0.970"""	-0.546971	0.279481	0.96747	LHKREQPKGLMLQLKTHSNNQLKEMAI	generic|IP_3480660_TX=10090_REVERSED|
"""index: 15135, intensity: 4055.0, mobility: 0.903"""	-0.546977	0.279693	0.967475	AVAVQRAHFPTFCVLF	generic|sp_Q8BYC4_GPR20_MOUSE_REVERSED|
"""index: 18047, intensity: 4486.0, mobility: 0.944"""	-0.546979	0.279906	0.967477	LRSRQKDLYELLSQEN	generic|sp_P54276_MSH6_MOUSE__II_3463199_REVERSED	|generic|tr_Q8C2N9_Q8C2N9_MOUSE__II_3463199_REVERSED	|generic|tr_Q9CRH0_Q9CRH0_MOUSE_REVERSED|
"""index: 11441, intensity: 3771.0, mobility: 1.093"""	-0.54719	0.280119	0.967661	SKFIYRHFRFFIYDRQNHFTAVQRGIFQPNHPFLSAFMR	generic|tr_A0A0G2JEG7_A0A0G2JEG7_MOUSE__chr3_-1_146507510_146507653_ENSMUST00000200583__II_974140_REVERSED	|generic|sp_Q7TND5_RPF1_MOUSE__chr3_-1_146507510_146507653_ENSMUST00000200583__II_974127_REVERSED|
"""index: 3704, intensity: 3633.0, mobility: 1.201"""	-0.547221	0.280332	0.967688	CRSRPFGSPESEPEPEEGAP	generic|chr14_1_25459403_25536779_ENSMUST00000162645_REVERSED|
"""index: 14489, intensity: 4843.0, mobility: 0.938"""	-0.547287	0.280545	0.967745	ENYRSECLLIDNEPIET	generic|tr_D3YYF2_D3YYF2_MOUSE__chr14_1_31050181_31050255_ENSMUST00000136237__II_1097768_REVERSED	|generic|tr_F8VQD1_F8VQD1_MOUSE__chr14_1_31050181_31050255_ENSMUST00000136237__II_1097768_REVERSED	|generic|tr_E9Q4Y5_E9Q4Y5_MOUSE__chr14_1_31050181_31050255_ENSMUST00000136237__II_1097768_REVERSED	|generic|tr_D3Z1N4_D3Z1N4_MOUSE__chr14_1_31050181_31050255_ENSMUST00000136237__II_1097768_REVERSED	|generic|tr_D3Z1W6_D3Z1W6_MOUSE__chr14_1_31050181_31050255_ENSMUST00000136237__II_1097768_REVERSED	|generic|sp_Q8BSQ9_PB1_MOUSE__chr14_1_31050181_31050255_ENSMUST00000136237__II_1097795_REVERSED	|generic|sp_Q8BSQ9-2_PB1_MOUSE__chr14_1_31050181_31050255_ENSMUST00000136237__II_1097795_REVERSED	|generic|tr_E9Q7L3_E9Q7L3_MOUSE__chr14_1_31050181_31050255_ENSMUST00000136237__II_1097768_REVERSED	|generic|tr_E9Q7L2_E9Q7L2_MOUSE__chr14_1_31050181_31050255_ENSMUST00000136237__II_1097768_REVERSED	|generic|tr_Q9D7L7_Q9D7L7_MOUSE__chr14_1_31105361_31105534_ENSMUST00000136237_REVERSED|
"""index: 19503, intensity: 12267.0, mobility: 0.985"""	-0.547392	0.280758	0.967836	YELLRKRAM	generic|tr_E9PUG3_E9PUG3_MOUSE_REVERSED	|generic|sp_Q8C0W1_ANMY1_MOUSE_REVERSED	|generic|tr_E0CYY3_E0CYY3_MOUSE_REVERSED|
"""index: 15048, intensity: 3894.0, mobility: 0.916"""	-0.547494	0.280851	0.967924	NNVWSEKARMATDKNQEAAAPLKK	generic|tr_A0A5F8MPX2_A0A5F8MPX2_MOUSE__chr7_1_90406973_90407014_ENSMUST00000208809__II_885305_REVERSED	|generic|tr_A0A5F8MPH5_A0A5F8MPH5_MOUSE__chr7_1_90406973_90407014_ENSMUST00000208809__II_885299_REVERSED	|generic|tr_A0A140LJF2_A0A140LJF2_MOUSE_REVERSED	|generic|tr_Q7TMU6_Q7TMU6_MOUSE_REVERSED	|generic|tr_A0A140LHC0_A0A140LHC0_MOUSE_REVERSED	|generic|sp_Q99N50_SYTL2_MOUSE__chr7_1_90406973_90407014_ENSMUST00000208809_REVERSED	|generic|sp_Q99N50-4_SYTL2_MOUSE__chr7_1_90406973_90407014_ENSMUST00000208809_REVERSED	|generic|sp_Q99N50-5_SYTL2_MOUSE__chr7_1_90406973_90407014_ENSMUST00000208809_REVERSED	|generic|sp_Q99N50-11_SYTL2_MOUSE__chr7_1_90406973_90407014_ENSMUST00000208809_REVERSED	|generic|tr_Q6P216_Q6P216_MOUSE_REVERSED|
"""index: 10650, intensity: 3704.0, mobility: 1.029"""	-0.547798	0.281004	0.968188	VTWMRLPPTTAWSALGYCGRR	generic|IP_1031082_TX=10090_REVERSED|
"""index: 19957, intensity: 4319.0, mobility: 1.010"""	-0.547825	0.28113	0.968211	LIWLPPSSCSFIGMLALDHYKGPHQYERAR	generic|IP_893450_TX=10090_REVERSED|
"""index: 6510, intensity: 5732.0, mobility: 1.038"""	-0.548005	0.28113	0.968367	QHGPSRPLLAMWGALGQAGCLHFA	generic|IP_924363_TX=10090_REVERSED|
"""index: 3857, intensity: 5839.0, mobility: 1.029"""	-0.548297	0.281223	0.968619	WYETQKSVDSLSLKAMAYG	generic|sp_G3UYX5_RGS22_MOUSE__II_1090976_REVERSED	|generic|tr_G3UX14_G3UX14_MOUSE_REVERSED|
"""index: 22368, intensity: 4279.0, mobility: 0.856"""	-0.548702	0.281436	0.968967	PYPKEEETPQ	generic|tr_A0A140LJF7_A0A140LJF7_MOUSE__chr2_-1_112902574_112902609_ENSMUST00000146187_REVERSED	|generic|tr_A0A140LJK7_A0A140LJK7_MOUSE__chr2_-1_112902574_112902609_ENSMUST00000146187_REVERSED	|generic|tr_E9PW34_E9PW34_MOUSE__chr2_-1_112902574_112902609_ENSMUST00000146187_REVERSED	|generic|sp_A2AGL3_RYR3_MOUSE__chr2_-1_112902574_112902609_ENSMUST00000146187_REVERSED	|generic|sp_A2AGL3-2_RYR3_MOUSE__chr2_-1_112902574_112902609_ENSMUST00000146187_REVERSED|
"""index: 28361, intensity: 3507.0, mobility: 1.037"""	-0.548927	0.281588	0.96916	QVDGHWKGKYVTGLLGSRI	generic|IP_3495508_TX=10090_REVERSED|
"""index: 25134, intensity: 4573.0, mobility: 1.040"""	-0.549057	0.281741	0.969271	IAKNRLLKSNNQ	generic|tr_Q571M0_Q571M0_MOUSE__chr3_1_32534285_32534377_ENSMUST00000125182__II_988543_REVERSED|
"""index: 14057, intensity: 3365.0, mobility: 0.878"""	-0.549236	0.281893	0.969424	MRSCPLLTPGPLLSFCHGK	generic|IP_1050641_TX=10090_REVERSED|
"""index: 6227, intensity: 3362.0, mobility: 0.856"""	-0.5493	0.282106	0.96948	QFLVRMSAFPFSSLASTP	generic|IP_3490906_TX=10090_REVERSED|
"""index: 17919, intensity: 10020.0, mobility: 0.829"""	-0.549315	0.282258	0.969492	GNYDQRMTRHRGSL	generic|IP_3488092_TX=10090_REVERSED	|generic|IP_3460780_TX=10090_REVERSED|
"""index: 13187, intensity: 3293.0, mobility: 0.827"""	-0.549426	0.28247	0.969587	LWGLTDSPKMLSLASDTR	generic|IP_1043543_TX=10090_REVERSED|
"""index: 15633, intensity: 3528.0, mobility: 1.082"""	-0.549478	0.282683	0.969631	QNDLYQYLVTKHPMKKETYFTHLPFFAGVVVDGEHHFE	generic|tr_E9PWW0_E9PWW0_MOUSE_REVERSED|
"""index: 4858, intensity: 4191.0, mobility: 0.846"""	-0.54953	0.282895	0.969676	GDIQAYEQDLSRLL	generic|tr_O35190_O35190_MOUSE_REVERSED	|generic|tr_O35200_O35200_MOUSE_REVERSED|
"""index: 29675, intensity: 2790.0, mobility: 1.222"""	-0.549579	0.283107	0.969718	SRLVGMKGFRVHFPSCQLSGNPQRIVIIDICGSLTAPNL	generic|tr_A0A1Y7VJ01_A0A1Y7VJ01_MOUSE__II_3470747_REVERSED	|generic|tr_E9QKQ5_E9QKQ5_MOUSE__chr17_1_71233902_71233931_ENSMUST00000142842__II_3470747_REVERSED	|generic|tr_A0A5F8MQ53_A0A5F8MQ53_MOUSE__chr17_1_71233902_71233931_ENSMUST00000142842_REVERSED	|generic|tr_Q8CD95_Q8CD95_MOUSE__chr17_1_71233902_71233931_ENSMUST00000142842_REVERSED	|generic|tr_Q3U3C3_Q3U3C3_MOUSE__chr17_1_71233902_71233931_ENSMUST00000142842_REVERSED	|generic|tr_Q80XT6_Q80XT6_MOUSE__chr17_1_71233902_71233931_ENSMUST00000142842_REVERSED	|generic|tr_A0A5F8MPG1_A0A5F8MPG1_MOUSE__chr17_1_71233902_71233931_ENSMUST00000142842_REVERSED	|generic|tr_A0A1Y7VLN4_A0A1Y7VLN4_MOUSE__chr17_1_71233902_71233931_ENSMUST00000142842_REVERSED	|generic|sp_Q91ZP3_LPIN1_MOUSE__chr17_1_71233902_71233931_ENSMUST00000142842_REVERSED	|generic|sp_Q91ZP3-2_LPIN1_MOUSE__chr17_1_71233902_71233931_ENSMUST00000142842_REVERSED|
"""index: 13032, intensity: 13395.0, mobility: 1.039"""	-0.549583	0.283199	0.969721	QFLRYQQQLLGKPEAENHIGTQFIASAHQ	generic|tr_Q9CS10_Q9CS10_MOUSE_REVERSED|
"""index: 26527, intensity: 8913.0, mobility: 1.100"""	-0.54969	0.283411	0.969812	VPSSLLEGPSGVGVGGGRLFGHLGEPDLVRQLG	generic|IP_1131395_TX=10090_REVERSED|
"""index: 8505, intensity: 3680.0, mobility: 0.805"""	-0.549781	0.283475	0.96989	ESLPSGDSTADLLRD	generic|sp_Q80WC1_UBN2_MOUSE__chr6_1_38484100_38484129_ENSMUST00000161280__II_917629_REVERSED	|generic|sp_Q80WC1-2_UBN2_MOUSE__chr6_1_38484100_38484129_ENSMUST00000161280__II_917646_REVERSED	|generic|sp_Q80WC1-3_UBN2_MOUSE__chr6_1_38484100_38484129_ENSMUST00000161280__II_917640_REVERSED	|generic|sp_Q80WC1-4_UBN2_MOUSE__chr6_1_38484100_38484129_ENSMUST00000161280__II_917629_REVERSED	|generic|tr_F6TB64_F6TB64_MOUSE__chr6_1_38484100_38484129_ENSMUST00000161280__II_917652_REVERSED|
"""index: 25141, intensity: 23729.0, mobility: 0.904"""	-0.549993	0.283475	0.97007	PRNAFTRLKLLSS	generic|IP_838780_TX=10090_REVERSED|
"""index: 20022, intensity: 28188.0, mobility: 1.270"""	-0.550376	0.283686	0.970395	QMKNLHREEPTLMPDVEVIG	generic|sp_Q06335_APLP2_MOUSE__chr9_-1_31150871_31150939_ENSMUST00000216921__II_3506379_REVERSED	|generic|tr_Q61482_Q61482_MOUSE__chr9_-1_31150871_31150939_ENSMUST00000216921__II_3506379_REVERSED	|generic|tr_Q3UDL6_Q3UDL6_MOUSE__chr9_-1_31150871_31150939_ENSMUST00000216921__II_3506379_REVERSED	|generic|tr_Q7TT34_Q7TT34_MOUSE__chr9_-1_31150871_31150939_ENSMUST00000216921__II_3506379_REVERSED	|generic|tr_Q60709_Q60709_MOUSE__chr9_-1_31150871_31150939_ENSMUST00000216921__II_3506379_REVERSED	|generic|tr_Q8R0R7_Q8R0R7_MOUSE__chr9_-1_31150871_31150939_ENSMUST00000216921__II_3506379_REVERSED	|generic|tr_Q3U9N6_Q3U9N6_MOUSE__chr9_-1_31150871_31150939_ENSMUST00000216921__II_3506379_REVERSED	|generic|tr_Q64348_Q64348_MOUSE__chr9_-1_31150871_31150939_ENSMUST00000216921__II_3506379_REVERSED|
"""index: 3675, intensity: 3248.0, mobility: 0.816"""	-0.55049	0.283898	0.970492	FYPVPWTTVSLMQVSW	generic|IP_1143476_TX=10090_REVERSED	|generic|IP_1143483_TX=10090_REVERSED|
"""index: 13694, intensity: 3214.0, mobility: 1.000"""	-0.550528	0.28411	0.970524	MYPRINLFEPY	generic|tr_B0QZF8_B0QZF8_MOUSE_REVERSED	|generic|sp_B1AQJ2_UBP36_MOUSE_REVERSED|
"""index: 19506, intensity: 3723.0, mobility: 0.980"""	-0.550543	0.284202	0.970537	QTKNFSYMINIISFPTLHYH	generic|tr_Q3TTH1_Q3TTH1_MOUSE__chr18_-1_31607218_31607259_ENSMUST00000233997_REVERSED	|generic|tr_A0A3Q4L2U5_A0A3Q4L2U5_MOUSE__chr18_-1_31607218_31607259_ENSMUST00000233997_REVERSED	|generic|sp_Q9CQS4_S2546_MOUSE__chr18_-1_31607218_31607259_ENSMUST00000233997_REVERSED|
"""index: 15930, intensity: 27838.0, mobility: 0.854"""	-0.55058	0.284413	0.970568	HRHRGVGR	generic|IP_986617_TX=10090_REVERSED|
"""index: 14625, intensity: 4874.0, mobility: 1.065"""	-0.550673	0.284596	0.970647	RDEEAAENMKVIMASVVDDADSIFTGGDRNRRRKGCMSKKRQLMME	generic|sp_Q8C1D8_IWS1_MOUSE__chr18_1_32083397_32083462_ENSMUST00000212280__II_3464071_REVERSED	|generic|tr_A0A1D5RLV0_A0A1D5RLV0_MOUSE__chr18_1_32083397_32083462_ENSMUST00000212280_REVERSED|
"""index: 27551, intensity: 3976.0, mobility: 0.878"""	-0.550687	0.284596	0.970659	HLFYFSIHKIR	generic|IP_3455983_TX=10090_REVERSED|
"""index: 11327, intensity: 3300.0, mobility: 0.933"""	-0.55079	0.284807	0.970746	NLFMAPASIRD	generic|IP_1081572_TX=10090_REVERSED|
"""index: 20309, intensity: 3878.0, mobility: 0.850"""	-0.550916	0.284959	0.970852	MTYREIDEF	generic|tr_Q91XX4_Q91XX4_MOUSE__chr18_1_37833338_37840129_ENSMUST00000193941__II_1051469_REVERSED|
"""index: 25612, intensity: 12848.0, mobility: 1.029"""	-0.55102	0.28517	0.97094	VLYKEPYDRL	generic|chr17_1_12210223_12210438_ENSMUST00000170858_REVERSED|
"""index: 16951, intensity: 2957.0, mobility: 0.927"""	-0.551056	0.285382	0.97097	QTTKSHSSQLHCHHIMIDFTQ	generic|IP_961641_TX=10090_REVERSED|
"""index: 16489, intensity: 2830.0, mobility: 1.201"""	-0.55114	0.285533	0.971041	EMQFHLRILNEAEKEQN	generic|tr_A0A338P7J0_A0A338P7J0_MOUSE__II_1072943_REVERSED	|generic|tr_Q3UD61_Q3UD61_MOUSE__II_1072943_REVERSED	|generic|tr_E9Q0J3_E9Q0J3_MOUSE__II_1072943_REVERSED	|generic|tr_Q4FJJ9_Q4FJJ9_MOUSE_REVERSED	|generic|tr_A0A1D8DGT1_A0A1D8DGT1_MOUSE_REVERSED	|generic|tr_Q8C674_Q8C674_MOUSE_REVERSED	|generic|tr_B2ZCP4_B2ZCP4_MOUSE_REVERSED|
"""index: 1956, intensity: 7042.0, mobility: 0.843"""	-0.551371	0.285745	0.971235	FSLRVALLLMDF	generic|tr_F6VSQ9_F6VSQ9_MOUSE__II_957468_REVERSED|
"""index: 28973, intensity: 3572.0, mobility: 0.983"""	-0.551444	0.285805	0.971297	WFDVLATFDW	generic|tr_A5YBK2_A5YBK2_MOUSE__chr14_1_32295213_32295335_ENSMUST00000170129__II_1097387_REVERSED	|generic|tr_G3X8U8_G3X8U8_MOUSE__chr14_1_32295213_32295335_ENSMUST00000170129__II_1097387_REVERSED	|generic|tr_E9Q088_E9Q088_MOUSE__chr14_1_32295213_32295335_ENSMUST00000170129__II_1097387_REVERSED	|generic|sp_O88622_PARG_MOUSE__chr14_1_32295213_32295335_ENSMUST00000170129__II_1097387_REVERSED	|generic|tr_A0A2I3BRU5_A0A2I3BRU5_MOUSE__chr14_1_32242201_32242365_ENSMUST00000170129_REVERSED	|generic|tr_Q3TUI8_Q3TUI8_MOUSE_REVERSED	|generic|chr14_1_32217669_32217770_ENSMUST00000170129_REVERSED	|generic|sp_O88622-2_PARG_MOUSE__chr14_1_32295213_32295335_ENSMUST00000170129_REVERSED|
"""index: 25110, intensity: 4144.0, mobility: 1.067"""	-0.551507	0.285805	0.971349	RYALDGRFKKLTLVEIDDSCETEEYFW	generic|sp_Q9D2X8_CH076_MOUSE__II_1085266_REVERSED	|generic|tr_H3BKI4_H3BKI4_MOUSE_REVERSED|
"""index: 4645, intensity: 3301.0, mobility: 0.805"""	-0.551958	0.285986	0.971728	SSSAHRSGSVLSMQN	generic|IP_1086296_TX=10090_REVERSED|
"""index: 23761, intensity: 23425.0, mobility: 0.831"""	-0.551987	0.285986	0.971753	PNPCDEGGASLGAGLAK	generic|IP_950348_TX=10090_REVERSED|
"""index: 3163, intensity: 2558.0, mobility: 0.900"""	-0.55285	0.286197	0.972473	NIDLVNEMRH	generic|IP_1094303_TX=10090_REVERSED|
"""index: 7945, intensity: 33845.0, mobility: 1.080"""	-0.552865	0.286408	0.972485	PLFTLSGYFTGHSIDTKRTPFNLQKTTIWIRQLIPPEWMRF	generic|tr_K7N709_K7N709_MOUSE__IP_879205_REVERSED	|generic|tr_K7N5W1_K7N5W1_MOUSE__IP_876028_REVERSED	|generic|IP_879203_TX=10090_REVERSED	|generic|II_3458004_TX=10090_REVERSED	|generic|IP_876093_TX=10090_REVERSED	|generic|IP_876124_TX=10090_REVERSED	|generic|tr_L7N2B5_L7N2B5_MOUSE_REVERSED	|generic|tr_E9PVI0_E9PVI0_MOUSE_REVERSED	|generic|tr_G3UYU1_G3UYU1_MOUSE_REVERSED|
"""index: 27905, intensity: 6162.0, mobility: 1.005"""	-0.552869	0.286619	0.972488	SPIKMGFTFITI	generic|tr_Q8CI67_Q8CI67_MOUSE__II_838040_REVERSED	|generic|tr_Q3UL16_Q3UL16_MOUSE__II_838040_REVERSED	|generic|tr_Q8C6W8_Q8C6W8_MOUSE__II_838033_REVERSED	|generic|tr_Q3LRV6_Q3LRV6_MOUSE__chr7_-1_7284184_7284240_ENSMUST00000210444__II_3457978_REVERSED	|generic|tr_A0A1B0GT29_A0A1B0GT29_MOUSE__chr7_-1_7284184_7284240_ENSMUST00000210444__II_3457978_REVERSED	|generic|sp_Q9WVD4_CLCN5_MOUSE__II_838040_REVERSED	|generic|sp_Q9WVD4-2_CLCN5_MOUSE__II_838040_REVERSED	|generic|sp_Q61418_CLCN4_MOUSE__chr7_-1_7284184_7284240_ENSMUST00000210444__II_3457978_REVERSED	|generic|tr_Q8CBL5_Q8CBL5_MOUSE__chr7_-1_7284184_7284240_ENSMUST00000210444__II_3457978_REVERSED|
"""index: 10053, intensity: 6397.0, mobility: 1.044"""	-0.552884	0.28683	0.972501	SCHKRSTGPSYCMHFAVKLLL	generic|IP_3467242_TX=10090_REVERSED|
"""index: 1427, intensity: 3517.0, mobility: 0.885"""	-0.552968	0.287041	0.97257	HDQEELPTR	generic|sp_Q8BKN5_GCP5_MOUSE__chr7_1_55830856_55830888_ENSMUST00000206191__II_888519_REVERSED	|generic|sp_Q8BKN5-2_GCP5_MOUSE__chr7_1_55830856_55830888_ENSMUST00000206191__II_888545_REVERSED	|generic|sp_Q8BKN5-3_GCP5_MOUSE__chr7_1_55818832_55818900_ENSMUST00000206191__II_888519_REVERSED|
"""index: 22279, intensity: 2729.0, mobility: 1.124"""	-0.553013	0.287189	0.972608	HIMSNILGGLYSALVMQTCINHTMIVTYMLPNAIAV	generic|tr_Q8VG38_Q8VG38_MOUSE_REVERSED|
"""index: 375, intensity: 3184.0, mobility: 0.909"""	-0.55342	0.287189	0.972945	SGQEAVSGRQQT	generic|sp_A0JP43_EFCB5_MOUSE__II_1130812_REVERSED	|generic|sp_A0JP43_EFCB5_MOUSE__II_1130812_REVERSED	|generic|sp_A0JP43_EFCB5_MOUSE__II_1130812_REVERSED	|generic|sp_A0JP43_EFCB5_MOUSE__II_1130812_REVERSED	|generic|sp_A0JP43-2_EFCB5_MOUSE__II_1130814_REVERSED	|generic|sp_A0JP43-2_EFCB5_MOUSE__II_1130814_REVERSED	|generic|sp_A0JP43-2_EFCB5_MOUSE__II_1130814_REVERSED	|generic|sp_A0JP43-2_EFCB5_MOUSE__II_1130814_REVERSED	|generic|tr_A0A0A0MQI1_A0A0A0MQI1_MOUSE__II_1130814_REVERSED	|generic|tr_A0A0A0MQI1_A0A0A0MQI1_MOUSE__II_1130814_REVERSED	|generic|tr_A0A0A0MQI1_A0A0A0MQI1_MOUSE__II_1130814_REVERSED	|generic|tr_A0A0A0MQI1_A0A0A0MQI1_MOUSE__II_1130814_REVERSED	|generic|sp_A0JP43-3_EFCB5_MOUSE_REVERSED	|generic|sp_A0JP43-3_EFCB5_MOUSE_REVERSED	|generic|sp_A0JP43-3_EFCB5_MOUSE_REVERSED	|generic|sp_A0JP43-3_EFCB5_MOUSE_REVERSED|
"""index: 19831, intensity: 2609.0, mobility: 1.142"""	-0.55358	0.287189	0.973077	IINMKLCCLRVYENRQQAWQLFCTQDKNL	generic|tr_B1AUV4_B1AUV4_MOUSE_REVERSED|
"""index: 21550, intensity: 4059.0, mobility: 1.046"""	-0.554019	0.287339	0.973439	KRWRMAALALK	generic|sp_Q6ZQF0_TOPB1_MOUSE_REVERSED|
"""index: 15210, intensity: 2831.0, mobility: 1.065"""	-0.554126	0.287489	0.973528	VQWTQVPVALWRDAYIVVFFD	generic|tr_Q80UJ2_Q80UJ2_MOUSE__II_951566_REVERSED	|generic|tr_Q8CGY9_Q8CGY9_MOUSE__II_951566_REVERSED	|generic|sp_P59240_NPHP4_MOUSE__II_951566_REVERSED	|generic|tr_Q6A020_Q6A020_MOUSE_REVERSED|
"""index: 2081, intensity: 2627.0, mobility: 0.811"""	-0.554292	0.2877	0.973664	EWQGEVNEERPDRRYGAHIW	generic|IP_3486530_TX=10090_REVERSED|
"""index: 2658, intensity: 2968.0, mobility: 0.898"""	-0.554331	0.287911	0.973697	ASGPQHDGHQQPKNGGPPRQQ	generic|sp_Q6PEE2_CTIF_MOUSE_REVERSED	|generic|sp_Q6PEE2-2_CTIF_MOUSE_REVERSED	|generic|tr_E9Q1U6_E9Q1U6_MOUSE_REVERSED|
"""index: 23025, intensity: 4226.0, mobility: 0.861"""	-0.554404	0.288061	0.973756	MTHTHTHTHT	generic|IP_926289_TX=10090_REVERSED	|generic|IP_1132981_TX=10090_REVERSED	|generic|IP_3473160_TX=10090_REVERSED	|generic|IP_1037335_TX=10090_REVERSED	|generic|IP_1007459_TX=10090_REVERSED	|generic|IP_3497046_TX=10090	|generic|IP_1009660_TX=10090	|generic|IP_1127278_TX=10090_REVERSED|
"""index: 4340, intensity: 2795.0, mobility: 0.821"""	-0.554607	0.288271	0.973922	TCVTLCNGVVESSHSPR	generic|IP_3497223_TX=10090_REVERSED|
"""index: 16651, intensity: 4253.0, mobility: 0.904"""	-0.554622	0.288482	0.973935	FVLNIRSLVLTMYKSQDD	generic|sp_A2ASI5_SCN3A_MOUSE_REVERSED	|generic|sp_A2ASI5-2_SCN3A_MOUSE_REVERSED	|generic|sp_A2ASI5-3_SCN3A_MOUSE_REVERSED	|generic|tr_Q68V26_Q68V26_MOUSE_REVERSED|
"""index: 4943, intensity: 3499.0, mobility: 1.039"""	-0.554667	0.288692	0.973972	REDGTQKQDCHK	generic|IP_920108_TX=10090_REVERSED|
"""index: 15177, intensity: 3813.0, mobility: 1.023"""	-0.554674	0.288903	0.973977	MLKKGRKMHLLSMHGCARTH	generic|IP_1091544_TX=10090_REVERSED|
"""index: 21221, intensity: 4288.0, mobility: 0.874"""	-0.554683	0.289053	0.973985	VASIFSPKLE	generic|IP_3492055_TX=10090_REVERSED|
"""index: 21679, intensity: 2853.0, mobility: 1.048"""	-0.555269	0.289263	0.974464	DVMSSKQRYPKWAVGQDSYQISYSKV	generic|sp_O88783_FA5_MOUSE_REVERSED	|generic|tr_Q8C7H9_Q8C7H9_MOUSE_REVERSED|
"""index: 10289, intensity: 5348.0, mobility: 0.975"""	-0.555288	0.28944	0.97448	YLELAHVADIEDYKVLYLSPNVPVQDLVTGNWQTIS	generic|tr_Q149L1_Q149L1_MOUSE__IP_828527_REVERSED	|generic|tr_E9PWJ8_E9PWJ8_MOUSE__IP_828527_REVERSED|
"""index: 18791, intensity: 4670.0, mobility: 0.859"""	-0.555375	0.28944	0.97455	DGELNYCRAGNLCPSPE	generic|tr_A0A1Y7VLS8_A0A1Y7VLS8_MOUSE_REVERSED	|generic|sp_Q9QYE5_JAG2_MOUSE_REVERSED|
"""index: 3697, intensity: 5356.0, mobility: 0.885"""	-0.555759	0.289651	0.974863	IQKMNQQLLMMNHMH	generic|sp_Q9JJN2_ZFHX4_MOUSE_REVERSED	|generic|tr_E9Q5A7_E9Q5A7_MOUSE_REVERSED	|generic|tr_H3BLK8_H3BLK8_MOUSE_REVERSED|
"""index: 13276, intensity: 5551.0, mobility: 1.127"""	-0.555763	0.289861	0.974866	QYDRLKERSAWDKEPADEPISLLEVPGQVQ	generic|tr_A2APY6_A2APY6_MOUSE__chr12_-1_73284743_73284772_ENSMUST00000116420__II_998659_REVERSED	|generic|tr_B2RXU2_B2RXU2_MOUSE__chr2_-1_140158476_140158592_ENSMUST00000137005__II_998659_REVERSED	|generic|II_998661_TX=10090_REVERSED|
"""index: 7638, intensity: 3590.0, mobility: 1.141"""	-0.555882	0.28995	0.974963	CLRGLWLELSGLWDCWTQFDFNGTHRRQHI	generic|sp_Q80X44-3_ZBT24_MOUSE_REVERSED|
"""index: 18053, intensity: 11736.0, mobility: 0.899"""	-0.556041	0.290099	0.975092	GRCKERQL	generic|IP_833717_TX=10090_REVERSED|
"""index: 17398, intensity: 4491.0, mobility: 1.017"""	-0.556149	0.290187	0.975179	VEMLSMWSSTQLTTTRNMITVQL	generic|IP_935646_TX=10090_REVERSED|
"""index: 28505, intensity: 9958.0, mobility: 1.088"""	-0.55661	0.290275	0.975552	RNKSQLTRIDLEETSSVGGLKITEVTTGSDEVATKK	generic|tr_A2AIR0_A2AIR0_MOUSE__II_963122_REVERSED	|generic|tr_A2AIR1_A2AIR1_MOUSE_REVERSED	|generic|tr_A2AIR2_A2AIR2_MOUSE_REVERSED	|generic|sp_Q5DTM8_BRE1A_MOUSE_REVERSED	|generic|sp_Q5DTM8-2_BRE1A_MOUSE_REVERSED|
"""index: 10677, intensity: 4924.0, mobility: 0.914"""	-0.556841	0.290485	0.975738	SCQSLAPLLASFQFDVICCSVLEL	generic|tr_L7N1Y3_L7N1Y3_MOUSE__II_3503431_REVERSED	|generic|tr_A0A1Y7VJ51_A0A1Y7VJ51_MOUSE_REVERSED	|generic|tr_Q3UTB0_Q3UTB0_MOUSE_REVERSED|
"""index: 6451, intensity: 4180.0, mobility: 1.261"""	-0.556866	0.290695	0.975757	WYRQLEEGLHKSRDEPLVSFMDDEELRR	generic|tr_A0A1C9IC75_A0A1C9IC75_MOUSE__II_3482494_REVERSED	|generic|tr_B7ZWC5_B7ZWC5_MOUSE_REVERSED	|generic|tr_E9Q236_E9Q236_MOUSE_REVERSED	|generic|tr_B9EKC2_B9EKC2_MOUSE_REVERSED	|generic|tr_E9Q467_E9Q467_MOUSE_REVERSED	|generic|tr_Q3TZN9_Q3TZN9_MOUSE_REVERSED|
"""index: 26838, intensity: 3974.0, mobility: 1.086"""	-0.556906	0.290905	0.97579	KLHGNHKPQREENRRSRWAHYKKISKKWAFRWISVMFCW	generic|tr_B9EI42_B9EI42_MOUSE_REVERSED|
"""index: 22035, intensity: 3578.0, mobility: 1.007"""	-0.556939	0.291054	0.975817	YKHYLILYP	generic|tr_Q8BIR8_Q8BIR8_MOUSE__II_881222_REVERSED	|generic|tr_E9Q8F8_E9Q8F8_MOUSE__II_881222_REVERSED	|generic|tr_Q6XBG3_Q6XBG3_MOUSE_REVERSED|
"""index: 3113, intensity: 3263.0, mobility: 0.943"""	-0.55715	0.291264	0.975986	WGIQSMNLLVNLLLCWIK	generic|chr2_-1_37645502_37645612_ENSMUST00000072186_REVERSED|
"""index: 8378, intensity: 22972.0, mobility: 1.043"""	-0.557188	0.291474	0.976017	LFPRCGGKSEFNPIGHMIVHHL	generic|tr_E9Q0S6_E9Q0S6_MOUSE__II_1037112_REVERSED	|generic|tr_A0A087WQ94_A0A087WQ94_MOUSE__II_1037112_REVERSED	|generic|tr_A0A087WRU0_A0A087WRU0_MOUSE__II_1037102_REVERSED	|generic|tr_A0A087WQS0_A0A087WQS0_MOUSE_REVERSED	|generic|tr_A0A087WQM0_A0A087WQM0_MOUSE_REVERSED	|generic|tr_A0A1D5RM59_A0A1D5RM59_MOUSE_REVERSED	|generic|tr_A0A6I8MWZ2_A0A6I8MWZ2_MOUSE_REVERSED|
"""index: 23389, intensity: 4099.0, mobility: 1.013"""	-0.557213	0.291623	0.976037	SRASGAPLSLFALEA	generic|IP_1061540_TX=10090_REVERSED|
"""index: 19848, intensity: 4716.0, mobility: 0.882"""	-0.557367	0.291675	0.97616	LGPFLQEMSLQSRLGK	generic|sp_Q0VG85-2_CC162_MOUSE__II_1150260_REVERSED|
"""index: 12318, intensity: 3413.0, mobility: 1.140"""	-0.557411	0.291675	0.976195	WTAVEREKHLLQEDMLLTIVQKSRERIYHGQDKGAEDIHQ	generic|tr_B2RY64_B2RY64_MOUSE_REVERSED	|generic|tr_E9Q1Z2_E9Q1Z2_MOUSE_REVERSED|
"""index: 17292, intensity: 3793.0, mobility: 1.006"""	-0.558043	0.291789	0.9767	VPFMMNPLDKLASIALYEDRLLCQRALEMLTP	generic|II_952966_TX=10090_REVERSED	|generic|tr_A2A961_A2A961_MOUSE_REVERSED	|generic|sp_Q7TPX8_OOG2_MOUSE_REVERSED|
"""index: 399, intensity: 3339.0, mobility: 0.809"""	-0.558148	0.291789	0.976785	CGLTGGGARRDPAAHYRM	generic|chr16_-1_94502078_94502182_ENSMUST00000023615_REVERSED|
"""index: 8297, intensity: 4794.0, mobility: 0.973"""	-0.558349	0.291998	0.976944	SWKSLVDQILQHQPLEYKKQLEALKERARPSRHVR	generic|IP_970186_TX=10090_REVERSED|
"""index: 20759, intensity: 3201.0, mobility: 1.209"""	-0.558518	0.292024	0.977078	MKLLADDSDPCPCFALTSR	generic|II_978074_TX=10090_REVERSED	|generic|II_978082_TX=10090_REVERSED|
"""index: 26645, intensity: 45768.0, mobility: 1.121"""	-0.558915	0.292234	0.977393	PASTIMQSPASHTSSLSSSSPSAQMHHYLDEPAEGMSNDGMMMM	generic|tr_F6VMI1_F6VMI1_MOUSE__chr9_-1_106912887_106912979_ENSMUST00000166759__II_843949_REVERSED|
"""index: 10177, intensity: 8634.0, mobility: 1.021"""	-0.559077	0.292443	0.977522	FFGIICVGGTNIRCKSQPQIGM	generic|IP_959758_TX=10090_REVERSED|
"""index: 10900, intensity: 3264.0, mobility: 1.284"""	-0.559079	0.292591	0.977523	MEYREYSFIYIWKRYYR	generic|IP_1150189_TX=10090_REVERSED|
"""index: 3433, intensity: 3163.0, mobility: 0.976"""	-0.559256	0.2928	0.977663	NLSKEAGAMREQV	generic|sp_Q61292_LAMB2_MOUSE_REVERSED|
"""index: 21082, intensity: 26568.0, mobility: 0.953"""	-0.559271	0.292948	0.977675	NFLVECSKIR	generic|sp_Q3TKY6_CWC27_MOUSE_REVERSED|
"""index: 9888, intensity: 2815.0, mobility: 1.224"""	-0.559407	0.29306	0.977782	TIEPMSASLQLQQKEERE	generic|tr_Q8R3Q5_Q8R3Q5_MOUSE__chr7_-1_19531511_19531591_ENSMUST00000209190__II_892091_REVERSED	|generic|sp_Q8BKR5_PPR37_MOUSE__chr7_-1_19531511_19531591_ENSMUST00000209190__II_892091_REVERSED|
"""index: 8459, intensity: 27652.0, mobility: 0.907"""	-0.559486	0.29306	0.977844	TFYYKLYTK	generic|IP_964939_TX=10090_REVERSED|
"""index: 7069, intensity: 7201.0, mobility: 1.056"""	-0.559753	0.293269	0.978054	QESKHAMLKEQNRG	generic|sp_Q0P5X1_LRIQ1_MOUSE_REVERSED|
"""index: 26441, intensity: 18169.0, mobility: 0.917"""	-0.55991	0.293294	0.978178	PSRRNASSGPSNTLLPSVV	generic|tr_Q5XJV5_Q5XJV5_MOUSE__chr2_-1_155395715_155395834_ENSMUST00000146942__II_996872_REVERSED	|generic|tr_Q3UQD5_Q3UQD5_MOUSE__chr2_-1_155395715_155395834_ENSMUST00000146942__II_996872_REVERSED	|generic|tr_Q6ZQH3_Q6ZQH3_MOUSE__chr2_-1_155395715_155395834_ENSMUST00000146942__II_996872_REVERSED	|generic|tr_Q71E74_Q71E74_MOUSE_REVERSED	|generic|tr_F6M2K0_F6M2K0_MOUSE_REVERSED|
"""index: 10051, intensity: 4035.0, mobility: 0.833"""	-0.560115	0.293503	0.978338	ENQEKAWLLVEPIEIKYF	generic|tr_Q8C5V7_Q8C5V7_MOUSE__chr2_1_29732870_29732923_ENSMUST00000123953__II_1012571_REVERSED	|generic|tr_F6ZDE5_F6ZDE5_MOUSE__chr2_1_29732870_29732923_ENSMUST00000123953__II_1012571_REVERSED	|generic|tr_A0A5F8MPI9_A0A5F8MPI9_MOUSE__chr2_1_29732870_29732923_ENSMUST00000123953_REVERSED	|generic|tr_Q91ZZ2_Q91ZZ2_MOUSE__chr2_1_29732870_29732923_ENSMUST00000123953_REVERSED	|generic|tr_A1L338_A1L338_MOUSE__chr2_1_29732870_29732923_ENSMUST00000123953_REVERSED	|generic|tr_Q3UGX8_Q3UGX8_MOUSE__chr2_1_29732870_29732923_ENSMUST00000123953_REVERSED	|generic|tr_Q3UHC1_Q3UHC1_MOUSE__chr2_1_29732870_29732923_ENSMUST00000123953_REVERSED|
"""index: 5001, intensity: 3641.0, mobility: 0.911"""	-0.560127	0.293651	0.978348	MWLYLVNADM	generic|IP_973156_TX=10090_REVERSED|
"""index: 25821, intensity: 3989.0, mobility: 0.914"""	-0.560197	0.29386	0.978403	TESPLNLEQR	generic|tr_B2RS82_B2RS82_MOUSE_REVERSED|
"""index: 3189, intensity: 4022.0, mobility: 0.785"""	-0.560216	0.294069	0.978417	LPQLAAPRSSSSVSSVAPA	generic|IP_1069900_TX=10090_REVERSED|
"""index: 24245, intensity: 8118.0, mobility: 1.008"""	-0.560259	0.294277	0.978451	LEESVPTGLRWA	generic|tr_Q3TYM8_Q3TYM8_MOUSE_REVERSED|
"""index: 23832, intensity: 26875.0, mobility: 0.958"""	-0.560279	0.294486	0.978467	PAIPLERLNSN	generic|tr_D3Z5I9_D3Z5I9_MOUSE_REVERSED	|generic|sp_Q9CXK9_RBM33_MOUSE_REVERSED|
"""index: 15913, intensity: 4334.0, mobility: 0.979"""	-0.56034	0.294634	0.978515	SGRLAPAAGVHSQEDKPLLALG	generic|tr_F7B0R9_F7B0R9_MOUSE__II_1050785_REVERSED	|generic|tr_Q9D852_Q9D852_MOUSE_REVERSED	|generic|tr_Q8K303_Q8K303_MOUSE_REVERSED	|generic|tr_E9Q3M9_E9Q3M9_MOUSE_REVERSED|
"""index: 26620, intensity: 4711.0, mobility: 0.870"""	-0.560594	0.294781	0.978713	MLFLPRAGADQALVRSKSG	generic|IP_999160_TX=10090_REVERSED|
"""index: 1646, intensity: 2782.0, mobility: 0.946"""	-0.560654	0.294866	0.97876	NPEPRPEQWEM	generic|sp_Q91VU8_PTOV1_MOUSE__chr7_-1_44867189_44867242_ENSMUST00000207393__II_889782_REVERSED	|generic|tr_A0A140LJ23_A0A140LJ23_MOUSE__chr7_-1_44864758_44864799_ENSMUST00000208765__II_889782_REVERSED	|generic|IP_889779_TX=10090_REVERSED	|generic|IP_889778_TX=10090_REVERSED	|generic|tr_A0A140LJ65_A0A140LJ65_MOUSE__chr7_-1_44864758_44864799_ENSMUST00000208765_REVERSED|
"""index: 5058, intensity: 3851.0, mobility: 0.885"""	-0.561007	0.295014	0.979035	RNMLRGVRLEPVGLKGKLMSDQIIPFS	generic|tr_A0A1L1SQ23_A0A1L1SQ23_MOUSE__chr9_1_59628523_59628672_ENSMUST00000216351__II_3504419_REVERSED	|generic|tr_A0A0R4J0T1_A0A0R4J0T1_MOUSE__chr9_1_59628523_59628672_ENSMUST00000216351__II_741309_REVERSED	|generic|sp_Q6P6P7_PARP6_MOUSE__chr9_1_59628523_59628672_ENSMUST00000216351__II_741309_REVERSED	|generic|sp_Q6P6P7-2_PARP6_MOUSE__chr9_1_59628523_59628672_ENSMUST00000216351__II_3504419_REVERSED	|generic|tr_G5E856_G5E856_MOUSE__chr9_1_59628523_59628672_ENSMUST00000216351__II_741309_REVERSED	|generic|tr_Q05BZ2_Q05BZ2_MOUSE__chr9_1_59628523_59628672_ENSMUST00000216351__II_3504419_REVERSED	|generic|II_3505969_TX=10090_REVERSED|
"""index: 28808, intensity: 6112.0, mobility: 1.022"""	-0.561408	0.295222	0.979346	YLKCFKPLLHM	generic|chr1_1_151353961_151354017_ENSMUST00000023918_REVERSED|
"""index: 19490, intensity: 5047.0, mobility: 0.891"""	-0.561419	0.295431	0.979355	LFSCTFKIR	generic|chr5_-1_21919151_21920432_ENSMUST00000161356_REVERSED|
"""index: 20326, intensity: 3220.0, mobility: 0.965"""	-0.561468	0.295625	0.979393	FEPVTPRGIGEL	generic|sp_P56931_E2F2_MOUSE_REVERSED|
"""index: 23611, intensity: 2560.0, mobility: 0.790"""	-0.561652	0.295625	0.979535	MHKESFLVFSAN	generic|IP_1119301_TX=10090_REVERSED|
"""index: 4284, intensity: 3738.0, mobility: 0.924"""	-0.561716	0.295625	0.979585	LVAPPSTRRDR	generic|IP_2513784_TX=10090_REVERSED|
"""index: 2975, intensity: 2795.0, mobility: 0.758"""	-0.562249	0.295772	0.979996	LRFGGCNKKEY	generic|tr_B9EJA6_B9EJA6_MOUSE_REVERSED	|generic|sp_A4Q9E8_TTLL6_MOUSE_REVERSED	|generic|sp_A4Q9E8-2_TTLL6_MOUSE_REVERSED|
"""index: 6196, intensity: 2690.0, mobility: 1.191"""	-0.562472	0.295918	0.980168	EADQMEGKNTLELLLSTREPLPPPIKGTERGQNDFM	generic|IP_3501104_TX=10090_REVERSED|
"""index: 24001, intensity: 2833.0, mobility: 1.012"""	-0.562692	0.296065	0.980336	HVWLYLCWRCI	generic|IP_1138555_TX=10090_REVERSED|
"""index: 29117, intensity: 19323.0, mobility: 1.263"""	-0.562844	0.296088	0.980453	RVARRLIRRLVL	generic|sp_Q14CH7_SYAM_MOUSE__chr17_1_45514564_45514641_ENSMUST00000233523__II_3462144_REVERSED|
"""index: 4797, intensity: 6254.0, mobility: 0.880"""	-0.563087	0.296296	0.980639	ATEQEEEATQEPNSAKGDLLAK	generic|tr_Q8K2T5_Q8K2T5_MOUSE__II_961796_REVERSED	|generic|tr_U5LL15_U5LL15_MOUSE_REVERSED	|generic|tr_U5LL67_U5LL67_MOUSE_REVERSED	|generic|tr_U5LHT6_U5LHT6_MOUSE_REVERSED|
"""index: 7708, intensity: 3096.0, mobility: 0.916"""	-0.563096	0.296443	0.980645	CHLPFSFLNFSVLSPCVF	generic|IP_861499_TX=10090_REVERSED|
"""index: 5882, intensity: 5726.0, mobility: 1.003"""	-0.5632	0.296527	0.980725	VAPSSNVPLALRNNLYMDNLWYESVWNA	generic|tr_A0A2I3BPD4_A0A2I3BPD4_MOUSE__II_3493896_REVERSED	|generic|sp_Q03059_CLAT_MOUSE__II_3493896_REVERSED	|generic|tr_Q8BQN4_Q8BQN4_MOUSE__II_3493896_REVERSED	|generic|tr_Q8BQV2_Q8BQV2_MOUSE__II_3493896_REVERSED|
"""index: 23504, intensity: 5743.0, mobility: 0.872"""	-0.56385	0.296735	0.98122	LLSTRRRKMKW	generic|IP_826808_TX=10090_REVERSED|
"""index: 753, intensity: 2643.0, mobility: 0.811"""	-0.56387	0.29682	0.981235	LSSITLTFDTGSGTGSFR	generic|tr_A0A075B5M9_A0A075B5M9_MOUSE_REVERSED	|generic|tr_A0A0G2JEE1_A0A0G2JEE1_MOUSE_REVERSED|
"""index: 11766, intensity: 3968.0, mobility: 1.045"""	-0.564148	0.297028	0.981446	EFCWPMFHLNRGTGRRPVRA	generic|IP_3506690_TX=10090_REVERSED|
"""index: 8651, intensity: 19654.0, mobility: 1.033"""	-0.564174	0.297174	0.981466	SVFKDSSQHLLTAINDNLPDMNKMLWEDAKYDVKGAYHIICFD	generic|sp_Q8VDD5_MYH9_MOUSE_REVERSED|
"""index: 15221, intensity: 5989.0, mobility: 0.843"""	-0.564431	0.297382	0.98166	DTVLLMLR	generic|tr_K4DI60_K4DI60_MOUSE__II_1076040_REVERSED	|generic|II_1076041_TX=10090_REVERSED|
"""index: 15208, intensity: 3786.0, mobility: 0.916"""	-0.564493	0.297528	0.981707	WMAGAAVLLADKKAGPLAEHDETAVIKTECVM	generic|tr_A0A0R4J0R4_A0A0R4J0R4_MOUSE_REVERSED	|generic|sp_Q3UGX3_NAT8L_MOUSE_REVERSED|
"""index: 1293, intensity: 3682.0, mobility: 0.879"""	-0.564591	0.297612	0.981781	ERQVASTLRALIEDSS	generic|tr_A0A1Y7VJI0_A0A1Y7VJI0_MOUSE_REVERSED	|generic|tr_Q3TS77_Q3TS77_MOUSE_REVERSED	|generic|sp_Q8C0Q9_RPGF5_MOUSE__chr12_1_117715322_117715408_ENSMUST00000223040_REVERSED|
"""index: 3619, intensity: 3099.0, mobility: 1.010"""	-0.564931	0.297819	0.982037	TPSFPTPAEQPWTH	generic|IP_1054961_TX=10090_REVERSED|
"""index: 2606, intensity: 2919.0, mobility: 0.952"""	-0.565003	0.297965	0.982091	QCLQTRKAAQPN	generic|IP_3483596_TX=10090_REVERSED|
"""index: 12740, intensity: 5427.0, mobility: 1.121"""	-0.565073	0.298111	0.982144	YVSIVPVYLCVSMSVPVCVHVCVVTNGLVR	generic|IP_3469545_TX=10090_REVERSED|
"""index: 22431, intensity: 43810.0, mobility: 0.914"""	-0.565378	0.298155	0.982373	IFKFILFSH	generic|IP_1034506_TX=10090_REVERSED|
"""index: 22869, intensity: 35534.0, mobility: 1.026"""	-0.565674	0.298155	0.982594	RLKESERPRSL	generic|tr_S4R1F1_S4R1F1_MOUSE__II_921841_REVERSED|
"""index: 16677, intensity: 8879.0, mobility: 0.969"""	-0.56589	0.298362	0.982756	MVMMIMMLDMK	generic|IP_826713_TX=10090_REVERSED|
"""index: 9549, intensity: 11616.0, mobility: 1.028"""	-0.565893	0.298569	0.982758	GYLYLLVLSTALLMWTEMSFN	generic|sp_Q64464_CP3AD_MOUSE_REVERSED|
"""index: 5036, intensity: 3104.0, mobility: 0.884"""	-0.565982	0.298777	0.982825	ISKVMLSDQM	generic|chr7_-1_37965404_37965448_ENSMUST00000085513_REVERSED|
"""index: 8380, intensity: 6275.0, mobility: 0.904"""	-0.566186	0.298798	0.982976	TFYYKLYTK	generic|IP_964939_TX=10090_REVERSED|
"""index: 28258, intensity: 5590.0, mobility: 1.168"""	-0.566418	0.299005	0.983149	VSKKTSPTNCKNGCIMPILIQPSIRK	generic|IP_1018946_TX=10090_REVERSED|
"""index: 26649, intensity: 9402.0, mobility: 1.031"""	-0.566547	0.299213	0.983245	SSIGGALTAMIIRLTQMEQPVFVAI	generic|tr_A0JNU1_A0JNU1_MOUSE__II_1050091_REVERSED	|generic|tr_Q687I5_Q687I5_MOUSE_REVERSED	|generic|tr_Q687I4_Q687I4_MOUSE_REVERSED	|generic|tr_Q8BWG6_Q8BWG6_MOUSE_REVERSED|
"""index: 13527, intensity: 4298.0, mobility: 1.038"""	-0.566597	0.29942	0.983282	IMFFPMNTNPHCV	generic|II_928703_TX=10090_REVERSED	|generic|sp_O88799_ZAN_MOUSE_REVERSED	|generic|tr_Q99ND0_Q99ND0_MOUSE_REVERSED	|generic|tr_E9PWQ7_E9PWQ7_MOUSE_REVERSED|
"""index: 2151, intensity: 5183.0, mobility: 0.851"""	-0.566626	0.299627	0.983303	EEAEEHHEI	generic|tr_A2AP84_A2AP84_MOUSE_REVERSED	|generic|sp_P70700_RPA2_MOUSE_REVERSED	|generic|tr_Q6P9Q2_Q6P9Q2_MOUSE_REVERSED|
"""index: 6420, intensity: 68163.0, mobility: 1.080"""	-0.566687	0.299834	0.983348	QTEQKSIRDLAYRYIVQVREFEKQNEEFKAFAVYLHQDMHEDGLVEMGR	generic|IP_879556_TX=10090_REVERSED|
"""index: 20311, intensity: 9651.0, mobility: 0.891"""	-0.566824	0.299979	0.98345	EIQIFQKP	generic|IP_907087_TX=10090_REVERSED|
"""index: 3784, intensity: 3722.0, mobility: 1.104"""	-0.567051	0.300186	0.983618	PRMYMFFITGYYISVGTLHSGCTSFVKQ	generic|tr_Q7TR59_Q7TR59_MOUSE_REVERSED|
"""index: 5000, intensity: 4302.0, mobility: 0.960"""	-0.567136	0.300394	0.98368	SSLILTTTPIE	generic|IP_827349_TX=10090_REVERSED|
"""index: 28448, intensity: 3033.0, mobility: 1.118"""	-0.567165	0.300539	0.983702	RGMMFSFRAMLALQPLDTGMLLSDCVTSLAATTVLQSSSSSHLA	generic|chr5_-1_38540168_38545735_ENSMUST00000005234__IP_940819_TX=10090_REVERSED|
"""index: 26412, intensity: 94642.0, mobility: 0.994"""	-0.567402	0.300683	0.983877	QLAALAGTAAPQNAVGPSVAPSKVTTVHHTAARA	generic|IP_1074026_TX=10090_REVERSED|
"""index: 13084, intensity: 14514.0, mobility: 1.098"""	-0.56743	0.30089	0.983897	VAFEPPYIKWAKQKHPNDLENRPLCL	generic|tr_D8L6Y4_D8L6Y4_MOUSE_REVERSED|
"""index: 26547, intensity: 9332.0, mobility: 0.938"""	-0.567703	0.301098	0.984098	QIFVNKLLSR	generic|IP_1016166_TX=10090_REVERSED|
"""index: 26241, intensity: 2841.0, mobility: 0.880"""	-0.567828	0.30118	0.984189	WKAKKGHHSRPR	generic|IP_3503827_TX=10090_REVERSED|
"""index: 16407, intensity: 4458.0, mobility: 1.005"""	-0.568092	0.301387	0.984384	YVMFVCATEAMR	generic|IP_867771_TX=10090_REVERSED|
"""index: 26252, intensity: 437183.0, mobility: 1.145"""	-0.568167	0.301594	0.984438	TVPCPVAWKKIVVVLAFFVMFFFSLSSTYGLFGIKPLL	generic|sp_G3UVW3_S38A6_MOUSE_REVERSED|
"""index: 10786, intensity: 7740.0, mobility: 1.086"""	-0.568297	0.301801	0.984533	ETNQKELNMKMEMLHNNEQKIQKESMKLTNVQQTQMKLDNQ	generic|sp_P70336_ROCK2_MOUSE__II_3470754_REVERSED	|generic|tr_Q6A035_Q6A035_MOUSE__II_3470754_REVERSED	|generic|tr_F8VPK5_F8VPK5_MOUSE__II_3470754_REVERSED	|generic|sp_P70336-2_ROCK2_MOUSE_REVERSED	|generic|tr_A0A1Y7VMN0_A0A1Y7VMN0_MOUSE_REVERSED|
"""index: 12509, intensity: 8322.0, mobility: 1.107"""	-0.568308	0.301945	0.984541	PMVPTVPTMVPMVPMVPTVPMVPMVPMVPTV	generic|IP_869294_TX=10090_REVERSED|
"""index: 2140, intensity: 3984.0, mobility: 0.800"""	-0.568397	0.302152	0.984606	MEEMFMEMDDGDGGL	generic|sp_Q9WTZ9_BEX3_MOUSE_REVERSED	|generic|sp_Q9WTZ9-2_BEX3_MOUSE_REVERSED|
"""index: 8353, intensity: 3417.0, mobility: 0.979"""	-0.568549	0.302359	0.984717	ATYNSNYLISGIHICQHVVS	generic|IP_3497029_TX=10090_REVERSED|
"""index: 26448, intensity: 3764.0, mobility: 0.801"""	-0.568578	0.302566	0.984738	PIIRPCNH	generic|chr8_1_110088467_110088754_ENSMUST00000212754__IP_858559_TX=10090_REVERSED	|generic|chr8_1_110088578_110088754_ENSMUST00000212754__IP_858559_TX=10090_REVERSED|
"""index: 29431, intensity: 3446.0, mobility: 1.105"""	-0.568698	0.302773	0.984825	ALLVARNVLNELAEWLLQGSRGAPELHMLGQLVSLLQASA	generic|tr_E9QLA5_E9QLA5_MOUSE_REVERSED	|generic|sp_Q0GNC1_INF2_MOUSE_REVERSED	|generic|sp_Q0GNC1-3_INF2_MOUSE_REVERSED|
"""index: 20971, intensity: 3789.0, mobility: 0.887"""	-0.569159	0.30298	0.985161	QHRLLMQRCRKRCA	generic|IP_917832_TX=10090_REVERSED|
"""index: 17304, intensity: 2561.0, mobility: 1.174"""	-0.569209	0.303187	0.985197	FDKMMEKFQVQLFQP	generic|tr_F6Z9B9_F6Z9B9_MOUSE_REVERSED|
"""index: 17873, intensity: 4077.0, mobility: 0.791"""	-0.569308	0.30335	0.985269	ERNMKKLKMRRNQ	generic|sp_P31310_HXA10_MOUSE__II_586886_REVERSED	|generic|sp_P31310-2_HXA10_MOUSE__II_586886_REVERSED	|generic|sp_P31257_HXC10_MOUSE_REVERSED	|generic|tr_Q8BZY5_Q8BZY5_MOUSE_REVERSED|
"""index: 8966, intensity: 42205.0, mobility: 0.891"""	-0.569342	0.30335	0.985294	LHSYNATCSQWESSSNRLRKLMRESTPM	generic|IP_998498_TX=10090_REVERSED|
"""index: 12748, intensity: 7016.0, mobility: 0.980"""	-0.569761	0.303557	0.985596	YQRFGADRLVTRGEQYMEAALDPDPAPL	generic|sp_Q5SUV1_RSAD1_MOUSE_REVERSED|
"""index: 26449, intensity: 12280.0, mobility: 1.267"""	-0.569784	0.303701	0.985613	HNMRLDVHKVQSMRTLAGLNLVELRNGAMAVKDLMTLK	generic|tr_J3QM82_J3QM82_MOUSE_REVERSED	|generic|sp_Q8BXA7_PHLP2_MOUSE_REVERSED|
"""index: 20603, intensity: 3329.0, mobility: 1.173"""	-0.569825	0.303845	0.985642	QKCESYFDTDAGPLAKATKQIFDCKYSTE	generic|sp_Q8BMD5_CDAC1_MOUSE_REVERSED	|generic|sp_Q8BMD5-2_CDAC1_MOUSE_REVERSED	|generic|sp_Q8BMD5-3_CDAC1_MOUSE_REVERSED	|generic|sp_Q8BMD5-4_CDAC1_MOUSE_REVERSED	|generic|sp_Q8BMD5-6_CDAC1_MOUSE_REVERSED	|generic|tr_G3UW39_G3UW39_MOUSE_REVERSED|
"""index: 24249, intensity: 4203.0, mobility: 0.970"""	-0.570006	0.304051	0.985773	YIRNCQKRR	generic|IP_1015915_TX=10090_REVERSED|
"""index: 5173, intensity: 8064.0, mobility: 0.873"""	-0.570162	0.304258	0.985885	KMSFKMQQGYHKVVHKALLMQL	generic|tr_E9QLE2_E9QLE2_MOUSE__chr1_-1_66801045_66801161_ENSMUST00000189846__II_1037561_REVERSED	|generic|sp_Q5DTI6_KAL1L_MOUSE__chr1_-1_66801045_66801161_ENSMUST00000189846__II_1037561_REVERSED	|generic|sp_Q5DTI6-2_KAL1L_MOUSE__chr1_-1_66801045_66801161_ENSMUST00000189846__II_1037561_REVERSED	|generic|sp_Q5DTI6-3_KAL1L_MOUSE__chr1_-1_66801045_66801161_ENSMUST00000189846__II_1037561_REVERSED	|generic|sp_Q5DTI6-4_KAL1L_MOUSE__chr1_-1_66801045_66801161_ENSMUST00000189846__II_1037561_REVERSED	|generic|sp_Q5DTI6-5_KAL1L_MOUSE__chr1_-1_66801045_66801161_ENSMUST00000189846__II_1037561_REVERSED	|generic|tr_B2RUA4_B2RUA4_MOUSE_REVERSED|
"""index: 27910, intensity: 11080.0, mobility: 1.065"""	-0.570286	0.304402	0.985974	TELGNGKLPRTPSG	generic|IP_861038_TX=10090_REVERSED|
"""index: 12622, intensity: 37686.0, mobility: 1.108"""	-0.570603	0.304608	0.986201	EADVKVVAYYPLNVFVPANDNQDEVTVKVV	generic|tr_Q9QXA3_Q9QXA3_MOUSE_REVERSED	|generic|tr_A0A1L1SQU7_A0A1L1SQU7_MOUSE_REVERSED	|generic|tr_A0A087WRT4_A0A087WRT4_MOUSE_REVERSED	|generic|tr_F2Z4A3_F2Z4A3_MOUSE_REVERSED|
"""index: 22121, intensity: 4583.0, mobility: 0.978"""	-0.570733	0.304752	0.986294	KLGLHFCNLLF	generic|IP_1055121_TX=10090_REVERSED|
"""index: 13726, intensity: 3642.0, mobility: 0.960"""	-0.570799	0.304959	0.986342	EESDELICSIAAFFEQLCLHAF	generic|sp_Q2LKW6_NL1B1_MOUSE_REVERSED	|generic|sp_Q2LKV5_NL1B3_MOUSE_REVERSED	|generic|sp_Q2LKV2_NL1B4_MOUSE_REVERSED	|generic|sp_Q2LKV2-2_NL1B4_MOUSE_REVERSED	|generic|sp_Q0GKD5_NL1B5_MOUSE_REVERSED	|generic|sp_Q0GKD5-2_NL1B5_MOUSE_REVERSED|
"""index: 27074, intensity: 3034.0, mobility: 1.174"""	-0.570874	0.305165	0.986395	TLADMTGATGNTLGTAGLGG	generic|sp_Q9Z0H4_CELF2_MOUSE__chr2_-1_6553777_6553953_ENSMUST00000183984__II_1015094_REVERSED	|generic|sp_Q9Z0H4-2_CELF2_MOUSE__chr2_-1_6553777_6553953_ENSMUST00000183984__II_1015094_REVERSED	|generic|sp_Q9Z0H4-3_CELF2_MOUSE__chr2_-1_6553777_6553953_ENSMUST00000183984__II_1015094_REVERSED	|generic|sp_Q9Z0H4-4_CELF2_MOUSE__chr2_-1_6553777_6553953_ENSMUST00000183984__II_1015094_REVERSED	|generic|sp_Q9Z0H4-5_CELF2_MOUSE__chr2_-1_6553777_6553953_ENSMUST00000183984__II_1015094_REVERSED	|generic|sp_Q9Z0H4-6_CELF2_MOUSE__chr2_-1_6553777_6553953_ENSMUST00000183984__II_1015094_REVERSED	|generic|sp_Q9Z0H4-7_CELF2_MOUSE__chr2_-1_6553777_6553953_ENSMUST00000183984__II_1015094_REVERSED	|generic|sp_Q9Z0H4-8_CELF2_MOUSE__chr2_-1_6553777_6553953_ENSMUST00000183984__II_1015094_REVERSED	|generic|sp_Q9Z0H4-9_CELF2_MOUSE__chr2_-1_6553777_6553953_ENSMUST00000183984__II_1015094_REVERSED	|generic|tr_S4R1S7_S4R1S7_MOUSE__chr2_-1_6553777_6553953_ENSMUST00000183984_REVERSED	|generic|tr_E9QA47_E9QA47_MOUSE__chr2_-1_6553777_6553953_ENSMUST00000183984_REVERSED	|generic|sp_Q9Z0H4-11_CELF2_MOUSE__chr2_-1_6553777_6553953_ENSMUST00000183984_REVERSED	|generic|tr_S4R2U7_S4R2U7_MOUSE__chr2_-1_6553777_6553953_ENSMUST00000183984_REVERSED	|generic|tr_A0A0R4J2B0_A0A0R4J2B0_MOUSE__chr2_-1_6553777_6553953_ENSMUST00000183984_REVERSED|
"""index: 20755, intensity: 3116.0, mobility: 1.037"""	-0.570888	0.305372	0.986405	RDQFAQARVEH	generic|IP_1041487_TX=10090_REVERSED|
"""index: 9758, intensity: 3768.0, mobility: 0.863"""	-0.57107	0.305452	0.986535	PRSYESHPLLRYLGERT	generic|sp_Q9D5R2_WDR20_MOUSE__II_3470895_REVERSED	|generic|tr_A0A1Y7VLC8_A0A1Y7VLC8_MOUSE_REVERSED|
"""index: 3630, intensity: 3415.0, mobility: 0.858"""	-0.571237	0.305659	0.986654	GRCGGPLVKAQ	generic|IP_836988_TX=10090_REVERSED|
"""index: 18862, intensity: 8776.0, mobility: 1.124"""	-0.571261	0.305865	0.986671	AGVSHPALTVDYFLFHARNWKPFAHIDMVKDLPMNVYKWATTGKEMEG	generic|IP_1078276_TX=10090_REVERSED|
"""index: 25215, intensity: 3045.0, mobility: 0.898"""	-0.571262	0.306072	0.986672	LFLFLFLGW	generic|IP_1105380_TX=10090_REVERSED|
"""index: 8062, intensity: 4029.0, mobility: 1.048"""	-0.571267	0.306186	0.986676	MAHTRHQNTDLETWKKDSVHIRFD	generic|sp_Q8C079_STRP1_MOUSE__chr3_-1_107613219_107613356_ENSMUST00000200049__II_980216_REVERSED	|generic|sp_Q8C079-3_STRP1_MOUSE__chr3_-1_107613219_107613356_ENSMUST00000200049__II_980216_REVERSED	|generic|tr_Q3UGC1_Q3UGC1_MOUSE__chr3_-1_107613219_107613356_ENSMUST00000200049__II_980216_REVERSED	|generic|sp_Q8C079-2_STRP1_MOUSE__chr3_-1_107621323_107621541_ENSMUST00000198424_REVERSED|
"""index: 14752, intensity: 4504.0, mobility: 0.995"""	-0.571395	0.306186	0.986767	DVSIVTTLDPLRE	generic|IP_971110_TX=10090_REVERSED	|generic|sp_Q8VCW8_ACSF2_MOUSE__chr2_1_29737925_29737954_ENSMUST00000095087_REVERSED|
"""index: 17420, intensity: 4525.0, mobility: 1.281"""	-0.571584	0.306186	0.986901	ADQILEYWHQNEMLTRLH	generic|tr_F6R186_F6R186_MOUSE_REVERSED	|generic|sp_A2AKX3_SETX_MOUSE_REVERSED	|generic|sp_A2AKX3-2_SETX_MOUSE_REVERSED|
"""index: 18955, intensity: 5916.0, mobility: 0.864"""	-0.572132	0.306392	0.987288	SFTPVLQYFSLKVLWQT	generic|IP_946727_TX=10090_REVERSED|
"""index: 12505, intensity: 11329.0, mobility: 0.935"""	-0.572136	0.306598	0.987291	FPEEEQKIARYNRTNI	generic|IP_882509_TX=10090_REVERSED|
"""index: 23980, intensity: 8548.0, mobility: 0.959"""	-0.572353	0.306694	0.987444	GGVGAGPK	generic|IP_842819_TX=10090_REVERSED|
"""index: 19847, intensity: 4480.0, mobility: 0.965"""	-0.572493	0.306694	0.987543	ILKWNIWHK	generic|IP_1008342_TX=10090_REVERSED|
"""index: 6343, intensity: 6550.0, mobility: 1.077"""	-0.572944	0.3069	0.98786	GNEEIRTMNDSAISDLYWTGSIRALNYDRR	generic|sp_Q9D267_LCN9_MOUSE_REVERSED|
"""index: 18856, intensity: 3625.0, mobility: 0.940"""	-0.573024	0.307043	0.987916	AERARMLQQKNNLCEREINALEAKQQQI	generic|sp_O54988_SLK_MOUSE_REVERSED	|generic|sp_O54988-2_SLK_MOUSE_REVERSED|
"""index: 22739, intensity: 7000.0, mobility: 1.037"""	-0.573141	0.307059	0.987998	QKWVKVIQELN	generic|IP_1019693_TX=10090_REVERSED|
"""index: 3266, intensity: 4040.0, mobility: 0.917"""	-0.573535	0.307138	0.988273	GRAPWPRREM	generic|IP_997459_TX=10090_REVERSED|
"""index: 26268, intensity: 45446.0, mobility: 0.841"""	-0.573745	0.307344	0.98842	QMIEQIIALHRVLEL	generic|sp_Q14DL0_UBQLN_MOUSE_REVERSED|
"""index: 7502, intensity: 3889.0, mobility: 1.038"""	-0.573766	0.30755	0.988434	CCRNKERPHHGTHSRPPSRHRLRQGYLQWHLNWSIPRLHM	generic|IP_3466788_TX=10090_REVERSED|
"""index: 2720, intensity: 4785.0, mobility: 0.831"""	-0.57385	0.307645	0.988493	ELRQLEGDPQCMAA	generic|tr_A0A0R4J1C3_A0A0R4J1C3_MOUSE__chr11_-1_72159396_72159434_ENSMUST00000204457__II_1132910_REVERSED	|generic|sp_Q6A000_MOONR_MOUSE__chr11_-1_72159396_72159434_ENSMUST00000204457__II_1132910_REVERSED	|generic|tr_F2Z444_F2Z444_MOUSE_REVERSED|
"""index: 18991, intensity: 6794.0, mobility: 1.029"""	-0.573871	0.307645	0.988507	DYPPGSSGGMISLSSI	generic|tr_Q3TS86_Q3TS86_MOUSE__II_904768_REVERSED	|generic|sp_O88572_LRP6_MOUSE__chr14_-1_62704860_62704889_ENSMUST00000053959__II_904768_REVERSED	|generic|tr_Q3US54_Q3US54_MOUSE__II_904768_REVERSED	|generic|tr_A0A0R4J0A9_A0A0R4J0A9_MOUSE__chr14_-1_62704860_62704889_ENSMUST00000053959__II_904768_REVERSED|
"""index: 16527, intensity: 5677.0, mobility: 0.941"""	-0.574569	0.30785	0.988991	HPGIAKVENHF	generic|tr_Q6PG96_Q6PG96_MOUSE__II_3486491_REVERSED	|generic|tr_Q3UQD7_Q3UQD7_MOUSE__II_3486491_REVERSED	|generic|tr_G5E898_G5E898_MOUSE_REVERSED	|generic|sp_Q9R269_PEPL_MOUSE_REVERSED|
"""index: 13579, intensity: 6969.0, mobility: 0.986"""	-0.574572	0.308056	0.988994	MFVPYLSFQYKEIPIFNDHIYFKKVNSPIRL	generic|sp_P48356-3_LEPR_MOUSE__II_959532_REVERSED	|generic|tr_Q640Q2_Q640Q2_MOUSE_REVERSED	|generic|sp_P48356_LEPR_MOUSE_REVERSED	|generic|sp_P48356-2_LEPR_MOUSE_REVERSED	|generic|sp_P48356-4_LEPR_MOUSE_REVERSED|
"""index: 22410, intensity: 3610.0, mobility: 0.962"""	-0.574617	0.308261	0.989024	QSDSSTLELSPEWFRFFDEGVS	generic|tr_E9QLR9_E9QLR9_MOUSE_REVERSED	|generic|tr_Q9D655_Q9D655_MOUSE_REVERSED|
"""index: 8851, intensity: 5119.0, mobility: 1.127"""	-0.574633	0.308467	0.989036	ELADGERTLGQLPYTMQIHVQPKYQVELYRQTQLNGTVAPHEVQ	generic|tr_Q9QYL4_Q9QYL4_MOUSE_REVERSED	|generic|tr_Q9QYL3_Q9QYL3_MOUSE_REVERSED|
"""index: 4953, intensity: 2747.0, mobility: 0.920"""	-0.574772	0.308672	0.989131	YRIAMFGWAR	generic|IP_976512_TX=10090_REVERSED|
"""index: 7472, intensity: 36615.0, mobility: 0.875"""	-0.574892	0.308878	0.989214	QPSFTRGELENMIDYIILSPMKIASL	generic|tr_Q8BSI7_Q8BSI7_MOUSE__chr6_-1_71908630_71908710_ENSMUST00000206879__II_914026_REVERSED	|generic|sp_Q14C51_PTCD3_MOUSE__chr6_-1_71908630_71908710_ENSMUST00000206879__II_914026_REVERSED	|generic|II_914038_TX=10090_REVERSED|
"""index: 16744, intensity: 6260.0, mobility: 0.863"""	-0.57497	0.309083	0.989268	MSRLRGRL	generic|chr13_1_73615174_73615969_ENSMUST00000022102_REVERSED	|generic|chr13_1_73615186_73615969_ENSMUST00000022102_REVERSED|
"""index: 21437, intensity: 3063.0, mobility: 1.062"""	-0.574984	0.309289	0.989277	IFIQWNDSRCLDK	generic|IP_974447_TX=10090_REVERSED|
"""index: 11490, intensity: 3209.0, mobility: 0.916"""	-0.575108	0.309494	0.989363	CLPHPMLVPPSPTTPVRPAWSGAL	generic|IP_1135580_TX=10090_REVERSED|
"""index: 26342, intensity: 96658.0, mobility: 0.924"""	-0.575438	0.3097	0.98959	VMKLTQKNLRQRFSGV	generic|tr_W8W3Q2_W8W3Q2_MOUSE_REVERSED	|generic|sp_Q91WW3_MRGA3_MOUSE_REVERSED	|generic|tr_H3BKL3_H3BKL3_MOUSE_REVERSED|
"""index: 5459, intensity: 3132.0, mobility: 0.915"""	-0.575482	0.309715	0.989619	TVPRCRSEYF	generic|sp_P52332_JAK1_MOUSE_REVERSED	|generic|tr_Q3URU8_Q3URU8_MOUSE_REVERSED	|generic|tr_B1ASP2_B1ASP2_MOUSE_REVERSED	|generic|tr_Q3U8P8_Q3U8P8_MOUSE_REVERSED	|generic|tr_Q8K0I7_Q8K0I7_MOUSE_REVERSED|
"""index: 15088, intensity: 3162.0, mobility: 1.116"""	-0.576003	0.309793	0.989976	RWYCFLNTGKLVGHV	generic|sp_Q8C6B2_RTKN_MOUSE__chr6_1_83151927_83152220_ENSMUST00000213056__II_2508742_REVERSED	|generic|sp_Q8C6B2-2_RTKN_MOUSE__chr6_1_83151927_83152220_ENSMUST00000213056__II_2508742_REVERSED|
"""index: 18040, intensity: 2926.0, mobility: 0.756"""	-0.576372	0.309998	0.990227	YMHLVEQALLWM	generic|IP_875715_TX=10090_REVERSED|
"""index: 1915, intensity: 3634.0, mobility: 0.846"""	-0.576375	0.310203	0.990229	MTLLLSVPVVYCS	generic|IP_898000_TX=10090_REVERSED|
"""index: 11254, intensity: 8161.0, mobility: 1.061"""	-0.576528	0.310345	0.990333	RGMPEAPEVGNPERS	generic|sp_Q80VW7_AKNA_MOUSE_REVERSED	|generic|sp_Q80VW7-3_AKNA_MOUSE_REVERSED	|generic|sp_Q80VW7-4_AKNA_MOUSE_REVERSED|
"""index: 14343, intensity: 4103.0, mobility: 1.080"""	-0.576614	0.310486	0.990391	YDARNCTAVCVRLKRNNGNKEMV	generic|tr_Q3UW64_Q3UW64_MOUSE__chr4_-1_44045899_44045943_ENSMUST00000174522__II_963841_REVERSED	|generic|tr_F7BWW0_F7BWW0_MOUSE__chr4_-1_44066751_44066846_ENSMUST00000133709_REVERSED	|generic|tr_F6SHH4_F6SHH4_MOUSE__chr4_-1_44066751_44066846_ENSMUST00000133709_REVERSED	|generic|tr_F6WD11_F6WD11_MOUSE__chr4_-1_44066751_44066846_ENSMUST00000133709_REVERSED|
"""index: 8729, intensity: 8097.0, mobility: 0.956"""	-0.576837	0.310692	0.990542	PFSSFSSEEAHVTADLERLLASISKNK	generic|IP_940945_TX=10090_REVERSED|
"""index: 3525, intensity: 4326.0, mobility: 0.904"""	-0.576888	0.310769	0.990577	WGLSPVVWWP	generic|IP_991486_TX=10090_REVERSED|
"""index: 25253, intensity: 4011.0, mobility: 0.907"""	-0.577034	0.310911	0.990675	KHACTNPQMFR	generic|IP_957851_TX=10090_REVERSED|
"""index: 9319, intensity: 4168.0, mobility: 0.997"""	-0.577132	0.311116	0.990742	HTLLDREGERGREERRERERERERERERERERERERE	generic|IP_831132_TX=10090_REVERSED|
"""index: 26959, intensity: 3867.0, mobility: 1.028"""	-0.577385	0.311321	0.990912	NRVIDRCAKVGR	generic|IP_958488_TX=10090_REVERSED|
"""index: 14947, intensity: 4657.0, mobility: 0.896"""	-0.577496	0.311462	0.990987	LHLEQRVQDARSQGGWNDGVK	generic|IP_981688_TX=10090_REVERSED|
"""index: 9770, intensity: 3466.0, mobility: 0.805"""	-0.577549	0.311603	0.991023	QFPNSSNMRFITTNGVILL	generic|tr_A0A075B5I0_A0A075B5I0_MOUSE_REVERSED|
"""index: 3579, intensity: 2556.0, mobility: 0.778"""	-0.577612	0.31168	0.991065	FFFIMGLNYHEDTC	generic|IP_3490533_TX=10090_REVERSED|
"""index: 10495, intensity: 20466.0, mobility: 1.044"""	-0.577917	0.311821	0.991269	HTNRFHTGGLFIFHCTDQLHL	generic|IP_1080778_TX=10090_REVERSED|
"""index: 21834, intensity: 3012.0, mobility: 1.040"""	-0.578178	0.311962	0.991444	VDRKFHLRMSRKKSCLSALERH	generic|IP_1117369_TX=10090_REVERSED|
"""index: 24803, intensity: 2641.0, mobility: 1.160"""	-0.578225	0.312167	0.991475	HVDYHRVRSGDPLIQESEMCLTKSSLGRDRAELYPMYPPHNLTADS	generic|tr_A0A0J9YVE6_A0A0J9YVE6_MOUSE_REVERSED	|generic|tr_A0A571BF69_A0A571BF69_MOUSE_REVERSED	|generic|tr_B5THE2_B5THE2_MOUSE_REVERSED	|generic|tr_A0A0J9YVJ0_A0A0J9YVJ0_MOUSE_REVERSED|
"""index: 6758, intensity: 6805.0, mobility: 0.920"""	-0.578365	0.312372	0.991569	LTGLKPLFESTRLGQSLGDSNKVGQDR	generic|IP_915016_TX=10090_REVERSED|
"""index: 14781, intensity: 46398.0, mobility: 0.819"""	-0.578375	0.312577	0.991576	RSTVVVEP	generic|sp_Q5SWP3_NACAD_MOUSE__II_1139406_REVERSED|
"""index: 19094, intensity: 2765.0, mobility: 1.071"""	-0.578376	0.312718	0.991577	NKVEKGDKHPHTPWSAELELEPCIQHR	generic|tr_A0A140LJ04_A0A140LJ04_MOUSE__chr11_1_72917820_72917873_ENSMUST00000152481__II_1132657_REVERSED	|generic|tr_E9Q5W5_E9Q5W5_MOUSE__chr11_1_72917820_72917873_ENSMUST00000152481__II_1132657_REVERSED	|generic|sp_Q5SSH7_ZZEF1_MOUSE__chr11_1_72917820_72917873_ENSMUST00000152481__II_1132657_REVERSED	|generic|sp_Q5SSH7-2_ZZEF1_MOUSE__chr11_1_72917820_72917873_ENSMUST00000152481__II_1132657_REVERSED|
"""index: 19870, intensity: 3114.0, mobility: 0.817"""	-0.578473	0.312858	0.991641	DGDFMNKL	generic|tr_A0A5F8MQ25_A0A5F8MQ25_MOUSE__chr15_1_89275453_89275521_ENSMUST00000226875_REVERSED	|generic|tr_Q6A018_Q6A018_MOUSE__chr15_1_89275453_89275521_ENSMUST00000226875_REVERSED	|generic|tr_G3X9K4_G3X9K4_MOUSE__chr15_1_89275453_89275521_ENSMUST00000226875_REVERSED	|generic|sp_Q8R3Q2_PP6R2_MOUSE__chr15_1_89275453_89275521_ENSMUST00000226875_REVERSED|
"""index: 29437, intensity: 2895.0, mobility: 1.104"""	-0.578678	0.313063	0.991778	IIEQCLHRFLLLARQDLEGKCLVHSRLYLLANMLLQ	generic|tr_A2ANY6_A2ANY6_MOUSE__II_965884_REVERSED	|generic|tr_J3QMC5_J3QMC5_MOUSE__II_965884_REVERSED|
"""index: 10901, intensity: 18616.0, mobility: 1.100"""	-0.578777	0.313268	0.991844	QQREMLLSCHSTVSIHHAECNFEMEADMTVIRVTFTKPQKRK	generic|tr_E9Q7I0_E9Q7I0_MOUSE_REVERSED|
"""index: 21968, intensity: 8296.0, mobility: 0.895"""	-0.578975	0.313408	0.991975	TRTWKACIP	generic|sp_Q0VBN2_DSEL_MOUSE__II_1030006_REVERSED|
"""index: 8738, intensity: 3286.0, mobility: 0.814"""	-0.579159	0.313549	0.992097	LPDVTMSPDPSTVRVHC	generic|sp_Q9CU24_THMS3_MOUSE_REVERSED|
"""index: 20001, intensity: 7758.0, mobility: 0.991"""	-0.579239	0.313754	0.99215	YKTKKVSFPI	generic|IP_873809_TX=10090_REVERSED|
"""index: 2338, intensity: 2680.0, mobility: 0.942"""	-0.57938	0.313958	0.992243	QLVSQCFGISH	generic|chr4_1_28821409_28821465_ENSMUST00000080934_REVERSED|
"""index: 27067, intensity: 8729.0, mobility: 0.962"""	-0.579415	0.314163	0.992266	ELLHLRSLDQ	generic|IP_1115892_TX=10090_REVERSED|
"""index: 24985, intensity: 5389.0, mobility: 1.085"""	-0.579493	0.314368	0.992318	KLLRREQNRSVF	generic|tr_E9QJX9_E9QJX9_MOUSE__chr10_1_128276571_128276627_ENSMUST00000218863__II_3469598_REVERSED	|generic|tr_Q8CD97_Q8CD97_MOUSE__chr10_1_128278792_128278821_ENSMUST00000217852__II_3469598_REVERSED	|generic|tr_Q9QXJ2_Q9QXJ2_MOUSE__chr10_1_128276571_128276627_ENSMUST00000218863__II_3469598_REVERSED	|generic|II_3469599_TX=10090_REVERSED	|generic|tr_Q3UDU1_Q3UDU1_MOUSE__chr10_1_128276571_128276627_ENSMUST00000218863_REVERSED	|generic|tr_Q3U5W1_Q3U5W1_MOUSE__chr10_1_128278792_128278821_ENSMUST00000217852_REVERSED	|generic|sp_Q9WVL2_STAT2_MOUSE__chr10_1_128284137_128284196_ENSMUST00000218862_REVERSED	|generic|tr_Q9QZE4_Q9QZE4_MOUSE__chr10_1_128276571_128276627_ENSMUST00000218863_REVERSED	|generic|tr_Q6P1X8_Q6P1X8_MOUSE__chr10_1_128284137_128284196_ENSMUST00000218862_REVERSED|
"""index: 25515, intensity: 6584.0, mobility: 1.103"""	-0.579642	0.314391	0.992416	AWWSGMVLVVALVVVLVLVLVVVLDMLDVVLDVVLDEVLVAAAS	generic|IP_1127030_TX=10090_REVERSED|
"""index: 8980, intensity: 49210.0, mobility: 1.028"""	-0.579643	0.314391	0.992417	RGPPAFGGGGPAGTAGAVSSAGAALGSLAE	generic|tr_Q52L49_Q52L49_MOUSE_REVERSED	|generic|sp_P15066_JUND_MOUSE_REVERSED|
"""index: 15110, intensity: 6206.0, mobility: 0.859"""	-0.580273	0.314595	0.992831	RRIYEKLKFYM	generic|IP_901967_TX=10090_REVERSED|
"""index: 12732, intensity: 2670.0, mobility: 0.778"""	-0.580285	0.3148	0.992839	AGPVSPQL	generic|chr7_-1_19634874_19634993_ENSMUST00000055242__IP_891997_TX=10090_REVERSED|
"""index: 4467, intensity: 5528.0, mobility: 0.847"""	-0.580489	0.315004	0.992972	PNHIFHCRSGYPCRGQ	generic|tr_Q3TW34_Q3TW34_MOUSE_REVERSED	|generic|sp_P22893_TTP_MOUSE_REVERSED	|generic|tr_Q9DBE5_Q9DBE5_MOUSE_REVERSED|
"""index: 9586, intensity: 3736.0, mobility: 0.883"""	-0.58058	0.315102	0.993032	YNILKCGIDDLFDKYGRTS	generic|IP_875983_TX=10090_REVERSED|
"""index: 16521, intensity: 6051.0, mobility: 0.899"""	-0.580617	0.315102	0.993056	RLLSFLRM	generic|IP_977540_TX=10090_REVERSED|
"""index: 22806, intensity: 5459.0, mobility: 1.033"""	-0.580924	0.315102	0.993256	ELKHIFESSII	generic|tr_B2RRB9_B2RRB9_MOUSE_REVERSED	|generic|sp_Q4QQM5-2_MIGA1_MOUSE_REVERSED	|generic|sp_Q4QQM5-3_MIGA1_MOUSE_REVERSED|
"""index: 25709, intensity: 2615.0, mobility: 0.957"""	-0.581813	0.315306	0.993833	FVFTLIWFM	generic|tr_E9PUT5_E9PUT5_MOUSE__II_3498140_REVERSED	|generic|II_3492219_TX=10090_REVERSED	|generic|tr_A0A3B2WCU2_A0A3B2WCU2_MOUSE_REVERSED	|generic|tr_A0A3B2WCE4_A0A3B2WCE4_MOUSE_REVERSED|
"""index: 9245, intensity: 5015.0, mobility: 1.137"""	-0.581834	0.31551	0.993847	QLAANMYCTNGINKLGTLGRAKLEDEEEVEIDLDESVAVMPTKLA	generic|sp_Q8R5K2_UBP33_MOUSE__chr3_1_152363980_152364051_ENSMUST00000123237__II_973764_REVERSED	|generic|sp_Q8R5K2-2_UBP33_MOUSE__chr3_1_152363980_152364051_ENSMUST00000123237__II_973764_REVERSED	|generic|tr_Q80TK2_Q80TK2_MOUSE__chr3_1_152363980_152364051_ENSMUST00000123237_REVERSED	|generic|tr_A0A0H2UKB8_A0A0H2UKB8_MOUSE__chr3_1_152363980_152364051_ENSMUST00000123237_REVERSED|
"""index: 9203, intensity: 6013.0, mobility: 1.116"""	-0.581865	0.315714	0.993867	LLQWWTGTIKSLCH	generic|chr4_1_109710797_109720774_ENSMUST00000102724_REVERSED|
"""index: 12568, intensity: 2532.0, mobility: 1.179"""	-0.581929	0.315789	0.993908	SIVIDNTTLTTQAEMTPCDAKSRILATPLD	generic|IP_3464909_TX=10090_REVERSED|
"""index: 3516, intensity: 3047.0, mobility: 0.888"""	-0.582082	0.315993	0.994007	LVAPHKLLQM	generic|tr_A0A0N4SUV4_A0A0N4SUV4_MOUSE_REVERSED	|generic|sp_Q811W2_CP26B_MOUSE_REVERSED	|generic|tr_A0A0N4SV88_A0A0N4SV88_MOUSE_REVERSED|
"""index: 19944, intensity: 6926.0, mobility: 0.907"""	-0.582159	0.316197	0.994056	AWAQLRRFPGQACYRQ	generic|tr_Q3V3F5_Q3V3F5_MOUSE__II_896018_REVERSED|
"""index: 21780, intensity: 5610.0, mobility: 1.111"""	-0.582508	0.316208	0.994281	VSSIVPFPGGDELFARWPFLAFAQPSWPDLPQ	generic|tr_A0A1W2P6T8_A0A1W2P6T8_MOUSE__II_3464912_REVERSED	|generic|sp_Q0VG85_CC162_MOUSE__II_3464912_REVERSED	|generic|sp_Q0VG85-6_CC162_MOUSE__II_3464912_REVERSED|
"""index: 13325, intensity: 4484.0, mobility: 1.168"""	-0.582906	0.316412	0.994536	EIEMTVGVGDPFINDDSF	generic|sp_Q5UKY4_MO2R3_MOUSE_REVERSED	|generic|sp_Q5UKY4-2_MO2R3_MOUSE_REVERSED	|generic|sp_Q5UKY4-3_MO2R3_MOUSE_REVERSED	|generic|sp_Q5UKY4-4_MO2R3_MOUSE_REVERSED	|generic|sp_Q5UKY4-5_MO2R3_MOUSE_REVERSED	|generic|sp_Q5UKY4-6_MO2R3_MOUSE_REVERSED	|generic|sp_Q5UKY4-7_MO2R3_MOUSE_REVERSED	|generic|sp_Q5UKY4-8_MO2R3_MOUSE_REVERSED	|generic|sp_Q5UKY4-9_MO2R3_MOUSE_REVERSED	|generic|tr_E9Q7T2_E9Q7T2_MOUSE_REVERSED|
"""index: 8139, intensity: 7838.0, mobility: 1.039"""	-0.583059	0.316487	0.994633	EWSQLLSSVEEIGTIRQPVYM	generic|IP_855082_TX=10090_REVERSED|
"""index: 3201, intensity: 2788.0, mobility: 0.854"""	-0.583264	0.316561	0.994764	FTIKTGEKWGKK	generic|sp_Q9D832_DNJB4_MOUSE_REVERSED|
"""index: 2009, intensity: 2589.0, mobility: 0.954"""	-0.583376	0.316572	0.994836	CEGHRRMTPIVV	generic|tr_Q8CFE9_Q8CFE9_MOUSE_REVERSED	|generic|tr_E9Q9G3_E9Q9G3_MOUSE_REVERSED|
"""index: 19784, intensity: 2812.0, mobility: 1.086"""	-0.583839	0.316775	0.995129	LNQAGIAKMPVPWHM	generic|tr_Q91Z52_Q91Z52_MOUSE_REVERSED	|generic|tr_Q3U0G0_Q3U0G0_MOUSE_REVERSED	|generic|tr_Q3U1H0_Q3U1H0_MOUSE_REVERSED|
"""index: 22303, intensity: 4318.0, mobility: 0.938"""	-0.583992	0.316979	0.995227	SKMFRTNRKKQLIHQE	generic|IP_830897_TX=10090_REVERSED|
"""index: 26683, intensity: 7611.0, mobility: 1.000"""	-0.583995	0.317118	0.995228	SPCIMQKRYIR	generic|IP_1019430_TX=10090_REVERSED|
"""index: 10730, intensity: 3926.0, mobility: 0.882"""	-0.584167	0.317321	0.995337	MNINTRSVYNSIAGQGQMPV	generic|sp_Q8BW22_CREST_MOUSE_REVERSED|
"""index: 6596, intensity: 3760.0, mobility: 1.142"""	-0.584184	0.31746	0.995348	HAQLLHCLCPLSKPAPSIPCMQFTLIPV	generic|IP_862610_TX=10090_REVERSED|
"""index: 6682, intensity: 3400.0, mobility: 0.874"""	-0.584247	0.317664	0.995388	QKYAGYTAMACILIMLLSIAIAICMNK	generic|tr_A0A2I3BPV6_A0A2I3BPV6_MOUSE_REVERSED|
"""index: 7538, intensity: 4237.0, mobility: 0.812"""	-0.584293	0.317738	0.995417	HDGSHRVPAPLHGPSQC	generic|tr_D3YX99_D3YX99_MOUSE__chr3_1_32748527_32748571_ENSMUST00000029217__II_988449_REVERSED|
"""index: 6659, intensity: 4325.0, mobility: 0.942"""	-0.584684	0.317941	0.995663	EGLSYCRIFPSHPLGKRSWSS	generic|IP_3506065_TX=10090_REVERSED|
"""index: 20423, intensity: 5778.0, mobility: 0.936"""	-0.584757	0.317951	0.995709	VQNKIWTSRHGTSARLGGGQR	generic|IP_851660_TX=10090_REVERSED|
"""index: 17795, intensity: 3455.0, mobility: 0.975"""	-0.585038	0.318089	0.995885	GVMETNLPPPVST	generic|IP_3482896_TX=10090_REVERSED|
"""index: 14133, intensity: 3206.0, mobility: 0.784"""	-0.585319	0.318127	0.996061	LAGLLQIVDGKETL	generic|sp_E9Q555_RN213_MOUSE_REVERSED	|generic|tr_A0A171EBL2_A0A171EBL2_MOUSE_REVERSED|
"""index: 531, intensity: 2552.0, mobility: 0.743"""	-0.58535	0.318127	0.99608	SLAKAVAG	generic|tr_Q7TRN8_Q7TRN8_MOUSE__II_3499337_REVERSED	|generic|tr_Q8VGV0_Q8VGV0_MOUSE__II_3459013_REVERSED	|generic|tr_Q3SXH8_Q3SXH8_MOUSE__II_3459027_REVERSED	|generic|tr_A0PK59_A0PK59_MOUSE_REVERSED	|generic|tr_Q8VGV1_Q8VGV1_MOUSE_REVERSED	|generic|tr_Q7TRP0_Q7TRP0_MOUSE_REVERSED	|generic|tr_Q7TRN9_Q7TRN9_MOUSE_REVERSED	|generic|tr_Q9WU95_Q9WU95_MOUSE_REVERSED	|generic|tr_Q2M2P6_Q2M2P6_MOUSE_REVERSED|
"""index: 13130, intensity: 6773.0, mobility: 1.129"""	-0.585802	0.318127	0.996362	ANWRDEFVGRKEKRNKMVAWSVSSCHP	generic|IP_1017987_TX=10090_REVERSED|
"""index: 13844, intensity: 3670.0, mobility: 1.059"""	-0.586095	0.318127	0.996544	MLVHWALMRFSPAGLVQRMHRLSKFGTLKPPQWSGCASLFSS	generic|sp_Q8QZS3_FLCN_MOUSE__chr11_-1_59801039_59801203_ENSMUST00000148151__II_1135680_REVERSED|
"""index: 8197, intensity: 2883.0, mobility: 1.092"""	-0.58646	0.318329	0.99677	KNEADIAQMLCEYTTQVLKRAGEDVDGVFFTENLDGHYGNRYL	generic|tr_A0A0G2JFL1_A0A0G2JFL1_MOUSE__II_974821_REVERSED|
"""index: 24304, intensity: 6738.0, mobility: 0.933"""	-0.586515	0.318532	0.996804	CSLKMLPLID	generic|tr_Q9EQG1_Q9EQG1_MOUSE_REVERSED	|generic|tr_Q8VGE3_Q8VGE3_MOUSE_REVERSED	|generic|sp_Q60893_OL151_MOUSE_REVERSED|
"""index: 28173, intensity: 5013.0, mobility: 1.126"""	-0.58654	0.318735	0.99682	MFFSGVIILLIFYI	generic|tr_E9Q7P2_E9Q7P2_MOUSE__chr15_1_80321229_80321324_ENSMUST00000162155__II_1087392_REVERSED	|generic|II_1132123_TX=10090_REVERSED	|generic|tr_Q5SUG3_Q5SUG3_MOUSE__chr15_1_80369739_80369771_ENSMUST00000162155_REVERSED	|generic|tr_Q5SUF5_Q5SUF5_MOUSE__chr15_1_80369739_80369771_ENSMUST00000162155_REVERSED	|generic|sp_O88427_CAC1H_MOUSE__chr15_1_80321295_80321324_ENSMUST00000162155_REVERSED	|generic|sp_O88427-2_CAC1H_MOUSE__chr15_1_80321295_80321324_ENSMUST00000162155_REVERSED	|generic|tr_E9Q6P9_E9Q6P9_MOUSE__chr15_1_80321295_80321324_ENSMUST00000162155_REVERSED	|generic|tr_E0CYZ3_E0CYZ3_MOUSE__chr15_1_80321295_80321324_ENSMUST00000162155_REVERSED	|generic|tr_Q5SUG2_Q5SUG2_MOUSE__chr15_1_80369739_80369771_ENSMUST00000162155_REVERSED	|generic|tr_Q5SUF9_Q5SUF9_MOUSE__chr15_1_80369739_80369771_ENSMUST00000162155_REVERSED	|generic|tr_Q5SUG0_Q5SUG0_MOUSE__chr15_1_80369739_80369771_ENSMUST00000162155_REVERSED	|generic|tr_E0CXK2_E0CXK2_MOUSE__chr15_1_80321229_80321324_ENSMUST00000162155_REVERSED	|generic|tr_Q5SUF7_Q5SUF7_MOUSE__chr15_1_80369739_80369771_ENSMUST00000162155_REVERSED	|generic|tr_E9PWL1_E9PWL1_MOUSE__chr15_1_80369739_80369771_ENSMUST00000162155_REVERSED	|generic|tr_Q27YN9_Q27YN9_MOUSE__chr15_1_80369739_80369771_ENSMUST00000162155_REVERSED	|generic|tr_Q9WUT2_Q9WUT2_MOUSE__chr15_1_80369739_80369771_ENSMUST00000162155_REVERSED	|generic|tr_Q5SUF8_Q5SUF8_MOUSE__chr15_1_80369739_80369771_ENSMUST00000162155_REVERSED	|generic|tr_Q6PE92_Q6PE92_MOUSE__chr15_1_80321295_80321324_ENSMUST00000162155_REVERSED	|generic|tr_Q5SUG4_Q5SUG4_MOUSE__chr15_1_80369739_80369771_ENSMUST00000162155_REVERSED	|generic|tr_Q5SUF6_Q5SUF6_MOUSE__chr15_1_80369739_80369771_ENSMUST00000162155_REVERSED|
"""index: 24627, intensity: 4139.0, mobility: 1.013"""	-0.586562	0.318808	0.996833	PVHPFRRGCLR	generic|sp_Q99LH4_ZN672_MOUSE_REVERSED|
"""index: 8339, intensity: 4684.0, mobility: 1.103"""	-0.586783	0.319011	0.996969	DDKGAHGESKASKLPEERSEEEGAEEEEGEGYP	generic|sp_Q9QY61_IRX4_MOUSE_REVERSED|
"""index: 26161, intensity: 12788.0, mobility: 1.121"""	-0.586929	0.319084	0.997059	LGSLGAEQMGMRNPSSAAKLVGAPACVLLSFGIG	generic|IP_2500547_TX=10090_REVERSED|
"""index: 27372, intensity: 4977.0, mobility: 0.862"""	-0.58713	0.319287	0.997183	HLSSCASSNSARCATCSSVS	generic|sp_Q8BL80_RHG22_MOUSE__II_1097249_REVERSED	|generic|sp_Q8BL80-2_RHG22_MOUSE__II_1097249_REVERSED	|generic|sp_Q8BL80-3_RHG22_MOUSE__II_1097249_REVERSED	|generic|tr_D3Z1Y5_D3Z1Y5_MOUSE__II_1097249_REVERSED|
"""index: 20099, intensity: 62766.0, mobility: 0.976"""	-0.587158	0.319425	0.9972	MLSKLKEAKD	generic|sp_Q61043-2_NIN_MOUSE__II_3443039_REVERSED	|generic|sp_Q61043-1_NIN_MOUSE__II_3443039_REVERSED	|generic|tr_Q3UR16_Q3UR16_MOUSE_REVERSED	|generic|sp_Q61043_NIN_MOUSE_REVERSED	|generic|sp_Q61043-4_NIN_MOUSE_REVERSED	|generic|tr_A0A1Y7VJC3_A0A1Y7VJC3_MOUSE_REVERSED	|generic|tr_A0A1Y7VNC5_A0A1Y7VNC5_MOUSE_REVERSED|
"""index: 6532, intensity: 35755.0, mobility: 0.957"""	-0.587541	0.319627	0.997434	ESTVKSRKWKYADHNLFNMQFLLFDLIA	generic|IP_1091467_TX=10090_REVERSED|
"""index: 27670, intensity: 16710.0, mobility: 1.170"""	-0.587549	0.319773	0.997439	TLYDKLRKIEERKIRTIERNRHMYRDLYLVQPFELKNHIKEPRGL	generic|sp_P57080_UBP25_MOUSE__chr16_1_77107909_77108067_ENSMUST00000232351_REVERSED	|generic|tr_A0A5F8MPP4_A0A5F8MPP4_MOUSE__chr16_1_77107909_77108067_ENSMUST00000232351_REVERSED|
"""index: 23873, intensity: 17698.0, mobility: 1.033"""	-0.587557	0.319773	0.997444	KKAVPSFKIQSLS	generic|tr_B2RRB9_B2RRB9_MOUSE_REVERSED	|generic|sp_Q4QQM5-2_MIGA1_MOUSE_REVERSED	|generic|sp_Q4QQM5-3_MIGA1_MOUSE_REVERSED	|generic|tr_A0A0G2JE80_A0A0G2JE80_MOUSE__chr3_-1_152320696_152320731_ENSMUST00000073089_REVERSED	|generic|tr_A0A0G2JF36_A0A0G2JF36_MOUSE__chr3_-1_152333418_152333588_ENSMUST00000196265_REVERSED|
"""index: 22309, intensity: 5824.0, mobility: 0.963"""	-0.587732	0.319911	0.997551	TRVAAPGAAGYGAGAPCQGQAPLGGALGA	generic|chr14_-1_69732140_69732346_ENSMUST00000036381_REVERSED|
"""index: 12176, intensity: 2822.0, mobility: 0.880"""	-0.58782	0.320049	0.997604	YNPYCSRIY	generic|IP_3496950_TX=10090_REVERSED|
"""index: 1951, intensity: 4587.0, mobility: 0.894"""	-0.587864	0.320251	0.997632	NKEGVEARTLP	generic|tr_Q78WP6_Q78WP6_MOUSE_REVERSED|
"""index: 21748, intensity: 4762.0, mobility: 0.852"""	-0.588031	0.320453	0.997733	NKPLKMKKVKE	generic|tr_F6U7V1_F6U7V1_MOUSE__chr13_-1_11667075_11667146_ENSMUST00000221941__II_3474813_REVERSED	|generic|sp_E9Q401_RYR2_MOUSE__chr13_-1_11667075_11667146_ENSMUST00000221941__II_3474813_REVERSED	|generic|tr_Q80ZZ5_Q80ZZ5_MOUSE__chr13_-1_11772402_11772500_ENSMUST00000222386_REVERSED|
"""index: 14203, intensity: 3669.0, mobility: 0.938"""	-0.588119	0.320655	0.997787	PPLSRPQLPSRSRSMRQ	generic|tr_B1AWJ4_B1AWJ4_MOUSE__chr4_1_43680683_43680796_ENSMUST00000107865__II_963918_REVERSED|
"""index: 12351, intensity: 2981.0, mobility: 0.786"""	-0.588252	0.320823	0.997867	GLVGIIWG	generic|tr_M0QWJ9_M0QWJ9_MOUSE_REVERSED	|generic|tr_Q8BNC6_Q8BNC6_MOUSE_REVERSED	|generic|tr_A0A5F8MQ13_A0A5F8MQ13_MOUSE_REVERSED|
"""index: 14068, intensity: 5595.0, mobility: 0.970"""	-0.588254	0.320823	0.997869	LFFYMPTKLHPDVLTLIIIILNGTVSLM	generic|tr_Q8VGJ0_Q8VGJ0_MOUSE_REVERSED|
"""index: 27146, intensity: 4201.0, mobility: 1.184"""	-0.588463	0.320823	0.997996	PFLTRWRPLSQSDELGG	generic|IP_3484801_TX=10090_REVERSED|
"""index: 23848, intensity: 2578.0, mobility: 0.890"""	-0.588476	0.320823	0.998003	FQTHTSLQI	generic|IP_961846_TX=10090_REVERSED|
"""index: 23085, intensity: 3119.0, mobility: 0.921"""	-0.588744	0.320823	0.998166	FVYRFRMI	generic|tr_Q922W8_Q922W8_MOUSE__IP_1108807_REVERSED|
"""index: 12024, intensity: 4089.0, mobility: 1.156"""	-0.588995	0.321025	0.998317	PRTWTSSSASRTQTRPRPRPFCTSSQPTSLSPAMKRW	generic|IP_1036930_TX=10090_REVERSED|
"""index: 16787, intensity: 9673.0, mobility: 1.237"""	-0.589026	0.321227	0.998336	FIILEFMTCSFAFTVSFIV	generic|sp_Q8BS95_GPHR_MOUSE__chr3_-1_96897329_96897436_ENSMUST00000154750__II_981910_REVERSED	|generic|tr_D6RI66_D6RI66_MOUSE__chr3_-1_96897329_96897436_ENSMUST00000154750_REVERSED|
"""index: 27535, intensity: 15682.0, mobility: 1.013"""	-0.58903	0.321429	0.998339	QPHAHACKHMRL	generic|IP_928912_TX=10090_REVERSED|
"""index: 23528, intensity: 4183.0, mobility: 1.033"""	-0.589051	0.321565	0.998351	FMFIMTSKLWHC	generic|sp_A7XUX6_SKIT2_MOUSE_REVERSED	|generic|sp_A7XUX6-2_SKIT2_MOUSE_REVERSED	|generic|sp_A7XUX6-3_SKIT2_MOUSE_REVERSED	|generic|tr_B2ZEZ5_B2ZEZ5_MOUSE_REVERSED|
"""index: 26191, intensity: 4709.0, mobility: 1.207"""	-0.589192	0.321767	0.998436	RRGGDELQMESYLEEEDEEMIDSLDSGRSSETHYTTS	generic|tr_A0A0G2JGW5_A0A0G2JGW5_MOUSE_REVERSED|
"""index: 12569, intensity: 2546.0, mobility: 1.040"""	-0.589546	0.321839	0.998649	SPVMVRSDTEWHLG	generic|chr7_1_84577314_84577433_ENSMUST00000180387_REVERSED|
"""index: 11439, intensity: 4095.0, mobility: 0.911"""	-0.589663	0.321976	0.998718	WAPPPSQINAYSRNY	generic|IP_1039026_TX=10090_REVERSED|
"""index: 12926, intensity: 15195.0, mobility: 1.126"""	-0.589874	0.322112	0.998845	LFRQLDHSDGLKAKRQDARKGLSTWAQNL	generic|tr_A3KGU5_A3KGU5_MOUSE__chr2_1_30030480_30030602_ENSMUST00000201758__II_1012391_REVERSED	|generic|tr_B9EKJ1_B9EKJ1_MOUSE__chr2_1_30030480_30030602_ENSMUST00000201758__II_1012391_REVERSED	|generic|tr_A3KGU7_A3KGU7_MOUSE__chr2_1_30030480_30030602_ENSMUST00000201758__II_1012391_REVERSED	|generic|tr_A3KGU9_A3KGU9_MOUSE__chr2_1_30030480_30030602_ENSMUST00000201758__II_1012391_REVERSED	|generic|tr_B2RXX6_B2RXX6_MOUSE__chr2_1_30030480_30030602_ENSMUST00000201758__II_1012391_REVERSED	|generic|sp_P16546_SPTN1_MOUSE__chr2_1_30030480_30030602_ENSMUST00000201758__II_1012391_REVERSED	|generic|sp_P16546-2_SPTN1_MOUSE__chr2_1_30030480_30030602_ENSMUST00000201758__II_1012391_REVERSED	|generic|tr_E9Q447_E9Q447_MOUSE__chr2_1_30030480_30030602_ENSMUST00000201758__II_1012391_REVERSED	|generic|tr_B7ZWK3_B7ZWK3_MOUSE__chr2_1_30030480_30030602_ENSMUST00000201758__II_1012391_REVERSED|
"""index: 27976, intensity: 3071.0, mobility: 1.256"""	-0.589964	0.322184	0.998898	IVQSNSAQGMIAGSVYIY	generic|IP_1140628_TX=10090_REVERSED|
"""index: 9465, intensity: 4489.0, mobility: 1.195"""	-0.59016	0.322386	0.999016	QQLLIGPYIVKFPLFAEKEKVTQLRETWDALMMTEPSH	generic|IP_838862_TX=10090_REVERSED|
"""index: 25516, intensity: 18902.0, mobility: 1.013"""	-0.590188	0.322522	0.999032	FRLFAYPWVR	generic|IP_3484966_TX=10090_REVERSED|
"""index: 8317, intensity: 6146.0, mobility: 1.033"""	-0.590358	0.322659	0.999133	VRQKLHLILMSGIIAIVSSMCVMANKRWHHSRQSCSGHILHQQ	generic|sp_A7TZF0_SKIT3_MOUSE_REVERSED	|generic|sp_A7TZF0-3_SKIT3_MOUSE_REVERSED|
"""index: 9409, intensity: 19725.0, mobility: 1.008"""	-0.590425	0.32286	0.999173	FKYGNVLLHYIYHASFCYSR	generic|tr_Q8CCV2_Q8CCV2_MOUSE_REVERSED	|generic|tr_Q3TDX3_Q3TDX3_MOUSE_REVERSED	|generic|tr_Q3TC04_Q3TC04_MOUSE_REVERSED	|generic|tr_Q8BFW6_Q8BFW6_MOUSE_REVERSED|
"""index: 25947, intensity: 4879.0, mobility: 1.153"""	-0.590483	0.322931	0.999208	IMNLYNLTLFFFVTYKRDCITGLIYLNIYFFKKLILSYFLMSLSFN	generic|IP_3489790_TX=10090_REVERSED|
"""index: 12299, intensity: 3935.0, mobility: 1.088"""	-0.590644	0.323003	0.999303	LSEPMSDEGRIANHFNDIVVPSYGAELLELVT	generic|tr_B1AV53_B1AV53_MOUSE__chr4_1_135965348_135965464_ENSMUST00000128929__II_954078_REVERSED	|generic|tr_B1AV54_B1AV54_MOUSE__chr4_1_135965348_135965464_ENSMUST00000128929__II_954078_REVERSED	|generic|sp_Q8R059_GALE_MOUSE__chr4_1_135965348_135965464_ENSMUST00000128929__II_954077_REVERSED|
"""index: 3068, intensity: 3068.0, mobility: 0.931"""	-0.590778	0.323009	0.999383	NKGQRSSNFPAP	generic|sp_Q09PK2_APRV1_MOUSE_REVERSED|
"""index: 1004, intensity: 12226.0, mobility: 0.920"""	-0.591047	0.323151	0.999542	CTPDIYIHYTC	generic|IP_974531_TX=10090_REVERSED|
"""index: 11395, intensity: 4240.0, mobility: 0.820"""	-0.591048	0.323151	0.999542	EIVMEGADINRKCFLGRGHIP	generic|sp_P55200_KMT2A_MOUSE__chr9_-1_44835794_44835835_ENSMUST00000152241__II_853586_REVERSED	|generic|sp_P55200-2_KMT2A_MOUSE__chr9_-1_44835794_44835835_ENSMUST00000152241__II_853586_REVERSED	|generic|tr_Q80XM0_Q80XM0_MOUSE_REVERSED|
"""index: 16860, intensity: 5476.0, mobility: 0.991"""	-0.591559	0.323352	0.999843	VNMSDLRGKIEVVPVKHYWNA	generic|sp_Q8BX70-2_VP13C_MOUSE__chr9_1_67893084_67893227_ENSMUST00000217386__II_3501120_REVERSED	|generic|sp_Q8BX70_VP13C_MOUSE__chr9_1_67893084_67893227_ENSMUST00000217386_REVERSED	|generic|sp_Q8BX70-3_VP13C_MOUSE__chr9_1_67893084_67893227_ENSMUST00000217386_REVERSED|
"""index: 27647, intensity: 3757.0, mobility: 1.269"""	-0.59212	0.323358	1	EAAKGPEGKPGLRGGAPNALKLN	generic|II_979281_TX=10090_REVERSED	|generic|sp_P98083_SHC1_MOUSE_REVERSED|
"""index: 15356, intensity: 3757.0, mobility: 1.118"""	-0.592299	0.323559	1	LLTKQEFLQLGDMYREETQILEHIYGQRKRETPQ	generic|sp_Q9Z0R6-2_ITSN2_MOUSE__chr12_1_4658105_4658194_ENSMUST00000219832__II_3502739_REVERSED|
"""index: 20316, intensity: 3128.0, mobility: 1.118"""	-0.592305	0.32376	1	QNQWTKVGWDRLQHHRVICIWVTLAAGIN	generic|sp_Q8R218_T150B_MOUSE_REVERSED	|generic|sp_Q8R218-2_T150B_MOUSE_REVERSED|
"""index: 977, intensity: 2517.0, mobility: 0.830"""	-0.592502	0.323961	1	VRGYVYICIYMYMYHVIYFY	generic|IP_1007877_TX=10090_REVERSED|
"""index: 6712, intensity: 18792.0, mobility: 0.942"""	-0.59255	0.324161	1	TDTITQVTTMLGEMIGFNDHIVKTAMPALC	generic|IP_1053793_TX=10090_REVERSED|
"""index: 27871, intensity: 3716.0, mobility: 1.281"""	-0.592688	0.324297	1	MKGISMAVWSCMHSIVGAQAMAIILSIEVKASVLWAIRMPVHPPS	generic|IP_2422045_TX=10090_REVERSED|
"""index: 8747, intensity: 7733.0, mobility: 0.882"""	-0.592774	0.324303	1	PMLLEKHMFTQTLGKWREKQSPEAQTR	generic|IP_3476419_TX=10090_REVERSED|
"""index: 11377, intensity: 4297.0, mobility: 0.749"""	-0.593021	0.324438	1	DCSLELTIEFCNTHLYN	generic|II_1044887_TX=10090_REVERSED	|generic|sp_Q9JJN5_CBPN_MOUSE_REVERSED|
"""index: 23636, intensity: 6506.0, mobility: 1.167"""	-0.593152	0.324574	1	DPTSRTRRAVRGRAVTEKLKVALCPESEAGNDTGRENW	generic|chr2_1_103073729_103082979_ENSMUST00000011055_REVERSED|
"""index: 4347, intensity: 3037.0, mobility: 0.783"""	-0.593355	0.324774	1	GEETAKVALYFCSLGVC	generic|tr_Q3TKC9_Q3TKC9_MOUSE_REVERSED|
"""index: 6388, intensity: 8149.0, mobility: 1.007"""	-0.593364	0.324915	1	MQPCHHTLPSFKRSHYIDKEIARW	generic|IP_1006333_TX=10090_REVERSED|
"""index: 24425, intensity: 3463.0, mobility: 1.012"""	-0.593376	0.324915	1	RKTVARHWFH	generic|IP_886377_TX=10090_REVERSED	|generic|sp_P23188_FURIN_MOUSE_REVERSED|
"""index: 18336, intensity: 3654.0, mobility: 0.943"""	-0.593798	0.32505	1	LEHELLEMLMIVSVLTSY	generic|sp_Q8VFC9_OL474_MOUSE_REVERSED|
"""index: 6958, intensity: 7729.0, mobility: 0.968"""	-0.593954	0.32512	1	STSFQRGLRMRRGSENGRRTSGL	generic|tr_Q7TQC0_Q7TQC0_MOUSE__II_1075939_REVERSED	|generic|sp_Q8CGS6_DPOLQ_MOUSE__II_1075939_REVERSED	|generic|sp_Q8CGS6-2_DPOLQ_MOUSE__II_1075939_REVERSED|
"""index: 27710, intensity: 3568.0, mobility: 0.904"""	-0.594019	0.325321	1	LRSRLKERIETY	generic|sp_Q3U2K0_F193B_MOUSE__II_3476274_REVERSED	|generic|sp_Q3U2K0-2_F193B_MOUSE__II_3476274_REVERSED|
"""index: 25224, intensity: 4235.0, mobility: 0.967"""	-0.594075	0.325456	1	KLKYVHRPQA	generic|IP_887661_TX=10090_REVERSED|
"""index: 15036, intensity: 3091.0, mobility: 0.970"""	-0.594586	0.325656	1	LWQSVTQRGEFDPPLHSMRHMTEMLERLDPQIE	generic|tr_Q8BMZ7_Q8BMZ7_MOUSE__chr15_-1_76622233_76622349_ENSMUST00000229545__II_573736_REVERSED	|generic|sp_Q9D1C8_VPS28_MOUSE__chr15_-1_76622233_76622349_ENSMUST00000229545__II_573736_REVERSED	|generic|tr_A0A2R8VKS6_A0A2R8VKS6_MOUSE__chr15_-1_76622233_76622349_ENSMUST00000229545__II_573736_REVERSED|
"""index: 23769, intensity: 3022.0, mobility: 1.053"""	-0.594861	0.325856	1	LTTLTDARVEGAVR	generic|sp_Q9Z0L3-2_OC90_MOUSE_REVERSED|
"""index: 4789, intensity: 5777.0, mobility: 0.914"""	-0.594916	0.326056	1	QFNVGQVWMY	generic|IP_1128612_TX=10090_REVERSED|
"""index: 17664, intensity: 3076.0, mobility: 1.151"""	-0.594966	0.326257	1	PSMIFILSIIFIVMEN	generic|tr_E9PVJ7_E9PVJ7_MOUSE_REVERSED	|generic|tr_Q7TS26_Q7TS26_MOUSE_REVERSED	|generic|tr_Q8K515_Q8K515_MOUSE_REVERSED	|generic|tr_Q8VES6_Q8VES6_MOUSE_REVERSED|
"""index: 8971, intensity: 4888.0, mobility: 0.888"""	-0.595512	0.326457	1	INLNLCLTTGVPLGPDTHARPQQRC	generic|IP_912183_TX=10090_REVERSED|
"""index: 14124, intensity: 2734.0, mobility: 1.132"""	-0.595906	0.326592	1	VPKTLSMKMAGVIMQEMVFGDRPSVVII	generic|chr2_-1_41408959_41445256_ENSMUST00000052550__IP_1009773_TX=10090_REVERSED	|generic|IP_1009780_TX=10090_REVERSED|
"""index: 6336, intensity: 4226.0, mobility: 0.924"""	-0.595956	0.326661	1	RYYPFLDMIWQYIES	generic|tr_Q61583_Q61583_MOUSE_REVERSED	|generic|tr_Q8JZU4_Q8JZU4_MOUSE_REVERSED	|generic|sp_P35582_FOXA1_MOUSE_REVERSED	|generic|sp_P35584_FOXA3_MOUSE_REVERSED|
"""index: 19003, intensity: 2970.0, mobility: 1.143"""	-0.596175	0.326861	1	NDPEAVFVVEQGTKQNH	generic|tr_Q3U505_Q3U505_MOUSE__chr2_1_157321748_157321876_ENSMUST00000141934__II_996177_REVERSED	|generic|tr_A2ACG7_A2ACG7_MOUSE__chr2_1_157321748_157321876_ENSMUST00000141934__II_996171_REVERSED	|generic|sp_Q9DBG6_RPN2_MOUSE__chr2_1_157321748_157321876_ENSMUST00000141934__II_996177_REVERSED	|generic|tr_Q61833_Q61833_MOUSE_REVERSED|
"""index: 8228, intensity: 3433.0, mobility: 0.894"""	-0.596284	0.326931	1	EVPRGAGIVTLNWYTELMVDKYLSK	generic|tr_Q8K0U0_Q8K0U0_MOUSE_REVERSED|
"""index: 27513, intensity: 7733.0, mobility: 1.000"""	-0.596759	0.327131	1	RWLIVFMTWA	generic|IP_2472602_TX=10090_REVERSED|
"""index: 26051, intensity: 8580.0, mobility: 1.231"""	-0.596822	0.327265	1	VLAATFLAAYINPIFCLDGHILGYIQPMSRHYIGRLIL	generic|tr_Q8C1E5_Q8C1E5_MOUSE__II_1104612_REVERSED	|generic|sp_Q8VHN7_AGRV1_MOUSE__chr1_-1_170880997_170881026_ENSMUST00000171447_REVERSED	|generic|tr_B8JJE0_B8JJE0_MOUSE__chr1_-1_170880997_170881026_ENSMUST00000171447_REVERSED|
"""index: 5842, intensity: 3086.0, mobility: 0.974"""	-0.596889	0.3274	1	LKVVSYAGTPNKM	generic|chr7_1_41648726_41648800_ENSMUST00000100275_REVERSED|
"""index: 1759, intensity: 4660.0, mobility: 0.903"""	-0.597137	0.3276	1	VVFLFQMLEFMEGILMCTFGNKQHLNYVR	generic|tr_Q8BRS1_Q8BRS1_MOUSE__chr1_-1_75187637_75187795_ENSMUST00000189665__II_1041921_REVERSED	|generic|tr_A0A087WP33_A0A087WP33_MOUSE__chr1_-1_75184685_75184864_ENSMUST00000189665__II_1021580_REVERSED	|generic|tr_Q3ZAQ4_Q3ZAQ4_MOUSE__chr1_-1_75184685_75184864_ENSMUST00000189665__II_1021580_REVERSED	|generic|tr_A0A087WQ26_A0A087WQ26_MOUSE__chr1_-1_75187941_75188093_ENSMUST00000189665_REVERSED	|generic|sp_Q68FE2_ATG9A_MOUSE__chr1_-1_75185186_75185302_ENSMUST00000189702_REVERSED|
"""index: 4711, intensity: 2679.0, mobility: 1.136"""	-0.597208	0.327669	1	DMCVAPSCEAVEGKYGTE	generic|sp_Q9JKX6_NUDT5_MOUSE__chr2_1_5855980_5856051_ENSMUST00000138549__II_1015241_REVERSED	|generic|tr_A2ATT5_A2ATT5_MOUSE__chr2_1_5855980_5856051_ENSMUST00000138549__II_1015241_REVERSED|
"""index: 25137, intensity: 2744.0, mobility: 0.857"""	-0.59759	0.327869	1	DQLNLTGRH	generic|IP_898447_TX=10090_REVERSED|
"""index: 17707, intensity: 4309.0, mobility: 0.949"""	-0.597651	0.328069	1	SASGIARNRTMS	generic|IP_999350_TX=10090_REVERSED|
"""index: 4793, intensity: 3181.0, mobility: 0.884"""	-0.597736	0.328203	1	NEREEREML	generic|tr_A0A3B2W7Z1_A0A3B2W7Z1_MOUSE__chr17_1_70765998_70766093_ENSMUST00000126801__II_3460201_REVERSED	|generic|tr_D3Z508_D3Z508_MOUSE__chr17_1_70818046_70818234_ENSMUST00000233780__II_1061681_REVERSED	|generic|sp_Q9D415_DLGP1_MOUSE__chr17_1_70818046_70818234_ENSMUST00000233780__II_3462803_REVERSED	|generic|sp_Q9D415-3_DLGP1_MOUSE__chr17_1_70818046_70818234_ENSMUST00000233780__II_3462803_REVERSED	|generic|sp_Q9D415-4_DLGP1_MOUSE__chr17_1_70765998_70766093_ENSMUST00000126801__II_3460201_REVERSED	|generic|tr_D3Z6F4_D3Z6F4_MOUSE__chr17_1_70818046_70818234_ENSMUST00000233780__II_3462803_REVERSED	|generic|tr_Q3TSN1_Q3TSN1_MOUSE__chr17_1_70818046_70818234_ENSMUST00000233780__II_3462803_REVERSED	|generic|tr_A0A3B2WD59_A0A3B2WD59_MOUSE__chr17_1_70818046_70818234_ENSMUST00000233780__II_3462803_REVERSED	|generic|tr_E9QAR5_E9QAR5_MOUSE__chr17_1_70818046_70818234_ENSMUST00000233780__II_1061681_REVERSED	|generic|tr_Q3UHD8_Q3UHD8_MOUSE__chr17_1_70818046_70818234_ENSMUST00000233780__II_3462803_REVERSED	|generic|II_1061678_TX=10090_REVERSED	|generic|tr_Q3TQC6_Q3TQC6_MOUSE__chr17_1_70765998_70766093_ENSMUST00000126801_REVERSED	|generic|tr_Q3UVU8_Q3UVU8_MOUSE__chr17_1_70765998_70766093_ENSMUST00000126801_REVERSED	|generic|tr_D3Z709_D3Z709_MOUSE__chr17_1_70765998_70766093_ENSMUST00000126801_REVERSED|
"""index: 20847, intensity: 2820.0, mobility: 1.167"""	-0.597791	0.328403	1	EGTHTRKHNQLHFHESFAKDCQNCKYPKEGTHT	generic|IP_3476698_TX=10090_REVERSED|
"""index: 5776, intensity: 4607.0, mobility: 1.018"""	-0.597871	0.328603	1	LAAYLTGGDDTMREKMEMDGFERWQSQFKLLLE	generic|IP_856602_TX=10090_REVERSED|
"""index: 13687, intensity: 4096.0, mobility: 1.003"""	-0.597893	0.328671	1	HLQEQDERSRPN	generic|tr_B2RVZ3_B2RVZ3_MOUSE_REVERSED|
"""index: 18836, intensity: 4372.0, mobility: 0.953"""	-0.597998	0.328805	1	IWLVERTKH	generic|IP_855475_TX=10090_REVERSED	|generic|IP_855475_TX=10090_REVERSED|
"""index: 12825, intensity: 3514.0, mobility: 0.890"""	-0.598061	0.329005	1	NEARLRDLELELERVRA	generic|sp_Q8R409_HEXI1_MOUSE_REVERSED	|generic|tr_Q8VDF7_Q8VDF7_MOUSE_REVERSED|
"""index: 2391, intensity: 2970.0, mobility: 0.991"""	-0.598143	0.329205	1	EPTKQDRPLIMM	generic|chr1_1_40009824_40010573_ENSMUST00000168431__IP_1040507_TX=10090_REVERSED|
"""index: 20851, intensity: 3910.0, mobility: 0.976"""	-0.598203	0.329339	1	LMEYLLVGFSW	generic|tr_Q1MX42_Q1MX42_MOUSE__chr14_-1_30595867_30595986_ENSMUST00000140701__II_1097939_REVERSED	|generic|tr_Q53YN4_Q53YN4_MOUSE__chr14_-1_30595867_30595986_ENSMUST00000140701__II_1097939_REVERSED	|generic|tr_Q1MX43_Q1MX43_MOUSE__chr14_-1_30595867_30595986_ENSMUST00000140701__II_1097939_REVERSED	|generic|sp_P28867-2_KPCD_MOUSE__chr14_-1_30595867_30595986_ENSMUST00000140701__II_1097939_REVERSED	|generic|tr_F1DGF6_F1DGF6_MOUSE__chr14_-1_30595867_30595986_ENSMUST00000140701__II_1097939_REVERSED	|generic|chr14_-1_30599261_30599503_ENSMUST00000140701_REVERSED	|generic|tr_Q2NKI4_Q2NKI4_MOUSE__chr7_1_3312478_3312549_ENSMUST00000203081_REVERSED	|generic|tr_Q3UN66_Q3UN66_MOUSE__chr7_1_3312478_3312549_ENSMUST00000203081_REVERSED	|generic|tr_Q1MX41_Q1MX41_MOUSE_REVERSED	|generic|tr_Q1MX40_Q1MX40_MOUSE_REVERSED	|generic|tr_Q3UNG2_Q3UNG2_MOUSE__chr14_-1_30595867_30595986_ENSMUST00000140701_REVERSED|
"""index: 22377, intensity: 3825.0, mobility: 1.039"""	-0.598816	0.329539	1	TYYKARKSYLMI	generic|IP_3491055_TX=10090_REVERSED|
"""index: 22119, intensity: 27414.0, mobility: 1.140"""	-0.598889	0.329738	1	VSSIVPFPGGDELFARWPFLAFAQPSWPDLPQ	generic|tr_A0A1W2P6T8_A0A1W2P6T8_MOUSE__II_3464912_REVERSED	|generic|sp_Q0VG85_CC162_MOUSE__II_3464912_REVERSED	|generic|sp_Q0VG85-6_CC162_MOUSE__II_3464912_REVERSED|
"""index: 4976, intensity: 16619.0, mobility: 0.779"""	-0.598978	0.329872	1	VIMEHRHISY	generic|tr_Q7TNR7_Q7TNR7_MOUSE__II_1091470_REVERSED|
"""index: 24177, intensity: 3408.0, mobility: 0.942"""	-0.599163	0.330072	1	PRSLRAGASPARP	generic|II_999431_TX=10090_REVERSED	|generic|II_999434_TX=10090_REVERSED|
"""index: 3772, intensity: 4402.0, mobility: 1.087"""	-0.599183	0.330272	1	FYLMSRACVRYYLLSDFCDILAVTKQM	generic|IP_3477690_TX=10090_REVERSED|
"""index: 11725, intensity: 6687.0, mobility: 0.965"""	-0.599211	0.330471	1	TQLYQGMSLPPNPYLARRPSPARITTMYR	generic|sp_Q3UHF7_ZEP2_MOUSE_REVERSED|
"""index: 28287, intensity: 3163.0, mobility: 1.035"""	-0.599271	0.330605	1	KIWPLRIFYM	generic|IP_3483098_TX=10090_REVERSED|
"""index: 11873, intensity: 4346.0, mobility: 0.924"""	-0.599388	0.330805	1	QQKLSKPDIWG	generic|IP_872738_TX=10090_REVERSED|
"""index: 9641, intensity: 4401.0, mobility: 1.083"""	-0.599407	0.331004	1	VEEEDMKDLRTWEIFKEYTVEKEVTSLEVHEDPLMIIMNLE	generic|sp_Q60854_SPB6_MOUSE_REVERSED	|generic|tr_F8WIV2_F8WIV2_MOUSE_REVERSED|
"""index: 8304, intensity: 3868.0, mobility: 0.921"""	-0.599407	0.331138	1	GYFFISIFLW	generic|IP_3496311_TX=10090_REVERSED|
"""index: 5488, intensity: 2749.0, mobility: 1.122"""	-0.599854	0.331337	1	FSPMPPRHGHLLYDND	generic|tr_Q3TI02_Q3TI02_MOUSE__chr1_1_134425914_134426099_ENSMUST00000148822__II_1034805_REVERSED	|generic|tr_Q3UPA4_Q3UPA4_MOUSE__chr1_1_134425914_134426099_ENSMUST00000148822__II_1034805_REVERSED	|generic|sp_Q91VH1_PAQR1_MOUSE__chr1_1_134425914_134426099_ENSMUST00000148822__II_1034805_REVERSED|
"""index: 21321, intensity: 2651.0, mobility: 1.069"""	-0.599909	0.331537	1	NYKKLVRGSPHKM	generic|IP_937235_TX=10090_REVERSED|
"""index: 26421, intensity: 9279.0, mobility: 1.142"""	-0.599944	0.331737	1	GTCFSRRGTPLPASLPITSGEEPLEPFLFRVLQFIRKL	generic|sp_Q920R0_ALS2_MOUSE__chr1_-1_59194029_59194073_ENSMUST00000159166_REVERSED	|generic|tr_Q3TAJ7_Q3TAJ7_MOUSE_REVERSED|
"""index: 14179, intensity: 3012.0, mobility: 0.925"""	-0.59995	0.331936	1	AHMVEVPSPRPA	generic|IP_1118587_TX=10090_REVERSED|
"""index: 8968, intensity: 7758.0, mobility: 0.952"""	-0.599957	0.332136	1	YPSFWPRYITCNRRLQEGNQTDGLDPLS	generic|sp_Q4FZF2_SPT46_MOUSE_REVERSED|
"""index: 27324, intensity: 3904.0, mobility: 0.947"""	-0.600214	0.332136	1	LLQHQSGPRSSRPRSF	generic|IP_3461647_TX=10090_REVERSED|
"""index: 5683, intensity: 3148.0, mobility: 1.037"""	-0.60058	0.332336	1	LNRPLGPGTPLQTDVKDSAEALSS	generic|sp_Q80TF6_STAR9_MOUSE__II_1003263_REVERSED|
"""index: 28751, intensity: 3129.0, mobility: 1.226"""	-0.600782	0.332535	1	TRIKKKKMYWSPIPR	generic|tr_A2ADB1_A2ADB1_MOUSE__II_956574_REVERSED	|generic|tr_A2ADB0_A2ADB0_MOUSE__II_956574_REVERSED	|generic|sp_Q62504_MINT_MOUSE__II_956574_REVERSED	|generic|sp_Q62504-2_MINT_MOUSE__II_956574_REVERSED	|generic|sp_Q62504-3_MINT_MOUSE__II_956574_REVERSED|
"""index: 26533, intensity: 8098.0, mobility: 0.907"""	-0.600822	0.332735	1	PVLAGQPHYW	generic|IP_870487_TX=10090_REVERSED|
"""index: 22107, intensity: 4800.0, mobility: 0.919"""	-0.600851	0.332735	1	DRRHRNRR	generic|IP_1139815_TX=10090_REVERSED|
"""index: 25788, intensity: 5762.0, mobility: 0.896"""	-0.601134	0.332935	1	HKALKWAQLARQL	generic|IP_3482876_TX=10090_REVERSED|
"""index: 799, intensity: 14384.0, mobility: 0.837"""	-0.601192	0.333068	1	APMTKIHIE	generic|sp_O88888_APBA3_MOUSE__chr10_1_81273085_81273120_ENSMUST00000218297__II_3450821_REVERSED	|generic|tr_Q3TER1_Q3TER1_MOUSE__chr10_1_81273085_81273120_ENSMUST00000218297__II_3450821_REVERSED|
"""index: 20558, intensity: 21986.0, mobility: 0.960"""	-0.601335	0.333134	1	YKLHPKILWG	generic|IP_3488227_TX=10090_REVERSED|
"""index: 6683, intensity: 2889.0, mobility: 0.811"""	-0.601564	0.333201	1	GSFMCPQDLSLFDRP	generic|IP_3479439_TX=10090_REVERSED|
"""index: 29004, intensity: 4651.0, mobility: 0.997"""	-0.601612	0.333201	1	MGMWMGEDAGMR	generic|IP_1043918_TX=10090_REVERSED|
"""index: 26658, intensity: 4766.0, mobility: 0.965"""	-0.601995	0.3334	1	VLFFANGLGRSA	generic|IP_989460_TX=10090_REVERSED|
"""index: 27630, intensity: 3147.0, mobility: 1.265"""	-0.602094	0.333599	1	RWWLRLEAICYLTFWY	generic|IP_2421855_TX=10090_REVERSED|
"""index: 11804, intensity: 4849.0, mobility: 0.910"""	-0.602255	0.333798	1	HRPGLFTLHTRIKVVMFYVYCFK	generic|IP_3498600_TX=10090_REVERSED|
"""index: 21803, intensity: 3839.0, mobility: 0.901"""	-0.602259	0.333996	1	SWHTCGSAMED	generic|IP_3492491_TX=10090_REVERSED|
"""index: 19914, intensity: 4881.0, mobility: 0.814"""	-0.602269	0.333996	1	DGDFMNKL	generic|tr_A0A5F8MQ25_A0A5F8MQ25_MOUSE__chr15_1_89275453_89275521_ENSMUST00000226875_REVERSED	|generic|tr_Q6A018_Q6A018_MOUSE__chr15_1_89275453_89275521_ENSMUST00000226875_REVERSED	|generic|tr_G3X9K4_G3X9K4_MOUSE__chr15_1_89275453_89275521_ENSMUST00000226875_REVERSED	|generic|sp_Q8R3Q2_PP6R2_MOUSE__chr15_1_89275453_89275521_ENSMUST00000226875_REVERSED|
"""index: 18592, intensity: 5519.0, mobility: 0.916"""	-0.6024	0.334062	1	IVYIYKQPQ	generic|IP_2519375_TX=10090_REVERSED|
"""index: 19019, intensity: 2895.0, mobility: 1.186"""	-0.602602	0.334261	1	CAQDNLLPSILPSAQKNDP	generic|tr_Q8K2R0_Q8K2R0_MOUSE__chr14_1_121257878_121257970_ENSMUST00000137971_REVERSED	|generic|chr14_1_121255413_121255625_ENSMUST00000137971_REVERSED	|generic|sp_F8VPU2_FARP1_MOUSE__chr14_1_121257878_121257970_ENSMUST00000137971_REVERSED|
"""index: 24006, intensity: 4786.0, mobility: 1.060"""	-0.602662	0.334327	1	LFHKLRTQRPF	generic|sp_Q6NVF4_HELB_MOUSE__II_1144151_REVERSED|
"""index: 388, intensity: 4503.0, mobility: 0.904"""	-0.603066	0.334393	1	KIDDYKDPKELHCTMNLISVNPIPVC	generic|IP_967270_TX=10090_REVERSED|
"""index: 4182, intensity: 4387.0, mobility: 0.801"""	-0.603312	0.334525	1	RGMSQLPILCPISSIWTD	generic|IP_3458856_TX=10090_REVERSED|
"""index: 18238, intensity: 6360.0, mobility: 0.843"""	-0.603403	0.334724	1	NLPFQHRVSDWLDHLIGRCKE	generic|chr3_1_115122572_115122703_ENSMUST00000081752_REVERSED|
"""index: 13756, intensity: 2953.0, mobility: 0.841"""	-0.603419	0.334923	1	PRWPPRPLSRRPCR	generic|chr15_-1_39872437_39872586_ENSMUST00000022916__IP_1085813_TX=10090_REVERSED|
"""index: 20287, intensity: 2653.0, mobility: 0.821"""	-0.603654	0.335121	1	EVKSMKKN	generic|tr_Q53WV9_Q53WV9_MOUSE_REVERSED	|generic|sp_Q02067_ASCL1_MOUSE_REVERSED|
"""index: 25389, intensity: 4015.0, mobility: 1.012"""	-0.603655	0.33532	1	RMWASRLFH	generic|IP_883747_TX=10090_REVERSED|
"""index: 25385, intensity: 2917.0, mobility: 0.987"""	-0.603818	0.335385	1	EMEVREGCYANMDELQKTVMIPP	generic|tr_A0A571BEN1_A0A571BEN1_MOUSE__II_1148929_REVERSED	|generic|tr_D3YU50_D3YU50_MOUSE_REVERSED	|generic|tr_Q6P6L5_Q6P6L5_MOUSE_REVERSED|
"""index: 17662, intensity: 3886.0, mobility: 0.873"""	-0.603913	0.335449	1	MSSPVFLSR	generic|IP_844979_TX=10090_REVERSED|
"""index: 8591, intensity: 31423.0, mobility: 1.028"""	-0.604025	0.335449	1	SFCLAMYHKKHVTSTRLIITLIYMQLVLFPYSFSERLPPT	generic|sp_P0CW70_D19L2_MOUSE_REVERSED|
"""index: 17002, intensity: 3250.0, mobility: 0.793"""	-0.604159	0.335581	1	AAFMSLIG	generic|sp_Q922H1_ANM3_MOUSE__chr7_1_49786090_49786230_ENSMUST00000147401_REVERSED	|generic|sp_Q922H1-2_ANM3_MOUSE__chr7_1_49786090_49786230_ENSMUST00000147401_REVERSED	|generic|tr_Q3U2K1_Q3U2K1_MOUSE__chr7_1_49786090_49786230_ENSMUST00000147401_REVERSED	|generic|tr_Q8C1M0_Q8C1M0_MOUSE__chr7_1_49786090_49786230_ENSMUST00000147401_REVERSED	|generic|sp_Q6PAK3_ANM8_MOUSE_REVERSED|
"""index: 4446, intensity: 14417.0, mobility: 1.176"""	-0.604335	0.335713	1	SRWYTQGVINHCFPF	generic|IP_831420_TX=10090_REVERSED|
"""index: 28562, intensity: 3020.0, mobility: 1.153"""	-0.604455	0.335911	1	PMPQPIENLMEVVLRFTDRDIFKGLQLELVGSIVKPAELLIMQ	generic|IP_3502760_TX=10090_REVERSED|
"""index: 1980, intensity: 2955.0, mobility: 0.809"""	-0.604478	0.336043	1	QKLNPVLQGKLYAPGACFTH	generic|sp_Q9DBB9_CPN2_MOUSE_REVERSED	|generic|tr_Q642I5_Q642I5_MOUSE_REVERSED|
"""index: 19615, intensity: 2756.0, mobility: 0.773"""	-0.604589	0.336241	1	DSAKTDDMV	generic|II_1129198_TX=10090_REVERSED|
"""index: 7389, intensity: 5586.0, mobility: 1.023"""	-0.604951	0.336373	1	RLFETIGLSRAVEDNSIELPE	generic|tr_E9PUU5_E9PUU5_MOUSE_REVERSED	|generic|tr_B2RWW3_B2RWW3_MOUSE_REVERSED	|generic|tr_Q9CSB3_Q9CSB3_MOUSE_REVERSED	|generic|tr_A0A1Y7VNF0_A0A1Y7VNF0_MOUSE_REVERSED|
"""index: 17921, intensity: 2612.0, mobility: 1.023"""	-0.605103	0.336504	1	LLDEFQEIVLELLTKGEEAPLEN	generic|tr_Q5DTI2_Q5DTI2_MOUSE__chr5_-1_122467703_122467786_ENSMUST00000179939_REVERSED	|generic|sp_O55143_AT2A2_MOUSE__chr5_-1_122467703_122467786_ENSMUST00000179939_REVERSED	|generic|sp_O55143-2_AT2A2_MOUSE__chr5_-1_122467703_122467786_ENSMUST00000179939_REVERSED|
"""index: 7197, intensity: 3800.0, mobility: 0.868"""	-0.605149	0.336634	1	GHHIRESEIKNSDL	generic|sp_Q8R1W8_IMPG1_MOUSE_REVERSED	|generic|sp_Q8R1W8-2_IMPG1_MOUSE_REVERSED	|generic|sp_Q8R1W8-3_IMPG1_MOUSE_REVERSED|
"""index: 2201, intensity: 2688.0, mobility: 0.817"""	-0.605382	0.336634	1	QVSSRLPPE	generic|sp_Q3U6N9_CH033_MOUSE__II_3484842_REVERSED|
"""index: 2176, intensity: 2502.0, mobility: 0.992"""	-0.605784	0.336696	1	ITTVKQEKEITE	generic|sp_Q9QW08_PHOS_MOUSE__II_1033461_REVERSED	|generic|tr_A0A087WS02_A0A087WS02_MOUSE_REVERSED|
"""index: 20472, intensity: 4417.0, mobility: 1.110"""	-0.605991	0.336696	1	AREQMAHTELWSE	generic|sp_Q6ZPJ3_UBE2O_MOUSE_REVERSED|
"""index: 11935, intensity: 9238.0, mobility: 1.083"""	-0.606448	0.336894	1	NRLSRSQSDAHMLGRKMQRMVTEYDPTPRYSPVIITSHRHSP	generic|tr_Q8CE88_Q8CE88_MOUSE__II_1024708_REVERSED	|generic|sp_Q62130_PTN14_MOUSE__II_1024711_REVERSED	|generic|tr_A0A0R4J080_A0A0R4J080_MOUSE__II_1024711_REVERSED	|generic|tr_Q8CAV9_Q8CAV9_MOUSE__II_1024711_REVERSED	|generic|tr_Q9JLJ9_Q9JLJ9_MOUSE_REVERSED	|generic|tr_Q8C3A1_Q8C3A1_MOUSE_REVERSED	|generic|tr_Q9JLJ8_Q9JLJ8_MOUSE_REVERSED|
"""index: 24391, intensity: 2788.0, mobility: 1.340"""	-0.606646	0.337092	1	RGLWQMFPDQ	generic|tr_A0A2I3BPG4_A0A2I3BPG4_MOUSE__chr16_-1_94231060_94231113_ENSMUST00000226776__II_3487962_REVERSED	|generic|sp_Q920N2_BPL1_MOUSE__chr16_-1_94231060_94231113_ENSMUST00000226776_REVERSED|
"""index: 12670, intensity: 2984.0, mobility: 0.852"""	-0.606764	0.337221	1	DDTLRSLIFQTVETRNE	generic|IP_1042314_TX=10090_REVERSED|
"""index: 29835, intensity: 3355.0, mobility: 1.129"""	-0.606966	0.337221	1	LNDLDDSMSNSFDMLIYLDVPSELPEFVQFVFSREEGPRLRV	generic|sp_A2A863_ITB4_MOUSE__II_1123782_REVERSED	|generic|sp_A2A863-2_ITB4_MOUSE__II_1123782_REVERSED	|generic|sp_A2A863-3_ITB4_MOUSE__II_1123782_REVERSED	|generic|tr_A2A864_A2A864_MOUSE__II_1123782_REVERSED	|generic|II_1123788_TX=10090_REVERSED|
"""index: 7506, intensity: 3319.0, mobility: 0.903"""	-0.607115	0.337352	1	VDPAQLLRWD	generic|tr_Q1HL22_Q1HL22_MOUSE_REVERSED|
"""index: 18558, intensity: 3183.0, mobility: 0.944"""	-0.607216	0.33748	1	AKMALIKCISKVQLLFSLPCLGSK	generic|II_1124025_TX=10090_REVERSED|
"""index: 23862, intensity: 2816.0, mobility: 0.798"""	-0.60736	0.33748	1	MDEDTELTIKFI	generic|tr_B2RSV4_B2RSV4_MOUSE__chr8_-1_110837288_110837362_ENSMUST00000212515_REVERSED	|generic|chr8_-1_110838155_110838343_ENSMUST00000212515_REVERSED	|generic|sp_Q921M3-2_SF3B3_MOUSE__chr8_-1_110837288_110837362_ENSMUST00000212515_REVERSED|
"""index: 14775, intensity: 8422.0, mobility: 1.193"""	-0.60751	0.337678	1	PRPSTGRKVRQQESKAPWTPFMSPDIPLPTERFYEHKLGDEANIRRG	generic|tr_A2A9P6_A2A9P6_MOUSE__II_951041_REVERSED	|generic|sp_P24788_CD11B_MOUSE_REVERSED	|generic|sp_P24788-2_CD11B_MOUSE_REVERSED	|generic|tr_Q8R190_Q8R190_MOUSE_REVERSED|
"""index: 7436, intensity: 4146.0, mobility: 0.791"""	-0.607573	0.337737	1	RSDENAVGIIDATVIGEKIAFK	generic|tr_A2ANL9_A2ANL9_MOUSE_REVERSED	|generic|sp_Q9WTS4_TEN1_MOUSE_REVERSED|
"""index: 12830, intensity: 4887.0, mobility: 1.082"""	-0.607761	0.337737	1	MLQRDIVRHMDDQWAELQQSLNLKQQI	generic|tr_D3YTR9_D3YTR9_MOUSE__II_938075_REVERSED	|generic|sp_A0JNT9_BICL1_MOUSE__II_938075_REVERSED	|generic|tr_D4PEG0_D4PEG0_MOUSE__II_938075_REVERSED|
"""index: 5161, intensity: 6579.0, mobility: 0.879"""	-0.608047	0.337737	1	RKVDQVFKDMLKLNQSHIPQQGN	generic|IP_1111341_TX=10090_REVERSED|
"""index: 4570, intensity: 2893.0, mobility: 0.979"""	-0.608262	0.337934	1	KMLCDHLSMGNR	generic|tr_Q8VI85_Q8VI85_MOUSE__II_908811_REVERSED	|generic|sp_Q99N57_RAF1_MOUSE__chr6_-1_115623460_115623522_ENSMUST00000203142__II_908816_REVERSED	|generic|sp_Q99N57-2_RAF1_MOUSE__chr6_-1_115623460_115623522_ENSMUST00000203142__II_908816_REVERSED|
"""index: 5409, intensity: 2592.0, mobility: 0.872"""	-0.608307	0.338125	1	MSNRLKASSM	generic|IP_851682_TX=10090_REVERSED|
"""index: 27339, intensity: 4242.0, mobility: 0.824"""	-0.60838	0.338125	1	MVRYGEMWARRS	generic|IP_896753_TX=10090_REVERSED|
"""index: 15588, intensity: 3579.0, mobility: 1.148"""	-0.608472	0.338125	1	EPHQQPVIHAPRPSDR	generic|IP_1104976_TX=10090_REVERSED|
"""index: 26543, intensity: 385288.0, mobility: 1.184"""	-0.608762	0.338322	1	MLISIACAMGVAGVGVVTIKNQPAQEEKLLNVILQDKLTAMKSKS	generic|tr_A0A1B0GSX0_A0A1B0GSX0_MOUSE__chr7_1_46855025_46855141_ENSMUST00000209548__II_3448246_REVERSED|
"""index: 9027, intensity: 4368.0, mobility: 1.038"""	-0.608848	0.338519	1	LPLSVSHLTGGISSTQSSMPSHQQ	generic|sp_Q9D4H4_AMOL1_MOUSE_REVERSED	|generic|sp_Q9D4H4-2_AMOL1_MOUSE_REVERSED	|generic|tr_A0A1Y7VM69_A0A1Y7VM69_MOUSE_REVERSED|
"""index: 16503, intensity: 4346.0, mobility: 1.107"""	-0.609048	0.338649	1	VSDWVQIEGRWHLKKLNMNLKQEMSMLF	generic|chr7_1_91733110_91900760_ENSMUST00000231777__IP_885205_TX=10090_REVERSED|
[truncated: 1,832,748 more chars]
