# Supplementary material for: Ion Mobility Coupled to a Time-of-Flight Mass Analyzer Combined With Fragment Intensity Predictions Improves Identification of Classical Bioactive Peptides and Small Open Reading Frame-Encoded Peptides
Source: Front Cell Dev Biol. 2021 Sep 17;9:720570. doi: 10.3389/fcell.2021.720570 (PMC8484717; doi:10.3389/fcell.2021.720570)
Supplement: Supplementary file 16 [file Data_Sheet_4.ZIP]

Archive with 12 entries (12 files):
- sORFs_P5_cortex_a_1_1_1141.msgf_allfeatures.pout
- sORFs_P5_cortex_a_1_1_1141.msgf_allfeatures.pout_dec
- sORFs_P5_cortex_a_1_1_1141.msgf_searchenginefeatures.pout
- sORFs_P5_cortex_a_1_1_1141.msgf_searchenginefeatures.pout_dec
- sORFs_P5_cortex_b_1_1_1142.msgf_allfeatures.pout
- sORFs_P5_cortex_b_1_1_1142.msgf_allfeatures.pout_dec
- sORFs_P5_cortex_b_1_1_1142.msgf_searchenginefeatures.pout
- sORFs_P5_cortex_b_1_1_1142.msgf_searchenginefeatures.pout_dec
- sORFs_P5_cortex_c_1_1_1143.msgf_allfeatures.pout
- sORFs_P5_cortex_c_1_1_1143.msgf_allfeatures.pout_dec
- sORFs_P5_cortex_c_1_1_1143.msgf_searchenginefeatures.pout
- sORFs_P5_cortex_c_1_1_1143.msgf_searchenginefeatures.pout_dec
