# Supplementary material for: Ion Mobility Coupled to a Time-of-Flight Mass Analyzer Combined With Fragment Intensity Predictions Improves Identification of Classical Bioactive Peptides and Small Open Reading Frame-Encoded Peptides
Source: Front Cell Dev Biol. 2021 Sep 17;9:720570. doi: 10.3389/fcell.2021.720570 (PMC8484717; doi:10.3389/fcell.2021.720570)
Supplement: Supplementary file 16 [file Data_Sheet_4.ZIP › sORFs_P5_cortex_a_1_1_1141.msgf_allfeatures.pout_dec]

PSMId	score	q-value	posterior_error_prob	peptide	proteinIds
"""index: 11662, intensity: 2533.0, mobility: 0.985"""	0.621206	0.00161421	0.0041033	DSVMDLFFFVK	generic|IP_1083593_TX=10090_REVERSED|
"""index: 26174, intensity: 2764.0, mobility: 1.111"""	0.587263	0.00211268	0.00502836	EWAYMKIIR	generic|tr_A0A1C9IC75_A0A1C9IC75_MOUSE__II_3482494_REVERSED	|generic|tr_B7ZWC5_B7ZWC5_MOUSE_REVERSED	|generic|tr_E9Q236_E9Q236_MOUSE_REVERSED	|generic|tr_B9EKC2_B9EKC2_MOUSE_REVERSED	|generic|tr_E9Q467_E9Q467_MOUSE_REVERSED	|generic|tr_Q3TZN9_Q3TZN9_MOUSE_REVERSED|
"""index: 5724, intensity: 2576.0, mobility: 0.843"""	0.494619	0.00265604	0.00875075	FNYMPMLQ	generic|tr_Q14AT3_Q14AT3_MOUSE_REVERSED|
"""index: 19958, intensity: 4216.0, mobility: 1.224"""	0.450468	0.00284414	0.0113903	RSSKHLFIFLHMPDPVPPDPSNPSLYGSSHR	generic|IP_3486749_TX=10090_REVERSED|
"""index: 2114, intensity: 2701.0, mobility: 0.775"""	0.324172	0.00312989	0.0241738	PGPPPPPPP	generic|chr13_1_46669632_46669853_ENSMUST00000099547__IP_1106985_TX=10090_REVERSED	|generic|sp_Q80UV9_TAF1_MOUSE__chrX_1_101562127_101562291_ENSMUST00000143908__II_831688_REVERSED	|generic|sp_Q80UV9-3_TAF1_MOUSE__chrX_1_101562127_101562291_ENSMUST00000143908__II_831688_REVERSED	|generic|tr_Q3TXX8_Q3TXX8_MOUSE__II_915139_REVERSED	|generic|tr_Q3UQ99_Q3UQ99_MOUSE__II_915139_REVERSED	|generic|tr_Q3UGK7_Q3UGK7_MOUSE__II_915139_REVERSED	|generic|tr_Q7TPN5_Q7TPN5_MOUSE__II_915139_REVERSED	|generic|tr_Q3T9Z7_Q3T9Z7_MOUSE__II_954851_REVERSED	|generic|tr_D3Z139_D3Z139_MOUSE__II_859065_REVERSED	|generic|sp_Q8BH43_WASF2_MOUSE__II_954851_REVERSED	|generic|sp_Q3UR85_MYRF_MOUSE__chr19_-1_10223113_10223235_ENSMUST00000190922__II_1049632	|generic|sp_Q3UR85-2_MYRF_MOUSE__chr19_-1_10223113_10223235_ENSMUST00000190922__II_1049632	|generic|sp_Q3UR85-3_MYRF_MOUSE__chr19_-1_10223113_10223235_ENSMUST00000190922__II_1049643	|generic|sp_Q14AX6_CDK12_MOUSE__chr13_-1_17739087_17739164_ENSMUST00000222359__II_1127685	|generic|sp_Q14AX6-3_CDK12_MOUSE__chr13_-1_17739087_17739164_ENSMUST00000222359__II_1127685	|generic|tr_B1Q2W7_B1Q2W7_MOUSE__chrX_1_101562127_101562291_ENSMUST00000143908__II_831688_REVERSED	|generic|sp_Q8K0G8_ESRP2_MOUSE__II_859065_REVERSED	|generic|tr_Q3TH23_Q3TH23_MOUSE__II_859065_REVERSED	|generic|tr_D3YZK4_D3YZK4_MOUSE__chrX_1_101562127_101562291_ENSMUST00000143908__II_831688_REVERSED	|generic|sp_Q8VHQ2_SOCS7_MOUSE_REVERSED	|generic|tr_D3Z0K7_D3Z0K7_MOUSE_REVERSED	|generic|tr_Q3U3E7_Q3U3E7_MOUSE_REVERSED	|generic|tr_A0A1B0GRU3_A0A1B0GRU3_MOUSE_REVERSED	|generic|tr_Q8BKZ3_Q8BKZ3_MOUSE_REVERSED	|generic|tr_S4R1B9_S4R1B9_MOUSE__chrX_1_101562127_101562291_ENSMUST00000143908_REVERSED	|generic|tr_E9Q2D0_E9Q2D0_MOUSE_REVERSED	|generic|tr_A0A286YCS6_A0A286YCS6_MOUSE_REVERSED	|generic|tr_C9K0Z8_C9K0Z8_MOUSE__chr7_1_30415650_30415679_ENSMUST00000207982	|generic|sp_Q3UG20_KMT2E_MOUSE__chr13_-1_43303268_43303297_ENSMUST00000055341_REVERSED	|generic|sp_Q3UG20-2_KMT2E_MOUSE__chr13_-1_43303268_43303297_ENSMUST00000055341_REVERSED	|generic|sp_P0C7L0_WIPF3_MOUSE_REVERSED	|generic|sp_P0C7L0-2_WIPF3_MOUSE_REVERSED	|generic|sp_Q6PEV3_WIPF2_MOUSE_REVERSED	|generic|sp_Q9CYT6_CAP2_MOUSE_REVERSED	|generic|tr_D3Z5R4_D3Z5R4_MOUSE_REVERSED	|generic|tr_Q6P9T5_Q6P9T5_MOUSE	|generic|tr_Q80VV6_Q80VV6_MOUSE_REVERSED	|generic|tr_Q05BD7_Q05BD7_MOUSE	|generic|tr_Q05BD7_Q05BD7_MOUSE_REVERSED	|generic|tr_D3YTR7_D3YTR7_MOUSE_REVERSED	|generic|tr_E9Q8K8_E9Q8K8_MOUSE_REVERSED	|generic|sp_Q6ZPZ3_ZC3H4_MOUSE_REVERSED	|generic|sp_Q6ZPZ3-2_ZC3H4_MOUSE_REVERSED	|generic|sp_O88703_HCN2_MOUSE__chr7_1_30415650_30415679_ENSMUST00000207982	|generic|sp_Q76LL6_FHOD3_MOUSE__chr18_1_24754234_24754329_ENSMUST00000234462	|generic|sp_Q76LL6-2_FHOD3_MOUSE__chr18_1_24754234_24754329_ENSMUST00000234462	|generic|sp_Q76LL6-4_FHOD3_MOUSE__chr18_1_24754234_24754329_ENSMUST00000234462	|generic|sp_Q9DBD5_PELP1_MOUSE	|generic|tr_Q8BZD7_Q8BZD7_MOUSE_REVERSED	|generic|sp_Q80Z10_ASTN2_MOUSE	|generic|sp_Q80Z10-2_ASTN2_MOUSE	|generic|tr_Q8CHD5_Q8CHD5_MOUSE__chr19_1_45518810_45518923_ENSMUST00000225662_REVERSED	|generic|sp_P10284_HXB4_MOUSE	|generic|sp_Q80Z10-3_ASTN2_MOUSE	|generic|tr_A0A571BEJ5_A0A571BEJ5_MOUSE	|generic|tr_A0A571BEJ5_A0A571BEJ5_MOUSE_REVERSED	|generic|sp_D7PDD4_G6B_MOUSE_REVERSED|
"""index: 4698, intensity: 2696.0, mobility: 0.924"""	0.242654	0.00363071	0.0391954	RWSELDVWY	generic|IP_1096961_TX=10090_REVERSED|
"""index: 1050, intensity: 5390.0, mobility: 0.830"""	0.233582	0.00407955	0.0413515	LLAPPLRCE	generic|IP_1073212_TX=10090_REVERSED|
"""index: 9039, intensity: 4059.0, mobility: 0.890"""	0.219134	0.00456158	0.0450271	LAPPRPYPTW	generic|IP_1094526_TX=10090_REVERSED|
"""index: 2669, intensity: 3190.0, mobility: 0.785"""	0.212399	0.00503271	0.0468474	APNLCDVK	generic|sp_Q9Z1T6_FYV1_MOUSE__chr1_1_65233771_65233863_ENSMUST00000190058__II_1037726_REVERSED	|generic|tr_D3Z5N5_D3Z5N5_MOUSE__chr1_1_65233771_65233863_ENSMUST00000190058_REVERSED	|generic|sp_Q9Z1T6-1_FYV1_MOUSE__chr1_1_65233771_65233863_ENSMUST00000190058_REVERSED|
"""index: 9582, intensity: 3115.0, mobility: 0.926"""	0.203897	0.00544554	0.0492479	FTYTCLTRK	generic|IP_1059415_TX=10090_REVERSED|
"""index: 1432, intensity: 3003.0, mobility: 0.810"""	0.176775	0.00574163	0.0577305	LSVGTLPQP	generic|chr9_1_107947976_107948251_ENSMUST00000035700__IP_843486_TX=10090_REVERSED|
"""index: 1017, intensity: 2504.0, mobility: 0.803"""	0.13672	0.00621118	0.0728864	LLAPPLRCE	generic|IP_1073212_TX=10090_REVERSED|
"""index: 17012, intensity: 3175.0, mobility: 0.877"""	0.136057	0.00665399	0.0731667	GWRHAMSSLR	generic|IP_950326_TX=10090_REVERSED|
"""index: 8314, intensity: 5320.0, mobility: 0.884"""	0.131091	0.00665484	0.0753003	MVESDASPHQVG	generic|chr6_1_107569024_107569116_ENSMUST00000049285_REVERSED|
"""index: 17078, intensity: 6287.0, mobility: 1.111"""	0.0342012	0.00704225	0.130687	GEVYRTVFLWPYGL	generic|tr_Q3ULK5_Q3ULK5_MOUSE_REVERSED|
"""index: 4319, intensity: 4370.0, mobility: 0.962"""	0.0124846	0.00747253	0.147387	QMRLTTYNPRQ	generic|tr_A6P3E3_A6P3E3_MOUSE__chr12_-1_100967989_100968279_ENSMUST00000068411_REVERSED	|generic|tr_Q8CBM5_Q8CBM5_MOUSE__chr12_-1_100967989_100968279_ENSMUST00000068411_REVERSED	|generic|tr_Q7TPU7_Q7TPU7_MOUSE__chr12_-1_100967989_100968279_ENSMUST00000068411_REVERSED	|generic|tr_E9PV80_E9PV80_MOUSE__chr12_-1_100967989_100968279_ENSMUST00000068411_REVERSED	|generic|sp_Q61026_NCOA2_MOUSE__chr12_-1_100967989_100968279_ENSMUST00000068411_REVERSED|
"""index: 1053, intensity: 3571.0, mobility: 0.870"""	0.00762855	0.00789474	0.15137	LGPPGPERLFG	generic|sp_TAU_HUMAN__REVERSED|
"""index: 7348, intensity: 64701.0, mobility: 0.999"""	0.00684297	0.00831146	0.152023	APMTSGGGSGGASSGGAGGSTGGSGGPTGSGGAGGPTSSGGSHKDPMYH	generic|sp_O35740-2_CITE2_MOUSE_REVERSED|
"""index: 10191, intensity: 10767.0, mobility: 1.115"""	-0.000230474	0.00874891	0.158017	GPRMSVALVCRDHLTRTKAHLSDVEWI	generic|II_3475966_TX=10090_REVERSED|
"""index: 22434, intensity: 15094.0, mobility: 0.883"""	-0.000539719	0.00918635	0.158284	HLVLRIRN	generic|IP_1129193_TX=10090_REVERSED|
"""index: 1622, intensity: 2545.0, mobility: 0.778"""	-0.000778974	0.00961959	0.15849	LKTGDNSF	generic|sp_Q8C6G8_WDR26_MOUSE__chr1_-1_181211072_181211362_ENSMUST00000036329__II_1028921_REVERSED	|generic|tr_A0A494BB75_A0A494BB75_MOUSE__chr1_-1_181211072_181211362_ENSMUST00000036329__II_1028921_REVERSED	|generic|tr_E0CYH4_E0CYH4_MOUSE__chr1_-1_181211072_181211362_ENSMUST00000036329__II_1028921_REVERSED	|generic|tr_B2RTG7_B2RTG7_MOUSE__chr1_-1_181197571_181197714_ENSMUST00000036329__II_1028921_REVERSED	|generic|chr1_-1_181191722_181191847_ENSMUST00000036329_REVERSED|
"""index: 11243, intensity: 4558.0, mobility: 0.836"""	-0.00229151	0.01	0.159802	VVQGDTRL	generic|IP_833864_TX=10090_REVERSED|
"""index: 11075, intensity: 6154.0, mobility: 1.165"""	-0.0134289	0.0103806	0.169751	KRPMDKSCYLYLFKNMQSTALRDRIEL	generic|tr_A0A1Y7VNP1_A0A1Y7VNP1_MOUSE__chr12_-1_105626174_105626347_ENSMUST00000220960__II_3471074_REVERSED	|generic|sp_Q80XK6_ATG2B_MOUSE__chr12_-1_105660996_105661238_ENSMUST00000221568_REVERSED|
"""index: 9108, intensity: 6363.0, mobility: 1.054"""	-0.0213647	0.0107388	0.17716	PGDIAVSAAGEGIAKWPRECQRAE	generic|IP_1018169_TX=10090_REVERSED|
"""index: 5260, intensity: 14727.0, mobility: 0.845"""	-0.0288653	0.0111684	0.184414	NLFQMCTW	generic|IP_1102764_TX=10090_REVERSED|
"""index: 8443, intensity: 17043.0, mobility: 1.187"""	-0.0301781	0.011593	0.18571	QQQQQLAKMLERQQRRQEERLQREREEELKQIEA	generic|tr_G3UWR2_G3UWR2_MOUSE__chr1_1_87423213_87423287_ENSMUST00000172964__II_1032087_REVERSED	|generic|sp_Q6Y7W8_GGYF2_MOUSE__chr1_1_87449107_87449145_ENSMUST00000172964__II_1032087_REVERSED	|generic|sp_Q6Y7W8-2_GGYF2_MOUSE__chr1_1_87449107_87449145_ENSMUST00000172964__II_1032090_REVERSED	|generic|tr_G3UYG6_G3UYG6_MOUSE__chr1_1_87449107_87449145_ENSMUST00000172964__II_1032087_REVERSED|
"""index: 9413, intensity: 4654.0, mobility: 1.081"""	-0.0307871	0.0119863	0.186313	GPAPAPAPAPAPAPAPAPAPAPAAAPAPTSAAGGPVASGVSAAPVSAA	generic|sp_Q99PP7_TRI33_MOUSE__chr3_1_103339303_103339347_ENSMUST00000198706__II_981001_REVERSED	|generic|sp_Q99PP7-2_TRI33_MOUSE__chr3_1_103339303_103339347_ENSMUST00000198706_REVERSED|
"""index: 14293, intensity: 4567.0, mobility: 0.905"""	-0.0375644	0.0123985	0.193139	FPLEPNHQHLRLDGPRK	generic|sp_Q3V0E1_CI131_MOUSE_REVERSED|
"""index: 6855, intensity: 3609.0, mobility: 0.831"""	-0.0400303	0.0127932	0.195674	PLSQETHCAERRCPVK	generic|IP_1028972_TX=10090_REVERSED|
"""index: 10490, intensity: 4493.0, mobility: 1.122"""	-0.0456907	0.0132084	0.201597	GNLMLVRTQGVFSLVLTDDTERGPDSRL	generic|sp_Q3U1J4_DDB1_MOUSE__chr19_1_10625211_10625339_ENSMUST00000236937_REVERSED	|generic|tr_A0A494BBJ6_A0A494BBJ6_MOUSE_REVERSED|
"""index: 16360, intensity: 4308.0, mobility: 1.012"""	-0.0474375	0.0136054	0.203455	YVKKSTPTAEEED	generic|tr_F2Z493_F2Z493_MOUSE_REVERSED	|generic|tr_O89008_O89008_MOUSE_REVERSED	|generic|tr_Q3SXV1_Q3SXV1_MOUSE_REVERSED|
"""index: 185, intensity: 160922.0, mobility: 0.867"""	-0.0507724	0.0139241	0.20704	LPLDQMKTK	generic|IP_1036771_TX=10090_REVERSED	|generic|IP_1036763_TX=10090_REVERSED|
"""index: 10367, intensity: 3136.0, mobility: 0.924"""	-0.067098	0.014346	0.225341	LQLTLPGWQPLFPNFPPPWP	generic|chr7_1_27280832_27281128_ENSMUST00000079258__IP_895606_TX=10090_REVERSED|
"""index: 23347, intensity: 99907.0, mobility: 1.127"""	-0.0681103	0.0146751	0.226517	TATAAAAAAAAAAAAAAAGQLLRGGGPGYLRRLKPPLHLEAEFPA	generic|sp_O35085_ARX_MOUSE_REVERSED|
"""index: 19203, intensity: 20097.0, mobility: 0.940"""	-0.0729603	0.0150502	0.23222	NRVPIDQQII	generic|sp_P28665_MUG1_MOUSE__chr6_1_121850317_121850358_ENSMUST00000148563__IP_899784_REVERSED	|generic|IP_899785_TX=10090_REVERSED	|generic|IP_899770_TX=10090_REVERSED|
"""index: 10275, intensity: 6033.0, mobility: 1.044"""	-0.0755775	0.015391	0.235344	ERDPNPINELIMKAQQFHKSA	generic|sp_Q6PHQ8_NAA35_MOUSE__chr13_1_59595351_59595386_ENSMUST00000225670__II_1108419_REVERSED|
"""index: 7565, intensity: 4763.0, mobility: 1.080"""	-0.0790904	0.0158004	0.239589	MFFLLMTKSFHGLIGVVAFTMGAFYCFTDGVFVRSPYWNHYLL	generic|sp_P42867_GPT_MOUSE__chr9_1_44328145_44328174_ENSMUST00000215248__II_3504964_REVERSED	|generic|tr_Q9CPT1_Q9CPT1_MOUSE__chr9_1_44328145_44328174_ENSMUST00000215248_REVERSED|
"""index: 301, intensity: 2857.0, mobility: 0.987"""	-0.0793225	0.016196	0.239872	TEHMNEWFKAVY	generic|II_3461063_TX=10090_REVERSED	|generic|tr_A0A338P6X1_A0A338P6X1_MOUSE_REVERSED	|generic|tr_K7N6Z2_K7N6Z2_MOUSE_REVERSED|
"""index: 3797, intensity: 3116.0, mobility: 0.911"""	-0.0831529	0.0165563	0.244573	RHHCQLYLY	generic|IP_2481128_TX=10090_REVERSED|
"""index: 10176, intensity: 15429.0, mobility: 1.124"""	-0.0881396	0.0169632	0.2508	SLQLDSPKLNKIYRNVYSMLIPTVYSEM	generic|chr15_1_35371964_35372146_ENSMUST00000227309_REVERSED|
"""index: 3267, intensity: 3181.0, mobility: 0.898"""	-0.0906961	0.0172555	0.254039	MKLSCRVHL	generic|IP_1104741_TX=10090_REVERSED|
"""index: 20739, intensity: 3688.0, mobility: 1.157"""	-0.100605	0.0176591	0.266894	WTHIKQPWTRQRFS	generic|IP_1092699_TX=10090_REVERSED|
"""index: 11388, intensity: 3492.0, mobility: 1.037"""	-0.101465	0.0180624	0.268032	YLDILVMYLPNF	generic|IP_1118068_TX=10090_REVERSED|
"""index: 15967, intensity: 48645.0, mobility: 0.960"""	-0.102553	0.0184729	0.269476	KQLPLQMKKP	generic|chr13_-1_114307811_114307855_ENSMUST00000022286_REVERSED|
"""index: 154, intensity: 6293.0, mobility: 0.821"""	-0.104266	0.0188447	0.271763	GHVQIARL	generic|sp_Q8CGT6_PIWL4_MOUSE__II_852877_REVERSED	|generic|sp_Q8CGT6-2_PIWL4_MOUSE__II_852881_REVERSED	|generic|tr_A0A0R4J0Y7_A0A0R4J0Y7_MOUSE_REVERSED	|generic|sp_Q8CGT6-3_PIWL4_MOUSE_REVERSED|
"""index: 789, intensity: 2827.0, mobility: 0.841"""	-0.106931	0.0192465	0.27535	APPPRPPPEP	generic|sp_Q9D6E4_TTC9B_MOUSE_REVERSED|
"""index: 12033, intensity: 10737.0, mobility: 0.833"""	-0.108053	0.019656	0.27687	HAALIPYK	generic|IP_1132659_TX=10090_REVERSED|
"""index: 14078, intensity: 7983.0, mobility: 0.907"""	-0.109162	0.0200573	0.278379	CLVDVHLLPGTTVFWPLFCSWE	generic|IP_921081_TX=10090_REVERSED|
"""index: 1592, intensity: 2558.0, mobility: 0.842"""	-0.110356	0.0204666	0.28001	RMLVKDVKGETSNV	generic|tr_H3BJG4_H3BJG4_MOUSE__chr12_-1_101877951_101878118_ENSMUST00000177480__II_1112908_REVERSED	|generic|tr_B2RY51_B2RY51_MOUSE__chr12_-1_101877951_101878118_ENSMUST00000177480_REVERSED	|generic|tr_E9Q512_E9Q512_MOUSE__chr12_-1_101877951_101878118_ENSMUST00000177480_REVERSED	|generic|tr_Q811I5_Q811I5_MOUSE__chr12_-1_101877951_101878118_ENSMUST00000177480_REVERSED|
"""index: 10997, intensity: 4285.0, mobility: 1.131"""	-0.111382	0.0208504	0.281417	SADWVVVTHDFSGTIIRDGSTDFSLSIIEAL	generic|tr_D3Z7A5_D3Z7A5_MOUSE__II_1032689_REVERSED	|generic|tr_Q9D4T2_Q9D4T2_MOUSE__II_1032689_REVERSED|
"""index: 4750, intensity: 3183.0, mobility: 1.006"""	-0.113482	0.0212418	0.284312	MVWSSLNGQPKQP	generic|IP_929060_TX=10090_REVERSED|
"""index: 3002, intensity: 3942.0, mobility: 1.054"""	-0.115137	0.021615	0.286611	FLQASETKTMNKDLKNAEQQSSPEE	generic|tr_Q3T994_Q3T994_MOUSE__chrX_-1_20202704_20202754_ENSMUST00000151845__II_845472_REVERSED	|generic|tr_A8E634_A8E634_MOUSE__chrX_-1_20202704_20202754_ENSMUST00000151845__II_845472_REVERSED	|generic|sp_Q8BZ00_SL9A9_MOUSE__chrX_-1_20202704_20202754_ENSMUST00000151845__II_845472_REVERSED	|generic|tr_Q499E9_Q499E9_MOUSE_REVERSED|
"""index: 10536, intensity: 12878.0, mobility: 0.894"""	-0.118844	0.0219601	0.291805	LVETGMLRPL	generic|tr_Q6GQX7_Q6GQX7_MOUSE_REVERSED	|generic|tr_E9Q295_E9Q295_MOUSE_REVERSED|
"""index: 18556, intensity: 7650.0, mobility: 1.016"""	-0.125227	0.0223668	0.300903	ERAKQAMERLK	generic|tr_A0A0B4J1E2_A0A0B4J1E2_MOUSE__chr12_-1_87450518_87450655_ENSMUST00000222579_REVERSED	|generic|tr_Q9CV75_Q9CV75_MOUSE_REVERSED	|generic|sp_Q9CSN1_SNW1_MOUSE__chr12_-1_87450518_87450655_ENSMUST00000222579_REVERSED|
"""index: 11028, intensity: 4035.0, mobility: 1.038"""	-0.126174	0.022755	0.302269	KPESGRVEPGILSYAQPALGPQQPAAESSLTRQ	generic|sp_Q8R373_CLMP_MOUSE_REVERSED|
"""index: 2379, intensity: 13730.0, mobility: 1.016"""	-0.128539	0.0231613	0.305702	ESPAPPPFRPEER	generic|tr_Q9D0Q5_Q9D0Q5_MOUSE__IP_991910_REVERSED|
"""index: 9765, intensity: 4601.0, mobility: 1.140"""	-0.128749	0.0235581	0.306007	YETPAPPLKQKPMTWTASPKEESHTELKK	generic|IP_855446_TX=10090_REVERSED|
"""index: 3500, intensity: 3416.0, mobility: 0.895"""	-0.130027	0.0239545	0.307875	RTQKASASGMWPARVGVP	generic|chr8_-1_25169208_25169285_ENSMUST00000084512__IP_865428_TX=10090_REVERSED|
"""index: 8534, intensity: 5924.0, mobility: 1.107"""	-0.132287	0.0243309	0.311195	KLSAQDMPQPHTTLLSSGSVYSVKEYHSQIIWNSSGLAYGSSLPTV	generic|tr_A0A0R4J0J5_A0A0R4J0J5_MOUSE__chr14_1_64992989_64993117_ENSMUST00000224593_REVERSED	|generic|sp_Q8K114_INT9_MOUSE__chr14_1_64992989_64993117_ENSMUST00000224593_REVERSED	|generic|sp_Q8K114-2_INT9_MOUSE__chr14_1_64992989_64993117_ENSMUST00000224593_REVERSED|
"""index: 13381, intensity: 2974.0, mobility: 0.943"""	-0.135653	0.0246664	0.316187	IPGSMKQKEKM	generic|sp_Q61687_ATRX_MOUSE__chrX_-1_105823701_105823787_ENSMUST00000127221__II_831317_REVERSED	|generic|tr_Q8C4Z6_Q8C4Z6_MOUSE_REVERSED	|generic|tr_Q8BSH0_Q8BSH0_MOUSE_REVERSED	|generic|tr_F6RDB7_F6RDB7_MOUSE_REVERSED|
"""index: 25342, intensity: 4015.0, mobility: 1.495"""	-0.140286	0.0250505	0.323145	TRPRRNRVLQPR	generic|IP_911732_TX=10090_REVERSED|
"""index: 139, intensity: 5814.0, mobility: 1.021"""	-0.14415	0.0253623	0.329026	TEHMNEWFKAVY	generic|II_3461063_TX=10090_REVERSED	|generic|tr_A0A338P6X1_A0A338P6X1_MOUSE_REVERSED	|generic|tr_K7N6Z2_K7N6Z2_MOUSE_REVERSED|
"""index: 1334, intensity: 3019.0, mobility: 0.752"""	-0.15053	0.0257545	0.338889	IDDARVGP	generic|sp_Q80T14_FRAS1_MOUSE_REVERSED|
"""index: 7783, intensity: 24093.0, mobility: 0.954"""	-0.152987	0.0261359	0.342738	QPFCACPAPNQKTKLMTKK	generic|IP_1057369_TX=10090_REVERSED|
"""index: 4431, intensity: 3821.0, mobility: 0.928"""	-0.15396	0.026538	0.34427	MHGAAELHDRLRGATVANGTHP	generic|sp_A4FUP9_GL1D1_MOUSE_REVERSED	|generic|sp_A4FUP9-2_GL1D1_MOUSE_REVERSED|
"""index: 4182, intensity: 3003.0, mobility: 1.190"""	-0.154673	0.0269293	0.345394	HQMYIIYLMCFLGLPPSV	generic|IP_882461_TX=10090_REVERSED|
"""index: 14126, intensity: 18516.0, mobility: 0.930"""	-0.155776	0.0273312	0.34714	WRLVVFSR	generic|IP_1062420_TX=10090_REVERSED|
"""index: 3442, intensity: 2793.0, mobility: 1.008"""	-0.156274	0.0277331	0.347931	TPPPPQQPALQPQV	generic|sp_O08789_MNT_MOUSE__chr11_1_74836890_74836952_ENSMUST00000133217_REVERSED	|generic|tr_Q3UGG9_Q3UGG9_MOUSE_REVERSED|
"""index: 888, intensity: 3978.0, mobility: 0.754"""	-0.156404	0.0280674	0.348138	ASLAKDLA	generic|sp_Q921W0_CHM1A_MOUSE__chr8_-1_123206140_123206211_ENSMUST00000167655__II_860458_REVERSED|
"""index: 5732, intensity: 3182.0, mobility: 0.840"""	-0.160414	0.0284569	0.354541	FNMKNFDE	generic|sp_E9Q4P1_WDFY1_MOUSE__chr1_-1_79761560_79761658_ENSMUST00000187005__II_1033029_REVERSED	|generic|tr_D3Z057_D3Z057_MOUSE__chr1_-1_79761560_79761658_ENSMUST00000187005_REVERSED	|generic|tr_Q9DAD3_Q9DAD3_MOUSE__chr1_-1_79761560_79761658_ENSMUST00000187005_REVERSED|
"""index: 17129, intensity: 9466.0, mobility: 0.937"""	-0.161112	0.0288577	0.355664	SLVEQYTLEKWEELTREKAEVSEDYPEAEPED	generic|tr_Q6PG57_Q6PG57_MOUSE__chr15_-1_89146467_89146517_ENSMUST00000230734__II_3485440_REVERSED	|generic|sp_Q9WUI1_MK11_MOUSE__chr15_-1_89146467_89146517_ENSMUST00000230734__II_3485440_REVERSED	|generic|tr_Q3TT60_Q3TT60_MOUSE__chr15_-1_89146467_89146517_ENSMUST00000230734__II_3485440_REVERSED	|generic|tr_Q6P243_Q6P243_MOUSE__chr15_-1_89146467_89146517_ENSMUST00000230734_REVERSED|
"""index: 3948, intensity: 4362.0, mobility: 0.936"""	-0.16149	0.0292585	0.356273	AEEQIQQQLA	generic|tr_F6PZI9_F6PZI9_MOUSE__chr10_1_81647130_81647177_ENSMUST00000154707__II_1146526_REVERSED	|generic|tr_Q8VD21_Q8VD21_MOUSE__chr10_1_81647130_81647177_ENSMUST00000154707_REVERSED	|generic|tr_Q9CYE0_Q9CYE0_MOUSE__chr10_1_81647130_81647177_ENSMUST00000154707_REVERSED	|generic|sp_Q80VM7_ANR24_MOUSE__chr10_1_81647130_81647177_ENSMUST00000154707_REVERSED|
"""index: 1759, intensity: 2719.0, mobility: 0.983"""	-0.161633	0.0295291	0.356504	LWTTPTSAQSDNR	generic|chr16_-1_23496080_23496166_ENSMUST00000089883_REVERSED|
"""index: 2040, intensity: 16942.0, mobility: 0.930"""	-0.166438	0.0298686	0.3643	LVAPPLSLCIGEG	generic|IP_980629_TX=10090_REVERSED|
"""index: 16752, intensity: 4176.0, mobility: 1.039"""	-0.168394	0.0302307	0.367503	CNITGGEDAELFQVIQCSSKEWIFIH	generic|tr_A2AHY8_A2AHY8_MOUSE_REVERSED	|generic|tr_Q01078_Q01078_MOUSE_REVERSED|
"""index: 4059, intensity: 4240.0, mobility: 0.801"""	-0.16953	0.0306163	0.369371	PAEPPVMVHLQAPRSR	generic|sp_Q7TSU7_KIRR2_MOUSE__II_894008_REVERSED	|generic|II_894011_TX=10090_REVERSED	|generic|tr_B2RXY2_B2RXY2_MOUSE_REVERSED|
"""index: 5673, intensity: 3028.0, mobility: 0.856"""	-0.1707	0.0310139	0.3713	LMTWLRPT	generic|chr5_1_135734697_135734922_ENSMUST00000005651__IP_929367_TX=10090_REVERSED	|generic|chr5_1_135734682_135734922_ENSMUST00000005651__IP_929367_TX=10090_REVERSED|
"""index: 9223, intensity: 5398.0, mobility: 0.943"""	-0.172026	0.0313741	0.373495	GSKNLRGTLNVVIKGARHDDIIEFEGIYGHK	generic|IP_1142318_TX=10090_REVERSED|
"""index: 2898, intensity: 4790.0, mobility: 0.927"""	-0.172911	0.0317712	0.374965	VFLNRMVRE	generic|tr_D6RHP2_D6RHP2_MOUSE__chr16_1_13122139_13122195_ENSMUST00000141024__II_1083409_REVERSED	|generic|tr_Q9CXC7_Q9CXC7_MOUSE__chr16_1_13122139_13122195_ENSMUST00000141024__II_1083395_REVERSED	|generic|sp_Q9QZD4_XPF_MOUSE__chr16_1_13148170_13148259_ENSMUST00000129049__II_1083399_REVERSED	|generic|tr_F7A043_F7A043_MOUSE__chr16_1_13122139_13122195_ENSMUST00000141024__II_1083401_REVERSED	|generic|tr_Q3UEU6_Q3UEU6_MOUSE__chr16_1_13122139_13122195_ENSMUST00000141024_REVERSED	|generic|tr_Q3UUC1_Q3UUC1_MOUSE__chr16_1_13122139_13122195_ENSMUST00000141024_REVERSED|
"""index: 5332, intensity: 9914.0, mobility: 1.072"""	-0.173331	0.0321429	0.375663	NMKERQRARQLEQNKEELQAEMQRLREEINGHREEAKR	generic|tr_B2RXQ2_B2RXQ2_MOUSE__II_879772_REVERSED	|generic|tr_B8QI33_B8QI33_MOUSE__II_879772_REVERSED|
"""index: 3292, intensity: 2697.0, mobility: 0.958"""	-0.175614	0.0324624	0.379472	MQNVREVHLEE	generic|sp_Q8K3J5_ZN131_MOUSE_REVERSED	|generic|sp_Q8K3J5-2_ZN131_MOUSE_REVERSED|
"""index: 3989, intensity: 3753.0, mobility: 0.940"""	-0.178904	0.0328583	0.385002	HHSLPLASWQWRRPSGPPRHQY	generic|chr11_1_104310269_104310472_ENSMUST00000106992__IP_1128094_TX=10090_REVERSED|
"""index: 781, intensity: 3348.0, mobility: 0.794"""	-0.179077	0.0332278	0.385293	PLASSSQAEIPHSQMR	generic|IP_890413_TX=10090_REVERSED|
"""index: 1356, intensity: 4116.0, mobility: 0.811"""	-0.180964	0.0336234	0.388488	EDPLIYED	generic|sp_Q0P5X1_LRIQ1_MOUSE_REVERSED	|generic|sp_Q0P5X1-2_LRIQ1_MOUSE_REVERSED	|generic|tr_D3Z1J9_D3Z1J9_MOUSE_REVERSED|
"""index: 834, intensity: 3777.0, mobility: 0.851"""	-0.181635	0.0339921	0.389628	PCMDLMEQK	generic|IP_987755_TX=10090_REVERSED|
"""index: 22134, intensity: 8409.0, mobility: 1.059"""	-0.182163	0.0343874	0.390525	QEMNMNEKHKYLWFALYEIPD	generic|tr_E0CXB0_E0CXB0_MOUSE_REVERSED	|generic|sp_Q9D9T0_DYDC1_MOUSE_REVERSED	|generic|sp_Q9D9T0-2_DYDC1_MOUSE_REVERSED|
"""index: 9026, intensity: 4113.0, mobility: 1.073"""	-0.182429	0.0347414	0.390978	LEVRSVSTLTVSESM	generic|chr6_-1_47532908_47540786_ENSMUST00000081721__IP_921742_TX=10090_REVERSED|
"""index: 23642, intensity: 5406.0, mobility: 1.233"""	-0.183234	0.0351362	0.39235	ATCLRTPWP	generic|IP_1005415_TX=10090_REVERSED|
"""index: 3116, intensity: 4289.0, mobility: 0.937"""	-0.183591	0.035475	0.392958	NMETKDSNCLI	generic|sp_Q9ER65_CSTN2_MOUSE_REVERSED	|generic|sp_Q9ER65-2_CSTN2_MOUSE_REVERSED|
"""index: 9850, intensity: 18255.0, mobility: 0.959"""	-0.185145	0.0358409	0.395617	LMNPDAFVSFLDKDQLVG	generic|tr_A0A1L1SRT5_A0A1L1SRT5_MOUSE__II_3456338_REVERSED	|generic|sp_Q91W67_UBL7_MOUSE__II_3456338_REVERSED	|generic|tr_Q52L66_Q52L66_MOUSE__II_3456338_REVERSED	|generic|tr_A0A1L1SU68_A0A1L1SU68_MOUSE_REVERSED|
"""index: 20461, intensity: 3337.0, mobility: 0.874"""	-0.185552	0.0362062	0.396315	SVLLFLLMTKRR	generic|tr_B2RRB7_B2RRB7_MOUSE_REVERSED	|generic|sp_Q497L8-2_S22AG_MOUSE_REVERSED|
"""index: 5400, intensity: 2623.0, mobility: 0.931"""	-0.18746	0.0365998	0.399597	CHWSETRQDE	generic|sp_Q8K4E0_ALMS1_MOUSE_REVERSED	|generic|tr_A0A1D5RMI8_A0A1D5RMI8_MOUSE_REVERSED|
"""index: 13952, intensity: 4593.0, mobility: 0.936"""	-0.188102	0.0369933	0.400703	FVQYFQERL	generic|IP_3462186_TX=10090_REVERSED|
"""index: 1961, intensity: 5098.0, mobility: 0.846"""	-0.188262	0.0372841	0.400979	RSVHLPGDGGRYMNAGLEHR	generic|tr_Q8BIU1_Q8BIU1_MOUSE_REVERSED	|generic|sp_Q8BJ64_CHDH_MOUSE_REVERSED|
"""index: 12211, intensity: 3558.0, mobility: 0.942"""	-0.195883	0.0376766	0.414258	HIYIETCANQGRTGGDLLKQCRALQAKFDTKMN	generic|sp_Q9DCH2_POP7_MOUSE_REVERSED|
"""index: 10516, intensity: 30113.0, mobility: 1.174"""	-0.196004	0.0380691	0.414471	NRLARKMDRNRLSYIFPNLMPTVVTYMM	generic|tr_Q8VGJ7_Q8VGJ7_MOUSE_REVERSED|
"""index: 10576, intensity: 3374.0, mobility: 1.092"""	-0.196023	0.0384615	0.414504	SELTKVHETLSERKFDSPVPITVEPPW	generic|tr_B2BBR9_B2BBR9_MOUSE__II_1007720_REVERSED	|generic|tr_B2BBR7_B2BBR7_MOUSE__II_1007720_REVERSED	|generic|tr_A0A5F8MPJ5_A0A5F8MPJ5_MOUSE__II_1007720_REVERSED	|generic|tr_B2BBR8_B2BBR8_MOUSE__II_1007720_REVERSED	|generic|tr_B2BBR6_B2BBR6_MOUSE__II_1007720_REVERSED	|generic|sp_Q4U4S6_XIRP2_MOUSE__II_1007720_REVERSED|
"""index: 4538, intensity: 3586.0, mobility: 1.002"""	-0.196435	0.0388083	0.415228	EGPICLAMQPSFMKQTRPWFRWSTKPM	generic|chr4_-1_53085289_53086126_ENSMUST00000030010__IP_962997_TX=10090_REVERSED	|generic|chr4_-1_53085989_53086126_ENSMUST00000030010_REVERSED|
"""index: 18889, intensity: 7121.0, mobility: 0.965"""	-0.198225	0.0392003	0.418384	FGVDRKFHL	generic|IP_1117369_TX=10090_REVERSED|
"""index: 5549, intensity: 3281.0, mobility: 1.042"""	-0.199157	0.0393762	0.420033	WTGWSSVPSMQFR	generic|IP_865229_TX=10090_REVERSED|
"""index: 16168, intensity: 2789.0, mobility: 1.022"""	-0.205503	0.0397351	0.431345	FLMSKSIMGMEL	generic|IP_1060495_TX=10090_REVERSED|
"""index: 10690, intensity: 2599.0, mobility: 1.237"""	-0.207238	0.0400778	0.434464	SPKKEALHHPEQADLTMSLDTESPIYKVVDVTLQPS	generic|tr_A0A286YEB1_A0A286YEB1_MOUSE__chr14_-1_36878968_36879015_ENSMUST00000090024_REVERSED	|generic|tr_A0A0R4J2A7_A0A0R4J2A7_MOUSE__chr14_-1_36878968_36879015_ENSMUST00000090024_REVERSED	|generic|sp_Q3UHI0-2_CCSE2_MOUSE__chr14_-1_36878968_36879015_ENSMUST00000090024_REVERSED|
"""index: 2808, intensity: 2517.0, mobility: 1.164"""	-0.208603	0.0404512	0.436925	HSFNPNMSH	generic|IP_3488496_TX=10090_REVERSED|
"""index: 7117, intensity: 13801.0, mobility: 0.894"""	-0.209355	0.0408243	0.438284	ETVEGRLNNESTLEEWTFLLSDTVEGFPN	generic|sp_Q8CII2_CD123_MOUSE__chr2_-1_5821272_5821352_ENSMUST00000124287__II_1015259_REVERSED|
"""index: 24439, intensity: 3132.0, mobility: 0.919"""	-0.21016	0.041197	0.439741	QGQATTAGADLL	generic|IP_1036893_TX=10090_REVERSED|
"""index: 20395, intensity: 4261.0, mobility: 1.022"""	-0.210842	0.0415534	0.440978	MLTLLDLVLGVGN	generic|IP_827747_TX=10090_REVERSED	|generic|sp_Q8BUH7_RNF26_MOUSE_REVERSED	|generic|sp_Q8BUH7-2_RNF26_MOUSE_REVERSED	|generic|tr_E9PVG0_E9PVG0_MOUSE_REVERSED	|generic|tr_A0A1L1SUH0_A0A1L1SUH0_MOUSE_REVERSED|
"""index: 22162, intensity: 3809.0, mobility: 0.944"""	-0.212305	0.0419417	0.443636	VRRWAILNRVSVR	generic|chr10_1_59702661_59702726_ENSMUST00000165563_REVERSED|
"""index: 20743, intensity: 3023.0, mobility: 1.019"""	-0.212481	0.0423137	0.443955	HSDSVVTFVILSNGMMSAVYFISSFVFLFLQINWSNTL	generic|tr_Q8VF10_Q8VF10_MOUSE_REVERSED|
"""index: 1718, intensity: 4278.0, mobility: 0.983"""	-0.213279	0.0426687	0.44541	WLWCHSPTRMK	generic|chr4_1_9449425_9449496_ENSMUST00000038841_REVERSED|
"""index: 12508, intensity: 4051.0, mobility: 1.045"""	-0.214221	0.0429068	0.447128	ERDPNPINELIMKAQQFHKSA	generic|sp_Q6PHQ8_NAA35_MOUSE__chr13_1_59595351_59595386_ENSMUST00000225670__II_1108419_REVERSED|
"""index: 5689, intensity: 3667.0, mobility: 0.990"""	-0.218868	0.0432934	0.455651	SHAMIPTSSFIGPKRWSCTSKVVSM	generic|IP_3490768_TX=10090_REVERSED|
"""index: 14328, intensity: 3796.0, mobility: 1.064"""	-0.219665	0.0436293	0.45712	AVLTESANEPIAKTVSSMIVEPANDNIDLVKVSLTCKASLGGGDTAQ	generic|tr_Q925L1_Q925L1_MOUSE_REVERSED	|generic|tr_Q91XZ9_Q91XZ9_MOUSE_REVERSED|
"""index: 16616, intensity: 4655.0, mobility: 0.983"""	-0.222387	0.0439645	0.462155	TYVYVYINHLITNNYVYIHIYMYVYIH	generic|IP_968025_TX=10090_REVERSED|
"""index: 681, intensity: 2907.0, mobility: 0.984"""	-0.224997	0.0443502	0.467005	STGQLDAAPCPAER	generic|IP_950562_TX=10090_REVERSED|
"""index: 25799, intensity: 7723.0, mobility: 1.380"""	-0.225406	0.0446669	0.467767	LLLAARLGRRLLR	generic|IP_932628_TX=10090_REVERSED|
"""index: 12397, intensity: 3274.0, mobility: 1.062"""	-0.226897	0.0449481	0.47055	DACYKNDEERLLKSLILQHQENLKQAKE	generic|sp_Q91VZ6_SMAP1_MOUSE__chr1_-1_23849295_23849438_ENSMUST00000133398__II_1043053_REVERSED|
"""index: 6935, intensity: 3747.0, mobility: 0.794"""	-0.230384	0.0453323	0.477085	ALSVYSVRDSQPR	generic|II_3492161_TX=10090_REVERSED|
"""index: 17562, intensity: 3498.0, mobility: 0.944"""	-0.230881	0.0457165	0.478018	RKLLSNVTDM	generic|IP_1033390_TX=10090_REVERSED|
"""index: 11674, intensity: 5262.0, mobility: 1.065"""	-0.231965	0.0460829	0.48006	ISKYHFLGEFHNPCSASVNLVATI	generic|tr_Q2M4K0_Q2M4K0_MOUSE_REVERSED	|generic|sp_Q05922_DUS2_MOUSE_REVERSED|
"""index: 18586, intensity: 5950.0, mobility: 0.910"""	-0.232909	0.0462892	0.481839	KVRRCERD	generic|tr_A0A0B6VRD5_A0A0B6VRD5_MOUSE_REVERSED	|generic|sp_Q8QZX0_SBK1_MOUSE_REVERSED	|generic|tr_A0A5F8MPV4_A0A5F8MPV4_MOUSE_REVERSED|
"""index: 5938, intensity: 2878.0, mobility: 0.774"""	-0.235907	0.0466718	0.487511	SVDMVVVT	generic|sp_Q8R3P6_INT14_MOUSE__chr9_1_64972710_64972814_ENSMUST00000215789_REVERSED	|generic|sp_Q8R3P6-2_INT14_MOUSE__chr9_1_64972710_64972814_ENSMUST00000215789_REVERSED|
"""index: 18268, intensity: 4427.0, mobility: 1.085"""	-0.236135	0.0470363	0.487942	MKSQHLVGPRKADRGRFAQRPMLATMDR	generic|IP_863114_TX=10090_REVERSED|
"""index: 14386, intensity: 3296.0, mobility: 0.964"""	-0.237598	0.0474006	0.49072	RMRQGVALELYLLPMGEVILM	generic|sp_Q8VDB9_S620A_MOUSE__II_840599_REVERSED	|generic|sp_O88575_S620B_MOUSE__II_840606_REVERSED	|generic|tr_Q8C604_Q8C604_MOUSE__II_840618_REVERSED	|generic|II_840622_TX=10090_REVERSED	|generic|tr_E9Q0H0_E9Q0H0_MOUSE_REVERSED	|generic|tr_A0A1L1STV0_A0A1L1STV0_MOUSE_REVERSED|
"""index: 2582, intensity: 2973.0, mobility: 0.785"""	-0.238041	0.0477646	0.491563	KDVPLAPK	generic|tr_E9QLR8_E9QLR8_MOUSE__II_882704_REVERSED	|generic|tr_Q5SEK5_Q5SEK5_MOUSE__II_882704_REVERSED	|generic|tr_Q3UH62_Q3UH62_MOUSE_REVERSED	|generic|sp_Q924W6_TRI66_MOUSE_REVERSED	|generic|sp_Q924W6-2_TRI66_MOUSE_REVERSED	|generic|tr_E9PZP2_E9PZP2_MOUSE_REVERSED	|generic|tr_B2RQQ4_B2RQQ4_MOUSE_REVERSED|
"""index: 20641, intensity: 2567.0, mobility: 0.816"""	-0.238231	0.0481467	0.491925	IYFVLASLMCEQMQASALWQVS	generic|IP_1085859_TX=10090_REVERSED|
"""index: 8650, intensity: 3561.0, mobility: 0.820"""	-0.23935	0.0485288	0.494055	DSSISVRLHLYCSNR	generic|IP_949561_TX=10090_REVERSED|
"""index: 10641, intensity: 7352.0, mobility: 0.975"""	-0.239386	0.0488923	0.494123	SFPIEGIVILMISMTELCPVMEKSYMKKKQNPTK	generic|IP_1097994_TX=10090_REVERSED|
"""index: 11395, intensity: 4070.0, mobility: 0.925"""	-0.239847	0.0492554	0.495002	ATELEILIEGLFESEEER	generic|tr_Q0VF51_Q0VF51_MOUSE__II_3494759_REVERSED	|generic|tr_D9HP81_D9HP81_MOUSE__II_3494759_REVERSED	|generic|sp_Q9EQZ7_RIMS2_MOUSE__II_3494759_REVERSED	|generic|tr_Q6ZQ55_Q6ZQ55_MOUSE__II_3482784_REVERSED	|generic|tr_A0A2I3BRM1_A0A2I3BRM1_MOUSE__II_3482784_REVERSED	|generic|sp_Q9EQZ7-3_RIMS2_MOUSE_REVERSED|
"""index: 9577, intensity: 3076.0, mobility: 0.921"""	-0.241033	0.0495616	0.497266	KCPPVLAEGATSSFKAPSIKSNSY	generic|sp_Q8BVZ5_IL33_MOUSE_REVERSED	|generic|tr_D3Z6T7_D3Z6T7_MOUSE_REVERSED	|generic|tr_H3BLN5_H3BLN5_MOUSE_REVERSED|
"""index: 10707, intensity: 2729.0, mobility: 1.115"""	-0.243311	0.049791	0.501623	SWSEAPAPRCCRHLPCRATTTRTSGPRLAVA	generic|IP_860979_TX=10090_REVERSED|
"""index: 9822, intensity: 15421.0, mobility: 1.156"""	-0.247587	0.050171	0.509842	LTDEVTDMSLPLWATYIFDLLRQLGAASPV	generic|tr_A2AI76_A2AI76_MOUSE_REVERSED|
"""index: 16660, intensity: 3238.0, mobility: 1.099"""	-0.247606	0.0505511	0.509878	EFEEASSIPSFQSFAPDKLTVESAPTDG	generic|sp_Q6NXK2_ZN532_MOUSE__chr18_1_65682952_65683011_ENSMUST00000182478__II_704848_REVERSED	|generic|tr_S4R2I9_S4R2I9_MOUSE__chr18_1_65682952_65683011_ENSMUST00000182478__II_704848_REVERSED	|generic|tr_S4R1H5_S4R1H5_MOUSE_REVERSED	|generic|sp_Q6NXK2-2_ZN532_MOUSE_REVERSED	|generic|tr_A0A494BBA0_A0A494BBA0_MOUSE_REVERSED	|generic|tr_S4R2D8_S4R2D8_MOUSE_REVERSED	|generic|tr_S4R2T9_S4R2T9_MOUSE_REVERSED	|generic|tr_A0A494BAA7_A0A494BAA7_MOUSE_REVERSED	|generic|tr_S4R2M5_S4R2M5_MOUSE_REVERSED|
"""index: 13460, intensity: 3700.0, mobility: 1.002"""	-0.249401	0.0508925	0.513342	EPPLFSSEDTLVTQNSGETPHFYSLTALEPNIS	generic|sp_Q9D9V2-2_EQTN_MOUSE_REVERSED|
"""index: 7040, intensity: 10714.0, mobility: 0.965"""	-0.250422	0.0512723	0.515314	ERDPNPINELIMKAQQFHKSA	generic|sp_Q6PHQ8_NAA35_MOUSE__chr13_1_59595351_59595386_ENSMUST00000225670__II_1108419_REVERSED|
"""index: 5814, intensity: 6921.0, mobility: 0.882"""	-0.250501	0.0516129	0.515467	MPKPETTVVASQLGFQAWLDMERGTR	generic|IP_1064059_TX=10090_REVERSED|
"""index: 9129, intensity: 88499.0, mobility: 1.147"""	-0.252534	0.0519924	0.519405	VRAGIKRAMSIAYKANNLKEEDDLNETKLLDYNISGPQIADILD	generic|tr_Q3U6N7_Q3U6N7_MOUSE_REVERSED	|generic|sp_Q61233_PLSL_MOUSE_REVERSED	|generic|tr_Q3TJX0_Q3TJX0_MOUSE_REVERSED	|generic|tr_Q3U6Z1_Q3U6Z1_MOUSE_REVERSED|
"""index: 2456, intensity: 4593.0, mobility: 0.914"""	-0.25375	0.0522925	0.521764	QGPPVLSRFPM	generic|tr_F6UY95_F6UY95_MOUSE__II_1137494_REVERSED	|generic|sp_Q6T264_MAML1_MOUSE__II_1137493_REVERSED|
"""index: 2973, intensity: 2568.0, mobility: 0.926"""	-0.25526	0.0526316	0.524699	SNKMASPSPSML	generic|IP_1119040_TX=10090_REVERSED|
"""index: 8045, intensity: 2940.0, mobility: 1.091"""	-0.256845	0.0529301	0.527784	HEAAHHELYTAIYFYLDDRDQPEYFK	generic|tr_Q8C7M6_Q8C7M6_MOUSE__II_967031_REVERSED	|generic|sp_O35242_FAN_MOUSE__II_967034_REVERSED|
"""index: 12594, intensity: 3248.0, mobility: 0.885"""	-0.258757	0.053288	0.531515	LYRRIQTHTHPPHCGPPP	generic|IP_1080780_TX=10090_REVERSED|
"""index: 2090, intensity: 2527.0, mobility: 0.996"""	-0.260831	0.0536456	0.535568	VETEEPSGGRRR	generic|IP_1040458_TX=10090_REVERSED	|generic|IP_1040473_TX=10090_REVERSED|
"""index: 4325, intensity: 2552.0, mobility: 1.153"""	-0.261315	0.0540234	0.536516	KDMRMDRMKSVLET	generic|sp_P28704-2_RXRB_MOUSE__chr17_1_34037196_34037276_ENSMUST00000174033__II_1069650_REVERSED	|generic|tr_A0A068BES4_A0A068BES4_MOUSE__chr17_1_34037196_34037276_ENSMUST00000174033__II_1069634_REVERSED	|generic|tr_Q8VCR0_Q8VCR0_MOUSE__chr17_1_34037196_34037276_ENSMUST00000174033__II_1069634_REVERSED	|generic|tr_A0A068BD65_A0A068BD65_MOUSE__chr17_1_34037196_34037276_ENSMUST00000174033__II_1069634_REVERSED	|generic|tr_A0A068BIV0_A0A068BIV0_MOUSE__chr17_1_34037196_34037276_ENSMUST00000174033__II_1069634_REVERSED	|generic|tr_A0A068BGV8_A0A068BGV8_MOUSE__chr17_1_34037196_34037276_ENSMUST00000174033__II_1069634_REVERSED	|generic|sp_P28704_RXRB_MOUSE__chr17_1_34037196_34037276_ENSMUST00000174033__II_1069634_REVERSED	|generic|tr_A0A068BGT5_A0A068BGT5_MOUSE__chr17_1_34037196_34037276_ENSMUST00000174033__II_1069634_REVERSED	|generic|tr_A0A068BFV6_A0A068BFV6_MOUSE__chr17_1_34037196_34037276_ENSMUST00000174033__II_1069634_REVERSED	|generic|tr_Q3TWJ1_Q3TWJ1_MOUSE__chr17_1_34037196_34037276_ENSMUST00000174033__II_1069634_REVERSED|
"""index: 11777, intensity: 2539.0, mobility: 1.160"""	-0.261652	0.0544012	0.537175	SHCSVFMQLGVDWAWLIQHGRKAVVPMMCAH	generic|IP_3455479_TX=10090_REVERSED|
"""index: 4346, intensity: 13241.0, mobility: 0.874"""	-0.261685	0.0546345	0.537239	FSNEGFCVVR	generic|IP_968944_TX=10090_REVERSED|
"""index: 14988, intensity: 4285.0, mobility: 0.928"""	-0.265799	0.0549906	0.545311	PAELDILAVAEEDTIGEELYFEV	generic|tr_Q9ERM4_Q9ERM4_MOUSE__chr6_1_115926260_115926325_ENSMUST00000141305__II_908755_REVERSED	|generic|tr_Q8C5U2_Q8C5U2_MOUSE__chr6_1_115926260_115926325_ENSMUST00000141305__II_908735_REVERSED	|generic|sp_Q6NWV3_IF122_MOUSE__chr6_1_115926260_115926325_ENSMUST00000141305__II_908735_REVERSED	|generic|tr_E9Q9G8_E9Q9G8_MOUSE__chr6_1_115926260_115926325_ENSMUST00000141305__II_908735_REVERSED	|generic|sp_Q6NWV3-2_IF122_MOUSE__chr6_1_115926260_115926325_ENSMUST00000141305_REVERSED|
"""index: 5717, intensity: 6615.0, mobility: 0.933"""	-0.26627	0.0553256	0.546237	NNSQCFSLLSWQMSLLMSFEVQKPL	generic|IP_1110512_TX=10090_REVERSED|
"""index: 660, intensity: 2648.0, mobility: 0.959"""	-0.267681	0.0555973	0.549015	REEEVCEQRL	generic|tr_Q3V203_Q3V203_MOUSE_REVERSED	|generic|tr_A0A0B4J1F9_A0A0B4J1F9_MOUSE_REVERSED	|generic|tr_Q80VU1_Q80VU1_MOUSE_REVERSED|
"""index: 8085, intensity: 2689.0, mobility: 1.162"""	-0.269116	0.055868	0.551841	HTRYMMIFTSVKEEP	generic|sp_Q7TNK1_RFX4_MOUSE_REVERSED	|generic|sp_Q7TNK1-2_RFX4_MOUSE_REVERSED	|generic|sp_Q7TNK1-3_RFX4_MOUSE_REVERSED	|generic|sp_Q7TNK1-4_RFX4_MOUSE_REVERSED|
"""index: 2841, intensity: 3235.0, mobility: 0.964"""	-0.271433	0.056243	0.556415	QLSFPHRKNQLQVEESY	generic|IP_1084727_TX=10090_REVERSED|
"""index: 5379, intensity: 5429.0, mobility: 1.028"""	-0.271458	0.0566179	0.556464	QQVPGPAAGGPLGGQNRVRSQTES	generic|tr_Q3ZB53_Q3ZB53_MOUSE_REVERSED|
"""index: 7202, intensity: 4015.0, mobility: 0.811"""	-0.271518	0.0569929	0.556583	LDYLAALSGKRGANVRTMI	generic|sp_Q6PIJ4_NFRKB_MOUSE__chr9_1_31399304_31399333_ENSMUST00000132329__II_855123_REVERSED	|generic|tr_A0A1L1SSC9_A0A1L1SSC9_MOUSE_REVERSED|
"""index: 12126, intensity: 3142.0, mobility: 1.066"""	-0.271856	0.0573034	0.55725	EGYIIIVNTSSMMI	generic|tr_A0A3B2WC95_A0A3B2WC95_MOUSE_REVERSED	|generic|tr_A0A3B2WD73_A0A3B2WD73_MOUSE_REVERSED	|generic|tr_L7N203_L7N203_MOUSE_REVERSED	|generic|tr_L7N2B2_L7N2B2_MOUSE_REVERSED	|generic|tr_A0A3B2WCG3_A0A3B2WCG3_MOUSE_REVERSED	|generic|tr_A0A3B2WCD3_A0A3B2WCD3_MOUSE_REVERSED|
"""index: 17111, intensity: 9373.0, mobility: 0.898"""	-0.273206	0.0576779	0.559918	KKYDRELR	generic|IP_942196_TX=10090_REVERSED|
"""index: 10834, intensity: 16441.0, mobility: 1.173"""	-0.273392	0.0580307	0.560286	QLVTAKPVVLLIDSGGDAEELTVLEDMPRPEQ	generic|tr_A0A2R8VKP5_A0A2R8VKP5_MOUSE__chr15_-1_102715738_102715845_ENSMUST00000229398_REVERSED|
"""index: 8181, intensity: 4126.0, mobility: 0.885"""	-0.273491	0.0583832	0.560482	TQHNKVEKMSHQIGYGFYI	generic|tr_Q3TMH5_Q3TMH5_MOUSE__II_831844_REVERSED	|generic|sp_P70423_CTR3_MOUSE__II_831844_REVERSED	|generic|II_831849_TX=10090_REVERSED|
"""index: 2576, intensity: 3099.0, mobility: 0.905"""	-0.274021	0.0587135	0.56153	LLVTLFMVED	generic|chr9_1_44626393_44626509_ENSMUST00000213697_REVERSED|
"""index: 10114, intensity: 3678.0, mobility: 0.953"""	-0.275226	0.0589772	0.563915	MLQMHQAFMAAATKQQILNNRGNVELQSK	generic|tr_Q8BKS0_Q8BKS0_MOUSE_REVERSED	|generic|tr_S4R267_S4R267_MOUSE_REVERSED	|generic|sp_Q8R003_MBNL3_MOUSE_REVERSED|
"""index: 12571, intensity: 5035.0, mobility: 0.919"""	-0.277075	0.0593505	0.56758	FWDALNHISK	generic|tr_B2RPT3_B2RPT3_MOUSE_REVERSED	|generic|sp_Q11127_FUT4_MOUSE_REVERSED	|generic|sp_Q11127-2_FUT4_MOUSE_REVERSED|
"""index: 6204, intensity: 4003.0, mobility: 0.917"""	-0.277138	0.0596125	0.567705	QDWLLTIHER	generic|sp_O55225_OTOG_MOUSE_REVERSED|
"""index: 5349, intensity: 7763.0, mobility: 0.956"""	-0.279087	0.0599851	0.571571	MLTTTNRMRAE	generic|chr5_-1_149618512_149618777_ENSMUST00000201452_REVERSED|
"""index: 3776, intensity: 6108.0, mobility: 0.862"""	-0.279528	0.060223	0.572448	WYVQWVGY	generic|IP_1065212_TX=10090_REVERSED|
"""index: 6432, intensity: 2784.0, mobility: 1.134"""	-0.280868	0.0605723	0.57511	DPAMFTGYKAMGIEYPSFEVWDAFMLESVDP	generic|sp_P47713_PA24A_MOUSE_REVERSED	|generic|tr_Q9DBX5_Q9DBX5_MOUSE_REVERSED|
"""index: 24175, intensity: 4612.0, mobility: 1.230"""	-0.281094	0.0608986	0.575559	KMYKFIVPVHSPKVGNII	generic|IP_1062642_TX=10090_REVERSED|
"""index: 11700, intensity: 4111.0, mobility: 0.862"""	-0.281926	0.0612472	0.577213	RKWALATVTYLNAIEKPK	generic|sp_Q6VH22_IF172_MOUSE__chr5_-1_31286573_31286668_ENSMUST00000201809__II_947448_REVERSED	|generic|chr5_-1_31283021_31283149_ENSMUST00000201274_REVERSED|
"""index: 14647, intensity: 5027.0, mobility: 1.157"""	-0.282917	0.0615727	0.579183	EAAREHQV	generic|tr_A0A571BEL3_A0A571BEL3_MOUSE__chr1_1_20935615_20935647_ENSMUST00000189400__II_855344_REVERSED|
"""index: 15726, intensity: 2846.0, mobility: 0.749"""	-0.283902	0.0619207	0.581144	RCCFGGECYCV	generic|IP_3490857_TX=10090_REVERSED|
"""index: 11379, intensity: 2984.0, mobility: 1.038"""	-0.284144	0.0621992	0.581626	MIFLIVESRQYT	generic|sp_Q6ZQ18-2_EFR3B_MOUSE__chr12_-1_3999586_3999711_ENSMUST00000218545__II_3470676_REVERSED	|generic|tr_A0A1W2P7T9_A0A1W2P7T9_MOUSE__chr12_-1_3973604_3973675_ENSMUST00000219331__II_3470676_REVERSED	|generic|sp_Q6ZQ18_EFR3B_MOUSE__chr12_-1_3999586_3999711_ENSMUST00000218545_REVERSED|
"""index: 602, intensity: 2770.0, mobility: 0.832"""	-0.285574	0.0625694	0.584473	LDPHGPQYL	generic|chr12_1_21230830_21230949_ENSMUST00000064595_REVERSED|
"""index: 12835, intensity: 9066.0, mobility: 0.912"""	-0.285641	0.0629397	0.584606	YLLSTYVVCAPKCHFLVS	generic|sp_Q80VY9_DHX33_MOUSE__chr11_-1_70987119_70987295_ENSMUST00000146203__II_1133072_REVERSED	|generic|II_1133073_TX=10090_REVERSED	|generic|tr_A3QK59_A3QK59_MOUSE__chr11_-1_70987119_70987295_ENSMUST00000146203_REVERSED|
"""index: 13840, intensity: 5307.0, mobility: 0.879"""	-0.286597	0.0631929	0.58651	LHPAWLHA	generic|IP_1083176_TX=10090_REVERSED|
"""index: 9322, intensity: 4685.0, mobility: 0.974"""	-0.288466	0.063539	0.590237	FFTFGASAPERTHAAEPLGGPPSHVR	generic|IP_948241_TX=10090_REVERSED|
"""index: 6298, intensity: 3362.0, mobility: 0.838"""	-0.289088	0.0638612	0.591476	EASDLRAKVAELSDEK	generic|sp_Q922J3_CLIP1_MOUSE__chr5_-1_123590789_123590845_ENSMUST00000125340__II_931266_REVERSED	|generic|sp_Q922J3-2_CLIP1_MOUSE__chr5_-1_123590789_123590845_ENSMUST00000125340__II_931266_REVERSED	|generic|tr_D3Z2Z1_D3Z2Z1_MOUSE__chr5_-1_123590789_123590845_ENSMUST00000125340__II_931266_REVERSED	|generic|tr_F6RCU2_F6RCU2_MOUSE__chr5_-1_123590789_123590845_ENSMUST00000125340__II_931276_REVERSED	|generic|tr_F8WIA1_F8WIA1_MOUSE__chr5_-1_123590789_123590845_ENSMUST00000125340__II_931266_REVERSED	|generic|tr_Q8C0S5_Q8C0S5_MOUSE__chr5_-1_123641774_123641875_ENSMUST00000144121_REVERSED	|generic|tr_D3Z3M7_D3Z3M7_MOUSE__chr5_-1_123590789_123590845_ENSMUST00000125340_REVERSED|
"""index: 22377, intensity: 57053.0, mobility: 1.269"""	-0.289981	0.0642066	0.593259	LQAASPGNVGGPTVTGAQLSPAGPQAPAALVPGPAVTSVLSPQSAPP	generic|tr_A0A140LI51_A0A140LI51_MOUSE__chr7_-1_44883095_44883166_ENSMUST00000208552_REVERSED|
"""index: 16371, intensity: 2572.0, mobility: 1.127"""	-0.290833	0.0645518	0.594958	PDKWDIMKLRNVGLPYYYECVTAFAPIAVK	generic|tr_Q9CQH1_Q9CQH1_MOUSE_REVERSED	|generic|tr_Q9D705_Q9D705_MOUSE_REVERSED	|generic|tr_Q9D6T4_Q9D6T4_MOUSE_REVERSED|
"""index: 10327, intensity: 2886.0, mobility: 0.847"""	-0.291338	0.0648968	0.595965	SPLFLDQHEWLIVVTLLIYQM	generic|IP_982613_TX=10090_REVERSED|
"""index: 9806, intensity: 22936.0, mobility: 0.964"""	-0.291499	0.0651934	0.596288	GCVPIAQKIPLEGSRMYQ	generic|tr_Q91XW2_Q91XW2_MOUSE_REVERSED	|generic|tr_F8VPU6_F8VPU6_MOUSE_REVERSED|
"""index: 7227, intensity: 10044.0, mobility: 1.086"""	-0.292066	0.0655617	0.597419	ENKIPYTSDQQKKSKKDPRSIDLNKMYTSVVQSVGIGSLICMVPA	generic|tr_Q8BMP9_Q8BMP9_MOUSE__chr9_-1_36763333_36763374_ENSMUST00000128270__II_854677_REVERSED|
"""index: 10758, intensity: 7837.0, mobility: 0.854"""	-0.292282	0.0659057	0.59785	DDRLMLIPNHAYLNMFICVCFCVCVHVHVCVGMFVQVC	generic|IP_970683_TX=10090_REVERSED|
"""index: 6554, intensity: 9451.0, mobility: 1.024"""	-0.292689	0.0662495	0.598663	ERCVFGVGKSLGSIDAYPLSLIFLPDLCP	generic|IP_1027228_TX=10090_REVERSED|
"""index: 277, intensity: 2523.0, mobility: 0.990"""	-0.293618	0.0666176	0.600518	TEHMNEWFKAVY	generic|II_3461063_TX=10090_REVERSED	|generic|tr_A0A338P6X1_A0A338P6X1_MOUSE_REVERSED	|generic|tr_K7N6Z2_K7N6Z2_MOUSE_REVERSED|
"""index: 9805, intensity: 4181.0, mobility: 1.038"""	-0.293938	0.066961	0.601156	SKPQCVPPAAAPVAVAGFFLQHQYILMCLHV	generic|II_3507218_TX=10090_REVERSED|
"""index: 15940, intensity: 3050.0, mobility: 1.163"""	-0.294872	0.0673289	0.603021	SFMLRVDAGFEQADRYERSELKSKITSMDMPH	generic|sp_Q9ESU6_BRD4_MOUSE__chr17_-1_32197752_32197781_ENSMUST00000230565_REVERSED	|generic|tr_Q3U3Z2_Q3U3Z2_MOUSE_REVERSED	|generic|tr_A0A494BAK1_A0A494BAK1_MOUSE_REVERSED	|generic|tr_Q63ZX2_Q63ZX2_MOUSE_REVERSED	|generic|tr_B0V2V6_B0V2V6_MOUSE_REVERSED	|generic|sp_Q9ESU6-2_BRD4_MOUSE_REVERSED	|generic|tr_Q3UH70_Q3UH70_MOUSE__chr17_-1_32197752_32197781_ENSMUST00000230565_REVERSED	|generic|tr_Q3SYK2_Q3SYK2_MOUSE_REVERSED|
"""index: 14792, intensity: 3181.0, mobility: 1.081"""	-0.294963	0.0676471	0.603204	AINSLGFMINVKISACALRAIGMHEC	generic|tr_Q7TRP1_Q7TRP1_MOUSE__II_3499307_REVERSED	|generic|tr_A0A1B0GSN5_A0A1B0GSN5_MOUSE__II_3499301_REVERSED	|generic|tr_A0A1B0GSE1_A0A1B0GSE1_MOUSE__II_3499307_REVERSED	|generic|tr_Q7TRP2_Q7TRP2_MOUSE__II_3499301_REVERSED|
"""index: 2122, intensity: 3569.0, mobility: 0.775"""	-0.295907	0.0680147	0.605089	PGPPPPPPP	generic|chr13_1_46669632_46669853_ENSMUST00000099547__IP_1106985_TX=10090_REVERSED	|generic|sp_Q80UV9_TAF1_MOUSE__chrX_1_101562127_101562291_ENSMUST00000143908__II_831688_REVERSED	|generic|sp_Q80UV9-3_TAF1_MOUSE__chrX_1_101562127_101562291_ENSMUST00000143908__II_831688_REVERSED	|generic|tr_Q3TXX8_Q3TXX8_MOUSE__II_915139_REVERSED	|generic|tr_Q3UQ99_Q3UQ99_MOUSE__II_915139_REVERSED	|generic|tr_Q3UGK7_Q3UGK7_MOUSE__II_915139_REVERSED	|generic|tr_Q7TPN5_Q7TPN5_MOUSE__II_915139_REVERSED	|generic|tr_Q3T9Z7_Q3T9Z7_MOUSE__II_954851_REVERSED	|generic|tr_D3Z139_D3Z139_MOUSE__II_859065_REVERSED	|generic|sp_Q8BH43_WASF2_MOUSE__II_954851_REVERSED	|generic|sp_Q3UR85_MYRF_MOUSE__chr19_-1_10223113_10223235_ENSMUST00000190922__II_1049632	|generic|sp_Q3UR85-2_MYRF_MOUSE__chr19_-1_10223113_10223235_ENSMUST00000190922__II_1049632	|generic|sp_Q3UR85-3_MYRF_MOUSE__chr19_-1_10223113_10223235_ENSMUST00000190922__II_1049643	|generic|sp_Q14AX6_CDK12_MOUSE__chr13_-1_17739087_17739164_ENSMUST00000222359__II_1127685	|generic|sp_Q14AX6-3_CDK12_MOUSE__chr13_-1_17739087_17739164_ENSMUST00000222359__II_1127685	|generic|tr_B1Q2W7_B1Q2W7_MOUSE__chrX_1_101562127_101562291_ENSMUST00000143908__II_831688_REVERSED	|generic|sp_Q8K0G8_ESRP2_MOUSE__II_859065_REVERSED	|generic|tr_Q3TH23_Q3TH23_MOUSE__II_859065_REVERSED	|generic|tr_D3YZK4_D3YZK4_MOUSE__chrX_1_101562127_101562291_ENSMUST00000143908__II_831688_REVERSED	|generic|sp_Q8VHQ2_SOCS7_MOUSE_REVERSED	|generic|tr_D3Z0K7_D3Z0K7_MOUSE_REVERSED	|generic|tr_Q3U3E7_Q3U3E7_MOUSE_REVERSED	|generic|tr_A0A1B0GRU3_A0A1B0GRU3_MOUSE_REVERSED	|generic|tr_Q8BKZ3_Q8BKZ3_MOUSE_REVERSED	|generic|tr_S4R1B9_S4R1B9_MOUSE__chrX_1_101562127_101562291_ENSMUST00000143908_REVERSED	|generic|tr_E9Q2D0_E9Q2D0_MOUSE_REVERSED	|generic|tr_A0A286YCS6_A0A286YCS6_MOUSE_REVERSED	|generic|tr_C9K0Z8_C9K0Z8_MOUSE__chr7_1_30415650_30415679_ENSMUST00000207982	|generic|sp_Q3UG20_KMT2E_MOUSE__chr13_-1_43303268_43303297_ENSMUST00000055341_REVERSED	|generic|sp_Q3UG20-2_KMT2E_MOUSE__chr13_-1_43303268_43303297_ENSMUST00000055341_REVERSED	|generic|sp_P0C7L0_WIPF3_MOUSE_REVERSED	|generic|sp_P0C7L0-2_WIPF3_MOUSE_REVERSED	|generic|sp_Q6PEV3_WIPF2_MOUSE_REVERSED	|generic|sp_Q9CYT6_CAP2_MOUSE_REVERSED	|generic|tr_D3Z5R4_D3Z5R4_MOUSE_REVERSED	|generic|tr_Q6P9T5_Q6P9T5_MOUSE	|generic|tr_Q80VV6_Q80VV6_MOUSE_REVERSED	|generic|tr_Q05BD7_Q05BD7_MOUSE	|generic|tr_Q05BD7_Q05BD7_MOUSE_REVERSED	|generic|tr_D3YTR7_D3YTR7_MOUSE_REVERSED	|generic|tr_E9Q8K8_E9Q8K8_MOUSE_REVERSED	|generic|sp_Q6ZPZ3_ZC3H4_MOUSE_REVERSED	|generic|sp_Q6ZPZ3-2_ZC3H4_MOUSE_REVERSED	|generic|sp_O88703_HCN2_MOUSE__chr7_1_30415650_30415679_ENSMUST00000207982	|generic|sp_Q76LL6_FHOD3_MOUSE__chr18_1_24754234_24754329_ENSMUST00000234462	|generic|sp_Q76LL6-2_FHOD3_MOUSE__chr18_1_24754234_24754329_ENSMUST00000234462	|generic|sp_Q76LL6-4_FHOD3_MOUSE__chr18_1_24754234_24754329_ENSMUST00000234462	|generic|sp_Q9DBD5_PELP1_MOUSE	|generic|tr_Q8BZD7_Q8BZD7_MOUSE_REVERSED	|generic|sp_Q80Z10_ASTN2_MOUSE	|generic|sp_Q80Z10-2_ASTN2_MOUSE	|generic|tr_Q8CHD5_Q8CHD5_MOUSE__chr19_1_45518810_45518923_ENSMUST00000225662_REVERSED	|generic|sp_P10284_HXB4_MOUSE	|generic|sp_Q80Z10-3_ASTN2_MOUSE	|generic|tr_A0A571BEJ5_A0A571BEJ5_MOUSE	|generic|tr_A0A571BEJ5_A0A571BEJ5_MOUSE_REVERSED	|generic|sp_D7PDD4_G6B_MOUSE_REVERSED|
"""index: 3513, intensity: 5286.0, mobility: 1.098"""	-0.296351	0.0683321	0.605977	VRGFSMKGAYTRQY	generic|sp_O88845_AKA10_MOUSE__II_1138074_REVERSED|
"""index: 10962, intensity: 4663.0, mobility: 1.093"""	-0.296638	0.0686743	0.606549	NEWPCIFTLLTPSQ	generic|tr_E9PY61_E9PY61_MOUSE_REVERSED|
"""index: 14874, intensity: 3214.0, mobility: 0.803"""	-0.298131	0.0689908	0.609533	SSSAHSHDSR	generic|IP_959816_TX=10090_REVERSED|
"""index: 12692, intensity: 6249.0, mobility: 0.959"""	-0.298346	0.0693069	0.609963	QSADLGAVPPAQVMPQLQQQ	generic|sp_P56477_IRF5_MOUSE_REVERSED	|generic|tr_B2CC69_B2CC69_MOUSE_REVERSED|
"""index: 14251, intensity: 2538.0, mobility: 1.207"""	-0.298862	0.0696736	0.610995	QRWRYLGSGASKMRMMM	generic|IP_1103281_TX=10090_REVERSED	|generic|IP_3492957_TX=10090_REVERSED|
"""index: 15533, intensity: 4607.0, mobility: 0.919"""	-0.299077	0.0700403	0.611423	MLVWLIALE	generic|sp_Q8VD53_ACER2_MOUSE_REVERSED	|generic|sp_Q8VD53-2_ACER2_MOUSE_REVERSED|
"""index: 15549, intensity: 4282.0, mobility: 0.925"""	-0.299725	0.0703812	0.612718	MKRMMKMR	generic|chr1_-1_86356670_86357037_ENSMUST00000027438__IP_1032264_TX=10090_REVERSED	|generic|chr1_-1_86356948_86357037_ENSMUST00000027438_REVERSED|
"""index: 11025, intensity: 2657.0, mobility: 0.938"""	-0.300329	0.070696	0.613925	QMIMFSQFGLT	generic|IP_2415699_TX=10090_REVERSED|
"""index: 6078, intensity: 3622.0, mobility: 1.059"""	-0.300715	0.0710363	0.614697	KEFHEPVMCKLINPKKGLSETD	generic|tr_A0A654ID00_A0A654ID00_MOUSE_REVERSED	|generic|sp_Q9CX92_CXE1_MOUSE_REVERSED|
"""index: 17108, intensity: 3290.0, mobility: 1.110"""	-0.301765	0.0710383	0.616796	QTQTFLWERQLALGNMDIIGYKHPQPLFLEFSVQTISCV	generic|IP_2407719_TX=10090_REVERSED|
"""index: 10157, intensity: 18392.0, mobility: 1.153"""	-0.304811	0.0714026	0.622884	SADWVVVTHDFSGTIIRDGSTDFSLSIIEAL	generic|tr_D3Z7A5_D3Z7A5_MOUSE__II_1032689_REVERSED	|generic|tr_Q9D4T2_Q9D4T2_MOUSE__II_1032689_REVERSED|
"""index: 12744, intensity: 2606.0, mobility: 0.798"""	-0.304948	0.0716885	0.623157	MSYLIGVS	generic|sp_O70324_MOT8_MOUSE_REVERSED|
"""index: 2292, intensity: 3675.0, mobility: 0.782"""	-0.306983	0.0719215	0.627223	NNEANMKAQILIDT	generic|tr_Q3UYU1_Q3UYU1_MOUSE_REVERSED	|generic|tr_Q6P200_Q6P200_MOUSE_REVERSED	|generic|tr_Q53YJ1_Q53YJ1_MOUSE_REVERSED	|generic|tr_A0A494B9N2_A0A494B9N2_MOUSE_REVERSED|
"""index: 4502, intensity: 3549.0, mobility: 1.146"""	-0.308715	0.0722848	0.630683	QRITDYELIAMRSLRQLFDSPAGTFPDSFV	generic|tr_F6QJK4_F6QJK4_MOUSE_REVERSED	|generic|tr_D3YUR1_D3YUR1_MOUSE_REVERSED|
"""index: 11865, intensity: 3138.0, mobility: 1.100"""	-0.309467	0.072648	0.632186	RESWLGKSNEMLRP	generic|IP_1098014_TX=10090_REVERSED|
"""index: 5175, intensity: 8082.0, mobility: 0.777"""	-0.309503	0.0729583	0.632257	TSSRLLLKPAENLH	generic|tr_Q5R1D5_Q5R1D5_MOUSE_REVERSED|
"""index: 12581, intensity: 3869.0, mobility: 0.758"""	-0.309766	0.0733212	0.632782	SSYYSSLY	generic|sp_P0CW70_D19L2_MOUSE_REVERSED|
"""index: 22016, intensity: 6624.0, mobility: 0.921"""	-0.310144	0.0736842	0.633537	LGMLLQVEPW	generic|IP_2430075_TX=10090_REVERSED|
"""index: 11864, intensity: 2619.0, mobility: 1.162"""	-0.310253	0.0740472	0.633755	WPIGWSSKHKRYWKQWAYAM	generic|chr13_-1_111453139_111453219_ENSMUST00000047627_REVERSED|
"""index: 18118, intensity: 32175.0, mobility: 1.140"""	-0.310695	0.0743292	0.634638	LSRIPLTWIWQQQQGWPCLLQHQFPSFAM	generic|IP_1147052_TX=10090_REVERSED|
"""index: 13594, intensity: 8437.0, mobility: 1.080"""	-0.312733	0.0746647	0.638706	EATLEDSEPKYKTMEEELTILRVAPCEEK	generic|sp_P09103_PDIA1_MOUSE_REVERSED	|generic|tr_Q3URP6_Q3URP6_MOUSE_REVERSED	|generic|tr_Q3TGS0_Q3TGS0_MOUSE_REVERSED	|generic|tr_Q3TF72_Q3TF72_MOUSE_REVERSED	|generic|tr_Q3UBY9_Q3UBY9_MOUSE_REVERSED	|generic|tr_Q3UDR2_Q3UDR2_MOUSE_REVERSED	|generic|tr_Q3THC3_Q3THC3_MOUSE_REVERSED	|generic|tr_Q3TIM0_Q3TIM0_MOUSE_REVERSED	|generic|tr_Q3U738_Q3U738_MOUSE_REVERSED	|generic|tr_Q3TT76_Q3TT76_MOUSE_REVERSED	|generic|tr_Q3TWE3_Q3TWE3_MOUSE_REVERSED|
"""index: 12923, intensity: 2540.0, mobility: 1.104"""	-0.31419	0.0750272	0.641612	WIMWDTISLHLHPPTLCAMQSTPYAMIQV	generic|IP_966565_TX=10090_REVERSED|
"""index: 22011, intensity: 4025.0, mobility: 0.916"""	-0.314461	0.0753623	0.642152	KTWLQLDPW	generic|IP_1083616_TX=10090_REVERSED|
"""index: 13677, intensity: 4235.0, mobility: 1.017"""	-0.315037	0.0757246	0.6433	SLAEMVKVNLESLESHKRDIDELKEDILPGMQHCMA	generic|sp_P70297_STAM1_MOUSE__chr2_1_14102418_14102489_ENSMUST00000193636__II_1014500_REVERSED	|generic|tr_Q3UGN9_Q3UGN9_MOUSE__chr2_1_14102418_14102489_ENSMUST00000193636_REVERSED	|generic|tr_Q3UMC8_Q3UMC8_MOUSE__chr2_1_14102418_14102489_ENSMUST00000193636_REVERSED	|generic|tr_Q3TPR2_Q3TPR2_MOUSE__chr2_1_14141735_14141881_ENSMUST00000193636_REVERSED|
"""index: 2505, intensity: 19979.0, mobility: 0.915"""	-0.315347	0.076087	0.643919	APPNRLTGLWC	generic|IP_884846_TX=10090_REVERSED|
"""index: 14770, intensity: 40620.0, mobility: 0.872"""	-0.315504	0.0764493	0.644233	VRASRPNSF	generic|tr_A0A1W2P841_A0A1W2P841_MOUSE_REVERSED	|generic|tr_A0A1W2P7Y0_A0A1W2P7Y0_MOUSE_REVERSED	|generic|sp_Q9D279_MISP_MOUSE_REVERSED|
"""index: 308, intensity: 2735.0, mobility: 0.987"""	-0.316703	0.0767838	0.646621	TEHMNEWFKAVY	generic|II_3461063_TX=10090_REVERSED	|generic|tr_A0A338P6X1_A0A338P6X1_MOUSE_REVERSED	|generic|tr_K7N6Z2_K7N6Z2_MOUSE_REVERSED|
"""index: 5393, intensity: 9080.0, mobility: 0.879"""	-0.317096	0.077146	0.647406	PQPPEPRLPP	generic|II_3500327_TX=10090_REVERSED	|generic|tr_A6H6S8_A6H6S8_MOUSE_REVERSED|
"""index: 21030, intensity: 4489.0, mobility: 0.978"""	-0.317135	0.077452	0.647483	HVVMASSHQSKQ	generic|IP_1068051_TX=10090_REVERSED|
"""index: 21639, intensity: 7158.0, mobility: 0.980"""	-0.317939	0.077814	0.649083	GLHLFFFNAKS	generic|IP_976085_TX=10090_REVERSED|
"""index: 11423, intensity: 2664.0, mobility: 0.927"""	-0.318358	0.0778378	0.649919	FSFALFLPIQP	generic|IP_1108100_TX=10090_REVERSED|
"""index: 8928, intensity: 3392.0, mobility: 1.003"""	-0.322371	0.07817	0.657901	QTERALTKKKKKGDMEGAY	generic|IP_873610_TX=10090_REVERSED|
"""index: 9707, intensity: 3272.0, mobility: 0.927"""	-0.323338	0.0785303	0.659821	ALMQSRFSLSKTKEIVQQYPSVANNGMV	generic|tr_Q3UIG0_Q3UIG0_MOUSE__chr15_-1_43265497_43265622_ENSMUST00000226281__II_578086_REVERSED	|generic|tr_Q9CT23_Q9CT23_MOUSE__chr15_-1_43265497_43265622_ENSMUST00000226281_REVERSED|
"""index: 12384, intensity: 3080.0, mobility: 1.044"""	-0.323645	0.0788905	0.660431	CVRRRPGLSTTGESH	generic|IP_991853_TX=10090_REVERSED|
"""index: 21879, intensity: 8078.0, mobility: 0.843"""	-0.323884	0.0792222	0.660906	DTNLSHSSEPQLYMFIITGYYIAISSLHSACTSFVKQR	generic|tr_Q8VFK4_Q8VFK4_MOUSE_REVERSED|
"""index: 16907, intensity: 3302.0, mobility: 1.107"""	-0.324544	0.079525	0.662216	ETTRPAASKPSYPHTRPAISRQSGGQLVEHPS	generic|IP_826777_TX=10090_REVERSED|
"""index: 512, intensity: 2612.0, mobility: 0.989"""	-0.324966	0.0798849	0.663052	TEHMNEWFKAVY	generic|II_3461063_TX=10090_REVERSED	|generic|tr_A0A338P6X1_A0A338P6X1_MOUSE_REVERSED	|generic|tr_K7N6Z2_K7N6Z2_MOUSE_REVERSED|
"""index: 1803, intensity: 4259.0, mobility: 0.882"""	-0.325156	0.0802447	0.663429	QKGLMGVFLKRDEGRSESDAPKVQ	generic|tr_A0A0G2JF00_A0A0G2JF00_MOUSE__II_978295_REVERSED	|generic|tr_A0A0G2JFA4_A0A0G2JFA4_MOUSE__II_978295_REVERSED	|generic|sp_Q8CIN6-2_CELF3_MOUSE__chr3_1_94489476_94489598_ENSMUST00000199148__II_978274_REVERSED	|generic|tr_A0A0G2JGE2_A0A0G2JGE2_MOUSE__chr3_1_94489476_94489598_ENSMUST00000199148__II_978274_REVERSED	|generic|tr_A0A0G2JDX3_A0A0G2JDX3_MOUSE_REVERSED|
"""index: 18082, intensity: 4305.0, mobility: 0.954"""	-0.325294	0.0805755	0.663704	VQMLNKELEHLREDKDQLLK	generic|sp_Q9WVQ0_PMFBP_MOUSE__II_3504821_REVERSED|
"""index: 10591, intensity: 3710.0, mobility: 0.914"""	-0.325653	0.0809353	0.664415	SMKESGSGILHMSKQVVALE	generic|sp_Q9CWV7_ZSWM1_MOUSE_REVERSED|
"""index: 11612, intensity: 3622.0, mobility: 1.088"""	-0.326119	0.081295	0.665339	YDGSYKLNMRKNNPFFVDWLF	generic|II_982898_TX=10090_REVERSED|
"""index: 3661, intensity: 4140.0, mobility: 1.306"""	-0.326198	0.0816547	0.665496	AEHSEAPFGPHGPATWVSPMPMTF	generic|IP_1002338_TX=10090_REVERSED|
"""index: 2424, intensity: 3575.0, mobility: 0.991"""	-0.326399	0.0819554	0.665895	MTNAVAKAAMIHS	generic|sp_P80316_TCPE_MOUSE_REVERSED|
"""index: 11499, intensity: 4306.0, mobility: 1.033"""	-0.327208	0.0823149	0.667498	LQVCGSWLGLRGKSVPDYGGRYG	generic|IP_993105_TX=10090_REVERSED|
"""index: 16877, intensity: 4547.0, mobility: 0.994"""	-0.327422	0.082526	0.667921	HHITQLFVTR	generic|IP_877626_TX=10090_REVERSED|
"""index: 3450, intensity: 11385.0, mobility: 0.836"""	-0.330259	0.0828551	0.673533	TSSTLLAWRSVGGQRI	generic|chr3_1_96188142_96188423_ENSMUST00000133665_REVERSED|
"""index: 11959, intensity: 4906.0, mobility: 0.921"""	-0.330506	0.0832138	0.674022	TGAVGAGLPPLTFLGAGSHDVGPKPAAEN	generic|IP_961503_TX=10090_REVERSED|
"""index: 2551, intensity: 2687.0, mobility: 0.969"""	-0.330507	0.0835425	0.674024	QMKKLGKKNHKKAFCMNRLFKCDFG	generic|IP_3467975_TX=10090_REVERSED|
"""index: 14786, intensity: 3556.0, mobility: 0.883"""	-0.33056	0.083871	0.674128	LFEEEPISWFYRDTLHEPTACTELDDER	generic|sp_Q2WF71_LRFN1_MOUSE__chr7_1_28459804_28460067_ENSMUST00000191267_REVERSED	|generic|sp_Q2WF71-2_LRFN1_MOUSE__chr7_1_28459804_28460067_ENSMUST00000191267_REVERSED	|generic|sp_Q2WF71-3_LRFN1_MOUSE__chr7_1_28459804_28460067_ENSMUST00000191267_REVERSED|
"""index: 16122, intensity: 3950.0, mobility: 0.840"""	-0.330789	0.0842294	0.67458	TSQVLFTF	generic|IP_1132658_TX=10090_REVERSED|
"""index: 6747, intensity: 25439.0, mobility: 1.037"""	-0.330828	0.0845575	0.674657	DKEIIGMGSVADRDVANLMAQFI	generic|IP_990789_TX=10090_REVERSED|
"""index: 14379, intensity: 4861.0, mobility: 0.940"""	-0.330914	0.0848246	0.674827	NLPFQHRVSDWLDHLIGRCKE	generic|chr3_1_115122572_115122703_ENSMUST00000081752_REVERSED|
"""index: 7580, intensity: 3312.0, mobility: 0.986"""	-0.331995	0.0851825	0.676962	ESLSPLSMFEFSLVPILTAELGC	generic|tr_E9PYC9_E9PYC9_MOUSE__II_877716_REVERSED	|generic|tr_Q3UKR3_Q3UKR3_MOUSE__chr7_-1_133691078_133691152_ENSMUST00000135760__II_877716_REVERSED	|generic|tr_Q3UG55_Q3UG55_MOUSE__chr7_-1_133691078_133691152_ENSMUST00000135760__II_877710_REVERSED	|generic|tr_Q3TPL3_Q3TPL3_MOUSE_REVERSED|
"""index: 13295, intensity: 5541.0, mobility: 0.877"""	-0.332293	0.0854487	0.677549	TLMVLLLTPFLVLFVSMGK	generic|tr_D3YVG2_D3YVG2_MOUSE_REVERSED	|generic|tr_A0A0R4J1T4_A0A0R4J1T4_MOUSE_REVERSED	|generic|tr_E9Q8Y9_E9Q8Y9_MOUSE_REVERSED	|generic|tr_D3YVI4_D3YVI4_MOUSE_REVERSED	|generic|sp_Q80XG9_LRRT4_MOUSE_REVERSED	|generic|sp_Q80XG9-2_LRRT4_MOUSE_REVERSED|
"""index: 14333, intensity: 9471.0, mobility: 0.861"""	-0.333042	0.0857756	0.679026	VRYYKVSG	generic|sp_O35291_RNAS2_MOUSE__chr14_-1_70692736_70692765_ENSMUST00000022696_REVERSED	|generic|tr_W0UTF4_W0UTF4_MOUSE__chr14_-1_70692736_70692765_ENSMUST00000022696_REVERSED	|generic|tr_F6YUX7_F6YUX7_MOUSE__chr14_-1_70692736_70692765_ENSMUST00000022696_REVERSED	|generic|tr_Q5GAN2_Q5GAN2_MOUSE__chr14_-1_70692736_70692765_ENSMUST00000022696_REVERSED|
"""index: 2523, intensity: 3411.0, mobility: 0.747"""	-0.333942	0.086133	0.6808	AQTKLQEINHL	generic|tr_L7N229_L7N229_MOUSE_REVERSED	|generic|tr_K7N6S3_K7N6S3_MOUSE_REVERSED|
"""index: 4917, intensity: 6065.0, mobility: 0.958"""	-0.334076	0.0864594	0.681064	YPVCRFAVGLGDREPLPPVKEM	generic|IP_1098364_TX=10090_REVERSED|
"""index: 3821, intensity: 2606.0, mobility: 1.046"""	-0.334416	0.0867238	0.681733	TQCAAYGQQKQYYDRIREGRCSIE	generic|tr_G3UY21_G3UY21_MOUSE__chr5_1_48211287_48211358_ENSMUST00000033967__II_940374_REVERSED	|generic|sp_Q9R1B9_SLIT2_MOUSE__chr5_1_48211287_48211358_ENSMUST00000033967__II_940374_REVERSED	|generic|tr_B7ZNW9_B7ZNW9_MOUSE__chr5_1_48211287_48211358_ENSMUST00000033967__II_940377_REVERSED	|generic|tr_B2RX05_B2RX05_MOUSE__chr5_1_48211287_48211358_ENSMUST00000033967__II_940374_REVERSED	|generic|tr_Q5DTL5_Q5DTL5_MOUSE__chr5_1_48211287_48211358_ENSMUST00000033967__II_940374_REVERSED	|generic|tr_G3UYX7_G3UYX7_MOUSE__chr5_1_48211287_48211358_ENSMUST00000033967__II_940374_REVERSED	|generic|tr_A0A140T8T2_A0A140T8T2_MOUSE__chr5_1_48211287_48211358_ENSMUST00000033967__II_940374_REVERSED|
"""index: 12485, intensity: 15873.0, mobility: 1.292"""	-0.33537	0.0870185	0.683611	VMRLVQQELLCHMLQLH	generic|IP_936109_TX=10090_REVERSED|
"""index: 1655, intensity: 2526.0, mobility: 1.032"""	-0.335992	0.0873752	0.684833	RRLWCVREQPKVERRM	generic|IP_1150571_TX=10090_REVERSED|
"""index: 21170, intensity: 3451.0, mobility: 0.896"""	-0.336016	0.087638	0.684881	AASEQTLTPKIIKAVHIYKKMFAASVMKEK	generic|tr_Q3UZH2_Q3UZH2_MOUSE__chr1_-1_20803456_20803653_ENSMUST00000185296__II_1043249_REVERSED	|generic|tr_Q3UI57_Q3UI57_MOUSE__chr1_-1_20803456_20803653_ENSMUST00000185296__II_1043249_REVERSED	|generic|II_1043242_TX=10090_REVERSED|
"""index: 3508, intensity: 2685.0, mobility: 0.973"""	-0.338236	0.087963	0.68924	WDEFHRSGNQL	generic|tr_Q8C944_Q8C944_MOUSE_REVERSED	|generic|sp_P16054_KPCE_MOUSE_REVERSED|
"""index: 14398, intensity: 3059.0, mobility: 0.958"""	-0.338417	0.0883191	0.689595	WVMRKPWRM	generic|chr19_1_4618963_4619154_ENSMUST00000224726__IP_1058776_TX=10090_REVERSED|
"""index: 12208, intensity: 4989.0, mobility: 1.054"""	-0.338483	0.0886121	0.689724	EGYIIIVNTSSMMI	generic|tr_A0A3B2WC95_A0A3B2WC95_MOUSE_REVERSED	|generic|tr_A0A3B2WD73_A0A3B2WD73_MOUSE_REVERSED	|generic|tr_L7N203_L7N203_MOUSE_REVERSED	|generic|tr_L7N2B2_L7N2B2_MOUSE_REVERSED	|generic|tr_A0A3B2WCG3_A0A3B2WCG3_MOUSE_REVERSED	|generic|tr_A0A3B2WCD3_A0A3B2WCD3_MOUSE_REVERSED|
"""index: 142, intensity: 9446.0, mobility: 0.847"""	-0.338804	0.0888731	0.690352	IVTMFNLR	generic|IP_905132_TX=10090_REVERSED|
"""index: 9981, intensity: 3721.0, mobility: 0.981"""	-0.339513	0.0890071	0.691742	MLENRLEVHQT	generic|IP_3474827_TX=10090_REVERSED|
"""index: 2976, intensity: 3188.0, mobility: 0.925"""	-0.340767	0.0893617	0.694197	GPGTSVAEQHTQP	generic|sp_Q68FH0_PKP4_MOUSE__chr2_1_59354212_59354448_ENSMUST00000183359__II_1008434_REVERSED	|generic|II_1008437_TX=10090_REVERSED	|generic|II_1008438_TX=10090_REVERSED	|generic|tr_Q05D18_Q05D18_MOUSE__chr2_1_59334828_59334935_ENSMUST00000183359_REVERSED	|generic|tr_A2AS45_A2AS45_MOUSE__chr2_1_59354212_59354448_ENSMUST00000183359_REVERSED	|generic|tr_Q3UIX3_Q3UIX3_MOUSE__chr2_1_59334828_59334935_ENSMUST00000183359_REVERSED	|generic|tr_A2AS44_A2AS44_MOUSE__chr2_1_59334828_59334935_ENSMUST00000183359_REVERSED	|generic|tr_V9GXG7_V9GXG7_MOUSE_REVERSED	|generic|sp_Q68FH0-2_PKP4_MOUSE__chr2_1_59354212_59354448_ENSMUST00000183359_REVERSED	|generic|tr_V9GWY7_V9GWY7_MOUSE_REVERSED|
"""index: 10013, intensity: 7774.0, mobility: 0.976"""	-0.341988	0.0896845	0.696583	PHDGTHSRLHRKLATHSPFTRNC	generic|tr_Q3UQ17_Q3UQ17_MOUSE_REVERSED	|generic|tr_A3KMN0_A3KMN0_MOUSE_REVERSED|
"""index: 13834, intensity: 3380.0, mobility: 1.080"""	-0.342841	0.090039	0.698248	LMLTMEEKLDDYREELRSFENLLNQY	generic|sp_Q99104_MYO5A_MOUSE__chr9_1_75164149_75164220_ENSMUST00000123531__II_846957_REVERSED	|generic|tr_D3YZ62_D3YZ62_MOUSE__chr9_1_75164149_75164220_ENSMUST00000123531__II_846957_REVERSED	|generic|tr_D3Z4J3_D3Z4J3_MOUSE__chr9_1_75164149_75164220_ENSMUST00000123531__II_846957_REVERSED|
"""index: 19069, intensity: 4033.0, mobility: 1.035"""	-0.342879	0.0903614	0.698322	MELVKPFFLR	generic|tr_Q499C7_Q499C7_MOUSE_REVERSED	|generic|sp_Q03311_CHLE_MOUSE_REVERSED|
"""index: 7743, intensity: 166221.0, mobility: 0.812"""	-0.34299	0.0907158	0.698539	FLLVIEAEFVSCITPNMEP	generic|sp_Q3UJK4_GTPB2_MOUSE__chr17_1_46165798_46166001_ENSMUST00000169383__II_1063715_REVERSED	|generic|tr_F7A4M1_F7A4M1_MOUSE__II_1063730_REVERSED	|generic|tr_E9QA45_E9QA45_MOUSE__chr17_1_46165798_46166001_ENSMUST00000169383_REVERSED|
"""index: 6644, intensity: 25506.0, mobility: 0.951"""	-0.3431	0.0910702	0.698754	HYTVLNGKGIVNPCNSAQSHVPF	generic|IP_3495474_TX=10090_REVERSED|
"""index: 10123, intensity: 4389.0, mobility: 1.102"""	-0.343279	0.0914245	0.699102	ERPPTPPMRNSRNKLKNWPLAHTLCW	generic|IP_969508_TX=10090_REVERSED|
"""index: 15526, intensity: 2892.0, mobility: 1.186"""	-0.343507	0.0917789	0.699546	ESVRLAERFYADVAYNAKRERKTPEIWETF	generic|IP_947585_TX=10090_REVERSED|
"""index: 2212, intensity: 4160.0, mobility: 0.820"""	-0.344221	0.0919703	0.700937	LVRQAPPETMAPVL	generic|II_1049367_TX=10090_REVERSED	|generic|sp_Q99N10_M4A8_MOUSE_REVERSED	|generic|sp_Q99N10-1_M4A8_MOUSE_REVERSED|
"""index: 6542, intensity: 15503.0, mobility: 1.031"""	-0.344986	0.0922587	0.702427	KPRSSLNLPQATTEDKVQTVP	generic|tr_Q6NWW0_Q6NWW0_MOUSE_REVERSED	|generic|tr_A0A0U1RPC1_A0A0U1RPC1_MOUSE_REVERSED	|generic|tr_E9PUW0_E9PUW0_MOUSE_REVERSED	|generic|tr_Q8BSS6_Q8BSS6_MOUSE_REVERSED	|generic|sp_P40645-2_SOX6_MOUSE_REVERSED	|generic|tr_Q3V1J7_Q3V1J7_MOUSE_REVERSED	|generic|tr_A0A0U1RNW8_A0A0U1RNW8_MOUSE_REVERSED|
"""index: 5365, intensity: 4445.0, mobility: 1.015"""	-0.346086	0.0926122	0.704566	IYPDPLFPMLFNPNFTSHLP	generic|IP_3499265_TX=10090_REVERSED|
"""index: 3600, intensity: 19941.0, mobility: 0.841"""	-0.347231	0.0929657	0.706789	ACFKGPYGRPNPKDSSKPEKLEVTPGLPG	generic|sp_O88634_PAR4_MOUSE_REVERSED|
"""index: 22705, intensity: 8114.0, mobility: 1.323"""	-0.34769	0.0933192	0.707679	MRLFCMGLIR	generic|IP_934280_TX=10090_REVERSED|
"""index: 14673, intensity: 2981.0, mobility: 1.016"""	-0.347817	0.0936396	0.707925	RHSISFIPTAARTQVANQPLSEVCSGYAECSSLK	generic|IP_3507529_TX=10090_REVERSED|
"""index: 12086, intensity: 4827.0, mobility: 0.833"""	-0.348048	0.0939929	0.708373	SISLRGGTHILVMTRW	generic|IP_1036834_TX=10090_REVERSED|
"""index: 17654, intensity: 2985.0, mobility: 0.942"""	-0.348065	0.0942797	0.708405	ARLAHDTYK	generic|IP_992340_TX=10090_REVERSED|
"""index: 9059, intensity: 6932.0, mobility: 0.973"""	-0.349124	0.0946328	0.710457	SRWVLICNEQRLFPIILDLTVPVSGQTQSISYVPPMPT	generic|sp_Q8BH06_I17RE_MOUSE_REVERSED	|generic|sp_Q8BH06-2_I17RE_MOUSE_REVERSED	|generic|sp_Q8BH06-3_I17RE_MOUSE_REVERSED	|generic|sp_Q8BH06-4_I17RE_MOUSE_REVERSED	|generic|sp_Q8BH06-5_I17RE_MOUSE_REVERSED|
"""index: 2723, intensity: 3267.0, mobility: 0.930"""	-0.3496	0.0949859	0.711377	MLPVESAMHKE	generic|IP_1119301_TX=10090_REVERSED|
"""index: 17780, intensity: 4037.0, mobility: 0.889"""	-0.34969	0.0953053	0.71155	FAVELNTFPL	generic|sp_Q3V2G4_SIM31_MOUSE_REVERSED|
"""index: 19969, intensity: 10290.0, mobility: 1.002"""	-0.350348	0.0956583	0.712823	MLTLLDLVLGVGN	generic|IP_827747_TX=10090_REVERSED	|generic|sp_Q8BUH7_RNF26_MOUSE_REVERSED	|generic|sp_Q8BUH7-2_RNF26_MOUSE_REVERSED	|generic|tr_E9PVG0_E9PVG0_MOUSE_REVERSED	|generic|tr_A0A1L1SUH0_A0A1L1SUH0_MOUSE_REVERSED|
"""index: 13570, intensity: 27503.0, mobility: 0.983"""	-0.350384	0.0959774	0.712892	WSQPRRPHVM	generic|chr1_-1_132521847_132522422_ENSMUST00000086521__IP_1035266_TX=10090_REVERSED|
"""index: 1546, intensity: 2752.0, mobility: 0.843"""	-0.351797	0.0963303	0.715618	MLRMGSAPW	generic|chr10_-1_127236725_127236799_ENSMUST00000099172_REVERSED|
"""index: 18482, intensity: 4051.0, mobility: 0.991"""	-0.35188	0.0966831	0.715777	EMLTFKHIFFMQILCDEFLIERLNIWFIGLMK	generic|tr_Q8VGV8_Q8VGV8_MOUSE__II_3498913_REVERSED|
"""index: 13472, intensity: 3451.0, mobility: 1.031"""	-0.351913	0.0970018	0.715842	ELVALFTVCLFGMKFCFWFWFFF	generic|IP_1104791_TX=10090_REVERSED|
"""index: 25275, intensity: 4912.0, mobility: 1.526"""	-0.352363	0.0972859	0.716709	QLLRPRAPSTPAKL	generic|tr_Q5XKB2_Q5XKB2_MOUSE__II_3478744_REVERSED|
"""index: 20734, intensity: 2915.0, mobility: 1.156"""	-0.353681	0.0976039	0.719243	RNPGLEHLCGGVIYITE	generic|tr_B2KFS7_B2KFS7_MOUSE__chr6_1_147108102_147108146_ENSMUST00000203441__II_907036_REVERSED|
"""index: 25408, intensity: 4666.0, mobility: 1.361"""	-0.353831	0.0979218	0.719532	YVWCKRPPPLLIALELDA	generic|IP_1125609_TX=10090_REVERSED|
"""index: 18895, intensity: 2530.0, mobility: 1.147"""	-0.354376	0.0982394	0.720579	YMEYQINFDAPYLSRATILWAKAAWLDQPV	generic|tr_Q3TE59_Q3TE59_MOUSE__chr8_1_68797800_68797925_ENSMUST00000146322__II_867175_REVERSED	|generic|II_867172_TX=10090_REVERSED	|generic|sp_Q8K2A7_INT10_MOUSE_REVERSED	|generic|tr_A0A0R4J0V1_A0A0R4J0V1_MOUSE_REVERSED	|generic|tr_E9Q361_E9Q361_MOUSE_REVERSED	|generic|tr_Q8BXH8_Q8BXH8_MOUSE_REVERSED	|generic|tr_E9Q360_E9Q360_MOUSE_REVERSED|
"""index: 16248, intensity: 6726.0, mobility: 0.889"""	-0.356012	0.0985915	0.723714	RCCFGGECYCV	generic|IP_3490857_TX=10090_REVERSED|
"""index: 4383, intensity: 2591.0, mobility: 1.154"""	-0.356163	0.0989088	0.724003	DSRFMQVLATKGVAPDGM	generic|tr_A0A2R8VI57_A0A2R8VI57_MOUSE_REVERSED|
"""index: 3455, intensity: 18929.0, mobility: 0.891"""	-0.356259	0.0992608	0.724188	SQLIYWGPEISARPIFPIEQGW	generic|IP_864999_TX=10090_REVERSED|
"""index: 12783, intensity: 3492.0, mobility: 0.969"""	-0.356751	0.0996128	0.725128	EAEVQRTTANYMGQYVTPL	generic|sp_Q8CG76_ARK72_MOUSE__II_957092_REVERSED|
"""index: 22979, intensity: 7324.0, mobility: 1.089"""	-0.356919	0.0999648	0.725449	VPIDQQVMFFLTLMQNSVKDLYILVHNNSVETRSVHVSRELMK	generic|sp_Q6GQT1_A2MG_MOUSE_REVERSED|
"""index: 13588, intensity: 2879.0, mobility: 0.985"""	-0.356969	0.100246	0.725546	ESGFDGGAEKKSGKGGERSKK	generic|tr_B9EJ77_B9EJ77_MOUSE__chr2_1_59843827_59844123_ENSMUST00000147650__II_1008386_REVERSED	|generic|sp_Q0VGY8_TANC1_MOUSE__chr2_1_59843827_59844123_ENSMUST00000147650__II_1008386_REVERSED	|generic|tr_E9QAF9_E9QAF9_MOUSE__chr2_1_59843827_59844123_ENSMUST00000147650__II_1008386_REVERSED|
"""index: 16687, intensity: 2844.0, mobility: 1.094"""	-0.357419	0.100527	0.726406	ATIRMHTTSKWSMRLMTMMWMILI	generic|IP_849815_TX=10090_REVERSED|
"""index: 16935, intensity: 2900.0, mobility: 0.937"""	-0.357892	0.100843	0.727307	LKKIKFLSGMLGRQMQLCFPWTCLPRQEKK	generic|IP_1073388_TX=10090_REVERSED|
"""index: 17946, intensity: 2852.0, mobility: 1.179"""	-0.358349	0.101088	0.72818	SERRPLPPRLPAPIVM	generic|IP_836027_TX=10090_REVERSED	|generic|chrX_-1_38564095_38564953_ENSMUST00000115118_REVERSED|
"""index: 7287, intensity: 3306.0, mobility: 1.080"""	-0.359692	0.101368	0.730738	ELTPMITWVDPLY	generic|sp_Q8VDP4_CCAR2_MOUSE_REVERSED|
"""index: 9804, intensity: 4982.0, mobility: 1.120"""	-0.360625	0.101719	0.732511	TLASSPVNEPDPVFKSKPSAPACPSQSSPAAKR	generic|tr_B2RWW9_B2RWW9_MOUSE__II_954585_REVERSED	|generic|tr_A0A2I3BQG2_A0A2I3BQG2_MOUSE__II_954589_REVERSED	|generic|tr_B7ZCC2_B7ZCC2_MOUSE__II_954589_REVERSED|
"""index: 1199, intensity: 2681.0, mobility: 0.914"""	-0.360817	0.102034	0.732876	QLSQQTQPRM	generic|IP_866480_TX=10090_REVERSED|
"""index: 7249, intensity: 2775.0, mobility: 1.189"""	-0.361128	0.102384	0.733466	QVLEQTETPKKLFLKVIATLLQLQVQTSEDHFGELFSELLEDAND	generic|sp_O35643_AP1B1_MOUSE_REVERSED	|generic|tr_Q8CC13_Q8CC13_MOUSE_REVERSED	|generic|tr_Q5SVG5_Q5SVG5_MOUSE_REVERSED	|generic|tr_Q6NXY3_Q6NXY3_MOUSE_REVERSED	|generic|tr_Q5SVG4_Q5SVG4_MOUSE_REVERSED	|generic|tr_Q3U1K9_Q3U1K9_MOUSE_REVERSED|
"""index: 17105, intensity: 4310.0, mobility: 0.937"""	-0.362255	0.102627	0.735602	TAWDVKMNMLLQELMLLPSSSLRA	generic|tr_A0A1W2P6K6_A0A1W2P6K6_MOUSE__chr1_1_127205257_127205286_ENSMUST00000038361__II_3470975_REVERSED	|generic|sp_Q5DU37_ZFY26_MOUSE__chr1_1_127205257_127205286_ENSMUST00000038361__II_3507020_REVERSED	|generic|tr_Q811D4_Q811D4_MOUSE__chr1_1_127205257_127205286_ENSMUST00000038361_REVERSED|
"""index: 17626, intensity: 2832.0, mobility: 0.947"""	-0.363181	0.102977	0.737354	SFARELVVQDI	generic|sp_P46735_MYO1B_MOUSE__chr1_-1_51863315_51863419_ENSMUST00000151525_REVERSED	|generic|sp_P46735-2_MYO1B_MOUSE__chr1_-1_51863315_51863419_ENSMUST00000151525_REVERSED	|generic|tr_Q91ZI6_Q91ZI6_MOUSE_REVERSED	|generic|tr_Q3UEQ4_Q3UEQ4_MOUSE__chr1_-1_51863315_51863419_ENSMUST00000151525_REVERSED	|generic|tr_E9QNH6_E9QNH6_MOUSE__chr1_-1_51863315_51863419_ENSMUST00000151525_REVERSED	|generic|tr_Q7TQD7_Q7TQD7_MOUSE__chr1_-1_51863315_51863419_ENSMUST00000151525_REVERSED	|generic|tr_Q3TTZ3_Q3TTZ3_MOUSE__chr1_-1_51863315_51863419_ENSMUST00000151525_REVERSED	|generic|tr_E9Q580_E9Q580_MOUSE__chr1_-1_51863315_51863419_ENSMUST00000151525_REVERSED|
"""index: 20515, intensity: 3215.0, mobility: 0.872"""	-0.363312	0.103327	0.737601	HHGPQVPFL	generic|IP_3457793_TX=10090_REVERSED|
"""index: 5745, intensity: 3434.0, mobility: 0.972"""	-0.363403	0.103641	0.737773	DPDNFSAVRLNN	generic|tr_D3YYQ8_D3YYQ8_MOUSE__chr6_1_58663645_58663677_ENSMUST00000143752__II_930764_REVERSED	|generic|tr_F7ABZ6_F7ABZ6_MOUSE__chr6_1_58663645_58663677_ENSMUST00000143752__II_930764_REVERSED|
"""index: 10233, intensity: 2712.0, mobility: 0.935"""	-0.364009	0.103992	0.738918	TSRGTAPPWSTR	generic|tr_S4R1F1_S4R1F1_MOUSE__II_921841_REVERSED	|generic|sp_E9Q7D5_ARHG5_MOUSE__II_921841_REVERSED|
"""index: 22608, intensity: 4915.0, mobility: 1.217"""	-0.364508	0.104342	0.73986	HLPFSKIEHLIELLLAKNEADQVKNGTFLQFDPRE	generic|sp_Q8R180_ERO1A_MOUSE_REVERSED	|generic|tr_A0A2I3BPM1_A0A2I3BPM1_MOUSE_REVERSED	|generic|tr_Q4FJZ3_Q4FJZ3_MOUSE_REVERSED|
"""index: 4658, intensity: 3250.0, mobility: 0.862"""	-0.364721	0.104655	0.740262	VLFSLARIFRHWRN	generic|chr19_-1_60773978_60775366_ENSMUST00000025955_REVERSED|
"""index: 23167, intensity: 6334.0, mobility: 1.152"""	-0.365452	0.104895	0.741638	SEPSSPLLGAAVQDQHWLQEALGNLV	generic|tr_B2RWG6_B2RWG6_MOUSE__II_956690_REVERSED|
"""index: 3494, intensity: 2646.0, mobility: 0.919"""	-0.366329	0.105245	0.743288	NVSSNPAFTKPPKPYFVP	generic|sp_Q9D5Y0_CG031_MOUSE_REVERSED	|generic|tr_Q3TT91_Q3TT91_MOUSE_REVERSED|
"""index: 24711, intensity: 2595.0, mobility: 1.231"""	-0.366413	0.105594	0.743445	FHTMQPSGLMQPPLCSL	generic|IP_1058234_TX=10090_REVERSED|
"""index: 17069, intensity: 3787.0, mobility: 0.880"""	-0.367171	0.105944	0.744867	STTLRWRL	generic|sp_Q9D2I5-5_ARMC9_MOUSE__chr1_1_86196324_86196446_ENSMUST00000123618__II_1032334_REVERSED	|generic|II_1032329_TX=10090_REVERSED	|generic|II_1032321_TX=10090_REVERSED	|generic|sp_Q9D2I5_ARMC9_MOUSE__chr1_1_86196324_86196446_ENSMUST00000123618_REVERSED	|generic|sp_Q9D2I5-2_ARMC9_MOUSE__chr1_1_86196324_86196446_ENSMUST00000123618_REVERSED	|generic|sp_Q9D2I5-3_ARMC9_MOUSE__chr1_1_86196324_86196446_ENSMUST00000123618_REVERSED	|generic|sp_Q9D2I5-4_ARMC9_MOUSE__chr1_1_86196324_86196446_ENSMUST00000123618_REVERSED	|generic|sp_Q9D2I5-7_ARMC9_MOUSE__chr1_1_86196324_86196446_ENSMUST00000123618_REVERSED|
"""index: 1562, intensity: 2797.0, mobility: 0.786"""	-0.367476	0.106257	0.74544	LCMCVCTR	generic|chr4_1_42956924_42957202_ENSMUST00000142332_REVERSED|
"""index: 9807, intensity: 3487.0, mobility: 0.884"""	-0.36768	0.106606	0.745821	MTLNRFPAC	generic|IP_1107461_TX=10090_REVERSED|
"""index: 22928, intensity: 3620.0, mobility: 0.948"""	-0.367935	0.106956	0.7463	RRRRRRRPRRM	generic|chr1_-1_155417167_155417382_ENSMUST00000111775__IP_1041033_TX=10090_REVERSED|
"""index: 5339, intensity: 4045.0, mobility: 0.991"""	-0.36797	0.107305	0.746364	EESADLNYKSLDA	generic|tr_D3Z4U0_D3Z4U0_MOUSE__II_973375_REVERSED	|generic|sp_Q9R020_ZRAB2_MOUSE__II_973375_REVERSED	|generic|sp_Q9R020-2_ZRAB2_MOUSE_REVERSED	|generic|tr_A0A0H2UH20_A0A0H2UH20_MOUSE_REVERSED	|generic|tr_E9PUD0_E9PUD0_MOUSE_REVERSED|
"""index: 20864, intensity: 15554.0, mobility: 1.040"""	-0.368349	0.107655	0.747074	IMPGFGGVPGPMVQGG	generic|tr_Q3V113_Q3V113_MOUSE_REVERSED	|generic|tr_Q80V76_Q80V76_MOUSE_REVERSED|
"""index: 17426, intensity: 6702.0, mobility: 1.002"""	-0.368756	0.107966	0.747835	VRATDFFQIL	generic|sp_P97858_S35B1_MOUSE_REVERSED|
"""index: 15012, intensity: 4415.0, mobility: 0.949"""	-0.369371	0.108316	0.748985	MGVKLDFLPEAIEREMSEYDLKFAWLQL	generic|sp_Q6P9Q4_FHOD1_MOUSE__II_859342_REVERSED	|generic|II_859340_TX=10090_REVERSED|
"""index: 23522, intensity: 23938.0, mobility: 1.103"""	-0.369904	0.108665	0.74998	FPKQLSLGISPVAGTFAVMQEMIHKSFTVLVFIKQ	generic|IP_926296_TX=10090_REVERSED|
"""index: 5266, intensity: 2740.0, mobility: 1.130"""	-0.370293	0.108749	0.750704	SIVKKDVFMDSLMKPSIVSSSCADVFSLHSLF	generic|sp_Q9QY00_OL154_MOUSE_REVERSED|
"""index: 9540, intensity: 8359.0, mobility: 0.981"""	-0.373036	0.109059	0.755802	MPPVTQQTNMSLPSTGRTR	generic|chr5_-1_142580177_142580254_ENSMUST00000037048__IP_932893_TX=10090_REVERSED	|generic|chr5_-1_142574864_142580254_ENSMUST00000037048__IP_932893_TX=10090_REVERSED|
"""index: 17007, intensity: 3429.0, mobility: 0.852"""	-0.373317	0.109293	0.756322	MSPVSYTSWF	generic|IP_877936_TX=10090_REVERSED|
"""index: 11491, intensity: 4167.0, mobility: 0.809"""	-0.374254	0.109641	0.758054	PCLPVDPPCLPVDPP	generic|IP_3455094_TX=10090_REVERSED|
"""index: 5825, intensity: 3760.0, mobility: 0.938"""	-0.374425	0.10999	0.758369	KQCFTVWSNSLMKQSLMTDIVTLQL	generic|tr_F6QWY7_F6QWY7_MOUSE_REVERSED|
"""index: 14596, intensity: 12307.0, mobility: 0.812"""	-0.374472	0.110261	0.758457	SSCHRPEER	generic|IP_858323_TX=10090_REVERSED|
"""index: 9404, intensity: 4545.0, mobility: 1.067"""	-0.374711	0.110264	0.758899	PTDLALGGPLLSHPPPHMQDKFP	generic|IP_956946_TX=10090_REVERSED|
"""index: 6492, intensity: 6838.0, mobility: 0.891"""	-0.376787	0.11061	0.762721	FDQLVYLLCGLEQEPVSVTR	generic|IP_853197_TX=10090_REVERSED|
"""index: 21288, intensity: 6914.0, mobility: 0.956"""	-0.376816	0.110919	0.762774	FFAMLQPSALL	generic|IP_3453304_TX=10090_REVERSED|
"""index: 12510, intensity: 3320.0, mobility: 0.919"""	-0.377334	0.111265	0.763724	MPKSSSIWNR	generic|IP_1115156_TX=10090_REVERSED|
"""index: 14369, intensity: 3982.0, mobility: 0.856"""	-0.377726	0.111573	0.764443	GKFYIYNVLVMLTSEKLGSILEKIK	generic|sp_Q5I2A0_SPA3G_MOUSE_REVERSED|
"""index: 24279, intensity: 9430.0, mobility: 1.076"""	-0.378025	0.11192	0.764991	ECLRRMDEVKKKWITIAEHLINI	generic|sp_E9PVB3_CC175_MOUSE_REVERSED|
"""index: 10373, intensity: 5581.0, mobility: 1.062"""	-0.378106	0.112266	0.765139	LTGTNRRQDKYDPPPRTLHRNMQDQPSLK	generic|tr_F6U238_F6U238_MOUSE_REVERSED	|generic|tr_Q8BMG4_Q8BMG4_MOUSE_REVERSED	|generic|tr_Q6ZPH8_Q6ZPH8_MOUSE_REVERSED	|generic|tr_E9Q7L5_E9Q7L5_MOUSE_REVERSED|
"""index: 2836, intensity: 3521.0, mobility: 0.799"""	-0.378153	0.112613	0.765225	ITSLLPRRPHCSRL	generic|IP_946273_TX=10090_REVERSED|
"""index: 5888, intensity: 14272.0, mobility: 0.850"""	-0.378525	0.112959	0.765906	LERQFKQVYSGEYDFFLLPWTIS	generic|tr_A0A0J9YUI8_A0A0J9YUI8_MOUSE__II_947416_REVERSED	|generic|sp_Q91X44_GCKR_MOUSE__II_947417_REVERSED|
"""index: 6389, intensity: 8432.0, mobility: 1.087"""	-0.378711	0.113306	0.766246	YYQNYSYSYMQSYEVPKVRSAKPIAVSLRVPKCGLGVAGQCETL	generic|sp_Q80VC6_TSAP1_MOUSE__chr4_-1_132325204_132325245_ENSMUST00000147652__II_955100_REVERSED|
"""index: 19575, intensity: 4814.0, mobility: 1.157"""	-0.378763	0.113573	0.766341	YLGVACAWLLSAALVAGV	generic|II_3497953_TX=10090_REVERSED	|generic|sp_Q9D938_TM160_MOUSE__chr7_1_16455169_16455426_ENSMUST00000209536_REVERSED|
"""index: 1706, intensity: 2532.0, mobility: 0.899"""	-0.378967	0.11388	0.766714	TLDEPLSYVIILVNEGE	generic|IP_875668_TX=10090_REVERSED|
"""index: 5842, intensity: 3089.0, mobility: 0.857"""	-0.379108	0.114226	0.766972	RTDMVLAMGGQPGIAMTMGMSIVVTIR	generic|IP_1077501_TX=10090_REVERSED|
"""index: 3335, intensity: 3070.0, mobility: 0.963"""	-0.379401	0.114573	0.767506	KMNRILDFPCF	generic|IP_875985_TX=10090_REVERSED|
"""index: 11505, intensity: 2826.0, mobility: 0.906"""	-0.379466	0.114839	0.767625	RQMERRGDVPQHHYWI	generic|IP_1104072_TX=10090_REVERSED|
"""index: 2792, intensity: 5151.0, mobility: 0.835"""	-0.380314	0.115185	0.769171	FLSSTFGPPTPYMSQEKL	generic|sp_Q63912_OMGP_MOUSE_REVERSED	|generic|tr_G3XA53_G3XA53_MOUSE_REVERSED	|generic|tr_Q8CAB4_Q8CAB4_MOUSE_REVERSED|
"""index: 14739, intensity: 3033.0, mobility: 1.061"""	-0.380657	0.115491	0.769795	DEAALVPQLIAQSTR	generic|tr_Q99JR9_Q99JR9_MOUSE_REVERSED	|generic|tr_Q5SNY8_Q5SNY8_MOUSE_REVERSED	|generic|sp_Q8C6E0_CFA36_MOUSE_REVERSED|
"""index: 12002, intensity: 6548.0, mobility: 0.989"""	-0.381191	0.115837	0.770767	GTGKMWKMDARYQNDSQLGYAKKAWEVKMDTPL	generic|tr_E9Q641_E9Q641_MOUSE_REVERSED	|generic|sp_Q80XB4_NRAP_MOUSE_REVERSED	|generic|sp_Q80XB4-2_NRAP_MOUSE_REVERSED	|generic|sp_Q80XB4-3_NRAP_MOUSE_REVERSED	|generic|sp_Q80XB4-4_NRAP_MOUSE_REVERSED	|generic|tr_E9PZF4_E9PZF4_MOUSE_REVERSED|
"""index: 6912, intensity: 3058.0, mobility: 1.044"""	-0.381196	0.116142	0.770777	PSRHKWMQSNLHKEVMSNLAFRFRDWRRDFVYYGRGMLR	generic|tr_Q3TYJ2_Q3TYJ2_MOUSE__chr12_1_33363015_33363098_ENSMUST00000126275__II_1117292_REVERSED	|generic|tr_F7C0E4_F7C0E4_MOUSE__chr12_1_33363015_33363098_ENSMUST00000126275__II_1117294_REVERSED|
"""index: 2291, intensity: 3617.0, mobility: 0.837"""	-0.38188	0.116408	0.772018	AETEGADVGSDESLTQGSDSLQSL	generic|sp_Q80VW5-5_WHRN_MOUSE__II_961937_REVERSED	|generic|sp_Q80VW5_WHRN_MOUSE_REVERSED	|generic|sp_Q80VW5-2_WHRN_MOUSE_REVERSED	|generic|sp_Q80VW5-3_WHRN_MOUSE_REVERSED	|generic|sp_Q80VW5-4_WHRN_MOUSE_REVERSED	|generic|tr_B2RWY4_B2RWY4_MOUSE_REVERSED	|generic|sp_Q80VW5-6_WHRN_MOUSE_REVERSED	|generic|sp_Q80VW5-7_WHRN_MOUSE_REVERSED	|generic|sp_Q80VW5-8_WHRN_MOUSE_REVERSED	|generic|sp_Q80VW5-9_WHRN_MOUSE_REVERSED|
"""index: 25331, intensity: 5001.0, mobility: 1.536"""	-0.38283	0.116753	0.77374	ERRNHEERHQHKKKKKKKKKKK	generic|IP_3503537_TX=10090_REVERSED|
"""index: 18126, intensity: 9938.0, mobility: 1.028"""	-0.382951	0.117098	0.773958	RGEKQKNKIR	generic|chr5_1_3559122_3561075_ENSMUST00000115527__IP_947274_TX=10090_REVERSED	|generic|chr5_1_3558516_3561075_ENSMUST00000115527__IP_947274_TX=10090_REVERSED|
"""index: 6318, intensity: 3784.0, mobility: 0.884"""	-0.383103	0.117363	0.774232	CISEPPRPSWVKGRLRPLHPHSQVY	generic|chr11_-1_68944716_68946572_ENSMUST00000108671__II_1134323_TX=10090_REVERSED|
"""index: 4282, intensity: 2555.0, mobility: 1.050"""	-0.383441	0.117505	0.774844	TKAMQHERIAEKTLNKRMEKLEDSAMEEATMRAFLD	generic|tr_Q3UPE0_Q3UPE0_MOUSE__IP_1122117_REVERSED	|generic|tr_Q3UWX7_Q3UWX7_MOUSE__IP_1122117_REVERSED	|generic|tr_E9PYD5_E9PYD5_MOUSE__IP_1122117_REVERSED	|generic|sp_P10711-2_TCEA1_MOUSE__IP_1122117_REVERSED|
"""index: 10781, intensity: 11153.0, mobility: 1.173"""	-0.384585	0.117809	0.776908	EADVKVVAYYPLNVFVPANDNQDEVTVKVV	generic|tr_Q9QXA3_Q9QXA3_MOUSE_REVERSED	|generic|tr_A0A1L1SQU7_A0A1L1SQU7_MOUSE_REVERSED	|generic|tr_A0A087WRT4_A0A087WRT4_MOUSE_REVERSED	|generic|tr_F2Z4A3_F2Z4A3_MOUSE_REVERSED|
"""index: 17536, intensity: 8456.0, mobility: 0.898"""	-0.384636	0.118032	0.777	NWTEKTDVMHPTMNSCTFWTNQILSHTM	generic|IP_893779_TX=10090_REVERSED|
"""index: 3224, intensity: 2703.0, mobility: 1.087"""	-0.386159	0.118294	0.779737	AQVFPPPVDGIASALDE	generic|sp_Q62187_TTF1_MOUSE__II_1012671_REVERSED|
"""index: 11837, intensity: 2801.0, mobility: 1.067"""	-0.386512	0.118638	0.780369	IVNMDGHVGQLSYMSGSGGTTISLL	generic|tr_Q542Y0_Q542Y0_MOUSE_REVERSED	|generic|tr_Q99KL8_Q99KL8_MOUSE_REVERSED|
"""index: 11212, intensity: 3644.0, mobility: 0.949"""	-0.386632	0.118941	0.780585	IFNFAMGFFM	generic|tr_Q06EZ3_Q06EZ3_MOUSE__chr1_-1_156440499_156440579_ENSMUST00000191379__II_1040787_REVERSED	|generic|sp_Q61263_SOAT1_MOUSE__chr1_-1_156440499_156440579_ENSMUST00000191379__II_1040787_REVERSED	|generic|tr_Q8C795_Q8C795_MOUSE__chr1_-1_156440499_156440579_ENSMUST00000191379_REVERSED|
"""index: 7172, intensity: 4033.0, mobility: 0.922"""	-0.38714	0.119203	0.781494	EIDQYRQVFDEVQERCFL	generic|tr_Q8BIZ9_Q8BIZ9_MOUSE__II_981811_REVERSED	|generic|sp_Q9CXF7_CHD1L_MOUSE_REVERSED	|generic|sp_Q9CXF7-2_CHD1L_MOUSE_REVERSED|
"""index: 17630, intensity: 3277.0, mobility: 0.911"""	-0.387495	0.119547	0.78213	RRHMKIHQ	generic|sp_Q921C3_BRWD1_MOUSE__chr16_-1_96056111_96056161_ENSMUST00000233976__II_1073093_REVERSED	|generic|sp_Q921C3-2_BRWD1_MOUSE__chr16_-1_96056111_96056161_ENSMUST00000233976__II_1073093_REVERSED|
"""index: 10531, intensity: 3761.0, mobility: 1.104"""	-0.387693	0.119849	0.782483	QAPYISAIIDYLFQYQEYSCVVGPRAK	generic|tr_S4R1M0_S4R1M0_MOUSE__II_1034044_REVERSED	|generic|sp_P06800_PTPRC_MOUSE__II_1034044_REVERSED	|generic|sp_P06800-5_PTPRC_MOUSE__II_1034044_REVERSED	|generic|sp_P06800-6_PTPRC_MOUSE__II_1034044_REVERSED	|generic|tr_Q3U382_Q3U382_MOUSE_REVERSED|
"""index: 14422, intensity: 4364.0, mobility: 0.975"""	-0.387862	0.120192	0.782784	HSLLMWTSFFP	generic|IP_910835_TX=10090_REVERSED|
"""index: 12541, intensity: 3005.0, mobility: 1.073"""	-0.38811	0.120494	0.783228	CNRPICLSGAVVSNLLPGRMWYRMAWPLGRM	generic|IP_3488953_TX=10090_REVERSED|
"""index: 17756, intensity: 2894.0, mobility: 1.067"""	-0.388207	0.120838	0.7834	IFIQWNDSRCLDK	generic|IP_974447_TX=10090_REVERSED|
"""index: 531, intensity: 2556.0, mobility: 0.827"""	-0.388477	0.121139	0.783881	FSQEMEQL	generic|tr_Q8C0S0_Q8C0S0_MOUSE_REVERSED|
"""index: 2185, intensity: 2850.0, mobility: 0.925"""	-0.389263	0.121441	0.785282	DTPHDAETGQQL	generic|IP_964180_TX=10090_REVERSED|
"""index: 22083, intensity: 4770.0, mobility: 1.042"""	-0.389587	0.121742	0.785857	GGGGGGGGGGGGGGGGGGSHTPRGMYIG	generic|sp_Q6PFR5_TRA2A_MOUSE__chr6_-1_49252378_49252428_ENSMUST00000203820__II_921185_REVERSED	|generic|tr_E9QP00_E9QP00_MOUSE__chr6_-1_49252378_49252428_ENSMUST00000203820__II_921185_REVERSED	|generic|tr_A0A0N4SVC2_A0A0N4SVC2_MOUSE__chr6_-1_49252378_49252428_ENSMUST00000203820__II_921185_REVERSED|
"""index: 16169, intensity: 2880.0, mobility: 0.938"""	-0.389984	0.122043	0.786563	LSTIITWFVEMLPARSCTLALLPGPDCLFHDI	generic|tr_Q7TRM2_Q7TRM2_MOUSE_REVERSED	|generic|tr_Q8VFT7_Q8VFT7_MOUSE_REVERSED	|generic|tr_E9PV79_E9PV79_MOUSE_REVERSED|
"""index: 247, intensity: 3485.0, mobility: 0.980"""	-0.390153	0.122344	0.786862	PVLTPSGARGARPPV	generic|IP_3460075_TX=10090_REVERSED|
"""index: 6813, intensity: 3505.0, mobility: 0.808"""	-0.391688	0.122687	0.789579	PLGPANQSTEKPNQRT	generic|tr_J3QPM7_J3QPM7_MOUSE_REVERSED|
"""index: 21857, intensity: 4002.0, mobility: 1.053"""	-0.391814	0.122945	0.789803	VHRHVNEKRPSAT	generic|sp_Q8C4Y3_NELFB_MOUSE__chr2_-1_25200320_25200454_ENSMUST00000128876__II_1013409_REVERSED	|generic|sp_Q8C4Y3-3_NELFB_MOUSE__chr2_-1_25200320_25200454_ENSMUST00000128876__II_1013409_REVERSED	|generic|tr_A0A5H1ZRL3_A0A5H1ZRL3_MOUSE__chr2_-1_25200320_25200454_ENSMUST00000128876__II_1013409_REVERSED	|generic|tr_F6UFF7_F6UFF7_MOUSE__chr2_-1_25201041_25201121_ENSMUST00000128876_REVERSED|
"""index: 2880, intensity: 3287.0, mobility: 0.796"""	-0.39277	0.123288	0.791488	YREQHEAVSFRSGRAFKS	generic|sp_Q80UV9_TAF1_MOUSE__chrX_1_101562127_101562291_ENSMUST00000143908__II_831688_REVERSED	|generic|sp_Q80UV9-2_TAF1_MOUSE__chrX_1_101562127_101562291_ENSMUST00000143908__II_831688_REVERSED	|generic|sp_Q80UV9-3_TAF1_MOUSE__chrX_1_101562127_101562291_ENSMUST00000143908__II_831688_REVERSED	|generic|tr_B1Q2W7_B1Q2W7_MOUSE__chrX_1_101562127_101562291_ENSMUST00000143908__II_831688_REVERSED	|generic|tr_D3YZK4_D3YZK4_MOUSE__chrX_1_101562127_101562291_ENSMUST00000143908__II_831688_REVERSED	|generic|tr_S4R1B9_S4R1B9_MOUSE__chrX_1_101562127_101562291_ENSMUST00000143908_REVERSED|
"""index: 7197, intensity: 3787.0, mobility: 0.810"""	-0.393542	0.123546	0.792846	YKNVAFVKEEVKIKQQD	generic|tr_A0A2I3BQA5_A0A2I3BQA5_MOUSE_REVERSED	|generic|sp_Q9D5S7_LRGUK_MOUSE_REVERSED|
"""index: 13034, intensity: 3021.0, mobility: 1.048"""	-0.394199	0.123888	0.793999	GYLYLLVLSTALLMWTEMSFN	generic|sp_Q64464_CP3AD_MOUSE_REVERSED|
"""index: 24165, intensity: 4160.0, mobility: 0.990"""	-0.395158	0.12423	0.795679	LELVVYHIHW	generic|IP_1025323_TX=10090_REVERSED|
"""index: 4292, intensity: 3513.0, mobility: 0.864"""	-0.395622	0.12453	0.796488	APPHGPAPGMR	generic|IP_1146990_TX=10090_REVERSED|
"""index: 10908, intensity: 2968.0, mobility: 1.113"""	-0.39608	0.124872	0.797289	YKDFEYVEELSVHT	generic|tr_Q8BHW4_Q8BHW4_MOUSE_REVERSED	|generic|tr_Q14AX1_Q14AX1_MOUSE_REVERSED|
"""index: 9651, intensity: 3976.0, mobility: 0.916"""	-0.396112	0.125214	0.797343	CLLMCLCSMGRLLQLSKRFPKLFR	generic|chr6_1_23000290_23000544_ENSMUST00000090568__IP_915285_TX=10090_REVERSED	|generic|chr6_1_23000263_23000544_ENSMUST00000090568__IP_915285_TX=10090_REVERSED|
"""index: 3474, intensity: 3882.0, mobility: 0.959"""	-0.396602	0.12547	0.798198	YEPSSPRVQGGEQ	generic|IP_1133344_TX=10090_REVERSED|
"""index: 9078, intensity: 2956.0, mobility: 0.969"""	-0.397502	0.125812	0.799762	NIVSSPGMTVVNIHHSSPPAPAPVIVTPHHTPA	generic|tr_Q9JIZ5_Q9JIZ5_MOUSE_REVERSED	|generic|tr_Q8BWA4_Q8BWA4_MOUSE_REVERSED|
"""index: 4012, intensity: 7547.0, mobility: 0.916"""	-0.397621	0.126154	0.799969	MLPAQVGSLLMA	generic|tr_G3UZV2_G3UZV2_MOUSE_REVERSED|
"""index: 4200, intensity: 2829.0, mobility: 0.847"""	-0.397737	0.126323	0.800169	SINESKQSSLAVVLAPD	generic|tr_A1L0U6_A1L0U6_MOUSE__II_1006092_REVERSED	|generic|tr_A2AS98_A2AS98_MOUSE__II_1006092_REVERSED	|generic|sp_P28660_NCKP1_MOUSE__II_1006092_REVERSED	|generic|sp_P28660-2_NCKP1_MOUSE__II_1006092_REVERSED|
"""index: 803, intensity: 2599.0, mobility: 0.758"""	-0.398558	0.126578	0.801591	VINKTFMESCNHN	generic|tr_Q8VFI9_Q8VFI9_MOUSE_REVERSED	|generic|tr_E9PVW2_E9PVW2_MOUSE_REVERSED	|generic|tr_Q7TRE9_Q7TRE9_MOUSE_REVERSED|
"""index: 12524, intensity: 3376.0, mobility: 1.096"""	-0.399675	0.126876	0.803521	SWMVLIFMMARLIWILQCGRKIPEM	generic|IP_1041143_TX=10090_REVERSED|
"""index: 8783, intensity: 9408.0, mobility: 1.083"""	-0.399806	0.12713	0.803748	PIATNMFISISTYVAFARLSTMEKRRTMEVRSCFINEWAYLK	generic|tr_Q8BNE2_Q8BNE2_MOUSE__chr2_-1_114647768_114647797_ENSMUST00000102542__II_3498293_REVERSED	|generic|tr_B2RUS7_B2RUS7_MOUSE__chr7_-1_46178438_46178515_ENSMUST00000210511__II_3498293_REVERSED	|generic|tr_Q9Z2P2_Q9Z2P2_MOUSE__chr7_-1_46178438_46178515_ENSMUST00000210511_REVERSED|
"""index: 23472, intensity: 5949.0, mobility: 0.995"""	-0.400312	0.127428	0.804618	WYQRPLTWK	generic|chrX_-1_51017697_51017858_ENSMUST00000053593__IP_835518_TX=10090_REVERSED|
"""index: 14675, intensity: 4595.0, mobility: 0.895"""	-0.400568	0.127725	0.805059	MSTLLFNEL	generic|tr_Q8VGK7_Q8VGK7_MOUSE_REVERSED|
"""index: 6659, intensity: 3759.0, mobility: 0.784"""	-0.400868	0.128065	0.805575	CEKLAAGQSTQTCPHS	generic|IP_851492_TX=10090_REVERSED|
"""index: 11120, intensity: 3054.0, mobility: 1.073"""	-0.400909	0.128319	0.805644	ERELAQERERERERERERERERERERERQRKSEGEQR	generic|IP_946220_TX=10090_REVERSED|
"""index: 8470, intensity: 75063.0, mobility: 1.160"""	-0.402434	0.128659	0.808258	QPMPYTVPATSPVAVPASSTATPPVTMRVDPSPVQSQQLPPRPEQPV	generic|tr_E9QKG6_E9QKG6_MOUSE__chr5_-1_90299985_90300095_ENSMUST00000200012__II_943171_REVERSED	|generic|tr_E9Q804_E9Q804_MOUSE__chr5_-1_90299985_90300095_ENSMUST00000200012__II_943171_REVERSED	|generic|sp_Q99NH0_ANR17_MOUSE__chr5_-1_90299985_90300095_ENSMUST00000200012__II_943171_REVERSED	|generic|tr_A0A0G2JDZ9_A0A0G2JDZ9_MOUSE__chr5_-1_90299985_90300095_ENSMUST00000200012__II_943171_REVERSED|
"""index: 8728, intensity: 3740.0, mobility: 0.956"""	-0.402677	0.128999	0.808673	MMKTLIITAYS	generic|tr_A0A0N4SV17_A0A0N4SV17_MOUSE__chr6_1_138147690_138156146_ENSMUST00000204628_REVERSED	|generic|tr_E9QJW0_E9QJW0_MOUSE__chr6_1_138156274_138156378_ENSMUST00000120939_REVERSED	|generic|tr_D3YVR3_D3YVR3_MOUSE_REVERSED	|generic|tr_D3YU60_D3YU60_MOUSE_REVERSED	|generic|tr_Q53ZD4_Q53ZD4_MOUSE__chr6_1_138156274_138156378_ENSMUST00000120939_REVERSED|
"""index: 5597, intensity: 3856.0, mobility: 0.974"""	-0.402714	0.129296	0.808735	PFDVNTVEVLVE	generic|II_868025_TX=10090_REVERSED	|generic|sp_Q9Z179_SHCBP_MOUSE_REVERSED	|generic|tr_A0A140LHA7_A0A140LHA7_MOUSE_REVERSED|
"""index: 1045, intensity: 2531.0, mobility: 0.857"""	-0.403062	0.129592	0.809329	FGQRLFGFFFFFWVLFF	generic|IP_3474143_TX=10090_REVERSED|
"""index: 5960, intensity: 10764.0, mobility: 0.978"""	-0.403584	0.129932	0.810218	IVAPNQCIKSTKH	generic|tr_Q8K3S0_Q8K3S0_MOUSE_REVERSED	|generic|tr_Q8K3S1_Q8K3S1_MOUSE_REVERSED	|generic|tr_Q8K3S2_Q8K3S2_MOUSE_REVERSED	|generic|tr_Q8K3S3_Q8K3S3_MOUSE_REVERSED	|generic|tr_Q9D533_Q9D533_MOUSE_REVERSED|
"""index: 11780, intensity: 2821.0, mobility: 0.883"""	-0.403891	0.130272	0.810741	EHLKERNETELENKRLNAD	generic|tr_F6W1A2_F6W1A2_MOUSE_REVERSED|
"""index: 16716, intensity: 7367.0, mobility: 0.901"""	-0.404069	0.130479	0.811044	RMRVAERR	generic|IP_883018_TX=10090_REVERSED|
"""index: 10662, intensity: 3131.0, mobility: 0.909"""	-0.404393	0.130819	0.811594	MLSCTMPSTIIMYLLPQCIAV	generic|tr_Q8VFB3_Q8VFB3_MOUSE_REVERSED	|generic|tr_Q7TRD8_Q7TRD8_MOUSE_REVERSED	|generic|tr_E9Q843_E9Q843_MOUSE_REVERSED|
"""index: 7092, intensity: 5095.0, mobility: 1.119"""	-0.404624	0.131114	0.811986	EQLRREACQLMLEATEEKQRDAKQKNEQMLNQRALIAEEHSL	generic|tr_A0A140LIX9_A0A140LIX9_MOUSE_REVERSED|
"""index: 1548, intensity: 3800.0, mobility: 0.912"""	-0.404944	0.131365	0.812528	YQNRVPSYNF	generic|IP_1008352_TX=10090_REVERSED|
"""index: 2407, intensity: 15631.0, mobility: 0.910"""	-0.406495	0.131704	0.815151	AHPRAPDASPAPMQSAVEKNDVPIK	generic|sp_Q8BJ90_ZN771_MOUSE_REVERSED|
"""index: 18144, intensity: 3059.0, mobility: 1.168"""	-0.40658	0.131999	0.815293	PTQLSGHFDSSLIMSSLM	generic|IP_3499501_TX=10090_REVERSED|
"""index: 4631, intensity: 2590.0, mobility: 0.759"""	-0.406746	0.132293	0.815572	FAGESIYSLRKLEGLDLR	generic|sp_Q8C031_LRC4C_MOUSE_REVERSED|
"""index: 5920, intensity: 6494.0, mobility: 0.901"""	-0.406883	0.132632	0.815803	NAARPNADMDGSTLGILNPRQTQARS	generic|sp_Q5SFM8_RBM27_MOUSE__chr18_1_42320798_42320926_ENSMUST00000237798_REVERSED	|generic|sp_Q5SFM8-2_RBM27_MOUSE__chr18_1_42320798_42320926_ENSMUST00000237798_REVERSED	|generic|sp_Q5SFM8-3_RBM27_MOUSE__chr18_1_42338416_42338475_ENSMUST00000237798_REVERSED|
"""index: 1414, intensity: 6607.0, mobility: 0.953"""	-0.407158	0.132926	0.816267	HQHLVHAAEHRRLNKLVVLAPDQAPAG	generic|IP_836907_TX=10090_REVERSED|
"""index: 19011, intensity: 3782.0, mobility: 0.922"""	-0.407278	0.133266	0.816468	IMSSLVRGEPT	generic|tr_A0A1B0GSR7_A0A1B0GSR7_MOUSE_REVERSED	|generic|chr11_-1_99385530_99385961_ENSMUST00000103131_REVERSED|
"""index: 25780, intensity: 3856.0, mobility: 0.805"""	-0.407299	0.133559	0.816503	VGSNSHTV	generic|sp_Q8R139_S29A4_MOUSE_REVERSED|
"""index: 15461, intensity: 3873.0, mobility: 0.995"""	-0.407552	0.133898	0.816928	RTGDGRPIPGIEW	generic|IP_874968_TX=10090_REVERSED|
"""index: 8525, intensity: 5384.0, mobility: 0.812"""	-0.407657	0.134192	0.817104	ERSVWKENEMKKAEKML	generic|sp_Q811D2_ANR26_MOUSE_REVERSED	|generic|tr_D3Z482_D3Z482_MOUSE_REVERSED|
"""index: 17588, intensity: 5147.0, mobility: 0.901"""	-0.407893	0.134531	0.817501	KRHTKLHSQ	generic|tr_E9QA57_E9QA57_MOUSE_REVERSED|
"""index: 3625, intensity: 3211.0, mobility: 1.072"""	-0.407973	0.13487	0.817634	KRDNKVQGDYMKRKNKLPSPHSSLMH	generic|IP_1021971_TX=10090_REVERSED|
"""index: 12741, intensity: 2925.0, mobility: 0.824"""	-0.408022	0.135163	0.817718	MMIERYLCKQQRDLL	generic|tr_Q8BUU6_Q8BUU6_MOUSE__II_1105591_REVERSED	|generic|tr_D3Z1J4_D3Z1J4_MOUSE__II_1105591_REVERSED	|generic|tr_F8VQL6_F8VQL6_MOUSE_REVERSED	|generic|tr_E9Q628_E9Q628_MOUSE_REVERSED	|generic|sp_Q921B4_NRIF2_MOUSE_REVERSED	|generic|sp_Q921B4-2_NRIF2_MOUSE_REVERSED|
"""index: 4334, intensity: 3401.0, mobility: 0.861"""	-0.408229	0.135455	0.818065	FCCWLVHSVNDEPGDY	generic|tr_A0A1D5RLC9_A0A1D5RLC9_MOUSE__II_3502480_REVERSED	|generic|tr_Q3TAD0_Q3TAD0_MOUSE__II_2547762_REVERSED	|generic|sp_Q60837_I12R1_MOUSE__II_2547762_REVERSED	|generic|tr_A0A1D5RL98_A0A1D5RL98_MOUSE__II_866424_REVERSED|
"""index: 12583, intensity: 5225.0, mobility: 1.026"""	-0.409591	0.135748	0.820341	QLWTDDVPPPVPTSVTSTSIDGIINLAEKLAHYMR	generic|tr_Q91Z39_Q91Z39_MOUSE__chr9_1_21505486_21505719_ENSMUST00000172763__II_852055_REVERSED	|generic|tr_G3UZZ3_G3UZZ3_MOUSE__chr9_1_21505486_21505719_ENSMUST00000172763__II_852061_REVERSED	|generic|tr_G3X9G4_G3X9G4_MOUSE__chr9_1_21505486_21505719_ENSMUST00000172763_REVERSED	|generic|tr_F8WIV5_F8WIV5_MOUSE__chr9_1_21505486_21505719_ENSMUST00000172763_REVERSED	|generic|tr_Q3T9X3_Q3T9X3_MOUSE__chr9_1_21505486_21505719_ENSMUST00000172763_REVERSED	|generic|tr_Q3TCR7_Q3TCR7_MOUSE__chr9_1_21505486_21505719_ENSMUST00000172763_REVERSED	|generic|sp_P39054_DYN2_MOUSE__chr9_1_21505486_21505719_ENSMUST00000172763_REVERSED	|generic|sp_P39054-2_DYN2_MOUSE__chr9_1_21505486_21505719_ENSMUST00000172763_REVERSED	|generic|tr_Q3TBU6_Q3TBU6_MOUSE__chr9_1_21505486_21505719_ENSMUST00000172763_REVERSED|
"""index: 2091, intensity: 4463.0, mobility: 0.891"""	-0.409788	0.136087	0.82067	ICLHTKHL	generic|tr_A0A0A0MQN9_A0A0A0MQN9_MOUSE__chr5_1_111235481_111235645_ENSMUST00000129017_REVERSED	|generic|sp_Q80XJ3_TTC28_MOUSE__chr5_1_111235481_111235645_ENSMUST00000129017_REVERSED|
"""index: 5740, intensity: 3436.0, mobility: 0.800"""	-0.409793	0.136379	0.820678	AAPPASGPGGAAVGGAGPGPGGATAATAAAVGPGPGADG	generic|sp_Q3B7Z2_OSBP1_MOUSE_REVERSED|
"""index: 5308, intensity: 3010.0, mobility: 0.877"""	-0.409998	0.136717	0.821019	NNEDSTLQIARLRPLMLPSGPPSCLGSD	generic|sp_Q8VDG6_M3K21_MOUSE_REVERSED|
"""index: 6182, intensity: 3440.0, mobility: 0.790"""	-0.410112	0.137056	0.821209	MGKISHRHINYYF	generic|tr_A0A0R4J0U8_A0A0R4J0U8_MOUSE__chr1_1_151443266_151443334_ENSMUST00000189655__II_1033296_REVERSED	|generic|sp_A2RSY6_TRM1L_MOUSE__chr1_1_151443266_151443334_ENSMUST00000189655_REVERSED	|generic|sp_A2RSY6-2_TRM1L_MOUSE__chr1_1_151443266_151443334_ENSMUST00000189655_REVERSED|
"""index: 212, intensity: 8186.0, mobility: 0.983"""	-0.41015	0.137394	0.821271	LGLFSIFDQRN	generic|IP_825576_TX=10090_REVERSED|
"""index: 18698, intensity: 4511.0, mobility: 1.028"""	-0.410157	0.137593	0.821283	KWRGHKKSETK	generic|tr_E9PZW7_E9PZW7_MOUSE_REVERSED|
"""index: 17116, intensity: 3560.0, mobility: 1.039"""	-0.410944	0.137931	0.822592	YTLEQLERPQPWGEDNPPPIPLPCM	generic|IP_921989_TX=10090_REVERSED|
"""index: 17724, intensity: 3934.0, mobility: 1.134"""	-0.411144	0.138269	0.822922	DIFFENIGWYEIEQSFSFVCLEAMVHLKGTHY	generic|tr_Q69ZQ8_Q69ZQ8_MOUSE__chr15_1_34837794_34837856_ENSMUST00000072868_REVERSED	|generic|sp_O35174_KCNS2_MOUSE_REVERSED|
"""index: 17402, intensity: 3042.0, mobility: 1.086"""	-0.411171	0.138607	0.822968	VNMSDLRGKIEVVPVKHYWNAALNRSVFFELNIP	generic|sp_Q8BX70-2_VP13C_MOUSE__chr9_1_67893084_67893227_ENSMUST00000217386__II_3501120_REVERSED	|generic|sp_Q8BX70_VP13C_MOUSE__chr9_1_67893084_67893227_ENSMUST00000217386_REVERSED	|generic|sp_Q8BX70-3_VP13C_MOUSE__chr9_1_67893084_67893227_ENSMUST00000217386_REVERSED|
"""index: 16709, intensity: 3026.0, mobility: 0.994"""	-0.411257	0.138617	0.823111	WWMVRPCWR	generic|chr8_1_123073917_123073994_ENSMUST00000142541_REVERSED|
"""index: 14420, intensity: 3676.0, mobility: 0.856"""	-0.41243	0.138954	0.82505	WPVLTPLIIFMLTVALKYYRRQF	generic|sp_Q6T707_SCD4_MOUSE_REVERSED|
"""index: 2638, intensity: 2650.0, mobility: 0.975"""	-0.412554	0.139292	0.825256	TNSTACEDIDLCYPRERKQH	generic|sp_Q3MI99_CCBE1_MOUSE__chr18_-1_66291128_66291208_ENSMUST00000061103_REVERSED	|generic|tr_Q8BJC3_Q8BJC3_MOUSE_REVERSED|
"""index: 13635, intensity: 3127.0, mobility: 1.089"""	-0.412637	0.139582	0.825391	EEKLALLLGTPPTWEQEKETDPVVCEG	generic|sp_Q14DK4-2_GPAT2_MOUSE__chr2_1_118790506_118790535_ENSMUST00000037547_REVERSED|
"""index: 11287, intensity: 2688.0, mobility: 1.093"""	-0.41308	0.139919	0.826122	EGVSSFEGSDTGYSVTY	generic|tr_Q3TVW1_Q3TVW1_MOUSE__chr3_1_55128522_55128593_ENSMUST00000199416_REVERSED	|generic|tr_D3Z3F8_D3Z3F8_MOUSE__chr3_1_55128522_55128593_ENSMUST00000199416_REVERSED	|generic|sp_Q8R1X6-2_SPART_MOUSE__chr3_1_55128522_55128593_ENSMUST00000199416_REVERSED|
"""index: 4225, intensity: 2695.0, mobility: 0.840"""	-0.413081	0.140209	0.826124	KLTYYVRLSPETGTKMSFAPMYI	generic|tr_Q64468_Q64468_MOUSE__chr6_-1_142828784_142829038_ENSMUST00000205149_REVERSED	|generic|sp_Q64687_SIA8A_MOUSE__chr6_-1_142828784_142829038_ENSMUST00000205149_REVERSED	|generic|tr_Q8BWI0_Q8BWI0_MOUSE__chr6_-1_142828784_142829038_ENSMUST00000205149_REVERSED	|generic|tr_Q3V3B1_Q3V3B1_MOUSE__chr6_-1_142828784_142829038_ENSMUST00000205149_REVERSED	|generic|tr_Q8BL76_Q8BL76_MOUSE__chr6_-1_142828784_142829038_ENSMUST00000205149_REVERSED|
"""index: 10238, intensity: 10702.0, mobility: 1.132"""	-0.41328	0.140499	0.826452	SADWVVVTHDFSGTIIRDGSTDFSLSIIEAL	generic|tr_D3Z7A5_D3Z7A5_MOUSE__II_1032689_REVERSED	|generic|tr_Q9D4T2_Q9D4T2_MOUSE__II_1032689_REVERSED|
"""index: 20800, intensity: 6259.0, mobility: 1.051"""	-0.413531	0.140788	0.826864	QLVLSVWLCFVMFGDFVCWRDKVYSSDGKVIGRIHMK	generic|sp_Q8BXR5-2_NALCN_MOUSE__chr14_-1_123592678_123592755_ENSMUST00000227818__II_3482631_REVERSED	|generic|tr_E9QLE4_E9QLE4_MOUSE__chr14_-1_123348758_123348796_ENSMUST00000227818_REVERSED	|generic|sp_Q8BXR5_NALCN_MOUSE__chr14_-1_123348758_123348796_ENSMUST00000227818_REVERSED|
"""index: 5158, intensity: 7277.0, mobility: 1.015"""	-0.413909	0.141125	0.827485	VALWIQWRPLTKDKIEQDEEE	generic|sp_Q80XC6_NRDE2_MOUSE_REVERSED|
"""index: 7419, intensity: 3715.0, mobility: 0.837"""	-0.414559	0.141462	0.82855	ASFETCGKSSAVSYKTYPQEPGKEK	generic|IP_891267_TX=10090_REVERSED|
"""index: 16612, intensity: 5030.0, mobility: 0.931"""	-0.414637	0.141799	0.828678	RVRLWPSSF	generic|IP_1084780_TX=10090_REVERSED|
"""index: 25387, intensity: 5759.0, mobility: 1.529"""	-0.414817	0.142135	0.828973	IETRRFIRRLDRHKGQTKQRAEY	generic|IP_902499_TX=10090_REVERSED|
"""index: 14511, intensity: 53673.0, mobility: 0.935"""	-0.414923	0.142281	0.829146	WFRIRSPK	generic|IP_3455851_TX=10090_REVERSED|
"""index: 11968, intensity: 2865.0, mobility: 1.067"""	-0.415845	0.142617	0.830652	KDLIFAYLESSCLFTSSMELLQ	generic|IP_3474617_TX=10090_REVERSED|
"""index: 10302, intensity: 2596.0, mobility: 0.954"""	-0.416433	0.142953	0.831609	RRPPSPKTKEQ	generic|tr_A0A338P7I3_A0A338P7I3_MOUSE__II_3486158_REVERSED	|generic|sp_Q810M5_ZDH19_MOUSE_REVERSED	|generic|tr_B9EIU6_B9EIU6_MOUSE_REVERSED|
"""index: 5468, intensity: 2909.0, mobility: 0.763"""	-0.41735	0.143145	0.833097	ISMKRRVLSNW	generic|IP_1130817_TX=10090_REVERSED|
"""index: 11050, intensity: 3423.0, mobility: 1.097"""	-0.418227	0.143481	0.834515	TIVEISSMFRDAIISVGLFMYVMAVFYVT	generic|sp_P70414_NAC1_MOUSE_REVERSED	|generic|tr_A0A3Q4EBU5_A0A3Q4EBU5_MOUSE_REVERSED	|generic|tr_Q91ZJ7_Q91ZJ7_MOUSE_REVERSED	|generic|tr_Q68FL0_Q68FL0_MOUSE_REVERSED	|generic|tr_Q27PY9_Q27PY9_MOUSE_REVERSED	|generic|tr_G5E8Y0_G5E8Y0_MOUSE_REVERSED	|generic|tr_Q9ET74_Q9ET74_MOUSE_REVERSED	|generic|tr_G3X9J1_G3X9J1_MOUSE_REVERSED	|generic|tr_A0A3Q4L326_A0A3Q4L326_MOUSE_REVERSED	|generic|tr_O35157_O35157_MOUSE_REVERSED|
"""index: 20717, intensity: 2696.0, mobility: 0.973"""	-0.418405	0.143721	0.834803	LIPLLGGMGSQGSF	generic|IP_904688_TX=10090_REVERSED|
"""index: 7373, intensity: 48002.0, mobility: 1.066"""	-0.418934	0.144056	0.835656	EKGPEGAPGAPGPAGAPGPPGVRGASGPF	generic|sp_Q3U962_CO5A2_MOUSE_REVERSED|
"""index: 5705, intensity: 10361.0, mobility: 0.956"""	-0.419194	0.144392	0.836074	GMFRQGGFNRSRYRTWQMESSFTPGSKM	generic|IP_1101438_TX=10090_REVERSED|
"""index: 11402, intensity: 3731.0, mobility: 0.928"""	-0.419448	0.144728	0.836483	YWIHVQLDNC	generic|tr_A0A1B0GSG0_A0A1B0GSG0_MOUSE_REVERSED	|generic|tr_A0A140LJ18_A0A140LJ18_MOUSE_REVERSED|
"""index: 12365, intensity: 2743.0, mobility: 0.779"""	-0.41959	0.145015	0.836711	MRQMKSMC	generic|sp_Q571F8_GLSL_MOUSE__chr10_1_128199640_128199762_ENSMUST00000143827__II_1146263_REVERSED	|generic|tr_D6RI88_D6RI88_MOUSE__chr10_1_128199640_128199762_ENSMUST00000143827__II_1146266_REVERSED	|generic|tr_E0CYF7_E0CYF7_MOUSE__chr10_1_128199640_128199762_ENSMUST00000143827__II_1146266_REVERSED	|generic|tr_F6WPK7_F6WPK7_MOUSE__chr10_1_128199640_128199762_ENSMUST00000143827__II_1146271_REVERSED|
"""index: 14692, intensity: 2519.0, mobility: 1.151"""	-0.419763	0.145351	0.836988	NSRKLRRRTLNNEM	generic|II_1154195_TX=10090_REVERSED	|generic|sp_Q99K90_TAB2_MOUSE_REVERSED|
"""index: 16778, intensity: 6789.0, mobility: 0.900"""	-0.420296	0.145638	0.837843	CPPLLPRRR	generic|IP_3494969_TX=10090_REVERSED|
"""index: 14426, intensity: 2541.0, mobility: 1.153"""	-0.421287	0.145973	0.839427	RLELMQEPFARALL	generic|sp_Q8CCG4_DPPA4_MOUSE_REVERSED|
"""index: 348, intensity: 2505.0, mobility: 0.987"""	-0.421542	0.146309	0.839835	TEHMNEWFKAVY	generic|II_3461063_TX=10090_REVERSED	|generic|tr_A0A338P6X1_A0A338P6X1_MOUSE_REVERSED	|generic|tr_K7N6Z2_K7N6Z2_MOUSE_REVERSED|
"""index: 15155, intensity: 4225.0, mobility: 0.974"""	-0.421781	0.146644	0.840215	FNNLLIEGASYL	generic|sp_Q2WG77_RIPP1_MOUSE_REVERSED|
"""index: 15016, intensity: 6019.0, mobility: 0.947"""	-0.421935	0.146931	0.84046	TAGKEVQMVQLLAPPGQKDIKWTACHYDSR	generic|tr_Q3U0N4_Q3U0N4_MOUSE__II_3506082_REVERSED	|generic|sp_Q6PDZ2_TAF1C_MOUSE__II_3506082_REVERSED	|generic|II_3506083_TX=10090_REVERSED|
"""index: 15960, intensity: 3423.0, mobility: 1.019"""	-0.422292	0.147217	0.841027	AWHGPPEEAFSLS	generic|IP_1019804_TX=10090_REVERSED|
"""index: 10237, intensity: 2554.0, mobility: 0.985"""	-0.422976	0.147503	0.842114	MTMSPLILSNMTKQAPVGMTSRR	generic|IP_844705_TX=10090_REVERSED	|generic|IP_844702_TX=10090_REVERSED|
"""index: 9917, intensity: 2908.0, mobility: 0.895"""	-0.423414	0.147838	0.842806	SLSMVEPAVQSKPISEQL	generic|IP_3481744_TX=10090_REVERSED|
"""index: 24333, intensity: 4061.0, mobility: 0.898"""	-0.423425	0.148123	0.842823	TKLPLLPLGSSPDQVCRGLL	generic|sp_Q8R0W0_EPIPL_MOUSE_REVERSED	|generic|tr_A0A2I3BRT4_A0A2I3BRT4_MOUSE_REVERSED|
"""index: 393, intensity: 2507.0, mobility: 0.987"""	-0.423595	0.148458	0.843093	TEHMNEWFKAVY	generic|II_3461063_TX=10090_REVERSED	|generic|tr_A0A338P6X1_A0A338P6X1_MOUSE_REVERSED	|generic|tr_K7N6Z2_K7N6Z2_MOUSE_REVERSED|
"""index: 3652, intensity: 182480.0, mobility: 0.903"""	-0.423724	0.148794	0.843296	QQHPDLGSIKVRMAPFMRRGAKTIIME	generic|sp_Q9EPZ6_TBX18_MOUSE_REVERSED	|generic|tr_Q8C003_Q8C003_MOUSE_REVERSED	|generic|tr_G3X919_G3X919_MOUSE_REVERSED	|generic|tr_A6H5Z1_A6H5Z1_MOUSE_REVERSED|
"""index: 22175, intensity: 6044.0, mobility: 0.894"""	-0.423847	0.149129	0.84349	SLMVLLQLW	generic|tr_Q3UNB0_Q3UNB0_MOUSE__IP_1031525_REVERSED|
"""index: 2907, intensity: 5916.0, mobility: 0.831"""	-0.423862	0.149464	0.843514	ESLVIHSMENTNIANMR	generic|tr_A0A571BGC3_A0A571BGC3_MOUSE__chr16_-1_28372909_28372938_ENSMUST00000100024__II_1028876_REVERSED	|generic|tr_A0A140LIJ4_A0A140LIJ4_MOUSE__chr16_-1_28372909_28372938_ENSMUST00000100024__II_1028876_REVERSED|
"""index: 9418, intensity: 2715.0, mobility: 0.896"""	-0.423994	0.149799	0.843722	SLFDGFESSLNFLKNIGLY	generic|IP_1016664_TX=10090_REVERSED|
"""index: 4722, intensity: 2846.0, mobility: 0.799"""	-0.424041	0.150134	0.843796	TMLPELSM	generic|IP_2450380_TX=10090_REVERSED|
"""index: 14906, intensity: 3212.0, mobility: 0.951"""	-0.42418	0.150469	0.844016	GLSVLLPCHKLQGALLPMYE	generic|tr_H3BK50_H3BK50_MOUSE__II_850343_REVERSED|
"""index: 4388, intensity: 2830.0, mobility: 0.926"""	-0.424213	0.150804	0.844069	EDVAAGTLRGAEYAKELRSMF	generic|tr_E9Q3N0_E9Q3N0_MOUSE__II_907734_REVERSED	|generic|sp_Q9Z129_RECQ1_MOUSE__II_907734_REVERSED	|generic|tr_Q3UUK0_Q3UUK0_MOUSE__II_907734_REVERSED|
"""index: 4738, intensity: 4712.0, mobility: 1.050"""	-0.424299	0.151139	0.844204	YPVCRFAVGLGDREPLPPVKEM	generic|IP_1098364_TX=10090_REVERSED|
"""index: 12277, intensity: 5571.0, mobility: 1.002"""	-0.424378	0.151475	0.844329	RSEYMLELTYM	generic|IP_893435_TX=10090_REVERSED|
"""index: 23064, intensity: 3345.0, mobility: 1.303"""	-0.42448	0.151759	0.844489	VALFFFFGQQLLQLTDCHTGCYVGKD	generic|IP_3456619_TX=10090_REVERSED|
"""index: 14593, intensity: 2551.0, mobility: 1.107"""	-0.424797	0.151992	0.844988	EFFVLFCLFGFCCVVLFTMQIESKFL	generic|IP_1005163_TX=10090_REVERSED|
"""index: 12448, intensity: 3871.0, mobility: 1.070"""	-0.425033	0.152327	0.845359	KYGDMFSANIYDTQT	generic|sp_O35239_PTN9_MOUSE__chr9_1_57060959_57061159_ENSMUST00000215707_REVERSED|
"""index: 7350, intensity: 4688.0, mobility: 0.837"""	-0.425093	0.152662	0.845452	RLWEESSRLRILSHYLQKAERSSS	generic|IP_916256_TX=10090_REVERSED|
"""index: 16351, intensity: 3147.0, mobility: 0.986"""	-0.425116	0.152843	0.84549	RIDSQEGSHCGLSSIAVARLEIL	generic|IP_1022705_TX=10090_REVERSED|
"""index: 5618, intensity: 2733.0, mobility: 0.793"""	-0.426362	0.153126	0.847441	RPSMIVAQVVTLLSSTCISLGR	generic|tr_Q5SVD5_Q5SVD5_MOUSE_REVERSED	|generic|tr_Q8R267_Q8R267_MOUSE_REVERSED	|generic|tr_A0A2I3BQ58_A0A2I3BQ58_MOUSE_REVERSED|
"""index: 1888, intensity: 2517.0, mobility: 0.903"""	-0.426464	0.15346	0.847601	YGNELRPSLV	generic|sp_A0PJN4_U2QL1_MOUSE_REVERSED	|generic|tr_E9QMD2_E9QMD2_MOUSE_REVERSED|
"""index: 23291, intensity: 12426.0, mobility: 1.065"""	-0.426822	0.153692	0.84816	QYGSTQVCPLGMVEQMPRVF	generic|sp_Q7TQG0_ZBTB5_MOUSE_REVERSED|
"""index: 19658, intensity: 3085.0, mobility: 1.042"""	-0.427592	0.154026	0.849358	KSKKKPKYNYY	generic|tr_Q8BW71_Q8BW71_MOUSE_REVERSED	|generic|tr_Q3LR78_Q3LR78_MOUSE_REVERSED|
"""index: 23125, intensity: 7112.0, mobility: 1.013"""	-0.427946	0.154309	0.849908	SSLSDPIYTLMNKGLSLTELYRLH	generic|sp_Q8C0R9_LRRD1_MOUSE_REVERSED|
"""index: 16472, intensity: 2635.0, mobility: 1.157"""	-0.428337	0.154488	0.850516	QELRDELWQLLPGSVASMQSCLNKTFVSGNHI	generic|sp_P46737_BRCC3_MOUSE__chrX_1_75449983_75450120_ENSMUST00000151938__II_832909_REVERSED	|generic|sp_P46737-2_BRCC3_MOUSE__chrX_1_75449983_75450120_ENSMUST00000151938_REVERSED|
"""index: 16219, intensity: 3926.0, mobility: 0.984"""	-0.428512	0.154718	0.850786	ELNGQVVQCGQYLHRLMDLHTEPSAPLRLK	generic|tr_Q80Y89_Q80Y89_MOUSE__II_1127614_REVERSED	|generic|sp_P70424_ERBB2_MOUSE__II_1127613_REVERSED|
"""index: 16324, intensity: 4373.0, mobility: 0.822"""	-0.428645	0.155052	0.850991	RPPPLQTPHPRQVPRGR	generic|chr10_-1_80134765_80135508_ENSMUST00000105369__IP_1147608_TX=10090_REVERSED	|generic|chr10_-1_80135371_80135508_ENSMUST00000105369__IP_1147608_TX=10090_REVERSED|
"""index: 3840, intensity: 3690.0, mobility: 0.874"""	-0.428669	0.15523	0.851029	SLSQEYNKKQYQDKI	generic|tr_A0A571BEL4_A0A571BEL4_MOUSE__II_1039443_REVERSED	|generic|sp_Q8CDI7_CC150_MOUSE__II_1039443_REVERSED	|generic|II_1039451_TX=10090_REVERSED|
"""index: 7521, intensity: 3292.0, mobility: 1.180"""	-0.429732	0.155563	0.852671	ILPLPSMTHCKKETMLLIHIYLHTFSPFFFLSICAMYIQMW	generic|IP_1093513_TX=10090_REVERSED|
"""index: 113, intensity: 7811.0, mobility: 0.785"""	-0.429766	0.155792	0.852723	LGVGELLK	generic|tr_D4AFX7_D4AFX7_MOUSE__chr9_-1_104165690_104165863_ENSMUST00000188425__II_848260_REVERSED	|generic|tr_Q3UQJ7_Q3UQJ7_MOUSE__chr9_-1_104165690_104165863_ENSMUST00000188425__II_848271_REVERSED	|generic|tr_Q3UX52_Q3UX52_MOUSE__chr9_-1_104165690_104165863_ENSMUST00000188425__II_848271_REVERSED	|generic|tr_A0A1L1STR9_A0A1L1STR9_MOUSE__II_3455162_REVERSED	|generic|tr_G3X922_G3X922_MOUSE__chr9_-1_104165690_104165863_ENSMUST00000188425__II_848260_REVERSED	|generic|tr_Q8CHD7_Q8CHD7_MOUSE__chr9_-1_104165690_104165863_ENSMUST00000188425__II_848271_REVERSED|
"""index: 11722, intensity: 4013.0, mobility: 1.129"""	-0.430043	0.156125	0.853149	VWMWGDELENHVIFMDGKLFSIEDTDPVKT	generic|tr_E9PYG6_E9PYG6_MOUSE__chr13_-1_85216104_85216181_ENSMUST00000146792__II_1104459_REVERSED	|generic|tr_Q91YX7_Q91YX7_MOUSE__chr13_-1_85216104_85216181_ENSMUST00000146792__II_1104459_REVERSED|
"""index: 20613, intensity: 3383.0, mobility: 1.060"""	-0.430193	0.156458	0.853379	ELKQQRRRKMV	generic|II_1071010_TX=10090_REVERSED	|generic|tr_E9Q852_E9Q852_MOUSE__chr17_1_13903897_13904007_ENSMUST00000133422_REVERSED	|generic|tr_E9Q9C3_E9Q9C3_MOUSE__chr17_1_13903897_13904007_ENSMUST00000133422_REVERSED	|generic|tr_E9PYX7_E9PYX7_MOUSE__chr17_1_13896121_13896237_ENSMUST00000124188_REVERSED	|generic|sp_Q9QZQ1_AFAD_MOUSE__chr17_1_13903897_13904007_ENSMUST00000133422_REVERSED	|generic|sp_Q9QZQ1-2_AFAD_MOUSE__chr17_1_13903897_13904007_ENSMUST00000133422_REVERSED|
"""index: 3519, intensity: 3859.0, mobility: 0.808"""	-0.43034	0.156791	0.853605	TSSKIRPIDQEFPSK	generic|IP_1040658_TX=10090_REVERSED|
"""index: 2376, intensity: 3161.0, mobility: 0.874"""	-0.430382	0.157124	0.853671	QSLFCQKFE	generic|tr_J3KMP9_J3KMP9_MOUSE_REVERSED|
"""index: 16623, intensity: 5338.0, mobility: 0.903"""	-0.430502	0.157404	0.853855	HERPNRLR	generic|IP_1140879_TX=10090_REVERSED|
"""index: 8676, intensity: 4039.0, mobility: 1.033"""	-0.430814	0.157737	0.854334	LLAMGGAAGAVAPMSPPPLPGEAGRST	generic|tr_Q543Q7_Q543Q7_MOUSE_REVERSED|
"""index: 10371, intensity: 2767.0, mobility: 1.111"""	-0.431107	0.157912	0.854783	VIGDEELPHSGNLWVP	generic|sp_Q8R4V5_OIT3_MOUSE_REVERSED	|generic|sp_Q8R4V5-2_OIT3_MOUSE_REVERSED|
"""index: 13346, intensity: 67504.0, mobility: 0.863"""	-0.431728	0.158192	0.855732	RKPPFALE	generic|IP_950206_TX=10090_REVERSED|
"""index: 14722, intensity: 4715.0, mobility: 0.924"""	-0.431936	0.158472	0.85605	WSRMQKIR	generic|IP_3475073_TX=10090_REVERSED|
"""index: 16284, intensity: 3159.0, mobility: 1.167"""	-0.432276	0.158751	0.856568	PAICLMKTMWTSSLMR	generic|IP_990257_TX=10090_REVERSED|
"""index: 13404, intensity: 2970.0, mobility: 1.046"""	-0.43239	0.159083	0.856742	GYLYLLVLSTALLMWTEMSFN	generic|sp_Q64464_CP3AD_MOUSE_REVERSED|
"""index: 14808, intensity: 3113.0, mobility: 1.016"""	-0.43245	0.159363	0.856834	VYDLIFVHDKTPL	generic|tr_D6RFP4_D6RFP4_MOUSE_REVERSED	|generic|sp_Q9D417_FBX24_MOUSE_REVERSED	|generic|tr_D3YZY9_D3YZY9_MOUSE_REVERSED|
"""index: 13959, intensity: 12438.0, mobility: 0.925"""	-0.432645	0.159536	0.85713	VFSGLFAGLQFNEKNYFLSLLR	generic|sp_Q9CYV5_TM135_MOUSE__chr7_-1_89304677_89304724_ENSMUST00000154434__II_885486_REVERSED	|generic|tr_Q8C8G3_Q8C8G3_MOUSE__chr7_-1_89304677_89304724_ENSMUST00000154434__II_885486_REVERSED	|generic|chr7_-1_89153971_89154174_ENSMUST00000156153_REVERSED|
"""index: 18493, intensity: 8004.0, mobility: 0.852"""	-0.433443	0.159761	0.858342	KQRQREEKLR	generic|sp_Q9CR59_G45IP_MOUSE_REVERSED|
"""index: 12884, intensity: 3779.0, mobility: 0.894"""	-0.43351	0.160093	0.858443	DPIENDYLPMPQLLFLDLQGANRLQLLQF	generic|tr_A0A140LIW0_A0A140LIW0_MOUSE_REVERSED	|generic|tr_A0A286YDU8_A0A286YDU8_MOUSE_REVERSED|
"""index: 7211, intensity: 11016.0, mobility: 1.071"""	-0.433829	0.160371	0.858927	VTYMLPNVIAVYRDYAMMSLL	generic|tr_A2AT96_A2AT96_MOUSE_REVERSED|
"""index: 17705, intensity: 4872.0, mobility: 1.132"""	-0.433895	0.160702	0.859026	SGQEIASASNGDLFALLPFATYQILQKDPKSK	generic|tr_A0A1W2P8F8_A0A1W2P8F8_MOUSE__chr10_1_57504666_57504734_ENSMUST00000220353__II_3467601_REVERSED	|generic|sp_P38533_HSF2_MOUSE__chr10_1_57504666_57504734_ENSMUST00000220353__II_3467601_REVERSED	|generic|sp_P38533-2_HSF2_MOUSE__chr10_1_57504666_57504734_ENSMUST00000220353__II_3467601_REVERSED	|generic|tr_Q8BWK6_Q8BWK6_MOUSE__chr10_1_57504666_57504734_ENSMUST00000220353__II_3467601_REVERSED|
"""index: 1232, intensity: 2855.0, mobility: 0.893"""	-0.434148	0.161034	0.859409	HGGEERRFH	generic|IP_831084_TX=10090_REVERSED|
"""index: 5254, intensity: 3495.0, mobility: 0.937"""	-0.434274	0.161258	0.859599	WPPLTHAFRSI	generic|IP_1083751_TX=10090_REVERSED|
"""index: 2443, intensity: 16214.0, mobility: 0.992"""	-0.435036	0.161589	0.860748	MTNAVAKAAMIHS	generic|sp_P80316_TCPE_MOUSE_REVERSED|
"""index: 21441, intensity: 2504.0, mobility: 1.218"""	-0.43549	0.161921	0.861431	EEMREEFEQRAKEVSLMEKELEDMDGKRKKYHK	generic|sp_Q9CU62_SMC1A_MOUSE__chrX_1_152037591_152037701_ENSMUST00000135172__II_829704_REVERSED	|generic|tr_A0JLM6_A0JLM6_MOUSE__chrX_1_152026550_152026774_ENSMUST00000145518_REVERSED|
"""index: 7049, intensity: 6978.0, mobility: 1.042"""	-0.435492	0.162252	0.861433	GWCRSVSASVSLCLPPRIHHHM	generic|IP_877124_TX=10090_REVERSED|
"""index: 4141, intensity: 3371.0, mobility: 0.841"""	-0.435691	0.162583	0.861732	SMESAKFNL	generic|IP_860034_TX=10090_REVERSED	|generic|IP_860031_TX=10090_REVERSED	|generic|IP_860039_TX=10090_REVERSED|
"""index: 17563, intensity: 3735.0, mobility: 0.885"""	-0.435956	0.162914	0.86213	ASRGTGDQIR	generic|tr_Q571F3_Q571F3_MOUSE__II_906563_REVERSED	|generic|sp_Q9CR95_NECP1_MOUSE__II_906563_REVERSED|
"""index: 8892, intensity: 19709.0, mobility: 0.912"""	-0.435993	0.163191	0.862186	AESDAGPTRRQKMLRNL	generic|IP_898054_TX=10090_REVERSED|
"""index: 23764, intensity: 32255.0, mobility: 1.170"""	-0.436384	0.163522	0.86277	KIMTHLIICEEKMSTEKTQMIKLLSNTKELQI	generic|tr_A0A2I3BPP3_A0A2I3BPP3_MOUSE_REVERSED	|generic|tr_E9PX14_E9PX14_MOUSE_REVERSED|
"""index: 3460, intensity: 3818.0, mobility: 0.815"""	-0.437182	0.163853	0.863963	KPSTQGPLYVSKLGNPSAKNHSYL	generic|sp_Q8CFE5_BTBD7_MOUSE_REVERSED|
"""index: 4239, intensity: 2554.0, mobility: 1.024"""	-0.437577	0.16413	0.864551	TLCLSMTMTLKIM	generic|IP_3477252_TX=10090_REVERSED|
"""index: 6534, intensity: 307783.0, mobility: 1.051"""	-0.438071	0.164461	0.865284	LTVAKPHLAVGGAYNKDCMKGQY	generic|II_3481668_TX=10090_REVERSED	|generic|tr_Q3TTP6_Q3TTP6_MOUSE_REVERSED	|generic|sp_Q60718_ADAM2_MOUSE_REVERSED|
"""index: 1572, intensity: 2980.0, mobility: 0.796"""	-0.438112	0.164792	0.865346	WTLGQPSV	generic|II_964042_TX=10090_REVERSED|
"""index: 21505, intensity: 8510.0, mobility: 1.017"""	-0.43845	0.165013	0.865847	FGGGPARLQRRR	generic|sp_Q6PD21_SHB_MOUSE__II_963604_REVERSED	|generic|sp_Q6PD21-2_SHB_MOUSE_REVERSED|
"""index: 1152, intensity: 3643.0, mobility: 0.877"""	-0.439198	0.165344	0.866954	ELVPDDGELAS	generic|tr_Q8C879_Q8C879_MOUSE__II_854255_REVERSED	|generic|tr_Q99PG9_Q99PG9_MOUSE_REVERSED	|generic|tr_E9Q2D3_E9Q2D3_MOUSE_REVERSED	|generic|tr_Q99PG8_Q99PG8_MOUSE_REVERSED|
"""index: 999, intensity: 2624.0, mobility: 0.759"""	-0.43922	0.165675	0.866987	ASLAKDLA	generic|sp_Q921W0_CHM1A_MOUSE__chr8_-1_123206140_123206211_ENSMUST00000167655__II_860458_REVERSED|
"""index: 12420, intensity: 3070.0, mobility: 1.069"""	-0.439738	0.16595	0.867751	RCTCYCMRRHVYM	generic|IP_3491522_TX=10090_REVERSED|
"""index: 5526, intensity: 5268.0, mobility: 0.847"""	-0.439872	0.166061	0.867948	RELQHLLGLCEPHKIALPPL	generic|tr_Q8R1D9_Q8R1D9_MOUSE__II_1062078_REVERSED	|generic|tr_Q8CFW9_Q8CFW9_MOUSE_REVERSED	|generic|tr_Q9D097_Q9D097_MOUSE_REVERSED	|generic|tr_Q8BGR1_Q8BGR1_MOUSE_REVERSED	|generic|tr_H3BJY8_H3BJY8_MOUSE_REVERSED|
"""index: 6690, intensity: 4363.0, mobility: 0.846"""	-0.440698	0.166337	0.869162	KKRSFMMK	generic|IP_959312_TX=10090_REVERSED|
"""index: 7735, intensity: 4145.0, mobility: 0.936"""	-0.441278	0.166612	0.870011	RHPRLCLLLFALAAAGVTREAEAEEVVEM	generic|chr2_-1_22953570_22957119_ENSMUST00000123948_REVERSED|
"""index: 2622, intensity: 3055.0, mobility: 1.159"""	-0.442015	0.166887	0.871088	QFWTDRNHYRQLDEK	generic|tr_Q3UGJ5_Q3UGJ5_MOUSE__chr8_-1_13631771_13631830_ENSMUST00000154454__II_3507729_REVERSED	|generic|sp_Q60790_RASA3_MOUSE__chr8_-1_13631771_13631830_ENSMUST00000154454__II_869787_REVERSED|
"""index: 10761, intensity: 3943.0, mobility: 1.034"""	-0.442664	0.167216	0.872032	SLGMPCAFKIHRLVPSRWPWSTPTPPPPMPSKQSLM	generic|IP_1144659_TX=10090_REVERSED|
"""index: 14910, intensity: 3490.0, mobility: 1.037"""	-0.442727	0.167491	0.872124	FFFFDMGPGSVIFG	generic|IP_892747_TX=10090_REVERSED|
"""index: 5487, intensity: 12499.0, mobility: 0.984"""	-0.442821	0.167821	0.872261	VMVTTDDSASAIV	generic|sp_Q920M5_CORO6_MOUSE_REVERSED	|generic|sp_Q920M5-2_CORO6_MOUSE_REVERSED	|generic|sp_Q920M5-3_CORO6_MOUSE_REVERSED	|generic|sp_Q920M5-4_CORO6_MOUSE_REVERSED	|generic|tr_B9EIZ7_B9EIZ7_MOUSE_REVERSED|
"""index: 12488, intensity: 9597.0, mobility: 1.028"""	-0.442933	0.167984	0.872423	QKFKAMLSTNPSITVAQFVSLLCTTCISLGRMVRSIYF	generic|tr_W4VSP8_W4VSP8_MOUSE_REVERSED	|generic|tr_Q8R2C4_Q8R2C4_MOUSE_REVERSED|
"""index: 6214, intensity: 3639.0, mobility: 0.893"""	-0.443439	0.168314	0.873157	ISQLSSAPLHQ	generic|IP_989976_TX=10090_REVERSED|
"""index: 7931, intensity: 14855.0, mobility: 1.011"""	-0.443645	0.168643	0.873455	QYNQSLTGTGSVDVLHGPFHGEPV	generic|sp_Q91Y02_PCDBI_MOUSE_REVERSED	|generic|tr_Q925L3_Q925L3_MOUSE_REVERSED	|generic|tr_Q3USI6_Q3USI6_MOUSE_REVERSED|
"""index: 9334, intensity: 5637.0, mobility: 1.033"""	-0.443729	0.168852	0.873576	YAPYGGPLVSLQGYGGPPPSGPYLP	generic|tr_Q3TCN7_Q3TCN7_MOUSE__chr1_-1_74293001_74293069_ENSMUST00000152603_REVERSED|
"""index: 13490, intensity: 2976.0, mobility: 0.941"""	-0.443829	0.168852	0.873722	PEPKKSKTLTKEEHVGSLPKHNERLR	generic|tr_F6RIS8_F6RIS8_MOUSE__II_1032788_REVERSED|
"""index: 14421, intensity: 2755.0, mobility: 0.805"""	-0.445692	0.168852	0.876403	LMALTNLNPRRSLITINFVQSVM	generic|IP_923393_TX=10090_REVERSED|
"""index: 7525, intensity: 5048.0, mobility: 1.089"""	-0.44772	0.169125	0.879293	LDEGLRNYINEAQMDWLCQYQLWVKVYQEVETVIGMVASY	generic|sp_Q9JHU4_DYHC1_MOUSE__chr12_1_110641105_110641227_ENSMUST00000172218__II_1115120_REVERSED|
"""index: 3968, intensity: 3316.0, mobility: 0.937"""	-0.447876	0.169453	0.879514	CLMFRDKFI	generic|IP_894066_TX=10090_REVERSED|
"""index: 19636, intensity: 4163.0, mobility: 0.954"""	-0.448102	0.169725	0.879835	CNFGKEKEKEE	generic|IP_1138555_TX=10090_REVERSED|
"""index: 22571, intensity: 7169.0, mobility: 1.286"""	-0.448525	0.170046	0.880433	LEKYHRTQRHYPRKNMSGETVYILRDRLENTEKTTLQIK	generic|tr_D3YYI9_D3YYI9_MOUSE__II_945205_REVERSED	|generic|tr_F8VPX6_F8VPX6_MOUSE_REVERSED	|generic|tr_Q9D9V5_Q9D9V5_MOUSE_REVERSED|
"""index: 2879, intensity: 3393.0, mobility: 0.859"""	-0.44854	0.170046	0.880454	KDVLGDPNLL	generic|sp_Q9WV07_LOXE3_MOUSE__II_1134171_REVERSED	|generic|tr_Q14B96_Q14B96_MOUSE_REVERSED|
"""index: 792, intensity: 2731.0, mobility: 0.868"""	-0.450243	0.170088	0.88285	WVAGKVHAHM	generic|IP_973526_TX=10090_REVERSED|
"""index: 126, intensity: 8660.0, mobility: 0.846"""	-0.451617	0.170088	0.884769	IVTMFNLR	generic|IP_905132_TX=10090_REVERSED|
"""index: 15664, intensity: 6450.0, mobility: 0.957"""	-0.452429	0.170414	0.885896	IPPPAPPALWS	generic|IP_3481232_TX=10090_REVERSED|
"""index: 17092, intensity: 4458.0, mobility: 1.114"""	-0.45286	0.170628	0.886493	QSVNLGKLSCSASQLPLVHASNVGSFKSAPEGRQTQLAPAPSTMG	generic|IP_1033884_TX=10090_REVERSED|
"""index: 24670, intensity: 4933.0, mobility: 1.218"""	-0.453311	0.170954	0.887116	IERTMSFIDQIPKASE	generic|IP_3487518_TX=10090_REVERSED|
"""index: 9852, intensity: 20207.0, mobility: 1.119"""	-0.453365	0.17128	0.887191	LDITSLMCLFLYMPQHLSPESRVVLLVAM	generic|tr_B2RU86_B2RU86_MOUSE_REVERSED	|generic|tr_Q8VG23_Q8VG23_MOUSE_REVERSED|
"""index: 18691, intensity: 5335.0, mobility: 0.968"""	-0.453471	0.171549	0.887337	WLRGMKMRL	generic|IP_987991_TX=10090_REVERSED|
"""index: 2852, intensity: 3690.0, mobility: 0.911"""	-0.453884	0.171707	0.887906	APTQLMFYKL	generic|chr2_-1_168184893_168185144_ENSMUST00000057793__IP_997613_TX=10090_REVERSED|
"""index: 18870, intensity: 28541.0, mobility: 0.938"""	-0.454355	0.172033	0.888553	RPFRHVRNA	generic|tr_A0A494B9I5_A0A494B9I5_MOUSE_REVERSED|
"""index: 3107, intensity: 3212.0, mobility: 0.814"""	-0.454433	0.172358	0.88866	VPYPLEPMREKPGRE	generic|IP_2440142_TX=10090_REVERSED|
"""index: 15250, intensity: 4394.0, mobility: 1.148"""	-0.45449	0.172559	0.888738	MRHSTVQVCAASPPSPVQ	generic|IP_954608_TX=10090_REVERSED|
"""index: 8133, intensity: 3699.0, mobility: 0.953"""	-0.454837	0.172559	0.889214	WHYQMLKYR	generic|IP_972779_TX=10090_REVERSED|
"""index: 9879, intensity: 8972.0, mobility: 1.086"""	-0.455824	0.172884	0.890562	EADVKVVAYYPLNVFVPANDNQDEVTVKVV	generic|tr_Q9QXA3_Q9QXA3_MOUSE_REVERSED	|generic|tr_A0A1L1SQU7_A0A1L1SQU7_MOUSE_REVERSED	|generic|tr_A0A087WRT4_A0A087WRT4_MOUSE_REVERSED	|generic|tr_F2Z4A3_F2Z4A3_MOUSE_REVERSED|
"""index: 8898, intensity: 5842.0, mobility: 1.024"""	-0.456083	0.173208	0.890914	SVHGATMLKKAASTVHPQTRTLQLARLHK	generic|tr_B7ZC54_B7ZC54_MOUSE__II_1088353_REVERSED	|generic|tr_B7ZC55_B7ZC55_MOUSE_REVERSED	|generic|tr_Q9D6L7_Q9D6L7_MOUSE_REVERSED	|generic|tr_Q3UN08_Q3UN08_MOUSE_REVERSED	|generic|tr_B7ZC57_B7ZC57_MOUSE_REVERSED|
"""index: 11747, intensity: 3187.0, mobility: 0.987"""	-0.45615	0.173532	0.891005	LPCLGLSQEALVIPLMIYM	generic|IP_1011381_TX=10090_REVERSED|
"""index: 2364, intensity: 2685.0, mobility: 0.866"""	-0.456548	0.173575	0.891546	TRKTIWMETELKRSM	generic|IP_3481059_TX=10090_REVERSED|
"""index: 16585, intensity: 2884.0, mobility: 0.805"""	-0.457176	0.173843	0.892396	FQLVDCFSFPPKLK	generic|IP_3480175_TX=10090_REVERSED|
"""index: 22675, intensity: 6155.0, mobility: 1.328"""	-0.457266	0.174054	0.892518	EVSSKVEMSFKEFEPKVTRLLTVTQLSSYAQK	generic|tr_Q7TMG7_Q7TMG7_MOUSE__II_3483409_REVERSED	|generic|tr_A0A2I3BPR9_A0A2I3BPR9_MOUSE__II_3483409_REVERSED	|generic|sp_P70180_ANPRC_MOUSE_REVERSED|
"""index: 12015, intensity: 4587.0, mobility: 0.941"""	-0.457735	0.174321	0.893151	QSEKDEENGDERPQRQLPPGRRFRPRYGRYM	generic|IP_903132_TX=10090_REVERSED|
"""index: 12836, intensity: 88700.0, mobility: 0.854"""	-0.457878	0.174475	0.893344	EVSGRSPEISFGKHQLW	generic|tr_A0A571BED3_A0A571BED3_MOUSE__chr9_1_15734258_15734287_ENSMUST00000115588__II_951135_REVERSED	|generic|tr_A0A571BG73_A0A571BG73_MOUSE__chr9_1_15734258_15734287_ENSMUST00000115588__II_951135_REVERSED|
"""index: 1863, intensity: 3258.0, mobility: 0.861"""	-0.45878	0.174742	0.894556	WMNKIEEQSFRDCQTT	generic|sp_P97457_MLRS_MOUSE__II_734265_REVERSED	|generic|tr_A0A0U1RP93_A0A0U1RP93_MOUSE__II_734265_REVERSED|
"""index: 10182, intensity: 3081.0, mobility: 1.103"""	-0.459244	0.174952	0.895178	RKTKNITDKEKCFS	generic|IP_3480244_TX=10090_REVERSED|
"""index: 12418, intensity: 3775.0, mobility: 0.926"""	-0.460142	0.175274	0.896376	SLPLMYGRYK	generic|sp_Q6PDF3-2_SVOPL_MOUSE__IP_917793_REVERSED	|generic|II_917800_TX=10090_REVERSED	|generic|sp_Q6PDF3_SVOPL_MOUSE_REVERSED|
"""index: 6991, intensity: 2873.0, mobility: 0.878"""	-0.461049	0.175597	0.897581	WVLGWSSDCATVWEQLKILSDPFSLS	generic|chr8_-1_12655905_12657488_ENSMUST00000000776__II_867673_TX=10090_REVERSED|
"""index: 8008, intensity: 7641.0, mobility: 1.046"""	-0.461116	0.175806	0.89767	ERWEKGTGSICTPMKGGGLPVLSGE	generic|IP_1027111_TX=10090_REVERSED|
"""index: 1510, intensity: 4154.0, mobility: 0.809"""	-0.461293	0.176129	0.897904	AKLDTDIRGVPES	generic|sp_Q9QXY7_XK_MOUSE_REVERSED|
"""index: 15136, intensity: 4396.0, mobility: 1.124"""	-0.461355	0.176452	0.897987	VIKEMKIMPMIALTEYLFYATKNCYYPI	generic|IP_1088999_TX=10090_REVERSED|
"""index: 21837, intensity: 3817.0, mobility: 1.056"""	-0.461418	0.176774	0.89807	TLEEGVSGDLSRRL	generic|IP_2469024_TX=10090_REVERSED|
"""index: 5460, intensity: 2591.0, mobility: 1.058"""	-0.461487	0.17704	0.898161	NLMMLSIPAVLYIYQLYEPYTSQY	generic|tr_Q14BN5_Q14BN5_MOUSE__chr2_-1_73364164_73364235_ENSMUST00000184503__II_1006950_REVERSED	|generic|tr_D7RXM0_D7RXM0_MOUSE__chr2_-1_73364164_73364235_ENSMUST00000184503__II_1006952_REVERSED	|generic|tr_D7RXL9_D7RXL9_MOUSE__chr2_-1_73364164_73364235_ENSMUST00000184503_REVERSED	|generic|tr_U5PZE9_U5PZE9_MOUSE__chr2_-1_73373611_73373856_ENSMUST00000184503_REVERSED	|generic|tr_A2AWR3_A2AWR3_MOUSE__chr2_-1_73364164_73364235_ENSMUST00000184503_REVERSED	|generic|tr_A2AWR2_A2AWR2_MOUSE__chr2_-1_73364164_73364235_ENSMUST00000184503_REVERSED|
"""index: 13975, intensity: 158025.0, mobility: 0.951"""	-0.461692	0.177362	0.898431	ETLTDMTTVKMIVTTMRTAMRT	generic|IP_1075216_TX=10090_REVERSED|
"""index: 1887, intensity: 2984.0, mobility: 0.995"""	-0.461727	0.177685	0.898477	PNPFSQISGHCKR	generic|tr_Q3UQ87_Q3UQ87_MOUSE__IP_1086003_REVERSED|
"""index: 5917, intensity: 9771.0, mobility: 0.928"""	-0.461762	0.177892	0.898524	EKLNYLVAPEHLFTLMAMDEIKDF	generic|tr_Q3UQQ3_Q3UQQ3_MOUSE__IP_1095154_REVERSED	|generic|tr_B2RQQ1_B2RQQ1_MOUSE__IP_1095154_REVERSED	|generic|tr_Q6P8P3_Q6P8P3_MOUSE__IP_1095154_REVERSED	|generic|tr_Q5BKR0_Q5BKR0_MOUSE__IP_1095154_REVERSED	|generic|sp_Q91Z83_MYH7_MOUSE__IP_1095154_REVERSED	|generic|tr_Q2TAW4_Q2TAW4_MOUSE__IP_1095154_REVERSED	|generic|tr_B2RY26_B2RY26_MOUSE__IP_1095154_REVERSED|
"""index: 17242, intensity: 12783.0, mobility: 0.942"""	-0.462778	0.178157	0.899861	ELLPRPSPLF	generic|IP_853729_TX=10090_REVERSED|
"""index: 8084, intensity: 3834.0, mobility: 0.822"""	-0.462905	0.178479	0.900028	SCDNIINQHTIMAGKPNG	generic|tr_D3Z041_D3Z041_MOUSE_REVERSED	|generic|sp_P41216_ACSL1_MOUSE_REVERSED|
"""index: 13498, intensity: 5126.0, mobility: 0.970"""	-0.462915	0.178744	0.90004	GCFIKIETLAEFAIIRSSCF	generic|IP_1102299_TX=10090_REVERSED|
"""index: 21539, intensity: 3125.0, mobility: 0.893"""	-0.463096	0.179008	0.900278	AYKLLFFIGLLYS	generic|IP_1023084_TX=10090_REVERSED|
"""index: 24959, intensity: 11327.0, mobility: 1.103"""	-0.463134	0.17933	0.900328	IRTYSLLAEVYPQQLAEVISPEQVNPR	generic|IP_839175_TX=10090_REVERSED|
"""index: 1014, intensity: 3062.0, mobility: 0.973"""	-0.463142	0.179594	0.900338	NNNKQKELRPN	generic|IP_3464307_TX=10090_REVERSED|
"""index: 17753, intensity: 37341.0, mobility: 1.032"""	-0.463528	0.179858	0.900844	FLNVGLCMKLR	generic|IP_1090985_TX=10090_REVERSED|
"""index: 12031, intensity: 18733.0, mobility: 1.029"""	-0.464103	0.18018	0.901594	VPTLVRCAPLQAKCMGTFSYSTMPDVPANALCGFSR	generic|IP_948587_TX=10090_REVERSED|
"""index: 9962, intensity: 5161.0, mobility: 1.034"""	-0.464149	0.180502	0.901654	EFDPLNHIIEMY	generic|sp_Q9DC23_DJC10_MOUSE_REVERSED|
"""index: 3628, intensity: 3972.0, mobility: 0.799"""	-0.46426	0.180824	0.901798	TSDPARPDKQQHEQL	generic|tr_A2ATL0_A2ATL0_MOUSE__chr2_1_3226268_3226510_ENSMUST00000091505_REVERSED	|generic|tr_Q8K2R1_Q8K2R1_MOUSE__chr2_1_3226268_3226510_ENSMUST00000091505_REVERSED	|generic|tr_A2ATK9_A2ATK9_MOUSE__chr2_1_3226268_3226510_ENSMUST00000091505_REVERSED	|generic|tr_A2ATL1_A2ATL1_MOUSE__chr2_1_3226268_3226510_ENSMUST00000091505_REVERSED|
"""index: 8797, intensity: 5590.0, mobility: 0.911"""	-0.464414	0.181029	0.901999	ISSDLKTIELSDNISPQT	generic|sp_A2A6Q5_CDC27_MOUSE_REVERSED	|generic|sp_A2A6Q5-2_CDC27_MOUSE_REVERSED	|generic|sp_A2A6Q5-3_CDC27_MOUSE_REVERSED|
"""index: 25502, intensity: 3261.0, mobility: 1.229"""	-0.464788	0.18135	0.902485	ERVERQLKTNMEESKI	generic|tr_B2RXW8_B2RXW8_MOUSE__II_879772_REVERSED	|generic|tr_B2RXQ2_B2RXQ2_MOUSE__II_879772_REVERSED	|generic|tr_B8QI33_B8QI33_MOUSE__II_879772_REVERSED|
"""index: 14940, intensity: 3111.0, mobility: 0.968"""	-0.464844	0.181672	0.902557	MASMLTRDVDTSRIYIQDHKYTDNLFRGYRK	generic|tr_Q3TQS8_Q3TQS8_MOUSE__II_848226_REVERSED	|generic|sp_Q8CE08_PPAP_MOUSE__II_848234_REVERSED	|generic|sp_Q8CE08-2_PPAP_MOUSE__II_848234_REVERSED|
"""index: 18711, intensity: 3277.0, mobility: 1.010"""	-0.464846	0.181877	0.90256	FALYLLPKLFSP	generic|IP_1030377_TX=10090_REVERSED|
"""index: 20921, intensity: 4159.0, mobility: 0.914"""	-0.465451	0.182198	0.903344	TTEEKLINVALSERRKYGLRRKVER	generic|IP_969638_TX=10090_REVERSED|
"""index: 18256, intensity: 5238.0, mobility: 0.904"""	-0.465794	0.182519	0.903787	RLRQAHWP	generic|tr_E0CXS1_E0CXS1_MOUSE_REVERSED	|generic|tr_A0A0U1RNR7_A0A0U1RNR7_MOUSE_REVERSED	|generic|sp_Q8K480_MFRP_MOUSE_REVERSED	|generic|sp_Q8K480-2_MFRP_MOUSE_REVERSED|
"""index: 17122, intensity: 5136.0, mobility: 0.933"""	-0.465938	0.182841	0.903973	GDENRADVDAGRQLLMTVVAAHGRRA	generic|sp_A0JNU3_LPP60_MOUSE__II_3505063_REVERSED|
"""index: 20854, intensity: 4125.0, mobility: 1.021"""	-0.465943	0.183162	0.90398	VQISVVEYVRNVMDDLMVSVNAVTMLRPFGMLLWSVTT	generic|sp_Q5DID3_UROL1_MOUSE_REVERSED	|generic|sp_Q5DID3-2_UROL1_MOUSE_REVERSED	|generic|sp_Q5DID3-3_UROL1_MOUSE_REVERSED|
"""index: 13229, intensity: 3119.0, mobility: 0.980"""	-0.466242	0.183483	0.904365	VLSFEFLSKLNREELSNQGQHHATTKKRLSM	generic|tr_Q8C648_Q8C648_MOUSE_REVERSED|
"""index: 9810, intensity: 4745.0, mobility: 0.994"""	-0.466262	0.183805	0.90439	LSAQSVVENQLAQILQLESEVKGRDASID	generic|tr_A0A1L1STC6_A0A1L1STC6_MOUSE__chr10_-1_5368188_5368301_ENSMUST00000215887_REVERSED	|generic|sp_Q6ZWR6_SYNE1_MOUSE__chr10_-1_5368188_5368301_ENSMUST00000215887_REVERSED	|generic|sp_Q6ZWR6-4_SYNE1_MOUSE__chr10_-1_5368188_5368301_ENSMUST00000215887_REVERSED|
"""index: 3586, intensity: 4326.0, mobility: 0.909"""	-0.466317	0.183949	0.904462	TTDRVVGYWVANAALFLCLLLVCCTVRQ	generic|tr_A0A2I3BRZ6_A0A2I3BRZ6_MOUSE__chr17_1_24586529_24586597_ENSMUST00000227107__II_3488745_REVERSED	|generic|sp_O08852_PKD1_MOUSE__chr17_1_24593294_24593350_ENSMUST00000227107__II_3488744_REVERSED	|generic|tr_A0A2I3BRL4_A0A2I3BRL4_MOUSE_REVERSED	|generic|tr_Q3U306_Q3U306_MOUSE__chr17_1_24593294_24593350_ENSMUST00000227107_REVERSED|
"""index: 21642, intensity: 4590.0, mobility: 1.043"""	-0.466718	0.184211	0.904977	LDDLDLALEDDEMIAPTVDREIY	generic|tr_Q3ULJ6_Q3ULJ6_MOUSE__chr5_1_75654426_75654545_ENSMUST00000202167_REVERSED	|generic|sp_P05532_KIT_MOUSE__chr5_1_75654426_75654545_ENSMUST00000202167_REVERSED	|generic|sp_P05532-2_KIT_MOUSE__chr5_1_75654426_75654545_ENSMUST00000202167_REVERSED|
"""index: 3209, intensity: 3433.0, mobility: 0.882"""	-0.466778	0.184413	0.905053	SQLTQESVRLSGTTLLARAKDALD	generic|tr_E9Q7S0_E9Q7S0_MOUSE__chr16_-1_90991376_90991636_ENSMUST00000118246__II_1073817_REVERSED	|generic|sp_Q8CHC4_SYNJ1_MOUSE__chr16_-1_90991376_90991636_ENSMUST00000118246__II_1073817_REVERSED	|generic|tr_D3Z656_D3Z656_MOUSE__chr16_-1_90991376_90991636_ENSMUST00000118246__II_1073810_REVERSED	|generic|tr_F7BQW7_F7BQW7_MOUSE__chr16_-1_90991376_90991636_ENSMUST00000118246__II_1073817_REVERSED|
"""index: 24659, intensity: 4428.0, mobility: 1.250"""	-0.467595	0.184734	0.9061	WTVGYLCGNKGGGGLFVHM	generic|IP_1110906_TX=10090_REVERSED|
"""index: 10442, intensity: 4246.0, mobility: 1.121"""	-0.467811	0.185055	0.906376	KMLLQEQQQSIKL	generic|tr_A0A0A0MQE5_A0A0A0MQE5_MOUSE__chr2_-1_25935458_25935556_ENSMUST00000143977__IP_1023696_REVERSED	|generic|sp_A2AHC3-2_CAMP1_MOUSE__IP_1023696_REVERSED	|generic|tr_A2AHC4_A2AHC4_MOUSE__IP_1023696_REVERSED	|generic|sp_A2AHC3_CAMP1_MOUSE__chr2_-1_25935458_25935556_ENSMUST00000143977__IP_1023696_REVERSED	|generic|II_1016400_TX=10090_REVERSED|
"""index: 9434, intensity: 3140.0, mobility: 0.896"""	-0.46808	0.185197	0.906719	MKEFFPNVVQKEMIAPAPG	generic|IP_1017485_TX=10090_REVERSED|
"""index: 4576, intensity: 6015.0, mobility: 0.812"""	-0.468758	0.185517	0.907581	MKELRRPYKTASV	generic|tr_Q4KL57_Q4KL57_MOUSE__II_932934_REVERSED	|generic|tr_Q6ZQC1_Q6ZQC1_MOUSE__chr5_1_142477322_142477486_ENSMUST00000196405__II_932923_REVERSED	|generic|tr_A0A0G2JFH9_A0A0G2JFH9_MOUSE__chr5_1_142477322_142477486_ENSMUST00000196405__II_932923_REVERSED	|generic|sp_Q3U829_AP5Z1_MOUSE__chr5_1_142477322_142477486_ENSMUST00000196405__II_932923_REVERSED	|generic|tr_Q6PFH7_Q6PFH7_MOUSE__chr5_1_142477322_142477486_ENSMUST00000196405__II_932923_REVERSED	|generic|II_932928_TX=10090_REVERSED|
"""index: 2089, intensity: 3200.0, mobility: 0.868"""	-0.468792	0.185838	0.907624	CRKAGLHSWS	generic|sp_Q8BH06_I17RE_MOUSE_REVERSED	|generic|sp_Q8BH06-2_I17RE_MOUSE_REVERSED	|generic|sp_Q8BH06-3_I17RE_MOUSE_REVERSED	|generic|sp_Q8BH06-4_I17RE_MOUSE_REVERSED	|generic|sp_Q8BH06-5_I17RE_MOUSE_REVERSED|
"""index: 7494, intensity: 4267.0, mobility: 0.812"""	-0.468813	0.186158	0.907651	VSDVVVDMVHGMRLK	generic|sp_Q99NI3_GT2D2_MOUSE__chr5_1_134214086_134214154_ENSMUST00000123941_REVERSED|
"""index: 15686, intensity: 27080.0, mobility: 0.899"""	-0.468879	0.186359	0.907735	GALINNCEFCCFHNLHWNQNEAQTYEDR	generic|tr_A2ALC6_A2ALC6_MOUSE_REVERSED|
"""index: 10540, intensity: 3622.0, mobility: 0.954"""	-0.4691	0.186679	0.908015	TRMEAGEALAGMNTIPTFWSFYSLESLITLL	generic|IP_856084_TX=10090_REVERSED|
"""index: 9897, intensity: 2590.0, mobility: 1.186"""	-0.469237	0.187	0.908188	RSRQICHTLWSWKRLAMSFIPWTSTAEQP	generic|IP_960994_TX=10090_REVERSED|
"""index: 2236, intensity: 4409.0, mobility: 0.820"""	-0.469823	0.1872	0.908929	GGAGAGQREERQLLPQDG	generic|chr6_1_4601063_4601305_ENSMUST00000015333_REVERSED|
"""index: 5268, intensity: 3653.0, mobility: 0.812"""	-0.469967	0.18752	0.909111	VWMLSRQPEKSSEPIGP	generic|IP_1016846_TX=10090_REVERSED|
"""index: 6119, intensity: 3385.0, mobility: 0.830"""	-0.47026	0.18784	0.909479	CTLPSSTQVS	generic|IP_922426_TX=10090_REVERSED|
"""index: 10199, intensity: 2721.0, mobility: 1.187"""	-0.47026	0.18816	0.90948	AKTWRGDPLDRREVIYGTIKSGGDFAPQQWS	generic|tr_A0A5K1VVQ9_A0A5K1VVQ9_MOUSE__chr19_-1_7374046_7374075_ENSMUST00000237653__II_1006392_REVERSED	|generic|sp_A2ASS6_TITIN_MOUSE__chr19_-1_7374046_7374075_ENSMUST00000237653__II_1006392_REVERSED	|generic|sp_A2ASS6-2_TITIN_MOUSE__chr19_-1_7374046_7374075_ENSMUST00000237653__II_1006392_REVERSED	|generic|tr_A0A5K1VVQ1_A0A5K1VVQ1_MOUSE__chr19_-1_7374046_7374075_ENSMUST00000237653__II_1006392_REVERSED	|generic|tr_E9Q8K5_E9Q8K5_MOUSE__chr19_-1_7374046_7374075_ENSMUST00000237653__II_1006392_REVERSED	|generic|tr_E9Q8N1_E9Q8N1_MOUSE__chr19_-1_7374046_7374075_ENSMUST00000237653__II_1006392_REVERSED|
"""index: 14288, intensity: 3355.0, mobility: 1.061"""	-0.470483	0.18848	0.90976	LTHTDTCALELLPILDCMFHDIINPGCF	generic|tr_Q8VFB0_Q8VFB0_MOUSE_REVERSED|
"""index: 2984, intensity: 4537.0, mobility: 1.099"""	-0.470555	0.18874	0.909851	WRMINLMLHLNQKSEEESLEQDSKLY	generic|sp_Q9JLC8_SACS_MOUSE_REVERSED	|generic|sp_Q9JLC8-2_SACS_MOUSE_REVERSED	|generic|sp_Q9JLC8-3_SACS_MOUSE_REVERSED	|generic|tr_E9QNY8_E9QNY8_MOUSE_REVERSED|
"""index: 2335, intensity: 3672.0, mobility: 0.809"""	-0.471294	0.18906	0.910777	DGKVIRYGWQGRHLSHRM	generic|IP_896752_TX=10090_REVERSED|
"""index: 13512, intensity: 4798.0, mobility: 0.999"""	-0.471917	0.189379	0.911555	LTLSDVSTVNEQV	generic|tr_Q3U0Y1_Q3U0Y1_MOUSE_REVERSED	|generic|sp_Q5I2A0_SPA3G_MOUSE_REVERSED|
"""index: 24707, intensity: 8654.0, mobility: 1.099"""	-0.472152	0.189699	0.911848	TVVTLSKQQSGPLLRCGMDGPLLTREKSIPLPLMYCGNSPLKI	generic|sp_Q8BG47_RN152_MOUSE_REVERSED|
"""index: 15412, intensity: 7259.0, mobility: 0.915"""	-0.472175	0.190019	0.911876	LYVAYLGVQL	generic|sp_Q91XQ5_CHSTF_MOUSE_REVERSED|
"""index: 9284, intensity: 5094.0, mobility: 0.914"""	-0.472194	0.190278	0.9119	SNNMILLPLLLFFIYQCHHLVRW	generic|IP_966109_TX=10090_REVERSED|
"""index: 10511, intensity: 3538.0, mobility: 1.097"""	-0.472369	0.190598	0.912117	MVPTVPTVPTMVPMVPMVPMVPTVPTMVP	generic|IP_869294_TX=10090_REVERSED|
"""index: 10244, intensity: 3008.0, mobility: 1.156"""	-0.472425	0.190735	0.912187	TYFMAAVKDRELSYNS	generic|tr_Q7TR94_Q7TR94_MOUSE__II_3496867_REVERSED|
"""index: 16551, intensity: 3954.0, mobility: 0.882"""	-0.472922	0.190993	0.912804	RWLVVGCLY	generic|tr_A0A286YD86_A0A286YD86_MOUSE__II_3474401_REVERSED|
"""index: 6073, intensity: 4154.0, mobility: 0.924"""	-0.473138	0.191252	0.913072	LLQGPDHQLGEVLVAAEEPSGPRQGR	generic|tr_G3X9U2_G3X9U2_MOUSE__II_896584_REVERSED	|generic|tr_Q80Y64_Q80Y64_MOUSE__II_896584_REVERSED	|generic|tr_Q149D4_Q149D4_MOUSE__II_896584_REVERSED	|generic|tr_Q8C9M8_Q8C9M8_MOUSE__II_896584_REVERSED	|generic|II_896599_TX=10090_REVERSED	|generic|tr_Q3UQ55_Q3UQ55_MOUSE_REVERSED	|generic|tr_Q149D5_Q149D5_MOUSE_REVERSED	|generic|tr_E9Q6F9_E9Q6F9_MOUSE_REVERSED|
"""index: 15244, intensity: 3159.0, mobility: 0.783"""	-0.47331	0.191388	0.913284	WGNVWGNMWENMYRDVWRGMWEDMMW	generic|IP_937770_TX=10090_REVERSED|
"""index: 7757, intensity: 3766.0, mobility: 0.856"""	-0.474168	0.191707	0.914343	SCLLVRSYVTLCFYSSA	generic|IP_3456032_TX=10090_REVERSED|
"""index: 9408, intensity: 3555.0, mobility: 0.963"""	-0.474234	0.192026	0.914423	DAGTTEPPGRLTKSRTRARKDDSESSMK	generic|tr_F7CGS5_F7CGS5_MOUSE__chr2_1_181810359_181810403_ENSMUST00000130079__II_992985_REVERSED	|generic|tr_B0R0C1_B0R0C1_MOUSE__chr2_1_181810359_181810403_ENSMUST00000130079__II_992985_REVERSED|
"""index: 14953, intensity: 2501.0, mobility: 0.808"""	-0.474346	0.192283	0.914562	ALPAGTWLSSPVNPRSPPLPLMSMK	generic|IP_3505435_TX=10090_REVERSED|
"""index: 18605, intensity: 5102.0, mobility: 1.091"""	-0.474718	0.192541	0.915018	ERGELGLLTAEHLATNRFPGWQQDIDAGRQALVPI	generic|tr_B7ZNV9_B7ZNV9_MOUSE__chr2_-1_144522409_144522537_ENSMUST00000124823_REVERSED	|generic|sp_Q8C008_DZAN1_MOUSE__chr2_-1_144522409_144522537_ENSMUST00000124823_REVERSED	|generic|tr_E9Q4Z6_E9Q4Z6_MOUSE__chr2_-1_144522409_144522537_ENSMUST00000124823_REVERSED	|generic|tr_B2RUH8_B2RUH8_MOUSE__chr2_-1_144522409_144522537_ENSMUST00000124823_REVERSED|
"""index: 3931, intensity: 2920.0, mobility: 0.786"""	-0.474932	0.192737	0.91528	LELGDMQSQPSETA	generic|chr3_1_96155745_96155918_ENSMUST00000090785__IP_977558_TX=10090_REVERSED|
"""index: 16732, intensity: 4639.0, mobility: 1.124"""	-0.475565	0.192994	0.916054	MPQPQYYQPIQLSSQRQQLQLQQQQQPP	generic|sp_Q8BXJ2_TREF1_MOUSE__chr17_1_47324608_47324658_ENSMUST00000188947__IP_1060925_REVERSED	|generic|sp_Q8BXJ2-2_TREF1_MOUSE__chr17_1_47324608_47324658_ENSMUST00000188947__IP_1060925_REVERSED	|generic|sp_Q8BXJ2-4_TREF1_MOUSE__chr17_1_47324608_47324658_ENSMUST00000188947__IP_1060925_REVERSED	|generic|sp_Q8BXJ2-3_TREF1_MOUSE_REVERSED|
"""index: 1521, intensity: 2681.0, mobility: 0.770"""	-0.476063	0.193128	0.91666	AQTIKQFTFNT	generic|tr_H3BL58_H3BL58_MOUSE_REVERSED|
"""index: 18414, intensity: 2780.0, mobility: 1.031"""	-0.476599	0.193446	0.917311	TDTVNECDPKKGK	generic|II_3460095_TX=10090_REVERSED	|generic|sp_Q8CDU5_EFHB_MOUSE_REVERSED|
"""index: 3344, intensity: 3085.0, mobility: 0.969"""	-0.476625	0.193764	0.917343	QGPPEEDLKLQR	generic|tr_B1AST7_B1AST7_MOUSE__II_957693_REVERSED	|generic|tr_E9Q1Q1_E9Q1Q1_MOUSE__II_957693_REVERSED	|generic|tr_Q9DBV8_Q9DBV8_MOUSE_REVERSED	|generic|tr_A0A668KLF8_A0A668KLF8_MOUSE_REVERSED	|generic|sp_Q60592_MAST2_MOUSE_REVERSED	|generic|tr_E9QLW6_E9QLW6_MOUSE_REVERSED	|generic|tr_B1AST8_B1AST8_MOUSE_REVERSED	|generic|tr_A0A668KL31_A0A668KL31_MOUSE_REVERSED|
"""index: 17461, intensity: 5255.0, mobility: 0.930"""	-0.476706	0.194082	0.917441	WIGIISMLVM	generic|chr11_-1_69736864_69736968_ENSMUST00000058470__IP_1133825_TX=10090_REVERSED|
"""index: 20737, intensity: 4001.0, mobility: 1.065"""	-0.477193	0.1944	0.918031	GQLTQPKLPLPPGIQENLYLECIRNGLMHRFLANGNQR	generic|tr_A0A5F8MPV0_A0A5F8MPV0_MOUSE__II_1041296_REVERSED	|generic|tr_V9GXV7_V9GXV7_MOUSE__II_1041296_REVERSED	|generic|tr_H3BL40_H3BL40_MOUSE__II_1041296_REVERSED|
"""index: 26208, intensity: 4327.0, mobility: 1.017"""	-0.477676	0.194718	0.918613	GGGAVGAAAAAAAPGPGPGPGPKPAEAKAGQAG	generic|tr_E9QAP7_E9QAP7_MOUSE_REVERSED	|generic|tr_A0A2I3BPN6_A0A2I3BPN6_MOUSE_REVERSED|
"""index: 10299, intensity: 5582.0, mobility: 1.037"""	-0.477682	0.195037	0.91862	PEIFWNELIFEHTHTHTHTHTHKHTHTHTHTHTHTHMH	generic|IP_872821_TX=10090_REVERSED|
"""index: 15447, intensity: 3897.0, mobility: 0.994"""	-0.47771	0.195355	0.918654	IMTVLSLVSMLCE	generic|IP_3470035_TX=10090_REVERSED|
"""index: 8943, intensity: 6558.0, mobility: 1.211"""	-0.477794	0.195611	0.918755	GERQVSFLPSKEEQPLYPAAELESLLQWKWAVPIWEAFEWF	generic|tr_D3Z7I0_D3Z7I0_MOUSE__chr5_-1_31169047_31169133_ENSMUST00000202254__II_944311_REVERSED	|generic|tr_Q3UU56_Q3UU56_MOUSE__chr5_-1_31169047_31169133_ENSMUST00000202254__II_944303_REVERSED	|generic|sp_Q8BL74_TF3C2_MOUSE__chr5_-1_31169047_31169133_ENSMUST00000202254__II_944311_REVERSED|
"""index: 17702, intensity: 4025.0, mobility: 1.072"""	-0.477992	0.195929	0.918993	RDGLLWECAANQQNNNVRLADIVEKEDFGMEML	generic|sp_Q8VDI7_UBAC1_MOUSE__II_1016384_REVERSED	|generic|tr_F6Z1E7_F6Z1E7_MOUSE_REVERSED|
"""index: 6869, intensity: 3349.0, mobility: 1.115"""	-0.478182	0.195997	0.919221	WTMCHLCQDIEGVQLPLPLPSDIRVGVNVESLPCPQLSSSKDDLL	generic|IP_3464093_TX=10090_REVERSED|
"""index: 18201, intensity: 2861.0, mobility: 1.080"""	-0.478682	0.196253	0.919821	LLEPVSKGRTGLKPPHDPCLTHCATSLFPS	generic|sp_Q8BXP5_PANKY_MOUSE_REVERSED	|generic|sp_Q8BXP5-2_PANKY_MOUSE_REVERSED|
"""index: 3515, intensity: 4647.0, mobility: 0.919"""	-0.47879	0.19657	0.91995	MISSLVPGASCFLYCVPDMEFYVLEGGTLAIVVQRQ	generic|chr8_-1_110825421_110825657_ENSMUST00000212515__II_3454932_TX=10090_REVERSED|
"""index: 9931, intensity: 6350.0, mobility: 1.028"""	-0.479055	0.196888	0.920267	LSPVTLPLPLWGWTVEQSQCPM	generic|IP_827358_TX=10090_REVERSED|
"""index: 20923, intensity: 8485.0, mobility: 1.028"""	-0.479257	0.197205	0.920508	MKQCTPCFFERK	generic|IP_3492033_TX=10090_REVERSED|
"""index: 10539, intensity: 2849.0, mobility: 1.006"""	-0.479366	0.19721	0.920638	HLETPLTSTKPNL	generic|IP_981062_TX=10090_REVERSED|
"""index: 3137, intensity: 85903.0, mobility: 0.911"""	-0.480088	0.197527	0.921497	APPHSALPHKR	generic|chr18_-1_38192076_38197436_ENSMUST00000161701__IP_1060470_TX=10090_REVERSED	|generic|IP_1060477_TX=10090_REVERSED|
"""index: 16642, intensity: 3918.0, mobility: 1.051"""	-0.480206	0.197844	0.921637	ESKLWTQKTFQPLSTPCQATNWAVLMWVAVERCGAHPKLACQQ	generic|IP_3468139_TX=10090_REVERSED|
"""index: 9758, intensity: 2691.0, mobility: 0.981"""	-0.480906	0.198161	0.922466	GRCTNRVLMVTLNMIRGLNDIYY	generic|tr_Q3UZN2_Q3UZN2_MOUSE__II_3484180_REVERSED|
"""index: 4666, intensity: 3947.0, mobility: 0.916"""	-0.480929	0.198478	0.922492	LENVRRYQF	generic|sp_Q80ZJ6_ZER1_MOUSE__chr2_-1_30110658_30110939_ENSMUST00000154231_REVERSED	|generic|sp_Q80ZJ6-2_ZER1_MOUSE__chr2_-1_30110658_30110939_ENSMUST00000154231_REVERSED|
"""index: 21041, intensity: 4330.0, mobility: 0.973"""	-0.481024	0.198669	0.922605	RQTPNTGPGWQI	generic|IP_997495_TX=10090_REVERSED|
"""index: 170, intensity: 7303.0, mobility: 0.821"""	-0.481368	0.198986	0.923011	QVFETKQMPRR	generic|tr_A2A4I9_A2A4I9_MOUSE_REVERSED	|generic|sp_Q812C9_AOC2_MOUSE_REVERSED|
"""index: 13612, intensity: 3672.0, mobility: 1.089"""	-0.481709	0.19924	0.923411	PWSPPCLAPSVPRCCCPLTRTMQAILHTRM	generic|IP_1122467_TX=10090_REVERSED|
"""index: 7965, intensity: 3077.0, mobility: 0.944"""	-0.482034	0.199557	0.923793	KMHKAFQIKYRIDENKFPFYFVITYHV	generic|IP_3478474_TX=10090_REVERSED|
"""index: 7023, intensity: 7226.0, mobility: 0.958"""	-0.482124	0.19981	0.923899	SNPTIPPIDTNGLSPPGSDLLEVF	generic|sp_Q7TSG5-2_SH321_MOUSE__II_956419_REVERSED	|generic|tr_Z4YK11_Z4YK11_MOUSE__II_956419_REVERSED|
"""index: 6704, intensity: 5014.0, mobility: 0.858"""	-0.482402	0.2	0.924224	EKLEAERGR	generic|tr_A2AEG2_A2AEG2_MOUSE_REVERSED	|generic|sp_Q80Z25_OFD1_MOUSE_REVERSED|
"""index: 16943, intensity: 18563.0, mobility: 1.013"""	-0.482686	0.200253	0.924556	LFMAAPFEKRLAAPSGAPDKDT	generic|tr_Q8K0Y6_Q8K0Y6_MOUSE_REVERSED	|generic|sp_Q9Z273_TULP1_MOUSE_REVERSED	|generic|tr_A0A3B2W4A1_A0A3B2W4A1_MOUSE_REVERSED|
"""index: 9869, intensity: 24519.0, mobility: 1.152"""	-0.483152	0.200569	0.925101	TLASSPVNEPDPVFKSKPSAPACPSQSSPAAKR	generic|tr_B2RWW9_B2RWW9_MOUSE__II_954585_REVERSED	|generic|tr_A0A2I3BQG2_A0A2I3BQG2_MOUSE__II_954589_REVERSED	|generic|tr_B7ZCC2_B7ZCC2_MOUSE__II_954589_REVERSED|
"""index: 13935, intensity: 3804.0, mobility: 1.269"""	-0.483217	0.200822	0.925175	SPRTYCTLEFNGMIIEGMDV	generic|IP_1022318_TX=10090_REVERSED|
"""index: 745, intensity: 2637.0, mobility: 0.825"""	-0.483449	0.201139	0.925446	APITIIQMS	generic|chr10_-1_8850359_8850490_ENSMUST00000015449__IP_1154176_TX=10090_REVERSED	|generic|chr10_-1_8814281_8850490_ENSMUST00000015449__IP_1154176_TX=10090_REVERSED|
"""index: 17040, intensity: 5668.0, mobility: 0.942"""	-0.483528	0.201391	0.925538	DNNKYPIGVIKAQLDELFTFN	generic|sp_Q8CDC0_SPB13_MOUSE__II_1030106_REVERSED	|generic|sp_Q8CDC0-2_SPB13_MOUSE_REVERSED|
"""index: 22946, intensity: 6925.0, mobility: 1.048"""	-0.483774	0.201707	0.925824	EVTARVVARALIGESNDLSL	generic|sp_Q14DK4_GPAT2_MOUSE__chr2_1_118790506_118790535_ENSMUST00000037547_REVERSED	|generic|sp_Q14DK4-2_GPAT2_MOUSE__chr2_1_118790506_118790535_ENSMUST00000037547_REVERSED	|generic|sp_Q14DK4-3_GPAT2_MOUSE__chr2_1_118790506_118790535_ENSMUST00000037547_REVERSED|
"""index: 16580, intensity: 4890.0, mobility: 0.888"""	-0.484144	0.20196	0.926252	MEVAELLRPFTLSLLLQ	generic|tr_E9Q1X8_E9Q1X8_MOUSE__chr16_1_4614147_4614176_ENSMUST00000122896_REVERSED	|generic|tr_A0A411ACY8_A0A411ACY8_MOUSE__chr16_1_4614147_4614176_ENSMUST00000122896_REVERSED	|generic|sp_O08532_CA2D1_MOUSE__chr16_1_4614147_4614176_ENSMUST00000122896_REVERSED	|generic|sp_O08532-2_CA2D1_MOUSE__chr16_1_4614147_4614176_ENSMUST00000122896_REVERSED	|generic|sp_O08532-3_CA2D1_MOUSE__chr16_1_4614147_4614176_ENSMUST00000122896_REVERSED	|generic|sp_O08532-4_CA2D1_MOUSE__chr16_1_4614147_4614176_ENSMUST00000122896_REVERSED|
"""index: 12181, intensity: 4347.0, mobility: 1.060"""	-0.484467	0.202276	0.926625	FLCVILAYSSHYR	generic|IP_3491731_TX=10090_REVERSED|
"""index: 13682, intensity: 3518.0, mobility: 1.023"""	-0.48485	0.202528	0.927068	MTGAATREVIMRHVILPEMAALET	generic|IP_1022146_TX=10090_REVERSED|
"""index: 4121, intensity: 3715.0, mobility: 0.811"""	-0.484989	0.202844	0.927227	QEAARHPW	generic|sp_Q91ZU6-5_DYST_MOUSE__chr1_1_34161097_34161162_ENSMUST00000183331__II_1042617_REVERSED	|generic|II_1042618_TX=10090_REVERSED|
"""index: 7914, intensity: 3316.0, mobility: 1.256"""	-0.484998	0.203095	0.927238	PEKKLWDNEWIERYNNKDIFRVAHQTAWE	generic|tr_D3YUZ1_D3YUZ1_MOUSE_REVERSED|
"""index: 780, intensity: 3902.0, mobility: 0.853"""	-0.485045	0.203283	0.927292	AEEEIDAGKM	generic|IP_925378_TX=10090_REVERSED|
"""index: 13853, intensity: 4264.0, mobility: 1.005"""	-0.485691	0.20347	0.928034	AGDQPGLFALPMANMWLSWPVMNPPLAASTRYP	generic|IP_1087869_TX=10090_REVERSED|
"""index: 13627, intensity: 71679.0, mobility: 0.862"""	-0.485827	0.203721	0.92819	LLQRSARM	generic|IP_3502366_TX=10090_REVERSED|
"""index: 3753, intensity: 3175.0, mobility: 0.851"""	-0.486152	0.204037	0.928562	YFSTLLWEFLLLLFF	generic|IP_1128942_TX=10090_REVERSED|
"""index: 20021, intensity: 3306.0, mobility: 1.222"""	-0.486331	0.204352	0.928766	QELEEVWQLVALDTEYTKEKPSWSMVGEE	generic|tr_F8VPM0_F8VPM0_MOUSE__II_3496427_REVERSED	|generic|tr_A0A5F8MPQ7_A0A5F8MPQ7_MOUSE__II_3496427_REVERSED	|generic|sp_Q91YE5_BAZ2A_MOUSE__II_3496427_REVERSED	|generic|sp_Q91YE5-2_BAZ2A_MOUSE__II_3496427_REVERSED	|generic|tr_A0A1W2P6X9_A0A1W2P6X9_MOUSE_REVERSED	|generic|tr_E9Q374_E9Q374_MOUSE_REVERSED	|generic|sp_Q91YE5-3_BAZ2A_MOUSE_REVERSED	|generic|tr_Q3UXC9_Q3UXC9_MOUSE_REVERSED	|generic|tr_Q3USB1_Q3USB1_MOUSE_REVERSED|
"""index: 2770, intensity: 2510.0, mobility: 0.970"""	-0.486525	0.204667	0.928988	QTSQQQMQSYE	generic|tr_K4DI61_K4DI61_MOUSE__chr17_-1_14954011_14954115_ENSMUST00000168938__II_1070932_REVERSED	|generic|sp_Q9D8M7_PHF10_MOUSE__chr17_-1_14954011_14954115_ENSMUST00000168938__II_1070932_REVERSED	|generic|sp_Q9D8M7-2_PHF10_MOUSE__chr17_-1_14954011_14954115_ENSMUST00000168938__II_1070932_REVERSED	|generic|tr_E9Q5L7_E9Q5L7_MOUSE_REVERSED|
"""index: 14357, intensity: 3854.0, mobility: 0.989"""	-0.486587	0.204853	0.929058	SFLSSGPHNQLCI	generic|chr7_-1_89148023_89154137_ENSMUST00000041968_REVERSED	|generic|chr7_-1_89154024_89154137_ENSMUST00000041968_REVERSED|
"""index: 2002, intensity: 3216.0, mobility: 0.926"""	-0.486836	0.205169	0.929342	PDAPITRHYLS	generic|IP_1002233_TX=10090_REVERSED|
"""index: 11942, intensity: 3985.0, mobility: 1.069"""	-0.487239	0.205484	0.9298	DEQMRRRPVPMHVMFVTYLM	generic|IP_990478_TX=10090_REVERSED|
"""index: 16578, intensity: 2816.0, mobility: 1.012"""	-0.487256	0.205669	0.929819	IEYELNQTWTM	generic|sp_P0DP43_CTSRE_MOUSE__II_1017201_REVERSED	|generic|tr_A0A5F8MPP5_A0A5F8MPP5_MOUSE__II_1017201_REVERSED	|generic|IP_1017203_TX=10090_REVERSED|
"""index: 5300, intensity: 5022.0, mobility: 0.979"""	-0.487855	0.205984	0.930497	QNHIAQTTTVGNG	generic|IP_830903_TX=10090_REVERSED|
"""index: 13686, intensity: 3597.0, mobility: 1.070"""	-0.487864	0.20604	0.930508	LMLTMEEKLDDYREELRSFENLLNQY	generic|sp_Q99104_MYO5A_MOUSE__chr9_1_75164149_75164220_ENSMUST00000123531__II_846957_REVERSED	|generic|tr_D3YZ62_D3YZ62_MOUSE__chr9_1_75164149_75164220_ENSMUST00000123531__II_846957_REVERSED	|generic|tr_D3Z4J3_D3Z4J3_MOUSE__chr9_1_75164149_75164220_ENSMUST00000123531__II_846957_REVERSED|
"""index: 6444, intensity: 14249.0, mobility: 1.012"""	-0.488791	0.206354	0.931553	HPSPLHTVHHVWLQSQIFM	generic|IP_1114370_TX=10090_REVERSED|
"""index: 10003, intensity: 5017.0, mobility: 0.979"""	-0.488836	0.206604	0.931604	MKMIGTEALGQFKVSGSSSKPAAQVT	generic|sp_Q60636_PRDM1_MOUSE_REVERSED	|generic|sp_Q60636-5_PRDM1_MOUSE_REVERSED|
"""index: 8903, intensity: 4124.0, mobility: 0.859"""	-0.48938	0.206842	0.932214	MAMQPYVHNLGCLHCLLSP	generic|IP_933290_TX=10090_REVERSED|
"""index: 17578, intensity: 2781.0, mobility: 0.942"""	-0.489584	0.206842	0.932442	KQMLAALFTCGEQGEDRETLSLKIQPNTWFT	generic|tr_Q6PDE6_Q6PDE6_MOUSE_REVERSED	|generic|sp_Q9D805_CAN9_MOUSE_REVERSED|
"""index: 8321, intensity: 3403.0, mobility: 1.003"""	-0.490539	0.206961	0.933506	FWYMEQQQYTF	generic|chr2_-1_44997848_44997979_ENSMUST00000176438__IP_1009646_TX=10090_REVERSED|
"""index: 1276, intensity: 3586.0, mobility: 0.885"""	-0.491017	0.20721	0.934037	PDLPSPHYRM	generic|IP_3478362_TX=10090_REVERSED|
"""index: 4570, intensity: 6641.0, mobility: 1.220"""	-0.491215	0.207524	0.934256	APIVASNQNP	generic|sp_Q9ER74_SALL1_MOUSE_REVERSED	|generic|tr_Q6P5E3_Q6P5E3_MOUSE_REVERSED	|generic|tr_Q9EPW7_Q9EPW7_MOUSE_REVERSED|
"""index: 2710, intensity: 2803.0, mobility: 0.796"""	-0.491324	0.207837	0.934377	AGFGLVYR	generic|IP_995496_TX=10090_REVERSED|
"""index: 2303, intensity: 3094.0, mobility: 0.863"""	-0.491436	0.208085	0.934501	PGRVRMMSEKKENQISYSARC	generic|tr_Q8BW59_Q8BW59_MOUSE_REVERSED	|generic|sp_P58196_PLS4_MOUSE_REVERSED	|generic|tr_Q8BV91_Q8BV91_MOUSE_REVERSED|
"""index: 15187, intensity: 4381.0, mobility: 0.946"""	-0.491483	0.208399	0.934553	TGELTQMLNPKIADKMLVTLAGTVGLDEATVP	generic|sp_Q3V3R1_C1TM_MOUSE__II_1154667_REVERSED|
"""index: 2620, intensity: 3571.0, mobility: 0.978"""	-0.49171	0.208647	0.934803	MRADAEEKERRMQENVEEI	generic|tr_E9Q9H2_E9Q9H2_MOUSE__II_945957_REVERSED	|generic|tr_E9Q9H3_E9Q9H3_MOUSE__II_945950_REVERSED	|generic|sp_P54103_DNJC2_MOUSE__II_945950_REVERSED	|generic|IP_902204_TX=10090_REVERSED|
"""index: 23202, intensity: 6171.0, mobility: 0.942"""	-0.492245	0.208829	0.935392	FTQKVPSFPR	generic|tr_S4R2B4_S4R2B4_MOUSE_REVERSED|
"""index: 7432, intensity: 4570.0, mobility: 0.984"""	-0.492748	0.208881	0.935944	LGTWPRSSRCFCLVCVLFFF	generic|IP_1067415_TX=10090_REVERSED|
"""index: 16722, intensity: 5125.0, mobility: 0.868"""	-0.493438	0.209063	0.936698	RWKHHKGP	generic|sp_Q9QXX8_NUFP1_MOUSE_REVERSED|
"""index: 8657, intensity: 4060.0, mobility: 0.836"""	-0.493707	0.209375	0.936992	LLRPVTVTTFCVDVLSLHGLFYY	generic|tr_Q8VFY0_Q8VFY0_MOUSE_REVERSED|
"""index: 3261, intensity: 7395.0, mobility: 0.832"""	-0.493824	0.209687	0.937119	IESESKELKIGKISSCYTRGKCADPK	generic|IP_898258_TX=10090_REVERSED|
"""index: 6622, intensity: 9630.0, mobility: 0.958"""	-0.493833	0.209869	0.937128	RRETICHAWK	generic|IP_3492992_TX=10090_REVERSED|
"""index: 6921, intensity: 8739.0, mobility: 0.868"""	-0.494655	0.210181	0.93802	GKRKEGLELLSQYQNDIQGQRLAI	generic|tr_A3KGU5_A3KGU5_MOUSE__chr2_1_30030480_30030602_ENSMUST00000201758__II_1012391_REVERSED	|generic|sp_P16546-2_SPTN1_MOUSE__chr2_1_30030480_30030602_ENSMUST00000201758__II_1012391_REVERSED	|generic|tr_E9Q447_E9Q447_MOUSE__chr2_1_30030480_30030602_ENSMUST00000201758__II_1012391_REVERSED|
"""index: 25656, intensity: 11374.0, mobility: 1.323"""	-0.494716	0.210493	0.938086	PVLKRRKRQILL	generic|IP_3480764_TX=10090_REVERSED	|generic|IP_3480757_TX=10090_REVERSED	|generic|IP_3480760_TX=10090_REVERSED|
"""index: 5060, intensity: 12277.0, mobility: 0.873"""	-0.494956	0.21074	0.938345	FSDLFESWQ	generic|IP_830956_TX=10090_REVERSED|
"""index: 3608, intensity: 3687.0, mobility: 0.960"""	-0.495129	0.211052	0.938532	FPMKHRMGGELLMSATMSHQWG	generic|chr4_1_116532681_116532758_ENSMUST00000030461__IP_957691_TX=10090_REVERSED|
"""index: 22108, intensity: 3465.0, mobility: 0.910"""	-0.495139	0.211364	0.938543	WNDLCGYNYP	generic|sp_Q9ESG8_ZDH16_MOUSE__chr19_1_41943661_41943696_ENSMUST00000225968__II_3465035_REVERSED	|generic|tr_A0A286YCB5_A0A286YCB5_MOUSE_REVERSED|
"""index: 22744, intensity: 2700.0, mobility: 1.421"""	-0.495323	0.211677	0.938741	LAMEIWELLYRLSGRQAALGLLM	generic|chr9_1_66372559_66372774_ENSMUST00000144280__II_851138_TX=10090_REVERSED|
"""index: 22004, intensity: 2847.0, mobility: 1.119"""	-0.495338	0.211989	0.938758	RQSFASLVISLVNR	generic|IP_1151075_TX=10090_REVERSED|
"""index: 5127, intensity: 4051.0, mobility: 0.989"""	-0.495619	0.212301	0.939059	WDDNNKLLWQV	generic|tr_A0A510NUJ7_A0A510NUJ7_MOUSE_REVERSED|
"""index: 13055, intensity: 3256.0, mobility: 0.978"""	-0.495726	0.21248	0.939174	QFEPQQFMLMNQPSTHVPLSRTKQVSSHTRSPMSNSG	generic|sp_Q8CBY1-4_SMAG1_MOUSE__II_3478544_REVERSED	|generic|tr_A0A2I3BPM7_A0A2I3BPM7_MOUSE__chr2_-1_112869037_112869066_ENSMUST00000208151__II_3478544_REVERSED	|generic|tr_A0A2D0VMX2_A0A2D0VMX2_MOUSE__chr2_-1_112869037_112869066_ENSMUST00000208151__II_3478544_REVERSED	|generic|sp_Q8CBY1_SMAG1_MOUSE__chr2_-1_112869037_112869066_ENSMUST00000208151__II_3478544_REVERSED	|generic|sp_Q8CBY1-3_SMAG1_MOUSE__chr2_-1_112869037_112869066_ENSMUST00000208151__II_3478544_REVERSED|
"""index: 13622, intensity: 3098.0, mobility: 1.170"""	-0.495889	0.212793	0.93935	QSSPWSLLYNSTITSTF	generic|IP_847032_TX=10090_REVERSED|
"""index: 23340, intensity: 4696.0, mobility: 0.984"""	-0.496185	0.213038	0.939667	QSKMFRTNRK	generic|IP_830897_TX=10090_REVERSED|
"""index: 5114, intensity: 30681.0, mobility: 1.053"""	-0.496511	0.213283	0.940015	SFAEAIEKTTVVCSIPHGNGMPKG	generic|sp_Q8BWU8_AT2L1_MOUSE__II_975733_REVERSED	|generic|tr_F7AY26_F7AY26_MOUSE__II_975728_REVERSED	|generic|tr_E9PYH3_E9PYH3_MOUSE_REVERSED|
"""index: 18204, intensity: 4299.0, mobility: 0.895"""	-0.49656	0.213529	0.940067	LQYVNLILM	generic|IP_1026006_TX=10090_REVERSED|
"""index: 16738, intensity: 4474.0, mobility: 1.105"""	-0.496964	0.21384	0.940498	CSTEHNSTQMSTARMTFFLSPRWFMEPM	generic|chr1_-1_170211216_170212384_ENSMUST00000150821__IP_1026858_TX=10090_REVERSED	|generic|chr1_-1_170212232_170212384_ENSMUST00000150821__IP_1026858_TX=10090_REVERSED|
"""index: 7795, intensity: 3203.0, mobility: 1.251"""	-0.497219	0.214152	0.94077	ILLCWHAQTDVERHKLGDRVCSFNYDIVLDR	generic|IP_905488_TX=10090_REVERSED|
"""index: 9110, intensity: 3643.0, mobility: 0.847"""	-0.49755	0.21433	0.941122	CQDRSASKEMTCFPRELYCATVHF	generic|IP_984752_TX=10090_REVERSED|
"""index: 4589, intensity: 19900.0, mobility: 0.875"""	-0.497684	0.214575	0.941264	FSNEGFCVVR	generic|IP_968944_TX=10090_REVERSED|
"""index: 1630, intensity: 2728.0, mobility: 0.904"""	-0.497789	0.214819	0.941375	ARRSQEVSEH	generic|tr_F8VPZ3_F8VPZ3_MOUSE__chr11_-1_85050383_85050433_ENSMUST00000172950__II_1129155_REVERSED	|generic|tr_Q6PD17_Q6PD17_MOUSE__chr11_-1_84986410_84986502_ENSMUST00000000821__II_1129155_REVERSED	|generic|tr_Q7TT84_Q7TT84_MOUSE__chr11_-1_84986410_84986502_ENSMUST00000000821__II_1129155_REVERSED|
"""index: 13760, intensity: 3863.0, mobility: 0.963"""	-0.497854	0.215131	0.941444	STTFPFLYGLFLWVVSSP	generic|IP_869905_TX=10090_REVERSED|
"""index: 24380, intensity: 3469.0, mobility: 0.796"""	-0.497921	0.215442	0.941515	CTCMATRM	generic|chr1_-1_189883909_189883941_ENSMUST00000027897_REVERSED|
"""index: 11635, intensity: 3170.0, mobility: 0.960"""	-0.498037	0.215686	0.941637	ESHAIQLLEELSSAARIQQESR	generic|tr_Q6P5N9_Q6P5N9_MOUSE_REVERSED	|generic|sp_P97946_VEGFD_MOUSE_REVERSED|
"""index: 13772, intensity: 4213.0, mobility: 1.048"""	-0.49809	0.215796	0.941694	GFMSLYAAKMYIYTAKSWSNEKSLLDAYFYA	generic|sp_A2ACP1_TT39A_MOUSE_REVERSED	|generic|sp_A2ACP1-2_TT39A_MOUSE_REVERSED|
"""index: 9775, intensity: 2900.0, mobility: 0.874"""	-0.498589	0.216107	0.94222	SLDAAIAALIE	generic|tr_Q8C5J1_Q8C5J1_MOUSE__IP_1138271_REVERSED	|generic|II_1138257_TX=10090_REVERSED	|generic|tr_Q8BQ93_Q8BQ93_MOUSE_REVERSED	|generic|tr_Q99PH4_Q99PH4_MOUSE_REVERSED	|generic|tr_B1AV77_B1AV77_MOUSE_REVERSED	|generic|tr_B1ATI0_B1ATI0_MOUSE_REVERSED	|generic|tr_Q99PH3_Q99PH3_MOUSE_REVERSED	|generic|tr_Q3U7B5_Q3U7B5_MOUSE_REVERSED	|generic|sp_P47740_AL3A2_MOUSE_REVERSED	|generic|tr_Q8C3C9_Q8C3C9_MOUSE_REVERSED|
"""index: 16512, intensity: 5115.0, mobility: 0.969"""	-0.498661	0.216216	0.942296	TPSHCPPSPPLPLMRMSAPLPLV	generic|IP_924895_TX=10090_REVERSED|
"""index: 14950, intensity: 6842.0, mobility: 1.037"""	-0.498753	0.216392	0.942392	DGPSNKNIIAGADPRFHAYFVREYFTHAQGGPVRFD	generic|tr_Q32NZ3_Q32NZ3_MOUSE_REVERSED	|generic|tr_B2RSY5_B2RSY5_MOUSE_REVERSED	|generic|tr_Q8CGQ1_Q8CGQ1_MOUSE_REVERSED|
"""index: 4409, intensity: 3235.0, mobility: 0.759"""	-0.500083	0.216568	0.943786	CLGCLSTILILLALFKPTM	generic|chr11_1_60778041_60778340_ENSMUST00000102667__IP_1138375_TX=10090_REVERSED	|generic|chr11_1_60778257_60778340_ENSMUST00000102667__IP_1138375_TX=10090_REVERSED|
"""index: 885, intensity: 3038.0, mobility: 0.954"""	-0.50046	0.216879	0.944179	ATMERGSGEQLP	generic|chr2_-1_73386310_73386396_ENSMUST00000076463_REVERSED|
"""index: 12645, intensity: 3319.0, mobility: 1.058"""	-0.500599	0.217122	0.944324	MIDGFVESPNLLEL	generic|sp_Q8BLN5_LSS_MOUSE__chr10_1_76549843_76549887_ENSMUST00000160671__II_1148712_REVERSED	|generic|II_1148726_TX=10090_REVERSED|
"""index: 2334, intensity: 2971.0, mobility: 0.858"""	-0.501141	0.217432	0.944886	KLEERAEPLVAVEETTP	generic|sp_Q8C7U1_N4BP3_MOUSE_REVERSED|
"""index: 19919, intensity: 2882.0, mobility: 0.840"""	-0.501228	0.217714	0.944976	TIIWMIFEEVIM	generic|IP_966372_TX=10090_REVERSED|
"""index: 14082, intensity: 2589.0, mobility: 0.811"""	-0.501368	0.217714	0.945121	MMFSVTVMR	generic|IP_1053560_TX=10090_REVERSED|
"""index: 16185, intensity: 4241.0, mobility: 0.848"""	-0.501987	0.217957	0.94576	LSSTRWRI	generic|chr2_1_155385959_155386102_ENSMUST00000043237__IP_996893_TX=10090_REVERSED	|generic|IP_996889_TX=10090_REVERSED|
"""index: 17174, intensity: 3349.0, mobility: 0.837"""	-0.502023	0.218266	0.945797	YINICIHIFIYLTM	generic|IP_991000_TX=10090_REVERSED|
"""index: 9464, intensity: 3124.0, mobility: 1.003"""	-0.502069	0.218373	0.945844	HCREKIFPMQWMVIPAGWVLQH	generic|IP_869649_TX=10090_REVERSED|
"""index: 8128, intensity: 2540.0, mobility: 1.086"""	-0.502869	0.218682	0.946664	DEEAVEYLLEDHLQLIFFGGRMPCFMGK	generic|tr_Q7TQC0_Q7TQC0_MOUSE__II_1075939_REVERSED	|generic|sp_Q8CGS6_DPOLQ_MOUSE__II_1075939_REVERSED	|generic|sp_Q8CGS6-2_DPOLQ_MOUSE__II_1075939_REVERSED|
"""index: 7340, intensity: 2887.0, mobility: 0.861"""	-0.503046	0.218992	0.946846	SYVEEELMS	generic|tr_B2RR30_B2RR30_MOUSE_REVERSED|
"""index: 8028, intensity: 2761.0, mobility: 0.943"""	-0.503101	0.219233	0.946902	FLRSATARSMF	generic|IP_2455190_TX=10090_REVERSED|
"""index: 19453, intensity: 3799.0, mobility: 0.863"""	-0.503129	0.219542	0.946931	FFSTEVKCMQ	generic|IP_1014751_TX=10090_REVERSED|
"""index: 13957, intensity: 3020.0, mobility: 1.048"""	-0.503275	0.219852	0.94708	PTTRLFCVLPPPQPCQLCHSFP	generic|IP_3468762_TX=10090_REVERSED	|generic|IP_1142391_TX=10090_REVERSED|
"""index: 14994, intensity: 12446.0, mobility: 1.107"""	-0.503316	0.220025	0.947121	LDRATMDQYLMIPEISYGLLAAFN	generic|sp_Q8CC88_VWA8_MOUSE_REVERSED	|generic|sp_Q8CC88-2_VWA8_MOUSE_REVERSED|
"""index: 15451, intensity: 8852.0, mobility: 1.043"""	-0.503707	0.220334	0.94752	CSYFIIIIVLVMTMLLGTLIRLNKCNHIKPDEE	generic|tr_Q673W2_Q673W2_MOUSE_REVERSED|
"""index: 13595, intensity: 4245.0, mobility: 0.978"""	-0.503739	0.220575	0.947552	SRFNLSKPWRGQSAGMPGTGPRIHRKVTDQDKAR	generic|IP_892103_TX=10090_REVERSED|
"""index: 5506, intensity: 4302.0, mobility: 0.938"""	-0.503762	0.220815	0.947575	LECTTQGPFSIQ	generic|IP_1061776_TX=10090_REVERSED|
"""index: 4142, intensity: 5620.0, mobility: 0.786"""	-0.503937	0.221056	0.947754	CISTLEKILFLQLC	generic|IP_967607_TX=10090_REVERSED	|generic|IP_967600_TX=10090_REVERSED|
"""index: 18892, intensity: 3799.0, mobility: 1.048"""	-0.504007	0.221365	0.947825	EAARDRYKMERERLELAELEQ	generic|tr_S4R273_S4R273_MOUSE__chr9_-1_107742335_107742463_ENSMUST00000182371__II_843621_REVERSED	|generic|II_843611_TX=10090_REVERSED	|generic|sp_Q91YE7_RBM5_MOUSE__chr9_-1_107740967_107741065_ENSMUST00000182371_REVERSED	|generic|sp_Q91YE7-2_RBM5_MOUSE__chr9_-1_107740967_107741065_ENSMUST00000182371_REVERSED|
"""index: 9723, intensity: 5023.0, mobility: 1.058"""	-0.504115	0.221537	0.947934	PPPIDESGPVSLSRSFKMAPPALYP	generic|sp_D3YZU1_SHAN1_MOUSE_REVERSED	|generic|tr_D3YZU5_D3YZU5_MOUSE_REVERSED	|generic|tr_D3YZU4_D3YZU4_MOUSE_REVERSED|
"""index: 11308, intensity: 4695.0, mobility: 1.055"""	-0.50444	0.221777	0.948264	ECHKKQANWATNKP	generic|sp_Q80ZA4_PKHL1_MOUSE_REVERSED	|generic|tr_E9PUU8_E9PUU8_MOUSE_REVERSED	|generic|tr_F8WH29_F8WH29_MOUSE_REVERSED|
"""index: 4888, intensity: 41931.0, mobility: 1.023"""	-0.504817	0.222085	0.948645	QQYHNIRSMEFLFRDAKAMRDLEHKHEELLDIDSKEPVFK	generic|tr_Q6ZQ74_Q6ZQ74_MOUSE__chr12_1_71942182_71942271_ENSMUST00000222327_REVERSED	|generic|sp_Q8BPM0_DAAM1_MOUSE__chr12_1_71942182_71942271_ENSMUST00000222327_REVERSED	|generic|sp_Q8BPM0-2_DAAM1_MOUSE__chr12_1_71942182_71942271_ENSMUST00000222327_REVERSED|
"""index: 6615, intensity: 7860.0, mobility: 0.999"""	-0.504869	0.222394	0.948698	KENKKVAQTTASKSEAMHFEQLKTNI	generic|tr_B1AXU1_B1AXU1_MOUSE_REVERSED	|generic|tr_L7MTX3_L7MTX3_MOUSE_REVERSED|
"""index: 3700, intensity: 2905.0, mobility: 0.872"""	-0.505084	0.222565	0.948914	WYVQWVGY	generic|IP_1065212_TX=10090_REVERSED|
"""index: 21827, intensity: 4719.0, mobility: 1.283"""	-0.505157	0.222873	0.948987	FIYVHMYVNLCVSMCVYMC	generic|IP_1115798_TX=10090_REVERSED|
"""index: 4055, intensity: 3757.0, mobility: 0.804"""	-0.505245	0.222975	0.949076	QGILAAQERLHQVRCP	generic|IP_1056459_TX=10090_REVERSED|
"""index: 3870, intensity: 3449.0, mobility: 0.882"""	-0.506203	0.223146	0.950038	NSVVKSTGHVE	generic|tr_E9Q3A0_E9Q3A0_MOUSE_REVERSED	|generic|tr_A0A494B9M7_A0A494B9M7_MOUSE_REVERSED	|generic|sp_Q80WG7_TRI36_MOUSE_REVERSED|
"""index: 7792, intensity: 5528.0, mobility: 0.979"""	-0.506434	0.223453	0.950268	QLLAGGHMSPQSQLLACGHMSPQSQLLAGDHMSP	generic|IP_855367_TX=10090_REVERSED|
"""index: 23116, intensity: 3872.0, mobility: 0.847"""	-0.506499	0.223761	0.950333	LKAEDLKNLEISTE	generic|tr_A0A2I3BRD9_A0A2I3BRD9_MOUSE__chr2_1_52116892_52116954_ENSMUST00000125322__II_1008864_REVERSED	|generic|tr_A0A2I3BQI4_A0A2I3BQI4_MOUSE__II_1008867_REVERSED	|generic|tr_A0A2I3BQ21_A0A2I3BQ21_MOUSE__chr2_1_52116892_52116954_ENSMUST00000125322__II_1008858_REVERSED	|generic|tr_J7I1C3_J7I1C3_MOUSE__chr2_1_52103627_52103701_ENSMUST00000145130__II_1008866_REVERSED	|generic|sp_Q6PR54_RIF1_MOUSE__chr2_1_52103627_52103701_ENSMUST00000145130__II_1008866_REVERSED	|generic|sp_Q6PR54-2_RIF1_MOUSE__chr2_1_52103627_52103701_ENSMUST00000145130__II_1008858_REVERSED	|generic|sp_Q6PR54-3_RIF1_MOUSE__chr2_1_52103627_52103701_ENSMUST00000145130__II_1008866_REVERSED|
"""index: 16604, intensity: 40573.0, mobility: 0.987"""	-0.506504	0.224069	0.950339	TPSHCPPSPPLPLMRMSAPLPLV	generic|IP_924895_TX=10090_REVERSED|
"""index: 10026, intensity: 4804.0, mobility: 1.042"""	-0.506576	0.224308	0.95041	DELGQHEGIPSDHVSFILDRRLQRPVVWVRPHR	generic|sp_Q5DTZ0_NYNRI_MOUSE_REVERSED|
"""index: 6982, intensity: 3260.0, mobility: 0.878"""	-0.506753	0.224546	0.950587	MPKPETTVVASQLGFQAWLDMERGTR	generic|IP_1064059_TX=10090_REVERSED|
"""index: 2077, intensity: 2987.0, mobility: 0.948"""	-0.506778	0.224747	0.950611	HRYNFLQKYF	generic|IP_1033075_TX=10090_REVERSED|
"""index: 6402, intensity: 4668.0, mobility: 0.868"""	-0.507147	0.224747	0.950978	NQFITGREGCCSLPLRDSSVWVVCGGAKM	generic|IP_1097325_TX=10090_REVERSED|
"""index: 4616, intensity: 3141.0, mobility: 0.927"""	-0.508346	0.225054	0.952164	LSDVSHASYNY	generic|sp_Q8K4Z6_GPC6A_MOUSE_REVERSED	|generic|sp_Q8K4Z6-2_GPC6A_MOUSE_REVERSED	|generic|sp_Q8K4Z6-3_GPC6A_MOUSE_REVERSED|
"""index: 11815, intensity: 4492.0, mobility: 0.856"""	-0.50862	0.225361	0.952434	ATELNMHFILYNSYRFCEK	generic|IP_1064958_TX=10090_REVERSED|
"""index: 3027, intensity: 2533.0, mobility: 0.882"""	-0.508646	0.225668	0.95246	MARAPLWTCP	generic|IP_851361_TX=10090_REVERSED|
"""index: 16112, intensity: 3366.0, mobility: 1.160"""	-0.509197	0.225905	0.953	RFAKWCTVEEEVQER	generic|IP_924287_TX=10090_REVERSED|
"""index: 5000, intensity: 9474.0, mobility: 0.767"""	-0.509441	0.226212	0.953238	STSQRLRYAWSKL	generic|tr_V9GWU7_V9GWU7_MOUSE__chr6_-1_120002189_120002227_ENSMUST00000159397__II_829861_REVERSED	|generic|sp_Q80XP9_WNK3_MOUSE__chr6_-1_120002189_120002227_ENSMUST00000159397__II_829861_REVERSED|
"""index: 16092, intensity: 3808.0, mobility: 1.045"""	-0.509594	0.22638	0.953389	NQVIYLCTCSILVISLAGPQSLSQGGGK	generic|IP_1090793_TX=10090_REVERSED|
"""index: 6686, intensity: 4419.0, mobility: 0.952"""	-0.509847	0.226618	0.953635	IQVMMTTAVAWTFFLHSMMLP	generic|tr_D3Z3P9_D3Z3P9_MOUSE_REVERSED|
"""index: 7966, intensity: 2662.0, mobility: 1.088"""	-0.509906	0.226924	0.953693	SYNYWRRYIEKDLSYAMMYASIFGML	generic|IP_904175_TX=10090_REVERSED|
"""index: 12893, intensity: 4551.0, mobility: 1.071"""	-0.509948	0.227231	0.953733	NQHAAVSSHMVQVK	generic|tr_Q3UHE0_Q3UHE0_MOUSE__chr17_-1_46954866_46954931_ENSMUST00000224759__II_3462207_REVERSED	|generic|tr_Q3UPU3_Q3UPU3_MOUSE__chr17_-1_46954866_46954931_ENSMUST00000224759__II_3462207_REVERSED	|generic|sp_Q6WKZ8_UBR2_MOUSE__chr17_-1_46954866_46954931_ENSMUST00000224759__II_3462207_REVERSED	|generic|sp_Q6WKZ8-3_UBR2_MOUSE__chr17_-1_46954866_46954931_ENSMUST00000224759__II_3462207_REVERSED|
"""index: 15170, intensity: 8404.0, mobility: 1.174"""	-0.510305	0.227468	0.95408	WCETMIVYIEDPCGEPRPLRGNSKLLEILHFVIMQGQKDNGIMRMFE	generic|sp_Q62120_JAK2_MOUSE_REVERSED	|generic|tr_G5E852_G5E852_MOUSE_REVERSED|
"""index: 7603, intensity: 17435.0, mobility: 1.114"""	-0.510349	0.227705	0.954124	LHTQAAYFQAEKTEQRKFIIKALDLMDWALELNGIEEEEN	generic|IP_3481888_TX=10090_REVERSED|
"""index: 24614, intensity: 4745.0, mobility: 0.999"""	-0.510603	0.228011	0.954369	GFREYDGGYIDRVLKDVKTSDGR	generic|tr_V9GXL0_V9GXL0_MOUSE__II_999271_REVERSED	|generic|tr_Q3TIG7_Q3TIG7_MOUSE__II_999276_REVERSED	|generic|tr_Q7M753_Q7M753_MOUSE__II_999276_REVERSED	|generic|tr_Q3U4S0_Q3U4S0_MOUSE__II_999276_REVERSED	|generic|II_999270_TX=10090_REVERSED|
"""index: 20936, intensity: 2800.0, mobility: 1.171"""	-0.510617	0.228204	0.954383	WVTLELCMHQLDELR	generic|tr_Q549X6_Q549X6_MOUSE__II_834059_REVERSED|
"""index: 21806, intensity: 2527.0, mobility: 1.032"""	-0.510855	0.228204	0.954614	VFFYDLLLWLI	generic|chr17_1_74660515_74660616_ENSMUST00000180037__IP_1064482_TX=10090_REVERSED	|generic|chr17_1_74660467_74660616_ENSMUST00000180037__IP_1064482_TX=10090_REVERSED|
"""index: 13244, intensity: 5988.0, mobility: 0.896"""	-0.512674	0.22844	0.956363	EDLKLSDVIAALSQQT	generic|tr_Q8BR16_Q8BR16_MOUSE__chr17_-1_65970152_65970253_ENSMUST00000139901__II_3460181_REVERSED	|generic|tr_G5E893_G5E893_MOUSE__chr17_-1_65970152_65970253_ENSMUST00000139901__II_3460181_REVERSED	|generic|tr_Q80TP9_Q80TP9_MOUSE__chr17_-1_65970152_65970253_ENSMUST00000139901__II_3460181_REVERSED|
"""index: 9949, intensity: 2825.0, mobility: 1.088"""	-0.512749	0.228746	0.956434	FVPINTGLTVPLQYQ	generic|sp_Q810P2_OD3L1_MOUSE_REVERSED	|generic|tr_A0A1L1SQS6_A0A1L1SQS6_MOUSE_REVERSED|
"""index: 6236, intensity: 3420.0, mobility: 0.867"""	-0.512921	0.228982	0.956598	APFLSEMEPE	generic|tr_Q3TDT4_Q3TDT4_MOUSE__chr5_-1_113286771_113286908_ENSMUST00000140981__II_934212_REVERSED	|generic|sp_Q8BPQ7-2_SGSM1_MOUSE__II_934212_REVERSED	|generic|tr_B2RQR5_B2RQR5_MOUSE__chr5_-1_113286771_113286908_ENSMUST00000140981__II_934212_REVERSED	|generic|sp_Q8BPQ7_SGSM1_MOUSE__chr5_-1_113287221_113287382_ENSMUST00000140981__II_934212_REVERSED|
"""index: 14198, intensity: 3613.0, mobility: 0.957"""	-0.513082	0.229288	0.956751	FTALSCFLTVL	generic|IP_844714_TX=10090_REVERSED|
"""index: 8606, intensity: 4611.0, mobility: 0.975"""	-0.513214	0.229593	0.956877	TTPLIMRGKWLHEMSR	generic|chr9_1_44782143_44783976_ENSMUST00000002099__IP_853635_TX=10090_REVERSED	|generic|IP_853631_TX=10090_REVERSED|
"""index: 7825, intensity: 2948.0, mobility: 0.856"""	-0.513247	0.229899	0.956908	QAGSHKPLLWVSPHGLAP	generic|IP_920032_TX=10090_REVERSED|
"""index: 6719, intensity: 8559.0, mobility: 0.979"""	-0.513255	0.230134	0.956916	YKMEFKKALMEVEQREKHEDT	generic|sp_Q80WC1_UBN2_MOUSE__chr6_1_38484100_38484129_ENSMUST00000161280__II_917629_REVERSED	|generic|sp_Q80WC1-2_UBN2_MOUSE__chr6_1_38484100_38484129_ENSMUST00000161280__II_917646_REVERSED	|generic|sp_Q80WC1-3_UBN2_MOUSE__chr6_1_38484100_38484129_ENSMUST00000161280__II_917640_REVERSED	|generic|sp_Q80WC1-4_UBN2_MOUSE__chr6_1_38484100_38484129_ENSMUST00000161280__II_917629_REVERSED|
"""index: 19060, intensity: 11963.0, mobility: 0.940"""	-0.513503	0.23044	0.957152	MKTVSRQLR	generic|IP_1005947_TX=10090_REVERSED|
"""index: 21298, intensity: 2818.0, mobility: 1.281"""	-0.513528	0.230675	0.957176	WLTAFDPNAGLIQSTLELV	generic|tr_Q921J9_Q921J9_MOUSE__II_3481278_REVERSED	|generic|sp_Q9JHK4-2_PGTA_MOUSE__chr14_-1_55719226_55719336_ENSMUST00000228826__II_3481097_REVERSED	|generic|sp_Q9JHK4_PGTA_MOUSE__chr14_-1_55716390_55716476_ENSMUST00000228826_REVERSED|
"""index: 13822, intensity: 7736.0, mobility: 0.941"""	-0.513566	0.230981	0.957212	VSDQHSAPAKQCLSQIIFYNQVS	generic|IP_3504171_TX=10090_REVERSED|
"""index: 9253, intensity: 3394.0, mobility: 1.114"""	-0.51365	0.231216	0.957291	PEYRAKKAASDFRMF	generic|tr_A0A2Z4SY06_A0A2Z4SY06_MOUSE_REVERSED|
"""index: 14039, intensity: 26342.0, mobility: 0.901"""	-0.514035	0.231521	0.957656	FLVWLLFP	generic|IP_1016884_TX=10090_REVERSED|
"""index: 8675, intensity: 5058.0, mobility: 1.094"""	-0.514694	0.231827	0.958277	MEQSHLEEMRRLEEQRRML	generic|II_956123_TX=10090_REVERSED	|generic|II_956124_TX=10090_REVERSED	|generic|II_956125_TX=10090_REVERSED	|generic|sp_Q8VIJ6_SFPQ_MOUSE_REVERSED	|generic|tr_Q810V5_Q810V5_MOUSE_REVERSED	|generic|tr_Q7TMH7_Q7TMH7_MOUSE_REVERSED|
"""index: 15557, intensity: 3894.0, mobility: 0.903"""	-0.514824	0.232061	0.9584	MPISYSLEDKGDSADDAMDCKRYYFCYRI	generic|tr_A0A140LIW3_A0A140LIW3_MOUSE_REVERSED	|generic|tr_A0A3G0YW97_A0A3G0YW97_MOUSE_REVERSED|
"""index: 10574, intensity: 2868.0, mobility: 0.851"""	-0.514932	0.232295	0.958501	RSALSFSYVDNPKTIQNLIDRLS	generic|sp_OVAL_CHICK__REVERSED|
"""index: 7814, intensity: 11526.0, mobility: 0.852"""	-0.515038	0.23253	0.958601	SVGSSPMVYWQLHNHAV	generic|IP_3490382_TX=10090_REVERSED|
"""index: 21162, intensity: 2557.0, mobility: 1.129"""	-0.515398	0.232622	0.958939	YFTVEKTDYGGLVAERVNLYKLAENVQEGRVQYAVGWTCGERDELL	generic|sp_Q8R3J5_CHAC1_MOUSE_REVERSED|
"""index: 25638, intensity: 9848.0, mobility: 1.256"""	-0.515646	0.232927	0.95917	KRRVPLKKLPRK	generic|IP_897814_TX=10090_REVERSED|
"""index: 3653, intensity: 4691.0, mobility: 0.846"""	-0.515714	0.233232	0.959234	TFTVGAENYV	generic|IP_869996_TX=10090_REVERSED	|generic|sp_P26443_DHE3_MOUSE_REVERSED	|generic|tr_Q3TSQ7_Q3TSQ7_MOUSE_REVERSED	|generic|sp_DHE3_BOVIN__REVERSED|
"""index: 11110, intensity: 3647.0, mobility: 0.970"""	-0.515727	0.233537	0.959247	YIEDDEDKYY	generic|tr_B2RUM3_B2RUM3_MOUSE_REVERSED|
"""index: 3588, intensity: 3640.0, mobility: 0.948"""	-0.515731	0.233699	0.95925	SLTLHEENSYDFNEMKEKFSD	generic|tr_F6ZAU1_F6ZAU1_MOUSE__chr17_1_31473158_31473259_ENSMUST00000235639__II_1067500_REVERSED|
"""index: 20875, intensity: 4107.0, mobility: 1.027"""	-0.515893	0.234004	0.959402	MLGLTFIRTFGLFWSVSMELI	generic|IP_965810_TX=10090_REVERSED|
"""index: 16443, intensity: 8338.0, mobility: 1.173"""	-0.516002	0.234308	0.959503	NYFFVRRSEEDWYQGWETELSEGSGVSARSTAP	generic|sp_A2AB59_RHG27_MOUSE__chr11_-1_103333147_103333254_ENSMUST00000116102__II_1128255_REVERSED	|generic|sp_A2AB59-2_RHG27_MOUSE__chr11_-1_103333147_103333254_ENSMUST00000116102__II_1128255_REVERSED|
"""index: 5995, intensity: 3273.0, mobility: 0.804"""	-0.516003	0.234613	0.959504	SVSTDVDFRKKRRI	generic|IP_990333_TX=10090_REVERSED|
"""index: 11914, intensity: 3225.0, mobility: 1.038"""	-0.516039	0.234703	0.959538	KKQVKCAFKLVKMKSTEYYSRLGWFFEYEPPNSNPVRAYDL	generic|tr_Q3V2T8_Q3V2T8_MOUSE__chrX_-1_150808717_150808758_ENSMUST00000145342__II_829932_REVERSED	|generic|tr_Q9ER67_Q9ER67_MOUSE__chrX_-1_150808717_150808758_ENSMUST00000145342__II_829932_REVERSED	|generic|tr_Q99PB4_Q99PB4_MOUSE__chrX_-1_150808717_150808758_ENSMUST00000145342_REVERSED	|generic|tr_Q3TFU3_Q3TFU3_MOUSE__chrX_-1_150808717_150808758_ENSMUST00000145342_REVERSED|
"""index: 3173, intensity: 2561.0, mobility: 1.035"""	-0.517008	0.235008	0.960438	VTGTSSQVPYDNDSI	generic|sp_P97326_CADH6_MOUSE__chr15_-1_13060103_13060219_ENSMUST00000226917__II_3483426_REVERSED	|generic|tr_Q3KNZ1_Q3KNZ1_MOUSE__chr15_-1_13060103_13060219_ENSMUST00000226917__II_3483426_REVERSED|
"""index: 2487, intensity: 13796.0, mobility: 0.927"""	-0.517039	0.235312	0.960467	LVAPACHRRVM	generic|chr12_1_112648982_112649071_ENSMUST00000021728__IP_1112168_TX=10090_REVERSED|
"""index: 12931, intensity: 4175.0, mobility: 1.032"""	-0.517049	0.235545	0.960476	YPLLSPHYPPPPMPQQSRYRSRGTLRRPMFPPYPVG	generic|tr_Q3UH35_Q3UH35_MOUSE__chr4_-1_44133636_44133758_ENSMUST00000136730__II_963814_REVERSED	|generic|sp_Q8BI21_RNF38_MOUSE__chr4_-1_44133636_44133758_ENSMUST00000136730__II_963814_REVERSED	|generic|sp_Q8BI21-2_RNF38_MOUSE__chr4_-1_44133636_44133758_ENSMUST00000136730__II_963814_REVERSED	|generic|tr_E9Q959_E9Q959_MOUSE_REVERSED|
"""index: 5394, intensity: 3491.0, mobility: 0.826"""	-0.517247	0.235849	0.960659	FDVALNLMQRILVFYE	generic|IP_1138971_TX=10090_REVERSED|
"""index: 7098, intensity: 159705.0, mobility: 1.115"""	-0.518246	0.236153	0.961578	LPEEPKSGLIKELDLDNSSPEQIKTLEELLDQLEQDVAPMSNNK	generic|tr_B2RXP0_B2RXP0_MOUSE_REVERSED	|generic|tr_B7ZWF2_B7ZWF2_MOUSE_REVERSED	|generic|tr_D3Z768_D3Z768_MOUSE_REVERSED	|generic|sp_P0C6A2_MAMD1_MOUSE_REVERSED	|generic|tr_A0A5F8MPR3_A0A5F8MPR3_MOUSE_REVERSED	|generic|tr_B2RXV1_B2RXV1_MOUSE_REVERSED|
"""index: 4407, intensity: 3462.0, mobility: 0.884"""	-0.518486	0.236386	0.961799	VPLQERPMR	generic|II_1058995_TX=10090_REVERSED|
"""index: 24911, intensity: 5328.0, mobility: 1.102"""	-0.518985	0.23669	0.962254	MVGLVLPWGPGLSDGQSQLIQLVCELQKLRIDPHNINSMEKL	generic|tr_B9EKJ3_B9EKJ3_MOUSE__chr10_-1_123020300_123020470_ENSMUST00000222536__II_3469427_REVERSED	|generic|sp_Q80TL7_MON2_MOUSE__chr10_-1_123020300_123020470_ENSMUST00000222536__II_3469427_REVERSED	|generic|sp_Q80TL7-2_MON2_MOUSE__chr10_-1_123020300_123020470_ENSMUST00000222536__II_3469427_REVERSED|
"""index: 6714, intensity: 7467.0, mobility: 1.089"""	-0.519693	0.236922	0.962899	FWKTNMVWIKKMNYKRYTSEILTLLISTPGYIVIVDATSSE	generic|tr_A0A3B2W851_A0A3B2W851_MOUSE__II_3465271_REVERSED	|generic|tr_G3UWA2_G3UWA2_MOUSE__II_3465257_REVERSED	|generic|tr_A0A3B2WCD4_A0A3B2WCD4_MOUSE__II_3465263_REVERSED|
"""index: 11835, intensity: 3704.0, mobility: 0.856"""	-0.519882	0.237226	0.96307	GDEVGMSLDEEIEEGISLESKE	generic|sp_Q66JX5_CEP43_MOUSE__chr17_1_8194542_8194595_ENSMUST00000161898_REVERSED	|generic|sp_Q66JX5-2_CEP43_MOUSE__chr17_1_8194542_8194595_ENSMUST00000161898_REVERSED|
"""index: 19718, intensity: 4488.0, mobility: 0.928"""	-0.519919	0.23753	0.963104	EKIINSVMTV	generic|IP_3471453_TX=10090_REVERSED|
"""index: 2446, intensity: 3769.0, mobility: 0.947"""	-0.519951	0.237835	0.963132	CREVTMFLFC	generic|IP_845318_TX=10090_REVERSED|
"""index: 16130, intensity: 4132.0, mobility: 1.078"""	-0.519957	0.238066	0.963138	RMWLGRDEVRWGRSFWALSCVWHWL	generic|chr5_-1_92446300_92446401_ENSMUST00000031377_REVERSED	|generic|chr5_-1_92444206_92446401_ENSMUST00000031377_REVERSED|
"""index: 11624, intensity: 4728.0, mobility: 1.022"""	-0.520088	0.238298	0.963256	EEHEKIKELLFNKISAYNKFFQKHS	generic|sp_P56654_CP237_MOUSE_REVERSED	|generic|tr_Q9DBD9_Q9DBD9_MOUSE_REVERSED|
"""index: 13506, intensity: 4468.0, mobility: 0.942"""	-0.5208	0.238602	0.963899	IPGPSCIVARTY	generic|IP_869531_TX=10090_REVERSED|
"""index: 13059, intensity: 7912.0, mobility: 0.985"""	-0.520822	0.238616	0.963919	CNIPDDQSQILLLSHGTVVLTST	generic|IP_3483984_TX=10090_REVERSED|
"""index: 2357, intensity: 3377.0, mobility: 0.841"""	-0.521473	0.238774	0.964504	AMSVFPNERAGIGRDY	generic|sp_Q6T707_SCD4_MOUSE_REVERSED|
"""index: 12716, intensity: 2530.0, mobility: 1.033"""	-0.522108	0.239005	0.965071	DLGTLRYLSRLFFDKNAYYL	generic|tr_G5E8U1_G5E8U1_MOUSE_REVERSED	|generic|sp_P58735_S26A1_MOUSE_REVERSED	|generic|tr_Q8R4W9_Q8R4W9_MOUSE_REVERSED	|generic|tr_Q80WF6_Q80WF6_MOUSE_REVERSED|
"""index: 6638, intensity: 6697.0, mobility: 0.963"""	-0.522287	0.239236	0.96523	QLFVCPSSMLVETVPSLTA	generic|IP_1105730_TX=10090_REVERSED|
"""index: 7730, intensity: 3137.0, mobility: 0.898"""	-0.522344	0.239467	0.965281	MSMWGSTIALMILATNELLR	generic|sp_B7ZMP1-2_XPP3_MOUSE_REVERSED|
"""index: 13149, intensity: 3215.0, mobility: 1.053"""	-0.522395	0.239624	0.965327	YIYAFYAIETASVVGFFFEAT	generic|sp_Q99PL8_S19A3_MOUSE__II_1032700_REVERSED|
"""index: 19896, intensity: 2752.0, mobility: 0.912"""	-0.522634	0.239855	0.965539	RSFEKRDLK	generic|IP_839651_TX=10090_REVERSED|
"""index: 9154, intensity: 7258.0, mobility: 1.049"""	-0.522769	0.240085	0.965659	VNNVLSHKGGTHIKQHRRLNSIWMFSVDC	generic|tr_Q8BJ45_Q8BJ45_MOUSE_REVERSED	|generic|tr_Q8VDL3_Q8VDL3_MOUSE_REVERSED|
"""index: 12533, intensity: 4798.0, mobility: 0.859"""	-0.523032	0.240242	0.965892	SKLNETRR	generic|IP_918252_TX=10090_REVERSED|
"""index: 12459, intensity: 4281.0, mobility: 1.010"""	-0.52369	0.240338	0.966473	HEEDVSNPWWPIWTHFTRPLVRTHSNTFMSR	generic|IP_918014_TX=10090_REVERSED|
"""index: 16457, intensity: 5493.0, mobility: 0.898"""	-0.523828	0.240338	0.966595	LGPFFLSYF	generic|tr_A0A077K9W9_A0A077K9W9_MOUSE_REVERSED	|generic|sp_Q3TZM9_ALG11_MOUSE_REVERSED	|generic|sp_Q3TZM9-2_ALG11_MOUSE_REVERSED|
"""index: 10856, intensity: 3199.0, mobility: 1.147"""	-0.524386	0.24064	0.967085	NKLMMWARWLLWEVPAFIFTLPIQPCWFCTGFNKIELCFK	generic|IP_1078376_TX=10090_REVERSED|
"""index: 12643, intensity: 5922.0, mobility: 0.879"""	-0.524484	0.240942	0.96717	KWSSLPSVV	generic|sp_Q8K358_PIGU_MOUSE_REVERSED	|generic|tr_Q3TRB7_Q3TRB7_MOUSE_REVERSED	|generic|chr2_-1_155357249_155357383_ENSMUST00000124419_REVERSED	|generic|tr_Q3TAA8_Q3TAA8_MOUSE_REVERSED|
"""index: 16063, intensity: 3418.0, mobility: 1.118"""	-0.524587	0.241098	0.967261	GERALDEIESSFNTEGEMMEEEELTR	generic|tr_Q32P49_Q32P49_MOUSE__II_959350_REVERSED	|generic|sp_Q5UAK0-1_MIER1_MOUSE__II_959350_REVERSED	|generic|sp_Q5UAK0-2_MIER1_MOUSE__II_959392_REVERSED	|generic|sp_Q5UAK0-4_MIER1_MOUSE__II_959350_REVERSED	|generic|II_959353_TX=10090_REVERSED	|generic|II_959357_TX=10090_REVERSED|
"""index: 18016, intensity: 4276.0, mobility: 1.162"""	-0.52467	0.2414	0.967334	IKVEMASFSSTMIRSFKERNEQLVKNPPEE	generic|tr_Q99L59_Q99L59_MOUSE_REVERSED	|generic|sp_Q60595_XL3A_MOUSE_REVERSED|
"""index: 5826, intensity: 3401.0, mobility: 1.131"""	-0.524684	0.241702	0.967346	NIEASMKEVTFNRNKLAEEIGQNKSN	generic|sp_Q64727_VINC_MOUSE__chr14_1_20967577_20967612_ENSMUST00000226113__II_3479683_REVERSED|
"""index: 6793, intensity: 2919.0, mobility: 0.791"""	-0.524694	0.241931	0.967354	FCGAAGRGH	generic|chr5_-1_124478007_124478273_ENSMUST00000031347_REVERSED|
"""index: 4908, intensity: 3103.0, mobility: 0.809"""	-0.524926	0.242159	0.967558	IHISASMFSIGYSATIIRT	generic|tr_Q8VFX4_Q8VFX4_MOUSE_REVERSED	|generic|tr_Q7TQR6_Q7TQR6_MOUSE_REVERSED|
"""index: 16046, intensity: 3630.0, mobility: 0.989"""	-0.525112	0.242461	0.96772	QRGLAPISNMVYGFIARFQFCDEQRLREL	generic|IP_3502560_TX=10090_REVERSED|
"""index: 13043, intensity: 3045.0, mobility: 1.016"""	-0.525117	0.242689	0.967724	RPEQVVCAPLPFL	generic|IP_3486603_TX=10090_REVERSED|
"""index: 4315, intensity: 5688.0, mobility: 0.859"""	-0.525491	0.242844	0.96805	FKLMFTKESHSMNLKE	generic|chr13_1_55652995_55653060_ENSMUST00000223736_REVERSED|
"""index: 14377, intensity: 19707.0, mobility: 0.903"""	-0.526029	0.242926	0.968516	IMYKLDVLL	generic|IP_3500868_TX=10090_REVERSED|
"""index: 12551, intensity: 13042.0, mobility: 0.820"""	-0.526497	0.243081	0.968921	MDLLPTLL	generic|IP_3463498_TX=10090_REVERSED|
"""index: 12128, intensity: 3910.0, mobility: 0.941"""	-0.526962	0.243381	0.969321	VRSPDIFEFLSLLEYGRCMHAKCVCVSVCISFLP	generic|IP_864289_TX=10090_REVERSED|
"""index: 11467, intensity: 3328.0, mobility: 0.903"""	-0.527016	0.243682	0.969367	MNGMMSKPHK	generic|IP_3483375_TX=10090_REVERSED|
"""index: 3354, intensity: 3629.0, mobility: 0.942"""	-0.527028	0.243836	0.969378	MQVNSDQVLCLQEQIKHLEEQQWR	generic|sp_P97460_NPAS2_MOUSE_REVERSED	|generic|tr_Q32ME6_Q32ME6_MOUSE_REVERSED	|generic|tr_G3X9B7_G3X9B7_MOUSE_REVERSED|
"""index: 8846, intensity: 13676.0, mobility: 1.082"""	-0.527602	0.244137	0.96987	ERELAQERERERERERERERERERERERQRKSEGEQR	generic|IP_946220_TX=10090_REVERSED|
"""index: 4965, intensity: 406794.0, mobility: 1.060"""	-0.527908	0.244217	0.970131	IGVSFGSTSCFLKRKSDTNNDTI	generic|tr_E9Q4H3_E9Q4H3_MOUSE_REVERSED	|generic|tr_E9QA94_E9QA94_MOUSE_REVERSED	|generic|tr_E9Q1Q5_E9Q1Q5_MOUSE_REVERSED	|generic|tr_G3UWI8_G3UWI8_MOUSE_REVERSED	|generic|tr_K9J7G6_K9J7G6_MOUSE_REVERSED	|generic|tr_K9J7F4_K9J7F4_MOUSE_REVERSED|
"""index: 8635, intensity: 3635.0, mobility: 0.975"""	-0.528489	0.244224	0.970627	LIADFGGEPSDLNGSVNQR	generic|sp_P26011_ITB7_MOUSE_REVERSED|
"""index: 10681, intensity: 7412.0, mobility: 1.051"""	-0.529039	0.244524	0.971093	LTGTNRRQDKYDPPPRTLHRNMQDQPSLK	generic|tr_F6U238_F6U238_MOUSE_REVERSED	|generic|tr_Q8BMG4_Q8BMG4_MOUSE_REVERSED	|generic|tr_Q6ZPH8_Q6ZPH8_MOUSE_REVERSED	|generic|tr_E9Q7L5_E9Q7L5_MOUSE_REVERSED|
"""index: 1632, intensity: 3684.0, mobility: 1.007"""	-0.529288	0.244751	0.971304	IKNLDMNDHVAKM	generic|sp_Q9D7F7_CHM4C_MOUSE__chr8_1_110920075_110920104_ENSMUST00000117534__II_987299_REVERSED|
"""index: 3065, intensity: 2848.0, mobility: 0.907"""	-0.529699	0.245051	0.971651	QGPKHLYWSL	generic|tr_A0A140T8N1_A0A140T8N1_MOUSE_REVERSED|
"""index: 7889, intensity: 2904.0, mobility: 0.884"""	-0.529958	0.245351	0.971868	FFKDCESYK	generic|tr_Q8BI32_Q8BI32_MOUSE__chr17_1_22374812_22374862_ENSMUST00000149699__IP_1070426_REVERSED	|generic|tr_Q8VDQ6_Q8VDQ6_MOUSE_REVERSED	|generic|tr_Q6PHA7_Q6PHA7_MOUSE_REVERSED	|generic|tr_E9Q462_E9Q462_MOUSE_REVERSED	|generic|tr_E9QAA1_E9QAA1_MOUSE_REVERSED|
"""index: 14202, intensity: 4993.0, mobility: 1.246"""	-0.530086	0.24543	0.971976	FVVMQGKRSPLCGPLPGQDMD	generic|IP_2420434_TX=10090_REVERSED|
"""index: 3706, intensity: 10721.0, mobility: 0.917"""	-0.53084	0.24573	0.972607	QFNVGQVWMY	generic|IP_1128612_TX=10090_REVERSED|
"""index: 4329, intensity: 2603.0, mobility: 0.768"""	-0.530875	0.246029	0.972637	ACVNKIMRTEMKY	generic|sp_Q8BSF5_KLH38_MOUSE_REVERSED|
"""index: 5640, intensity: 3840.0, mobility: 0.990"""	-0.531198	0.246108	0.972906	FCQFIHSHFTLTM	generic|IP_1043944_TX=10090_REVERSED|
"""index: 18851, intensity: 6893.0, mobility: 0.983"""	-0.531555	0.246407	0.973203	RIERDVHPAK	generic|sp_Q8K4E0_ALMS1_MOUSE_REVERSED	|generic|tr_A0A1D5RMI8_A0A1D5RMI8_MOUSE_REVERSED|
"""index: 3470, intensity: 4580.0, mobility: 0.916"""	-0.531562	0.246633	0.973208	MIIPYHLPRCMAVYRDYA	generic|tr_Q9ESF9_Q9ESF9_MOUSE_REVERSED|
"""index: 25284, intensity: 3207.0, mobility: 1.325"""	-0.531966	0.246858	0.973544	FLIPGYLPLLPGHI	generic|chr15_1_102147878_102147997_ENSMUST00000023807_REVERSED|
"""index: 7088, intensity: 11139.0, mobility: 0.890"""	-0.532165	0.24701	0.973708	EEGIDQKPFNSSIEVMCDQAEMKVMNLLD	generic|II_985832_TX=10090_REVERSED	|generic|tr_K4DI71_K4DI71_MOUSE_REVERSED	|generic|tr_Q32NZ8_Q32NZ8_MOUSE_REVERSED	|generic|sp_Q9DB00_GON4L_MOUSE_REVERSED	|generic|tr_E9Q507_E9Q507_MOUSE_REVERSED|
"""index: 2809, intensity: 3777.0, mobility: 1.034"""	-0.53252	0.247087	0.974002	LVTEREAEGGPGPGEP	generic|sp_Q9JL61_RFX5_MOUSE__II_978131_REVERSED	|generic|tr_Q0P5W9_Q0P5W9_MOUSE__II_978149_REVERSED|
"""index: 9365, intensity: 4147.0, mobility: 0.874"""	-0.532823	0.247315	0.974251	ITLNSIKSEQVHLDSLMQLLMLGQK	generic|tr_A0A0N4SVL8_A0A0N4SVL8_MOUSE__II_919905_REVERSED	|generic|tr_G3UVV6_G3UVV6_MOUSE__II_919905_REVERSED	|generic|tr_B7ZMT5_B7ZMT5_MOUSE_REVERSED	|generic|sp_B2RPV6_MMRN1_MOUSE_REVERSED|
"""index: 1330, intensity: 4240.0, mobility: 0.874"""	-0.532879	0.247315	0.974296	RPPPLQPWH	generic|IP_1095792_TX=10090_REVERSED|
"""index: 7109, intensity: 3070.0, mobility: 1.034"""	-0.533676	0.247613	0.97495	QSLGTRGAPVAPVHSVADTASLGYSA	generic|IP_878377_TX=10090_REVERSED|
"""index: 19248, intensity: 4059.0, mobility: 0.974"""	-0.533715	0.247912	0.974982	ERWLLLLIPM	generic|chr19_-1_4362044_4394871_ENSMUST00000047898__IP_1058823_TX=10090_REVERSED|
"""index: 1460, intensity: 2643.0, mobility: 0.905"""	-0.533925	0.24821	0.975153	RPMQCQGLPNP	generic|IP_929276_TX=10090_REVERSED|
"""index: 3803, intensity: 16733.0, mobility: 0.956"""	-0.53397	0.248434	0.97519	LGPPHPLSLFTF	generic|sp_P97382_KCAB3_MOUSE__chr11_1_69331774_69331833_ENSMUST00000142328_REVERSED|
"""index: 15667, intensity: 3863.0, mobility: 0.981"""	-0.534084	0.248658	0.975283	YVEINEMVENL	generic|sp_Q9CUX1_P52K_MOUSE_REVERSED|
"""index: 23640, intensity: 7616.0, mobility: 1.367"""	-0.534712	0.248734	0.975793	QIESQSSLEVSELKQKRN	generic|tr_A0A1L1SUS8_A0A1L1SUS8_MOUSE__II_844491_REVERSED	|generic|sp_Q3UPP8-2_CEP63_MOUSE__II_844491_REVERSED	|generic|tr_U5KVR9_U5KVR9_MOUSE_REVERSED	|generic|sp_Q3UPP8_CEP63_MOUSE_REVERSED	|generic|sp_Q3UPP8-3_CEP63_MOUSE_REVERSED	|generic|tr_F8VPJ7_F8VPJ7_MOUSE_REVERSED|
"""index: 10811, intensity: 4230.0, mobility: 1.055"""	-0.535166	0.248735	0.976161	DEKGLVHIHQGAFLLQEEHIPLSGKTPNQQV	generic|sp_Q8CEE6_PASK_MOUSE__II_1030997_REVERSED	|generic|tr_B9EKC1_B9EKC1_MOUSE__II_1030997_REVERSED|
"""index: 6763, intensity: 8453.0, mobility: 1.362"""	-0.535757	0.249033	0.976637	RERDREMPDSILRERERDLDRRRDRDRDRERLRDRDR	generic|tr_A0A2I3BPQ5_A0A2I3BPQ5_MOUSE__II_3481736_REVERSED	|generic|tr_Q8CIK5_Q8CIK5_MOUSE__II_3481736_REVERSED	|generic|sp_E9Q784_ZC3HD_MOUSE__II_3481736_REVERSED|
"""index: 12476, intensity: 3270.0, mobility: 1.049"""	-0.535877	0.249331	0.976734	LHNEQLAMLWCLM	generic|IP_826298_TX=10090_REVERSED|
"""index: 22524, intensity: 16426.0, mobility: 0.973"""	-0.53602	0.24948	0.976848	KQMKIHLSSFYYLLIFHIFHYELCTK	generic|IP_1014695_TX=10090_REVERSED|
"""index: 8687, intensity: 275677.0, mobility: 1.006"""	-0.536438	0.249777	0.977183	GGGGLSSGSLSSGGAGGCGRASVSRLASRRR	generic|chr11_1_70844779_70844910_ENSMUST00000076270__IP_1133175_TX=10090_REVERSED|
"""index: 14066, intensity: 3085.0, mobility: 1.081"""	-0.536446	0.250074	0.977189	ISVFMATVPFLNQFYCFTSGFYWINHSA	generic|tr_Q3KP20_Q3KP20_MOUSE_REVERSED	|generic|tr_Q8BZV9_Q8BZV9_MOUSE_REVERSED|
"""index: 19409, intensity: 28524.0, mobility: 0.911"""	-0.536581	0.250372	0.977297	RCCFGGECYCV	generic|IP_3490857_TX=10090_REVERSED|
"""index: 4217, intensity: 2526.0, mobility: 0.788"""	-0.53677	0.250669	0.977449	QAETDSGKQLQLVK	generic|tr_A0A4X7_A0A4X7_MOUSE__chr3_-1_90400591_90400635_ENSMUST00000199992__II_978817_REVERSED	|generic|sp_Q7TPD0_INT3_MOUSE__chr3_-1_90400591_90400635_ENSMUST00000199992_REVERSED	|generic|tr_A0A0G2JFJ6_A0A0G2JFJ6_MOUSE__chr3_-1_90400591_90400635_ENSMUST00000199992_REVERSED|
"""index: 10381, intensity: 3172.0, mobility: 0.804"""	-0.536782	0.250743	0.977458	AAAKVRFP	generic|IP_2445929_TX=10090_REVERSED|
"""index: 5577, intensity: 2558.0, mobility: 0.905"""	-0.538102	0.250891	0.978506	QAQLCVLYPTSVLCMLTKIDN	generic|tr_Q5DU60_Q5DU60_MOUSE__II_1077757_REVERSED|
"""index: 23082, intensity: 9323.0, mobility: 1.006"""	-0.538171	0.251188	0.97856	ARPAAMRVTPEVSAQPVAAPEQCRTVPGVMRVSAPLAVTR	generic|IP_951430_TX=10090_REVERSED|
"""index: 15677, intensity: 3363.0, mobility: 1.003"""	-0.538204	0.25141	0.978586	MLGLIFPYQYRDMTSILLTFSIATAAMAHTSP	generic|sp_Q810K3_SGPP2_MOUSE_REVERSED|
"""index: 3326, intensity: 2982.0, mobility: 0.968"""	-0.538249	0.251632	0.978622	WDSVGCHEPTIR	generic|IP_1085416_TX=10090_REVERSED|
"""index: 11270, intensity: 3474.0, mobility: 0.985"""	-0.539184	0.251929	0.979356	EMHSVAPSPPAAPVPPSRPEAPDLLRRHAAAPDGSQATVNM	generic|IP_856541_TX=10090_REVERSED|
"""index: 6187, intensity: 2539.0, mobility: 1.058"""	-0.539203	0.252226	0.979371	AQPKSGLMKEQWFHDQPCVRYYVAYHYAGASGGCRPLISWIYR	generic|IP_876721_TX=10090_REVERSED	|generic|IP_3459626_TX=10090_REVERSED|
"""index: 16310, intensity: 3733.0, mobility: 1.204"""	-0.539447	0.252372	0.979563	LPPCPRALPSVSLSQIVSNA	generic|IP_1152501_TX=10090_REVERSED|
"""index: 17741, intensity: 4006.0, mobility: 0.931"""	-0.53981	0.252669	0.979846	KRNINKNKH	generic|IP_1117735_TX=10090_REVERSED|
"""index: 5529, intensity: 2746.0, mobility: 0.901"""	-0.539823	0.252966	0.979856	LEEELEQKESMALKPQYDR	generic|tr_Q3TYM6_Q3TYM6_MOUSE_REVERSED|
"""index: 9681, intensity: 3837.0, mobility: 1.017"""	-0.539863	0.253037	0.979887	HFQITTNTVPSADCRARLLHRLRYTILRKSY	generic|sp_Q64127_TIF1A_MOUSE__chr6_1_37919411_37919494_ENSMUST00000153004_REVERSED	|generic|sp_Q64127-2_TIF1A_MOUSE__chr6_1_37919411_37919494_ENSMUST00000153004_REVERSED	|generic|tr_E9Q1U8_E9Q1U8_MOUSE__chr6_1_37919411_37919494_ENSMUST00000153004_REVERSED	|generic|tr_Q3V0H4_Q3V0H4_MOUSE__chr6_1_37919411_37919494_ENSMUST00000153004_REVERSED	|generic|tr_Q3TLF2_Q3TLF2_MOUSE_REVERSED|
"""index: 11139, intensity: 4942.0, mobility: 0.954"""	-0.540548	0.253183	0.98042	TCWVPPTSSSMRMWPSPRTRASPKWLQK	generic|chr18_1_35244712_35244840_ENSMUST00000042345_REVERSED|
"""index: 1981, intensity: 4276.0, mobility: 0.986"""	-0.540801	0.253404	0.980615	CLLIVVWNQNIYLCFMPNLSHYM	generic|IP_1144292_TX=10090_REVERSED|
"""index: 14342, intensity: 4082.0, mobility: 1.026"""	-0.540952	0.2537	0.980731	SHVWSLCLQGRWQRT	generic|IP_3488873_TX=10090_REVERSED|
"""index: 13543, intensity: 5840.0, mobility: 0.916"""	-0.541338	0.253846	0.98103	QKLLCKRM	generic|tr_C6EQH2_C6EQH2_MOUSE_REVERSED	|generic|sp_Q4U2R1_HERC2_MOUSE_REVERSED	|generic|sp_Q4U2R1-2_HERC2_MOUSE_REVERSED|
"""index: 11652, intensity: 5704.0, mobility: 1.038"""	-0.541613	0.254142	0.981241	NERTLLDMAEYIEGFGGGGIKKLVK	generic|sp_Q6PCN3_TTBK1_MOUSE_REVERSED	|generic|tr_A0A286YDE4_A0A286YDE4_MOUSE_REVERSED|
"""index: 17483, intensity: 3853.0, mobility: 0.879"""	-0.541733	0.254357	0.981333	YRQPEIRK	generic|sp_Q8BIZ6_SNIP1_MOUSE__II_960313_REVERSED	|generic|IP_872605_TX=10090_REVERSED	|generic|IP_3505844_TX=10090_REVERSED|
"""index: 22940, intensity: 13479.0, mobility: 1.168"""	-0.541767	0.254357	0.981359	YVSKIGMSLLCLCAPRESNLALRTLFLWPHRPLIQREFLFSFS	generic|IP_928349_TX=10090_REVERSED|
"""index: 7310, intensity: 3943.0, mobility: 0.878"""	-0.542453	0.254653	0.981884	NLSGKPGQVALGAEPLFSVELPYLPSSAGSLASGKS	generic|sp_P70670_NACAM_MOUSE_REVERSED|
"""index: 923, intensity: 16857.0, mobility: 0.752"""	-0.542521	0.254873	0.981936	ASLAKNGK	generic|tr_Q3THQ5_Q3THQ5_MOUSE_REVERSED	|generic|sp_Q60864_STIP1_MOUSE_REVERSED|
"""index: 17250, intensity: 2701.0, mobility: 0.854"""	-0.542652	0.254942	0.982036	HERQPNGMSLFLRVV	generic|chr4_-1_46681189_46718927_ENSMUST00000205643__IP_963379_TX=10090_REVERSED	|generic|IP_963376_TX=10090_REVERSED|
"""index: 20747, intensity: 4719.0, mobility: 0.875"""	-0.543287	0.255162	0.982519	LIPIGFYLLYFS	generic|IP_877658_TX=10090_REVERSED|
"""index: 12284, intensity: 4725.0, mobility: 1.042"""	-0.543611	0.255382	0.982764	DLISERCCYLNDFKQKTVSDNVNMAPVCLKGAKSLQYM	generic|chr3_-1_107670113_107670319_ENSMUST00000138091_REVERSED|
"""index: 5947, intensity: 3747.0, mobility: 0.880"""	-0.543714	0.255677	0.982843	PPLFTSFWPTSVLTSPASSSCTAGGPR	generic|IP_893728_TX=10090_REVERSED|
"""index: 24804, intensity: 3945.0, mobility: 0.978"""	-0.543962	0.255821	0.98303	EQNSLSATRRR	generic|sp_Q9WU12_SNURF_MOUSE_REVERSED	|generic|tr_A0A087WPV6_A0A087WPV6_MOUSE_REVERSED	|generic|chr7_-1_59999287_59999400_ENSMUST00000059305_REVERSED	|generic|chr7_-1_59995449_59999496_ENSMUST00000059305_REVERSED|
"""index: 6922, intensity: 6970.0, mobility: 0.969"""	-0.544131	0.25604	0.983157	ERANKGNLFGTLNIQMMKSDPNKVE	generic|tr_A2A8V8_A2A8V8_MOUSE__chr4_-1_135346729_135346857_ENSMUST00000136409__II_954250_REVERSED	|generic|tr_E9PUK6_E9PUK6_MOUSE__chr4_-1_135346729_135346857_ENSMUST00000136409__II_954250_REVERSED	|generic|tr_E9QKA4_E9QKA4_MOUSE__chr4_-1_135346729_135346857_ENSMUST00000136409__II_954250_REVERSED	|generic|tr_A2A8V9_A2A8V9_MOUSE__chr4_-1_135346729_135346857_ENSMUST00000136409__II_954250_REVERSED	|generic|tr_A2A983_A2A983_MOUSE__chr4_-1_135346729_135346857_ENSMUST00000136409__II_686809_REVERSED	|generic|sp_Q52KI8_SRRM1_MOUSE__chr4_-1_135346729_135346857_ENSMUST00000136409__II_954250_REVERSED	|generic|sp_Q52KI8-2_SRRM1_MOUSE__chr4_-1_135346729_135346857_ENSMUST00000136409__II_954250_REVERSED|
"""index: 6415, intensity: 6252.0, mobility: 0.843"""	-0.544976	0.256184	0.983792	EASDLRAKVAELSDEK	generic|sp_Q922J3_CLIP1_MOUSE__chr5_-1_123590789_123590845_ENSMUST00000125340__II_931266_REVERSED	|generic|sp_Q922J3-2_CLIP1_MOUSE__chr5_-1_123590789_123590845_ENSMUST00000125340__II_931266_REVERSED	|generic|tr_D3Z2Z1_D3Z2Z1_MOUSE__chr5_-1_123590789_123590845_ENSMUST00000125340__II_931266_REVERSED	|generic|tr_F6RCU2_F6RCU2_MOUSE__chr5_-1_123590789_123590845_ENSMUST00000125340__II_931276_REVERSED	|generic|tr_F8WIA1_F8WIA1_MOUSE__chr5_-1_123590789_123590845_ENSMUST00000125340__II_931266_REVERSED	|generic|tr_Q8C0S5_Q8C0S5_MOUSE__chr5_-1_123641774_123641875_ENSMUST00000144121_REVERSED	|generic|tr_D3Z3M7_D3Z3M7_MOUSE__chr5_-1_123590789_123590845_ENSMUST00000125340_REVERSED|
"""index: 6413, intensity: 14060.0, mobility: 0.985"""	-0.545321	0.256327	0.98405	MPPDQSMYNQQLTLQSSPMLTEWSRSPNGQDSGHKDE	generic|IP_993142_TX=10090_REVERSED|
"""index: 23330, intensity: 4460.0, mobility: 0.972"""	-0.545822	0.256395	0.984422	FVLQELINMQ	generic|IP_1092762_TX=10090_REVERSED	|generic|IP_973286_TX=10090_REVERSED|
"""index: 25409, intensity: 4538.0, mobility: 1.275"""	-0.546057	0.256455	0.984597	KRSFAKRF	generic|IP_1035371_TX=10090_REVERSED|
"""index: 5112, intensity: 3235.0, mobility: 0.904"""	-0.546201	0.256455	0.984704	TYMVVLQESAAMTLKGTYCF	generic|tr_Q8BXX1_Q8BXX1_MOUSE_REVERSED	|generic|sp_Q9DCM7_NACC2_MOUSE_REVERSED|
"""index: 16254, intensity: 12930.0, mobility: 0.906"""	-0.546753	0.256749	0.985112	SKVEKACSPK	generic|II_1151144_TX=10090_REVERSED	|generic|tr_G3X9S2_G3X9S2_MOUSE_REVERSED	|generic|tr_E9QQ26_E9QQ26_MOUSE_REVERSED	|generic|sp_P06802_ENPP1_MOUSE_REVERSED	|generic|sp_P06802-2_ENPP1_MOUSE_REVERSED	|generic|tr_A0A0R4J1Q7_A0A0R4J1Q7_MOUSE_REVERSED|
"""index: 1020, intensity: 2505.0, mobility: 0.898"""	-0.546794	0.257042	0.985142	DRWTVEVEDTRYRQTIASDKLPT	generic|tr_A0A0R4J1Y3_A0A0R4J1Y3_MOUSE__chr14_-1_50919812_50919996_ENSMUST00000160375__II_1098990_REVERSED	|generic|tr_Q3UQ67_Q3UQ67_MOUSE__chr14_-1_50919812_50919996_ENSMUST00000160375__II_1098990_REVERSED	|generic|sp_Q8BWU5_OSGEP_MOUSE__II_1098990_REVERSED	|generic|tr_E0CYN9_E0CYN9_MOUSE__II_1098990_REVERSED	|generic|II_1099001_TX=10090_REVERSED|
"""index: 23408, intensity: 7340.0, mobility: 0.816"""	-0.547067	0.257336	0.985343	GFCECLMI	generic|IP_3477882_TX=10090_REVERSED|
"""index: 13898, intensity: 349896.0, mobility: 0.924"""	-0.547107	0.257629	0.985373	EELAQLVEKVEDKAADNESQLHS	generic|sp_P33175_KIF5A_MOUSE__chr10_-1_127242653_127242778_ENSMUST00000218298_REVERSED|
"""index: 17274, intensity: 38319.0, mobility: 0.976"""	-0.547353	0.257847	0.985554	RPVPIYLFLH	generic|IP_899938_TX=10090_REVERSED|
"""index: 8247, intensity: 36509.0, mobility: 1.038"""	-0.547458	0.25814	0.985631	HAPPPPPPPPPLPPPMPFGPQPPP	generic|sp_Q8CFT2_SET1B_MOUSE__chr5_1_123144210_123144356_ENSMUST00000100731_REVERSED	|generic|sp_Q8CFT2-2_SET1B_MOUSE__chr5_1_123144210_123144356_ENSMUST00000100731_REVERSED|
"""index: 7994, intensity: 3687.0, mobility: 0.972"""	-0.547502	0.258434	0.985663	IRLTGMRDGSALHQGNPSICVSRIGVRPDMLSGDAKDGGP	generic|tr_A0A2R8VK23_A0A2R8VK23_MOUSE_REVERSED	|generic|tr_A0A0A0MQA2_A0A0A0MQA2_MOUSE_REVERSED	|generic|sp_Q6NS57_MABP1_MOUSE_REVERSED	|generic|sp_Q6NS57-2_MABP1_MOUSE_REVERSED|
"""index: 14196, intensity: 2956.0, mobility: 1.022"""	-0.547548	0.258651	0.985697	FHNASACRVFAKYKTDPDLDSFLYNASMHVSVNHEHIVEG	generic|tr_B9EHD2_B9EHD2_MOUSE_REVERSED	|generic|tr_A0A0R4J268_A0A0R4J268_MOUSE_REVERSED	|generic|sp_O70458_OSMR_MOUSE_REVERSED	|generic|sp_O70458-2_OSMR_MOUSE_REVERSED	|generic|tr_G3X8V6_G3X8V6_MOUSE_REVERSED|
"""index: 25486, intensity: 5245.0, mobility: 1.270"""	-0.547841	0.258944	0.985911	MIKTYIRYWSALIVEP	generic|sp_A6X919_D19L1_MOUSE__chr9_-1_24421077_24421154_ENSMUST00000152480_REVERSED|
"""index: 3135, intensity: 2681.0, mobility: 1.060"""	-0.547962	0.259075	0.986	WRDTSGGAAECVRR	generic|IP_882350_TX=10090_REVERSED|
"""index: 8334, intensity: 18807.0, mobility: 0.819"""	-0.548156	0.259075	0.986142	GKLCSPKLGMADGRRAL	generic|tr_M0QWE2_M0QWE2_MOUSE__chr8_-1_120608972_120628499_ENSMUST00000180677_REVERSED|
"""index: 13269, intensity: 4154.0, mobility: 0.889"""	-0.549607	0.259292	0.987194	IRNDRIHK	generic|IP_3503979_TX=10090_REVERSED|
"""index: 19826, intensity: 3499.0, mobility: 1.100"""	-0.549739	0.259584	0.98729	MKMEVFTHVEEEMEATKKISEEIDDTI	generic|tr_B7ZN80_B7ZN80_MOUSE_REVERSED	|generic|tr_Q9CUR1_Q9CUR1_MOUSE_REVERSED	|generic|sp_Q8CDV0_CC178_MOUSE_REVERSED|
"""index: 11020, intensity: 3566.0, mobility: 0.968"""	-0.549976	0.259801	0.98746	AYRASDKRPDVFVVHFRPQYRHMSNLI	generic|sp_Q810F8_TBX10_MOUSE_REVERSED	|generic|sp_Q810F8-2_TBX10_MOUSE_REVERSED|
"""index: 13697, intensity: 3117.0, mobility: 1.003"""	-0.55012	0.260018	0.987564	SMTFHPPPPRFLFSYVKKKKFIFTSS	generic|IP_1073921_TX=10090_REVERSED|
"""index: 1603, intensity: 4595.0, mobility: 1.011"""	-0.550253	0.260234	0.987659	FHEWVSPDLGEPMNNINDLEDMSKMLQALNEKNLK	generic|tr_A0A494BB99_A0A494BB99_MOUSE__II_1048287_REVERSED	|generic|tr_A0A494BAF3_A0A494BAF3_MOUSE__II_1048285_REVERSED	|generic|sp_E9Q7R9_CFA43_MOUSE__II_1048287_REVERSED	|generic|tr_Q3B7X8_Q3B7X8_MOUSE_REVERSED|
"""index: 22460, intensity: 27255.0, mobility: 1.225"""	-0.550377	0.260526	0.987748	HHLSHYLSYLQIKEPDVAFEQASKTTTKSTRLTKKNYAK	generic|tr_Q3UR75_Q3UR75_MOUSE_REVERSED	|generic|tr_A2BIE1_A2BIE1_MOUSE_REVERSED	|generic|tr_A0A338P6K9_A0A338P6K9_MOUSE_REVERSED|
"""index: 24355, intensity: 5545.0, mobility: 0.970"""	-0.550381	0.260742	0.987751	TIIKPTMCAIQLNLCVIKANFY	generic|IP_1102585_TX=10090_REVERSED|
"""index: 3319, intensity: 2588.0, mobility: 1.007"""	-0.550465	0.261035	0.987811	EDSLSLLVKGSKVNEACAKVYMPMAMVVELWAQV	generic|sp_Q69ZS8_KAZRN_MOUSE__II_953134_REVERSED	|generic|tr_F6RLJ7_F6RLJ7_MOUSE__II_953134_REVERSED	|generic|tr_Q8BJ43_Q8BJ43_MOUSE_REVERSED|
"""index: 15874, intensity: 4060.0, mobility: 1.048"""	-0.550537	0.261174	0.987863	QGFCHFSGIHVCTCINNTATHLLSHKPPW	generic|IP_857052_TX=10090_REVERSED|
"""index: 14562, intensity: 5222.0, mobility: 0.941"""	-0.551196	0.26139	0.988333	VADIMTVGAPDVSAGIFLSLKRDA	generic|tr_F6SSP6_F6SSP6_MOUSE_REVERSED	|generic|sp_A2AN08_UBR4_MOUSE__chr4_1_139478963_139479064_ENSMUST00000145273_REVERSED	|generic|sp_A2AN08-3_UBR4_MOUSE__chr4_1_139478963_139479064_ENSMUST00000145273_REVERSED	|generic|sp_A2AN08-5_UBR4_MOUSE__chr4_1_139478963_139479064_ENSMUST00000145273_REVERSED|
"""index: 16972, intensity: 2916.0, mobility: 1.134"""	-0.551499	0.261669	0.988549	PVDPQRLDHHLCQSPGQFCALPIAQ	generic|IP_896290_TX=10090_REVERSED|
"""index: 10507, intensity: 3559.0, mobility: 0.980"""	-0.551515	0.261669	0.98856	VGGRTKGGHPDDHTALPHSEDASSDFF	generic|IP_983897_TX=10090_REVERSED|
"""index: 23303, intensity: 4671.0, mobility: 1.115"""	-0.55199	0.26196	0.988897	WWGVPLFLLRTRM	generic|chr12_1_61524376_61524534_ENSMUST00000055815_REVERSED|
"""index: 8588, intensity: 19186.0, mobility: 1.054"""	-0.552153	0.262252	0.989012	VQEPKAPDKEADQPTKQNWSLWMQHLKEQGEGLRQDVGQKVSE	generic|tr_Q2XSQ4_Q2XSQ4_MOUSE_REVERSED	|generic|sp_Q9DBG5_PLIN3_MOUSE_REVERSED|
"""index: 24291, intensity: 12941.0, mobility: 1.002"""	-0.552454	0.262544	0.989225	FWGKPEDGLSTKALERTTKGPPLSSPCQVK	generic|IP_2513651_TX=10090_REVERSED|
"""index: 13312, intensity: 2579.0, mobility: 0.952"""	-0.552556	0.262835	0.989297	QMEQISAHVDFLYLNLFTVYERAAQKGLELEVL	generic|IP_884700_TX=10090_REVERSED|
"""index: 14719, intensity: 3277.0, mobility: 0.981"""	-0.552609	0.262897	0.989334	QILPPMLKQIYEPQNLHH	generic|sp_Q99LG2_TNPO2_MOUSE__chr8_1_85045204_85045320_ENSMUST00000210576_REVERSED	|generic|tr_Q3U316_Q3U316_MOUSE__chr8_1_85045204_85045320_ENSMUST00000210576_REVERSED	|generic|tr_Q3U1S0_Q3U1S0_MOUSE__chr8_1_85045204_85045320_ENSMUST00000210576_REVERSED	|generic|tr_E9PV58_E9PV58_MOUSE__chr8_1_85045204_85045320_ENSMUST00000210576_REVERSED|
"""index: 12904, intensity: 4353.0, mobility: 1.187"""	-0.552905	0.262959	0.989542	RDCRRSARTGPAGGSLPVST	generic|sp_Q91ZV8_AGRA2_MOUSE__II_865126_REVERSED	|generic|tr_J3QMG7_J3QMG7_MOUSE__II_865137_REVERSED	|generic|tr_A0A172Q382_A0A172Q382_MOUSE__II_865126_REVERSED|
"""index: 24263, intensity: 3311.0, mobility: 1.233"""	-0.553181	0.26325	0.989735	ELSVRQDRMEQVKALIR	generic|sp_Q6PB44_PTN23_MOUSE__chr9_-1_110386241_110386345_ENSMUST00000200278_REVERSED	|generic|sp_Q6PB44-2_PTN23_MOUSE__chr9_-1_110386241_110386345_ENSMUST00000200278_REVERSED|
"""index: 13658, intensity: 12924.0, mobility: 0.798"""	-0.553192	0.263541	0.989743	HAALATPT	generic|tr_Q3UGV3_Q3UGV3_MOUSE__II_1008330_REVERSED	|generic|tr_B9EKB5_B9EKB5_MOUSE__II_1008330_REVERSED	|generic|tr_Q69ZI8_Q69ZI8_MOUSE__II_1008330_REVERSED	|generic|tr_A0PJF0_A0PJF0_MOUSE_REVERSED|
"""index: 2417, intensity: 2857.0, mobility: 1.001"""	-0.553701	0.263679	0.9901	DEWIDSDRFHVD	generic|tr_E9PUC3_E9PUC3_MOUSE__II_1000526_REVERSED	|generic|sp_Q9D518_F227B_MOUSE_REVERSED|
"""index: 5090, intensity: 2610.0, mobility: 0.898"""	-0.554342	0.26397	0.990546	FEKLRQTMEELSSTKAQLE	generic|tr_F7ACR9_F7ACR9_MOUSE__chr4_-1_123457872_123457942_ENSMUST00000106220__II_960571_REVERSED	|generic|tr_F6Q750_F6Q750_MOUSE__chr4_-1_123457872_123457942_ENSMUST00000106220__II_960573_REVERSED	|generic|tr_B1ARU4_B1ARU4_MOUSE__chr4_-1_123457872_123457942_ENSMUST00000106220_REVERSED	|generic|sp_Q9QXZ0_MACF1_MOUSE_REVERSED	|generic|sp_Q9QXZ0-2_MACF1_MOUSE_REVERSED	|generic|tr_A0A0A0MQA6_A0A0A0MQA6_MOUSE__chr4_-1_123457872_123457942_ENSMUST00000106220_REVERSED	|generic|sp_Q9QXZ0-3_MACF1_MOUSE_REVERSED	|generic|sp_Q9QXZ0-4_MACF1_MOUSE_REVERSED	|generic|tr_Q8C8N4_Q8C8N4_MOUSE_REVERSED	|generic|tr_A0A571BF93_A0A571BF93_MOUSE__chr4_-1_123457872_123457942_ENSMUST00000106220_REVERSED	|generic|tr_E9QNP1_E9QNP1_MOUSE__chr4_-1_123461087_123461116_ENSMUST00000106213_REVERSED	|generic|tr_E9QA63_E9QA63_MOUSE_REVERSED	|generic|tr_A0A571BGC6_A0A571BGC6_MOUSE__chr4_-1_123457872_123457942_ENSMUST00000106220_REVERSED	|generic|tr_E9PVY8_E9PVY8_MOUSE__chr4_-1_123457872_123457942_ENSMUST00000106220_REVERSED|
"""index: 1138, intensity: 2968.0, mobility: 0.774"""	-0.554353	0.263998	0.990553	QRFIINTYKPQREV	generic|IP_1006457_TX=10090_REVERSED|
"""index: 21124, intensity: 4662.0, mobility: 1.061"""	-0.554567	0.263998	0.990702	KSADKVSRKVKEE	generic|IP_1022019_TX=10090_REVERSED|
"""index: 20183, intensity: 2644.0, mobility: 1.245"""	-0.555048	0.263998	0.991035	GSCASFPEKGL	generic|IP_3457860_TX=10090_REVERSED|
"""index: 11093, intensity: 4752.0, mobility: 0.938"""	-0.555525	0.264042	0.991363	WCPNLSSLWMYGLLMTAYRKLK	generic|IP_1021661_TX=10090_REVERSED|
"""index: 5160, intensity: 4465.0, mobility: 0.877"""	-0.55563	0.264042	0.991435	RKNEHINVVGGHIYMCGA	generic|sp_Q6PAR0_KLD10_MOUSE__chr6_-1_115960021_115960454_ENSMUST00000015511__II_918579_REVERSED	|generic|sp_Q6PAR0-2_KLD10_MOUSE__chr6_-1_115960021_115960454_ENSMUST00000015511__II_918579_REVERSED	|generic|sp_Q6PAR0-3_KLD10_MOUSE__chr6_1_30444496_30444579_ENSMUST00000150854__II_918579_REVERSED	|generic|tr_A0A0J9YTT4_A0A0J9YTT4_MOUSE__chr6_1_30444496_30444579_ENSMUST00000150854_REVERSED|
"""index: 17112, intensity: 3583.0, mobility: 0.845"""	-0.556129	0.264069	0.991777	MPLLVATDN	generic|IP_1114757_TX=10090_REVERSED|
"""index: 11132, intensity: 2995.0, mobility: 0.941"""	-0.556329	0.264069	0.991914	FYAGFAHITMS	generic|sp_Q9QUT0_RHAG_MOUSE__II_3460050_REVERSED	|generic|tr_A0A3B2WBH6_A0A3B2WBH6_MOUSE__II_3460050_REVERSED|
"""index: 16953, intensity: 3379.0, mobility: 1.202"""	-0.556492	0.264069	0.992025	EMQKKLCTCVLWCVWPVECLTLLVPNSEVMMFA	generic|sp_Q2LKW6_NL1B1_MOUSE_REVERSED	|generic|sp_Q2LKV5_NL1B3_MOUSE_REVERSED	|generic|sp_Q0GKD5_NL1B5_MOUSE_REVERSED	|generic|sp_Q0GKD5-2_NL1B5_MOUSE_REVERSED|
"""index: 2892, intensity: 5029.0, mobility: 0.894"""	-0.557603	0.264282	0.99278	SKHFDKKIDEIMMML	generic|IP_825804_TX=10090_REVERSED	|generic|IP_935334_TX=10090_REVERSED	|generic|tr_Q3TZR4_Q3TZR4_MOUSE_REVERSED	|generic|tr_Q60728_Q60728_MOUSE_REVERSED	|generic|tr_Q60725_Q60725_MOUSE_REVERSED	|generic|sp_P11260_LORF1_MOUSE_REVERSED	|generic|tr_Q60727_Q60727_MOUSE_REVERSED	|generic|tr_Q60712_Q60712_MOUSE_REVERSED	|generic|tr_Q60732_Q60732_MOUSE_REVERSED	|generic|tr_Q60723_Q60723_MOUSE_REVERSED|
"""index: 5835, intensity: 3642.0, mobility: 0.820"""	-0.557995	0.26457	0.993045	LSSNNVKASISATPDL	generic|sp_Q60930_VDAC2_MOUSE__chr14_1_21838003_21838047_ENSMUST00000132364__II_1101404_REVERSED	|generic|tr_G3UX26_G3UX26_MOUSE__chr14_1_21838003_21838047_ENSMUST00000132364__II_1101404_REVERSED|
"""index: 22402, intensity: 26411.0, mobility: 0.878"""	-0.558207	0.264859	0.993187	TVNQTRTTAALGVTLILMS	generic|tr_Q8BHS0_Q8BHS0_MOUSE__II_836076_REVERSED	|generic|sp_Q8BHW5_T255A_MOUSE__chrX_-1_38224577_38224669_ENSMUST00000155848__II_836077_REVERSED	|generic|sp_Q8BHW5-2_T255A_MOUSE__chrX_-1_38224577_38224669_ENSMUST00000155848__II_836077_REVERSED	|generic|chrX_-1_38245689_38245811_ENSMUST00000155848_REVERSED	|generic|sp_Q8BHW5-3_T255A_MOUSE__chrX_-1_38224577_38224669_ENSMUST00000155848_REVERSED|
"""index: 2560, intensity: 8934.0, mobility: 1.024"""	-0.558294	0.265147	0.993246	QYEQAPGWSRR	generic|II_1108277_TX=10090_REVERSED	|generic|II_1108287_TX=10090_REVERSED	|generic|tr_Q9CTA1_Q9CTA1_MOUSE_REVERSED	|generic|sp_Q6EDY6_CARL1_MOUSE__chr13_-1_24154674_24154748_ENSMUST00000125420_REVERSED|
"""index: 24172, intensity: 5835.0, mobility: 1.263"""	-0.558581	0.265436	0.993439	LPEYHSPCPLYQRLCQPISFLNNQLIPM	generic|IP_870397_TX=10090_REVERSED|
"""index: 14805, intensity: 4943.0, mobility: 0.845"""	-0.558644	0.265648	0.993481	KYTTSFEK	generic|tr_Q8C3F9_Q8C3F9_MOUSE__II_1025651_REVERSED	|generic|sp_P08032_SPTA1_MOUSE__II_1025651_REVERSED|
"""index: 11712, intensity: 4470.0, mobility: 0.845"""	-0.558729	0.265706	0.993538	EPKDKDVL	generic|tr_A0A1C7ZMY3_A0A1C7ZMY3_MOUSE_REVERSED|
"""index: 3824, intensity: 3126.0, mobility: 1.072"""	-0.559347	0.265918	0.99395	KYLAESIDQPMCKLDTMVQDHQME	generic|tr_L7N476_L7N476_MOUSE__II_1096746_REVERSED	|generic|tr_L7N234_L7N234_MOUSE_REVERSED|
"""index: 22300, intensity: 10355.0, mobility: 1.136"""	-0.559417	0.266052	0.993997	QKKISSSNETEMFDVKLHGSLVSHAKTGLM	generic|sp_O88700_BLM_MOUSE__II_886372_REVERSED	|generic|tr_E9PZ97_E9PZ97_MOUSE__II_886372_REVERSED|
"""index: 21161, intensity: 4003.0, mobility: 1.013"""	-0.559914	0.26634	0.994328	LAETKCPPQLHTWTNTHSPKTQPSL	generic|chr13_-1_99429530_99429796_ENSMUST00000064762__IP_1106006_TX=10090_REVERSED|
"""index: 6861, intensity: 4927.0, mobility: 0.859"""	-0.560097	0.266628	0.994449	NQWASIRDE	generic|sp_Q69ZF3_GBA2_MOUSE__chr4_-1_43567189_43567464_ENSMUST00000128403__II_964035_REVERSED	|generic|II_964036_TX=10090_REVERSED	|generic|II_964023_TX=10090_REVERSED|
"""index: 3032, intensity: 2667.0, mobility: 0.851"""	-0.560103	0.266916	0.994453	SFPMRPVPCDALRWR	generic|IP_911214_TX=10090_REVERSED|
"""index: 13685, intensity: 5153.0, mobility: 1.131"""	-0.560293	0.267204	0.994579	WPGGARSQPYRKQKPKKKKKKMMMPMSEMDRAERGHGRQPLFEDD	generic|tr_A0A0G2JFH2_A0A0G2JFH2_MOUSE_REVERSED	|generic|tr_Q60638_Q60638_MOUSE_REVERSED|
"""index: 7029, intensity: 4713.0, mobility: 0.989"""	-0.560514	0.267261	0.994725	KELEEPVSYRIQRAASEWPMWLFL	generic|tr_Q91XY9_Q91XY9_MOUSE__chr18_1_37833338_37840129_ENSMUST00000193941__II_1051469_REVERSED|
"""index: 11476, intensity: 3548.0, mobility: 0.946"""	-0.560895	0.267395	0.994975	GRDMKDGTGLQGYRNNGQMFIR	generic|II_928586_TX=10090_REVERSED	|generic|sp_Q9D417_FBX24_MOUSE_REVERSED	|generic|tr_D3YZY9_D3YZY9_MOUSE_REVERSED|
"""index: 23598, intensity: 5537.0, mobility: 0.888"""	-0.561149	0.267452	0.995143	GMCFCLKN	generic|IP_904756_TX=10090_REVERSED|
"""index: 9696, intensity: 2799.0, mobility: 1.000"""	-0.562117	0.267662	0.995776	MTDLNLCALTNTCKWEKEHTAVKV	generic|tr_B1AUX2_B1AUX2_MOUSE__chr10_1_89745024_89745053_ENSMUST00000020112_REVERSED	|generic|sp_Q61191_HCFC1_MOUSE__chr10_1_89745024_89745053_ENSMUST00000020112_REVERSED|
"""index: 5980, intensity: 9396.0, mobility: 0.905"""	-0.562271	0.267949	0.995876	APPSADNSSVSLSDLDLIWYKCTGPQRGSCY	generic|tr_A0A2I3BRF7_A0A2I3BRF7_MOUSE_REVERSED|
"""index: 729, intensity: 2503.0, mobility: 0.992"""	-0.563026	0.268083	0.996365	LNQYTHISHMEK	generic|IP_926782_TX=10090_REVERSED|
"""index: 6614, intensity: 4422.0, mobility: 1.049"""	-0.563366	0.26823	0.996585	LYYKRCISMHLPVQIAFYWSMSKLN	generic|IP_1092139_TX=10090_REVERSED|
"""index: 17922, intensity: 3538.0, mobility: 1.055"""	-0.563559	0.26823	0.996709	DTVHLTKLPSLLY	generic|tr_A0A0R4J0P2_A0A0R4J0P2_MOUSE_REVERSED	|generic|sp_Q9Z0R0_HASP_MOUSE_REVERSED	|generic|tr_Q2KHL1_Q2KHL1_MOUSE_REVERSED|
"""index: 19917, intensity: 2998.0, mobility: 1.182"""	-0.563996	0.26823	0.99699	HRFIMGQSLTEWLGCLM	generic|chr16_1_36023201_36023281_ENSMUST00000004054_REVERSED|
"""index: 10379, intensity: 4920.0, mobility: 0.922"""	-0.564173	0.26823	0.997103	RFTWTNLMQSNVNTCTYIHVICMYLQACMHMHVLV	generic|IP_901110_TX=10090_REVERSED|
"""index: 24684, intensity: 4017.0, mobility: 1.122"""	-0.564945	0.268439	0.997596	DLVVVRINATGSKPPSGGDVATITLNVEPQAERDLPNDLVL	generic|tr_Q91Y08_Q91Y08_MOUSE_REVERSED|
"""index: 18219, intensity: 18242.0, mobility: 0.932"""	-0.565097	0.268725	0.997692	QHLRLDGPR	generic|sp_Q3V0E1_CI131_MOUSE_REVERSED|
"""index: 5486, intensity: 8899.0, mobility: 1.044"""	-0.565111	0.269011	0.997701	WGIFNNSYVQIYPACLDILIM	generic|IP_959985_TX=10090_REVERSED|
"""index: 12050, intensity: 4470.0, mobility: 0.928"""	-0.565123	0.269066	0.997709	QGMKYLLKSLEINHDRFYDKLFARSD	generic|sp_Q3UHN9_NDST1_MOUSE_REVERSED|
"""index: 2062, intensity: 2906.0, mobility: 0.906"""	-0.56555	0.269121	0.997979	LGCNAGYGHGKL	generic|IP_1097074_TX=10090_REVERSED|
"""index: 7841, intensity: 3767.0, mobility: 0.893"""	-0.566214	0.26933	0.998398	EQLTQNRQEAVLEVTVEGQL	generic|tr_Q3TME3_Q3TME3_MOUSE__chr6_1_72429455_72429643_ENSMUST00000205738__II_913871_REVERSED|
"""index: 14282, intensity: 7148.0, mobility: 1.048"""	-0.566486	0.269538	0.998569	KPFIDIWMQLKGQEIDPQLPSYLPRSEVHEPVLGQQQLVHL	generic|tr_A0A0N4SWG7_A0A0N4SWG7_MOUSE_REVERSED	|generic|tr_A0A0N4SWH3_A0A0N4SWH3_MOUSE_REVERSED	|generic|tr_E9PXU9_E9PXU9_MOUSE_REVERSED	|generic|tr_E9Q423_E9Q423_MOUSE_REVERSED	|generic|tr_A0A0N4SUJ2_A0A0N4SUJ2_MOUSE_REVERSED	|generic|tr_A0A0N4SVX9_A0A0N4SVX9_MOUSE_REVERSED	|generic|tr_A0A0N4SV63_A0A0N4SV63_MOUSE_REVERSED	|generic|tr_E9QL12_E9QL12_MOUSE_REVERSED	|generic|sp_Q9ESD7_DYSF_MOUSE_REVERSED	|generic|sp_Q9ESD7-2_DYSF_MOUSE_REVERSED	|generic|sp_Q9ESD7-3_DYSF_MOUSE_REVERSED	|generic|tr_A0A0N4SUN3_A0A0N4SUN3_MOUSE_REVERSED|
"""index: 8401, intensity: 4670.0, mobility: 0.974"""	-0.566884	0.269823	0.998819	NVLADRADSLSATVSRDVAMNALLGSIA	generic|tr_A2AA71_A2AA71_MOUSE__chr11_-1_51733388_51733516_ENSMUST00000147255_REVERSED	|generic|sp_Q3U2P1_SC24A_MOUSE__chr11_-1_51733388_51733516_ENSMUST00000147255_REVERSED|
"""index: 24965, intensity: 3546.0, mobility: 1.076"""	-0.566897	0.270108	0.998827	QLQDAQLHITQKQKTQFCQLTKVQ	generic|tr_A0A0U1RPK1_A0A0U1RPK1_MOUSE__chr7_-1_98647801_98647902_ENSMUST00000206565__II_884600_REVERSED	|generic|sp_Q8BMB0_EMSY_MOUSE__chr7_-1_98647801_98647902_ENSMUST00000206565__II_884612_REVERSED	|generic|sp_Q8BMB0-2_EMSY_MOUSE__chr7_-1_98647801_98647902_ENSMUST00000206565__II_884600_REVERSED	|generic|sp_Q8BMB0-3_EMSY_MOUSE__chr7_-1_98647801_98647902_ENSMUST00000206565__II_884612_REVERSED|
"""index: 6305, intensity: 2911.0, mobility: 1.086"""	-0.566921	0.270394	0.998842	YLTSQLFLTLGLTSRWSQHSFESWPKTVSLISLASTSIDFLVPP	generic|IP_1098226_TX=10090_REVERSED|
"""index: 19162, intensity: 3950.0, mobility: 1.000"""	-0.567004	0.270602	0.998893	IPFCLTEFLEPPAPQHCMALPP	generic|sp_Q2EG98-4_PK1L3_MOUSE__II_3453552_REVERSED	|generic|sp_Q2EG98-7_PK1L3_MOUSE__II_3454891_REVERSED	|generic|sp_Q2EG98_PK1L3_MOUSE_REVERSED	|generic|sp_Q2EG98-2_PK1L3_MOUSE_REVERSED	|generic|sp_Q2EG98-3_PK1L3_MOUSE_REVERSED	|generic|sp_Q2EG98-5_PK1L3_MOUSE_REVERSED	|generic|sp_Q2EG98-6_PK1L3_MOUSE_REVERSED	|generic|sp_Q2EG98-8_PK1L3_MOUSE_REVERSED|
"""index: 13832, intensity: 5822.0, mobility: 0.850"""	-0.567097	0.270732	0.998952	ATVLKLEHVQPHDTLMSAFGCKH	generic|IP_894420_TX=10090_REVERSED|
"""index: 14028, intensity: 3827.0, mobility: 0.872"""	-0.567471	0.27094	0.999185	WRQHLLLP	generic|IP_844726_TX=10090_REVERSED|
"""index: 10407, intensity: 4059.0, mobility: 0.870"""	-0.567899	0.271071	0.999451	RGVDIRLGRCAKSRLIRNFGSEEGNM	generic|IP_1111653_TX=10090_REVERSED|
"""index: 1238, intensity: 3046.0, mobility: 0.889"""	-0.568398	0.271124	0.999759	NHEEGSLKPN	generic|tr_C0IQA3_C0IQA3_MOUSE_REVERSED|
"""index: 11482, intensity: 4054.0, mobility: 0.944"""	-0.568761	0.271408	0.999983	MVDNKSFNCPFLDTPGVMPVGFV	generic|tr_A0A5S9EES2_A0A5S9EES2_MOUSE_REVERSED	|generic|tr_A2AGI2_A2AGI2_MOUSE_REVERSED	|generic|tr_B2RWZ9_B2RWZ9_MOUSE_REVERSED	|generic|tr_Q69ZI4_Q69ZI4_MOUSE_REVERSED	|generic|tr_A2AGI0_A2AGI0_MOUSE_REVERSED	|generic|tr_A0A5S9EER5_A0A5S9EER5_MOUSE_REVERSED	|generic|tr_A2AGI3_A2AGI3_MOUSE_REVERSED	|generic|sp_Q8BYM5_NLGN3_MOUSE_REVERSED|
"""index: 7709, intensity: 6219.0, mobility: 0.980"""	-0.56889	0.271693	1	EQLGRFLGQERLTCMIKE	generic|tr_F7A8L1_F7A8L1_MOUSE__II_1065668_REVERSED	|generic|sp_Q3U2A8_SYVM_MOUSE__chr17_-1_35666127_35666159_ENSMUST00000165787__II_1065649_REVERSED	|generic|tr_F6YJY2_F6YJY2_MOUSE__II_1065669_REVERSED|
"""index: 11010, intensity: 3338.0, mobility: 1.110"""	-0.569176	0.2719	1	MMPLRNGSCLAPTRAWTASRLPRLLMQSM	generic|IP_1002583_TX=10090_REVERSED|
"""index: 20949, intensity: 3347.0, mobility: 0.968"""	-0.569504	0.272184	1	LIPLLGGMGSQGSF	generic|IP_904688_TX=10090_REVERSED|
"""index: 14389, intensity: 4510.0, mobility: 1.086"""	-0.569702	0.272391	1	TVPVAPMLMGPMMPPVMGPIQTLPPPA	generic|sp_Q80W14-2_PR40B_MOUSE__II_1083044_REVERSED	|generic|tr_D6RD12_D6RD12_MOUSE__II_1083067_REVERSED	|generic|tr_D3Z1Y9_D3Z1Y9_MOUSE__II_1083044_REVERSED	|generic|tr_D3Z4N6_D3Z4N6_MOUSE__chr15_1_99316503_99316553_ENSMUST00000150636_REVERSED	|generic|sp_Q80W14_PR40B_MOUSE__chr15_1_99316503_99316553_ENSMUST00000150636_REVERSED	|generic|sp_Q80W14-3_PR40B_MOUSE__chr15_1_99316503_99316553_ENSMUST00000150636_REVERSED	|generic|tr_E9QMI6_E9QMI6_MOUSE_REVERSED	|generic|tr_E9QP07_E9QP07_MOUSE__chr15_1_99316503_99316553_ENSMUST00000150636_REVERSED	|generic|tr_A0A0R4J1S2_A0A0R4J1S2_MOUSE__chr15_1_99316503_99316553_ENSMUST00000150636_REVERSED|
"""index: 2269, intensity: 2695.0, mobility: 0.854"""	-0.570322	0.272521	1	PAPSRPRMR	generic|chr14_1_68084555_68084611_ENSMUST00000022639_REVERSED|
"""index: 20486, intensity: 3936.0, mobility: 1.022"""	-0.570906	0.272805	1	MLGLTFIRTFGLFWSVSMELI	generic|IP_965810_TX=10090_REVERSED|
"""index: 4741, intensity: 3198.0, mobility: 1.075"""	-0.570993	0.273011	1	FCPKPASLQHFNHLRVVYPMEFQAEPDRDKERCARVENYLK	generic|tr_A0A0R4J049_A0A0R4J049_MOUSE__chr14_-1_54517243_54517317_ENSMUST00000132227_REVERSED	|generic|sp_Q8CIG8_ANM5_MOUSE__chr14_-1_54517243_54517317_ENSMUST00000132227_REVERSED|
"""index: 24599, intensity: 4730.0, mobility: 1.062"""	-0.571104	0.273218	1	EKFETLIQLHKDIFLANGANIQVQNEPQILMQLLHGFNQH	generic|tr_H7BWY0_H7BWY0_MOUSE_REVERSED	|generic|sp_Q6P4P1_SPA3A_MOUSE_REVERSED|
"""index: 19582, intensity: 4783.0, mobility: 0.959"""	-0.57163	0.273502	1	DTLPHRSLLKFFSSCNHRLLWMT	generic|IP_3482024_TX=10090_REVERSED|
"""index: 17816, intensity: 3152.0, mobility: 0.872"""	-0.571735	0.27363	1	YYMELTLPTC	generic|sp_Q9DCA7_CALY_MOUSE_REVERSED|
"""index: 9947, intensity: 3793.0, mobility: 0.879"""	-0.571971	0.273759	1	LVTYELDLFEIIVLYKTKFNV	generic|IP_1048149_TX=10090_REVERSED|
"""index: 5142, intensity: 5858.0, mobility: 1.038"""	-0.572236	0.273887	1	VALNCVCRKELALMYPMIREWS	generic|IP_3463856_TX=10090_REVERSED|
"""index: 4009, intensity: 4310.0, mobility: 0.867"""	-0.572596	0.274093	1	YMERLIKMSESYRLQNRHSAEKWR	generic|sp_Q9D8N6_LIN37_MOUSE__chr7_-1_30557622_30557669_ENSMUST00000149400__II_893917_REVERSED	|generic|tr_Q91WQ7_Q91WQ7_MOUSE__chr7_-1_30557622_30557669_ENSMUST00000149400__II_893917_REVERSED	|generic|tr_E9Q0Q9_E9Q0Q9_MOUSE__chr7_-1_30557622_30557669_ENSMUST00000149400__II_893917_REVERSED|
"""index: 11070, intensity: 2640.0, mobility: 1.247"""	-0.572669	0.274376	1	LFLIERFNNELTQSEKKLLEQQEKPMRLRAQYNYLRSGYEAIVTYLQ	generic|tr_E9LV81_E9LV81_MOUSE_REVERSED|
"""index: 17708, intensity: 4575.0, mobility: 0.976"""	-0.572819	0.274582	1	INQRYVREA	generic|tr_A0A0R4J0P5_A0A0R4J0P5_MOUSE__II_849794_REVERSED	|generic|sp_P97814_PPIP1_MOUSE_REVERSED|
"""index: 16073, intensity: 2923.0, mobility: 1.132"""	-0.573156	0.274788	1	ELRTILREDEDGFEGGMLTPEGVVMVDPVQ	generic|sp_O55203_LDB2_MOUSE__II_940543_REVERSED	|generic|sp_P70662_LDB1_MOUSE_REVERSED	|generic|sp_P70662-3_LDB1_MOUSE_REVERSED|
"""index: 12027, intensity: 3007.0, mobility: 0.858"""	-0.573556	0.275071	1	ITWGSEAQELAMNPVI	generic|IP_913457_TX=10090_REVERSED|
"""index: 25774, intensity: 6508.0, mobility: 1.027"""	-0.573633	0.275354	1	WVEDHNITTIV	generic|sp_Q3U1T3_BRM1L_MOUSE__chr12_1_55865956_55866081_ENSMUST00000219419__II_3471958_REVERSED|
"""index: 6943, intensity: 4326.0, mobility: 0.968"""	-0.573639	0.275637	1	NQKVWHIAHDTFTYGSAKCSIKVSAGPKV	generic|tr_A0N1R6_A0N1R6_MOUSE_REVERSED|
"""index: 9134, intensity: 3100.0, mobility: 0.780"""	-0.574002	0.275764	1	DKKMPNGLECLAVR	generic|tr_Q8C815_Q8C815_MOUSE__II_1125915_REVERSED	|generic|tr_B2RPR7_B2RPR7_MOUSE__II_1125907_REVERSED	|generic|sp_Q9QUM0_ITA2B_MOUSE__II_1125907_REVERSED|
"""index: 5765, intensity: 4513.0, mobility: 0.894"""	-0.574545	0.275969	1	HFHKKMIMYESNSGAYYNVNSKFIA	generic|IP_952758_TX=10090_REVERSED|
"""index: 10880, intensity: 10842.0, mobility: 1.143"""	-0.574688	0.276018	1	EADVKVVAYYPLNVFVPANDNQDEVTVKVV	generic|tr_Q9QXA3_Q9QXA3_MOUSE_REVERSED	|generic|tr_A0A1L1SQU7_A0A1L1SQU7_MOUSE_REVERSED	|generic|tr_A0A087WRT4_A0A087WRT4_MOUSE_REVERSED	|generic|tr_F2Z4A3_F2Z4A3_MOUSE_REVERSED|
"""index: 2050, intensity: 3440.0, mobility: 0.853"""	-0.574915	0.276301	1	RQCALIFESTWILGILHYWWMY	generic|sp_Q921V7_CTL3_MOUSE_REVERSED|
"""index: 637, intensity: 2511.0, mobility: 0.836"""	-0.574997	0.276506	1	FYNTQIYM	generic|IP_1025724_TX=10090_REVERSED|
"""index: 20585, intensity: 20851.0, mobility: 1.049"""	-0.575076	0.276788	1	KERDEKAVKRR	generic|chrX_1_52940246_52940603_ENSMUST00000078944__IP_835413_TX=10090_REVERSED|
"""index: 3860, intensity: 2744.0, mobility: 0.831"""	-0.575083	0.277071	1	MEELVRPTYRVV	generic|sp_O88951_LIN7B_MOUSE__chr7_-1_45368300_45368464_ENSMUST00000210865_REVERSED|
"""index: 19288, intensity: 2848.0, mobility: 1.082"""	-0.575103	0.277244	1	EVREDKGMVRKTFALLIDLCHIRDGAAMPLDMAVLQGKN	generic|tr_B1AYL1_B1AYL1_MOUSE_REVERSED	|generic|tr_Q62467_Q62467_MOUSE_REVERSED|
"""index: 15091, intensity: 50790.0, mobility: 0.877"""	-0.575152	0.277244	1	SNDSDMYGASDQFPADINQNDFIKYARCLK	generic|tr_Q99MW8_Q99MW8_MOUSE_REVERSED|
"""index: 8038, intensity: 7725.0, mobility: 0.910"""	-0.575528	0.277527	1	MLQMLHVPIWIAHLFTAKDMFIWAQH	generic|IP_1105017_TX=10090_REVERSED|
"""index: 9369, intensity: 2778.0, mobility: 0.793"""	-0.575532	0.277574	1	YRARTLWCVQWPHDRLGRS	generic|IP_1124693_TX=10090_REVERSED|
"""index: 14352, intensity: 2636.0, mobility: 1.075"""	-0.575757	0.277856	1	KWDSVMYVSHCPFHGLSSHLCNLQYLPQ	generic|IP_893200_TX=10090_REVERSED|
"""index: 168, intensity: 9472.0, mobility: 0.927"""	-0.575779	0.27806	1	QSLLTARDKE	generic|tr_Q80U10_Q80U10_MOUSE__II_3465187_REVERSED	|generic|tr_A0A1W2P737_A0A1W2P737_MOUSE__II_3465187_REVERSED	|generic|tr_F8VPV0_F8VPV0_MOUSE__II_3465187_REVERSED	|generic|sp_P48725_PCNT_MOUSE__II_3465187_REVERSED	|generic|sp_P48725-2_PCNT_MOUSE__II_3465187_REVERSED	|generic|tr_Q3TQR8_Q3TQR8_MOUSE_REVERSED	|generic|sp_P48725-3_PCNT_MOUSE_REVERSED	|generic|tr_Q497U2_Q497U2_MOUSE_REVERSED|
"""index: 23443, intensity: 5050.0, mobility: 0.963"""	-0.575795	0.278342	1	NMGMMLMPPMP	generic|IP_826978_TX=10090_REVERSED|
"""index: 12596, intensity: 35489.0, mobility: 0.836"""	-0.575828	0.278545	1	PLCHPLRL	generic|chr7_1_27654328_27654945_ENSMUST00000008088_REVERSED|
"""index: 4761, intensity: 4693.0, mobility: 1.005"""	-0.575893	0.278749	1	MVWSSLNGQPKQP	generic|IP_929060_TX=10090_REVERSED|
"""index: 5137, intensity: 3003.0, mobility: 0.845"""	-0.575941	0.278795	1	FNDLKWHP	generic|IP_938405_TX=10090_REVERSED|
"""index: 11104, intensity: 3705.0, mobility: 0.862"""	-0.576323	0.279076	1	SSSKVKIMLLSLLLYFMAL	generic|tr_E9PY81_E9PY81_MOUSE__chr10_-1_57525321_57525446_ENSMUST00000170062__II_1153938_REVERSED	|generic|tr_A9CLV6_A9CLV6_MOUSE__chr10_-1_57525321_57525446_ENSMUST00000170062__II_1153938_REVERSED|
"""index: 11605, intensity: 3952.0, mobility: 0.932"""	-0.576603	0.279358	1	HVQYTEVPRNEMNLDWIKVSLYDRTM	generic|tr_Q7TPQ7_Q7TPQ7_MOUSE__chr14_-1_67019712_67019774_ENSMUST00000225251__II_3481685_REVERSED	|generic|tr_Q571J7_Q571J7_MOUSE__chr14_-1_67019712_67019774_ENSMUST00000225251__II_3481685_REVERSED	|generic|tr_Q9CWU3_Q9CWU3_MOUSE__chr14_-1_67019712_67019774_ENSMUST00000225251__II_3481685_REVERSED	|generic|tr_Q3TPC5_Q3TPC5_MOUSE__chr14_-1_67019712_67019774_ENSMUST00000225251__II_3481685_REVERSED	|generic|tr_Q3TT94_Q3TT94_MOUSE__chr14_-1_67019712_67019774_ENSMUST00000225251__II_3481685_REVERSED|
"""index: 14153, intensity: 2907.0, mobility: 0.856"""	-0.576611	0.27964	1	DGITGKRMLKLGNTVQ	generic|sp_P52843_ST2A1_MOUSE_REVERSED|
"""index: 4122, intensity: 6037.0, mobility: 0.940"""	-0.57662	0.279921	1	ASLQVAELVMCL	generic|IP_881012_TX=10090_REVERSED|
"""index: 5047, intensity: 2795.0, mobility: 1.054"""	-0.576853	0.280124	1	QVIVTVQATAQQGATDTVTLQYTYDGEQMASLQLAPTRVGQMEVVK	generic|sp_Q8K135_K319L_MOUSE__II_956150_REVERSED	|generic|sp_Q8K135-2_K319L_MOUSE_REVERSED	|generic|tr_Z4YK56_Z4YK56_MOUSE_REVERSED|
"""index: 21804, intensity: 3153.0, mobility: 1.192"""	-0.576957	0.280405	1	GKFHAGAKEMTTFVVTSEVVNVILLVGNSTPLIESRSSPLPR	generic|IP_1020420_TX=10090_REVERSED|
"""index: 7097, intensity: 4425.0, mobility: 1.044"""	-0.576964	0.280687	1	HSDSIVILVIMSNSVMTAVYFL	generic|II_3481016_TX=10090_REVERSED	|generic|tr_Q8VFC7_Q8VFC7_MOUSE_REVERSED	|generic|tr_Q7TRM5_Q7TRM5_MOUSE_REVERSED	|generic|tr_A0A0U1RNX7_A0A0U1RNX7_MOUSE_REVERSED	|generic|tr_E9Q8M3_E9Q8M3_MOUSE_REVERSED|
"""index: 11325, intensity: 3303.0, mobility: 0.978"""	-0.577084	0.280968	1	QAQRKQQMAQSVGAVYRA	generic|tr_Q6ZQD1_Q6ZQD1_MOUSE__chr7_-1_34240505_34240561_ENSMUST00000206245__II_893374_REVERSED	|generic|tr_Q6PAL5_Q6PAL5_MOUSE__chr7_-1_34240505_34240561_ENSMUST00000206245__II_893374_REVERSED	|generic|tr_A0A0U1RNZ3_A0A0U1RNZ3_MOUSE__chr7_-1_34240505_34240561_ENSMUST00000206245__II_893374_REVERSED	|generic|tr_Q3TDH2_Q3TDH2_MOUSE__chr7_-1_34240505_34240561_ENSMUST00000206245__II_893374_REVERSED	|generic|tr_Q8C5X1_Q8C5X1_MOUSE__chr7_-1_34240505_34240561_ENSMUST00000206245__II_893374_REVERSED	|generic|tr_A0A0U1RPA2_A0A0U1RPA2_MOUSE__chr7_-1_34240505_34240561_ENSMUST00000206245_REVERSED|
"""index: 8838, intensity: 3703.0, mobility: 0.861"""	-0.577135	0.281013	1	IDKIHEVKMVCAAMHGSSIWH	generic|IP_950986_TX=10090_REVERSED|
"""index: 6393, intensity: 7467.0, mobility: 1.062"""	-0.577471	0.281215	1	SHNIVGNMGDVYLMIQGLARLIY	generic|sp_Q76LL6_FHOD3_MOUSE__chr18_1_24754234_24754329_ENSMUST00000234462_REVERSED	|generic|sp_Q76LL6-2_FHOD3_MOUSE__chr18_1_24754234_24754329_ENSMUST00000234462_REVERSED	|generic|sp_Q76LL6-3_FHOD3_MOUSE__chr18_1_24754234_24754329_ENSMUST00000234462_REVERSED	|generic|sp_Q76LL6-4_FHOD3_MOUSE__chr18_1_24754234_24754329_ENSMUST00000234462_REVERSED|
"""index: 8437, intensity: 7346.0, mobility: 1.081"""	-0.577704	0.281268	1	EERLKSNSSKEEAPRPSTDEKT	generic|sp_Q8CJI4_H1FNT_MOUSE_REVERSED|
"""index: 5075, intensity: 2914.0, mobility: 1.008"""	-0.577709	0.281268	1	IVEEMEIEEEYVCPREPQ	generic|sp_A6H8H5_KCNB2_MOUSE_REVERSED|
"""index: 4441, intensity: 89465.0, mobility: 0.765"""	-0.578247	0.281268	1	MKELRRPYKTASV	generic|tr_Q4KL57_Q4KL57_MOUSE__II_932934_REVERSED	|generic|tr_Q6ZQC1_Q6ZQC1_MOUSE__chr5_1_142477322_142477486_ENSMUST00000196405__II_932923_REVERSED	|generic|tr_A0A0G2JFH9_A0A0G2JFH9_MOUSE__chr5_1_142477322_142477486_ENSMUST00000196405__II_932923_REVERSED	|generic|sp_Q3U829_AP5Z1_MOUSE__chr5_1_142477322_142477486_ENSMUST00000196405__II_932923_REVERSED	|generic|tr_Q6PFH7_Q6PFH7_MOUSE__chr5_1_142477322_142477486_ENSMUST00000196405__II_932923_REVERSED	|generic|II_932928_TX=10090_REVERSED|
"""index: 8836, intensity: 186275.0, mobility: 0.992"""	-0.579014	0.281548	1	NTASCTFIGADEPFSEAIVLTCIEEPEATSRPK	generic|tr_K0BWC3_K0BWC3_MOUSE__II_863505_REVERSED	|generic|sp_Q9ET54_PALLD_MOUSE__II_863505_REVERSED	|generic|sp_Q9ET54-2_PALLD_MOUSE__II_863505_REVERSED	|generic|sp_Q9ET54-4_PALLD_MOUSE__II_863505_REVERSED	|generic|sp_Q9ET54-6_PALLD_MOUSE__II_863505_REVERSED|
"""index: 5788, intensity: 5310.0, mobility: 0.921"""	-0.579438	0.281828	1	TWVSALWRAFSEWSSVSTPSWRRLA	generic|IP_982784_TX=10090_REVERSED|
"""index: 3692, intensity: 7281.0, mobility: 0.936"""	-0.579488	0.281872	1	EPISGRRRLCLRFYMCKEKLGRTGCR	generic|chr13_-1_54054519_54054608_ENSMUST00000221470_REVERSED|
"""index: 17372, intensity: 6944.0, mobility: 0.898"""	-0.579986	0.282152	1	EVQKQNHHIMVPITIRALHHHGPVKLG	generic|IP_3445147_TX=10090_REVERSED|
"""index: 10525, intensity: 4473.0, mobility: 1.152"""	-0.580007	0.282353	1	LVSSASIWIQKMQLREMQVHSVIMVVSHN	generic|IP_3497158_TX=10090_REVERSED|
"""index: 23382, intensity: 21826.0, mobility: 1.104"""	-0.580051	0.282554	1	AGPGGGTAVKSAEQLVGGLGQHLGATPTGWAAPAAPWNKQLVRGLGQH	generic|tr_Q8CEN4_Q8CEN4_MOUSE__chr17_-1_57023209_57023238_ENSMUST00000007814_REVERSED|
"""index: 11054, intensity: 3092.0, mobility: 0.862"""	-0.580883	0.282834	1	FVVLLVCPEIMELHLLS	generic|chr17_1_74561165_74565831_ENSMUST00000180037__IP_1064537_TX=10090_REVERSED|
"""index: 12336, intensity: 3558.0, mobility: 0.994"""	-0.580911	0.283035	1	LTSNVATELCDLYMTAFSLQLLMSVWPKTYISSPDVN	generic|IP_3462634_TX=10090_REVERSED|
"""index: 1345, intensity: 2614.0, mobility: 0.953"""	-0.581046	0.283235	1	DPRQLNMNECPP	generic|tr_F8WJ99_F8WJ99_MOUSE__II_911900_REVERSED	|generic|sp_Q9QZJ6_MFAP5_MOUSE__II_911900_REVERSED	|generic|tr_D3Z4D7_D3Z4D7_MOUSE__II_911900_REVERSED	|generic|II_911904_TX=10090_REVERSED|
"""index: 3765, intensity: 3703.0, mobility: 0.953"""	-0.581104	0.283515	1	VAPRQLENTIW	generic|IP_870539_TX=10090_REVERSED|
"""index: 19432, intensity: 3514.0, mobility: 1.178"""	-0.581122	0.283636	1	PIEDELDEFQQMRKLRPRQCTPTGEPLAPEE	generic|tr_A0A0G2JGF7_A0A0G2JGF7_MOUSE__II_976699_REVERSED	|generic|sp_Q8CGF1_RHG29_MOUSE_REVERSED	|generic|sp_Q8CGF1-2_RHG29_MOUSE_REVERSED|
"""index: 11946, intensity: 4686.0, mobility: 0.833"""	-0.581623	0.283916	1	RRTSGSRR	generic|chr10_1_59879694_59879849_ENSMUST00000146590__IP_1153651_TX=10090_REVERSED|
"""index: 9055, intensity: 2720.0, mobility: 1.073"""	-0.581661	0.284196	1	EQWQRLGETGRMRH	generic|sp_Q8R322_GLE1_MOUSE__chr2_1_29939174_29939287_ENSMUST00000148983__II_1012427_REVERSED|
"""index: 760, intensity: 3137.0, mobility: 0.815"""	-0.58177	0.284476	1	HRNQHSSD	generic|sp_Q8BXK4_SAMTR_MOUSE__chr6_-1_13628471_13628704_ENSMUST00000203078__II_915727_REVERSED|
"""index: 21450, intensity: 6947.0, mobility: 1.140"""	-0.582042	0.284516	1	EQSISCPPPNNTMLLLTMDQDYETVKLMFSNMKK	generic|sp_Q9DA17_TSG13_MOUSE__II_918443_REVERSED|
"""index: 416, intensity: 2618.0, mobility: 0.989"""	-0.582346	0.284637	1	TEHMNEWFKAVY	generic|II_3461063_TX=10090_REVERSED	|generic|tr_A0A338P6X1_A0A338P6X1_MOUSE_REVERSED	|generic|tr_K7N6Z2_K7N6Z2_MOUSE_REVERSED|
"""index: 9677, intensity: 4879.0, mobility: 0.914"""	-0.582434	0.284916	1	RLGGFILLRRMKQTVFSTLMNPLM	generic|IP_836621_TX=10090_REVERSED	|generic|IP_836606_TX=10090_REVERSED|
"""index: 13719, intensity: 3445.0, mobility: 0.989"""	-0.582551	0.285156	1	QMILQTALFQQIQELVDRQMEVAMHYVDH	generic|tr_D3YZC8_D3YZC8_MOUSE__chr18_-1_34605470_34605598_ENSMUST00000152612__II_609598_REVERSED	|generic|sp_Q8R3B7_BRD8_MOUSE__chr18_-1_34605470_34605598_ENSMUST00000152612__II_609598_REVERSED	|generic|sp_Q8R3B7-2_BRD8_MOUSE__chr18_-1_34605470_34605598_ENSMUST00000152612__II_609598_REVERSED	|generic|tr_D3YZC7_D3YZC7_MOUSE__chr18_-1_34605470_34605598_ENSMUST00000152612__II_609598_REVERSED|
"""index: 7740, intensity: 126410.0, mobility: 1.037"""	-0.582947	0.285156	1	QIEKLSKNFDKKIGEVMMML	generic|tr_O54849_O54849_MOUSE_REVERSED|
"""index: 7111, intensity: 3758.0, mobility: 0.863"""	-0.583661	0.285276	1	ANSRVEPDAERANNL	generic|sp_Q8VI75_IPO4_MOUSE__chr14_-1_55625911_55626220_ENSMUST00000141499__II_1094835_REVERSED	|generic|chr14_-1_55627727_55627978_ENSMUST00000148351_REVERSED|
"""index: 3007, intensity: 4287.0, mobility: 0.804"""	-0.583741	0.285555	1	EYAGVKARF	generic|IP_973950_TX=10090_REVERSED|
"""index: 3763, intensity: 4719.0, mobility: 1.334"""	-0.583903	0.285675	1	PEKISCSSRESSCSGPHSASRKMM	generic|sp_Q9ERS4_PKHA3_MOUSE_REVERSED|
"""index: 13315, intensity: 2765.0, mobility: 1.010"""	-0.58408	0.285675	1	AFKAASSSEKVLSFTFAPNLDAD	generic|tr_A0A0A6YW72_A0A0A6YW72_MOUSE_REVERSED|
"""index: 16164, intensity: 4362.0, mobility: 0.817"""	-0.584548	0.285675	1	DGDFMNKL	generic|tr_A0A5F8MQ25_A0A5F8MQ25_MOUSE__chr15_1_89275453_89275521_ENSMUST00000226875_REVERSED	|generic|tr_Q6A018_Q6A018_MOUSE__chr15_1_89275453_89275521_ENSMUST00000226875_REVERSED	|generic|tr_G3X9K4_G3X9K4_MOUSE__chr15_1_89275453_89275521_ENSMUST00000226875_REVERSED	|generic|sp_Q8R3Q2_PP6R2_MOUSE__chr15_1_89275453_89275521_ENSMUST00000226875_REVERSED|
"""index: 6255, intensity: 4757.0, mobility: 0.942"""	-0.585713	0.285953	1	MTNIMTSELLEVNCPQLALKED	generic|sp_E9Q9F6_CTSRD_MOUSE__chr2_1_55594937_55594966_ENSMUST00000067101_REVERSED	|generic|sp_E9Q9F6-2_CTSRD_MOUSE__chr2_1_55594937_55594966_ENSMUST00000067101_REVERSED|
"""index: 3614, intensity: 2917.0, mobility: 1.085"""	-0.586065	0.286151	1	LLHYYMGLETYYES	generic|tr_G3X9C3_G3X9C3_MOUSE_REVERSED	|generic|sp_Q8BZL4_GPR22_MOUSE_REVERSED	|generic|tr_Q8BXB7_Q8BXB7_MOUSE_REVERSED|
"""index: 6691, intensity: 6932.0, mobility: 1.343"""	-0.586319	0.28635	1	EPLVDYLFQRMMQVMKCSPSLPGLFFKKVEALGMNLVRLYKE	generic|II_3461831_TX=10090_REVERSED	|generic|tr_B2KF06_B2KF06_MOUSE_REVERSED|
"""index: 4737, intensity: 4908.0, mobility: 1.191"""	-0.586627	0.286628	1	APIVASNQNP	generic|sp_Q9ER74_SALL1_MOUSE_REVERSED	|generic|tr_Q6P5E3_Q6P5E3_MOUSE_REVERSED	|generic|tr_Q9EPW7_Q9EPW7_MOUSE_REVERSED|
"""index: 13555, intensity: 14527.0, mobility: 0.895"""	-0.586662	0.286826	1	SIIAKHFHK	generic|IP_873682_TX=10090_REVERSED	|generic|IP_892697_TX=10090_REVERSED|
"""index: 18425, intensity: 2797.0, mobility: 0.891"""	-0.586778	0.287063	1	EELFIAILNGERDTAKLLSLLPQL	generic|tr_A0A1D5RLY0_A0A1D5RLY0_MOUSE_REVERSED	|generic|tr_A0A0R4J055_A0A0R4J055_MOUSE_REVERSED	|generic|tr_A0A1D5RLL6_A0A1D5RLL6_MOUSE_REVERSED	|generic|sp_Q6TXD4_DNMBP_MOUSE_REVERSED	|generic|sp_Q6TXD4-2_DNMBP_MOUSE_REVERSED	|generic|tr_A0A1D5RMB5_A0A1D5RMB5_MOUSE_REVERSED|
"""index: 9443, intensity: 2802.0, mobility: 1.178"""	-0.586828	0.287063	1	RPTSTRQIEQLENYFQDREKLTSMHLQL	generic|sp_Q99P25_TXIP1_MOUSE_REVERSED	|generic|tr_A0A1D5RMC0_A0A1D5RMC0_MOUSE_REVERSED	|generic|tr_Q497Q4_Q497Q4_MOUSE_REVERSED|
"""index: 3759, intensity: 2635.0, mobility: 1.055"""	-0.586917	0.287261	1	MDRAKWTEREWYEPGEQEIWRA	generic|II_1065418_TX=10090_REVERSED	|generic|II_1065422_TX=10090_REVERSED	|generic|IP_1065431_TX=10090_REVERSED	|generic|sp_P06339_HA15_MOUSE_REVERSED	|generic|tr_Q9TQB1_Q9TQB1_MOUSE_REVERSED	|generic|tr_O98032_O98032_MOUSE_REVERSED	|generic|tr_Q9TQM0_Q9TQM0_MOUSE_REVERSED	|generic|tr_Q9TQL9_Q9TQL9_MOUSE_REVERSED|
"""index: 16531, intensity: 5300.0, mobility: 0.880"""	-0.587295	0.287538	1	NMLICPLR	generic|tr_A0A140LJ69_A0A140LJ69_MOUSE__chr4_1_43258157_43258306_ENSMUST00000143653_REVERSED	|generic|sp_Q9Z1N9_UN13B_MOUSE__chr4_1_43258157_43258306_ENSMUST00000143653_REVERSED	|generic|sp_Q9Z1N9-2_UN13B_MOUSE__chr4_1_43258157_43258306_ENSMUST00000143653_REVERSED	|generic|sp_Q9Z1N9-3_UN13B_MOUSE__chr4_1_43258157_43258306_ENSMUST00000143653_REVERSED	|generic|tr_E9Q263_E9Q263_MOUSE__chr4_1_43258157_43258306_ENSMUST00000143653_REVERSED	|generic|tr_A0A140LHX5_A0A140LHX5_MOUSE__chr4_1_43258157_43258306_ENSMUST00000143653_REVERSED	|generic|tr_Q80TM0_Q80TM0_MOUSE__chr4_1_43255492_43255605_ENSMUST00000153168_REVERSED	|generic|tr_F7CEK4_F7CEK4_MOUSE__chr4_1_43258157_43258306_ENSMUST00000143653_REVERSED|
"""index: 8410, intensity: 8030.0, mobility: 1.024"""	-0.587418	0.287816	1	SRKKGYLSFMDVSIFLNSTRM	generic|IP_836220_TX=10090_REVERSED|
"""index: 5115, intensity: 5240.0, mobility: 0.996"""	-0.587663	0.288051	1	LFNENVNLKARELAWEGPERC	generic|sp_Q8BUB6_UST_MOUSE__II_3466318_REVERSED	|generic|tr_Q3TRA2_Q3TRA2_MOUSE__II_3466318_REVERSED|
"""index: 14939, intensity: 3585.0, mobility: 1.035"""	-0.587878	0.288051	1	FFCIYQVFPVLICLKDEQIQNMFPCVVTYSFIGK	generic|IP_927704_TX=10090_REVERSED|
"""index: 5107, intensity: 5659.0, mobility: 0.995"""	-0.588095	0.288168	1	YPVCRFAVGLGDREPLPPVKEM	generic|IP_1098364_TX=10090_REVERSED|
"""index: 23297, intensity: 5122.0, mobility: 1.325"""	-0.588338	0.288446	1	ASLNLLFWLM	generic|IP_1021815_TX=10090_REVERSED|
"""index: 6397, intensity: 36289.0, mobility: 0.914"""	-0.588384	0.288563	1	QHARVVKMFE	generic|IP_901866_TX=10090_REVERSED|
"""index: 3516, intensity: 3955.0, mobility: 0.850"""	-0.588847	0.28876	1	CAMRDLASEGAVANSDFD	generic|tr_Q7TN23_Q7TN23_MOUSE__IP_826873_REVERSED	|generic|sp_Q8BKC5_IPO5_MOUSE__IP_826873_REVERSED	|generic|sp_Q8BKC5-2_IPO5_MOUSE__IP_826873_REVERSED|
"""index: 14649, intensity: 2595.0, mobility: 0.994"""	-0.588927	0.288957	1	PFPKRSEPDGRR	generic|IP_3466238_TX=10090_REVERSED	|generic|IP_1059502_TX=10090_REVERSED	|generic|IP_1059504_TX=10090_REVERSED|
"""index: 6122, intensity: 6105.0, mobility: 1.081"""	-0.589031	0.289233	1	SIVVLATCTTQNMITMYHLPKCIAVYRDYAMSVLIVMEGGTFLH	generic|tr_Q8VET4_Q8VET4_MOUSE_REVERSED|
"""index: 1975, intensity: 3488.0, mobility: 0.878"""	-0.589101	0.289466	1	KTQSSNQALPNSPLPPQAPYASESTSE	generic|IP_961073_TX=10090_REVERSED|
"""index: 11629, intensity: 2884.0, mobility: 0.962"""	-0.58919	0.289466	1	KEFDKKYERDSQMKAVNMSL	generic|tr_A0A571BF46_A0A571BF46_MOUSE_REVERSED	|generic|tr_Q62411_Q62411_MOUSE_REVERSED	|generic|tr_A0A571BF58_A0A571BF58_MOUSE_REVERSED	|generic|tr_E9Q1W3_E9Q1W3_MOUSE_REVERSED	|generic|tr_Q8C3C3_Q8C3C3_MOUSE_REVERSED	|generic|tr_A2AQA9_A2AQA9_MOUSE_REVERSED|
"""index: 14186, intensity: 3247.0, mobility: 1.268"""	-0.590039	0.289743	1	LEELNRLGYMWPPLERMD	generic|sp_Q8R502_LRC8C_MOUSE_REVERSED	|generic|tr_Q3TNL3_Q3TNL3_MOUSE_REVERSED|
"""index: 16242, intensity: 9733.0, mobility: 0.877"""	-0.590175	0.289939	1	LWGNLGIQF	generic|sp_P52479_UBP10_MOUSE__chr8_1_119956705_119956770_ENSMUST00000134729_REVERSED	|generic|sp_P52479-2_UBP10_MOUSE__chr8_1_119956705_119956770_ENSMUST00000134729_REVERSED|
"""index: 23292, intensity: 3940.0, mobility: 1.013"""	-0.590296	0.290216	1	RGWLGLLQEWAHRDELSGYTKMY	generic|IP_3494161_TX=10090_REVERSED|
"""index: 8511, intensity: 5421.0, mobility: 0.976"""	-0.590446	0.290412	1	FHSHMLLTHFIICIFNLLYFSVFTFVLM	generic|tr_K7N701_K7N701_MOUSE_REVERSED	|generic|tr_K7N726_K7N726_MOUSE_REVERSED|
"""index: 16565, intensity: 5076.0, mobility: 0.980"""	-0.590469	0.290678	1	GPFKPDYKSHDHAPDIRGIWELGQEPRQKV	generic|tr_K7U681_K7U681_MOUSE_REVERSED|
"""index: 1258, intensity: 4220.0, mobility: 0.857"""	-0.59052	0.290678	1	FAVRLKLTREPLRN	generic|IP_875409_TX=10090_REVERSED|
"""index: 23696, intensity: 4715.0, mobility: 1.151"""	-0.590675	0.290678	1	RKGDVTIMPVIYRWNKNLADLQKMEEPSFTFDFVQI	generic|sp_Q9JII6_AK1A1_MOUSE__II_957628_REVERSED	|generic|tr_Q3UJW9_Q3UJW9_MOUSE__II_957628_REVERSED	|generic|tr_Q80XJ7_Q80XJ7_MOUSE__II_957628_REVERSED|
"""index: 6271, intensity: 2880.0, mobility: 0.770"""	-0.591422	0.290954	1	SSTPGGSSEM	generic|sp_Q3U2E2_ZMYM5_MOUSE__II_3481361_REVERSED	|generic|tr_Q8BZ73_Q8BZ73_MOUSE__II_3481361_REVERSED	|generic|tr_A0A286YDI0_A0A286YDI0_MOUSE__II_3481361_REVERSED|
"""index: 2693, intensity: 16328.0, mobility: 0.857"""	-0.591424	0.29115	1	LSSSTVSNPQ	generic|chr12_1_82341693_82341785_ENSMUST00000166429__IP_1114407_TX=10090_REVERSED|
"""index: 4302, intensity: 3074.0, mobility: 0.859"""	-0.591552	0.291265	1	GSQWHLVLDMPTKGACNK	generic|sp_Q9CR42_ANKR1_MOUSE_REVERSED|
"""index: 13039, intensity: 3903.0, mobility: 0.967"""	-0.591799	0.2913	1	NERSRSSKWPV	generic|IP_1016757_TX=10090_REVERSED|
"""index: 14396, intensity: 4047.0, mobility: 0.808"""	-0.592211	0.291495	1	VPRHWNPPPATGRFALALSGNVLPP	generic|tr_Q0VEI2_Q0VEI2_MOUSE_REVERSED|
"""index: 10350, intensity: 3266.0, mobility: 1.134"""	-0.592586	0.29177	1	SRTTVLPKQPYYLVHALTDMRVHFNTIYV	generic|sp_Q8CFI7_RPB2_MOUSE__chr5_1_77313192_77313227_ENSMUST00000138121__II_617681_REVERSED|
"""index: 15048, intensity: 31318.0, mobility: 1.035"""	-0.592766	0.291884	1	DVRDFILKGHEDVPFNEEGPKLAMPYHILYLDVY	generic|sp_Q91WR5_AK1CL_MOUSE__II_3505331_REVERSED	|generic|tr_A0A1Y7VLH1_A0A1Y7VLH1_MOUSE_REVERSED|
"""index: 10682, intensity: 6892.0, mobility: 0.984"""	-0.593219	0.29216	1	HNKNLDQFLWTSAEHTYSGQCKQSLFRMAFK	generic|IP_3462820_TX=10090_REVERSED|
"""index: 12025, intensity: 3679.0, mobility: 0.967"""	-0.593279	0.292274	1	AAAEHPHEPRQEPLRLTEVGVAVSHPCCGGAAEARAHGHS	generic|IP_861840_TX=10090_REVERSED|
"""index: 7642, intensity: 15117.0, mobility: 0.822"""	-0.593305	0.292549	1	STNLDWSGCLLENAFLK	generic|IP_3477744_TX=10090_REVERSED|
"""index: 5409, intensity: 3616.0, mobility: 0.935"""	-0.593396	0.292716	1	FDECVGDGEYR	generic|tr_E9PZ87_E9PZ87_MOUSE_REVERSED	|generic|tr_Q8BJG6_Q8BJG6_MOUSE_REVERSED|
"""index: 9750, intensity: 3474.0, mobility: 1.017"""	-0.593429	0.292716	1	FPRWCHPGLAPVWLRIQQLLRGVQHGVSLVHEA	generic|chr13_1_110399106_110399442_ENSMUST00000022212_REVERSED|
"""index: 6244, intensity: 3258.0, mobility: 0.880"""	-0.594145	0.292716	1	CLSGPWQARLRQMVWYQTLRLIF	generic|IP_1060433_TX=10090_REVERSED|
"""index: 6186, intensity: 2937.0, mobility: 1.069"""	-0.594207	0.292716	1	WLIHQKDRYADSDRGWVWL	generic|sp_E9PVB5_TTC17_MOUSE_REVERSED	|generic|sp_E9PVB5-2_TTC17_MOUSE_REVERSED	|generic|tr_A2AFY7_A2AFY7_MOUSE_REVERSED|
"""index: 8545, intensity: 18708.0, mobility: 0.809"""	-0.594426	0.292716	1	WTISTDSAKVVAVAYY	generic|sp_Q921I1_TRFE_MOUSE__chr9_-1_103211806_103211967_ENSMUST00000190051_REVERSED	|generic|tr_F7BAE9_F7BAE9_MOUSE__chr9_-1_103211806_103211967_ENSMUST00000190051_REVERSED	|generic|tr_F7CJN9_F7CJN9_MOUSE__chr9_-1_103211806_103211967_ENSMUST00000190051_REVERSED|
"""index: 5622, intensity: 2558.0, mobility: 1.208"""	-0.594861	0.29299	1	QRRKQEMNQMYDTLSKIKAEHQSILL	generic|tr_Q3TY51_Q3TY51_MOUSE_REVERSED	|generic|tr_Q8CHF1_Q8CHF1_MOUSE_REVERSED	|generic|sp_P28738_KIF5C_MOUSE_REVERSED|
"""index: 25335, intensity: 7625.0, mobility: 1.376"""	-0.59493	0.293184	1	FYKLVHFNR	generic|sp_Q924P3_LCN8_MOUSE_REVERSED	|generic|tr_Q8CEK9_Q8CEK9_MOUSE_REVERSED|
"""index: 8940, intensity: 2574.0, mobility: 0.969"""	-0.595001	0.293457	1	QKDVLEELRER	generic|sp_Q9D180_CFA57_MOUSE_REVERSED|
"""index: 3551, intensity: 3217.0, mobility: 1.220"""	-0.595027	0.293651	1	TWRRCRAMCTPGTMSGRPG	generic|IP_956661_TX=10090_REVERSED|
"""index: 19495, intensity: 9546.0, mobility: 1.024"""	-0.59507	0.293764	1	PTLWWTPKPFL	generic|IP_900744_TX=10090_REVERSED|
"""index: 7001, intensity: 8833.0, mobility: 0.972"""	-0.595181	0.293957	1	GAKDEAENTWLAIKDRKTCI	generic|IP_1017692_TX=10090_REVERSED|
"""index: 17070, intensity: 3777.0, mobility: 1.088"""	-0.595406	0.294182	1	QFFPISNLVLKMN	generic|IP_1042293_TX=10090_REVERSED|
"""index: 3083, intensity: 4449.0, mobility: 0.981"""	-0.595415	0.294182	1	LQANQNMLSTSQS	generic|tr_F6R1B7_F6R1B7_MOUSE_REVERSED	|generic|tr_Q6ZPV9_Q6ZPV9_MOUSE_REVERSED	|generic|tr_A0A6I8MX08_A0A6I8MX08_MOUSE_REVERSED	|generic|sp_Q5SNZ0_GRDN_MOUSE_REVERSED	|generic|tr_Z4YLP6_Z4YLP6_MOUSE_REVERSED	|generic|sp_Q5SNZ0-2_GRDN_MOUSE_REVERSED	|generic|sp_Q5SNZ0-3_GRDN_MOUSE_REVERSED|
"""index: 14677, intensity: 5069.0, mobility: 0.925"""	-0.596052	0.294455	1	TKPYMLKPQ	generic|chr9_1_122164018_122166453_ENSMUST00000118886__IP_844272_TX=10090_REVERSED|
"""index: 6952, intensity: 3122.0, mobility: 0.935"""	-0.596206	0.294728	1	CGTRSHRLERVELNILYGLMDEDRPSI	generic|IP_1017487_TX=10090_REVERSED|
"""index: 9827, intensity: 5082.0, mobility: 1.038"""	-0.596211	0.295001	1	LSVWSATMSSWLPPWLARSRYRLEPLSQ	generic|IP_951683_TX=10090_REVERSED|
"""index: 18080, intensity: 6610.0, mobility: 1.189"""	-0.596265	0.295275	1	MLQPPMQPLPRQEVPQTPYGPPRNSFDPLKP	generic|tr_Q5XJV5_Q5XJV5_MOUSE__chr2_-1_155395715_155395834_ENSMUST00000146942__II_996872_REVERSED	|generic|tr_Q3UQD5_Q3UQD5_MOUSE__chr2_-1_155395715_155395834_ENSMUST00000146942__II_996872_REVERSED	|generic|tr_Q6ZQH3_Q6ZQH3_MOUSE__chr2_-1_155395715_155395834_ENSMUST00000146942__II_996872_REVERSED	|generic|sp_Q9JL19_NCOA6_MOUSE__chr2_-1_155395715_155395834_ENSMUST00000146942__II_996872_REVERSED	|generic|tr_Q71E74_Q71E74_MOUSE_REVERSED	|generic|tr_A2AQM9_A2AQM9_MOUSE_REVERSED	|generic|tr_F6M2K0_F6M2K0_MOUSE_REVERSED	|generic|tr_Q3TAG3_Q3TAG3_MOUSE_REVERSED|
"""index: 22093, intensity: 18583.0, mobility: 1.146"""	-0.596271	0.295548	1	EERVLDHLTFEKLIEPRLHHYFTWSCPYGTFRVYQGPIHR	generic|tr_Q920W3_Q920W3_MOUSE_REVERSED|
"""index: 1455, intensity: 3501.0, mobility: 0.924"""	-0.596306	0.29574	1	FAICTVARDFFG	generic|II_1115289_TX=10090_REVERSED	|generic|tr_D6RII3_D6RII3_MOUSE__chr12_1_108534894_108536245_ENSMUST00000054955_REVERSED	|generic|tr_D3Z4J9_D3Z4J9_MOUSE__chr12_1_108488317_108488424_ENSMUST00000130999_REVERSED	|generic|tr_B9EKL9_B9EKL9_MOUSE__chr12_1_108488317_108488424_ENSMUST00000130999_REVERSED	|generic|chr12_1_108511836_108511979_ENSMUST00000130999_REVERSED	|generic|chr12_1_108511824_108511979_ENSMUST00000130999_REVERSED	|generic|sp_Q05BC3_EMAL1_MOUSE__chr12_1_108488317_108488424_ENSMUST00000130999_REVERSED	|generic|sp_Q05BC3-2_EMAL1_MOUSE__chr12_1_108488317_108488424_ENSMUST00000130999_REVERSED	|generic|sp_Q05BC3-3_EMAL1_MOUSE__chr12_1_108488317_108488424_ENSMUST00000130999_REVERSED|
"""index: 2419, intensity: 2973.0, mobility: 0.841"""	-0.596588	0.296013	1	RPSSCFISTEKNQDLFI	generic|IP_1027265_TX=10090_REVERSED|
"""index: 207, intensity: 8023.0, mobility: 0.911"""	-0.59665	0.296286	1	SLLLATCVTPK	generic|II_1047233_TX=10090_REVERSED	|generic|sp_A6H6T1_PRS40_MOUSE_REVERSED|
"""index: 1571, intensity: 3818.0, mobility: 0.788"""	-0.596717	0.296397	1	ITACMDQF	generic|II_1131711_TX=10090_REVERSED	|generic|IP_3473454_TX=10090_REVERSED	|generic|sp_Q9CZ28_SNF8_MOUSE_REVERSED	|generic|tr_A2A6M1_A2A6M1_MOUSE_REVERSED|
"""index: 22097, intensity: 8702.0, mobility: 1.159"""	-0.597008	0.29667	1	VNFIYLWDSFRPYSNLEATRDSPTVSLKSQQQKCIYKVLK	generic|tr_Q5SXE4_Q5SXE4_MOUSE_REVERSED	|generic|sp_Q61097_KSR1_MOUSE_REVERSED	|generic|sp_Q61097-2_KSR1_MOUSE_REVERSED	|generic|tr_A0A140LHS5_A0A140LHS5_MOUSE_REVERSED|
"""index: 14879, intensity: 4166.0, mobility: 0.814"""	-0.597016	0.296943	1	ICLKCKAINEIDAQD	generic|tr_Q6PB82_Q6PB82_MOUSE__chr5_-1_110786172_110786222_ENSMUST00000196094__II_934536_REVERSED	|generic|tr_Q80TT3_Q80TT3_MOUSE__chr5_-1_110786172_110786222_ENSMUST00000196094__II_934536_REVERSED	|generic|tr_Q8K0Q7_Q8K0Q7_MOUSE__chr5_-1_110786172_110786222_ENSMUST00000196094__II_934536_REVERSED	|generic|tr_Q3U350_Q3U350_MOUSE__chr5_-1_110786172_110786222_ENSMUST00000196094__II_934536_REVERSED	|generic|sp_O70405_ULK1_MOUSE__chr5_-1_110786172_110786222_ENSMUST00000196094__II_934536_REVERSED	|generic|tr_Q3UFT4_Q3UFT4_MOUSE__chr5_-1_110786172_110786222_ENSMUST00000196094__II_934536_REVERSED	|generic|tr_A0A0R4J0B3_A0A0R4J0B3_MOUSE__chr5_-1_110786172_110786222_ENSMUST00000196094__II_934536_REVERSED	|generic|tr_Q3U0V5_Q3U0V5_MOUSE__chr5_-1_110786172_110786222_ENSMUST00000196094__II_934536_REVERSED|
"""index: 15737, intensity: 3607.0, mobility: 0.815"""	-0.597276	0.297216	1	MAFSCMFP	generic|IP_845050_TX=10090_REVERSED|
"""index: 18800, intensity: 4448.0, mobility: 0.951"""	-0.597291	0.297489	1	YRSKWDLLK	generic|IP_1027675_TX=10090_REVERSED|
"""index: 10709, intensity: 4132.0, mobility: 0.986"""	-0.59741	0.297762	1	PPPNPTAAKPQPRPSMNDLHTTDVTTGLTVPG	generic|sp_Q5DTU0_AF1L2_MOUSE_REVERSED	|generic|sp_Q5DTU0-2_AF1L2_MOUSE_REVERSED	|generic|tr_A0A0R4J1L6_A0A0R4J1L6_MOUSE_REVERSED|
"""index: 5628, intensity: 4285.0, mobility: 0.941"""	-0.597608	0.298035	1	RCWTYQKFKSLPPYWLFIGPTICP	generic|IP_1120905_TX=10090_REVERSED|
"""index: 24941, intensity: 9164.0, mobility: 1.167"""	-0.597679	0.298226	1	ATLTFVAGAVVPMLEQAAEDDLVKDHVDQLLDRII	generic|tr_Q6ZQG1_Q6ZQG1_MOUSE__II_917959_REVERSED	|generic|tr_Q6P9L5_Q6P9L5_MOUSE__II_917959_REVERSED	|generic|tr_A0A0J9YUD5_A0A0J9YUD5_MOUSE__II_917959_REVERSED	|generic|tr_B9EJ54_B9EJ54_MOUSE__II_917959_REVERSED	|generic|tr_Q6PDG0_Q6PDG0_MOUSE_REVERSED|
"""index: 13994, intensity: 5654.0, mobility: 0.989"""	-0.597916	0.298499	1	TERNFDTKQMFPSESQLWMTQ	generic|sp_A2RSX4_STPG3_MOUSE__II_1013404_REVERSED	|generic|tr_Q8CDQ3_Q8CDQ3_MOUSE__II_1013404_REVERSED	|generic|II_1013402_TX=10090_REVERSED|
"""index: 6768, intensity: 7481.0, mobility: 0.890"""	-0.598178	0.298609	1	PVPVPGSARGGGGPGGNHHNNLHGLE	generic|II_944478_TX=10090_REVERSED	|generic|tr_Q3U254_Q3U254_MOUSE_REVERSED	|generic|tr_Q3USG5_Q3USG5_MOUSE_REVERSED	|generic|sp_Q99K41_EMIL1_MOUSE_REVERSED	|generic|tr_Q3UUU0_Q3UUU0_MOUSE_REVERSED|
"""index: 20736, intensity: 3791.0, mobility: 1.125"""	-0.598579	0.298719	1	QPMTALASATWKDT	generic|sp_A2RTF1_CTSRB_MOUSE__II_3471059_REVERSED|
"""index: 7217, intensity: 6576.0, mobility: 1.097"""	-0.598798	0.29891	1	ERNHAPGLRVDRWFMRYHVDGTAKPGREWQCSLQGEHVWCRL	generic|tr_A0A286YE23_A0A286YE23_MOUSE__II_3478276_REVERSED	|generic|sp_P26952_IL3RA_MOUSE__II_3478276_REVERSED	|generic|sp_P26952-3_IL3RA_MOUSE_REVERSED	|generic|sp_P26952-2_IL3RA_MOUSE_REVERSED|
"""index: 16747, intensity: 6114.0, mobility: 1.075"""	-0.598979	0.299183	1	YVSVAGIDKGNEYVW	generic|IP_990052_TX=10090_REVERSED|
"""index: 12717, intensity: 3574.0, mobility: 1.055"""	-0.598981	0.299455	1	EEAFKEADNVMREIEEPTLRNQDNTI	generic|tr_Q3TWF2_Q3TWF2_MOUSE__chr2_1_34772337_34772450_ENSMUST00000137145__II_1010748_REVERSED	|generic|sp_P20029_BIP_MOUSE__chr2_1_34772337_34772450_ENSMUST00000137145__II_1010748_REVERSED	|generic|tr_Q3U6V3_Q3U6V3_MOUSE__chr2_1_34772337_34772450_ENSMUST00000137145__II_1010748_REVERSED	|generic|tr_Q3TI47_Q3TI47_MOUSE__chr2_1_34772337_34772450_ENSMUST00000137145__II_1010748_REVERSED	|generic|tr_Q3U7T8_Q3U7T8_MOUSE__chr2_1_34772337_34772450_ENSMUST00000137145__II_1010748_REVERSED	|generic|tr_Q3U9G2_Q3U9G2_MOUSE__chr2_1_34772337_34772450_ENSMUST00000137145__II_1010748_REVERSED	|generic|tr_Q3TKF8_Q3TKF8_MOUSE__chr2_1_34772337_34772450_ENSMUST00000137145__II_1010748_REVERSED	|generic|tr_Q9DC41_Q9DC41_MOUSE__chr2_1_34772337_34772450_ENSMUST00000137145__II_1010748_REVERSED|
"""index: 18302, intensity: 3758.0, mobility: 0.926"""	-0.599003	0.299538	1	EKNKFYVEILMIFGAYGSEEVKYP	generic|tr_Q9EPX7_Q9EPX7_MOUSE_REVERSED	|generic|tr_Q8CJ76_Q8CJ76_MOUSE_REVERSED	|generic|tr_Q9ERL0_Q9ERL0_MOUSE_REVERSED|
"""index: 16199, intensity: 2778.0, mobility: 0.948"""	-0.599111	0.299538	1	EQPKWFIDSNLLLDDRNRNV	generic|tr_A0A1W2P8D6_A0A1W2P8D6_MOUSE__II_3465214_REVERSED	|generic|sp_Q8BU33_HACL2_MOUSE__chr10_1_78584093_78584248_ENSMUST00000218875__II_3465205_REVERSED	|generic|tr_A0A1W2P727_A0A1W2P727_MOUSE_REVERSED	|generic|sp_Q8BU33-2_HACL2_MOUSE_REVERSED	|generic|sp_Q8BU33-3_HACL2_MOUSE_REVERSED	|generic|tr_A0A1W2P8E1_A0A1W2P8E1_MOUSE_REVERSED|
"""index: 10555, intensity: 2684.0, mobility: 0.997"""	-0.599139	0.299538	1	KLSMIPHEPALHLTSLWVTSSNGVMLWSSTERSSSQY	generic|IP_1061821_TX=10090_REVERSED|
"""index: 22457, intensity: 13369.0, mobility: 0.778"""	-0.600203	0.29981	1	KGLEESLVLGNESHVG	generic|chr8_1_79661047_79661154_ENSMUST00000173868__II_862894_TX=10090_REVERSED	|generic|tr_A0A0R4J260_A0A0R4J260_MOUSE__chr8_1_79669349_79669417_ENSMUST00000172614_REVERSED	|generic|sp_B2RRE7_OTUD4_MOUSE__chr8_1_79669349_79669417_ENSMUST00000172614_REVERSED|
"""index: 3497, intensity: 3062.0, mobility: 0.969"""	-0.60022	0.300082	1	DSVEENVAMLGLP	generic|tr_Q91WA0_Q91WA0_MOUSE_REVERSED	|generic|tr_Q5SW46_Q5SW46_MOUSE_REVERSED|
"""index: 23439, intensity: 4545.0, mobility: 1.121"""	-0.600229	0.30019	1	KMEKNRLSYILPNLMSIMVTYFLSIVKNTNLSTYTSPQVYIFF	generic|IP_3496866_TX=10090_REVERSED|
"""index: 2714, intensity: 2881.0, mobility: 0.903"""	-0.600365	0.300326	1	DNKLVAGETFM	generic|tr_A8R0W3_A8R0W3_MOUSE_REVERSED|
"""index: 4101, intensity: 5312.0, mobility: 0.856"""	-0.600789	0.300326	1	WWHVCRAK	generic|IP_1138975_TX=10090_REVERSED|
"""index: 730, intensity: 2963.0, mobility: 0.821"""	-0.601409	0.300597	1	EIVDCEATNQTEERL	generic|IP_990968_TX=10090_REVERSED|
"""index: 13983, intensity: 3774.0, mobility: 1.021"""	-0.601465	0.300868	1	MLQLNLTCPLSLL	generic|tr_A2ALR9_A2ALR9_MOUSE__chr4_1_137634947_137635012_ENSMUST00000141628__II_957455_REVERSED	|generic|sp_Q3V0C5_UBP48_MOUSE__chr4_1_137634947_137635012_ENSMUST00000141628__II_957455_REVERSED	|generic|sp_Q3V0C5-2_UBP48_MOUSE__chr4_1_137634947_137635012_ENSMUST00000141628__II_957455_REVERSED	|generic|sp_Q3V0C5-5_UBP48_MOUSE__chr4_1_137634947_137635012_ENSMUST00000141628__II_957455_REVERSED	|generic|sp_Q3V0C5-3_UBP48_MOUSE_REVERSED	|generic|sp_Q3V0C5-4_UBP48_MOUSE_REVERSED	|generic|tr_A2ALR8_A2ALR8_MOUSE_REVERSED	|generic|tr_B7ZNK5_B7ZNK5_MOUSE_REVERSED|
"""index: 24630, intensity: 3096.0, mobility: 0.837"""	-0.601507	0.300976	1	EGDPLMTWD	generic|IP_1105773_TX=10090_REVERSED|
"""index: 25458, intensity: 3208.0, mobility: 1.424"""	-0.601782	0.301247	1	FVPKSTRLLSFKIYKLIVFMF	generic|IP_1116280_TX=10090_REVERSED|
"""index: 2290, intensity: 3360.0, mobility: 0.888"""	-0.601908	0.301518	1	IELPSLCLRTRKRHSC	generic|IP_865944_TX=10090_REVERSED|
"""index: 14444, intensity: 5448.0, mobility: 1.032"""	-0.602133	0.30179	1	WRVLAETLMGNELGMQTGRVKAQDMEIKLAKLQTQL	generic|sp_A0A140LIT1_CC194_MOUSE_REVERSED|
"""index: 14485, intensity: 5548.0, mobility: 0.861"""	-0.602231	0.302061	1	RFRQAGQP	generic|sp_Q80T21_ATL4_MOUSE_REVERSED|
"""index: 10203, intensity: 2543.0, mobility: 0.874"""	-0.602236	0.30225	1	QVAPASEIPVD	generic|tr_A0A1B0GSP6_A0A1B0GSP6_MOUSE_REVERSED|
"""index: 16247, intensity: 2816.0, mobility: 1.092"""	-0.602549	0.302521	1	EFWWVHRRFSLWVSSGQPLQGRSIDIGTM	generic|IP_2558702_TX=10090_REVERSED|
"""index: 11609, intensity: 2969.0, mobility: 1.167"""	-0.602583	0.302792	1	DNSTFHVRGKLDPYYN	generic|tr_Q3TV22_Q3TV22_MOUSE__chr16_1_78334866_78334964_ENSMUST00000231251_REVERSED	|generic|sp_P97792_CXAR_MOUSE__chr16_1_78334866_78334964_ENSMUST00000231251_REVERSED	|generic|sp_P97792-2_CXAR_MOUSE__chr16_1_78334866_78334964_ENSMUST00000231251_REVERSED	|generic|sp_P97792-3_CXAR_MOUSE__chr16_1_78328960_78329238_ENSMUST00000232189_REVERSED	|generic|tr_A0A338P6N1_A0A338P6N1_MOUSE_REVERSED|
"""index: 10461, intensity: 3811.0, mobility: 1.019"""	-0.602624	0.302899	1	NSESQMNIELVPSFCMRKSCNTNQRNVTAKHAKPSVMTTKW	generic|tr_G3X9C3_G3X9C3_MOUSE_REVERSED	|generic|tr_Q8BXB7_Q8BXB7_MOUSE_REVERSED|
"""index: 16029, intensity: 6336.0, mobility: 1.061"""	-0.603038	0.303088	1	EFVEKFLSVDMGGVSFEAIDVGAALAEATEEKAMKTIF	generic|sp_Q6P5E4_UGGG1_MOUSE__chr1_-1_36173431_36173553_ENSMUST00000174266__II_1047096_REVERSED|
"""index: 15608, intensity: 3138.0, mobility: 0.821"""	-0.603441	0.303276	1	MKRMKMEM	generic|chr3_1_95937882_95938022_ENSMUST00000165307__II_977594_TX=10090_REVERSED|
"""index: 12801, intensity: 3504.0, mobility: 0.973"""	-0.603468	0.303547	1	IQLLAQMVRPNAMATQLHLLLPLQQHI	generic|sp_Q8C5U9_UBQL3_MOUSE_REVERSED	|generic|tr_B2RWV8_B2RWV8_MOUSE_REVERSED|
"""index: 24466, intensity: 2588.0, mobility: 0.761"""	-0.603476	0.303818	1	YEGDRPIP	generic|sp_P12960_CNTN1_MOUSE__chr15_1_92228697_92228759_ENSMUST00000141187_REVERSED|
"""index: 19651, intensity: 5693.0, mobility: 1.107"""	-0.603514	0.304006	1	SPIGAVGCVPRGSVGMVAGVKPLSPNGPSPSQLQQSPSS	generic|tr_A2RTC2_A2RTC2_MOUSE__chr8_-1_121606873_121606965_ENSMUST00000139379__II_860842_REVERSED	|generic|sp_Q8VIG0-2_ZCH14_MOUSE__chr8_-1_121606873_121606965_ENSMUST00000139379__II_860834_REVERSED	|generic|sp_Q8VIG0-3_ZCH14_MOUSE__chr8_-1_121606873_121606965_ENSMUST00000139379_REVERSED|
"""index: 9004, intensity: 11363.0, mobility: 0.899"""	-0.60399	0.304113	1	SLSNLEPAILLSQLRCGGS	generic|tr_D6RDU0_D6RDU0_MOUSE_REVERSED	|generic|tr_Q3UD40_Q3UD40_MOUSE_REVERSED	|generic|tr_Q3U0G0_Q3U0G0_MOUSE_REVERSED	|generic|tr_Q3U1H0_Q3U1H0_MOUSE_REVERSED|
"""index: 2162, intensity: 4181.0, mobility: 1.011"""	-0.604124	0.304218	1	LKGGPTMTNNKAKYVYACRKGLYF	generic|IP_875503_TX=10090_REVERSED|
"""index: 4555, intensity: 3680.0, mobility: 0.980"""	-0.604528	0.304407	1	KRLHCAHKTKW	generic|IP_1149154_TX=10090_REVERSED|
"""index: 21851, intensity: 4546.0, mobility: 1.006"""	-0.604685	0.304512	1	RRRRWWTQP	generic|sp_Q9R001_ATS5_MOUSE_REVERSED|
"""index: 10702, intensity: 5320.0, mobility: 1.154"""	-0.604875	0.304618	1	MPVCITPPRLQRRVKMHTGCCGHAKVYVHM	generic|IP_884118_TX=10090_REVERSED|
"""index: 14151, intensity: 2673.0, mobility: 0.984"""	-0.605158	0.304806	1	WSSMEPSLASKQLWHNQSLRPS	generic|chr17_-1_25990783_25991079_ENSMUST00000118828__IP_1068793_TX=10090_REVERSED|
"""index: 18491, intensity: 125975.0, mobility: 0.999"""	-0.605274	0.305076	1	KQRGQPKQRR	generic|tr_Q3UXA0_Q3UXA0_MOUSE_REVERSED	|generic|sp_Q3SYK4_VRTN_MOUSE_REVERSED|
"""index: 3186, intensity: 2536.0, mobility: 0.878"""	-0.605503	0.305346	1	DHKHQKELSTAKYQVFRNQDFPYT	generic|sp_Q8K2T8_PAF1_MOUSE__chr7_1_28395634_28395699_ENSMUST00000122857__II_895013_REVERSED	|generic|II_895015_TX=10090_REVERSED|
"""index: 23449, intensity: 4815.0, mobility: 1.021"""	-0.605514	0.305451	1	WSFGGLVQWRSSLSAAKAQDTPSGRHLGMVLW	generic|IP_942191_TX=10090_REVERSED|
"""index: 16251, intensity: 4971.0, mobility: 1.088"""	-0.605881	0.30572	1	ETAPQACWDETPFQQIPVSPLQVGESWDAVE	generic|IP_1122115_TX=10090_REVERSED|
"""index: 10007, intensity: 4104.0, mobility: 1.001"""	-0.60598	0.30599	1	VVKMCHIKADDFVQTCKSYPNGLESNCM	generic|tr_A0A140LIJ0_A0A140LIJ0_MOUSE_REVERSED|
"""index: 281, intensity: 2709.0, mobility: 0.987"""	-0.606244	0.30626	1	TEHMNEWFKAVY	generic|II_3461063_TX=10090_REVERSED	|generic|tr_A0A338P6X1_A0A338P6X1_MOUSE_REVERSED	|generic|tr_K7N6Z2_K7N6Z2_MOUSE_REVERSED|
"""index: 20086, intensity: 4273.0, mobility: 0.873"""	-0.606287	0.30653	1	QSSCMQYDQGYFASQVSITSHRPCQLNLY	generic|tr_A0A384DV69_A0A384DV69_MOUSE__II_1073828_REVERSED	|generic|sp_P58659_EVA1C_MOUSE__II_1073838_REVERSED	|generic|sp_P58659-2_EVA1C_MOUSE__II_1073838_REVERSED|
"""index: 9060, intensity: 8867.0, mobility: 0.919"""	-0.606394	0.3068	1	RQTHPIGINTASMNCQLLPSTLN	generic|sp_Q8BZ21_KAT6A_MOUSE_REVERSED	|generic|tr_Q3UFW4_Q3UFW4_MOUSE_REVERSED	|generic|tr_A0A5F8MPX1_A0A5F8MPX1_MOUSE_REVERSED	|generic|tr_G3X940_G3X940_MOUSE_REVERSED|
"""index: 15545, intensity: 4851.0, mobility: 1.168"""	-0.606444	0.30707	1	TITWPASKEYQEKMKYSPWQNKKWVLFLL	generic|chr2_-1_180039347_180039478_ENSMUST00000129529__IP_993875_TX=10090_REVERSED	|generic|chr2_-1_180038826_180039586_ENSMUST00000129529__IP_993875_TX=10090_REVERSED|
"""index: 17475, intensity: 2646.0, mobility: 1.056"""	-0.606558	0.307339	1	EENEDIEEEPESFEPIVKIQTKIFCKQLGVFYIGTYGNKFDH	generic|sp_Q9EP64_TNMD_MOUSE__II_834073_REVERSED|
"""index: 10202, intensity: 3697.0, mobility: 0.924"""	-0.606573	0.307609	1	QQHPPAEIVWTCTSFPRRINS	generic|sp_Q9JLB4_CUBN_MOUSE__II_1014573_REVERSED	|generic|tr_O89002_O89002_MOUSE_REVERSED|
"""index: 13447, intensity: 5308.0, mobility: 1.054"""	-0.606662	0.307713	1	FQRLANTSMDLGKIYCVGIGEDEHDKFT	generic|IP_1071896_TX=10090_REVERSED|
"""index: 16909, intensity: 3713.0, mobility: 1.003"""	-0.606907	0.307817	1	HPLQPWLYLR	generic|IP_930430_TX=10090_REVERSED|
"""index: 20319, intensity: 10220.0, mobility: 0.940"""	-0.607221	0.307858	1	ECVRKLKLSH	generic|tr_A0A0G2JFI4_A0A0G2JFI4_MOUSE_REVERSED	|generic|tr_B1AXI6_B1AXI6_MOUSE_REVERSED|
"""index: 1954, intensity: 3343.0, mobility: 0.814"""	-0.607445	0.307858	1	MEKTYQEVQETLMKI	generic|tr_E9Q9M0_E9Q9M0_MOUSE__chr10_1_100551839_100551976_ENSMUST00000218000_REVERSED	|generic|sp_Q6A078_CE290_MOUSE__chr10_1_100551839_100551976_ENSMUST00000218000_REVERSED|
"""index: 9167, intensity: 3360.0, mobility: 0.858"""	-0.607866	0.307961	1	SCKTISKDCERYRYPKERTHIK	generic|tr_Q8BJ45_Q8BJ45_MOUSE_REVERSED	|generic|tr_Q8VDL3_Q8VDL3_MOUSE_REVERSED|
"""index: 6433, intensity: 105860.0, mobility: 1.056"""	-0.608024	0.308147	1	LKPVLLRDGPECGMARTMVDYT	generic|sp_Q8BL03_MCATL_MOUSE_REVERSED|
"""index: 15485, intensity: 6192.0, mobility: 1.071"""	-0.608163	0.308333	1	YKVTEYNLLSDIAANGADNDAKNMEIRF	generic|sp_Q61102_ABCB7_MOUSE_REVERSED|
"""index: 6335, intensity: 13693.0, mobility: 0.859"""	-0.608184	0.308602	1	MNALPHGAMSN	generic|IP_987312_TX=10090_REVERSED|
"""index: 9832, intensity: 7613.0, mobility: 1.182"""	-0.608232	0.308622	1	LVSSASIWIQKMQLREMQVHSVIMVVSHN	generic|IP_3497158_TX=10090_REVERSED|
"""index: 2488, intensity: 2637.0, mobility: 0.877"""	-0.608677	0.308891	1	QDTTTMKEIDIGNSTLID	generic|sp_P51910_APOD_MOUSE__chr16_-1_31297341_31297550_ENSMUST00000023207_REVERSED|
"""index: 4779, intensity: 22099.0, mobility: 1.051"""	-0.60887	0.309076	1	YPVCRFAVGLGDREPLPPVKEM	generic|IP_1098364_TX=10090_REVERSED|
"""index: 22206, intensity: 6914.0, mobility: 1.169"""	-0.60896	0.309345	1	MHNKDKLKNMYHIINISKQINFLGQMGPIFGVQNPYVITKIHE	generic|IP_3502845_TX=10090_REVERSED|
"""index: 3040, intensity: 2678.0, mobility: 0.889"""	-0.608979	0.309613	1	VSGWCAQAPPK	generic|sp_Q5U464_ASAP3_MOUSE_REVERSED	|generic|tr_Q8BM35_Q8BM35_MOUSE_REVERSED|
"""index: 3010, intensity: 5815.0, mobility: 1.051"""	-0.609029	0.309799	1	GMAWAAACASRVCRGVLGCARQVEPQM	generic|tr_A0A1S6GWH4_A0A1S6GWH4_MOUSE__chr13_1_69627132_69627170_ENSMUST00000136932__II_1105220_REVERSED|
"""index: 14840, intensity: 3702.0, mobility: 1.064"""	-0.60924	0.310067	1	SGVVQKHVEKWQEKDADTGLEPNL	generic|IP_991101_TX=10090_REVERSED|
"""index: 19215, intensity: 2576.0, mobility: 0.845"""	-0.609248	0.310252	1	MGHFDPNRNS	generic|sp_Q08EC4_CASS4_MOUSE_REVERSED|
"""index: 7003, intensity: 6734.0, mobility: 1.044"""	-0.609522	0.310437	1	EPEREQHEREWRMEKLEQRYKREIFRKQHAMQPFNYK	generic|tr_Q9CTG2_Q9CTG2_MOUSE_REVERSED	|generic|tr_Q80UU5_Q80UU5_MOUSE__chr15_1_12901122_12901166_ENSMUST00000150211_REVERSED	|generic|sp_Q5HZJ0_RNC_MOUSE__chr15_1_12842106_12842171_ENSMUST00000150211_REVERSED	|generic|tr_Q7TMI8_Q7TMI8_MOUSE__chr15_1_12901122_12901166_ENSMUST00000150211_REVERSED	|generic|tr_Q6PAJ6_Q6PAJ6_MOUSE__chr15_1_12842106_12842171_ENSMUST00000150211_REVERSED	|generic|tr_Q8CJ74_Q8CJ74_MOUSE__chr15_1_12901122_12901166_ENSMUST00000150211_REVERSED	|generic|tr_Q6PF88_Q6PF88_MOUSE__chr15_1_12901122_12901166_ENSMUST00000150211_REVERSED	|generic|tr_Q80Z69_Q80Z69_MOUSE__chr15_1_12901122_12901166_ENSMUST00000150211_REVERSED|
"""index: 9145, intensity: 2572.0, mobility: 0.997"""	-0.609647	0.310706	1	NEYHQVHVVIN	generic|sp_Q9CZN4_SHSA9_MOUSE__II_3486600_REVERSED	|generic|sp_Q9CZN4-3_SHSA9_MOUSE__II_3486600_REVERSED	|generic|sp_Q9CZN4-4_SHSA9_MOUSE__II_3486600_REVERSED	|generic|tr_E9QN38_E9QN38_MOUSE__II_3486600_REVERSED	|generic|II_3486598_TX=10090_REVERSED|
"""index: 14482, intensity: 4162.0, mobility: 1.093"""	-0.609868	0.310974	1	AKWMCFEDLLEEISRVQVHNRENWMEVGLLVLEVDLTE	generic|tr_A0A0R4J160_A0A0R4J160_MOUSE_REVERSED	|generic|sp_Q9R159_ADA25_MOUSE_REVERSED|
"""index: 4285, intensity: 3912.0, mobility: 1.049"""	-0.609868	0.311242	1	ILMSRPETSPAETQSCGTWPLRALQPSMSNRSWLPWR	generic|chr1_-1_158267998_158295597_ENSMUST00000004133__IP_1028556_TX=10090_REVERSED	|generic|chr1_-1_158295418_158295597_ENSMUST00000004133_REVERSED|
"""index: 15716, intensity: 4865.0, mobility: 1.120"""	-0.610014	0.311511	1	IITIDVDRKGNELESYPVEEFTLP	generic|chr4_1_18011558_18011818_ENSMUST00000183662_REVERSED	|generic|sp_Q9WTR0_MMP16_MOUSE__chr4_1_18116135_18116221_ENSMUST00000183662_REVERSED	|generic|tr_V9GXD8_V9GXD8_MOUSE__chr4_1_17987623_17987724_ENSMUST00000183662_REVERSED	|generic|tr_B1AVH0_B1AVH0_MOUSE__chr4_1_17987623_17987724_ENSMUST00000183662_REVERSED|
"""index: 11819, intensity: 2763.0, mobility: 0.882"""	-0.610101	0.311695	1	IPSRDRWPLTLGTCTPHASLT	generic|IP_1092884_TX=10090_REVERSED|
"""index: 1736, intensity: 2932.0, mobility: 1.120"""	-0.610236	0.31188	1	KKRYESHVEEIEKETQNKTFVMVNENLKSAELRMRTKEMSE	generic|sp_Q9QXK2_RAD18_MOUSE__II_909613_REVERSED	|generic|II_909619_TX=10090_REVERSED	|generic|tr_Q8CED3_Q8CED3_MOUSE_REVERSED|
"""index: 12486, intensity: 4999.0, mobility: 1.226"""	-0.610487	0.312148	1	MDMLMRSHMSHLRGVSREMQSMDVRPFSSGLKLNR	generic|tr_A0A140LIY9_A0A140LIY9_MOUSE_REVERSED	|generic|sp_Q3V2A7_QRIC2_MOUSE_REVERSED|
"""index: 15911, intensity: 10223.0, mobility: 1.086"""	-0.610593	0.312416	1	LDRATMDQYLMIPEISYGLLAAFN	generic|sp_Q8CC88_VWA8_MOUSE_REVERSED	|generic|sp_Q8CC88-2_VWA8_MOUSE_REVERSED|
"""index: 23311, intensity: 5489.0, mobility: 1.037"""	-0.610998	0.312684	1	QITPQIKPLGVLLALMWIRLETM	generic|IP_1007683_TX=10090_REVERSED|
"""index: 10263, intensity: 6809.0, mobility: 1.039"""	-0.611001	0.312869	1	LTGTNRRQDKYDPPPRTLHRNMQDQPSLK	generic|tr_F6U238_F6U238_MOUSE_REVERSED	|generic|tr_Q8BMG4_Q8BMG4_MOUSE_REVERSED	|generic|tr_Q6ZPH8_Q6ZPH8_MOUSE_REVERSED	|generic|tr_E9Q7L5_E9Q7L5_MOUSE_REVERSED|
"""index: 2991, intensity: 3647.0, mobility: 0.932"""	-0.611058	0.312969	1	QLVPLSMTAYY	generic|IP_1046354_TX=10090_REVERSED|
"""index: 1198, intensity: 2946.0, mobility: 0.975"""	-0.611175	0.313153	1	DSTWKVCMVHQMRKTHYVERSRSKDVPFIR	generic|sp_Q6PAC3_DCA13_MOUSE__chr15_1_39146710_39146760_ENSMUST00000226224__II_3484075_REVERSED	|generic|II_3484065_TX=10090_REVERSED|
"""index: 2221, intensity: 2823.0, mobility: 0.874"""	-0.611429	0.313421	1	VTYQHIGDANFVYLE	generic|tr_A0A0A0MQB7_A0A0A0MQB7_MOUSE_REVERSED	|generic|tr_B9EJ72_B9EJ72_MOUSE_REVERSED	|generic|sp_Q9WTS5_TEN2_MOUSE_REVERSED	|generic|tr_A0A0A0MQ92_A0A0A0MQ92_MOUSE_REVERSED|
"""index: 14660, intensity: 2709.0, mobility: 1.080"""	-0.611452	0.313437	1	YVINRFFNTQPRLMYIHMYVY	generic|IP_959944_TX=10090_REVERSED|
"""index: 8473, intensity: 9523.0, mobility: 0.960"""	-0.612045	0.313704	1	SPSAMAALGLFRNQYLNKAAELQ	generic|tr_A0A1Y7VJ41_A0A1Y7VJ41_MOUSE__II_3475020_REVERSED	|generic|sp_Q8K4P8-3_HECW1_MOUSE__chr13_-1_14322474_14322608_ENSMUST00000221863_REVERSED|
"""index: 852, intensity: 3185.0, mobility: 0.808"""	-0.612108	0.31382	1	IDDQDKEKKLP	generic|sp_Q80UV9_TAF1_MOUSE__chrX_1_101562127_101562291_ENSMUST00000143908__II_831688_REVERSED	|generic|sp_Q80UV9-3_TAF1_MOUSE__chrX_1_101562127_101562291_ENSMUST00000143908__II_831688_REVERSED	|generic|tr_B1Q2W7_B1Q2W7_MOUSE__chrX_1_101562127_101562291_ENSMUST00000143908__II_831688_REVERSED	|generic|tr_D3YZK4_D3YZK4_MOUSE__chrX_1_101562127_101562291_ENSMUST00000143908__II_831688_REVERSED	|generic|tr_S4R1B9_S4R1B9_MOUSE__chrX_1_101562127_101562291_ENSMUST00000143908_REVERSED|
"""index: 18281, intensity: 12819.0, mobility: 0.981"""	-0.612175	0.31382	1	ARLDAKQRRAE	generic|IP_1065808_TX=10090_REVERSED|
"""index: 24553, intensity: 8525.0, mobility: 1.121"""	-0.613038	0.313919	1	QAKLKPNIEEIKQY	generic|tr_Q8BVV1_Q8BVV1_MOUSE__II_850571_REVERSED	|generic|sp_Q8BW49_TTC12_MOUSE_REVERSED|
"""index: 4369, intensity: 4594.0, mobility: 0.762"""	-0.613197	0.313935	1	WSTLLRRWSARY	generic|II_841182_TX=10090_REVERSED|
"""index: 9352, intensity: 2747.0, mobility: 1.138"""	-0.613756	0.314118	1	KFMLFHHHINEHHF	generic|IP_3496962_TX=10090_REVERSED|
"""index: 10665, intensity: 3931.0, mobility: 1.013"""	-0.613894	0.314217	1	QPEVQGQWPRKMRHASVLVWEDQLPNYRIHQHE	generic|sp_Q03249_GALT_MOUSE__II_965237_REVERSED	|generic|tr_A2AMS3_A2AMS3_MOUSE__II_965237_REVERSED	|generic|tr_A2AMS2_A2AMS2_MOUSE__II_965237_REVERSED|
"""index: 6221, intensity: 4416.0, mobility: 0.926"""	-0.614161	0.314484	1	NYVFVTGTWYSSGPAGMVILDQT	generic|tr_Q8BQ25_Q8BQ25_MOUSE__II_1006231_REVERSED	|generic|tr_T2HRB1_T2HRB1_MOUSE__II_1006231_REVERSED	|generic|tr_Q6NV53_Q6NV53_MOUSE__II_1006231_REVERSED	|generic|sp_Q00651_ITA4_MOUSE__II_1006220_REVERSED	|generic|tr_Q792F9_Q792F9_MOUSE__II_1006231_REVERSED	|generic|tr_Q3U1F2_Q3U1F2_MOUSE__II_1006231_REVERSED	|generic|tr_Q3U0V9_Q3U0V9_MOUSE__II_1006231_REVERSED	|generic|II_1006229_TX=10090_REVERSED	|generic|tr_Q78E20_Q78E20_MOUSE_REVERSED|
"""index: 8233, intensity: 5471.0, mobility: 1.046"""	-0.614196	0.314499	1	ETRKEPTSEDEPMKMVSSVMKYIAQVIELMEERSIYGNGDLDYM	generic|sp_P84075_HPCA_MOUSE_REVERSED	|generic|tr_E9PV73_E9PV73_MOUSE_REVERSED	|generic|tr_A2A7R5_A2A7R5_MOUSE_REVERSED|
"""index: 1896, intensity: 3830.0, mobility: 0.841"""	-0.614885	0.314765	1	YALRPALASRKY	generic|tr_A0A0R4J036_A0A0R4J036_MOUSE_REVERSED	|generic|tr_D3YZ35_D3YZ35_MOUSE_REVERSED	|generic|sp_P08553_NFM_MOUSE_REVERSED|
"""index: 1248, intensity: 4180.0, mobility: 0.852"""	-0.6149	0.314864	1	MLHAAATPNN	generic|IP_835411_TX=10090_REVERSED|
"""index: 8548, intensity: 3000.0, mobility: 0.765"""	-0.615296	0.315047	1	EEGPNDPQ	generic|tr_A2AAA9_A2AAA9_MOUSE__II_1127934_REVERSED	|generic|sp_Q64449_MRC2_MOUSE__II_1127935_REVERSED	|generic|tr_Q14AX9_Q14AX9_MOUSE_REVERSED|
"""index: 17378, intensity: 6761.0, mobility: 0.883"""	-0.615464	0.315313	1	MPVSVNLIQMM	generic|chr2_-1_37600747_37600872_ENSMUST00000072186__IP_1010113_TX=10090_REVERSED|
"""index: 22338, intensity: 223273.0, mobility: 1.182"""	-0.615531	0.315495	1	LADEAASYAPMVGLFGRHKAVPVVTRV	generic|II_881240_TX=10090_REVERSED	|generic|tr_Q3UPX0_Q3UPX0_MOUSE__chr7_-1_120201751_120201903_ENSMUST00000134067_REVERSED|
"""index: 22899, intensity: 5282.0, mobility: 1.325"""	-0.615995	0.315761	1	RWVYYNLVTAFALWALYPY	generic|sp_P50637_TSPO_MOUSE_REVERSED|
"""index: 9172, intensity: 8883.0, mobility: 0.989"""	-0.616027	0.315944	1	SDTPWSAMTHGRSDECHPLLSQCHCSFHIESVKNMCM	generic|IP_880825_TX=10090_REVERSED|
"""index: 9188, intensity: 3466.0, mobility: 1.100"""	-0.616156	0.31621	1	KSVLCMQKFILLNYVQLVQMQSHGKIYNSLFLLWVQIK	generic|IP_3473409_TX=10090_REVERSED|
"""index: 13471, intensity: 3765.0, mobility: 1.082"""	-0.616185	0.316223	1	LDTQPLWDMIKVNP	generic|sp_Q8JZZ0_UD3A2_MOUSE_REVERSED|
"""index: 2486, intensity: 3176.0, mobility: 1.012"""	-0.616692	0.316489	1	EPSPAKERLGDFY	generic|sp_Q8CEE7_RDH13_MOUSE__chr7_-1_4445443_4445499_ENSMUST00000119485_REVERSED	|generic|tr_A0A0R4J1N8_A0A0R4J1N8_MOUSE__chr7_-1_4445443_4445499_ENSMUST00000119485_REVERSED|
"""index: 706, intensity: 2595.0, mobility: 0.810"""	-0.616716	0.316671	1	LSSTEDMYAFITFPL	generic|tr_Q3UW60_Q3UW60_MOUSE_REVERSED	|generic|sp_Q62053_PE2R2_MOUSE_REVERSED|
"""index: 11549, intensity: 2503.0, mobility: 0.941"""	-0.616882	0.316853	1	FASSNVRRPRDVLYSLEARQHKNENSLISGNS	generic|tr_Q8CA99_Q8CA99_MOUSE_REVERSED	|generic|tr_Q925I8_Q925I8_MOUSE_REVERSED	|generic|tr_E9PX28_E9PX28_MOUSE_REVERSED	|generic|tr_Q8CC37_Q8CC37_MOUSE_REVERSED	|generic|tr_Q80TE2_Q80TE2_MOUSE_REVERSED	|generic|tr_E9PXQ7_E9PXQ7_MOUSE_REVERSED|
"""index: 2315, intensity: 15235.0, mobility: 0.887"""	-0.61701	0.317034	1	QTRRLSSMESRLKQMANEVHS	generic|tr_Q3U024_Q3U024_MOUSE_REVERSED	|generic|tr_Q3U194_Q3U194_MOUSE_REVERSED	|generic|sp_Q8K2W3_TXD11_MOUSE_REVERSED	|generic|tr_Q3U1N6_Q3U1N6_MOUSE_REVERSED|
"""index: 10116, intensity: 2528.0, mobility: 1.129"""	-0.617104	0.317216	1	RGSSATVPPPQISYPHSRCPMKSRLEPGS	generic|IP_1029122_TX=10090_REVERSED|
"""index: 17652, intensity: 3620.0, mobility: 1.061"""	-0.617213	0.317481	1	RDGLLWECAANQQNNNVRLADIVEKEDFGMEML	generic|sp_Q8VDI7_UBAC1_MOUSE__II_1016384_REVERSED	|generic|tr_F6Z1E7_F6Z1E7_MOUSE_REVERSED|
"""index: 12428, intensity: 5346.0, mobility: 0.946"""	-0.617429	0.317747	1	FSALHTVPLLC	generic|tr_Q3U1W2_Q3U1W2_MOUSE_REVERSED|
"""index: 10497, intensity: 4702.0, mobility: 0.959"""	-0.617489	0.317856	1	MTSNVRVNTVSGYAPTFVS	generic|sp_Q8CB96_RASF4_MOUSE_REVERSED	|generic|sp_Q8CB96-2_RASF4_MOUSE_REVERSED|
"""index: 18430, intensity: 3486.0, mobility: 1.021"""	-0.617518	0.317856	1	RLMLDQLTSGRL	generic|IP_2447109_TX=10090_REVERSED	|generic|IP_3443657_TX=10090_REVERSED	|generic|IP_3443657_TX=10090_REVERSED|
"""index: 14800, intensity: 5704.0, mobility: 0.968"""	-0.61814	0.317953	1	RRRVPHQW	generic|chr1_-1_38836425_38836562_ENSMUST00000147695_REVERSED|
"""index: 9603, intensity: 8181.0, mobility: 1.015"""	-0.618295	0.318218	1	KTAELVKETYVGPEYNDMESTVVHIVRAARG	generic|chr18_1_35243975_35244199_ENSMUST00000237855_REVERSED	|generic|tr_Q3TGQ3_Q3TGQ3_MOUSE__chr18_1_35253725_35253892_ENSMUST00000237855_REVERSED	|generic|tr_Q545R0_Q545R0_MOUSE__chr18_1_35253725_35253892_ENSMUST00000237855_REVERSED	|generic|tr_Q6NV50_Q6NV50_MOUSE__chr18_1_35253725_35253892_ENSMUST00000237855_REVERSED|
"""index: 3899, intensity: 2862.0, mobility: 0.912"""	-0.618583	0.318314	1	KSSERPLHHF	generic|tr_Q99KE5_Q99KE5_MOUSE_REVERSED|
"""index: 13056, intensity: 2696.0, mobility: 0.919"""	-0.618907	0.318495	1	RRRRKMNEP	generic|tr_F8VQ05_F8VQ05_MOUSE__chr5_-1_73108465_73108596_ENSMUST00000153923__II_938630_REVERSED|
"""index: 663, intensity: 3536.0, mobility: 0.832"""	-0.619043	0.31876	1	LEGQSSIVATSNHRPD	generic|sp_Q60519_SEM5B_MOUSE__chr16_1_35663213_35663275_ENSMUST00000128966__II_1076241_REVERSED	|generic|sp_Q60519-3_SEM5B_MOUSE__chr16_1_35663213_35663275_ENSMUST00000128966__II_1076241_REVERSED	|generic|II_1076244_TX=10090_REVERSED	|generic|sp_Q60519-2_SEM5B_MOUSE__chr16_1_35647268_35647333_ENSMUST00000133554_REVERSED|
"""index: 14302, intensity: 5655.0, mobility: 0.905"""	-0.61909	0.318856	1	ILFILESVHDPMRQLVQ	generic|chr13_1_104187540_104189756_ENSMUST00000069187__IP_1103300_TX=10090_REVERSED	|generic|IP_1103285_TX=10090_REVERSED|
"""index: 2642, intensity: 5590.0, mobility: 0.875"""	-0.619321	0.319036	1	QAALTNTKLSRALGLMEEAM	generic|chr8_1_71369220_71369312_ENSMUST00000154550_REVERSED|
"""index: 21403, intensity: 4705.0, mobility: 0.907"""	-0.619649	0.319217	1	CWMEVCHENA	generic|sp_Q8BZS9_DHX32_MOUSE_REVERSED	|generic|sp_Q8BZS9-2_DHX32_MOUSE_REVERSED	|generic|tr_D3Z4E3_D3Z4E3_MOUSE_REVERSED|
"""index: 2414, intensity: 3796.0, mobility: 0.931"""	-0.620009	0.319481	1	CLPIGYPHDSAKVTIGTTEKEPD	generic|IP_1104582_TX=10090_REVERSED|
"""index: 8046, intensity: 4490.0, mobility: 0.980"""	-0.620182	0.319746	1	QLDQSQSMIKKYHELLYILCLSFGKDSDSLEIDLD	generic|sp_A6PWD2_FHAD1_MOUSE_REVERSED	|generic|sp_A6PWD2-4_FHAD1_MOUSE_REVERSED|
"""index: 2258, intensity: 13543.0, mobility: 0.951"""	-0.620216	0.320011	1	YLDILFIKMP	generic|IP_957746_TX=10090_REVERSED|
"""index: 6703, intensity: 2962.0, mobility: 0.909"""	-0.620402	0.320275	1	TIEQEEIETE	generic|tr_F6QRE9_F6QRE9_MOUSE__II_973473_REVERSED	|generic|tr_Q8BVT3_Q8BVT3_MOUSE_REVERSED	|generic|tr_A6H6D7_A6H6D7_MOUSE_REVERSED|
"""index: 10152, intensity: 4650.0, mobility: 1.033"""	-0.620454	0.32054	1	HFFLLYQRDRAEPYVYEQRTMVFYAYMAMASGYTIFYT	generic|sp_Q3UMR5_MCU_MOUSE_REVERSED	|generic|sp_Q3UMR5-2_MCU_MOUSE_REVERSED|
"""index: 18764, intensity: 3785.0, mobility: 0.910"""	-0.620557	0.320635	1	RRMRTRKM	generic|IP_1101498_TX=10090_REVERSED|
"""index: 10559, intensity: 2522.0, mobility: 0.906"""	-0.62101	0.320899	1	GRFELLFACSTSTQSSFAAPGGVRQ	generic|IP_3472167_TX=10090_REVERSED|
"""index: 14314, intensity: 46573.0, mobility: 0.933"""	-0.621055	0.321164	1	LHLCWNKNIKNMAWSMFWGLG	generic|chr4_-1_58827059_58828034_ENSMUST00000102889__IP_962509_TX=10090_REVERSED|
"""index: 16652, intensity: 3124.0, mobility: 1.044"""	-0.621201	0.321429	1	DMPLFACLTAMWHQSSLCPSGRLCKR	generic|IP_1142264_TX=10090_REVERSED|
"""index: 10642, intensity: 5401.0, mobility: 1.048"""	-0.621256	0.321693	1	WASPPAPLSLPAPMGATMKATRSQ	generic|IP_1131950_TX=10090_REVERSED|
"""index: 15248, intensity: 52700.0, mobility: 1.135"""	-0.621367	0.321712	1	LFRIFFEYVLMRVVEPYTQETLCGRSITIYDVLENLTSRKYEKMK	generic|tr_Q3UZJ4_Q3UZJ4_MOUSE__chr1_-1_191358921_191359010_ENSMUST00000191925_REVERSED|
"""index: 8127, intensity: 25000.0, mobility: 0.867"""	-0.621674	0.321712	1	LSCMSHWGRATTMPRREEWVD	generic|sp_Q8R124_KLH36_MOUSE_REVERSED|
"""index: 20879, intensity: 4596.0, mobility: 1.071"""	-0.621959	0.321976	1	DGLELVMTEPIRFCHMKSFNRSLLRVCSPPLVMSRLR	generic|sp_Q6P5E8_DGKQ_MOUSE__chr5_-1_108650813_108650959_ENSMUST00000153238__II_935032_REVERSED	|generic|II_935025_TX=10090_REVERSED|
"""index: 9791, intensity: 4488.0, mobility: 1.132"""	-0.622054	0.322155	1	PEKGMTVRIQVPEDNYKQDLLVAQYASAA	generic|II_1036907_TX=10090_REVERSED	|generic|sp_Q62468_VILI_MOUSE_REVERSED	|generic|tr_Q8CEJ4_Q8CEJ4_MOUSE_REVERSED|
"""index: 7556, intensity: 27364.0, mobility: 1.016"""	-0.62238	0.322419	1	LVAPVNVSYVYLS	generic|IP_1093080_TX=10090_REVERSED|
"""index: 21725, intensity: 3861.0, mobility: 0.921"""	-0.622447	0.322513	1	FVFFFLIDISRK	generic|IP_2440211_TX=10090_REVERSED|
"""index: 13683, intensity: 4381.0, mobility: 0.922"""	-0.622779	0.322776	1	WINRAHNVQRNKMEMEAYKL	generic|sp_P63154_CRNL1_MOUSE__chr2_-1_145932242_145932304_ENSMUST00000147904__II_1002158_REVERSED	|generic|IP_903785_TX=10090_REVERSED|
"""index: 4491, intensity: 2634.0, mobility: 0.999"""	-0.622796	0.32304	1	VAEQDQGAGAFHENSGSDRFLTKFSLRRK	generic|IP_973538_TX=10090_REVERSED|
"""index: 10404, intensity: 3884.0, mobility: 1.132"""	-0.622911	0.323235	1	VWWSPYPGVIEWSEFLTTNLVWLPFIGL	generic|sp_Q8C172_CERS6_MOUSE__chr2_1_68947266_68947361_ENSMUST00000175684__II_1007628_REVERSED	|generic|tr_H3BL08_H3BL08_MOUSE__chr2_1_68947266_68947361_ENSMUST00000175684__II_1007628_REVERSED|
"""index: 10920, intensity: 3688.0, mobility: 0.877"""	-0.62298	0.323235	1	HRQPLHALH	generic|IP_3463091_TX=10090_REVERSED|
"""index: 7319, intensity: 21422.0, mobility: 1.111"""	-0.623278	0.323235	1	LCSDTPLSLVWSAPCMSGKRSYPGLYFPSEGFLQVMVLTPWR	generic|IP_833745_TX=10090_REVERSED|
"""index: 7404, intensity: 17760.0, mobility: 1.035"""	-0.623846	0.323413	1	HDKLDPNSIQLRISDASWSLEG	generic|sp_P56477_IRF5_MOUSE_REVERSED	|generic|tr_B2CC69_B2CC69_MOUSE_REVERSED	|generic|tr_F6Z6C6_F6Z6C6_MOUSE_REVERSED|
"""index: 14574, intensity: 3276.0, mobility: 1.274"""	-0.624008	0.323506	1	QEQQLWQKSTEGEGLYYVE	generic|tr_F7B4F0_F7B4F0_MOUSE__II_1125315_REVERSED	|generic|tr_F6UV46_F6UV46_MOUSE__II_1125305_REVERSED	|generic|sp_Q3U4H6-2_HEXD_MOUSE__II_1125305_REVERSED	|generic|sp_Q3U4H6_HEXD_MOUSE_REVERSED|
"""index: 641, intensity: 3292.0, mobility: 0.877"""	-0.624399	0.323684	1	TQRRSMSDSDDKAFKQAISQCCPFSQ	generic|tr_Q3UEE1_Q3UEE1_MOUSE_REVERSED	|generic|sp_Q62463_V1AR_MOUSE_REVERSED|
"""index: 7761, intensity: 92988.0, mobility: 1.142"""	-0.62445	0.323862	1	NVKDILGEIDGMGLLKSIFPQTKFPEFNDIHEGTGIFIIPSKT	generic|tr_Q8C1Y6_Q8C1Y6_MOUSE_REVERSED	|generic|tr_Q99JZ9_Q99JZ9_MOUSE_REVERSED|
"""index: 23529, intensity: 19109.0, mobility: 1.067"""	-0.624684	0.324125	1	GSVGAGGSAGELAQGHAQAPFNFTDQSEVEPV	generic|IP_828302_TX=10090_REVERSED	|generic|tr_A0A140LII9_A0A140LII9_MOUSE_REVERSED|
"""index: 23905, intensity: 32395.0, mobility: 1.103"""	-0.624921	0.324303	1	FLYEGLSGQPAGTQAPQPGAVRRLNTLHNGMKKILK	generic|tr_Q9CPX4_Q9CPX4_MOUSE__chr7_-1_45458107_45458244_ENSMUST00000210106__II_3458510_REVERSED	|generic|tr_A0A1B0GR60_A0A1B0GR60_MOUSE__chr7_-1_45458107_45458244_ENSMUST00000210106__II_3458510_REVERSED	|generic|tr_Q9CZE7_Q9CZE7_MOUSE__chr7_-1_45458107_45458244_ENSMUST00000210106__II_3458510_REVERSED	|generic|IP_1120967_TX=10090_REVERSED	|generic|tr_Q3TJJ6_Q3TJJ6_MOUSE__chr7_-1_45458107_45458244_ENSMUST00000210106_REVERSED	|generic|tr_Q3UL79_Q3UL79_MOUSE__chr7_-1_45458107_45458244_ENSMUST00000210106_REVERSED	|generic|sp_P29391_FRIL1_MOUSE__chr7_-1_45458107_45458244_ENSMUST00000210106_REVERSED	|generic|tr_Q3UCL5_Q3UCL5_MOUSE_REVERSED|
"""index: 3701, intensity: 4931.0, mobility: 0.820"""	-0.62525	0.324481	1	FPEEEPPRGKWVDLE	generic|tr_Q3TWI4_Q3TWI4_MOUSE__chr19_-1_6965682_6965729_ENSMUST00000237726_REVERSED	|generic|tr_Q571K9_Q571K9_MOUSE__chr19_-1_6965682_6965729_ENSMUST00000237726_REVERSED	|generic|tr_Q8CI86_Q8CI86_MOUSE__chr19_-1_6965682_6965729_ENSMUST00000237726_REVERSED	|generic|tr_A0A494B9C1_A0A494B9C1_MOUSE__chr19_-1_6965682_6965729_ENSMUST00000237726_REVERSED	|generic|sp_P51432_PLCB3_MOUSE__chr19_-1_6965682_6965729_ENSMUST00000237726_REVERSED	|generic|tr_Q3TPL1_Q3TPL1_MOUSE__chr19_-1_6965682_6965729_ENSMUST00000237726_REVERSED|
"""index: 19004, intensity: 67468.0, mobility: 1.013"""	-0.625334	0.324658	1	RDILVDVLPFR	generic|IP_1047387_TX=10090_REVERSED|
"""index: 18424, intensity: 4288.0, mobility: 0.959"""	-0.625431	0.324921	1	RSMPHIERVP	generic|chr3_-1_55681044_55696373_ENSMUST00000029374__IP_984440_TX=10090_REVERSED	|generic|chr3_-1_55690799_55690915_ENSMUST00000029374__IP_984447_TX=10090_REVERSED|
"""index: 7742, intensity: 30708.0, mobility: 0.917"""	-0.62569	0.325184	1	FGNPHAGGQGVLRGTAGERKWW	generic|IP_3458542_TX=10090_REVERSED|
"""index: 17163, intensity: 5383.0, mobility: 0.948"""	-0.625759	0.325361	1	FLFLFLSSPF	generic|IP_828942_TX=10090_REVERSED|
"""index: 167, intensity: 5283.0, mobility: 1.017"""	-0.625794	0.325368	1	TEHMNEWFKAVY	generic|II_3461063_TX=10090_REVERSED	|generic|tr_A0A338P6X1_A0A338P6X1_MOUSE_REVERSED	|generic|tr_K7N6Z2_K7N6Z2_MOUSE_REVERSED|
"""index: 4114, intensity: 5860.0, mobility: 0.812"""	-0.626014	0.325466	1	TQIRTMAELKQRYAEAEQ	generic|tr_Q3UJN3_Q3UJN3_MOUSE_REVERSED	|generic|tr_Q6WJ10_Q6WJ10_MOUSE_REVERSED	|generic|sp_Q00420_GABP1_MOUSE_REVERSED	|generic|sp_Q00420-3_GABP1_MOUSE_REVERSED|
"""index: 22980, intensity: 4694.0, mobility: 1.019"""	-0.626269	0.325466	1	FYHRKKRWS	generic|IP_3489397_TX=10090_REVERSED|
"""index: 6440, intensity: 6360.0, mobility: 1.092"""	-0.626919	0.325642	1	TEVRFWEGNLPDLPWIDAPGGRDRTIVVGEKPSTGGVIYYVDA	generic|tr_Q3V023_Q3V023_MOUSE__chr5_-1_92276915_92277040_ENSMUST00000161212__II_942811_REVERSED	|generic|sp_Q9D7V9_NAAA_MOUSE__chr5_-1_92276915_92277040_ENSMUST00000161212__II_942811_REVERSED	|generic|tr_G3XA18_G3XA18_MOUSE__chr5_-1_92276915_92277040_ENSMUST00000161212_REVERSED	|generic|tr_H3BL13_H3BL13_MOUSE_REVERSED|
"""index: 6831, intensity: 15461.0, mobility: 0.963"""	-0.627104	0.325734	1	FIYFSSGRLALFKPRFNQSNDAGQLREN	generic|II_1117593_TX=10090_REVERSED	|generic|tr_Q8BZG8_Q8BZG8_MOUSE_REVERSED	|generic|sp_Q925E0_SNTG2_MOUSE_REVERSED|
"""index: 12608, intensity: 3491.0, mobility: 1.082"""	-0.627276	0.325996	1	NSFIISAASFSDNSKC	generic|sp_A2ARV4_LRP2_MOUSE_REVERSED	|generic|tr_A2ARV5_A2ARV5_MOUSE_REVERSED|
"""index: 2267, intensity: 3329.0, mobility: 0.811"""	-0.627495	0.326258	1	LTLSGALYC	generic|tr_Q3TW28_Q3TW28_MOUSE__chr1_1_43953353_43953385_ENSMUST00000190401__II_1040175_REVERSED	|generic|tr_A0A087WQR6_A0A087WQR6_MOUSE__chr1_1_44001322_44001477_ENSMUST00000187115__II_1040197_REVERSED	|generic|tr_Q922K4_Q922K4_MOUSE__chr1_1_44001322_44001477_ENSMUST00000187115__II_1040197_REVERSED	|generic|tr_Q3U4M7_Q3U4M7_MOUSE__chr1_1_43953353_43953385_ENSMUST00000190401__II_1040175_REVERSED	|generic|sp_Q64514_TPP2_MOUSE__chr1_1_43953353_43953385_ENSMUST00000190401__II_1040175_REVERSED	|generic|sp_Q64514-2_TPP2_MOUSE__chr1_1_43953353_43953385_ENSMUST00000190401__II_1040175_REVERSED	|generic|tr_Q3TB11_Q3TB11_MOUSE__chr1_1_43953353_43953385_ENSMUST00000190401_REVERSED|
"""index: 6771, intensity: 8919.0, mobility: 1.141"""	-0.627575	0.32652	1	TNKGVLSSSTMLNTEVEHTLFTPTNLVMRKLSAATTEGATREFR	generic|tr_Q91WD8_Q91WD8_MOUSE__IP_964542_REVERSED|
"""index: 3578, intensity: 2621.0, mobility: 0.882"""	-0.627607	0.326782	1	GTPPFQVKNHYLPSDPLVNE	generic|tr_A0A338P695_A0A338P695_MOUSE__chr16_1_17642639_17642803_ENSMUST00000231722__II_1079671_REVERSED	|generic|sp_Q6ZPR5_NSMA3_MOUSE__chr16_1_17642639_17642803_ENSMUST00000231722__II_1079709_REVERSED	|generic|sp_Q6ZPR5-2_NSMA3_MOUSE__chr16_1_17642639_17642803_ENSMUST00000231722__II_1079671_REVERSED	|generic|sp_Q6ZPR5-3_NSMA3_MOUSE__chr16_1_17642639_17642803_ENSMUST00000231722__II_1079671_REVERSED	|generic|sp_Q6ZPR5-4_NSMA3_MOUSE__chr16_1_17642639_17642803_ENSMUST00000231722__II_1079671_REVERSED	|generic|tr_A0A338P6S3_A0A338P6S3_MOUSE__chr16_1_17642639_17642803_ENSMUST00000231722__II_1079671_REVERSED	|generic|tr_A0A338P6W7_A0A338P6W7_MOUSE_REVERSED|
"""index: 25406, intensity: 7166.0, mobility: 1.200"""	-0.627628	0.326958	1	LSLHPHLHALLTCKYK	generic|IP_3475830_TX=10090_REVERSED|
"""index: 20067, intensity: 2632.0, mobility: 0.811"""	-0.627702	0.32722	1	SCKWIRMVYRE	generic|tr_Q8C9T6_Q8C9T6_MOUSE__II_1104208_REVERSED|
"""index: 1409, intensity: 2938.0, mobility: 0.899"""	-0.627865	0.327225	1	SEQTMKLPPESGEKVWVYQQPVPNGRGECHL	generic|tr_K4DI58_K4DI58_MOUSE__chr1_-1_173337021_173337131_ENSMUST00000136540__II_1025831_REVERSED	|generic|II_1025840_TX=10090_REVERSED	|generic|sp_Q99N28_CADM3_MOUSE__chr1_-1_173337021_173337131_ENSMUST00000136540_REVERSED|
"""index: 15133, intensity: 67279.0, mobility: 0.919"""	-0.62799	0.327487	1	KWRRSVTN	generic|IP_912925_TX=10090_REVERSED	|generic|IP_912934_TX=10090_REVERSED|
"""index: 17167, intensity: 5724.0, mobility: 0.917"""	-0.628097	0.327749	1	QRDCEEDSQM	generic|tr_A0A087WQX2_A0A087WQX2_MOUSE_REVERSED	|generic|tr_A0A087WQ74_A0A087WQ74_MOUSE_REVERSED	|generic|sp_P81183_IKZF2_MOUSE_REVERSED	|generic|sp_P81183-2_IKZF2_MOUSE_REVERSED	|generic|tr_A0A087WNY4_A0A087WNY4_MOUSE_REVERSED	|generic|tr_A0A087WQ51_A0A087WQ51_MOUSE_REVERSED|
"""index: 13737, intensity: 2881.0, mobility: 0.866"""	-0.628485	0.32801	1	HVIHQRHN	generic|IP_856204_TX=10090_REVERSED|
"""index: 4271, intensity: 3446.0, mobility: 1.051"""	-0.628544	0.328272	1	TCSLQLLPLIDCLY	generic|tr_E9PVZ7_E9PVZ7_MOUSE__II_3506713_REVERSED	|generic|tr_Q7TRC2_Q7TRC2_MOUSE__II_3506713_REVERSED	|generic|sp_Q60886_OL147_MOUSE_REVERSED	|generic|tr_A0A1L1SRI3_A0A1L1SRI3_MOUSE_REVERSED	|generic|tr_Q8VF23_Q8VF23_MOUSE_REVERSED|
"""index: 16595, intensity: 4578.0, mobility: 0.986"""	-0.628604	0.328534	1	PPELKSHPFLP	generic|chr11_-1_78696582_78696728_ENSMUST00000142739__IP_1130194_TX=10090_REVERSED|
"""index: 1504, intensity: 3382.0, mobility: 0.879"""	-0.628684	0.328796	1	YPVPCSGAPLD	generic|tr_A0A1Y7VJC5_A0A1Y7VJC5_MOUSE__II_3470761_REVERSED|
"""index: 11464, intensity: 4008.0, mobility: 1.061"""	-0.628767	0.329058	1	SQSGHPLQSFPRMAWGGTVCKRWYPWM	generic|IP_3484667_TX=10090_REVERSED|
"""index: 9904, intensity: 3568.0, mobility: 0.922"""	-0.628786	0.329233	1	PLNQLSPEKGEMTLLLEEFYL	generic|sp_Q8C0Q4_NEK11_MOUSE_REVERSED|
"""index: 1757, intensity: 3579.0, mobility: 0.863"""	-0.629004	0.329323	1	QLFLRDWCFRLMTNPGT	generic|tr_A0A0N4SUI5_A0A0N4SUI5_MOUSE_REVERSED	|generic|sp_Q924H9_DQX1_MOUSE_REVERSED|
"""index: 7057, intensity: 6695.0, mobility: 1.037"""	-0.629349	0.329584	1	EPPGSGGGPLSVTSNIQPSSVPGSFGP	generic|sp_P28704-2_RXRB_MOUSE__chr17_1_34037196_34037276_ENSMUST00000174033__II_1069650_REVERSED	|generic|tr_A0A068BES4_A0A068BES4_MOUSE__chr17_1_34037196_34037276_ENSMUST00000174033__II_1069634_REVERSED	|generic|tr_Q8VCR0_Q8VCR0_MOUSE__chr17_1_34037196_34037276_ENSMUST00000174033__II_1069634_REVERSED	|generic|tr_A0A068BD65_A0A068BD65_MOUSE__chr17_1_34037196_34037276_ENSMUST00000174033__II_1069634_REVERSED	|generic|tr_A0A068BIV0_A0A068BIV0_MOUSE__chr17_1_34037196_34037276_ENSMUST00000174033__II_1069634_REVERSED	|generic|tr_A0A068BGV8_A0A068BGV8_MOUSE__chr17_1_34037196_34037276_ENSMUST00000174033__II_1069634_REVERSED	|generic|sp_P28704_RXRB_MOUSE__chr17_1_34037196_34037276_ENSMUST00000174033__II_1069634_REVERSED	|generic|tr_A0A068BGT5_A0A068BGT5_MOUSE__chr17_1_34037196_34037276_ENSMUST00000174033__II_1069634_REVERSED	|generic|tr_A0A068BFV6_A0A068BFV6_MOUSE__chr17_1_34037196_34037276_ENSMUST00000174033__II_1069634_REVERSED	|generic|tr_Q3TWJ1_Q3TWJ1_MOUSE__chr17_1_34037196_34037276_ENSMUST00000174033__II_1069634_REVERSED|
"""index: 1679, intensity: 2942.0, mobility: 0.894"""	-0.629366	0.329759	1	HLRLLDYIATTLHDMSVQVPN	generic|tr_F8VPL2_F8VPL2_MOUSE__chr7_-1_116362554_116362631_ENSMUST00000206385__II_881858_REVERSED	|generic|sp_Q61194_P3C2A_MOUSE__chr7_-1_116362554_116362631_ENSMUST00000206385__II_881858_REVERSED	|generic|sp_Q61194-2_P3C2A_MOUSE__chr7_-1_116362554_116362631_ENSMUST00000206385__II_881875_REVERSED	|generic|tr_Q3UQN0_Q3UQN0_MOUSE__II_881858_REVERSED|
"""index: 6772, intensity: 7067.0, mobility: 0.970"""	-0.629534	0.329848	1	KEELEMSEREILTILTNCRRQLAMA	generic|IP_948359_TX=10090_REVERSED|
"""index: 3552, intensity: 3078.0, mobility: 0.968"""	-0.629839	0.33011	1	SMASARGSVAAMID	generic|sp_Q99NH0_ANR17_MOUSE__chr5_-1_90299985_90300095_ENSMUST00000200012__II_943171_REVERSED	|generic|tr_A0A0G2JDZ9_A0A0G2JDZ9_MOUSE__chr5_-1_90299985_90300095_ENSMUST00000200012__II_943171_REVERSED	|generic|tr_A0A1W2P6X1_A0A1W2P6X1_MOUSE__chr5_-1_90299985_90300095_ENSMUST00000200012_REVERSED|
"""index: 22441, intensity: 7330.0, mobility: 1.276"""	-0.629921	0.330371	1	CYIKYIDELPGKIQLFVEGIVQMAPEVDTTAEELLSLLK	generic|sp_Q80VK6_ARH38_MOUSE_REVERSED	|generic|sp_Q80VK6-1_ARH38_MOUSE_REVERSED|
"""index: 3194, intensity: 3348.0, mobility: 0.803"""	-0.630142	0.330633	1	SKKEMPGSIRMHR	generic|IP_876368_TX=10090_REVERSED	|generic|IP_876360_TX=10090_REVERSED|
"""index: 19857, intensity: 3959.0, mobility: 1.059"""	-0.630364	0.330894	1	VRQKQPQTQQQ	generic|tr_A0A1W2P7Q7_A0A1W2P7Q7_MOUSE_REVERSED	|generic|tr_A0A1W2P765_A0A1W2P765_MOUSE__chr10_-1_62780437_62780622_ENSMUST00000218229_REVERSED	|generic|sp_Q8CH18_CCAR1_MOUSE__chr10_-1_62780437_62780622_ENSMUST00000218229_REVERSED	|generic|sp_Q8CH18-2_CCAR1_MOUSE__chr10_-1_62780437_62780622_ENSMUST00000218229_REVERSED	|generic|sp_Q8CH18-3_CCAR1_MOUSE__chr10_-1_62780437_62780622_ENSMUST00000218229_REVERSED|
"""index: 1945, intensity: 2854.0, mobility: 0.805"""	-0.630464	0.331069	1	CYNHRGLGLAQSNTRW	generic|sp_P11214_TPA_MOUSE__chr8_1_22772782_22772814_ENSMUST00000210960__II_3500216_REVERSED	|generic|chr8_1_22775597_22775818_ENSMUST00000210960__IP_3500225_TX=10090_REVERSED|
"""index: 11306, intensity: 3197.0, mobility: 1.003"""	-0.630502	0.33133	1	NPPLELSWNDQLETDQPCLLTNYTQEKEIGEPEVIVS	generic|sp_Q61838_PZP_MOUSE_REVERSED|
"""index: 4981, intensity: 2982.0, mobility: 0.922"""	-0.630598	0.331505	1	ELHYVKDKVRMTMEYARIRK	generic|sp_P25801_RBTN2_MOUSE_REVERSED	|generic|tr_A2BHP1_A2BHP1_MOUSE_REVERSED	|generic|tr_A2BHP5_A2BHP5_MOUSE_REVERSED	|generic|tr_A2BHP3_A2BHP3_MOUSE_REVERSED	|generic|tr_A2BHP2_A2BHP2_MOUSE_REVERSED|
"""index: 24634, intensity: 2585.0, mobility: 1.285"""	-0.630898	0.331679	1	ICLLFLSRRC	generic|IP_2432547_TX=10090_REVERSED|
"""index: 11985, intensity: 3375.0, mobility: 0.914"""	-0.631147	0.331681	1	AVVVVMCLTVPVFLMIVHKAGYKLT	generic|chr12_1_83712400_83712564_ENSMUST00000221993_REVERSED	|generic|sp_P49769_PSN1_MOUSE__chr12_1_83723021_83723062_ENSMUST00000221993_REVERSED	|generic|sp_P49769-2_PSN1_MOUSE__chr12_1_83723021_83723062_ENSMUST00000221993_REVERSED|
"""index: 16940, intensity: 27154.0, mobility: 0.999"""	-0.631725	0.331682	1	HKGKLLFQPCL	generic|IP_927788_TX=10090_REVERSED|
"""index: 16117, intensity: 4092.0, mobility: 1.159"""	-0.632449	0.331943	1	RFAKWCTVEEEVQER	generic|IP_924287_TX=10090_REVERSED|
"""index: 7583, intensity: 5742.0, mobility: 1.005"""	-0.632482	0.332203	1	ILGQQMQTKVETVPQLKSSRESDPSHLPEPE	generic|sp_Q6GYP7_RGPA1_MOUSE__chr12_-1_55676400_55676690_ENSMUST00000220017_REVERSED	|generic|sp_Q6GYP7-2_RGPA1_MOUSE__chr12_-1_55676400_55676690_ENSMUST00000220017_REVERSED	|generic|sp_Q6GYP7-3_RGPA1_MOUSE__chr12_-1_55676400_55676690_ENSMUST00000220017_REVERSED	|generic|sp_Q6GYP7-5_RGPA1_MOUSE__chr12_-1_55676400_55676690_ENSMUST00000220017_REVERSED	|generic|sp_Q6GYP7-6_RGPA1_MOUSE__chr12_-1_55676400_55676690_ENSMUST00000220017_REVERSED	|generic|tr_B7ZNA3_B7ZNA3_MOUSE__chr12_-1_55676400_55676690_ENSMUST00000220017_REVERSED	|generic|tr_A0A1W2P712_A0A1W2P712_MOUSE__chr12_-1_55676400_55676690_ENSMUST00000220017_REVERSED	|generic|tr_A0A1W2P832_A0A1W2P832_MOUSE__chr12_-1_55676400_55676690_ENSMUST00000220017_REVERSED	|generic|tr_A0A2I3BRX9_A0A2I3BRX9_MOUSE__chr12_-1_55676400_55676690_ENSMUST00000220017_REVERSED|
"""index: 15531, intensity: 3946.0, mobility: 1.013"""	-0.632551	0.332464	1	RLEAERAKNQDLFEETFIPVDF	generic|tr_Q05DT2_Q05DT2_MOUSE__II_1146795_REVERSED	|generic|tr_Q3U1X5_Q3U1X5_MOUSE__II_1146788_REVERSED	|generic|sp_Q9Z104_HM20B_MOUSE__II_1146788_REVERSED	|generic|tr_F7AVN4_F7AVN4_MOUSE_REVERSED	|generic|tr_E9Q2W1_E9Q2W1_MOUSE_REVERSED|
"""index: 4259, intensity: 2914.0, mobility: 0.749"""	-0.63273	0.332725	1	TSTLPAAK	generic|IP_3479364_TX=10090_REVERSED	|generic|IP_1101987_TX=10090_REVERSED|
"""index: 3477, intensity: 4699.0, mobility: 0.921"""	-0.632776	0.332986	1	NRKEQMAAEFNLQLIKNLVTVWEEMEAESDAALL	generic|tr_Q7TN11_Q7TN11_MOUSE__chr14_-1_121595538_121595603_ENSMUST00000212416__II_2454734_REVERSED	|generic|sp_Q8BIK4-2_DOCK9_MOUSE__chr14_-1_121595538_121595603_ENSMUST00000212416__II_2454734_REVERSED	|generic|tr_F8VPN7_F8VPN7_MOUSE__chr14_-1_121595538_121595603_ENSMUST00000212416__II_2454734_REVERSED	|generic|tr_B2RY79_B2RY79_MOUSE__chr14_-1_121595538_121595603_ENSMUST00000212416__II_2454734_REVERSED	|generic|tr_B2RXS7_B2RXS7_MOUSE__chr14_-1_121595538_121595603_ENSMUST00000212416__II_2454734_REVERSED	|generic|tr_A0A1D5RMM1_A0A1D5RMM1_MOUSE__chr14_-1_121595538_121595603_ENSMUST00000212416__II_2454734_REVERSED	|generic|tr_E9QMR2_E9QMR2_MOUSE__chr14_-1_121595538_121595603_ENSMUST00000212416__II_2454734_REVERSED	|generic|sp_Q8BIK4_DOCK9_MOUSE__chr14_-1_121595538_121595603_ENSMUST00000212416_REVERSED	|generic|tr_A0A1D5RLE0_A0A1D5RLE0_MOUSE__chr14_-1_121595538_121595603_ENSMUST00000212416_REVERSED	|generic|tr_B2RY08_B2RY08_MOUSE__chr14_-1_121595538_121595603_ENSMUST00000212416_REVERSED	|generic|tr_A0A5F8MPL9_A0A5F8MPL9_MOUSE__chr14_-1_121595538_121595603_ENSMUST00000212416_REVERSED|
"""index: 13689, intensity: 2950.0, mobility: 0.838"""	-0.632816	0.33316	1	EPFVGIEIAQEAKLVIDA	generic|sp_Q8CBQ5_P4K2B_MOUSE_REVERSED|
"""index: 15860, intensity: 3047.0, mobility: 1.138"""	-0.633054	0.33342	1	TPGLTQRLAWSLLHTATHKVMCGMRWAKDVY	generic|sp_Q14CH7_SYAM_MOUSE__chr17_1_45514564_45514641_ENSMUST00000233523__II_3462144_REVERSED|
"""index: 6859, intensity: 6234.0, mobility: 0.960"""	-0.633279	0.333681	1	YFMPQHLSSETRIVHLIMCNGLFVMAYITSFPIAFFYYVELG	generic|tr_F8VQI7_F8VQI7_MOUSE_REVERSED|
"""index: 17349, intensity: 4970.0, mobility: 0.915"""	-0.633313	0.333941	1	FSFVQNLNPM	generic|chr2_1_83858218_83858295_ENSMUST00000051454__IP_1005963_TX=10090_REVERSED|
"""index: 7726, intensity: 14943.0, mobility: 0.915"""	-0.633338	0.333941	1	LGQSAVVVATPVAVAAAAAAAAALDLMWWIRM	generic|chr15_-1_37448276_37459353_ENSMUST00000120746__IP_1085964_TX=10090_REVERSED|
"""index: 3274, intensity: 3547.0, mobility: 0.890"""	-0.633851	0.334027	1	AEALDDNYNALRGLALAATQQITPV	generic|II_1080126_TX=10090_REVERSED	|generic|tr_G3UWQ4_G3UWQ4_MOUSE_REVERSED	|generic|tr_Q3V0U9_Q3V0U9_MOUSE_REVERSED	|generic|sp_Q9JLI7_SPAG6_MOUSE_REVERSED|
"""index: 2870, intensity: 2595.0, mobility: 1.067"""	-0.633909	0.334027	1	SLIEPASSEMSFMFM	generic|IP_3489800_TX=10090_REVERSED|
"""index: 12756, intensity: 3226.0, mobility: 0.975"""	-0.634083	0.334027	1	EPNEVEEEVERAHKDALAILSSSIDRR	generic|tr_M1VHG3_M1VHG3_MOUSE_REVERSED	|generic|tr_M1VB37_M1VB37_MOUSE_REVERSED	|generic|tr_M1VHG6_M1VHG6_MOUSE_REVERSED	|generic|tr_M1VQI8_M1VQI8_MOUSE__chr12_1_113131383_113131463_ENSMUST00000009099_REVERSED	|generic|tr_F8WHY8_F8WHY8_MOUSE_REVERSED|
"""index: 7436, intensity: 5720.0, mobility: 1.061"""	-0.634477	0.334199	1	IYVYRILFNHLGVDFYRWMGTFSFMTSVCRPLPPPTLGDLRM	generic|tr_A0A0A6YWJ4_A0A0A6YWJ4_MOUSE_REVERSED	|generic|sp_Q8BMT9_HHAT_MOUSE_REVERSED	|generic|sp_Q8BMT9-2_HHAT_MOUSE_REVERSED|
"""index: 18426, intensity: 3861.0, mobility: 1.083"""	-0.634616	0.334199	1	QINEHSFGPRQPQFSIIKLTMLTQVPIM	generic|chr8_1_45819572_45820588_ENSMUST00000153798_REVERSED|
"""index: 5265, intensity: 4790.0, mobility: 0.920"""	-0.635152	0.334372	1	QSRTKTEVTASLMAPIGPSKMR	generic|IP_871551_TX=10090_REVERSED	|generic|IP_871545_TX=10090_REVERSED	|generic|IP_871548_TX=10090_REVERSED|
"""index: 27, intensity: 10811.0, mobility: 0.873"""	-0.635197	0.334631	1	IPLDGPYKVS	generic|tr_Q3U024_Q3U024_MOUSE_REVERSED	|generic|tr_Q3U194_Q3U194_MOUSE_REVERSED	|generic|sp_Q8K2W3_TXD11_MOUSE_REVERSED	|generic|tr_Q3U1N6_Q3U1N6_MOUSE_REVERSED|
"""index: 19105, intensity: 3275.0, mobility: 0.899"""	-0.635297	0.334891	1	WLSLPALAFALFTPRNFFGAAL	generic|sp_Q8BTP0_PIGZ_MOUSE_REVERSED|
"""index: 2779, intensity: 3828.0, mobility: 0.841"""	-0.635864	0.335151	1	ISSNLEELD	generic|tr_Q3UFK1_Q3UFK1_MOUSE__chr10_-1_18214124_18214171_ENSMUST00000173962_REVERSED	|generic|tr_G3UZ16_G3UZ16_MOUSE__chr10_-1_18214124_18214171_ENSMUST00000173962_REVERSED	|generic|tr_G3UX80_G3UX80_MOUSE__chr10_-1_18214124_18214171_ENSMUST00000173962_REVERSED|
"""index: 8436, intensity: 5740.0, mobility: 1.169"""	-0.635875	0.335236	1	PYDRKRATDITPIPMSEGGISDMPKRKRDEAARSEKFASELRI	generic|tr_Q8VE76_Q8VE76_MOUSE_REVERSED|
"""index: 20691, intensity: 3088.0, mobility: 1.134"""	-0.636023	0.335409	1	TSAPAVGNLVGQVHNAELAYNLIGALDGIHIWPFFQRGSGIPGGLGLR	generic|sp_Q5M8N4_D39U1_MOUSE_REVERSED|
"""index: 10170, intensity: 4246.0, mobility: 1.140"""	-0.636158	0.335581	1	SADWVVVTHDFSGTIIRDGSTDFSLSIIEAL	generic|tr_D3Z7A5_D3Z7A5_MOUSE__II_1032689_REVERSED	|generic|tr_Q9D4T2_Q9D4T2_MOUSE__II_1032689_REVERSED|
"""index: 20131, intensity: 2678.0, mobility: 1.229"""	-0.63629	0.33584	1	ELARFYNMFEQTPIKFTELLGTDQFLTYM	generic|tr_E9QLQ3_E9QLQ3_MOUSE_REVERSED	|generic|sp_Q61409_PDE3B_MOUSE_REVERSED|
"""index: 13465, intensity: 2995.0, mobility: 0.994"""	-0.636425	0.3361	1	EFRFAYMRIRCMFDDQVRSFVIGPIFSW	generic|IP_953431_TX=10090_REVERSED|
"""index: 9572, intensity: 3042.0, mobility: 1.071"""	-0.636486	0.336357	1	LSLMLKNQPTQTDWVMIELTTELWEFDLVELITESKKLFANM	generic|IP_965801_TX=10090_REVERSED|
"""index: 13077, intensity: 6705.0, mobility: 0.895"""	-0.636628	0.336357	1	RKYTAQKP	generic|sp_Q99K10-2_NLGN1_MOUSE_REVERSED|
"""index: 563, intensity: 2507.0, mobility: 0.962"""	-0.636907	0.336528	1	GFVHLDLLSHLFLTLNYPFWLMFF	generic|sp_O08707_ACKR2_MOUSE_REVERSED|
"""index: 2064, intensity: 3210.0, mobility: 0.875"""	-0.636953	0.336788	1	GRKESLLWLCARGWE	generic|IP_1136234_TX=10090_REVERSED|
"""index: 11622, intensity: 12265.0, mobility: 0.847"""	-0.636968	0.336872	1	VREVAMAR	generic|II_855160_TX=10090_REVERSED	|generic|tr_Q543E3_Q543E3_MOUSE_REVERSED|
"""index: 17560, intensity: 6191.0, mobility: 0.928"""	-0.637297	0.337044	1	YFSQRLLIR	generic|IP_872850_TX=10090_REVERSED|
"""index: 20475, intensity: 3305.0, mobility: 0.932"""	-0.637376	0.337303	1	HRGKCKKEKQKNQGI	generic|IP_3487644_TX=10090_REVERSED|
"""index: 4006, intensity: 3195.0, mobility: 0.837"""	-0.637485	0.337561	1	SSRVIYTLNWFVWTT	generic|IP_1045780_TX=10090_REVERSED|
"""index: 13014, intensity: 5457.0, mobility: 0.954"""	-0.63767	0.33782	1	TESQQSMFAKREGPVSETAVIQ	generic|tr_Q8BN38_Q8BN38_MOUSE__II_3474964_REVERSED	|generic|sp_P97412_LYST_MOUSE_REVERSED	|generic|sp_P97412-2_LYST_MOUSE_REVERSED	|generic|tr_G5E8Q0_G5E8Q0_MOUSE_REVERSED|
"""index: 11090, intensity: 2972.0, mobility: 1.125"""	-0.637719	0.337992	1	EDEWCVRSGQLLLISCFFSHEVTALEL	generic|IP_1047793_TX=10090_REVERSED|
"""index: 16704, intensity: 5417.0, mobility: 0.901"""	-0.637784	0.338251	1	RHERITSQM	generic|sp_Q6PFX9_TNKS1_MOUSE__chr8_-1_34867690_34867776_ENSMUST00000209904__II_3500806_REVERSED	|generic|sp_Q6PFX9-2_TNKS1_MOUSE__chr8_-1_34867690_34867776_ENSMUST00000209904__II_3500806_REVERSED	|generic|II_3500802_TX=10090_REVERSED|
"""index: 4357, intensity: 2508.0, mobility: 0.758"""	-0.637894	0.338334	1	PRVMEYGAEPR	generic|IP_2450196_TX=10090_REVERSED	|generic|IP_2450188_TX=10090_REVERSED|
"""index: 17686, intensity: 3640.0, mobility: 1.081"""	-0.638031	0.338593	1	RDGLLWECAANQQNNNVRLADIVEKEDFGMEML	generic|sp_Q8VDI7_UBAC1_MOUSE__II_1016384_REVERSED	|generic|tr_F6Z1E7_F6Z1E7_MOUSE_REVERSED|
"""index: 14985, intensity: 32310.0, mobility: 0.941"""	-0.638066	0.338764	1	RNKRLVPHS	generic|sp_Q7TPD1_FBX11_MOUSE__chr17_-1_87992046_87992147_ENSMUST00000135639__II_1060075_REVERSED	|generic|sp_Q7TPD1-2_FBX11_MOUSE__chr17_-1_87992046_87992147_ENSMUST00000135639__II_1060075_REVERSED	|generic|sp_Q7TPD1-3_FBX11_MOUSE__chr17_-1_87992046_87992147_ENSMUST00000135639__II_1060075_REVERSED	|generic|tr_Q3V178_Q3V178_MOUSE__chr17_-1_87992046_87992147_ENSMUST00000135639_REVERSED|
"""index: 12932, intensity: 6295.0, mobility: 0.981"""	-0.638301	0.338847	1	TSTPLYASGGLLMELSFQVKDQEMGERARW	generic|IP_1022026_TX=10090_REVERSED|
"""index: 14093, intensity: 3444.0, mobility: 1.027"""	-0.638677	0.339106	1	LSFPSSVAATMAQGSCGVLPMLP	generic|chrX_-1_8127944_8128153_ENSMUST00000033506_REVERSED|
"""index: 18226, intensity: 3127.0, mobility: 1.044"""	-0.638692	0.339364	1	DNVLQQEKEEYTFTETKIHCAKSRLAMNEEELERLKEHLM	generic|tr_Q8BZ57_Q8BZ57_MOUSE__II_1038786_REVERSED	|generic|tr_Q6P9N8_Q6P9N8_MOUSE__II_1038786_REVERSED	|generic|tr_G3UYW9_G3UYW9_MOUSE__chr1_-1_58904121_58904159_ENSMUST00000027186_REVERSED|
"""index: 23285, intensity: 22195.0, mobility: 1.091"""	-0.638733	0.339447	1	VFVEDDHGSLTHLLQGTVSNWVKLLFNNVATIVTTDYRDWAVMTV	generic|sp_A2AHJ4_BRWD3_MOUSE__II_831030_REVERSED|
"""index: 2691, intensity: 2798.0, mobility: 0.962"""	-0.638959	0.339706	1	RSNHDVFFPWG	generic|tr_A6H663_A6H663_MOUSE_REVERSED	|generic|sp_Q9JLV1_BAG3_MOUSE_REVERSED	|generic|tr_Q3TAM9_Q3TAM9_MOUSE_REVERSED|
"""index: 11831, intensity: 3822.0, mobility: 1.045"""	-0.639021	0.339876	1	PLFSERICCEMRRLCIIKSSF	generic|sp_P50652_FANCC_MOUSE__II_1105797_REVERSED	|generic|tr_A0A1Y7VKS5_A0A1Y7VKS5_MOUSE__II_1105797_REVERSED	|generic|tr_Q8CBR3_Q8CBR3_MOUSE__II_1105797_REVERSED	|generic|tr_Q3UI88_Q3UI88_MOUSE__II_1105797_REVERSED	|generic|tr_E9QAE8_E9QAE8_MOUSE__II_1105808_REVERSED	|generic|II_1105803_TX=10090_REVERSED	|generic|tr_Q3V2X6_Q3V2X6_MOUSE_REVERSED|
"""index: 6210, intensity: 4976.0, mobility: 0.858"""	-0.639174	0.339959	1	DLVHLLFDQNEIGYVRDLFLVMS	generic|tr_A0A1L1SQG7_A0A1L1SQG7_MOUSE_REVERSED	|generic|sp_E9PZQ0_RYR1_MOUSE_REVERSED	|generic|tr_K3W4M2_K3W4M2_MOUSE_REVERSED|
"""index: 16212, intensity: 3829.0, mobility: 0.893"""	-0.639298	0.340041	1	EFVAIIPKNVDAILEYR	generic|tr_A0A2X0U4P8_A0A2X0U4P8_MOUSE__II_1032947_REVERSED	|generic|tr_A0A087WQ86_A0A087WQ86_MOUSE__chr1_-1_80615288_80615344_ENSMUST00000191505__II_1032947_REVERSED	|generic|tr_E9QM99_E9QM99_MOUSE__chr1_-1_80615288_80615344_ENSMUST00000191505__II_1032947_REVERSED	|generic|sp_Q8BZN6_DOC10_MOUSE__chr1_-1_80615288_80615344_ENSMUST00000191505__II_1032947_REVERSED	|generic|sp_Q8BZN6-2_DOC10_MOUSE__chr1_-1_80615288_80615344_ENSMUST00000191505__II_1032947_REVERSED	|generic|sp_Q8BZN6-3_DOC10_MOUSE__chr1_-1_80615288_80615344_ENSMUST00000191505__II_1032947_REVERSED	|generic|sp_Q8BZN6-4_DOC10_MOUSE__chr1_-1_80615288_80615344_ENSMUST00000191505__II_1032947_REVERSED	|generic|tr_A0A087WS26_A0A087WS26_MOUSE__II_1032947_REVERSED	|generic|tr_A0A087WRP5_A0A087WRP5_MOUSE__chr1_-1_80615288_80615344_ENSMUST00000191505__II_1032947_REVERSED	|generic|tr_A0A0R4J2B7_A0A0R4J2B7_MOUSE__II_1032947_REVERSED	|generic|tr_B2RWY0_B2RWY0_MOUSE__chr1_-1_80615288_80615344_ENSMUST00000191505__II_1032947_REVERSED|
"""index: 20840, intensity: 3326.0, mobility: 1.023"""	-0.639503	0.340299	1	CRVGCNQRWFIH	generic|sp_Q80XL1_CBLC_MOUSE__II_891925_REVERSED	|generic|tr_G3X9U0_G3X9U0_MOUSE__II_891925_REVERSED	|generic|tr_Q2TA94_Q2TA94_MOUSE__II_891925_REVERSED	|generic|sp_Q80XL1-2_CBLC_MOUSE_REVERSED|
"""index: 12320, intensity: 3661.0, mobility: 0.984"""	-0.639504	0.340469	1	GSAESWVLSESYRVNALLATHAFPHCQTVYCLKWSVT	generic|IP_914394_TX=10090_REVERSED|
"""index: 10954, intensity: 6848.0, mobility: 0.791"""	-0.639658	0.340552	1	LAACLFGT	generic|IP_929118_TX=10090_REVERSED	|generic|IP_3486916_TX=10090_REVERSED|
"""index: 20806, intensity: 3157.0, mobility: 0.925"""	-0.640139	0.340809	1	VQCLYCEVIIKVAIVEPLS	generic|IP_3492281_TX=10090_REVERSED|
"""index: 6658, intensity: 9965.0, mobility: 0.951"""	-0.640159	0.341067	1	QEMKVKPPRLFTWNKKEKMGKTNAQFNRWSDVRCDRSEEF	generic|IP_3502853_TX=10090_REVERSED|
"""index: 25380, intensity: 7977.0, mobility: 1.362"""	-0.640171	0.341237	1	FPIVNSIYIFLIGLLFSLSDL	generic|IP_1020791_TX=10090_REVERSED|
"""index: 22564, intensity: 15417.0, mobility: 0.921"""	-0.640187	0.341489	1	LAEIQEQTFSTRNRQLKR	generic|tr_Q8VBX9_Q8VBX9_MOUSE__chr2_1_105696287_105696355_ENSMUST00000111088__II_786834_REVERSED	|generic|sp_P63015_PAX6_MOUSE__chr2_1_105696287_105696355_ENSMUST00000111088__II_786834_REVERSED	|generic|sp_P63015-2_PAX6_MOUSE__chr2_1_105696287_105696355_ENSMUST00000111088__II_786834_REVERSED	|generic|sp_P63015-3_PAX6_MOUSE__chr2_1_105696287_105696355_ENSMUST00000111088__II_786834_REVERSED	|generic|tr_Q8VHL9_Q8VHL9_MOUSE_REVERSED	|generic|tr_Q8VDB3_Q8VDB3_MOUSE_REVERSED	|generic|tr_A2A412_A2A412_MOUSE_REVERSED	|generic|tr_Q8VDB7_Q8VDB7_MOUSE_REVERSED|
"""index: 18020, intensity: 2667.0, mobility: 1.191"""	-0.640209	0.341489	1	SHYVHYMKKTQLSAWAFYGQTQLESVVELL	generic|tr_B1AUY3_B1AUY3_MOUSE__II_834289_REVERSED|
"""index: 11309, intensity: 2959.0, mobility: 0.999"""	-0.640863	0.341658	1	SKSCHVPPTPPPVHWMFCIQFSPFQVDGLETIFMLPL	generic|IP_856426_TX=10090_REVERSED|
"""index: 9496, intensity: 3729.0, mobility: 1.130"""	-0.64096	0.341916	1	NRLARKMDRNRLSYIFPNLMPTVVTYMM	generic|tr_Q8VGJ7_Q8VGJ7_MOUSE_REVERSED|
"""index: 2810, intensity: 2736.0, mobility: 0.935"""	-0.6411	0.342071	1	GRVQTPDGPLMNVRHPTQQGPFE	generic|IP_856802_TX=10090_REVERSED|
"""index: 14367, intensity: 3812.0, mobility: 1.070"""	-0.641289	0.342071	1	MEAKELEMELHERERRLNEMDKNEQ	generic|tr_A0A087WQD0_A0A087WQD0_MOUSE__chr14_1_47707242_47707283_ENSMUST00000189986__II_1099268_REVERSED	|generic|tr_A0A087WS04_A0A087WS04_MOUSE__chr14_1_47707242_47707283_ENSMUST00000189986__II_1099268_REVERSED	|generic|tr_A0A087WP85_A0A087WP85_MOUSE__chr14_1_47707242_47707283_ENSMUST00000189986__II_1099268_REVERSED	|generic|tr_A0A087WS23_A0A087WS23_MOUSE__chr14_1_47707242_47707283_ENSMUST00000189986__II_1099268_REVERSED	|generic|tr_A0A087WPX0_A0A087WPX0_MOUSE__chr14_1_47707242_47707283_ENSMUST00000189986__II_1099268_REVERSED	|generic|sp_Q61595_KTN1_MOUSE__chr14_1_47707242_47707283_ENSMUST00000189986__II_1099268_REVERSED	|generic|sp_Q61595-4_KTN1_MOUSE__chr14_1_47707242_47707283_ENSMUST00000189986__II_1099268_REVERSED	|generic|sp_Q61595-5_KTN1_MOUSE__chr14_1_47707242_47707283_ENSMUST00000189986__II_1099268_REVERSED	|generic|sp_Q61595-6_KTN1_MOUSE__chr14_1_47707242_47707283_ENSMUST00000189986__II_1099268_REVERSED	|generic|sp_Q61595-10_KTN1_MOUSE__chr14_1_47707242_47707283_ENSMUST00000189986__II_1099268_REVERSED	|generic|sp_Q61595-11_KTN1_MOUSE__chr14_1_47707242_47707283_ENSMUST00000189986__II_1099268_REVERSED	|generic|sp_Q61595-13_KTN1_MOUSE__chr14_1_47707242_47707283_ENSMUST00000189986__II_1099268_REVERSED	|generic|sp_Q61595-16_KTN1_MOUSE__chr14_1_47707242_47707283_ENSMUST00000189986__II_1099268_REVERSED	|generic|tr_F8VQC7_F8VQC7_MOUSE__chr14_1_47707242_47707283_ENSMUST00000189986__II_1099268_REVERSED	|generic|tr_A0A087WQ25_A0A087WQ25_MOUSE__chr14_1_47707242_47707283_ENSMUST00000189986__II_1099268_REVERSED	|generic|tr_A0A087WNW3_A0A087WNW3_MOUSE__chr14_1_47707242_47707283_ENSMUST00000189986__II_1099268_REVERSED	|generic|tr_A0A087WQQ5_A0A087WQQ5_MOUSE__chr14_1_47707242_47707283_ENSMUST00000189986__II_1099268_REVERSED|
"""index: 1147, intensity: 3529.0, mobility: 0.877"""	-0.641389	0.342071	1	IEPVDTWDGI	generic|tr_Q8BVB4_Q8BVB4_MOUSE_REVERSED|
"""index: 2963, intensity: 5396.0, mobility: 1.032"""	-0.642026	0.342153	1	RMEKKKGKRTLKKVKKMMIMTMTRSLREM	generic|chr10_1_111494262_111496082_ENSMUST00000065917__IP_1144655_TX=10090_REVERSED|
"""index: 15958, intensity: 6157.0, mobility: 1.008"""	-0.642312	0.342234	1	QIWDVYNCVKTYVGPNDKLACGYGWSVIGQL	generic|tr_Q9R0T7_Q9R0T7_MOUSE_REVERSED	|generic|tr_Q9QUK9_Q9QUK9_MOUSE_REVERSED	|generic|tr_G3UXD0_G3UXD0_MOUSE_REVERSED|
"""index: 22085, intensity: 3592.0, mobility: 0.991"""	-0.64263	0.342402	1	RTHATSLVYRM	generic|IP_1080690_TX=10090_REVERSED|
"""index: 8047, intensity: 5616.0, mobility: 1.055"""	-0.64295	0.342659	1	WMFSKKSMRKRKKAKIPEDENMEEMLEQEEKIASMSFQWK	generic|tr_A0A494B9W7_A0A494B9W7_MOUSE_REVERSED|
"""index: 6836, intensity: 5351.0, mobility: 1.080"""	-0.643184	0.342916	1	KLQNTNLLEPYKVLMRALYEGLEQDNLNEYPAQRSEVDPIWA	generic|sp_Q03517_SCG2_MOUSE_REVERSED	|generic|tr_Q4W8U9_Q4W8U9_MOUSE_REVERSED|
"""index: 16374, intensity: 6147.0, mobility: 1.247"""	-0.643299	0.343084	1	TFWAPRLSLFGGAEAKWTSPN	generic|IP_860038_TX=10090_REVERSED|
"""index: 23158, intensity: 8383.0, mobility: 1.151"""	-0.643448	0.343341	1	EMSIVRLHDEENVWVLFSKNDNHWIGRADPWDRAMGSALLLPSV	generic|tr_A2RTA0_A2RTA0_MOUSE_REVERSED	|generic|tr_Q9D6U7_Q9D6U7_MOUSE_REVERSED	|generic|tr_A0A0J9YKD4_A0A0J9YKD4_MOUSE_REVERSED	|generic|sp_KCRM_HUMAN__REVERSED|
"""index: 11656, intensity: 4629.0, mobility: 0.782"""	-0.643587	0.343598	1	FINGGPLR	generic|tr_B9EIT1_B9EIT1_MOUSE_REVERSED	|generic|tr_A0A494BA58_A0A494BA58_MOUSE_REVERSED	|generic|tr_B7ZN16_B7ZN16_MOUSE_REVERSED	|generic|sp_Q3U4I7_PYRD2_MOUSE_REVERSED|
"""index: 9638, intensity: 31204.0, mobility: 1.051"""	-0.643656	0.343766	1	PSQDLPCPHSQSLGPSQRAGAISLRPSYRSRL	generic|IP_843516_TX=10090_REVERSED|
"""index: 14967, intensity: 4604.0, mobility: 0.894"""	-0.643799	0.343926	1	FEPGWAKKP	generic|IP_1063091_TX=10090_REVERSED|
"""index: 2473, intensity: 2544.0, mobility: 1.048"""	-0.643953	0.343926	1	YMNCNQNIKLPHR	generic|IP_3492225_TX=10090_REVERSED|
"""index: 10629, intensity: 2588.0, mobility: 1.185"""	-0.644195	0.344094	1	WLQSLFAQDELLIGNYLSFWGEIVLHIF	generic|sp_P70245_EBP_MOUSE__chrX_-1_8185610_8185816_ENSMUST00000140011__II_837569_REVERSED	|generic|tr_A2AC29_A2AC29_MOUSE_REVERSED|
"""index: 9630, intensity: 5752.0, mobility: 1.037"""	-0.644312	0.344166	1	SWKGATPLIRPTCGFPQQREQT	generic|IP_838000_TX=10090_REVERSED|
"""index: 18209, intensity: 2518.0, mobility: 1.176"""	-0.644608	0.344166	1	CDSLRPRYFAPHPRYMEEEAYRKTFLYVSMVG	generic|tr_B9EJ14_B9EJ14_MOUSE_REVERSED	|generic|tr_Q8C061_Q8C061_MOUSE_REVERSED|
"""index: 4231, intensity: 2901.0, mobility: 0.752"""	-0.644726	0.344334	1	VCCQQLKQCFLE	generic|IP_947623_TX=10090_REVERSED	|generic|sp_Q6PD03_2A5A_MOUSE__chr1_-1_191358921_191359010_ENSMUST00000191925_REVERSED	|generic|tr_Q3ULN8_Q3ULN8_MOUSE__chr1_-1_191357788_191357820_ENSMUST00000191925_REVERSED|
"""index: 12496, intensity: 6748.0, mobility: 1.059"""	-0.644801	0.344589	1	WWWWWWWWWWWRVTGK	generic|IP_1129357_TX=10090_REVERSED|
"""index: 8843, intensity: 40090.0, mobility: 0.896"""	-0.644897	0.344669	1	ISSNLLDLLLIDASAEVCA	generic|IP_1021458_TX=10090_REVERSED|
"""index: 9066, intensity: 3760.0, mobility: 0.972"""	-0.645178	0.344819	1	KGRHYHLATYMKYRSSDPVKHQPCYQSLIT	generic|IP_867963_TX=10090_REVERSED|
"""index: 4133, intensity: 3466.0, mobility: 0.859"""	-0.645217	0.344819	1	QHALGKPMGPHRLPK	generic|sp_Q9JLN9_MTOR_MOUSE__chr4_1_148547604_148547690_ENSMUST00000129715__II_952476_REVERSED	|generic|tr_Q3T9E1_Q3T9E1_MOUSE_REVERSED|
"""index: 5777, intensity: 3159.0, mobility: 0.967"""	-0.645761	0.344819	1	GERGMQRPSASSLVNRECSYHCVQLGR	generic|IP_1046487_TX=10090_REVERSED|
"""index: 5838, intensity: 2810.0, mobility: 1.113"""	-0.646012	0.344986	1	DQLIWDTIRGTFFPIAMEGLCSLILL	generic|tr_Q9QWR3_Q9QWR3_MOUSE__II_1069540_REVERSED	|generic|sp_P21958_TAP1_MOUSE__II_1069527_REVERSED	|generic|II_1069535_TX=10090_REVERSED	|generic|tr_Q5D0F3_Q5D0F3_MOUSE_REVERSED	|generic|tr_Q3U543_Q3U543_MOUSE_REVERSED	|generic|tr_A0A068BER1_A0A068BER1_MOUSE_REVERSED	|generic|tr_Q62429_Q62429_MOUSE_REVERSED	|generic|tr_Q3U6V4_Q3U6V4_MOUSE_REVERSED	|generic|tr_Q3TBA3_Q3TBA3_MOUSE_REVERSED	|generic|tr_Q62428_Q62428_MOUSE_REVERSED|
"""index: 5756, intensity: 98910.0, mobility: 0.874"""	-0.646166	0.345153	1	GGGGSSGAGGAGGAGPGPPSLLEAEFLPQDILLG	generic|sp_Q5ND04_HSF5_MOUSE_REVERSED|
"""index: 7920, intensity: 5704.0, mobility: 0.922"""	-0.646416	0.345399	1	HLSQAEEQAQTLFIGVQRGAEG	generic|IP_1096087_TX=10090_REVERSED|
"""index: 12567, intensity: 5002.0, mobility: 1.021"""	-0.646445	0.345399	1	WMFMSLVCVTSRVGYGSMLVDRLMLFHVLPVPE	generic|IP_915074_TX=10090_REVERSED|
"""index: 40, intensity: 9062.0, mobility: 0.927"""	-0.646646	0.345566	1	METGIEHFRK	generic|sp_Q9EPZ6_TBX18_MOUSE_REVERSED	|generic|tr_Q8C003_Q8C003_MOUSE_REVERSED	|generic|tr_G3X919_G3X919_MOUSE_REVERSED	|generic|tr_A6H5Z1_A6H5Z1_MOUSE_REVERSED|
"""index: 23316, intensity: 20514.0, mobility: 1.132"""	-0.646895	0.345732	1	VAGSGEVGPSDLSASGNSVHDSSEYGSETRQMQWSTGPGRSE	generic|II_976509_TX=10090_REVERSED	|generic|sp_P15975_UBP53_MOUSE__chr3_-1_122961151_122961183_ENSMUST00000199329_REVERSED|
"""index: 4273, intensity: 3860.0, mobility: 0.898"""	-0.64709	0.345987	1	NYVEAASEYQ	generic|sp_Q715T0_TXND3_MOUSE__II_3475154_REVERSED	|generic|sp_Q715T0-2_TXND3_MOUSE__II_3475137_REVERSED	|generic|II_3475155_TX=10090_REVERSED|
"""index: 20146, intensity: 3365.0, mobility: 0.925"""	-0.647249	0.346242	1	VPPFAPIAAAPQ	generic|sp_Q8CGF7-3_TCRG1_MOUSE_REVERSED	|generic|sp_Q8CGF7_TCRG1_MOUSE__chr18_1_42574636_42574719_ENSMUST00000173642_REVERSED	|generic|sp_Q8CGF7-2_TCRG1_MOUSE__chr18_1_42574636_42574719_ENSMUST00000173642_REVERSED	|generic|tr_A0A494B9N0_A0A494B9N0_MOUSE_REVERSED	|generic|chr18_1_42530740_42530919_ENSMUST00000173642_REVERSED	|generic|tr_A0A494B9W7_A0A494B9W7_MOUSE_REVERSED|
"""index: 4999, intensity: 2969.0, mobility: 0.829"""	-0.647368	0.34632	1	HMHFLNVKSLVGIDFGLL	generic|IP_1054638_TX=10090_REVERSED|
"""index: 7970, intensity: 3068.0, mobility: 0.995"""	-0.647395	0.346487	1	KMSLSCPGTAASDGIWNFNKPQL	generic|sp_A4Q9F6_TTL13_MOUSE__II_890089_REVERSED	|generic|tr_A6H647_A6H647_MOUSE__II_890099_REVERSED|
"""index: 20315, intensity: 9531.0, mobility: 1.170"""	-0.647583	0.346741	1	QKYFSYFKLMMENTPQFSGNKPLSQIVKVAAEFRTEYVSPTDAME	generic|tr_A0A2I3BQ50_A0A2I3BQ50_MOUSE__II_3496818_REVERSED	|generic|tr_Q5CZX6_Q5CZX6_MOUSE__II_3490778_REVERSED	|generic|tr_A0A2I3BQH8_A0A2I3BQH8_MOUSE__II_3496818_REVERSED	|generic|sp_Q5XG73_ACBD5_MOUSE__II_3496818_REVERSED	|generic|tr_E9QNH7_E9QNH7_MOUSE__II_3490778_REVERSED|
"""index: 754, intensity: 3310.0, mobility: 0.753"""	-0.647602	0.346908	1	LPGVSSWT	generic|IP_923465_TX=10090_REVERSED|
"""index: 17359, intensity: 5653.0, mobility: 0.956"""	-0.64774	0.347099	1	SLVEQYTLEKWEELTREKAEVSEDYPEAEPED	generic|tr_Q6PG57_Q6PG57_MOUSE__chr15_-1_89146467_89146517_ENSMUST00000230734__II_3485440_REVERSED	|generic|sp_Q9WUI1_MK11_MOUSE__chr15_-1_89146467_89146517_ENSMUST00000230734__II_3485440_REVERSED	|generic|tr_Q3TT60_Q3TT60_MOUSE__chr15_-1_89146467_89146517_ENSMUST00000230734__II_3485440_REVERSED	|generic|tr_Q6P243_Q6P243_MOUSE__chr15_-1_89146467_89146517_ENSMUST00000230734_REVERSED|
"""index: 25512, intensity: 4603.0, mobility: 1.386"""	-0.647823	0.347099	1	EESVLHKKKFSSKRNMPFNR	generic|tr_A0A5F8MPU3_A0A5F8MPU3_MOUSE__II_3470569_REVERSED|
"""index: 12559, intensity: 3940.0, mobility: 1.107"""	-0.648047	0.347099	1	RAEMEHLIEELEQKKAALRVRMEEAEAY	generic|tr_E9QPE7_E9QPE7_MOUSE_REVERSED	|generic|tr_A0A338P6K2_A0A338P6K2_MOUSE_REVERSED	|generic|tr_A0A2R8VHF9_A0A2R8VHF9_MOUSE_REVERSED	|generic|tr_Q69ZX3_Q69ZX3_MOUSE_REVERSED|
"""index: 11356, intensity: 5479.0, mobility: 0.816"""	-0.648526	0.347099	1	VQLKSTHS	generic|sp_Q0KK55-3_KNDC1_MOUSE__chr7_1_139938094_139938153_ENSMUST00000156941__II_877272_REVERSED	|generic|sp_Q0KK55_KNDC1_MOUSE__chr7_1_139938094_139938153_ENSMUST00000156941__II_3459501_REVERSED	|generic|tr_B2RX11_B2RX11_MOUSE__chr7_1_139938094_139938153_ENSMUST00000156941__II_3459501_REVERSED|
"""index: 7578, intensity: 4552.0, mobility: 1.099"""	-0.648767	0.347099	1	PMQELDRQEREERTMGKYNSTLGFIPRSWENILKGAMDKNSR	generic|tr_A0A1D5RMB4_A0A1D5RMB4_MOUSE__chr18_1_32091174_32091206_ENSMUST00000212115__II_3463436_REVERSED	|generic|sp_Q8C1D8_IWS1_MOUSE__chr18_1_32083397_32083462_ENSMUST00000212280__II_3464071_REVERSED	|generic|tr_A0A1D5RLV0_A0A1D5RLV0_MOUSE__chr18_1_32083397_32083462_ENSMUST00000212280_REVERSED|
"""index: 2170, intensity: 3109.0, mobility: 0.838"""	-0.648902	0.347099	1	EMLSKSYR	generic|II_946385_TX=10090_REVERSED	|generic|sp_Q9QYX7_PCLO_MOUSE__chr5_1_14775377_14775448_ENSMUST00000182426_REVERSED	|generic|sp_Q9QYX7-2_PCLO_MOUSE__chr5_1_14793960_14794043_ENSMUST00000182426_REVERSED|
"""index: 12702, intensity: 2732.0, mobility: 0.912"""	-0.648984	0.347099	1	IHWAVQWMQ	generic|IP_3471374_TX=10090_REVERSED|
"""index: 12984, intensity: 3404.0, mobility: 0.921"""	-0.649694	0.347352	1	VFDLDLQEEP	generic|tr_B9EK76_B9EK76_MOUSE_REVERSED	|generic|sp_Q80TE4_SI1L2_MOUSE_REVERSED	|generic|sp_Q80TE4-2_SI1L2_MOUSE_REVERSED	|generic|tr_A0A1D5RLY9_A0A1D5RLY9_MOUSE_REVERSED|
"""index: 2132, intensity: 3493.0, mobility: 0.925"""	-0.649993	0.347606	1	RGAPREGRPQM	generic|sp_Q6TDP3_KLH17_MOUSE_REVERSED	|generic|tr_Q3TCA1_Q3TCA1_MOUSE_REVERSED|
"""index: 7890, intensity: 20947.0, mobility: 1.051"""	-0.650317	0.347859	1	QQQRVKLQEMMRQNYRQMQEREKEHKRLLDHRQLFYQ	generic|tr_Q3UG53_Q3UG53_MOUSE_REVERSED	|generic|sp_O55098_STK10_MOUSE_REVERSED	|generic|tr_Q5DTS2_Q5DTS2_MOUSE_REVERSED	|generic|tr_A1A553_A1A553_MOUSE_REVERSED|
"""index: 4878, intensity: 21172.0, mobility: 1.032"""	-0.65038	0.348112	1	INSRIMHEMRQRHRHLILVMSGSSCLMFFMCVAGPIIVHAAHL	generic|tr_Q8R298_Q8R298_MOUSE_REVERSED|
"""index: 23085, intensity: 15667.0, mobility: 1.099"""	-0.650384	0.348366	1	EITWDLYPSTFVQQWGSSEKIRYCVAFHAYAAVIWNHHGAVILV	generic|sp_Q8BFX3_KCTD3_MOUSE__chr1_-1_188976607_188976642_ENSMUST00000193143__II_1024822_REVERSED	|generic|II_1024806_TX=10090_REVERSED	|generic|tr_A0A0A6YX67_A0A0A6YX67_MOUSE__chr1_-1_188976607_188976642_ENSMUST00000193143_REVERSED	|generic|sp_Q8BFX3-2_KCTD3_MOUSE__chr1_-1_188981336_188981377_ENSMUST00000085678_REVERSED|
"""index: 15995, intensity: 4391.0, mobility: 0.957"""	-0.650468	0.348531	1	GLVRVNKLMY	generic|tr_A0A140LJI6_A0A140LJI6_MOUSE__chr8_1_3521363_3521419_ENSMUST00000208006__II_868498_REVERSED	|generic|tr_B0R010_B0R010_MOUSE__chr2_1_24981798_24981875_ENSMUST00000137913__II_1013511_REVERSED	|generic|tr_A0A140LI54_A0A140LI54_MOUSE__chr8_1_3536549_3536665_ENSMUST00000208851__II_868483_REVERSED	|generic|tr_A0A140LHU9_A0A140LHU9_MOUSE__chr8_1_3536549_3536665_ENSMUST00000208851__II_868483_REVERSED	|generic|sp_A2AJ88_PLPL7_MOUSE__chr2_1_24981798_24981875_ENSMUST00000137913__II_1013495_REVERSED	|generic|sp_Q3TRM4_PLPL6_MOUSE__chr8_1_3536549_3536665_ENSMUST00000208851__II_868483_REVERSED	|generic|sp_Q3TRM4-2_PLPL6_MOUSE__chr8_1_3536549_3536665_ENSMUST00000208851__II_868483_REVERSED	|generic|sp_Q3TRM4-3_PLPL6_MOUSE__chr8_1_3536549_3536665_ENSMUST00000208851__II_868483_REVERSED	|generic|sp_Q3TRM4-4_PLPL6_MOUSE__chr8_1_3536549_3536665_ENSMUST00000208851__II_868483_REVERSED	|generic|tr_A0A0A6YWJ6_A0A0A6YWJ6_MOUSE__chr2_1_24981798_24981875_ENSMUST00000137913_REVERSED	|generic|sp_A2AJ88-2_PLPL7_MOUSE__chr2_1_24981798_24981875_ENSMUST00000137913_REVERSED	|generic|sp_A2AJ88-3_PLPL7_MOUSE__chr2_1_24981798_24981875_ENSMUST00000137913_REVERSED|
"""index: 25346, intensity: 12322.0, mobility: 1.208"""	-0.650605	0.348784	1	FKKKTEEKHPIYTKM	generic|IP_3498853_TX=10090_REVERSED|
"""index: 6202, intensity: 3339.0, mobility: 1.060"""	-0.650691	0.348949	1	GEEMYTPMATLWM	generic|IP_927193_TX=10090_REVERSED|
"""index: 9344, intensity: 5372.0, mobility: 0.910"""	-0.650754	0.349114	1	AVVRRGLRLDYVGSQWHGAGHAE	generic|sp_Q8R0Z6_ANGL6_MOUSE_REVERSED|
"""index: 12240, intensity: 5540.0, mobility: 0.986"""	-0.651134	0.349367	1	PRRAAASGRGAQHGFPLPCPPCTWLTTGTTRLPRPH	generic|IP_1016551_TX=10090_REVERSED|
"""index: 15135, intensity: 12348.0, mobility: 0.789"""	-0.651147	0.349532	1	QQQQQHHDHFQQQQQQQHHHHHDHFQ	generic|tr_H8ZX57_H8ZX57_MOUSE_REVERSED|
"""index: 17960, intensity: 3242.0, mobility: 0.953"""	-0.651403	0.349785	1	HHLHVRKYD	generic|IP_906378_TX=10090_REVERSED|
"""index: 15224, intensity: 6229.0, mobility: 0.962"""	-0.651502	0.350038	1	SNLNTAVMCEVIINKPILI	generic|tr_Q9CQG8_Q9CQG8_MOUSE__chr15_1_91815428_91815535_ENSMUST00000137657__II_1090244_REVERSED	|generic|sp_Q5S006_LRRK2_MOUSE__chr15_1_91815428_91815535_ENSMUST00000137657__II_1090234_REVERSED|
"""index: 25587, intensity: 2945.0, mobility: 1.276"""	-0.651509	0.350202	1	KRRVPLKKLPRK	generic|IP_897814_TX=10090_REVERSED|
"""index: 6436, intensity: 2881.0, mobility: 0.791"""	-0.651873	0.350455	1	LKINAMPMIPTRRPT	generic|sp_Q9QY06_MYO9B_MOUSE__II_866341_REVERSED	|generic|sp_Q9QY06-2_MYO9B_MOUSE__II_866341_REVERSED	|generic|tr_E9PZW8_E9PZW8_MOUSE__II_3500454_REVERSED|
"""index: 25232, intensity: 3403.0, mobility: 1.268"""	-0.652076	0.350709	1	EYALSTIKQ	generic|tr_A0A217FL69_A0A217FL69_MOUSE__chr12_1_24957687_24957728_ENSMUST00000222994_REVERSED	|generic|sp_Q8R3I2_MBOA2_MOUSE__chr12_1_24957687_24957728_ENSMUST00000222994_REVERSED	|generic|sp_Q8R3I2-2_MBOA2_MOUSE__chr12_1_24957687_24957728_ENSMUST00000222994_REVERSED|
"""index: 12653, intensity: 5202.0, mobility: 0.927"""	-0.652174	0.350873	1	ISSPQDDENLTQMEDGRQT	generic|IP_1054450_TX=10090_REVERSED|
"""index: 23672, intensity: 3955.0, mobility: 1.378"""	-0.652388	0.351037	1	YGRWKFLSPLSFPPLHYVVDKG	generic|tr_F8WIJ5_F8WIJ5_MOUSE__chr14_-1_45610488_45610730_ENSMUST00000149286__II_1099486_REVERSED|
"""index: 6360, intensity: 3189.0, mobility: 0.920"""	-0.652562	0.351112	1	TITTQGGVLYLKNEFPVSCLGYEPHPSATILSWENI	generic|sp_Q6GQU2_KLH23_MOUSE_REVERSED|
"""index: 19961, intensity: 9746.0, mobility: 1.033"""	-0.652784	0.351187	1	THKSVLCPRRR	generic|IP_922595_TX=10090_REVERSED|
"""index: 6761, intensity: 4730.0, mobility: 0.833"""	-0.65324	0.35144	1	DTAPETKYPGGRRRM	generic|chr10_1_76531854_76532075_ENSMUST00000162475_REVERSED|
"""index: 14643, intensity: 3302.0, mobility: 0.914"""	-0.653501	0.351604	1	LIWLCIQKH	generic|IP_1062861_TX=10090_REVERSED|
"""index: 9658, intensity: 3206.0, mobility: 1.010"""	-0.653523	0.351768	1	QVLSLNLDLQWGLPGLPHTEPIGVLSKGVYGPHTL	generic|IP_1033744_TX=10090_REVERSED|
"""index: 3092, intensity: 15461.0, mobility: 0.912"""	-0.653723	0.35202	1	SVQQQHLLKE	generic|sp_A2AM05_CNTLN_MOUSE__II_964714_REVERSED	|generic|sp_A2AM05-4_CNTLN_MOUSE__II_964714_REVERSED|
"""index: 1930, intensity: 2596.0, mobility: 0.956"""	-0.653761	0.352184	1	WDPNNQFGKHL	generic|IP_1151435_TX=10090_REVERSED|
"""index: 25256, intensity: 7465.0, mobility: 1.209"""	-0.654115	0.352436	1	AQGKVFMR	generic|IP_3491729_TX=10090_REVERSED|
"""index: 7570, intensity: 14019.0, mobility: 1.223"""	-0.654167	0.352511	1	YRINRLKNLHKRAAPLGSMEENLVYKKTGMCYNEIYEAW	generic|sp_Q922J9_FACR1_MOUSE__chr7_1_113566460_113566516_ENSMUST00000155183_REVERSED	|generic|sp_Q922J9-3_FACR1_MOUSE__chr7_1_113566460_113566516_ENSMUST00000155183_REVERSED	|generic|sp_Q922J9-4_FACR1_MOUSE__chr7_1_113566460_113566516_ENSMUST00000155183_REVERSED|
"""index: 25766, intensity: 3684.0, mobility: 0.959"""	-0.654946	0.352763	1	KVCLSVSQMKM	generic|IP_958632_TX=10090_REVERSED|
"""index: 11061, intensity: 3342.0, mobility: 1.219"""	-0.654974	0.352823	1	ELDQGPVEYVMFEFVEN	generic|sp_Q5DTI8_ESYT3_MOUSE_REVERSED	|generic|tr_A0A087WRC5_A0A087WRC5_MOUSE_REVERSED|
"""index: 25164, intensity: 10458.0, mobility: 1.265"""	-0.655165	0.352823	1	KLNYFLIKWSANTIPTW	generic|tr_A0A1G5SLL0_A0A1G5SLL0_MOUSE_REVERSED	|generic|sp_A1Z198_NL1B2_MOUSE_REVERSED	|generic|sp_A1Z198-2_NL1B2_MOUSE_REVERSED	|generic|sp_A1Z198-3_NL1B2_MOUSE_REVERSED|
"""index: 9241, intensity: 3663.0, mobility: 1.006"""	-0.655394	0.352986	1	FVSSKITSLDCLGELTRPYR	generic|tr_A0A494B929_A0A494B929_MOUSE__chr18_1_77105852_77105893_ENSMUST00000235135_REVERSED	|generic|tr_F8WHS8_F8WHS8_MOUSE__chr18_1_77133106_77133255_ENSMUST00000235135_REVERSED	|generic|tr_G3UWE3_G3UWE3_MOUSE__chr18_1_77133106_77133255_ENSMUST00000235135_REVERSED	|generic|sp_Q8C5D8_PIAS2_MOUSE__chr18_1_77133106_77133255_ENSMUST00000235135_REVERSED	|generic|sp_Q8C5D8-2_PIAS2_MOUSE__chr18_1_77133106_77133255_ENSMUST00000235135_REVERSED	|generic|sp_Q8C5D8-3_PIAS2_MOUSE__chr18_1_77133106_77133255_ENSMUST00000235135_REVERSED	|generic|sp_Q8C5D8-4_PIAS2_MOUSE__chr18_1_77133106_77133255_ENSMUST00000235135_REVERSED	|generic|sp_Q8C5D8-5_PIAS2_MOUSE__chr18_1_77133106_77133255_ENSMUST00000235135_REVERSED|
"""index: 17416, intensity: 3080.0, mobility: 1.054"""	-0.655926	0.353149	1	QGAGPETLSQRLPFLLSLYLLVGLINSQESQSCWWGY	generic|IP_1067202_TX=10090_REVERSED|
"""index: 3676, intensity: 4206.0, mobility: 0.957"""	-0.656148	0.353401	1	CSFMNPTVRHIKFHSKLAQPQVFEQR	generic|sp_G5E869_ZN142_MOUSE__chr1_-1_74566878_74567120_ENSMUST00000156613__II_1036811_REVERSED|
"""index: 16711, intensity: 18101.0, mobility: 0.882"""	-0.656269	0.353563	1	EKRFSEPK	generic|tr_Q05BY0_Q05BY0_MOUSE__chr6_-1_71607398_71607586_ENSMUST00000206916_REVERSED	|generic|sp_Q6PCM1_KDM3A_MOUSE__chr6_-1_71607398_71607586_ENSMUST00000206916_REVERSED	|generic|tr_A0A023ULC4_A0A023ULC4_MOUSE__chr6_-1_71607398_71607586_ENSMUST00000206916_REVERSED	|generic|chr6_-1_71595471_71595650_ENSMUST00000206339_REVERSED|
"""index: 26022, intensity: 2836.0, mobility: 1.048"""	-0.65639	0.353726	1	NKRDWCVDPSRLALRLLYLGASGMGLCIFGIMPIL	generic|sp_Q4FZG9_NUA4L_MOUSE_REVERSED|
"""index: 7765, intensity: 16216.0, mobility: 0.879"""	-0.656418	0.353978	1	ESTEPGYLFRCSCTKQMVETRGY	generic|tr_A2A5F7_A2A5F7_MOUSE_REVERSED|
"""index: 13268, intensity: 4180.0, mobility: 0.952"""	-0.656494	0.35423	1	PCIGLEDRPKFDELCVACLEHLNLEK	generic|sp_Q8BGI1_RNF24_MOUSE__chr2_-1_131303442_131303564_ENSMUST00000183902__II_999248_REVERSED|
"""index: 11031, intensity: 4013.0, mobility: 0.981"""	-0.6565	0.354481	1	HLLVIHTTHGRHAVPGFELLDRDTM	generic|IP_1142641_TX=10090_REVERSED|
"""index: 16104, intensity: 4276.0, mobility: 1.060"""	-0.656538	0.354733	1	NTPGPSTLNEPEKYSRKYNFTAGSFKYRGPWDV	generic|sp_Q69Z28_ATS16_MOUSE__II_1105170_REVERSED	|generic|sp_Q69Z28-2_ATS16_MOUSE_REVERSED|
"""index: 23168, intensity: 5277.0, mobility: 1.080"""	-0.656569	0.354985	1	TMQMLLAVQQRESLPYGARIGSLGMGFLLGSKRAVPEK	generic|tr_Q05DP4_Q05DP4_MOUSE_REVERSED	|generic|tr_B7ZWM7_B7ZWM7_MOUSE__chr8_-1_122884151_122884330_ENSMUST00000172906_REVERSED	|generic|tr_E9Q4F8_E9Q4F8_MOUSE__chr8_-1_122884151_122884330_ENSMUST00000172906_REVERSED	|generic|sp_E9Q4F7_ANR11_MOUSE__chr8_-1_122884151_122884330_ENSMUST00000172906_REVERSED|
"""index: 16171, intensity: 17474.0, mobility: 1.045"""	-0.656831	0.355058	1	NQVIYLCTCSILVISLAGPQSLSQGGGK	generic|IP_1090793_TX=10090_REVERSED|
"""index: 2166, intensity: 3901.0, mobility: 0.952"""	-0.657024	0.35531	1	GSSLVYRFDEPYFTTNKASGRSQSVHSRSM	generic|IP_907369_TX=10090_REVERSED|
"""index: 6621, intensity: 8228.0, mobility: 1.022"""	-0.657047	0.355455	1	LDCEKKEMKSKRVEMEGKLCEFKKNQRDLDEKLLCIQEEKE	generic|sp_Q91VW5_GOGA4_MOUSE__chr9_1_118572926_118573027_ENSMUST00000211846__II_3450385_REVERSED	|generic|tr_A0A1D5RLV4_A0A1D5RLV4_MOUSE__chr9_1_118572926_118573027_ENSMUST00000211846__II_3450380_REVERSED|
"""index: 15631, intensity: 3902.0, mobility: 0.986"""	-0.657149	0.355455	1	EKRVQGQPQQPVE	generic|tr_E9Q9M9_E9Q9M9_MOUSE_REVERSED	|generic|tr_A0A286YD60_A0A286YD60_MOUSE__chr18_1_53862130_53862162_ENSMUST00000069597_REVERSED|
"""index: 4260, intensity: 3137.0, mobility: 0.815"""	-0.657486	0.355617	1	LHVIDEYKPPQETGYL	generic|tr_Q8BXX8_Q8BXX8_MOUSE_REVERSED	|generic|tr_B2RXC8_B2RXC8_MOUSE__chr9_-1_101175319_101175399_ENSMUST00000188612_REVERSED|
"""index: 11189, intensity: 3606.0, mobility: 1.130"""	-0.657654	0.355673	1	INPRYHSEVSQQLTNPDLLQQVPESRG	generic|tr_B1AYD6_B1AYD6_MOUSE_REVERSED	|generic|sp_A2ANU3_SYNG1_MOUSE_REVERSED|
"""index: 3406, intensity: 3992.0, mobility: 0.810"""	-0.657791	0.355673	1	MATSDALEKIQKASVDFTD	generic|tr_E9PUL2_E9PUL2_MOUSE_REVERSED	|generic|sp_Q8CDN9_LRRC9_MOUSE_REVERSED	|generic|sp_Q8CDN9-2_LRRC9_MOUSE_REVERSED	|generic|tr_A0A1Y7VLD2_A0A1Y7VLD2_MOUSE_REVERSED|
"""index: 23430, intensity: 8306.0, mobility: 1.214"""	-0.658182	0.355924	1	LDSFLLQHLPPWPPIN	generic|IP_3505025_TX=10090_REVERSED|
"""index: 6582, intensity: 7057.0, mobility: 1.127"""	-0.658229	0.356175	1	HFYQSNAEIAEHGWKMGAALFWTLSLIVWWISSAMSFFYLMM	generic|sp_O70421_FZD1_MOUSE_REVERSED	|generic|sp_Q9JIP6_FZD2_MOUSE__chr10_1_78425766_78425795_ENSMUST00000005185_REVERSED	|generic|tr_Q923Z9_Q923Z9_MOUSE_REVERSED|
"""index: 3862, intensity: 2857.0, mobility: 1.082"""	-0.65828	0.356336	1	ETKSTMKGRGMNPP	generic|IP_876545_TX=10090_REVERSED|
"""index: 7318, intensity: 5158.0, mobility: 1.176"""	-0.65846	0.356587	1	TRQFHTALVMYDRMQKHCEPCKTGYRILRVPDPYLPLAPI	generic|tr_Q52KI9_Q52KI9_MOUSE__chr7_1_81038610_81038669_ENSMUST00000125137_REVERSED	|generic|tr_Q0VF56_Q0VF56_MOUSE__chr7_1_81038610_81038669_ENSMUST00000125137_REVERSED	|generic|tr_Q3UPC8_Q3UPC8_MOUSE__chr7_1_81038610_81038669_ENSMUST00000125137_REVERSED	|generic|sp_Q8BHZ4_ZN592_MOUSE__chr7_1_81038610_81038669_ENSMUST00000125137_REVERSED|
"""index: 6538, intensity: 12653.0, mobility: 1.115"""	-0.658462	0.356749	1	RKFWFDSYLRAHISIQVSPCVPEKAQFATMWSASHIDFVTKGCH	generic|IP_862993_TX=10090_REVERSED|
"""index: 5291, intensity: 3100.0, mobility: 0.985"""	-0.658634	0.356982	1	MGRTTMPAELSI	generic|IP_893748_TX=10090_REVERSED	|generic|IP_893761_TX=10090_REVERSED|
"""index: 1865, intensity: 2949.0, mobility: 1.015"""	-0.658648	0.356982	1	ICVVICVHLNKTP	generic|IP_995049_TX=10090_REVERSED|
"""index: 12007, intensity: 3734.0, mobility: 1.034"""	-0.658909	0.357018	1	VDQLRSFLWQHDQNSLTGRLQA	generic|tr_S4R1F1_S4R1F1_MOUSE__II_921841_REVERSED	|generic|sp_E9Q7D5_ARHG5_MOUSE__II_921841_REVERSED|
"""index: 11806, intensity: 4466.0, mobility: 1.035"""	-0.659204	0.357018	1	IPIQAQQGVNFYQRMEQRRNRMIAKYEGIR	generic|tr_B2KFM4_B2KFM4_MOUSE_REVERSED	|generic|tr_X2FV61_X2FV61_MOUSE_REVERSED	|generic|tr_B2KFM9_B2KFM9_MOUSE_REVERSED	|generic|tr_E9PVR0_E9PVR0_MOUSE_REVERSED	|generic|tr_Q2TBA9_Q2TBA9_MOUSE_REVERSED	|generic|sp_P35710_SOX5_MOUSE_REVERSED	|generic|sp_P35710-2_SOX5_MOUSE_REVERSED	|generic|sp_P35710-3_SOX5_MOUSE_REVERSED|
"""index: 10074, intensity: 12463.0, mobility: 1.102"""	-0.659236	0.357018	1	TEREGTHAGQQMLLYSSPMSKEVNSISLLI	generic|IP_1105875_TX=10090_REVERSED|
"""index: 12574, intensity: 65697.0, mobility: 1.291"""	-0.659522	0.357179	1	VMRLVQQELLCHMLQLH	generic|IP_936109_TX=10090_REVERSED|
"""index: 13274, intensity: 2752.0, mobility: 1.019"""	-0.660157	0.357429	1	EEMVREELQLFTLHSSTEPSG	generic|IP_949367_TX=10090_REVERSED|
"""index: 6977, intensity: 28824.0, mobility: 1.018"""	-0.66017	0.357679	1	EEAEKSKLGRELPHCRHEALEATVQRLKNEHSRLQEEQCLRT	generic|sp_Q6P1I6_PSD2_MOUSE__chr18_1_36006669_36006722_ENSMUST00000176472_REVERSED	|generic|sp_Q6P1I6-2_PSD2_MOUSE__chr18_1_36006669_36006722_ENSMUST00000176472_REVERSED	|generic|sp_Q6P1I6-3_PSD2_MOUSE__chr18_1_36006669_36006722_ENSMUST00000176472_REVERSED|
"""index: 22453, intensity: 119792.0, mobility: 1.064"""	-0.660332	0.357732	1	LRLESAGVLASLTFLNMDEV	generic|sp_Q5SYL3_K0100_MOUSE__chr11_1_78263602_78263643_ENSMUST00000141331_REVERSED|
"""index: 7257, intensity: 5146.0, mobility: 0.833"""	-0.660448	0.357732	1	ATDPMETVRCRLKQS	generic|IP_1030170_TX=10090_REVERSED|
"""index: 114, intensity: 10217.0, mobility: 0.964"""	-0.660825	0.357982	1	EHTLLKTLPEV	generic|tr_A2AU71_A2AU71_MOUSE_REVERSED	|generic|tr_B7ZN53_B7ZN53_MOUSE_REVERSED	|generic|tr_B2RWT0_B2RWT0_MOUSE_REVERSED	|generic|sp_A2AU72_ARMC3_MOUSE_REVERSED	|generic|sp_A2AU72-2_ARMC3_MOUSE_REVERSED|
"""index: 18040, intensity: 6667.0, mobility: 1.140"""	-0.660917	0.358052	1	DEKNKFGLTLLYQQPPFCSWDATQPLVHLGQ	generic|sp_Q8C636_SPT16_MOUSE_REVERSED	|generic|sp_Q8C636-2_SPT16_MOUSE_REVERSED|
"""index: 19046, intensity: 6740.0, mobility: 0.924"""	-0.661145	0.358302	1	INVYPKSPLF	generic|IP_2420663_TX=10090_REVERSED|
"""index: 12196, intensity: 4472.0, mobility: 0.847"""	-0.661154	0.358552	1	TTSAKMQLTRRSYRK	generic|sp_Q8BGS1-2_E41L5_MOUSE__II_1036605_REVERSED	|generic|sp_Q8BGS1_E41L5_MOUSE_REVERSED	|generic|sp_Q8BGS1-3_E41L5_MOUSE_REVERSED|
"""index: 19372, intensity: 7025.0, mobility: 0.867"""	-0.661226	0.358801	1	RTLTHPAIPLRR	generic|IP_3488950_TX=10090_REVERSED|
"""index: 10998, intensity: 4077.0, mobility: 1.008"""	-0.66135	0.359051	1	HGPTGPTAEAGQVAIKPVGRPPGPEEDFSVE	generic|tr_Q8K1C6_Q8K1C6_MOUSE__chr8_-1_70779414_70779686_ENSMUST00000212140__II_3500443_REVERSED	|generic|sp_Q3U214_MAST3_MOUSE__chr8_-1_70779414_70779686_ENSMUST00000212140__II_3500443_REVERSED	|generic|tr_A0A1D5RM97_A0A1D5RM97_MOUSE__chr8_-1_70779414_70779686_ENSMUST00000212140__II_3500443_REVERSED|
"""index: 5847, intensity: 3797.0, mobility: 0.967"""	-0.661478	0.359211	1	FEVERQVGCKQERSMRDWCNRLV	generic|IP_898811_TX=10090_REVERSED|
"""index: 21956, intensity: 3527.0, mobility: 0.921"""	-0.661587	0.359461	1	PRRTCAEGRG	generic|tr_Q3TNM4_Q3TNM4_MOUSE__chr3_-1_144569730_144569879_ENSMUST00000043325_REVERSED|
"""index: 11198, intensity: 3919.0, mobility: 1.070"""	-0.661787	0.35971	1	NFDRFEDMTPRFTMIKCSPNQASHDESGM	generic|sp_Q91VY5_KDM4B_MOUSE_REVERSED	|generic|sp_Q91VY5-2_KDM4B_MOUSE_REVERSED	|generic|tr_B0V2M9_B0V2M9_MOUSE_REVERSED	|generic|tr_B0V2M7_B0V2M7_MOUSE_REVERSED|
"""index: 23245, intensity: 2570.0, mobility: 1.208"""	-0.661847	0.35996	1	GAILKKMME	generic|tr_B2RWW9_B2RWW9_MOUSE__II_954585_REVERSED	|generic|tr_A0A2I3BQG2_A0A2I3BQG2_MOUSE__II_954589_REVERSED	|generic|tr_B7ZCC2_B7ZCC2_MOUSE__II_954589_REVERSED|
"""index: 10398, intensity: 4674.0, mobility: 1.147"""	-0.662101	0.36021	1	DAYIYEDGQSKGDQFGSLGAKEKRGNQRQSRLWLLTVQTEAYK	generic|IP_3485073_TX=10090_REVERSED|
"""index: 7146, intensity: 4089.0, mobility: 0.879"""	-0.662106	0.360369	1	WLTTGFSWKDTALNLNKPNEICEPPVWPIR	generic|sp_Q62120_JAK2_MOUSE_REVERSED	|generic|tr_G5E852_G5E852_MOUSE_REVERSED|
"""index: 905, intensity: 2537.0, mobility: 0.866"""	-0.662316	0.360619	1	LISVPLTLWGSLGPYA	generic|IP_867577_TX=10090_REVERSED|
"""index: 20692, intensity: 3974.0, mobility: 1.044"""	-0.662337	0.360868	1	MYLVAFIKLEQ	generic|chr10_1_50618186_50637944_ENSMUST00000035606_REVERSED|
"""index: 4512, intensity: 2907.0, mobility: 0.835"""	-0.66242	0.361118	1	TNLVRWALAMTRLARFH	generic|tr_D6RIQ8_D6RIQ8_MOUSE_REVERSED|
"""index: 3879, intensity: 2580.0, mobility: 0.931"""	-0.662552	0.361347	1	HRDPHHMLAR	generic|tr_Q3UL32_Q3UL32_MOUSE__II_1126852_REVERSED	|generic|tr_A0A6I8MWX8_A0A6I8MWX8_MOUSE__II_1126852_REVERSED	|generic|sp_Q9QYI3_DNJC7_MOUSE__II_1126852_REVERSED	|generic|tr_A0A6I8MWZ1_A0A6I8MWZ1_MOUSE__II_1126852_REVERSED	|generic|tr_A0A6I8MX00_A0A6I8MX00_MOUSE__II_1126852_REVERSED	|generic|II_1126848_TX=10090_REVERSED|
"""index: 577, intensity: 2653.0, mobility: 0.814"""	-0.662617	0.361347	1	NSMSPSIRLSSPRR	generic|tr_A0A5F8MP95_A0A5F8MP95_MOUSE__chr4_-1_149350654_149350749_ENSMUST00000174343__II_952240_REVERSED|
"""index: 25648, intensity: 2605.0, mobility: 1.071"""	-0.662848	0.361506	1	WRISETSCGPAEK	generic|IP_1106587_TX=10090_REVERSED|
"""index: 19173, intensity: 3267.0, mobility: 1.078"""	-0.662878	0.361755	1	YTFNVNDFVIVGEHPWGPPPRKKCEWPA	generic|tr_A0A1C9IC75_A0A1C9IC75_MOUSE__II_3482494_REVERSED	|generic|tr_B7ZWC5_B7ZWC5_MOUSE_REVERSED	|generic|tr_E9Q236_E9Q236_MOUSE_REVERSED	|generic|tr_B9EKC2_B9EKC2_MOUSE_REVERSED	|generic|tr_E9Q467_E9Q467_MOUSE_REVERSED	|generic|tr_Q3TZN9_Q3TZN9_MOUSE_REVERSED|
"""index: 17037, intensity: 2886.0, mobility: 1.061"""	-0.663047	0.361803	1	FRIIGYRDMSFLVMSSWWR	generic|IP_841342_TX=10090_REVERSED|
"""index: 559, intensity: 2739.0, mobility: 0.910"""	-0.663625	0.361803	1	KQGKPFPMCTNCLGVSPLDHMFIFYI	generic|IP_3480517_TX=10090_REVERSED|
"""index: 19403, intensity: 2626.0, mobility: 1.313"""	-0.663719	0.36203	1	RQDAAESHE	generic|II_1008786_TX=10090_REVERSED	|generic|tr_A0A571BF46_A0A571BF46_MOUSE_REVERSED	|generic|tr_A0A571BF58_A0A571BF58_MOUSE_REVERSED	|generic|tr_F6X9B6_F6X9B6_MOUSE_REVERSED	|generic|tr_E9Q1W3_E9Q1W3_MOUSE_REVERSED	|generic|tr_A2AQA9_A2AQA9_MOUSE_REVERSED	|generic|tr_A2AQB2_A2AQB2_MOUSE_REVERSED	|generic|tr_Q9JL90_Q9JL90_MOUSE_REVERSED|
"""index: 3451, intensity: 4167.0, mobility: 0.846"""	-0.663829	0.36203	1	AEKRLQSNEALIQEMQKIWVR	generic|sp_Q8VHE6_DYH5_MOUSE_REVERSED|
"""index: 7840, intensity: 5221.0, mobility: 0.942"""	-0.664062	0.362189	1	SRSSMFVLSAEAEWTSPN	generic|IP_875405_TX=10090_REVERSED|
"""index: 7643, intensity: 5310.0, mobility: 1.076"""	-0.664234	0.362258	1	GIFVMNPMIPRPYDLVFDGRFLWVSAHSLVEVLSVERQLLESA	generic|sp_P70691_UD12_MOUSE__chr1_1_88216218_88216361_ENSMUST00000126203__II_1031858_REVERSED|
"""index: 6233, intensity: 17071.0, mobility: 1.040"""	-0.6643	0.362416	1	MMMQSLINDLSDM	generic|IP_1098140_TX=10090_REVERSED|
"""index: 14721, intensity: 3713.0, mobility: 0.815"""	-0.66452	0.362665	1	SSSKRQMQM	generic|chr7_1_133719247_133719282_ENSMUST00000033282_REVERSED|
"""index: 5432, intensity: 3189.0, mobility: 0.899"""	-0.664626	0.362733	1	LSPPVPQYSLT	generic|tr_B9EKN1_B9EKN1_MOUSE_REVERSED	|generic|tr_E9Q8J5_E9Q8J5_MOUSE_REVERSED|
"""index: 9653, intensity: 6306.0, mobility: 1.043"""	-0.664734	0.362801	1	AVVLDFSHAAIREPLELPHNYD	generic|sp_Q9CY45_EFMT1_MOUSE_REVERSED	|generic|tr_A0A0D2X7Z2_A0A0D2X7Z2_MOUSE_REVERSED|
"""index: 12143, intensity: 4864.0, mobility: 1.006"""	-0.66487	0.363049	1	TDPTVNVGNELSHHSEQVDRCTASPMERNISLSGTTVH	generic|tr_Q3UYV6_Q3UYV6_MOUSE_REVERSED	|generic|tr_E9Q7C4_E9Q7C4_MOUSE_REVERSED|
"""index: 7710, intensity: 18512.0, mobility: 0.910"""	-0.665002	0.363298	1	RHPRLCLLLFALAAAGVTREAEAEEVVEM	generic|chr2_-1_22953570_22957119_ENSMUST00000123948_REVERSED|
"""index: 9233, intensity: 50513.0, mobility: 0.895"""	-0.665105	0.363546	1	LSSDLGQIKIEAINSKED	generic|sp_Q8BX70-2_VP13C_MOUSE__chr9_1_67893084_67893227_ENSMUST00000217386__II_3501120_REVERSED	|generic|sp_Q8BX70_VP13C_MOUSE__chr9_1_67893084_67893227_ENSMUST00000217386_REVERSED	|generic|sp_Q8BX70-3_VP13C_MOUSE__chr9_1_67893084_67893227_ENSMUST00000217386_REVERSED|
"""index: 7201, intensity: 93914.0, mobility: 0.912"""	-0.66513	0.363794	1	GAGAGAGAGAGAGALLLVVCSQGHTESVT	generic|IP_907800_TX=10090_REVERSED|
"""index: 20164, intensity: 3067.0, mobility: 0.946"""	-0.665199	0.36402	1	RLERYTRR	generic|tr_Q6PG57_Q6PG57_MOUSE__chr15_-1_89146467_89146517_ENSMUST00000230734__II_3485440_REVERSED	|generic|sp_Q9WUI1_MK11_MOUSE__chr15_-1_89146467_89146517_ENSMUST00000230734__II_3485440_REVERSED	|generic|tr_Q3TT60_Q3TT60_MOUSE__chr15_-1_89146467_89146517_ENSMUST00000230734__II_3485440_REVERSED	|generic|chr15_-1_89146685_89146819_ENSMUST00000230734_REVERSED	|generic|tr_Q6P243_Q6P243_MOUSE__chr15_-1_89146467_89146517_ENSMUST00000230734_REVERSED|
"""index: 11237, intensity: 4870.0, mobility: 1.046"""	-0.665304	0.36402	1	ERDINPLPTRWFMFSSFELN	generic|tr_Q148S3_Q148S3_MOUSE__chr8_-1_107412914_107413135_ENSMUST00000169311__II_858786_REVERSED|
"""index: 13038, intensity: 3218.0, mobility: 1.021"""	-0.665707	0.364268	1	RPEQVVCAPLPFL	generic|IP_3486603_TX=10090_REVERSED|
"""index: 15364, intensity: 6469.0, mobility: 0.962"""	-0.665777	0.364426	1	EVSLTASGKLEKPVKELEE	generic|IP_3477225_TX=10090_REVERSED|
"""index: 14449, intensity: 5932.0, mobility: 0.848"""	-0.66584	0.364674	1	EPLLGRSTGVEAMFKLNLTECMK	generic|tr_Q8R4D4_Q8R4D4_MOUSE__chr10_1_127659952_127659981_ENSMUST00000145470__II_1143474_REVERSED	|generic|sp_P52633_STAT6_MOUSE__chr10_1_127659952_127659981_ENSMUST00000145470__II_1143474_REVERSED|
"""index: 6126, intensity: 2706.0, mobility: 0.822"""	-0.666034	0.364922	1	KNVLDYLI	generic|IP_1034140_TX=10090_REVERSED|
"""index: 10375, intensity: 2750.0, mobility: 0.925"""	-0.666123	0.365079	1	WWRRAQGTRPKAGTPQGPF	generic|IP_952388_TX=10090_REVERSED|
"""index: 17280, intensity: 3926.0, mobility: 0.869"""	-0.666159	0.365327	1	TYLVVVFLM	generic|IP_952807_TX=10090_REVERSED|
"""index: 18710, intensity: 10670.0, mobility: 1.065"""	-0.666207	0.365485	1	SRKRKMRQHK	generic|IP_1121262_TX=10090_REVERSED|
"""index: 9073, intensity: 2795.0, mobility: 0.978"""	-0.666381	0.365733	1	FCVTRIHTIRTYMHPYYIHMCSPATPRR	generic|IP_857811_TX=10090_REVERSED|
"""index: 6724, intensity: 5105.0, mobility: 1.035"""	-0.666567	0.365981	1	EVNVFIFEVRGTFKISLASFFAPPQD	generic|tr_Q3TGP6_Q3TGP6_MOUSE__chr6_1_71510226_71510438_ENSMUST00000114178_REVERSED	|generic|sp_Q9R1W3_RN103_MOUSE__chr6_1_71510226_71510438_ENSMUST00000114178_REVERSED|
"""index: 19617, intensity: 3094.0, mobility: 0.848"""	-0.666583	0.366229	1	FPTPVQIKLCPK	generic|tr_Q8BPC1_Q8BPC1_MOUSE__II_3467005_REVERSED	|generic|sp_Q922K9_FRK_MOUSE_REVERSED|
"""index: 5516, intensity: 5415.0, mobility: 1.037"""	-0.666621	0.366386	1	QHKRRQQGTPQEGKKKSFSKMTKEETLSKTMWQQAGSLQDDGK	generic|tr_Q9EQC8_Q9EQC8_MOUSE__chr7_1_5029496_5029525_ENSMUST00000076251_REVERSED|
"""index: 10961, intensity: 4098.0, mobility: 1.151"""	-0.666763	0.366452	1	IENMRPGCRSRWIKFFCMHVKKAVVQWD	generic|II_949280_TX=10090_REVERSED|
"""index: 17183, intensity: 3905.0, mobility: 1.147"""	-0.667385	0.366609	1	LQAVQKKYYDKMASEYGEELRAFAIGVETTWWIQTCTLAVQAPYDFLW	generic|tr_B1AR51_B1AR51_MOUSE__II_1134723_REVERSED|
"""index: 1494, intensity: 4840.0, mobility: 0.749"""	-0.667595	0.36665	1	YDGQEMADKNMI	generic|sp_Q8BH35_CO8B_MOUSE_REVERSED	|generic|sp_Q8BH35-2_CO8B_MOUSE_REVERSED|
"""index: 2330, intensity: 2636.0, mobility: 0.773"""	-0.667869	0.36665	1	MLLIVKVEAGMALVQQMTLN	generic|IP_1077359_TX=10090_REVERSED	|generic|IP_3487022_TX=10090_REVERSED|
"""index: 7781, intensity: 75394.0, mobility: 1.054"""	-0.668134	0.366898	1	ERDPNPINELIMKAQQFHKSA	generic|sp_Q6PHQ8_NAA35_MOUSE__chr13_1_59595351_59595386_ENSMUST00000225670__II_1108419_REVERSED|
"""index: 15637, intensity: 2962.0, mobility: 0.907"""	-0.668141	0.367145	1	SMWRIPLLS	generic|tr_Q8BSP6_Q8BSP6_MOUSE_REVERSED	|generic|tr_Q3TZP9_Q3TZP9_MOUSE_REVERSED	|generic|tr_Q8C3W2_Q8C3W2_MOUSE_REVERSED	|generic|tr_Q8K0Q8_Q8K0Q8_MOUSE_REVERSED	|generic|tr_E9PUN5_E9PUN5_MOUSE_REVERSED	|generic|sp_Q9Z138_ROR2_MOUSE_REVERSED|
"""index: 5828, intensity: 11286.0, mobility: 0.983"""	-0.668147	0.367392	1	LYDERPNKPDR	generic|tr_H3BK95_H3BK95_MOUSE__II_1066187_REVERSED	|generic|tr_F6VQX8_F6VQX8_MOUSE__II_1066183_REVERSED	|generic|tr_Q3U925_Q3U925_MOUSE_REVERSED	|generic|sp_P04186_CFAB_MOUSE_REVERSED	|generic|tr_B8JJM5_B8JJM5_MOUSE_REVERSED	|generic|tr_F6XQ00_F6XQ00_MOUSE_REVERSED	|generic|tr_B8JJM6_B8JJM6_MOUSE_REVERSED	|generic|tr_Q3U9W1_Q3U9W1_MOUSE_REVERSED	|generic|tr_B8JJN0_B8JJN0_MOUSE_REVERSED|
"""index: 2724, intensity: 3350.0, mobility: 0.869"""	-0.668268	0.367549	1	LVQFHWLQPTAMCLFPLLP	generic|IP_876584_TX=10090_REVERSED|
"""index: 14613, intensity: 5894.0, mobility: 0.963"""	-0.668361	0.367796	1	STALWVGCLVVQILSAILVVFTS	generic|tr_A0A3B2W422_A0A3B2W422_MOUSE_REVERSED	|generic|tr_K7N649_K7N649_MOUSE_REVERSED|
"""index: 18808, intensity: 24228.0, mobility: 0.991"""	-0.668362	0.367927	1	FRNKIAFGICK	generic|II_3482563_TX=10090_REVERSED	|generic|tr_Q14BA3_Q14BA3_MOUSE_REVERSED	|generic|tr_Q3UWE2_Q3UWE2_MOUSE_REVERSED	|generic|tr_Q9ES78_Q9ES78_MOUSE_REVERSED	|generic|sp_Q9JIP7_S15A1_MOUSE_REVERSED|
"""index: 13479, intensity: 3378.0, mobility: 1.082"""	-0.668488	0.367927	1	MEVFYWMWGIIPV	generic|sp_Q8K4X7_PLCD_MOUSE__chr17_1_12213511_12213561_ENSMUST00000170858__II_1071220_REVERSED	|generic|chr17_1_12210223_12210438_ENSMUST00000170858_REVERSED	|generic|tr_E9Q6S5_E9Q6S5_MOUSE_REVERSED	|generic|tr_E9Q2T9_E9Q2T9_MOUSE_REVERSED|
"""index: 24167, intensity: 6234.0, mobility: 1.220"""	-0.669146	0.368174	1	SESTQMILQTALFQQI	generic|tr_D3YZC8_D3YZC8_MOUSE__chr18_-1_34605470_34605598_ENSMUST00000152612__II_609598_REVERSED	|generic|sp_Q8R3B7_BRD8_MOUSE__chr18_-1_34605470_34605598_ENSMUST00000152612__II_609598_REVERSED	|generic|sp_Q8R3B7-2_BRD8_MOUSE__chr18_-1_34605470_34605598_ENSMUST00000152612__II_609598_REVERSED	|generic|tr_D3YZC7_D3YZC7_MOUSE__chr18_-1_34605470_34605598_ENSMUST00000152612__II_609598_REVERSED|
"""index: 23458, intensity: 2887.0, mobility: 1.281"""	-0.669196	0.368213	1	RQLRSFYHYYQSLYTMI	generic|tr_A0A571BF02_A0A571BF02_MOUSE__IP_3490944_REVERSED|
"""index: 15460, intensity: 2636.0, mobility: 1.048"""	-0.66929	0.368213	1	FWFYIATQKRTYIHLYNRNFC	generic|IP_904885_TX=10090_REVERSED|
"""index: 13356, intensity: 3027.0, mobility: 0.986"""	-0.669982	0.368369	1	MDNGYYLIFIF	generic|IP_3469877_TX=10090_REVERSED|
"""index: 12292, intensity: 14846.0, mobility: 0.970"""	-0.670118	0.368525	1	PNLMTRVTQKWLEMMQTTWRQNVAEKEMLLTKSRM	generic|IP_826028_TX=10090_REVERSED|
"""index: 13261, intensity: 93706.0, mobility: 0.981"""	-0.670255	0.368772	1	TWMSIVSMNQI	generic|IP_1121965_TX=10090_REVERSED|
"""index: 11036, intensity: 2723.0, mobility: 1.145"""	-0.670277	0.368836	1	HTLCIRPWSLWVSAEWHWAPWSDLSVTSHLLQARTACLSSTAM	generic|IP_896881_TX=10090_REVERSED|
"""index: 12461, intensity: 2552.0, mobility: 0.827"""	-0.670413	0.369083	1	SSIQVLWC	generic|IP_887006_TX=10090_REVERSED|
"""index: 16654, intensity: 3100.0, mobility: 1.070"""	-0.670657	0.369238	1	VGHDPWALYHFQRLSLTQQEKMHF	generic|sp_E9Q0N2_PTPRH_MOUSE_REVERSED|
"""index: 3708, intensity: 2728.0, mobility: 0.779"""	-0.670767	0.369485	1	CGFGSSLVTTRKVLG	generic|tr_A0A0A6YVR0_A0A0A6YVR0_MOUSE__chr1_1_36691665_36691697_ENSMUST00000191790__II_1050990_REVERSED|
"""index: 7015, intensity: 5153.0, mobility: 1.138"""	-0.670795	0.369549	1	EEVYTMKFTSKQFMMQVPKERMYYIWGYIKSVKFPMERT	generic|tr_Q8VHQ0_Q8VHQ0_MOUSE_REVERSED|
"""index: 4807, intensity: 8015.0, mobility: 1.026"""	-0.670993	0.369704	1	QEPKPYVVAADIMIWWGTFF	generic|sp_Q9D1X9_TM50B_MOUSE__chr16_-1_91583272_91583352_ENSMUST00000133180__II_1073683_REVERSED|
"""index: 6996, intensity: 173186.0, mobility: 1.046"""	-0.671191	0.369951	1	ELEARKSSEEELLRAQLKRVTEEDQRAQREDELAEQLKLYM	generic|sp_Q6A028_SWP70_MOUSE_REVERSED|
"""index: 1343, intensity: 3015.0, mobility: 0.866"""	-0.671203	0.370197	1	IEFPFREH	generic|tr_Q8BUT2_Q8BUT2_MOUSE__chr1_-1_162477659_162477799_ENSMUST00000161155_REVERSED	|generic|sp_Q8BZ98_DYN3_MOUSE__chr1_-1_162477659_162477799_ENSMUST00000161155_REVERSED	|generic|sp_Q8BZ98-2_DYN3_MOUSE__chr1_-1_162477659_162477799_ENSMUST00000161155_REVERSED	|generic|tr_E9QLL2_E9QLL2_MOUSE__chr1_-1_162477659_162477799_ENSMUST00000161155_REVERSED|
"""index: 10946, intensity: 4084.0, mobility: 0.914"""	-0.671281	0.370443	1	PVSCSEFKNALTVNNGFLCYRPMKVGVVG	generic|sp_Q9ERL9_GCYA1_MOUSE__chr3_-1_82113268_82113324_ENSMUST00000191942_REVERSED|
"""index: 8103, intensity: 3146.0, mobility: 1.077"""	-0.67136	0.370598	1	LDPGEMDEGEDEQIEEIHMNNKVHSIILEVDNLVLFEVPVDKEAR	generic|sp_Q7TN22_TXD16_MOUSE_REVERSED	|generic|sp_Q7TN22-2_TXD16_MOUSE_REVERSED|
"""index: 13036, intensity: 2820.0, mobility: 1.149"""	-0.671577	0.370698	1	GKYISYFT	generic|chr19_-1_8837909_8838016_ENSMUST00000096259__IP_1049911_TX=10090_REVERSED|
"""index: 24458, intensity: 4373.0, mobility: 1.113"""	-0.671833	0.370698	1	QTMIPLIYDVNDKEYYSSVPRESDDKK	generic|sp_Q8K3E5-2_AHI1_MOUSE__chr10_1_20984347_20984427_ENSMUST00000213104__II_3466639_REVERSED	|generic|tr_A0A1L1SQE2_A0A1L1SQE2_MOUSE__chr10_1_20984347_20984427_ENSMUST00000213104__II_3466639_REVERSED	|generic|sp_Q8K3E5_AHI1_MOUSE__chr10_1_21072567_21072605_ENSMUST00000213104_REVERSED	|generic|tr_E9QP54_E9QP54_MOUSE__chr10_1_21072567_21072605_ENSMUST00000213104_REVERSED|
"""index: 22202, intensity: 4449.0, mobility: 0.946"""	-0.671894	0.370698	1	YERLRNSNR	generic|sp_A3KFM7_CHD6_MOUSE__chr2_-1_161013018_161013167_ENSMUST00000138078_REVERSED	|generic|sp_A3KFM7-2_CHD6_MOUSE__chr2_-1_161013018_161013167_ENSMUST00000138078_REVERSED	|generic|tr_Q8BJ75_Q8BJ75_MOUSE__chr2_-1_161013018_161013167_ENSMUST00000138078_REVERSED	|generic|tr_Q8BIE8_Q8BIE8_MOUSE__chr2_-1_161013018_161013167_ENSMUST00000138078_REVERSED	|generic|tr_A3KFM8_A3KFM8_MOUSE__chr2_-1_161013018_161013167_ENSMUST00000138078_REVERSED|
"""index: 8986, intensity: 3691.0, mobility: 0.968"""	-0.672739	0.370944	1	SRPLSAIVMSVHT	generic|IP_1047977_TX=10090_REVERSED|
"""index: 4301, intensity: 4329.0, mobility: 0.877"""	-0.672958	0.37119	1	PQVARTFFVPSSMKVLMIDNRH	generic|tr_A7E201_A7E201_MOUSE_REVERSED	|generic|tr_A0A1R3UCI4_A0A1R3UCI4_MOUSE_REVERSED	|generic|sp_Q9QYN3_KLK11_MOUSE_REVERSED|
"""index: 21463, intensity: 5112.0, mobility: 0.853"""	-0.67308	0.371344	1	SRVSGSQSSMLAVWSLLWDHSAGRETARAKGQYRFHFT	generic|chr11_1_77962855_77963145_ENSMUST00000151982__II_1130528_TX=10090_REVERSED|
"""index: 16829, intensity: 3358.0, mobility: 1.033"""	-0.673153	0.37159	1	PKRDIIELDFYTLLMILLLKMENVAFYRGP	generic|sp_Q60991_CP7B1_MOUSE_REVERSED	|generic|tr_Q8CHV7_Q8CHV7_MOUSE_REVERSED	|generic|tr_Q3USU4_Q3USU4_MOUSE_REVERSED|
"""index: 5337, intensity: 3897.0, mobility: 1.103"""	-0.673682	0.371836	1	YTDTRKIQTNLLI	generic|tr_A0A087WPF1_A0A087WPF1_MOUSE__chr1_-1_178329277_178329402_ENSMUST00000037748__II_079731_REVERSED|
"""index: 25093, intensity: 2740.0, mobility: 1.102"""	-0.673687	0.372082	1	EVKSLGTLNDPLLVVFSLEMGEYPMTLVQAQVEKV	generic|tr_O08798_O08798_MOUSE_REVERSED|
"""index: 16703, intensity: 4575.0, mobility: 0.999"""	-0.673696	0.372327	1	VPIDMWLSTCECA	generic|IP_1025291_TX=10090_REVERSED|
"""index: 14417, intensity: 3246.0, mobility: 1.108"""	-0.673748	0.372573	1	WTLLCKDSMVTLRWKNGINTYEIAVHAM	generic|IP_1152801_TX=10090_REVERSED|
"""index: 11990, intensity: 3834.0, mobility: 1.042"""	-0.673768	0.372578	1	LYQRFGGDIFWK	generic|IP_1116322_TX=10090_REVERSED|
"""index: 4841, intensity: 5312.0, mobility: 0.995"""	-0.673813	0.372578	1	YPVCRFAVGLGDREPLPPVKEM	generic|IP_1098364_TX=10090_REVERSED|
"""index: 9353, intensity: 4475.0, mobility: 1.028"""	-0.673973	0.372578	1	ARDAVEHKEKRNEEKERRSERDRSDRDRDRHGSSRRSREE	generic|sp_Q7TSH6_SCAF4_MOUSE_REVERSED	|generic|sp_Q7TSH6-2_SCAF4_MOUSE_REVERSED	|generic|sp_Q7TSH6-3_SCAF4_MOUSE_REVERSED|
"""index: 16553, intensity: 3745.0, mobility: 1.050"""	-0.674461	0.372732	1	VERPVWGMDLASEWTEDDSG	generic|IP_2456061_TX=10090_REVERSED|
"""index: 10127, intensity: 6883.0, mobility: 1.037"""	-0.674596	0.372977	1	FFFFLFFCYAILLLMEQAVTHHSRPKGA	generic|IP_972141_TX=10090_REVERSED|
"""index: 21404, intensity: 4326.0, mobility: 1.061"""	-0.674627	0.373101	1	GEKMHGIAERTVLQLDRVQIKDSSKN	generic|sp_Q9D3U0_PUS10_MOUSE__II_1142174_REVERSED|
"""index: 24273, intensity: 4058.0, mobility: 1.142"""	-0.674703	0.373101	1	EKSCLTLHKCSLSPEARVCASKSAYAAPSFLTEAAGVGVGLACVPR	generic|tr_Q3U6B1_Q3U6B1_MOUSE__chr5_-1_92073156_92073230_ENSMUST00000202125__II_620258_REVERSED|
"""index: 2187, intensity: 2788.0, mobility: 0.814"""	-0.674893	0.373288	1	YMFCRGRGGWTCALQR	generic|IP_1105520_TX=10090_REVERSED|
"""index: 11019, intensity: 3548.0, mobility: 1.019"""	-0.674963	0.373288	1	RQFEQQLQALTE	generic|tr_G3UYF9_G3UYF9_MOUSE__chr17_-1_33938988_33939041_ENSMUST00000173363_REVERSED	|generic|sp_Q03958_PFD6_MOUSE__chr17_-1_33939535_33940087_ENSMUST00000173678_REVERSED|
"""index: 1027, intensity: 2713.0, mobility: 0.784"""	-0.675132	0.373288	1	FSIVVQPCKVNAEK	generic|sp_P83917_CBX1_MOUSE__chr11_1_96802758_96802826_ENSMUST00000134585__II_1131527_REVERSED	|generic|II_1131536_TX=10090_REVERSED|
"""index: 10610, intensity: 18705.0, mobility: 0.882"""	-0.675458	0.373412	1	PCLMHLHPKSRGSELRRGALKSK	generic|IP_979186_TX=10090_REVERSED|
"""index: 20720, intensity: 3263.0, mobility: 0.946"""	-0.67547	0.373412	1	SRWVLQLPRKPPSCLPLHLSLLTGLSFQEQPA	generic|IP_1027505_TX=10090_REVERSED|
"""index: 1604, intensity: 3434.0, mobility: 0.905"""	-0.675791	0.373656	1	DEPVPDTPPEE	generic|sp_O54941_SMCE1_MOUSE__IP_916761_REVERSED	|generic|IP_857246_TX=10090_REVERSED|
"""index: 11529, intensity: 3841.0, mobility: 0.842"""	-0.675845	0.3739	1	YAQTREEVLKELNNAYQEMRLLL	generic|tr_Q8R1P8_Q8R1P8_MOUSE__chr4_1_43650943_43650978_ENSMUST00000107874__II_963980_REVERSED	|generic|sp_Q6VVW5_ANPRB_MOUSE__chr4_1_43650943_43650978_ENSMUST00000107874__II_963980_REVERSED	|generic|sp_Q6VVW5-2_ANPRB_MOUSE__chr4_1_43650943_43650978_ENSMUST00000107874__II_963985_REVERSED	|generic|tr_Q3TZ08_Q3TZ08_MOUSE__chr4_1_43650943_43650978_ENSMUST00000107874__II_963985_REVERSED	|generic|tr_F6YT88_F6YT88_MOUSE__chr4_1_43650943_43650978_ENSMUST00000107874__II_963980_REVERSED	|generic|tr_B1AWI7_B1AWI7_MOUSE_REVERSED|
"""index: 13758, intensity: 2878.0, mobility: 0.870"""	-0.675877	0.374145	1	SSSPVHRPR	generic|chr6_1_85466655_85467139_ENSMUST00000032078__IP_914702_TX=10090_REVERSED|
"""index: 11793, intensity: 6115.0, mobility: 0.856"""	-0.675907	0.374206	1	GLMIDYNLFEGQEMLIQPDDP	generic|tr_A0A6C1EIU1_A0A6C1EIU1_MOUSE_REVERSED	|generic|tr_Q3UUP2_Q3UUP2_MOUSE_REVERSED	|generic|tr_E9QK34_E9QK34_MOUSE_REVERSED	|generic|tr_Q4KMN5_Q4KMN5_MOUSE_REVERSED	|generic|tr_A0A6B7E2T0_A0A6B7E2T0_MOUSE_REVERSED	|generic|sp_Q99K10_NLGN1_MOUSE_REVERSED	|generic|tr_A0A6C1EJ07_A0A6C1EJ07_MOUSE_REVERSED	|generic|tr_A0A6B7E676_A0A6B7E676_MOUSE_REVERSED	|generic|sp_B0F2B4_NLGN4_MOUSE_REVERSED|
"""index: 20071, intensity: 3960.0, mobility: 1.119"""	-0.676044	0.374268	1	FFILYLLGCNGVVAIVYMSCFPFSIWIHME	generic|tr_Q8VGV6_Q8VGV6_MOUSE_REVERSED|
"""index: 21314, intensity: 4642.0, mobility: 1.156"""	-0.676194	0.374329	1	FRQADQEPMGIDPEIR	generic|tr_Q497T8_Q497T8_MOUSE_REVERSED	|generic|tr_G3UYC5_G3UYC5_MOUSE_REVERSED	|generic|sp_O35280_CHK1_MOUSE_REVERSED|
"""index: 25734, intensity: 3070.0, mobility: 1.086"""	-0.676659	0.37439	1	EQERRSPRDRLQ	generic|tr_Q3V203_Q3V203_MOUSE_REVERSED	|generic|tr_Q3V203_Q3V203_MOUSE_REVERSED	|generic|tr_Q3V203_Q3V203_MOUSE_REVERSED	|generic|tr_Q3V203_Q3V203_MOUSE_REVERSED	|generic|tr_Q3V203_Q3V203_MOUSE_REVERSED	|generic|tr_A0A0B4J1F9_A0A0B4J1F9_MOUSE_REVERSED	|generic|tr_A0A0B4J1F9_A0A0B4J1F9_MOUSE_REVERSED	|generic|tr_A0A0B4J1F9_A0A0B4J1F9_MOUSE_REVERSED	|generic|tr_A0A0B4J1F9_A0A0B4J1F9_MOUSE_REVERSED	|generic|tr_A0A0B4J1F9_A0A0B4J1F9_MOUSE_REVERSED	|generic|tr_Q80VU1_Q80VU1_MOUSE_REVERSED	|generic|tr_Q80VU1_Q80VU1_MOUSE_REVERSED|
"""index: 9936, intensity: 3685.0, mobility: 1.029"""	-0.676793	0.374451	1	EFDPLNHIIEMY	generic|sp_Q9DC23_DJC10_MOUSE_REVERSED|
"""index: 22779, intensity: 15084.0, mobility: 1.010"""	-0.676881	0.374695	1	RLGAKLAPPQTLPLFLLQ	generic|IP_1081662_TX=10090_REVERSED|
"""index: 1000, intensity: 20657.0, mobility: 0.833"""	-0.677007	0.374939	1	LLAPPLRCE	generic|IP_1073212_TX=10090_REVERSED|
"""index: 5313, intensity: 26993.0, mobility: 1.067"""	-0.677065	0.375	1	PTSADLFPHHFFEDFDMRDKHNRQLLALLLQRLPASTERP	generic|tr_Q6PB82_Q6PB82_MOUSE__chr5_-1_110786172_110786222_ENSMUST00000196094__II_934536_REVERSED	|generic|tr_Q80TT3_Q80TT3_MOUSE__chr5_-1_110786172_110786222_ENSMUST00000196094__II_934536_REVERSED	|generic|tr_Q3U350_Q3U350_MOUSE__chr5_-1_110786172_110786222_ENSMUST00000196094__II_934536_REVERSED	|generic|sp_O70405_ULK1_MOUSE__chr5_-1_110786172_110786222_ENSMUST00000196094__II_934536_REVERSED	|generic|tr_Q3UFT4_Q3UFT4_MOUSE__chr5_-1_110786172_110786222_ENSMUST00000196094__II_934536_REVERSED	|generic|tr_A0A0R4J0B3_A0A0R4J0B3_MOUSE__chr5_-1_110786172_110786222_ENSMUST00000196094__II_934536_REVERSED	|generic|tr_Q3U0V5_Q3U0V5_MOUSE__chr5_-1_110786172_110786222_ENSMUST00000196094__II_934536_REVERSED	|generic|II_934519_TX=10090_REVERSED|
"""index: 10043, intensity: 2914.0, mobility: 1.135"""	-0.677128	0.375152	1	SADWVVVTHDFSGTIIRDGSTDFSLSIIEAL	generic|tr_D3Z7A5_D3Z7A5_MOUSE__II_1032689_REVERSED	|generic|tr_Q9D4T2_Q9D4T2_MOUSE__II_1032689_REVERSED|
"""index: 13756, intensity: 3880.0, mobility: 1.023"""	-0.677289	0.375396	1	MTGAATREVIMRHVILPEMAALET	generic|IP_1022146_TX=10090_REVERSED|
"""index: 2139, intensity: 19939.0, mobility: 1.001"""	-0.677299	0.375548	1	ECVSRCPPLPKHYDPLCIPTYMSCLFFRL	generic|tr_Q149L3_Q149L3_MOUSE_REVERSED	|generic|sp_Q9EQD0_FZD5_MOUSE_REVERSED|
"""index: 21633, intensity: 3160.0, mobility: 1.016"""	-0.677344	0.375792	1	QKTEPHAETQLPILAKSQNDSLWLAALEKLKTFSFPLNK	generic|tr_A0A571BEA5_A0A571BEA5_MOUSE__chr13_-1_103868039_103868110_ENSMUST00000189323__II_977414_REVERSED	|generic|tr_E9Q6L9_E9Q6L9_MOUSE__chr13_-1_103868039_103868110_ENSMUST00000189323_REVERSED	|generic|tr_A0A0G2JDT9_A0A0G2JDT9_MOUSE__chr13_-1_103868039_103868110_ENSMUST00000189323_REVERSED	|generic|tr_A0A0G2JFZ5_A0A0G2JFZ5_MOUSE__chr13_-1_103868039_103868110_ENSMUST00000189323_REVERSED	|generic|tr_B9EHV0_B9EHV0_MOUSE__chr13_-1_103868039_103868110_ENSMUST00000189323_REVERSED	|generic|sp_Q80TE7_LRRC7_MOUSE__chr13_-1_103868039_103868110_ENSMUST00000189323_REVERSED	|generic|tr_Q3URB9_Q3URB9_MOUSE__chr13_-1_103868039_103868110_ENSMUST00000189323_REVERSED|
"""index: 15173, intensity: 95577.0, mobility: 0.919"""	-0.677559	0.376035	1	RWVLHQPK	generic|IP_900038_TX=10090_REVERSED|
"""index: 15183, intensity: 6406.0, mobility: 0.874"""	-0.677588	0.376187	1	RISPIHIRS	generic|chr18_1_57189512_57189577_ENSMUST00000075770_REVERSED|
"""index: 10930, intensity: 3089.0, mobility: 0.883"""	-0.677704	0.37643	1	ISTEDVLKDSQGDRGKV	generic|sp_Q91ZU6-4_DYST_MOUSE__chr1_1_34161097_34161162_ENSMUST00000183331__II_1042653_REVERSED	|generic|tr_E9Q9X1_E9Q9X1_MOUSE__chr1_1_34161097_34161162_ENSMUST00000183331_REVERSED	|generic|tr_S4R1P5_S4R1P5_MOUSE__chr1_1_34161097_34161162_ENSMUST00000183331_REVERSED	|generic|sp_Q91ZU6_DYST_MOUSE__chr1_1_34161097_34161162_ENSMUST00000183331_REVERSED	|generic|sp_Q91ZU6-3_DYST_MOUSE__chr1_1_34161097_34161162_ENSMUST00000183331_REVERSED	|generic|tr_A0A087WPR7_A0A087WPR7_MOUSE__chr1_1_34161097_34161162_ENSMUST00000183331_REVERSED|
"""index: 19052, intensity: 4264.0, mobility: 1.143"""	-0.677709	0.376674	1	KWCKKFEYLDMAAVQAGEQVLRCLNQQNEPDRIN	generic|tr_E2D6P1_E2D6P1_MOUSE_REVERSED	|generic|tr_B9ZZS2_B9ZZS2_MOUSE_REVERSED	|generic|tr_B5T0I7_B5T0I7_MOUSE_REVERSED	|generic|tr_B5T0J0_B5T0J0_MOUSE_REVERSED	|generic|tr_B5T0I8_B5T0I8_MOUSE_REVERSED	|generic|tr_B9ZZS3_B9ZZS3_MOUSE_REVERSED|
"""index: 2324, intensity: 5040.0, mobility: 0.837"""	-0.677742	0.376917	1	IPGSQSFHWKKALEFL	generic|chr12_1_74129395_74129658_ENSMUST00000110451_REVERSED|
"""index: 10924, intensity: 4464.0, mobility: 0.879"""	-0.677745	0.376977	1	RHKPAILWS	generic|IP_855180_TX=10090_REVERSED|
"""index: 17781, intensity: 2818.0, mobility: 1.086"""	-0.677903	0.377065	1	NYYYNEYYTYDEIDEDEDMYLYDDGEE	generic|sp_B9EKE5_CATIP_MOUSE_REVERSED	|generic|sp_B9EKE5-2_CATIP_MOUSE_REVERSED|
"""index: 3291, intensity: 4473.0, mobility: 0.801"""	-0.67815	0.377065	1	EPRCTDTVQRLTCIKEP	generic|IP_3498850_TX=10090_REVERSED|
"""index: 23198, intensity: 8394.0, mobility: 1.033"""	-0.678518	0.377065	1	CAPTLTSFEMQFQLLSPGTLLLKGR	generic|IP_1095781_TX=10090_REVERSED|
"""index: 9343, intensity: 2676.0, mobility: 0.970"""	-0.678842	0.377308	1	MTVKEGPSASMIAPSQTLQIDSHVGTATAVLF	generic|tr_A0N275_A0N275_MOUSE_REVERSED|
"""index: 5181, intensity: 3722.0, mobility: 0.847"""	-0.678843	0.377551	1	RTEMVPEKLYVR	generic|IP_1017695_TX=10090_REVERSED|
"""index: 7544, intensity: 3748.0, mobility: 0.853"""	-0.678879	0.377794	1	ISSDEIVFNLLHKPY	generic|IP_3455885_TX=10090_REVERSED|
"""index: 24616, intensity: 3562.0, mobility: 1.069"""	-0.678951	0.378037	1	WKVLYAPLGPFWA	generic|IP_1078954_TX=10090_REVERSED|
"""index: 8786, intensity: 3022.0, mobility: 1.130"""	-0.678962	0.378188	1	WIELVCYVDAWKWN	generic|IP_919730_TX=10090_REVERSED|
"""index: 19476, intensity: 3618.0, mobility: 0.873"""	-0.679045	0.378339	1	MVYMQWCQGELLGE	generic|tr_E9Q3T8_E9Q3T8_MOUSE__chr15_-1_73057918_73058205_ENSMUST00000230025_REVERSED|
"""index: 16601, intensity: 2847.0, mobility: 0.969"""	-0.6791	0.37849	1	DRSIILVSGLCTDWCKEFHFKGHEPDTSGRYKM	generic|IP_949843_TX=10090_REVERSED|
"""index: 5091, intensity: 4357.0, mobility: 1.067"""	-0.679183	0.378641	1	RNDLSGRGPALLARPMPAAPTQSLITSVCSGHVPPSSGGAFREVFM	generic|IP_1109434_TX=10090_REVERSED|
"""index: 1692, intensity: 5746.0, mobility: 0.778"""	-0.679284	0.378725	1	WSTPLPEG	generic|IP_981991_TX=10090_REVERSED|
"""index: 24700, intensity: 2655.0, mobility: 1.329"""	-0.679342	0.378725	1	YRPRKLPLKLKFCIVYQLM	generic|IP_963322_TX=10090_REVERSED|
"""index: 6259, intensity: 3322.0, mobility: 0.853"""	-0.679892	0.378725	1	VFLSCELCQRRSNLLLRYPQLCRA	generic|tr_A0A0R4J075_A0A0R4J075_MOUSE_REVERSED	|generic|tr_B9EKA5_B9EKA5_MOUSE_REVERSED	|generic|tr_D3Z049_D3Z049_MOUSE_REVERSED	|generic|sp_Q91V27_MELPH_MOUSE_REVERSED|
"""index: 14135, intensity: 4014.0, mobility: 0.814"""	-0.680164	0.378876	1	MDFRHWPL	generic|tr_A0A3Q4EI01_A0A3Q4EI01_MOUSE__II_3460165_REVERSED	|generic|tr_A0A3Q4EGU0_A0A3Q4EGU0_MOUSE__II_3460168_REVERSED	|generic|tr_A0A3Q4EG79_A0A3Q4EG79_MOUSE__II_3460162_REVERSED	|generic|tr_E9PX34_E9PX34_MOUSE__II_3460166_REVERSED	|generic|II_3493147_TX=10090_REVERSED	|generic|II_3493150_TX=10090_REVERSED	|generic|II_3493152_TX=10090_REVERSED	|generic|II_3460160_TX=10090_REVERSED	|generic|II_3460156_TX=10090_REVERSED	|generic|II_3462625_TX=10090_REVERSED	|generic|II_3462609_TX=10090_REVERSED|
"""index: 7320, intensity: 146675.0, mobility: 1.040"""	-0.680391	0.379118	1	APVAGAGAGAGAGSPSVPWSLPLPRH	generic|chr16_-1_96068614_96082197_ENSMUST00000023631_REVERSED|
"""index: 13648, intensity: 3047.0, mobility: 1.043"""	-0.680509	0.37936	1	WMYLTKPLFLTIDGGTKEGQAP	generic|IP_857004_TX=10090_REVERSED|
"""index: 14104, intensity: 4255.0, mobility: 0.837"""	-0.680514	0.379603	1	YQILSSKH	generic|IP_1080203_TX=10090_REVERSED|
"""index: 14955, intensity: 4845.0, mobility: 1.049"""	-0.680579	0.379661	1	KRPYSLMESWHDRGLREAENGVQCVGIVENHGVRD	generic|sp_Q9R0N9_SYT9_MOUSE__II_882954_REVERSED|
"""index: 18165, intensity: 9454.0, mobility: 0.901"""	-0.68064	0.379903	1	MSRQSAQPMQR	generic|chr9_1_121763115_121763228_ENSMUST00000093772__IP_844351_TX=10090_REVERSED	|generic|chr9_1_121762995_121763228_ENSMUST00000093772__IP_844351_TX=10090_REVERSED|
"""index: 8315, intensity: 2842.0, mobility: 0.825"""	-0.680652	0.380053	1	DQKSQLSEIEHQYDLRLR	generic|sp_Q922J3_CLIP1_MOUSE__chr5_-1_123590789_123590845_ENSMUST00000125340__II_931266_REVERSED	|generic|sp_Q922J3-2_CLIP1_MOUSE__chr5_-1_123590789_123590845_ENSMUST00000125340__II_931266_REVERSED	|generic|tr_D3Z2Z1_D3Z2Z1_MOUSE__chr5_-1_123590789_123590845_ENSMUST00000125340__II_931266_REVERSED	|generic|tr_F6RCU2_F6RCU2_MOUSE__chr5_-1_123590789_123590845_ENSMUST00000125340__II_931276_REVERSED	|generic|tr_F8WIA1_F8WIA1_MOUSE__chr5_-1_123590789_123590845_ENSMUST00000125340__II_931266_REVERSED	|generic|tr_Q8C0S5_Q8C0S5_MOUSE__chr5_-1_123641774_123641875_ENSMUST00000144121_REVERSED	|generic|tr_D3Z3M7_D3Z3M7_MOUSE__chr5_-1_123590789_123590845_ENSMUST00000125340_REVERSED|
"""index: 14003, intensity: 3661.0, mobility: 1.290"""	-0.680753	0.380203	1	RYPRFSLLTWQTSWPPCH	generic|IP_858735_TX=10090_REVERSED|
"""index: 1511, intensity: 3388.0, mobility: 0.920"""	-0.680909	0.380353	1	TCEGSNGVLPAIQ	generic|IP_1109660_TX=10090_REVERSED|
"""index: 22704, intensity: 6156.0, mobility: 0.938"""	-0.681364	0.380595	1	QHQKTGAPALK	generic|sp_O55017_CAC1B_MOUSE__chr2_-1_24631895_24632023_ENSMUST00000125798_REVERSED	|generic|sp_O55017-2_CAC1B_MOUSE__chr2_-1_24631895_24632023_ENSMUST00000125798_REVERSED	|generic|tr_A2AIR9_A2AIR9_MOUSE__chr2_-1_24631895_24632023_ENSMUST00000125798_REVERSED	|generic|tr_Q3UYN6_Q3UYN6_MOUSE__chr2_-1_24631895_24632023_ENSMUST00000125798_REVERSED	|generic|tr_A2AIR7_A2AIR7_MOUSE__chr2_-1_24631895_24632023_ENSMUST00000125798_REVERSED|
"""index: 10044, intensity: 3075.0, mobility: 1.015"""	-0.681514	0.380837	1	MLLMKHGFEMFNSQRLDVPYQ	generic|IP_1046429_TX=10090_REVERSED|
"""index: 15945, intensity: 21788.0, mobility: 1.082"""	-0.681574	0.380987	1	LCPIILNITYFMPLRRIYFSYTIDTYIEECC	generic|sp_Q9R0W9_ACHA6_MOUSE_REVERSED	|generic|tr_Q6PW44_Q6PW44_MOUSE_REVERSED|
"""index: 9770, intensity: 3161.0, mobility: 1.127"""	-0.681747	0.381044	1	EELRMRLHVMESALLQTTDRGPAVGAEEP	generic|sp_Q8C1B1-2_CAMP2_MOUSE__II_1034172_REVERSED	|generic|tr_A0A0A6YXV8_A0A0A6YXV8_MOUSE__II_1034172_REVERSED	|generic|sp_Q8C1B1_CAMP2_MOUSE_REVERSED	|generic|tr_H7BX08_H7BX08_MOUSE_REVERSED	|generic|tr_A0A0A6YY67_A0A0A6YY67_MOUSE_REVERSED	|generic|tr_B2RRE3_B2RRE3_MOUSE_REVERSED|
"""index: 25298, intensity: 10411.0, mobility: 1.217"""	-0.681988	0.381102	1	KSTSGKTML	generic|IP_949447_TX=10090_REVERSED|
"""index: 21094, intensity: 3996.0, mobility: 1.008"""	-0.682144	0.381344	1	PSMPSRERRWMRLWPFFYFCGWYIEEEAELAVEYRRLR	generic|tr_A2AMS7_A2AMS7_MOUSE__chr4_-1_41769498_41769605_ENSMUST00000151142__II_965226_REVERSED|
"""index: 11967, intensity: 3665.0, mobility: 1.193"""	-0.682228	0.381585	1	AFMHELALMARHNKDGIATLFALAVHVTFE	generic|tr_A0A0A6YWC4_A0A0A6YWC4_MOUSE__II_1105767_REVERSED	|generic|sp_Q61115_PTC1_MOUSE__II_1105767_REVERSED|
"""index: 1956, intensity: 2521.0, mobility: 1.039"""	-0.682339	0.381792	1	VLMMEELEDLWEQ	generic|sp_ANT3_HUMAN__REVERSED|
"""index: 15027, intensity: 3616.0, mobility: 1.085"""	-0.682401	0.381792	1	MNMGVEGAHLMILPM	generic|IP_972315_TX=10090_REVERSED|
"""index: 17084, intensity: 3233.0, mobility: 1.122"""	-0.682787	0.382033	1	LELLAELLNEHINFMSLLPFEKMLDRMM	generic|sp_Q99M96_ST7_MOUSE__chr6_1_17844938_17844967_ENSMUST00000125673__II_915455_REVERSED	|generic|sp_Q99M96-3_ST7_MOUSE__chr6_1_17844938_17844967_ENSMUST00000125673__II_915490_REVERSED	|generic|sp_Q99M96-4_ST7_MOUSE__chr6_1_17844938_17844967_ENSMUST00000125673__II_915490_REVERSED	|generic|sp_Q99M96-5_ST7_MOUSE__chr6_1_17844938_17844967_ENSMUST00000125673__II_915455_REVERSED	|generic|sp_Q99M96-6_ST7_MOUSE__chr6_1_17844938_17844967_ENSMUST00000125673__II_915455_REVERSED	|generic|sp_Q99M96-7_ST7_MOUSE__chr6_1_17844938_17844967_ENSMUST00000125673__II_915490_REVERSED	|generic|sp_Q99M96-8_ST7_MOUSE__chr6_1_17844938_17844967_ENSMUST00000125673__II_915458_REVERSED	|generic|sp_Q99M96-9_ST7_MOUSE__chr6_1_17844938_17844967_ENSMUST00000125673__II_915490_REVERSED	|generic|II_915456_TX=10090_REVERSED	|generic|II_915466_TX=10090_REVERSED	|generic|II_915460_TX=10090_REVERSED	|generic|II_915473_TX=10090_REVERSED	|generic|tr_D3YUN2_D3YUN2_MOUSE__chr6_1_17844938_17844967_ENSMUST00000125673_REVERSED	|generic|sp_Q99M96-2_ST7_MOUSE__chr6_1_17844938_17844967_ENSMUST00000125673_REVERSED	|generic|tr_D3YUM7_D3YUM7_MOUSE__chr6_1_17844938_17844967_ENSMUST00000125673_REVERSED|
"""index: 5017, intensity: 3161.0, mobility: 0.948"""	-0.682869	0.382147	1	EMRGQEKYKGLINKAEEADRLPN	generic|sp_Q99N11-2_DUS22_MOUSE__chr13_1_30696248_30696289_ENSMUST00000221725__II_3507850_REVERSED|
"""index: 13680, intensity: 3929.0, mobility: 0.778"""	-0.682975	0.382147	1	SSRQTASYN	generic|IP_967277_TX=10090_REVERSED|
"""index: 4071, intensity: 3242.0, mobility: 0.879"""	-0.683146	0.382204	1	DLVNWARHGRNRSMVV	generic|IP_900745_TX=10090_REVERSED|
"""index: 8724, intensity: 9261.0, mobility: 0.874"""	-0.683637	0.382445	1	MGWGGGVKHGQ	generic|IP_1058388_TX=10090_REVERSED|
"""index: 13407, intensity: 3803.0, mobility: 0.931"""	-0.683838	0.382686	1	LSTLDMGQDTLIIPTPKVATRLDVVATGPP	generic|sp_O88737_BSN_MOUSE__II_843265_REVERSED	|generic|sp_O88737-2_BSN_MOUSE__II_843265_REVERSED|
"""index: 6825, intensity: 3934.0, mobility: 0.894"""	-0.683846	0.382835	1	NSNWKIYVYMPSIMNLGLFLVW	generic|tr_A0A494B9X8_A0A494B9X8_MOUSE_REVERSED	|generic|tr_Q8R2A3_Q8R2A3_MOUSE_REVERSED	|generic|tr_Q8K4I2_Q8K4I2_MOUSE_REVERSED|
"""index: 14998, intensity: 6820.0, mobility: 0.815"""	-0.683971	0.382892	1	DGLLMTRTEMLSR	generic|IP_989764_TX=10090_REVERSED|
"""index: 10032, intensity: 8315.0, mobility: 0.861"""	-0.68424	0.383133	1	QQQQMYHMVAQQQMRER	generic|tr_Q3UKG7_Q3UKG7_MOUSE__chr17_1_47789701_47789814_ENSMUST00000140715__II_1063144_REVERSED	|generic|sp_Q9R210_TFEB_MOUSE__chr17_1_47789701_47789814_ENSMUST00000140715__II_1063144_REVERSED	|generic|tr_Q6P203_Q6P203_MOUSE__chr17_1_47789701_47789814_ENSMUST00000140715__II_1063144_REVERSED	|generic|tr_Q3U327_Q3U327_MOUSE__chr17_1_47789701_47789814_ENSMUST00000140715__II_1063144_REVERSED	|generic|tr_D3YZM7_D3YZM7_MOUSE_REVERSED	|generic|tr_D3Z6Q7_D3Z6Q7_MOUSE_REVERSED	|generic|tr_E9PXZ1_E9PXZ1_MOUSE_REVERSED	|generic|tr_E9PWJ9_E9PWJ9_MOUSE_REVERSED	|generic|tr_Q8C5F1_Q8C5F1_MOUSE_REVERSED	|generic|tr_D3Z782_D3Z782_MOUSE_REVERSED	|generic|tr_D3Z1X9_D3Z1X9_MOUSE_REVERSED|
"""index: 11757, intensity: 2698.0, mobility: 1.107"""	-0.684255	0.383281	1	NEIPKEAPVWIVSQE	generic|sp_Q9EP64_TNMD_MOUSE__II_834073_REVERSED|
"""index: 3980, intensity: 3124.0, mobility: 1.034"""	-0.684525	0.383522	1	EPFRTTIRIVTFM	generic|IP_2444845_TX=10090_REVERSED|
"""index: 24379, intensity: 22376.0, mobility: 0.898"""	-0.684534	0.383671	1	TKLPLLPLGSSPDQVCRGLL	generic|sp_Q8R0W0_EPIPL_MOUSE_REVERSED	|generic|tr_A0A2I3BRT4_A0A2I3BRT4_MOUSE_REVERSED|
"""index: 12691, intensity: 26229.0, mobility: 1.071"""	-0.684762	0.383819	1	RELVIEIFLGGTQH	generic|chr1_1_45819521_45819721_ENSMUST00000154436_REVERSED|
"""index: 16146, intensity: 3082.0, mobility: 1.065"""	-0.684947	0.38406	1	GKEEYYRAAEIMDEPSSLLALNMLQDDLSNEKC	generic|tr_Q6ZQ91_Q6ZQ91_MOUSE__chr17_1_25032148_25032180_ENSMUST00000232788_REVERSED	|generic|tr_Q3TA81_Q3TA81_MOUSE__chr17_1_25092780_25092986_ENSMUST00000139300_REVERSED	|generic|tr_Q91VU5_Q91VU5_MOUSE__chr17_1_25092780_25092986_ENSMUST00000139300_REVERSED	|generic|tr_Q6RUU2_Q6RUU2_MOUSE__chr17_1_25092780_25092986_ENSMUST00000139300_REVERSED|
"""index: 3876, intensity: 2993.0, mobility: 0.859"""	-0.685079	0.384301	1	LETWEREWEEETYVL	generic|tr_H3BKW8_H3BKW8_MOUSE_REVERSED|
"""index: 16918, intensity: 3147.0, mobility: 1.121"""	-0.68513	0.384541	1	VLTYFVSAMKDNEFSHSSKPQIYMFSLTGYLIVVVTLHSG	generic|tr_Q8VGS6_Q8VGS6_MOUSE_REVERSED	|generic|tr_A6H6K0_A6H6K0_MOUSE_REVERSED	|generic|tr_A2AVY0_A2AVY0_MOUSE_REVERSED	|generic|tr_A0A0M3VGX8_A0A0M3VGX8_MOUSE_REVERSED|
"""index: 19488, intensity: 2961.0, mobility: 1.001"""	-0.68519	0.384782	1	QRRSYGNRRT	generic|sp_Q5RJH3_CAD12_MOUSE_REVERSED|
"""index: 14407, intensity: 3715.0, mobility: 0.952"""	-0.685299	0.384838	1	LTYLVGICSSLH	generic|sp_Q5PRF0_HTR5A_MOUSE__II_3505471_REVERSED	|generic|tr_A0A1W2P7I6_A0A1W2P7I6_MOUSE_REVERSED|
"""index: 11586, intensity: 3894.0, mobility: 0.921"""	-0.685393	0.385078	1	KEPVIKKPPEP	generic|tr_A0A5K1VVQ9_A0A5K1VVQ9_MOUSE__chr19_-1_7374046_7374075_ENSMUST00000237653__II_1006392_REVERSED	|generic|sp_A2ASS6_TITIN_MOUSE__chr19_-1_7374046_7374075_ENSMUST00000237653__II_1006392_REVERSED	|generic|tr_E9Q8K5_E9Q8K5_MOUSE__chr19_-1_7374046_7374075_ENSMUST00000237653__II_1006392_REVERSED	|generic|tr_E9Q8N1_E9Q8N1_MOUSE__chr19_-1_7374046_7374075_ENSMUST00000237653__II_1006392_REVERSED	|generic|tr_Q812E1_Q812E1_MOUSE_REVERSED	|generic|tr_F7CR78_F7CR78_MOUSE_REVERSED	|generic|tr_F6RSJ3_F6RSJ3_MOUSE_REVERSED|
"""index: 4039, intensity: 3276.0, mobility: 0.847"""	-0.685401	0.385134	1	LDPSPDTEM	generic|IP_1040982_TX=10090_REVERSED|
"""index: 9128, intensity: 4307.0, mobility: 0.938"""	-0.685519	0.385374	1	NINHIYLLYMFIYRYSIYIYMFFNF	generic|IP_913727_TX=10090_REVERSED|
"""index: 7958, intensity: 2634.0, mobility: 0.810"""	-0.685586	0.385615	1	MQELLLKQLEERALNEI	generic|tr_D3YX64_D3YX64_MOUSE_REVERSED	|generic|sp_Q8BX46_SKOR1_MOUSE_REVERSED	|generic|sp_Q8BX46-2_SKOR1_MOUSE_REVERSED|
"""index: 5932, intensity: 5155.0, mobility: 1.007"""	-0.685665	0.38567	1	LHYMRAEQLLPFVEPCQRILPDA	generic|sp_Q6V595_KLHL6_MOUSE_REVERSED|
"""index: 26319, intensity: 3083.0, mobility: 1.024"""	-0.685871	0.385742	1	TICLLQQMMLHITKLCSEERIIEKFLSDMSLIIFQL	generic|chr16_-1_46463905_46464036_ENSMUST00000023335__IP_1074974_TX=10090_REVERSED|
"""index: 6528, intensity: 3378.0, mobility: 1.153"""	-0.685883	0.385742	1	DMQINTVQVNEMNYI	generic|IP_1117047_TX=10090_REVERSED|
"""index: 10797, intensity: 4857.0, mobility: 0.949"""	-0.686368	0.385742	1	YVTFTQWGSKDNVNMDRELVCRILVMVHFPT	generic|sp_Q61038_PSYR_MOUSE_REVERSED	|generic|tr_A0A0R4J0Y2_A0A0R4J0Y2_MOUSE_REVERSED	|generic|tr_Q3UQ35_Q3UQ35_MOUSE_REVERSED	|generic|tr_Q3UZ41_Q3UZ41_MOUSE_REVERSED|
"""index: 10612, intensity: 3074.0, mobility: 0.912"""	-0.686686	0.385982	1	TMVLMVMTIKHTHATPQTKVMHTG	generic|IP_904983_TX=10090_REVERSED|
"""index: 15252, intensity: 4208.0, mobility: 0.887"""	-0.686779	0.386222	1	SFTPVLQYFSLKVLWQT	generic|IP_946727_TX=10090_REVERSED|
"""index: 2318, intensity: 6119.0, mobility: 0.862"""	-0.686801	0.386462	1	MAQLQNNNLFLLQLNPVPDF	generic|tr_Q69ZV6_Q69ZV6_MOUSE_REVERSED	|generic|sp_Q810B7_SLIK5_MOUSE_REVERSED	|generic|sp_Q810B7-2_SLIK5_MOUSE_REVERSED|
"""index: 20577, intensity: 4402.0, mobility: 0.984"""	-0.686927	0.386609	1	SFGLKWSESCPPHPASRHESGPSCLLLSGLFYFT	generic|IP_931904_TX=10090_REVERSED|
"""index: 9997, intensity: 4475.0, mobility: 0.941"""	-0.686966	0.386849	1	LRWHKLLSINMNMQCRTVVFHSVMLKQ	generic|IP_1051737_TX=10090_REVERSED|
"""index: 8946, intensity: 2816.0, mobility: 1.008"""	-0.686995	0.387089	1	QLMWVTLIVMVCCPLHYAA	generic|IP_921496_TX=10090_REVERSED|
"""index: 4064, intensity: 5325.0, mobility: 0.877"""	-0.687061	0.387236	1	VFNLLTVPWPLCPHCNAASLSGAQGP	generic|tr_Q9CUI0_Q9CUI0_MOUSE_REVERSED|
"""index: 21608, intensity: 10245.0, mobility: 1.035"""	-0.687105	0.387282	1	ERRKEPSTQIR	generic|IP_840036_TX=10090_REVERSED	|generic|tr_Q8BXZ2_Q8BXZ2_MOUSE_REVERSED	|generic|tr_Q3TRZ0_Q3TRZ0_MOUSE_REVERSED|
"""index: 13004, intensity: 4124.0, mobility: 0.875"""	-0.687214	0.387282	1	QELVLLELIQKKSRTNPQLWQH	generic|sp_Q923B3_NRIF1_MOUSE_REVERSED	|generic|tr_A0A0R4J249_A0A0R4J249_MOUSE_REVERSED|
"""index: 22370, intensity: 21542.0, mobility: 0.984"""	-0.687264	0.387282	1	FADELQKEPKKTQKHKAQK	generic|IP_926831_TX=10090_REVERSED|
"""index: 3843, intensity: 2839.0, mobility: 0.917"""	-0.687602	0.387282	1	FPPYSIFVNY	generic|IP_1053494_TX=10090_REVERSED|
"""index: 13327, intensity: 3147.0, mobility: 1.008"""	-0.687845	0.387282	1	FRWDSMFQVKH	generic|IP_1057019_TX=10090_REVERSED|
"""index: 1585, intensity: 2882.0, mobility: 1.008"""	-0.68795	0.387282	1	RRIHPVSQHWLQKEVDQEQPERQVRPMACQLEEM	generic|tr_A0A140LIX9_A0A140LIX9_MOUSE_REVERSED|
"""index: 11944, intensity: 3850.0, mobility: 0.888"""	-0.688338	0.387428	1	VSRPRPSSTMWSWTSWPVLLLPWHM	generic|IP_1124520_TX=10090_REVERSED|
"""index: 8683, intensity: 4145.0, mobility: 0.898"""	-0.688573	0.387575	1	ELTSMIVPEKTKLERKFARHID	generic|tr_Q5U476_Q5U476_MOUSE__chrX_1_85144125_85144169_ENSMUST00000146331__II_832695_REVERSED	|generic|sp_P11531_DMD_MOUSE__chrX_1_85144125_85144169_ENSMUST00000146331__II_832695_REVERSED	|generic|tr_A0A668KLA2_A0A668KLA2_MOUSE__chrX_1_85144125_85144169_ENSMUST00000146331__II_832695_REVERSED	|generic|II_832692_TX=10090_REVERSED	|generic|tr_Q3UF47_Q3UF47_MOUSE_REVERSED|
"""index: 8056, intensity: 3279.0, mobility: 1.132"""	-0.688801	0.387814	1	EKKFCWVHQKDGTCSREVNAVRPIPFSLAPPQLSSPFTPPHAM	generic|II_1144391_TX=10090_REVERSED|
"""index: 14850, intensity: 3023.0, mobility: 1.018"""	-0.688947	0.387921	1	FLVQFYLFPQQNVTFHSEGYDE	generic|sp_Q8BJ71_NUP93_MOUSE__chr8_1_94227803_94227859_ENSMUST00000212039_REVERSED	|generic|sp_Q8BJ71-2_NUP93_MOUSE_REVERSED	|generic|tr_A0A1D5RLQ0_A0A1D5RLQ0_MOUSE_REVERSED	|generic|tr_Q3TFC8_Q3TFC8_MOUSE_REVERSED|
"""index: 2352, intensity: 5351.0, mobility: 0.827"""	-0.689194	0.387921	1	WSDSTGHLPITATFLH	generic|sp_Q9QXY1_ZO3_MOUSE_REVERSED	|generic|tr_Q3UZ47_Q3UZ47_MOUSE_REVERSED	|generic|tr_Q921G9_Q921G9_MOUSE_REVERSED|
"""index: 8902, intensity: 4713.0, mobility: 0.999"""	-0.689373	0.387935	1	QNVIDQSEEEDDSGDFIDDLTDNIMEETMEMKMNEK	generic|sp_Q8BJF9_CHM2B_MOUSE_REVERSED	|generic|tr_A0A338P7L8_A0A338P7L8_MOUSE_REVERSED|
"""index: 22132, intensity: 2810.0, mobility: 0.858"""	-0.689446	0.387935	1	LIPIFGKPFPIM	generic|IP_899531_TX=10090_REVERSED|
"""index: 23185, intensity: 16092.0, mobility: 1.149"""	-0.68978	0.387989	1	SEPSSPLLGAAVQDQHWLQEALGNLV	generic|tr_B2RWG6_B2RWG6_MOUSE__II_956690_REVERSED|
"""index: 15421, intensity: 16769.0, mobility: 1.055"""	-0.689823	0.388227	1	FLLEGSDVVHDEPIAAMLDALTTTMLNPSA	generic|IP_830067_TX=10090_REVERSED|
"""index: 9049, intensity: 3085.0, mobility: 1.073"""	-0.689872	0.388465	1	WWQGQHGDARFWLFSLAQVLFG	generic|sp_Q5GH66_XKR5_MOUSE_REVERSED	|generic|tr_D6RIN5_D6RIN5_MOUSE_REVERSED|
"""index: 22646, intensity: 13060.0, mobility: 1.354"""	-0.689914	0.388704	1	GQYNYPWPYYGGLPECIKQCHTYSRRCEICCIGEHD	generic|sp_Q9Z1F6_CNMD_MOUSE__II_1089485_REVERSED	|generic|tr_G5E8Z6_G5E8Z6_MOUSE__II_1089485_REVERSED|
"""index: 3785, intensity: 2900.0, mobility: 0.962"""	-0.68994	0.388902	1	ESNPHSRLTDML	generic|sp_Q80YS9_STKL1_MOUSE_REVERSED|
"""index: 5071, intensity: 3189.0, mobility: 1.209"""	-0.689965	0.388902	1	GNEEIRTMNDSAISDLYWTGSIRALNYDRR	generic|sp_Q9D267_LCN9_MOUSE_REVERSED|
"""index: 6181, intensity: 3277.0, mobility: 0.894"""	-0.690383	0.388955	1	ENLEQYDDM	generic|tr_E0CZ42_E0CZ42_MOUSE__II_1085176_REVERSED|
"""index: 19911, intensity: 8467.0, mobility: 1.138"""	-0.690549	0.389061	1	LLNEMRPRSQATSNAMPPTMSSCTSWTTSTLSLTMSSLLRWKAM	generic|IP_1081857_TX=10090_REVERSED|
"""index: 7682, intensity: 4398.0, mobility: 0.914"""	-0.690817	0.389061	1	SHAFKSLCNPLFYLENRSLDLLHLHPFYQ	generic|sp_P58682_TLR8_MOUSE_REVERSED|
"""index: 3520, intensity: 4232.0, mobility: 0.974"""	-0.69098	0.389298	1	DGEEEIVELIDE	generic|II_1009722_TX=10090_REVERSED	|generic|tr_Q8R0F7_Q8R0F7_MOUSE_REVERSED	|generic|tr_Q6NSV5_Q6NSV5_MOUSE_REVERSED	|generic|sp_Q9CXF0_KYNU_MOUSE_REVERSED	|generic|tr_A2ARD6_A2ARD6_MOUSE_REVERSED	|generic|tr_A2ARD7_A2ARD7_MOUSE_REVERSED	|generic|tr_Q3V3G5_Q3V3G5_MOUSE_REVERSED|
"""index: 8228, intensity: 3430.0, mobility: 1.111"""	-0.691018	0.389444	1	YNLSWPDCFYPQLFDINAQGVVIQQGYEQNDVVKVVLPQAH	generic|sp_P0DM40_FR1L5_MOUSE__II_1051101_REVERSED|
"""index: 7541, intensity: 5499.0, mobility: 1.039"""	-0.691153	0.389681	1	LFLEPHATDPDLVVDPLEEQLQRAAEKEEYEAEKEASLISKKR	generic|tr_B9EJ60_B9EJ60_MOUSE_REVERSED|
"""index: 20082, intensity: 4279.0, mobility: 0.936"""	-0.691154	0.389734	1	WFLHHQKH	generic|IP_1054608_TX=10090_REVERSED|
"""index: 4733, intensity: 17044.0, mobility: 0.989"""	-0.691247	0.389879	1	YHMVAQQQMRERQEEQQAQE	generic|tr_Q3UKG7_Q3UKG7_MOUSE__chr17_1_47789701_47789814_ENSMUST00000140715__II_1063144_REVERSED	|generic|sp_Q9R210_TFEB_MOUSE__chr17_1_47789701_47789814_ENSMUST00000140715__II_1063144_REVERSED	|generic|tr_Q6P203_Q6P203_MOUSE__chr17_1_47789701_47789814_ENSMUST00000140715__II_1063144_REVERSED	|generic|tr_Q3U327_Q3U327_MOUSE__chr17_1_47789701_47789814_ENSMUST00000140715__II_1063144_REVERSED	|generic|tr_D3YZM7_D3YZM7_MOUSE_REVERSED	|generic|tr_D3Z6Q7_D3Z6Q7_MOUSE_REVERSED	|generic|tr_E9PXZ1_E9PXZ1_MOUSE_REVERSED	|generic|tr_E9PWJ9_E9PWJ9_MOUSE_REVERSED	|generic|tr_Q8C5F1_Q8C5F1_MOUSE_REVERSED	|generic|tr_D3Z782_D3Z782_MOUSE_REVERSED	|generic|tr_D3Z1X9_D3Z1X9_MOUSE_REVERSED|
"""index: 24180, intensity: 2710.0, mobility: 0.911"""	-0.691451	0.390116	1	RVPSFPAFPM	generic|tr_Q9CZS8_Q9CZS8_MOUSE_REVERSED	|generic|tr_Q3UQB5_Q3UQB5_MOUSE_REVERSED|
"""index: 8297, intensity: 3332.0, mobility: 0.850"""	-0.6915	0.390354	1	LIDVNEAFNLGDQLFSSFSCSC	generic|chr16_1_3902086_3903662_ENSMUST00000186375__IP_1081345_TX=10090_REVERSED|
"""index: 607, intensity: 2808.0, mobility: 0.911"""	-0.691554	0.390458	1	QDEVMDTVQNI	generic|sp_Q9CXE6_XRCC3_MOUSE__chr12_-1_111804740_111804778_ENSMUST00000127281__II_1114851_REVERSED|
"""index: 11707, intensity: 2743.0, mobility: 0.862"""	-0.691659	0.390458	1	RSGKLSLTSTNRAVPERTK	generic|sp_Q8VC26_TLCD2_MOUSE__II_1135123_REVERSED|
"""index: 6527, intensity: 12335.0, mobility: 1.022"""	-0.692016	0.390695	1	PLPGLDDGPLCVGTGMWSLFYHLSGFLTTLNRTPPVSTPNTSRL	generic|IP_1128099_TX=10090_REVERSED|
"""index: 16562, intensity: 4403.0, mobility: 1.124"""	-0.692024	0.390933	1	GCQKCDYPKESSHTREHMRLLSPYIFCKGCQKCEYPKEGSH	generic|tr_Q8BUQ3_Q8BUQ3_MOUSE_REVERSED	|generic|tr_E9Q980_E9Q980_MOUSE_REVERSED	|generic|tr_E9PZ68_E9PZ68_MOUSE_REVERSED	|generic|tr_Q9CZ01_Q9CZ01_MOUSE_REVERSED|
"""index: 8713, intensity: 3720.0, mobility: 1.037"""	-0.692032	0.391077	1	YCSSSPWSYIFALPRAATFFRRYFSRISS	generic|tr_Q3V0R0_Q3V0R0_MOUSE_REVERSED|
"""index: 4558, intensity: 2669.0, mobility: 1.032"""	-0.692178	0.391088	1	REEDSNFVSPTPSHDRERERERTRERERDRD	generic|sp_Q9D824_FIP1_MOUSE__chr5_1_74542012_74542116_ENSMUST00000121950_REVERSED	|generic|sp_Q9D824-2_FIP1_MOUSE__chr5_1_74542012_74542116_ENSMUST00000121950_REVERSED	|generic|sp_Q9D824-3_FIP1_MOUSE__chr5_1_74542012_74542116_ENSMUST00000121950_REVERSED|
"""index: 12188, intensity: 2759.0, mobility: 0.785"""	-0.692233	0.391088	1	LMPSISVIILSIGKNIAVNDKS	generic|tr_Q8VGI7_Q8VGI7_MOUSE_REVERSED|
"""index: 3125, intensity: 4142.0, mobility: 1.069"""	-0.692893	0.39114	1	ENFAEIATRKMQIEQSTRTYEEY	generic|tr_Q80UI5_Q80UI5_MOUSE__chr13_-1_101690477_101690581_ENSMUST00000190171__II_1103483_REVERSED	|generic|tr_Q3TST3_Q3TST3_MOUSE_REVERSED	|generic|tr_A0A1L1ST33_A0A1L1ST33_MOUSE_REVERSED	|generic|tr_A0A087WQM2_A0A087WQM2_MOUSE_REVERSED	|generic|tr_B1AUG0_B1AUG0_MOUSE_REVERSED	|generic|sp_P26450_P85A_MOUSE__chr13_-1_101701707_101701883_ENSMUST00000185701_REVERSED	|generic|tr_P70304_P70304_MOUSE__chr13_-1_101701707_101701883_ENSMUST00000185701_REVERSED	|generic|sp_Q64143_P55G_MOUSE_REVERSED|
"""index: 9888, intensity: 2735.0, mobility: 0.931"""	-0.693078	0.391284	1	FWISRYNCISFLF	generic|IP_986523_TX=10090_REVERSED|
"""index: 16550, intensity: 5578.0, mobility: 0.935"""	-0.693129	0.391521	1	FFTISVVVMSLIWLVRSITSDYVVVES	generic|sp_O88536_FPR2_MOUSE__II_1070717_REVERSED	|generic|IP_3460985_TX=10090_REVERSED|
"""index: 10096, intensity: 3993.0, mobility: 0.817"""	-0.693175	0.391757	1	ATAELTEAELHLRTPLESLA	generic|IP_913819_TX=10090_REVERSED|
"""index: 21632, intensity: 3802.0, mobility: 1.078"""	-0.693275	0.391994	1	QLLQLSKFDWLFFLLILWGSRGSSGPVLGGVVSYVHGRTC	generic|IP_3498312_TX=10090_REVERSED|
"""index: 23225, intensity: 5361.0, mobility: 1.028"""	-0.693313	0.392231	1	QPLPSLPAQTMSV	generic|IP_1035601_TX=10090_REVERSED|
"""index: 2056, intensity: 2942.0, mobility: 0.875"""	-0.693418	0.392375	1	VPNEKRIKAAAEAKYD	generic|sp_O88878_ZFAN5_MOUSE__chr19_1_21280446_21280571_ENSMUST00000141568__II_1047008_REVERSED|
"""index: 19824, intensity: 4117.0, mobility: 1.169"""	-0.693678	0.392519	1	LHHEWDVLGLDEFDMRNFLSRGGPAWSWAGRVRRALELLM	generic|tr_D3YUJ1_D3YUJ1_MOUSE__chr6_-1_72360519_72360912_ENSMUST00000069595__II_913899_REVERSED	|generic|sp_Q9CY62_RN181_MOUSE__II_913905_REVERSED|
"""index: 615, intensity: 2829.0, mobility: 0.783"""	-0.69383	0.39257	1	PANDNADLVRVLVKCH	generic|tr_Q9Z1B1_Q9Z1B1_MOUSE_REVERSED	|generic|tr_Q925I8_Q925I8_MOUSE_REVERSED	|generic|tr_E9PX28_E9PX28_MOUSE_REVERSED	|generic|tr_Q6P0A6_Q6P0A6_MOUSE_REVERSED	|generic|tr_Q3TZ28_Q3TZ28_MOUSE_REVERSED	|generic|tr_Q80TE2_Q80TE2_MOUSE_REVERSED	|generic|tr_E9PXQ7_E9PXQ7_MOUSE_REVERSED|
"""index: 2288, intensity: 2765.0, mobility: 0.837"""	-0.693949	0.392714	1	NDAEFESVDAAIPCCNPSAKEW	generic|IP_3467409_TX=10090_REVERSED|
"""index: 16719, intensity: 3551.0, mobility: 1.138"""	-0.694255	0.392764	1	QPFLPREERQFKLCDTLLRRMAKPCNSF	generic|tr_B1AUP0_B1AUP0_MOUSE__II_836934_REVERSED	|generic|sp_P04627_ARAF_MOUSE__chrX_1_20851679_20851816_ENSMUST00000136451__II_836944_REVERSED|
"""index: 9499, intensity: 5514.0, mobility: 0.959"""	-0.694628	0.393001	1	AALACFLGVEWALFPLQEDDRELDQLIREA	generic|tr_Q9D476_Q9D476_MOUSE__II_1032414_REVERSED|
"""index: 6120, intensity: 3527.0, mobility: 0.954"""	-0.694661	0.393051	1	VEICTFKGTNYHKTCYGLEKEEKLI	generic|tr_Q3UTL8_Q3UTL8_MOUSE_REVERSED|
"""index: 24222, intensity: 3153.0, mobility: 0.893"""	-0.694803	0.393102	1	SRPCNVWIL	generic|IP_3456197_TX=10090_REVERSED|
"""index: 16331, intensity: 3561.0, mobility: 1.176"""	-0.694929	0.393245	1	LYQLTFCAEEISRKMKINPEPDKLNEPVNLF	generic|sp_P14873_MAP1B_MOUSE_REVERSED	|generic|tr_Q8CFR9_Q8CFR9_MOUSE_REVERSED	|generic|tr_B2RQQ5_B2RQQ5_MOUSE_REVERSED	|generic|tr_A0PJ96_A0PJ96_MOUSE_REVERSED	|generic|tr_Q3UPV4_Q3UPV4_MOUSE_REVERSED	|generic|tr_Q3TZM8_Q3TZM8_MOUSE_REVERSED	|generic|tr_Q8CAI9_Q8CAI9_MOUSE_REVERSED|
"""index: 19156, intensity: 19616.0, mobility: 0.987"""	-0.695045	0.393481	1	TKRDNRKQIR	generic|IP_3504147_TX=10090_REVERSED|
"""index: 5554, intensity: 3529.0, mobility: 1.026"""	-0.695073	0.393489	1	YASDSLVSRPREWHISPMSSDVWPK	generic|IP_3500145_TX=10090_REVERSED|
"""index: 14674, intensity: 5104.0, mobility: 0.953"""	-0.695209	0.393489	1	SVPPPGSNELGLSSSQLTQAGAG	generic|tr_Q5SSP3_Q5SSP3_MOUSE_REVERSED	|generic|tr_Q3US35_Q3US35_MOUSE_REVERSED	|generic|tr_Q9ESU8_Q9ESU8_MOUSE_REVERSED	|generic|sp_O35874_SATT_MOUSE_REVERSED|
"""index: 2749, intensity: 3475.0, mobility: 0.900"""	-0.695533	0.393725	1	KMDMGGFISPSISKSILEYINPL	generic|tr_Q8BQ03_Q8BQ03_MOUSE__chr8_1_75123881_75123973_ENSMUST00000212648__II_3502914_REVERSED	|generic|sp_P49718_MCM5_MOUSE__chr8_1_75123881_75123973_ENSMUST00000212648__II_3502910_REVERSED|
"""index: 7523, intensity: 3462.0, mobility: 0.891"""	-0.695557	0.393775	1	LFMDCPWVWHWTLSWDKK	generic|chr8_-1_95752518_95752631_ENSMUST00000068452_REVERSED|
"""index: 4396, intensity: 4408.0, mobility: 1.065"""	-0.695966	0.394011	1	AFLLGYSYFIYVIDWKVYYTPFMQLTQY	generic|IP_1143072_TX=10090_REVERSED|
"""index: 17088, intensity: 3581.0, mobility: 0.990"""	-0.696013	0.394247	1	KRRSEQASIKN	generic|sp_Q8BH52_CR3L2_MOUSE__II_917842_REVERSED	|generic|sp_Q9Z125_CR3L1_MOUSE_REVERSED	|generic|sp_Q9Z125-2_CR3L1_MOUSE_REVERSED	|generic|tr_A0A0R4J082_A0A0R4J082_MOUSE_REVERSED|
"""index: 3168, intensity: 2699.0, mobility: 0.965"""	-0.696058	0.394482	1	LEGATPSYTGKYS	generic|sp_Q8BG36_DMRT2_MOUSE_REVERSED|
"""index: 5016, intensity: 3297.0, mobility: 1.038"""	-0.696126	0.394489	1	MKVCFQMGSTRYNYVTGKLQIQEGRVVSYPINMELFVDKFVK	generic|sp_CO5_HUMAN__REVERSED|
"""index: 8058, intensity: 7041.0, mobility: 1.022"""	-0.696317	0.394489	1	CMKRWLPVKSYLHTESVASR	generic|IP_915776_TX=10090_REVERSED|
"""index: 6035, intensity: 4856.0, mobility: 1.015"""	-0.696682	0.394724	1	KNWNWLSRGKPAWARWWASC	generic|IP_1063483_TX=10090_REVERSED|
"""index: 12205, intensity: 3095.0, mobility: 0.809"""	-0.696737	0.39496	1	PFLLCTLR	generic|chr5_-1_67766916_67767152_ENSMUST00000200955__II_939071_TX=10090_REVERSED|
"""index: 12664, intensity: 3345.0, mobility: 0.953"""	-0.696899	0.395102	1	KAFLAELEELQSRTFTT	generic|tr_Q543C9_Q543C9_MOUSE__II_896328_REVERSED	|generic|tr_A0A0A0MQN6_A0A0A0MQN6_MOUSE__II_896328_REVERSED	|generic|tr_G3UZE2_G3UZE2_MOUSE_REVERSED	|generic|tr_G3UXU9_G3UXU9_MOUSE_REVERSED|
"""index: 10549, intensity: 4083.0, mobility: 0.843"""	-0.696952	0.395338	1	FNTVKKKISNNVRGRTPEDAKDV	generic|IP_849727_TX=10090_REVERSED|
"""index: 17659, intensity: 5149.0, mobility: 0.975"""	-0.696968	0.395573	1	ALPEKLAEFRS	generic|sp_P08032_SPTA1_MOUSE__II_1025651_REVERSED	|generic|tr_Q3UQ30_Q3UQ30_MOUSE_REVERSED|
"""index: 21935, intensity: 17051.0, mobility: 1.145"""	-0.697045	0.395765	1	LYIMNFETTFNHKCSVEYSPNYFKYVINKPYSRLFKTSFM	generic|IP_980391_TX=10090_REVERSED|
"""index: 16429, intensity: 3720.0, mobility: 0.831"""	-0.69711	0.395765	1	SQELNNRHM	generic|IP_1035185_TX=10090_REVERSED|
"""index: 25310, intensity: 2523.0, mobility: 1.330"""	-0.697577	0.396	1	VRMQEKLVSMRAAEEKRLV	generic|sp_Q6PH08-3_ERC2_MOUSE__chr14_1_28141230_28141385_ENSMUST00000209800__II_3479877_REVERSED	|generic|tr_Q5J8K8_Q5J8K8_MOUSE__chr14_1_28141230_28141385_ENSMUST00000209800_REVERSED	|generic|tr_Q5J8K6_Q5J8K6_MOUSE__chr14_1_28141230_28141385_ENSMUST00000209800_REVERSED	|generic|tr_Q5J8K7_Q5J8K7_MOUSE__chr14_1_28141230_28141385_ENSMUST00000209800_REVERSED	|generic|sp_Q6PH08-4_ERC2_MOUSE__chr14_1_27912822_27913055_ENSMUST00000209752_REVERSED	|generic|tr_A0A1B0GS69_A0A1B0GS69_MOUSE_REVERSED	|generic|tr_A0A1B0GSU7_A0A1B0GSU7_MOUSE_REVERSED	|generic|tr_Q3UHT7_Q3UHT7_MOUSE__chr14_1_28141230_28141385_ENSMUST00000209800_REVERSED	|generic|chr14_1_27653295_27653582_ENSMUST00000210327_REVERSED	|generic|tr_Q5J8K5_Q5J8K5_MOUSE__chr14_1_28141230_28141385_ENSMUST00000209800_REVERSED|
"""index: 5928, intensity: 30232.0, mobility: 0.926"""	-0.697585	0.396235	1	EEPVEATELFLSHIKLTSLHFHTGEV	generic|IP_969685_TX=10090_REVERSED|
"""index: 22118, intensity: 13070.0, mobility: 0.838"""	-0.697653	0.396284	1	MGCMYVSK	generic|IP_838783_TX=10090_REVERSED|
"""index: 18653, intensity: 2792.0, mobility: 1.083"""	-0.697875	0.396288	1	RALFSKSFDRCYFTNGELKWNAQCM	generic|IP_844367_TX=10090_REVERSED|
"""index: 2611, intensity: 3921.0, mobility: 0.931"""	-0.697882	0.396288	1	TIMKEQLEAPL	generic|tr_G5E889_G5E889_MOUSE__chr9_1_78457222_78457326_ENSMUST00000148238__II_846596_REVERSED	|generic|sp_Q923Z3_MTO1_MOUSE__chr9_1_78457222_78457326_ENSMUST00000148238__II_846596_REVERSED|
"""index: 2826, intensity: 3049.0, mobility: 0.893"""	-0.698434	0.396523	1	RDGQLLILILKGMFM	generic|tr_Q3UA90_Q3UA90_MOUSE__II_976815_REVERSED	|generic|tr_E9Q1R6_E9Q1R6_MOUSE__II_976817_REVERSED	|generic|sp_Q8VIL2_RWDD3_MOUSE__II_976819_REVERSED	|generic|tr_A1A544_A1A544_MOUSE__II_976819_REVERSED	|generic|tr_Q3UYX7_Q3UYX7_MOUSE__II_976817_REVERSED	|generic|tr_E9PVR5_E9PVR5_MOUSE_REVERSED|
"""index: 823, intensity: 2589.0, mobility: 0.840"""	-0.69846	0.396758	1	SPPNLNRMM	generic|tr_D3Z7S3_D3Z7S3_MOUSE_REVERSED|
"""index: 14441, intensity: 4496.0, mobility: 1.033"""	-0.698468	0.396993	1	AKQAGEKQMVSQEDTPSYLSVATPLKYVKQVEIIKEP	generic|II_946385_TX=10090_REVERSED	|generic|sp_Q9QYX7_PCLO_MOUSE__chr5_1_14775377_14775448_ENSMUST00000182426_REVERSED	|generic|sp_Q9QYX7-2_PCLO_MOUSE__chr5_1_14793960_14794043_ENSMUST00000182426_REVERSED|
"""index: 12078, intensity: 4282.0, mobility: 1.026"""	-0.698468	0.397228	1	FDQCQMLSQRLDGRWNDLVGQVSDWSLSLQHL	generic|tr_Q7TPP1_Q7TPP1_MOUSE__chr12_1_76094284_76094472_ENSMUST00000126903__II_1118121_REVERSED	|generic|tr_Q6PI66_Q6PI66_MOUSE__chr12_1_76094284_76094472_ENSMUST00000126903_REVERSED	|generic|tr_Q8K147_Q8K147_MOUSE__chr12_1_76110012_76110044_ENSMUST00000132161_REVERSED|
"""index: 25382, intensity: 3689.0, mobility: 1.270"""	-0.698517	0.397231	1	MHYLSRIVCARLCRLKE	generic|sp_Q9JJB9_TM183_MOUSE__II_1034838_REVERSED	|generic|chr1_-1_134354586_134354831_ENSMUST00000191237_REVERSED	|generic|tr_A0A087WPL2_A0A087WPL2_MOUSE_REVERSED|
"""index: 16197, intensity: 2508.0, mobility: 0.935"""	-0.698642	0.397231	1	SKPSYLQLTVMTAEMPSSARPWM	generic|IP_1094642_TX=10090_REVERSED	|generic|IP_3481319_TX=10090_REVERSED|
"""index: 8552, intensity: 2975.0, mobility: 0.853"""	-0.69904	0.397466	1	FRLMFLTRNMKNERKVLNSKL	generic|IP_902888_TX=10090_REVERSED|
"""index: 11058, intensity: 2651.0, mobility: 0.825"""	-0.699182	0.397701	1	RQGPSSLR	generic|IP_1128185_TX=10090_REVERSED|
"""index: 10326, intensity: 17126.0, mobility: 0.896"""	-0.699183	0.397749	1	PFLSFSTMFVLLIARPEL	generic|IP_924527_TX=10090_REVERSED|
"""index: 18697, intensity: 4153.0, mobility: 1.151"""	-0.69958	0.39789	1	VSSIVPFPGGDELFARWPFLAFAQPSWPDLPQ	generic|tr_A0A1W2P6T8_A0A1W2P6T8_MOUSE__II_3464912_REVERSED	|generic|sp_Q0VG85_CC162_MOUSE__II_3464912_REVERSED	|generic|sp_Q0VG85-6_CC162_MOUSE__II_3464912_REVERSED|
"""index: 10685, intensity: 2873.0, mobility: 1.029"""	-0.699695	0.398124	1	LDPQSSFSQLVWT	generic|chr5_-1_84237476_84237553_ENSMUST00000113403__IP_943753_TX=10090_REVERSED|
"""index: 14576, intensity: 3714.0, mobility: 1.087"""	-0.699837	0.398359	1	ISPSLLSLYFGNPKRSDPAVEASTTAGLSMVSVSLHLCMDLPW	generic|IP_843788_TX=10090_REVERSED|
"""index: 4889, intensity: 6028.0, mobility: 0.957"""	-0.699925	0.398361	1	WGIFNNSYVQIYPACLDILIM	generic|IP_959985_TX=10090_REVERSED|
"""index: 10583, intensity: 6169.0, mobility: 1.046"""	-0.699997	0.398361	1	RFHAPPLPHMPPEPRWCDVAQ	generic|IP_841399_TX=10090_REVERSED|
"""index: 15459, intensity: 4160.0, mobility: 1.097"""	-0.700483	0.398408	1	FGNHPVDNWSGSMLQQALPLQKAEIEATSPGPGAVQTVQTHR	generic|IP_3460120_TX=10090_REVERSED|
"""index: 2952, intensity: 4897.0, mobility: 0.875"""	-0.7008	0.398642	1	IVKAEMDKSVKRFQMY	generic|sp_Q62398_CNGA2_MOUSE_REVERSED|
"""index: 19755, intensity: 4576.0, mobility: 0.996"""	-0.70082	0.39883	1	VHHLFLPKNNMKISGSLLGSFYHVYR	generic|tr_E9Q0S6_E9Q0S6_MOUSE__II_1037112_REVERSED	|generic|tr_A0A087WQ94_A0A087WQ94_MOUSE__II_1037112_REVERSED	|generic|tr_A0A087WRU0_A0A087WRU0_MOUSE__II_1037102_REVERSED	|generic|tr_A0A087WQS0_A0A087WQS0_MOUSE_REVERSED	|generic|tr_A0A087WQM0_A0A087WQM0_MOUSE_REVERSED	|generic|tr_A0A1D5RM59_A0A1D5RM59_MOUSE_REVERSED	|generic|tr_A0A6I8MWZ2_A0A6I8MWZ2_MOUSE_REVERSED|
"""index: 20191, intensity: 6002.0, mobility: 1.100"""	-0.700876	0.39883	1	LTTQSVSYDEIGLV	generic|tr_A2AJ26_A2AJ26_MOUSE_REVERSED	|generic|tr_Q3TZM0_Q3TZM0_MOUSE_REVERSED	|generic|tr_Q6ZPZ4_Q6ZPZ4_MOUSE_REVERSED	|generic|sp_P41234_ABCA2_MOUSE_REVERSED	|generic|tr_Q3TMR1_Q3TMR1_MOUSE_REVERSED|
"""index: 3745, intensity: 2930.0, mobility: 0.969"""	-0.701138	0.398925	1	NKMPSKRSSKS	generic|IP_3479923_TX=10090_REVERSED|
"""index: 3748, intensity: 2969.0, mobility: 1.078"""	-0.701193	0.398925	1	NTGDAQYLGVYVGSPPVETSNNQHMR	generic|IP_2559040_TX=10090_REVERSED|
"""index: 11177, intensity: 5494.0, mobility: 1.037"""	-0.701375	0.399065	1	ITEEPDAGKLKEGFMTLFVTFNIPGPAEKI	generic|sp_P51667_MLRV_MOUSE__II_936815_REVERSED	|generic|tr_E9Q8Y0_E9Q8Y0_MOUSE_REVERSED	|generic|tr_D3YW14_D3YW14_MOUSE_REVERSED	|generic|tr_D3YUI7_D3YUI7_MOUSE_REVERSED	|generic|tr_D3Z0I3_D3Z0I3_MOUSE_REVERSED|
"""index: 5852, intensity: 3540.0, mobility: 0.921"""	-0.701673	0.399206	1	MSAMVKSIERPTPCTKHRR	generic|sp_Q8BTM9_GRP4_MOUSE__II_894652_REVERSED	|generic|sp_Q8BTM9-2_GRP4_MOUSE__II_894652_REVERSED	|generic|sp_Q8BTM9-3_GRP4_MOUSE__II_894652_REVERSED	|generic|sp_Q8BTM9-4_GRP4_MOUSE__II_894652_REVERSED	|generic|tr_A0A0N4SW33_A0A0N4SW33_MOUSE_REVERSED	|generic|tr_E9QKB7_E9QKB7_MOUSE_REVERSED	|generic|tr_A0A0N4SUN7_A0A0N4SUN7_MOUSE_REVERSED	|generic|tr_A0A0N4SVV6_A0A0N4SVV6_MOUSE_REVERSED	|generic|tr_E0CX54_E0CX54_MOUSE_REVERSED	|generic|tr_E0CZ06_E0CZ06_MOUSE_REVERSED	|generic|tr_A0A0N4SVP1_A0A0N4SVP1_MOUSE_REVERSED	|generic|tr_A0A0N4SUQ3_A0A0N4SUQ3_MOUSE_REVERSED|
"""index: 12436, intensity: 5360.0, mobility: 1.148"""	-0.701719	0.399346	1	GEQVYRKERMDAVMQRINQGVYEIVMEDAAIPEMAFLGWEHIRS	generic|tr_Q80V17_Q80V17_MOUSE__chr7_1_127799324_127799479_ENSMUST00000154987__II_878848_REVERSED	|generic|tr_Q91Z33_Q91Z33_MOUSE__chr7_1_127799324_127799479_ENSMUST00000154987__II_878848_REVERSED	|generic|tr_A0A0U1RNP2_A0A0U1RNP2_MOUSE__chr7_1_127799324_127799479_ENSMUST00000154987__II_878848_REVERSED	|generic|sp_E9PYH6_SET1A_MOUSE__chr7_1_127799324_127799479_ENSMUST00000154987__II_878848_REVERSED	|generic|tr_Q80V59_Q80V59_MOUSE__chr7_1_127799324_127799479_ENSMUST00000154987_REVERSED|
"""index: 9266, intensity: 5725.0, mobility: 0.911"""	-0.701815	0.39958	1	WLRCLPMTMSFLIQKKLFTQP	generic|chr7_-1_31044998_31051454_ENSMUST00000073892_REVERSED|
"""index: 3400, intensity: 2938.0, mobility: 0.928"""	-0.701818	0.399813	1	EQNLSGVFDYE	generic|sp_Q70KF4_CMYA5_MOUSE_REVERSED	|generic|tr_E9QLJ0_E9QLJ0_MOUSE_REVERSED|
"""index: 25778, intensity: 2628.0, mobility: 1.010"""	-0.70182	0.400047	1	MLFSGKRGHYN	generic|IP_919270_TX=10090_REVERSED|
"""index: 12600, intensity: 3473.0, mobility: 1.048"""	-0.701847	0.40028	1	GYLYLLVLSTALLMWTEMSFN	generic|sp_Q64464_CP3AD_MOUSE_REVERSED|
"""index: 9038, intensity: 4486.0, mobility: 0.967"""	-0.701941	0.400327	1	QDAYSKEPEITLEARSNEKRALLAKMFAGEPD	generic|tr_B1AWG4_B1AWG4_MOUSE_REVERSED|
"""index: 15746, intensity: 2806.0, mobility: 1.136"""	-0.70223	0.40056	1	QTRLSDCFSPEVRYAMLFCRLIE	generic|tr_F8VPM0_F8VPM0_MOUSE__II_3496427_REVERSED	|generic|tr_A0A5F8MPQ7_A0A5F8MPQ7_MOUSE__II_3496427_REVERSED	|generic|tr_A0A1W2P6X9_A0A1W2P6X9_MOUSE_REVERSED	|generic|tr_E9Q374_E9Q374_MOUSE_REVERSED|
"""index: 22360, intensity: 4916.0, mobility: 0.911"""	-0.702233	0.400794	1	KPFPSVSLSQKFSPIEI	generic|sp_Q99MY8_ASH1L_MOUSE__chr3_1_89053128_89053175_ENSMUST00000189824_REVERSED|
"""index: 14349, intensity: 4539.0, mobility: 0.944"""	-0.702287	0.401026	1	EFTHSVSLLIQVASHIVE	generic|sp_Q3URJ8-3_NKAI3_MOUSE_REVERSED|
"""index: 6017, intensity: 3081.0, mobility: 1.077"""	-0.702308	0.401026	1	EQNHKVREMEPTVPLPTGKGMNEKYLVSSLNEQNLKVRQMEPT	generic|II_1008786_TX=10090_REVERSED	|generic|tr_A0A571BF46_A0A571BF46_MOUSE_REVERSED	|generic|tr_A0A571BF58_A0A571BF58_MOUSE_REVERSED|
"""index: 10891, intensity: 2819.0, mobility: 1.007"""	-0.702434	0.401026	1	EHYREPFAPLEA	generic|IP_992068_TX=10090_REVERSED|
"""index: 18390, intensity: 4032.0, mobility: 1.219"""	-0.70286	0.401259	1	EQYLPSKVFRAYSDFKMLNFIQLQQARFMDPRPQAL	generic|sp_P97492_RGS14_MOUSE__chr13_1_55382851_55382925_ENSMUST00000135851__II_1108944_REVERSED|
"""index: 11644, intensity: 3234.0, mobility: 0.984"""	-0.702923	0.401492	1	IIGNSAMHLYFP	generic|IP_882521_TX=10090_REVERSED|
"""index: 5126, intensity: 14888.0, mobility: 0.891"""	-0.702966	0.401676	1	WPTIRVETMYLSFGAQHSDRSK	generic|IP_1136964_TX=10090_REVERSED|
"""index: 4461, intensity: 3889.0, mobility: 0.900"""	-0.703051	0.401676	1	FTIMQSARWAKSPPQFNMM	generic|sp_Q32NZ6_TMC5_MOUSE_REVERSED	|generic|sp_Q32NZ6-2_TMC5_MOUSE_REVERSED|
"""index: 3433, intensity: 3433.0, mobility: 0.822"""	-0.703369	0.401676	1	FGAVAGLLSNKPTPRFN	generic|tr_Q4VAE8_Q4VAE8_MOUSE__chr16_-1_37647657_37647686_ENSMUST00000135019_REVERSED	|generic|sp_Q9CQC7_NDUB4_MOUSE__chr16_-1_37647657_37647686_ENSMUST00000135019_REVERSED|
"""index: 2920, intensity: 3814.0, mobility: 0.850"""	-0.703411	0.401676	1	QKYAQQSSALGYTNMAKRNTL	generic|IP_877552_TX=10090_REVERSED|
"""index: 23572, intensity: 7740.0, mobility: 1.157"""	-0.703776	0.40186	1	RGWVVITAGFPVVLLGMVLDASALSMIFLNTLTQ	generic|sp_P34971_ADRB1_MOUSE_REVERSED	|generic|tr_Q9CRR2_Q9CRR2_MOUSE_REVERSED|
"""index: 14942, intensity: 2998.0, mobility: 1.140"""	-0.703791	0.40186	1	TSAKSMGRSVSMCLLMSLFKLSPCAQ	generic|chr3_1_131583112_131583222_ENSMUST00000029666__IP_975592_TX=10090_REVERSED|
"""index: 16810, intensity: 21949.0, mobility: 0.937"""	-0.704039	0.402093	1	LEDVDSWDSGSSPHEMVVERDTHKTHSEEKQFV	generic|tr_Q3U179_Q3U179_MOUSE__II_909137_REVERSED|
"""index: 18400, intensity: 37978.0, mobility: 1.147"""	-0.704039	0.402232	1	TKEQPYKLLITQTKGCYKGSANGGSTSYLVQHA	generic|tr_A0A286YDF5_A0A286YDF5_MOUSE__chr15_-1_38501570_38501599_ENSMUST00000065308__II_3464579_REVERSED	|generic|tr_B9EK95_B9EK95_MOUSE__chr15_-1_38501570_38501599_ENSMUST00000065308__II_3464579_REVERSED	|generic|sp_Q69ZN7_MYOF_MOUSE__chr15_-1_38501570_38501599_ENSMUST00000065308__II_3464579_REVERSED	|generic|sp_Q69ZN7-4_MYOF_MOUSE__chr15_-1_38501570_38501599_ENSMUST00000065308__II_3464579_REVERSED	|generic|tr_E9Q390_E9Q390_MOUSE__chr15_-1_38501570_38501599_ENSMUST00000065308__II_3464579_REVERSED	|generic|tr_A0A286YCZ3_A0A286YCZ3_MOUSE__chr15_-1_38501570_38501599_ENSMUST00000065308__II_3464579_REVERSED	|generic|sp_Q69ZN7-2_MYOF_MOUSE_REVERSED|
"""index: 9591, intensity: 2619.0, mobility: 0.874"""	-0.704256	0.402465	1	QYKQDQCEEAEPWHEV	generic|sp_P01027_CO3_MOUSE_REVERSED	|generic|sp_P01027-2_CO3_MOUSE_REVERSED|
"""index: 17335, intensity: 5526.0, mobility: 0.896"""	-0.704316	0.402697	1	EVQKQNHHIMVPITIRALHHHGPVKLG	generic|IP_3445147_TX=10090_REVERSED|
"""index: 10336, intensity: 4265.0, mobility: 1.103"""	-0.704348	0.402833	1	GYTGLYPSVVKQILTELRLYDETVGRSEHVG	generic|sp_Q812A5_PRR5_MOUSE_REVERSED	|generic|sp_Q812A5-2_PRR5_MOUSE_REVERSED|
"""index: 22425, intensity: 28564.0, mobility: 1.055"""	-0.704444	0.402833	1	GAPLCSLCHALQLTLLLPKW	generic|IP_1013688_TX=10090_REVERSED|
"""index: 11551, intensity: 3066.0, mobility: 0.816"""	-0.704478	0.402833	1	PETSQSIWSCSLLNQQMLI	generic|IP_994913_TX=10090_REVERSED|
"""index: 2065, intensity: 3327.0, mobility: 1.021"""	-0.705061	0.403065	1	EKHPHSAGLTEEYVTLPMFSLLYW	generic|IP_1018562_TX=10090_REVERSED|
"""index: 859, intensity: 2616.0, mobility: 0.767"""	-0.7053	0.40311	1	ITPYLLQLHC	generic|IP_3486623_TX=10090_REVERSED|
"""index: 18498, intensity: 5820.0, mobility: 0.843"""	-0.705441	0.403248	1	LWIWFLLVLW	generic|sp_Q8C0T0_XKR8_MOUSE_REVERSED|
"""index: 5205, intensity: 3676.0, mobility: 1.016"""	-0.705474	0.40348	1	CMIMSYISFGGLISERISLYDNSAAL	generic|IP_3499005_TX=10090_REVERSED|
"""index: 9214, intensity: 5003.0, mobility: 0.976"""	-0.705536	0.403663	1	TEVESIRKLVKVKENRVDDSDTTAPKEMAVLCLMQL	generic|tr_A0FF38_A0FF38_MOUSE_REVERSED	|generic|tr_G3UWD6_G3UWD6_MOUSE_REVERSED|
"""index: 11739, intensity: 3673.0, mobility: 0.869"""	-0.70585	0.403663	1	SSQLDGTTPLHYWPMPRHPSSF	generic|IP_895179_TX=10090_REVERSED|
"""index: 9984, intensity: 4015.0, mobility: 1.076"""	-0.706054	0.403895	1	LAETLLTGWPLNDASQRIAEQQKPVNSGRSDKWKLGKQQPQNET	generic|tr_A0A1Y7VN40_A0A1Y7VN40_MOUSE_REVERSED|
"""index: 5270, intensity: 4609.0, mobility: 0.936"""	-0.706075	0.404127	1	TMLTKMKMELIMLCSKMMMGLVLHT	generic|IP_1113424_TX=10090_REVERSED|
"""index: 8542, intensity: 9085.0, mobility: 1.035"""	-0.706081	0.404265	1	QPVLPTDDIPFKPEVSSCLP	generic|tr_Q91XX9_Q91XX9_MOUSE__chr18_1_37833338_37840129_ENSMUST00000193941__II_1051469_REVERSED|
"""index: 23555, intensity: 9691.0, mobility: 1.187"""	-0.706109	0.404448	1	EEKYEVIICTDMEPHVGDMLIMFRLSKDVQQWIGFPVVNINT	generic|tr_A0A286YDH3_A0A286YDH3_MOUSE__II_1108242_REVERSED	|generic|sp_Q61419-2_CMAH_MOUSE_REVERSED|
"""index: 12376, intensity: 2608.0, mobility: 0.901"""	-0.706134	0.404448	1	LILWMQLQH	generic|IP_948298_TX=10090_REVERSED|
"""index: 7010, intensity: 1364742.0, mobility: 1.105"""	-0.706383	0.404536	1	QMPEGPGNWFPYGGWSPPPPGLLHPGVLMQKLKDSYEPQKLLEE	generic|IP_1061266_TX=10090_REVERSED|
"""index: 21257, intensity: 3383.0, mobility: 0.975"""	-0.706464	0.404536	1	RVLSRRLHLRYDGLLLDDHRVLPYATGR	generic|sp_D3Z070_CS081_MOUSE__II_892311_REVERSED|
"""index: 18317, intensity: 3744.0, mobility: 1.115"""	-0.706695	0.404767	1	EQEVRLEQVVEEFQQKEAELVQNLRELEE	generic|sp_B2RPU2_PLHD1_MOUSE__II_1114631_REVERSED|
"""index: 20273, intensity: 4144.0, mobility: 0.957"""	-0.706701	0.404999	1	VKRAEPEWLR	generic|IP_1032106_TX=10090_REVERSED|
"""index: 1252, intensity: 3271.0, mobility: 0.796"""	-0.706755	0.405043	1	YGIKLGEKHRLPR	generic|sp_Q9DB54_F216A_MOUSE_REVERSED|
"""index: 9691, intensity: 3083.0, mobility: 0.788"""	-0.707154	0.405274	1	VTTGRTPK	generic|tr_D3YW04_D3YW04_MOUSE_REVERSED	|generic|sp_Q9D6I7_DIK1A_MOUSE_REVERSED|
"""index: 14084, intensity: 3016.0, mobility: 0.861"""	-0.707175	0.405505	1	QHSFTDFSYKGHYAGMGSAGVGGFP	generic|tr_A0A140LJF9_A0A140LJF9_MOUSE__II_1138270_REVERSED	|generic|tr_Q8BQ93_Q8BQ93_MOUSE_REVERSED	|generic|tr_B1AV77_B1AV77_MOUSE_REVERSED	|generic|tr_B1ATI0_B1ATI0_MOUSE_REVERSED	|generic|tr_Q3U7B5_Q3U7B5_MOUSE_REVERSED	|generic|sp_P47740_AL3A2_MOUSE_REVERSED	|generic|tr_Q8C3C9_Q8C3C9_MOUSE_REVERSED|
"""index: 8333, intensity: 3619.0, mobility: 0.874"""	-0.707258	0.405737	1	NVHVQAPVVHRTGSYKSRM	generic|sp_Q5SSZ5_TENS3_MOUSE_REVERSED	|generic|tr_A0A5F8MPF2_A0A5F8MPF2_MOUSE_REVERSED	|generic|tr_A0A5F8MP98_A0A5F8MP98_MOUSE_REVERSED|
"""index: 25788, intensity: 2823.0, mobility: 0.836"""	-0.707301	0.405968	1	SLYLSTSI	generic|IP_1154568_TX=10090_REVERSED|
"""index: 583, intensity: 3158.0, mobility: 0.843"""	-0.707302	0.406199	1	QNTMWLVEQQHYEAMQLGSLTH	generic|IP_1078319_TX=10090_REVERSED	|generic|IP_1078316_TX=10090_REVERSED	|generic|IP_1078321_TX=10090_REVERSED|
"""index: 12946, intensity: 2506.0, mobility: 1.233"""	-0.707305	0.406337	1	MRRGKTTHIHYMYMCTPMSVYAYFMCLYIQLHI	generic|IP_1037872_TX=10090_REVERSED|
"""index: 5634, intensity: 6425.0, mobility: 1.015"""	-0.707453	0.406474	1	EEKKREREQFKAWEVRYCVQDLVERPNEAEKKLKS	generic|tr_Q3TVM1_Q3TVM1_MOUSE__chr11_1_4161097_4161171_ENSMUST00000132666__II_1140062_REVERSED	|generic|sp_Q8K4Z5_SF3A1_MOUSE__chr11_1_4161097_4161171_ENSMUST00000132666__II_1140062_REVERSED|
"""index: 17206, intensity: 20758.0, mobility: 0.946"""	-0.707615	0.406705	1	QKISNSRTTI	generic|sp_O88508_DNM3A_MOUSE__chr12_1_3906774_3906887_ENSMUST00000174483__II_1118689_REVERSED	|generic|sp_O88508-2_DNM3A_MOUSE__chr12_1_3906774_3906887_ENSMUST00000174483__II_1118689_REVERSED|
"""index: 17551, intensity: 5125.0, mobility: 1.010"""	-0.707632	0.406748	1	VARHRRLFSH	generic|tr_Q66JQ2_Q66JQ2_MOUSE__II_3507831_REVERSED	|generic|tr_Q6PDR8_Q6PDR8_MOUSE__II_3507831_REVERSED	|generic|tr_Q8BX23_Q8BX23_MOUSE__II_3507831_REVERSED	|generic|tr_Q7M6X2_Q7M6X2_MOUSE_REVERSED|
"""index: 7237, intensity: 7153.0, mobility: 1.085"""	-0.707701	0.406885	1	GLNSYQLTAEHRSHMYYPLVMSINRIFTFVRLWIVTLIM	generic|IP_1133099_TX=10090_REVERSED|
"""index: 19331, intensity: 2626.0, mobility: 1.174"""	-0.707763	0.407116	1	HPHAPAAGFALEALLDQR	generic|chr7_-1_6132856_6133041_ENSMUST00000094870_REVERSED|
"""index: 6058, intensity: 3283.0, mobility: 0.906"""	-0.70787	0.407348	1	PMMQTTRRW	generic|chr2_-1_180037415_180037468_ENSMUST00000129529_REVERSED|
"""index: 4422, intensity: 5683.0, mobility: 1.187"""	-0.707877	0.407579	1	SQPTVVSFM	generic|tr_Q8K1C4_Q8K1C4_MOUSE__IP_1002309_REVERSED|
"""index: 5871, intensity: 21145.0, mobility: 1.034"""	-0.707884	0.40781	1	PFEITLELDGTSSGGASAACDPLLL	generic|sp_Q8BGM7_AAKG3_MOUSE_REVERSED	|generic|sp_Q8BGM7-2_AAKG3_MOUSE_REVERSED	|generic|tr_E0CXJ7_E0CXJ7_MOUSE_REVERSED|
"""index: 20791, intensity: 3591.0, mobility: 1.007"""	-0.707912	0.407852	1	IHRIRLRCHCQFDFSFIMIYLQEEARKRKFDLFS	generic|IP_2559335_TX=10090_REVERSED|
"""index: 8934, intensity: 9886.0, mobility: 0.856"""	-0.707992	0.408083	1	PFSVNVLPLPYEIFIFIHAHELF	generic|IP_1075436_TX=10090_REVERSED|
"""index: 4043, intensity: 2503.0, mobility: 1.042"""	-0.708452	0.408314	1	EFVRTDACVLSLLPAIDCFFHRIGRPGCFPFNFLW	generic|tr_Q8VEP4_Q8VEP4_MOUSE_REVERSED	|generic|tr_Q7TQV1_Q7TQV1_MOUSE_REVERSED|
"""index: 3437, intensity: 2666.0, mobility: 0.819"""	-0.708462	0.408545	1	WTRGRVGPQVQTMPLLATTSGLTT	generic|IP_851559_TX=10090_REVERSED|
"""index: 8215, intensity: 4259.0, mobility: 0.952"""	-0.708647	0.408776	1	YVYVHVYVHM	generic|IP_3497810_TX=10090_REVERSED|
"""index: 19553, intensity: 2661.0, mobility: 0.956"""	-0.708707	0.409007	1	QKQMRTRTST	generic|tr_Q3UFM7_Q3UFM7_MOUSE__II_1089898_REVERSED	|generic|tr_Q3V0V3_Q3V0V3_MOUSE__chr14_-1_73199178_73199291_ENSMUST00000168495__II_1089898_REVERSED	|generic|tr_Q3URY9_Q3URY9_MOUSE__chr14_-1_73199178_73199291_ENSMUST00000168495__II_1089898_REVERSED	|generic|tr_Q3UJG1_Q3UJG1_MOUSE__chr14_-1_73199178_73199291_ENSMUST00000168495__II_1089898_REVERSED	|generic|sp_P13405_RB_MOUSE__chr14_-1_73199178_73199291_ENSMUST00000168495__II_1089898_REVERSED|
"""index: 18237, intensity: 5768.0, mobility: 0.879"""	-0.708759	0.409238	1	ESRSVRSLR	generic|chr8_1_12993847_12993990_ENSMUST00000110873_REVERSED|
"""index: 5098, intensity: 3186.0, mobility: 0.994"""	-0.70891	0.409322	1	RCVIDADQALLDV	generic|II_1029539_TX=10090_REVERSED	|generic|sp_P46664_PURA2_MOUSE__chr1_-1_177776453_177776563_ENSMUST00000161808_REVERSED	|generic|tr_Q8C909_Q8C909_MOUSE__chr1_-1_177776453_177776563_ENSMUST00000161808_REVERSED|
"""index: 12071, intensity: 11104.0, mobility: 0.963"""	-0.709088	0.409322	1	FMARTAEQRRQDEPRVKT	generic|tr_E9Q4D4_E9Q4D4_MOUSE__II_857899_REVERSED	|generic|tr_E9QPG2_E9QPG2_MOUSE__II_857899_REVERSED	|generic|sp_Q7TN88_PK1L2_MOUSE__II_857899_REVERSED|
"""index: 17784, intensity: 3949.0, mobility: 0.976"""	-0.709175	0.409552	1	VPHQFPKVVN	generic|IP_3471453_TX=10090_REVERSED	|generic|IP_3471532_TX=10090_REVERSED	|generic|IP_2429794_TX=10090_REVERSED	|generic|IP_3442832_TX=10090_REVERSED	|generic|IP_1112462_TX=10090_REVERSED	|generic|IP_1119412_TX=10090_REVERSED	|generic|IP_3502529_TX=10090_REVERSED|
"""index: 3287, intensity: 4399.0, mobility: 0.827"""	-0.709227	0.409594	1	EEHLAQAIAYVAAY	generic|tr_A0A3B2WCP5_A0A3B2WCP5_MOUSE__II_3497290_REVERSED	|generic|sp_Q6TAC4_V2R26_MOUSE__II_3497276_REVERSED	|generic|tr_A0A3B2WDC3_A0A3B2WDC3_MOUSE__II_3497286_REVERSED|
"""index: 8453, intensity: 3042.0, mobility: 1.135"""	-0.709601	0.40973	1	QFREMSELEELSELAWTQGQFKASAKLLENDK	generic|sp_Q80TF6_STAR9_MOUSE__II_1003263_REVERSED|
[truncated: 1,560,551 more chars]
