# Supplementary material for: Ion Mobility Coupled to a Time-of-Flight Mass Analyzer Combined With Fragment Intensity Predictions Improves Identification of Classical Bioactive Peptides and Small Open Reading Frame-Encoded Peptides
Source: Front Cell Dev Biol. 2021 Sep 17;9:720570. doi: 10.3389/fcell.2021.720570 (PMC8484717; doi:10.3389/fcell.2021.720570)
Supplement: Supplementary file 16 [file Data_Sheet_4.ZIP › sORFs_P5_cortex_a_1_1_1141.msgf_searchenginefeatures.pout_dec]

PSMId	score	q-value	posterior_error_prob	peptide	proteinIds
"""index: 19958, intensity: 4216.0, mobility: 1.224"""	0.251532	0.00132979	0.0183375	RSSKHLFIFLHMPDPVPPDPSNPSLYGSSHR	generic|IP_3486749_TX=10090_REVERSED|
"""index: 5549, intensity: 3281.0, mobility: 1.042"""	0.18963	0.00183824	0.029625	WTGWSSVPSMQFR	generic|IP_865229_TX=10090_REVERSED|
"""index: 3653, intensity: 4691.0, mobility: 0.846"""	0.157953	0.00240529	0.0378061	TFTVGAENYV	generic|IP_869996_TX=10090_REVERSED	|generic|sp_P26443_DHE3_MOUSE_REVERSED	|generic|tr_Q3TSQ7_Q3TSQ7_MOUSE_REVERSED	|generic|sp_DHE3_BOVIN__REVERSED|
"""index: 25799, intensity: 7723.0, mobility: 1.380"""	0.150229	0.00269687	0.0401134	LLLAARLGRRLLR	generic|IP_932628_TX=10090_REVERSED|
"""index: 20743, intensity: 3023.0, mobility: 1.019"""	0.102716	0.00304878	0.0576065	HSDSVVTFVILSNGMMSAVYFISSFVFLFLQINWSNTL	generic|tr_Q8VF10_Q8VF10_MOUSE_REVERSED|
"""index: 6492, intensity: 6838.0, mobility: 0.891"""	0.0684431	0.00352823	0.0745355	FDQLVYLLCGLEQEPVSVTR	generic|IP_853197_TX=10090_REVERSED|
"""index: 583, intensity: 3158.0, mobility: 0.843"""	0.0619281	0.004	0.078244	QNTMWLVEQQHYEAMQLGSLTH	generic|IP_1078319_TX=10090_REVERSED	|generic|IP_1078316_TX=10090_REVERSED	|generic|IP_1078321_TX=10090_REVERSED|
"""index: 9408, intensity: 3555.0, mobility: 0.963"""	0.056869	0.00446872	0.0812422	DAGTTEPPGRLTKSRTRARKDDSESSMK	generic|tr_F7CGS5_F7CGS5_MOUSE__chr2_1_181810359_181810403_ENSMUST00000130079__II_992985_REVERSED	|generic|tr_B0R0C1_B0R0C1_MOUSE__chr2_1_181810359_181810403_ENSMUST00000130079__II_992985_REVERSED|
"""index: 113, intensity: 7811.0, mobility: 0.785"""	0.0535188	0.00487092	0.0832862	LGVGELLK	generic|tr_D4AFX7_D4AFX7_MOUSE__chr9_-1_104165690_104165863_ENSMUST00000188425__II_848260_REVERSED	|generic|tr_Q3UQJ7_Q3UQJ7_MOUSE__chr9_-1_104165690_104165863_ENSMUST00000188425__II_848271_REVERSED	|generic|tr_Q3UX52_Q3UX52_MOUSE__chr9_-1_104165690_104165863_ENSMUST00000188425__II_848271_REVERSED	|generic|tr_A0A1L1STR9_A0A1L1STR9_MOUSE__II_3455162_REVERSED	|generic|tr_G3X922_G3X922_MOUSE__chr9_-1_104165690_104165863_ENSMUST00000188425__II_848260_REVERSED	|generic|tr_Q8CHD7_Q8CHD7_MOUSE__chr9_-1_104165690_104165863_ENSMUST00000188425__II_848271_REVERSED|
"""index: 10490, intensity: 4493.0, mobility: 1.122"""	0.0430622	0.0053528	0.0899773	GNLMLVRTQGVFSLVLTDDTERGPDSRL	generic|sp_Q3U1J4_DDB1_MOUSE__chr19_1_10625211_10625339_ENSMUST00000236937_REVERSED	|generic|tr_A0A494BBJ6_A0A494BBJ6_MOUSE_REVERSED|
"""index: 11395, intensity: 4070.0, mobility: 0.925"""	0.042656	0.00581114	0.090247	ATELEILIEGLFESEEER	generic|tr_Q0VF51_Q0VF51_MOUSE__II_3494759_REVERSED	|generic|tr_D9HP81_D9HP81_MOUSE__II_3494759_REVERSED	|generic|sp_Q9EQZ7_RIMS2_MOUSE__II_3494759_REVERSED	|generic|tr_Q6ZQ55_Q6ZQ55_MOUSE__II_3482784_REVERSED	|generic|tr_A0A2I3BRM1_A0A2I3BRM1_MOUSE__II_3482784_REVERSED	|generic|sp_Q9EQZ7-3_RIMS2_MOUSE_REVERSED|
"""index: 10191, intensity: 10767.0, mobility: 1.115"""	0.0409063	0.006247	0.0914172	GPRMSVALVCRDHLTRTKAHLSDVEWI	generic|II_3475966_TX=10090_REVERSED|
"""index: 4182, intensity: 3003.0, mobility: 1.190"""	0.0357425	0.00664767	0.094953	HQMYIIYLMCFLGLPPSV	generic|IP_882461_TX=10090_REVERSED|
"""index: 11959, intensity: 4906.0, mobility: 0.921"""	0.0270664	0.007109	0.101178	TGAVGAGLPPLTFLGAGSHDVGPKPAAEN	generic|IP_961503_TX=10090_REVERSED|
"""index: 7565, intensity: 4763.0, mobility: 1.080"""	0.0256092	0.00757217	0.102259	MFFLLMTKSFHGLIGVVAFTMGAFYCFTDGVFVRSPYWNHYLL	generic|sp_P42867_GPT_MOUSE__chr9_1_44328145_44328174_ENSMUST00000215248__II_3504964_REVERSED	|generic|tr_Q9CPT1_Q9CPT1_MOUSE__chr9_1_44328145_44328174_ENSMUST00000215248_REVERSED|
"""index: 2505, intensity: 19979.0, mobility: 0.915"""	0.0238637	0.00789963	0.103568	APPNRLTGLWC	generic|IP_884846_TX=10090_REVERSED|
"""index: 6415, intensity: 6252.0, mobility: 0.843"""	0.0112019	0.00822669	0.11353	EASDLRAKVAELSDEK	generic|sp_Q922J3_CLIP1_MOUSE__chr5_-1_123590789_123590845_ENSMUST00000125340__II_931266_REVERSED	|generic|sp_Q922J3-2_CLIP1_MOUSE__chr5_-1_123590789_123590845_ENSMUST00000125340__II_931266_REVERSED	|generic|tr_D3Z2Z1_D3Z2Z1_MOUSE__chr5_-1_123590789_123590845_ENSMUST00000125340__II_931266_REVERSED	|generic|tr_F6RCU2_F6RCU2_MOUSE__chr5_-1_123590789_123590845_ENSMUST00000125340__II_931276_REVERSED	|generic|tr_F8WIA1_F8WIA1_MOUSE__chr5_-1_123590789_123590845_ENSMUST00000125340__II_931266_REVERSED	|generic|tr_Q8C0S5_Q8C0S5_MOUSE__chr5_-1_123641774_123641875_ENSMUST00000144121_REVERSED	|generic|tr_D3Z3M7_D3Z3M7_MOUSE__chr5_-1_123590789_123590845_ENSMUST00000125340_REVERSED|
"""index: 4693, intensity: 5637.0, mobility: 0.869"""	-7.59943e-05	0.00868373	0.123121	DLPPLSSTRF	generic|tr_B5B2U3_B5B2U3_MOUSE__chr2_-1_104258077_104258106_ENSMUST00000230671__II_3504824_REVERSED	|generic|tr_Q3U2V2_Q3U2V2_MOUSE__chr2_-1_104258077_104258106_ENSMUST00000230671__II_3504825_REVERSED	|generic|tr_B5B2U1_B5B2U1_MOUSE__chr2_-1_104258077_104258106_ENSMUST00000230671_REVERSED	|generic|tr_Q3UZ64_Q3UZ64_MOUSE__chr2_-1_104258077_104258106_ENSMUST00000230671_REVERSED	|generic|tr_B5B2U2_B5B2U2_MOUSE__chr2_-1_104258077_104258106_ENSMUST00000230671_REVERSED	|generic|sp_P97305_NFAC3_MOUSE__chr2_-1_104258077_104258106_ENSMUST00000230671_REVERSED	|generic|sp_P97305-2_NFAC3_MOUSE__chr2_-1_104258077_104258106_ENSMUST00000230671_REVERSED	|generic|sp_P97305-3_NFAC3_MOUSE__chr2_-1_104258077_104258106_ENSMUST00000230671_REVERSED	|generic|tr_Q571K2_Q571K2_MOUSE__chr2_-1_104258077_104258106_ENSMUST00000230671_REVERSED	|generic|tr_B5B2U4_B5B2U4_MOUSE__chr2_-1_104258077_104258106_ENSMUST00000230671_REVERSED|
"""index: 8103, intensity: 3146.0, mobility: 1.077"""	-0.000128869	0.00914077	0.123167	LDPGEMDEGEDEQIEEIHMNNKVHSIILEVDNLVLFEVPVDKEAR	generic|sp_Q7TN22_TXD16_MOUSE_REVERSED	|generic|sp_Q7TN22-2_TXD16_MOUSE_REVERSED|
"""index: 11120, intensity: 3054.0, mobility: 1.073"""	-0.000205194	0.00955849	0.123235	ERELAQERERERERERERERERERERERQRKSEGEQR	generic|IP_946220_TX=10090_REVERSED|
"""index: 9413, intensity: 4654.0, mobility: 1.081"""	-0.00295474	0.0100091	0.125682	GPAPAPAPAPAPAPAPAPAPAPAAAPAPTSAAGGPVASGVSAAPVSAA	generic|sp_Q99PP7_TRI33_MOUSE__chr3_1_103339303_103339347_ENSMUST00000198706__II_981001_REVERSED	|generic|sp_Q99PP7-2_TRI33_MOUSE__chr3_1_103339303_103339347_ENSMUST00000198706_REVERSED|
"""index: 14386, intensity: 3296.0, mobility: 0.964"""	-0.00376127	0.0104308	0.126408	RMRQGVALELYLLPMGEVILM	generic|sp_Q8VDB9_S620A_MOUSE__II_840599_REVERSED	|generic|sp_O88575_S620B_MOUSE__II_840606_REVERSED	|generic|tr_Q8C604_Q8C604_MOUSE__II_840618_REVERSED	|generic|II_840622_TX=10090_REVERSED	|generic|tr_E9Q0H0_E9Q0H0_MOUSE_REVERSED	|generic|tr_A0A1L1STV0_A0A1L1STV0_MOUSE_REVERSED|
"""index: 3876, intensity: 2993.0, mobility: 0.859"""	-0.00635452	0.0108206	0.128768	LETWEREWEEETYVL	generic|tr_H3BKW8_H3BKW8_MOUSE_REVERSED|
"""index: 1017, intensity: 2504.0, mobility: 0.803"""	-0.0117491	0.0111607	0.133802	LLAPPLRCE	generic|IP_1073212_TX=10090_REVERSED|
"""index: 4467, intensity: 44814.0, mobility: 0.851"""	-0.0179744	0.011535	0.139826	APMWPALLW	generic|IP_1000304_TX=10090_REVERSED|
"""index: 6298, intensity: 3362.0, mobility: 0.838"""	-0.0217042	0.0119363	0.143548	EASDLRAKVAELSDEK	generic|sp_Q922J3_CLIP1_MOUSE__chr5_-1_123590789_123590845_ENSMUST00000125340__II_931266_REVERSED	|generic|sp_Q922J3-2_CLIP1_MOUSE__chr5_-1_123590789_123590845_ENSMUST00000125340__II_931266_REVERSED	|generic|tr_D3Z2Z1_D3Z2Z1_MOUSE__chr5_-1_123590789_123590845_ENSMUST00000125340__II_931266_REVERSED	|generic|tr_F6RCU2_F6RCU2_MOUSE__chr5_-1_123590789_123590845_ENSMUST00000125340__II_931276_REVERSED	|generic|tr_F8WIA1_F8WIA1_MOUSE__chr5_-1_123590789_123590845_ENSMUST00000125340__II_931266_REVERSED	|generic|tr_Q8C0S5_Q8C0S5_MOUSE__chr5_-1_123641774_123641875_ENSMUST00000144121_REVERSED	|generic|tr_D3Z3M7_D3Z3M7_MOUSE__chr5_-1_123590789_123590845_ENSMUST00000125340_REVERSED|
"""index: 2122, intensity: 3569.0, mobility: 0.775"""	-0.0244978	0.0122378	0.146392	PGPPPPPPP	generic|chr13_1_46669632_46669853_ENSMUST00000099547__IP_1106985_TX=10090_REVERSED	|generic|sp_Q80UV9_TAF1_MOUSE__chrX_1_101562127_101562291_ENSMUST00000143908__II_831688_REVERSED	|generic|sp_Q80UV9-3_TAF1_MOUSE__chrX_1_101562127_101562291_ENSMUST00000143908__II_831688_REVERSED	|generic|tr_Q3TXX8_Q3TXX8_MOUSE__II_915139_REVERSED	|generic|tr_Q3UQ99_Q3UQ99_MOUSE__II_915139_REVERSED	|generic|tr_Q3UGK7_Q3UGK7_MOUSE__II_915139_REVERSED	|generic|tr_Q7TPN5_Q7TPN5_MOUSE__II_915139_REVERSED	|generic|tr_Q3T9Z7_Q3T9Z7_MOUSE__II_954851_REVERSED	|generic|tr_D3Z139_D3Z139_MOUSE__II_859065_REVERSED	|generic|sp_Q8BH43_WASF2_MOUSE__II_954851_REVERSED	|generic|sp_Q3UR85_MYRF_MOUSE__chr19_-1_10223113_10223235_ENSMUST00000190922__II_1049632	|generic|sp_Q3UR85-2_MYRF_MOUSE__chr19_-1_10223113_10223235_ENSMUST00000190922__II_1049632	|generic|sp_Q3UR85-3_MYRF_MOUSE__chr19_-1_10223113_10223235_ENSMUST00000190922__II_1049643	|generic|sp_Q14AX6_CDK12_MOUSE__chr13_-1_17739087_17739164_ENSMUST00000222359__II_1127685	|generic|sp_Q14AX6-3_CDK12_MOUSE__chr13_-1_17739087_17739164_ENSMUST00000222359__II_1127685	|generic|tr_B1Q2W7_B1Q2W7_MOUSE__chrX_1_101562127_101562291_ENSMUST00000143908__II_831688_REVERSED	|generic|sp_Q8K0G8_ESRP2_MOUSE__II_859065_REVERSED	|generic|tr_Q3TH23_Q3TH23_MOUSE__II_859065_REVERSED	|generic|tr_D3YZK4_D3YZK4_MOUSE__chrX_1_101562127_101562291_ENSMUST00000143908__II_831688_REVERSED	|generic|sp_Q8VHQ2_SOCS7_MOUSE_REVERSED	|generic|tr_D3Z0K7_D3Z0K7_MOUSE_REVERSED	|generic|tr_Q3U3E7_Q3U3E7_MOUSE_REVERSED	|generic|tr_A0A1B0GRU3_A0A1B0GRU3_MOUSE_REVERSED	|generic|tr_Q8BKZ3_Q8BKZ3_MOUSE_REVERSED	|generic|tr_S4R1B9_S4R1B9_MOUSE__chrX_1_101562127_101562291_ENSMUST00000143908_REVERSED	|generic|tr_E9Q2D0_E9Q2D0_MOUSE_REVERSED	|generic|tr_A0A286YCS6_A0A286YCS6_MOUSE_REVERSED	|generic|tr_C9K0Z8_C9K0Z8_MOUSE__chr7_1_30415650_30415679_ENSMUST00000207982	|generic|sp_Q3UG20_KMT2E_MOUSE__chr13_-1_43303268_43303297_ENSMUST00000055341_REVERSED	|generic|sp_Q3UG20-2_KMT2E_MOUSE__chr13_-1_43303268_43303297_ENSMUST00000055341_REVERSED	|generic|sp_P0C7L0_WIPF3_MOUSE_REVERSED	|generic|sp_P0C7L0-2_WIPF3_MOUSE_REVERSED	|generic|sp_Q6PEV3_WIPF2_MOUSE_REVERSED	|generic|sp_Q9CYT6_CAP2_MOUSE_REVERSED	|generic|tr_D3Z5R4_D3Z5R4_MOUSE_REVERSED	|generic|tr_Q6P9T5_Q6P9T5_MOUSE	|generic|tr_Q80VV6_Q80VV6_MOUSE_REVERSED	|generic|tr_Q05BD7_Q05BD7_MOUSE	|generic|tr_Q05BD7_Q05BD7_MOUSE_REVERSED	|generic|tr_D3YTR7_D3YTR7_MOUSE_REVERSED	|generic|tr_E9Q8K8_E9Q8K8_MOUSE_REVERSED	|generic|sp_Q6ZPZ3_ZC3H4_MOUSE_REVERSED	|generic|sp_Q6ZPZ3-2_ZC3H4_MOUSE_REVERSED	|generic|sp_O88703_HCN2_MOUSE__chr7_1_30415650_30415679_ENSMUST00000207982	|generic|sp_Q76LL6_FHOD3_MOUSE__chr18_1_24754234_24754329_ENSMUST00000234462	|generic|sp_Q76LL6-2_FHOD3_MOUSE__chr18_1_24754234_24754329_ENSMUST00000234462	|generic|sp_Q76LL6-4_FHOD3_MOUSE__chr18_1_24754234_24754329_ENSMUST00000234462	|generic|sp_Q9DBD5_PELP1_MOUSE	|generic|tr_Q8BZD7_Q8BZD7_MOUSE_REVERSED	|generic|sp_Q80Z10_ASTN2_MOUSE	|generic|sp_Q80Z10-2_ASTN2_MOUSE	|generic|tr_Q8CHD5_Q8CHD5_MOUSE__chr19_1_45518810_45518923_ENSMUST00000225662_REVERSED	|generic|sp_P10284_HXB4_MOUSE	|generic|sp_Q80Z10-3_ASTN2_MOUSE	|generic|tr_A0A571BEJ5_A0A571BEJ5_MOUSE	|generic|tr_A0A571BEJ5_A0A571BEJ5_MOUSE_REVERSED	|generic|sp_D7PDD4_G6B_MOUSE_REVERSED|
"""index: 16212, intensity: 3829.0, mobility: 0.893"""	-0.0316906	0.0126693	0.153941	EFVAIIPKNVDAILEYR	generic|tr_A0A2X0U4P8_A0A2X0U4P8_MOUSE__II_1032947_REVERSED	|generic|tr_A0A087WQ86_A0A087WQ86_MOUSE__chr1_-1_80615288_80615344_ENSMUST00000191505__II_1032947_REVERSED	|generic|tr_E9QM99_E9QM99_MOUSE__chr1_-1_80615288_80615344_ENSMUST00000191505__II_1032947_REVERSED	|generic|sp_Q8BZN6_DOC10_MOUSE__chr1_-1_80615288_80615344_ENSMUST00000191505__II_1032947_REVERSED	|generic|sp_Q8BZN6-2_DOC10_MOUSE__chr1_-1_80615288_80615344_ENSMUST00000191505__II_1032947_REVERSED	|generic|sp_Q8BZN6-3_DOC10_MOUSE__chr1_-1_80615288_80615344_ENSMUST00000191505__II_1032947_REVERSED	|generic|sp_Q8BZN6-4_DOC10_MOUSE__chr1_-1_80615288_80615344_ENSMUST00000191505__II_1032947_REVERSED	|generic|tr_A0A087WS26_A0A087WS26_MOUSE__II_1032947_REVERSED	|generic|tr_A0A087WRP5_A0A087WRP5_MOUSE__chr1_-1_80615288_80615344_ENSMUST00000191505__II_1032947_REVERSED	|generic|tr_A0A0R4J2B7_A0A0R4J2B7_MOUSE__II_1032947_REVERSED	|generic|tr_B2RWY0_B2RWY0_MOUSE__chr1_-1_80615288_80615344_ENSMUST00000191505__II_1032947_REVERSED|
"""index: 1356, intensity: 4116.0, mobility: 0.811"""	-0.0321373	0.0130833	0.154421	EDPLIYED	generic|sp_Q0P5X1_LRIQ1_MOUSE_REVERSED	|generic|sp_Q0P5X1-2_LRIQ1_MOUSE_REVERSED	|generic|tr_D3Z1J9_D3Z1J9_MOUSE_REVERSED|
"""index: 22434, intensity: 15094.0, mobility: 0.883"""	-0.0329799	0.0135017	0.155329	HLVLRIRN	generic|IP_1129193_TX=10090_REVERSED|
"""index: 9658, intensity: 3206.0, mobility: 1.010"""	-0.0356126	0.0138949	0.158197	QVLSLNLDLQWGLPGLPHTEPIGVLSKGVYGPHTL	generic|IP_1033744_TX=10090_REVERSED|
"""index: 23330, intensity: 4460.0, mobility: 0.972"""	-0.0387897	0.0141813	0.161718	FVLQELINMQ	generic|IP_1092762_TX=10090_REVERSED	|generic|IP_973286_TX=10090_REVERSED|
"""index: 18493, intensity: 8004.0, mobility: 0.852"""	-0.0464955	0.0144251	0.170537	KQRQREEKLR	generic|sp_Q9CR59_G45IP_MOUSE_REVERSED|
"""index: 15552, intensity: 2983.0, mobility: 1.190"""	-0.06003	0.0147866	0.187007	QFSVQFCLVRLMLLECQVISDRLEWFRSDL	generic|IP_3500842_TX=10090_REVERSED|
"""index: 9039, intensity: 4059.0, mobility: 0.890"""	-0.0634996	0.0151388	0.191436	LAPPRPYPTW	generic|IP_1094526_TX=10090_REVERSED|
"""index: 114, intensity: 10217.0, mobility: 0.964"""	-0.066587	0.0155462	0.195449	EHTLLKTLPEV	generic|tr_A2AU71_A2AU71_MOUSE_REVERSED	|generic|tr_B7ZN53_B7ZN53_MOUSE_REVERSED	|generic|tr_B2RWT0_B2RWT0_MOUSE_REVERSED	|generic|sp_A2AU72_ARMC3_MOUSE_REVERSED	|generic|sp_A2AU72-2_ARMC3_MOUSE_REVERSED|
"""index: 20592, intensity: 4725.0, mobility: 0.914"""	-0.0684699	0.0159597	0.197931	LIYPEKKWRWK	generic|IP_963878_TX=10090_REVERSED|
"""index: 20734, intensity: 2915.0, mobility: 1.156"""	-0.0689842	0.0163728	0.198613	RNPGLEHLCGGVIYITE	generic|tr_B2KFS7_B2KFS7_MOUSE__chr6_1_147108102_147108146_ENSMUST00000203441__II_907036_REVERSED|
"""index: 9651, intensity: 3976.0, mobility: 0.916"""	-0.0695913	0.0167715	0.19942	CLLMCLCSMGRLLQLSKRFPKLFR	generic|chr6_1_23000290_23000544_ENSMUST00000090568__IP_915285_TX=10090_REVERSED	|generic|chr6_1_23000263_23000544_ENSMUST00000090568__IP_915285_TX=10090_REVERSED|
"""index: 24333, intensity: 4061.0, mobility: 0.898"""	-0.0717157	0.0171836	0.202268	TKLPLLPLGSSPDQVCRGLL	generic|sp_Q8R0W0_EPIPL_MOUSE_REVERSED	|generic|tr_A0A2I3BRT4_A0A2I3BRT4_MOUSE_REVERSED|
"""index: 14792, intensity: 3181.0, mobility: 1.081"""	-0.0726096	0.0175439	0.203475	AINSLGFMINVKISACALRAIGMHEC	generic|tr_Q7TRP1_Q7TRP1_MOUSE__II_3499307_REVERSED	|generic|tr_A0A1B0GSN5_A0A1B0GSN5_MOUSE__II_3499301_REVERSED	|generic|tr_A0A1B0GSE1_A0A1B0GSE1_MOUSE__II_3499307_REVERSED	|generic|tr_Q7TRP2_Q7TRP2_MOUSE__II_3499301_REVERSED|
"""index: 14677, intensity: 5069.0, mobility: 0.925"""	-0.0742292	0.0179391	0.205679	TKPYMLKPQ	generic|chr9_1_122164018_122166453_ENSMUST00000118886__IP_844272_TX=10090_REVERSED|
"""index: 7710, intensity: 18512.0, mobility: 0.910"""	-0.0750532	0.0182346	0.206807	RHPRLCLLLFALAAAGVTREAEAEEVVEM	generic|chr2_-1_22953570_22957119_ENSMUST00000123948_REVERSED|
"""index: 5332, intensity: 9914.0, mobility: 1.072"""	-0.0810682	0.0185874	0.215195	NMKERQRARQLEQNKEELQAEMQRLREEINGHREEAKR	generic|tr_B2RXQ2_B2RXQ2_MOUSE__II_879772_REVERSED	|generic|tr_B8QI33_B8QI33_MOUSE__II_879772_REVERSED|
"""index: 4292, intensity: 3513.0, mobility: 0.864"""	-0.0833614	0.0189926	0.218464	APPHGPAPGMR	generic|IP_1146990_TX=10090_REVERSED|
"""index: 1050, intensity: 5390.0, mobility: 0.830"""	-0.0851204	0.0193575	0.220998	LLAPPLRCE	generic|IP_1073212_TX=10090_REVERSED|
"""index: 13622, intensity: 3098.0, mobility: 1.170"""	-0.086498	0.019745	0.222998	QSSPWSLLYNSTITSTF	generic|IP_847032_TX=10090_REVERSED|
"""index: 789, intensity: 2827.0, mobility: 0.841"""	-0.0889866	0.0201067	0.226648	APPPRPPPEP	generic|sp_Q9D6E4_TTC9B_MOUSE_REVERSED|
"""index: 12181, intensity: 4347.0, mobility: 1.060"""	-0.0902715	0.0203417	0.228551	FLCVILAYSSHYR	generic|IP_3491731_TX=10090_REVERSED|
"""index: 803, intensity: 2599.0, mobility: 0.758"""	-0.0969961	0.0207065	0.238712	VINKTFMESCNHN	generic|tr_Q8VFI9_Q8VFI9_MOUSE_REVERSED	|generic|tr_E9PVW2_E9PVW2_MOUSE_REVERSED	|generic|tr_Q7TRE9_Q7TRE9_MOUSE_REVERSED|
"""index: 14288, intensity: 3355.0, mobility: 1.061"""	-0.0995308	0.0210697	0.242631	LTHTDTCALELLPILDCMFHDIINPGCF	generic|tr_Q8VFB0_Q8VFB0_MOUSE_REVERSED|
"""index: 15608, intensity: 3138.0, mobility: 0.821"""	-0.101907	0.0213624	0.24635	MKRMKMEM	generic|chr3_1_95937882_95938022_ENSMUST00000165307__II_977594_TX=10090_REVERSED|
"""index: 2291, intensity: 3617.0, mobility: 0.837"""	-0.107754	0.0217566	0.255684	AETEGADVGSDESLTQGSDSLQSL	generic|sp_Q80VW5-5_WHRN_MOUSE__II_961937_REVERSED	|generic|sp_Q80VW5_WHRN_MOUSE_REVERSED	|generic|sp_Q80VW5-2_WHRN_MOUSE_REVERSED	|generic|sp_Q80VW5-3_WHRN_MOUSE_REVERSED	|generic|sp_Q80VW5-4_WHRN_MOUSE_REVERSED	|generic|tr_B2RWY4_B2RWY4_MOUSE_REVERSED	|generic|sp_Q80VW5-6_WHRN_MOUSE_REVERSED	|generic|sp_Q80VW5-7_WHRN_MOUSE_REVERSED	|generic|sp_Q80VW5-8_WHRN_MOUSE_REVERSED	|generic|sp_Q80VW5-9_WHRN_MOUSE_REVERSED|
"""index: 3586, intensity: 4326.0, mobility: 0.909"""	-0.108099	0.0221506	0.256242	TTDRVVGYWVANAALFLCLLLVCCTVRQ	generic|tr_A0A2I3BRZ6_A0A2I3BRZ6_MOUSE__chr17_1_24586529_24586597_ENSMUST00000227107__II_3488745_REVERSED	|generic|sp_O08852_PKD1_MOUSE__chr17_1_24593294_24593350_ENSMUST00000227107__II_3488744_REVERSED	|generic|tr_A0A2I3BRL4_A0A2I3BRL4_MOUSE_REVERSED	|generic|tr_Q3U306_Q3U306_MOUSE__chr17_1_24593294_24593350_ENSMUST00000227107_REVERSED|
"""index: 7340, intensity: 2887.0, mobility: 0.861"""	-0.108217	0.022499	0.256434	SYVEEELMS	generic|tr_B2RR30_B2RR30_MOUSE_REVERSED|
"""index: 14461, intensity: 26833.0, mobility: 0.877"""	-0.110842	0.0228732	0.260718	MVLVFWLR	generic|tr_Q8K4U4_Q8K4U4_MOUSE_REVERSED|
"""index: 2114, intensity: 2701.0, mobility: 0.775"""	-0.113257	0.0232	0.264707	PGPPPPPPP	generic|chr13_1_46669632_46669853_ENSMUST00000099547__IP_1106985_TX=10090_REVERSED	|generic|sp_Q80UV9_TAF1_MOUSE__chrX_1_101562127_101562291_ENSMUST00000143908__II_831688_REVERSED	|generic|sp_Q80UV9-3_TAF1_MOUSE__chrX_1_101562127_101562291_ENSMUST00000143908__II_831688_REVERSED	|generic|tr_Q3TXX8_Q3TXX8_MOUSE__II_915139_REVERSED	|generic|tr_Q3UQ99_Q3UQ99_MOUSE__II_915139_REVERSED	|generic|tr_Q3UGK7_Q3UGK7_MOUSE__II_915139_REVERSED	|generic|tr_Q7TPN5_Q7TPN5_MOUSE__II_915139_REVERSED	|generic|tr_Q3T9Z7_Q3T9Z7_MOUSE__II_954851_REVERSED	|generic|tr_D3Z139_D3Z139_MOUSE__II_859065_REVERSED	|generic|sp_Q8BH43_WASF2_MOUSE__II_954851_REVERSED	|generic|sp_Q3UR85_MYRF_MOUSE__chr19_-1_10223113_10223235_ENSMUST00000190922__II_1049632	|generic|sp_Q3UR85-2_MYRF_MOUSE__chr19_-1_10223113_10223235_ENSMUST00000190922__II_1049632	|generic|sp_Q3UR85-3_MYRF_MOUSE__chr19_-1_10223113_10223235_ENSMUST00000190922__II_1049643	|generic|sp_Q14AX6_CDK12_MOUSE__chr13_-1_17739087_17739164_ENSMUST00000222359__II_1127685	|generic|sp_Q14AX6-3_CDK12_MOUSE__chr13_-1_17739087_17739164_ENSMUST00000222359__II_1127685	|generic|tr_B1Q2W7_B1Q2W7_MOUSE__chrX_1_101562127_101562291_ENSMUST00000143908__II_831688_REVERSED	|generic|sp_Q8K0G8_ESRP2_MOUSE__II_859065_REVERSED	|generic|tr_Q3TH23_Q3TH23_MOUSE__II_859065_REVERSED	|generic|tr_D3YZK4_D3YZK4_MOUSE__chrX_1_101562127_101562291_ENSMUST00000143908__II_831688_REVERSED	|generic|sp_Q8VHQ2_SOCS7_MOUSE_REVERSED	|generic|tr_D3Z0K7_D3Z0K7_MOUSE_REVERSED	|generic|tr_Q3U3E7_Q3U3E7_MOUSE_REVERSED	|generic|tr_A0A1B0GRU3_A0A1B0GRU3_MOUSE_REVERSED	|generic|tr_Q8BKZ3_Q8BKZ3_MOUSE_REVERSED	|generic|tr_S4R1B9_S4R1B9_MOUSE__chrX_1_101562127_101562291_ENSMUST00000143908_REVERSED	|generic|tr_E9Q2D0_E9Q2D0_MOUSE_REVERSED	|generic|tr_A0A286YCS6_A0A286YCS6_MOUSE_REVERSED	|generic|tr_C9K0Z8_C9K0Z8_MOUSE__chr7_1_30415650_30415679_ENSMUST00000207982	|generic|sp_Q3UG20_KMT2E_MOUSE__chr13_-1_43303268_43303297_ENSMUST00000055341_REVERSED	|generic|sp_Q3UG20-2_KMT2E_MOUSE__chr13_-1_43303268_43303297_ENSMUST00000055341_REVERSED	|generic|sp_P0C7L0_WIPF3_MOUSE_REVERSED	|generic|sp_P0C7L0-2_WIPF3_MOUSE_REVERSED	|generic|sp_Q6PEV3_WIPF2_MOUSE_REVERSED	|generic|sp_Q9CYT6_CAP2_MOUSE_REVERSED	|generic|tr_D3Z5R4_D3Z5R4_MOUSE_REVERSED	|generic|tr_Q6P9T5_Q6P9T5_MOUSE	|generic|tr_Q80VV6_Q80VV6_MOUSE_REVERSED	|generic|tr_Q05BD7_Q05BD7_MOUSE	|generic|tr_Q05BD7_Q05BD7_MOUSE_REVERSED	|generic|tr_D3YTR7_D3YTR7_MOUSE_REVERSED	|generic|tr_E9Q8K8_E9Q8K8_MOUSE_REVERSED	|generic|sp_Q6ZPZ3_ZC3H4_MOUSE_REVERSED	|generic|sp_Q6ZPZ3-2_ZC3H4_MOUSE_REVERSED	|generic|sp_O88703_HCN2_MOUSE__chr7_1_30415650_30415679_ENSMUST00000207982	|generic|sp_Q76LL6_FHOD3_MOUSE__chr18_1_24754234_24754329_ENSMUST00000234462	|generic|sp_Q76LL6-2_FHOD3_MOUSE__chr18_1_24754234_24754329_ENSMUST00000234462	|generic|sp_Q76LL6-4_FHOD3_MOUSE__chr18_1_24754234_24754329_ENSMUST00000234462	|generic|sp_Q9DBD5_PELP1_MOUSE	|generic|tr_Q8BZD7_Q8BZD7_MOUSE_REVERSED	|generic|sp_Q80Z10_ASTN2_MOUSE	|generic|sp_Q80Z10-2_ASTN2_MOUSE	|generic|tr_Q8CHD5_Q8CHD5_MOUSE__chr19_1_45518810_45518923_ENSMUST00000225662_REVERSED	|generic|sp_P10284_HXB4_MOUSE	|generic|sp_Q80Z10-3_ASTN2_MOUSE	|generic|tr_A0A571BEJ5_A0A571BEJ5_MOUSE	|generic|tr_A0A571BEJ5_A0A571BEJ5_MOUSE_REVERSED	|generic|sp_D7PDD4_G6B_MOUSE_REVERSED|
"""index: 17359, intensity: 5653.0, mobility: 0.956"""	-0.114834	0.023506	0.267335	SLVEQYTLEKWEELTREKAEVSEDYPEAEPED	generic|tr_Q6PG57_Q6PG57_MOUSE__chr15_-1_89146467_89146517_ENSMUST00000230734__II_3485440_REVERSED	|generic|sp_Q9WUI1_MK11_MOUSE__chr15_-1_89146467_89146517_ENSMUST00000230734__II_3485440_REVERSED	|generic|tr_Q3TT60_Q3TT60_MOUSE__chr15_-1_89146467_89146517_ENSMUST00000230734__II_3485440_REVERSED	|generic|tr_Q6P243_Q6P243_MOUSE__chr15_-1_89146467_89146517_ENSMUST00000230734_REVERSED|
"""index: 6621, intensity: 8228.0, mobility: 1.022"""	-0.118315	0.0239044	0.273205	LDCEKKEMKSKRVEMEGKLCEFKKNQRDLDEKLLCIQEEKE	generic|sp_Q91VW5_GOGA4_MOUSE__chr9_1_118572926_118573027_ENSMUST00000211846__II_3450385_REVERSED	|generic|tr_A0A1D5RLV4_A0A1D5RLV4_MOUSE__chr9_1_118572926_118573027_ENSMUST00000211846__II_3450380_REVERSED|
"""index: 888, intensity: 3978.0, mobility: 0.754"""	-0.118319	0.0242834	0.273212	ASLAKDLA	generic|sp_Q921W0_CHM1A_MOUSE__chr8_-1_123206140_123206211_ENSMUST00000167655__II_860458_REVERSED|
"""index: 6389, intensity: 8432.0, mobility: 1.087"""	-0.119677	0.0246815	0.275528	YYQNYSYSYMQSYEVPKVRSAKPIAVSLRVPKCGLGVAGQCETL	generic|sp_Q80VC6_TSAP1_MOUSE__chr4_-1_132325204_132325245_ENSMUST00000147652__II_955100_REVERSED|
"""index: 2040, intensity: 16942.0, mobility: 0.930"""	-0.120034	0.0250796	0.276138	LVAPPLSLCIGEG	generic|IP_980629_TX=10090_REVERSED|
"""index: 17652, intensity: 3620.0, mobility: 1.061"""	-0.120766	0.0254574	0.277394	RDGLLWECAANQQNNNVRLADIVEKEDFGMEML	generic|sp_Q8VDI7_UBAC1_MOUSE__II_1016384_REVERSED	|generic|tr_F6Z1E7_F6Z1E7_MOUSE_REVERSED|
"""index: 6204, intensity: 4003.0, mobility: 0.917"""	-0.121777	0.0258244	0.279135	QDWLLTIHER	generic|sp_O55225_OTOG_MOUSE_REVERSED|
"""index: 10371, intensity: 2767.0, mobility: 1.111"""	-0.122981	0.0261697	0.281219	VIGDEELPHSGNLWVP	generic|sp_Q8R4V5_OIT3_MOUSE_REVERSED	|generic|sp_Q8R4V5-2_OIT3_MOUSE_REVERSED|
"""index: 8943, intensity: 6558.0, mobility: 1.211"""	-0.125259	0.0265032	0.285192	GERQVSFLPSKEEQPLYPAAELESLLQWKWAVPIWEAFEWF	generic|tr_D3Z7I0_D3Z7I0_MOUSE__chr5_-1_31169047_31169133_ENSMUST00000202254__II_944311_REVERSED	|generic|tr_Q3UU56_Q3UU56_MOUSE__chr5_-1_31169047_31169133_ENSMUST00000202254__II_944303_REVERSED	|generic|sp_Q8BL74_TF3C2_MOUSE__chr5_-1_31169047_31169133_ENSMUST00000202254__II_944311_REVERSED|
"""index: 12932, intensity: 6295.0, mobility: 0.981"""	-0.128443	0.0268987	0.29081	TSTPLYASGGLLMELSFQVKDQEMGERARW	generic|IP_1022026_TX=10090_REVERSED|
"""index: 11777, intensity: 2539.0, mobility: 1.160"""	-0.128531	0.0272297	0.290967	SHCSVFMQLGVDWAWLIQHGRKAVVPMMCAH	generic|IP_3455479_TX=10090_REVERSED|
"""index: 14347, intensity: 3636.0, mobility: 0.850"""	-0.130856	0.0275482	0.29512	EELEVAAK	generic|chr2_1_181636062_181636211_ENSMUST00000139955_REVERSED	|generic|sp_Q91YR7_PRP6_MOUSE__chr2_1_181631447_181631533_ENSMUST00000139955_REVERSED	|generic|sp_Q91YR7-2_PRP6_MOUSE__chr2_1_181640622_181640780_ENSMUST00000139955_REVERSED|
"""index: 7530, intensity: 4432.0, mobility: 1.064"""	-0.133531	0.0279418	0.299949	FCIALNYPDMMNEDSYQSLHNLFAFLYRMVILVSRPLTLLLK	generic|sp_Q91Z69_SRGP1_MOUSE__chr10_-1_121931310_121931495_ENSMUST00000162710__II_1143952_REVERSED	|generic|tr_D3YZW1_D3YZW1_MOUSE__chr10_-1_121931310_121931495_ENSMUST00000162710__II_1143952_REVERSED|
"""index: 9832, intensity: 7613.0, mobility: 1.182"""	-0.133895	0.0283242	0.30061	LVSSASIWIQKMQLREMQVHSVIMVVSHN	generic|IP_3497158_TX=10090_REVERSED|
"""index: 16274, intensity: 4498.0, mobility: 0.914"""	-0.135464	0.0287175	0.303472	WVLPDDEWR	generic|chr13_-1_37987534_37987599_ENSMUST00000225246_REVERSED|
"""index: 9223, intensity: 5398.0, mobility: 0.943"""	-0.13553	0.0291109	0.303593	GSKNLRGTLNVVIKGARHDDIIEFEGIYGHK	generic|IP_1142318_TX=10090_REVERSED|
"""index: 5379, intensity: 5429.0, mobility: 1.028"""	-0.13592	0.0294464	0.304307	QQVPGPAAGGPLGGQNRVRSQTES	generic|tr_Q3ZB53_Q3ZB53_MOUSE_REVERSED|
"""index: 16565, intensity: 5076.0, mobility: 0.980"""	-0.137029	0.029839	0.306346	GPFKPDYKSHDHAPDIRGIWELGQEPRQKV	generic|tr_K7U681_K7U681_MOUSE_REVERSED|
"""index: 126, intensity: 8660.0, mobility: 0.846"""	-0.137143	0.0302079	0.306556	IVTMFNLR	generic|IP_905132_TX=10090_REVERSED|
"""index: 4388, intensity: 2830.0, mobility: 0.926"""	-0.137807	0.0305403	0.30778	EDVAAGTLRGAEYAKELRSMF	generic|tr_E9Q3N0_E9Q3N0_MOUSE__II_907734_REVERSED	|generic|sp_Q9Z129_RECQ1_MOUSE__II_907734_REVERSED	|generic|tr_Q3UUK0_Q3UUK0_MOUSE__II_907734_REVERSED|
"""index: 14673, intensity: 2981.0, mobility: 1.016"""	-0.139879	0.0309198	0.311625	RHSISFIPTAARTQVANQPLSEVCSGYAECSSLK	generic|IP_3507529_TX=10090_REVERSED|
"""index: 22940, intensity: 13479.0, mobility: 1.168"""	-0.140556	0.0313112	0.312888	YVSKIGMSLLCLCAPRESNLALRTLFLWPHRPLIQREFLFSFS	generic|IP_928349_TX=10090_REVERSED|
"""index: 15677, intensity: 3363.0, mobility: 1.003"""	-0.14107	0.0316901	0.313849	MLGLIFPYQYRDMTSILLTFSIATAAMAHTSP	generic|sp_Q810K3_SGPP2_MOUSE_REVERSED|
"""index: 3948, intensity: 4362.0, mobility: 0.936"""	-0.141184	0.0320814	0.314063	AEEQIQQQLA	generic|tr_F6PZI9_F6PZI9_MOUSE__chr10_1_81647130_81647177_ENSMUST00000154707__II_1146526_REVERSED	|generic|tr_Q8VD21_Q8VD21_MOUSE__chr10_1_81647130_81647177_ENSMUST00000154707_REVERSED	|generic|tr_Q9CYE0_Q9CYE0_MOUSE__chr10_1_81647130_81647177_ENSMUST00000154707_REVERSED	|generic|sp_Q80VM7_ANR24_MOUSE__chr10_1_81647130_81647177_ENSMUST00000154707_REVERSED|
"""index: 13682, intensity: 3518.0, mobility: 1.023"""	-0.141307	0.0324599	0.314293	MTGAATREVIMRHVILPEMAALET	generic|IP_1022146_TX=10090_REVERSED|
"""index: 3500, intensity: 3416.0, mobility: 0.895"""	-0.141858	0.032723	0.315327	RTQKASASGMWPARVGVP	generic|chr8_-1_25169208_25169285_ENSMUST00000084512__IP_865428_TX=10090_REVERSED|
"""index: 24707, intensity: 8654.0, mobility: 1.099"""	-0.148454	0.0330997	0.327873	TVVTLSKQQSGPLLRCGMDGPLLTREKSIPLPLMYCGNSPLKI	generic|sp_Q8BG47_RN152_MOUSE_REVERSED|
"""index: 5589, intensity: 4269.0, mobility: 0.964"""	-0.1494	0.0334761	0.329699	NHGNFFQIEEF	generic|sp_Q3UHN9_NDST1_MOUSE_REVERSED|
"""index: 4259, intensity: 2914.0, mobility: 0.749"""	-0.149595	0.0338653	0.330075	TSTLPAAK	generic|IP_3479364_TX=10090_REVERSED	|generic|IP_1101987_TX=10090_REVERSED|
"""index: 5266, intensity: 2740.0, mobility: 1.130"""	-0.150324	0.0342279	0.331489	SIVKKDVFMDSLMKPSIVSSSCADVFSLHSLF	generic|sp_Q9QY00_OL154_MOUSE_REVERSED|
"""index: 20875, intensity: 4107.0, mobility: 1.027"""	-0.151472	0.0346169	0.333721	MLGLTFIRTFGLFWSVSMELI	generic|IP_965810_TX=10090_REVERSED|
"""index: 13570, intensity: 27503.0, mobility: 0.983"""	-0.151778	0.034965	0.334317	WSQPRRPHVM	generic|chr1_-1_132521847_132522422_ENSMUST00000086521__IP_1035266_TX=10090_REVERSED|
"""index: 7556, intensity: 27364.0, mobility: 1.016"""	-0.152721	0.0353398	0.33616	LVAPVNVSYVYLS	generic|IP_1093080_TX=10090_REVERSED|
"""index: 17280, intensity: 3926.0, mobility: 0.869"""	-0.153051	0.0357143	0.336807	TYLVVVFLM	generic|IP_952807_TX=10090_REVERSED|
"""index: 3224, intensity: 2703.0, mobility: 1.087"""	-0.154658	0.0360465	0.339965	AQVFPPPVDGIASALDE	generic|sp_Q62187_TTF1_MOUSE__II_1012671_REVERSED|
"""index: 15133, intensity: 67279.0, mobility: 0.919"""	-0.156052	0.03642	0.342721	KWRRSVTN	generic|IP_912925_TX=10090_REVERSED	|generic|IP_912934_TX=10090_REVERSED|
"""index: 11500, intensity: 2510.0, mobility: 0.965"""	-0.156477	0.0367789	0.343564	ICFIIVRKTVPLIVHFFNDSLFSQKKFISLYQLFQSLWKVEYRPKKMLLY	generic|IP_837149_TX=10090_REVERSED|
"""index: 10373, intensity: 5581.0, mobility: 1.062"""	-0.157004	0.0371517	0.34461	LTGTNRRQDKYDPPPRTLHRNMQDQPSLK	generic|tr_F6U238_F6U238_MOUSE_REVERSED	|generic|tr_Q8BMG4_Q8BMG4_MOUSE_REVERSED	|generic|tr_Q6ZPH8_Q6ZPH8_MOUSE_REVERSED	|generic|tr_E9Q7L5_E9Q7L5_MOUSE_REVERSED|
"""index: 4888, intensity: 41931.0, mobility: 1.023"""	-0.157421	0.0375387	0.34544	QQYHNIRSMEFLFRDAKAMRDLEHKHEELLDIDSKEPVFK	generic|tr_Q6ZQ74_Q6ZQ74_MOUSE__chr12_1_71942182_71942271_ENSMUST00000222327_REVERSED	|generic|sp_Q8BPM0_DAAM1_MOUSE__chr12_1_71942182_71942271_ENSMUST00000222327_REVERSED	|generic|sp_Q8BPM0-2_DAAM1_MOUSE__chr12_1_71942182_71942271_ENSMUST00000222327_REVERSED|
"""index: 1628, intensity: 4023.0, mobility: 0.811"""	-0.157445	0.037911	0.345489	DMNRCHTVGSLLYGRHCLCQFSG	generic|IP_1121645_TX=10090_REVERSED|
"""index: 18482, intensity: 4051.0, mobility: 0.991"""	-0.158262	0.0382831	0.347118	EMLTFKHIFFMQILCDEFLIERLNIWFIGLMK	generic|tr_Q8VGV8_Q8VGV8_MOUSE__II_3498913_REVERSED|
"""index: 1152, intensity: 3643.0, mobility: 0.877"""	-0.158719	0.0386698	0.348032	ELVPDDGELAS	generic|tr_Q8C879_Q8C879_MOUSE__II_854255_REVERSED	|generic|tr_Q99PG9_Q99PG9_MOUSE_REVERSED	|generic|tr_E9Q2D3_E9Q2D3_MOUSE_REVERSED	|generic|tr_Q99PG8_Q99PG8_MOUSE_REVERSED|
"""index: 11722, intensity: 4013.0, mobility: 1.129"""	-0.158928	0.0390565	0.34845	VWMWGDELENHVIFMDGKLFSIEDTDPVKT	generic|tr_E9PYG6_E9PYG6_MOUSE__chr13_-1_85216104_85216181_ENSMUST00000146792__II_1104459_REVERSED	|generic|tr_Q91YX7_Q91YX7_MOUSE__chr13_-1_85216104_85216181_ENSMUST00000146792__II_1104459_REVERSED|
"""index: 2790, intensity: 10512.0, mobility: 0.848"""	-0.159787	0.0394279	0.350171	VNPSLTGGVYVTNIQEPSL	generic|tr_I6L966_I6L966_MOUSE_REVERSED	|generic|tr_Q542I3_Q542I3_MOUSE_REVERSED|
"""index: 14328, intensity: 3796.0, mobility: 1.064"""	-0.160289	0.0397991	0.35118	AVLTESANEPIAKTVSSMIVEPANDNIDLVKVSLTCKASLGGGDTAQ	generic|tr_Q925L1_Q925L1_MOUSE_REVERSED	|generic|tr_Q91XZ9_Q91XZ9_MOUSE_REVERSED|
"""index: 6912, intensity: 3058.0, mobility: 1.044"""	-0.160458	0.0401389	0.351522	PSRHKWMQSNLHKEVMSNLAFRFRDWRRDFVYYGRGMLR	generic|tr_Q3TYJ2_Q3TYJ2_MOUSE__chr12_1_33363015_33363098_ENSMUST00000126275__II_1117292_REVERSED	|generic|tr_F7C0E4_F7C0E4_MOUSE__chr12_1_33363015_33363098_ENSMUST00000126275__II_1117294_REVERSED|
"""index: 1432, intensity: 3003.0, mobility: 0.810"""	-0.162122	0.040478	0.35488	LSVGTLPQP	generic|chr9_1_107947976_107948251_ENSMUST00000035700__IP_843486_TX=10090_REVERSED|
"""index: 8635, intensity: 3635.0, mobility: 0.975"""	-0.164295	0.0408635	0.359297	LIADFGGEPSDLNGSVNQR	generic|sp_P26011_ITB7_MOUSE_REVERSED|
"""index: 1759, intensity: 2719.0, mobility: 0.983"""	-0.165279	0.0412331	0.361308	LWTTPTSAQSDNR	generic|chr16_-1_23496080_23496166_ENSMUST00000089883_REVERSED|
"""index: 3748, intensity: 2969.0, mobility: 1.078"""	-0.165792	0.0416185	0.362358	NTGDAQYLGVYVGSPPVETSNNQHMR	generic|IP_2559040_TX=10090_REVERSED|
"""index: 216, intensity: 4118.0, mobility: 1.085"""	-0.165914	0.0420039	0.362607	IAQANCQLQLMHR	generic|sp_Q8BTK5-2_SMYD4_MOUSE_REVERSED	|generic|sp_Q8BTK5_SMYD4_MOUSE__chr11_1_75349693_75349818_ENSMUST00000157055_REVERSED|
"""index: 10327, intensity: 2886.0, mobility: 0.847"""	-0.166102	0.0423403	0.362994	SPLFLDQHEWLIVVTLLIYQM	generic|IP_982613_TX=10090_REVERSED|
"""index: 1053, intensity: 3571.0, mobility: 0.870"""	-0.166543	0.0426595	0.363901	LGPPGPERLFG	generic|sp_TAU_HUMAN__REVERSED|
"""index: 7287, intensity: 3306.0, mobility: 1.080"""	-0.168594	0.0429777	0.36813	ELTPMITWVDPLY	generic|sp_Q8VDP4_CCAR2_MOUSE_REVERSED|
"""index: 9577, intensity: 3076.0, mobility: 0.921"""	-0.169991	0.0433615	0.371028	KCPPVLAEGATSSFKAPSIKSNSY	generic|sp_Q8BVZ5_IL33_MOUSE_REVERSED	|generic|tr_D3Z6T7_D3Z6T7_MOUSE_REVERSED	|generic|tr_H3BLN5_H3BLN5_MOUSE_REVERSED|
"""index: 154, intensity: 6293.0, mobility: 0.821"""	-0.170305	0.0436447	0.371681	GHVQIARL	generic|sp_Q8CGT6_PIWL4_MOUSE__II_852877_REVERSED	|generic|sp_Q8CGT6-2_PIWL4_MOUSE__II_852881_REVERSED	|generic|tr_A0A0R4J0Y7_A0A0R4J0Y7_MOUSE_REVERSED	|generic|sp_Q8CGT6-3_PIWL4_MOUSE_REVERSED|
"""index: 2892, intensity: 5029.0, mobility: 0.894"""	-0.171907	0.0440276	0.375023	SKHFDKKIDEIMMML	generic|IP_825804_TX=10090_REVERSED	|generic|IP_935334_TX=10090_REVERSED	|generic|tr_Q3TZR4_Q3TZR4_MOUSE_REVERSED	|generic|tr_Q60728_Q60728_MOUSE_REVERSED	|generic|tr_Q60725_Q60725_MOUSE_REVERSED	|generic|sp_P11260_LORF1_MOUSE_REVERSED	|generic|tr_Q60727_Q60727_MOUSE_REVERSED	|generic|tr_Q60712_Q60712_MOUSE_REVERSED	|generic|tr_Q60732_Q60732_MOUSE_REVERSED	|generic|tr_Q60723_Q60723_MOUSE_REVERSED|
"""index: 20696, intensity: 43333.0, mobility: 1.035"""	-0.171973	0.0442917	0.375162	MLLSEAMYKLELIFFELELL	generic|IP_1029501_TX=10090_REVERSED|
"""index: 13246, intensity: 2522.0, mobility: 1.261"""	-0.174337	0.0446565	0.380127	LMLVNQMHKESTMHIRLN	generic|sp_Q2MHN3_ZFHX2_MOUSE_REVERSED|
"""index: 1691, intensity: 4342.0, mobility: 0.841"""	-0.175146	0.045021	0.381835	EPGNEPRVIDESPQIMVQL	generic|sp_P31648_SC6A1_MOUSE__chr6_1_114301971_114302195_ENSMUST00000204074__II_909049_REVERSED	|generic|tr_Q6PCX2_Q6PCX2_MOUSE__chr6_1_114301971_114302195_ENSMUST00000204074__II_909049_REVERSED	|generic|tr_A0A0N4SVF5_A0A0N4SVF5_MOUSE__chr6_1_114315341_114315409_ENSMUST00000204540__II_909026_REVERSED|
"""index: 10123, intensity: 4389.0, mobility: 1.102"""	-0.175534	0.0453679	0.382655	ERPPTPPMRNSRNKLKNWPLAHTLCW	generic|IP_969508_TX=10090_REVERSED|
"""index: 13034, intensity: 3021.0, mobility: 1.048"""	-0.176706	0.0457317	0.385141	GYLYLLVLSTALLMWTEMSFN	generic|sp_Q64464_CP3AD_MOUSE_REVERSED|
"""index: 20921, intensity: 4159.0, mobility: 0.914"""	-0.177187	0.0461128	0.386163	TTEEKLINVALSERRKYGLRRKVER	generic|IP_969638_TX=10090_REVERSED|
"""index: 14078, intensity: 7983.0, mobility: 0.907"""	-0.177201	0.0464939	0.386193	CLVDVHLLPGTTVFWPLFCSWE	generic|IP_921081_TX=10090_REVERSED|
"""index: 7202, intensity: 4015.0, mobility: 0.811"""	-0.178171	0.0468393	0.38826	LDYLAALSGKRGANVRTMI	generic|sp_Q6PIJ4_NFRKB_MOUSE__chr9_1_31399304_31399333_ENSMUST00000132329__II_855123_REVERSED	|generic|tr_A0A1L1SSC9_A0A1L1SSC9_MOUSE_REVERSED|
"""index: 10275, intensity: 6033.0, mobility: 1.044"""	-0.179387	0.0472201	0.39086	ERDPNPINELIMKAQQFHKSA	generic|sp_Q6PHQ8_NAA35_MOUSE__chr13_1_59595351_59595386_ENSMUST00000225670__II_1108419_REVERSED|
"""index: 7726, intensity: 14943.0, mobility: 0.915"""	-0.179396	0.0475828	0.390879	LGQSAVVVATPVAVAAAAAAAAALDLMWWIRM	generic|chr15_-1_37448276_37459353_ENSMUST00000120746__IP_1085964_TX=10090_REVERSED|
"""index: 11028, intensity: 4035.0, mobility: 1.038"""	-0.179923	0.047927	0.392007	KPESGRVEPGILSYAQPALGPQQPAAESSLTRQ	generic|sp_Q8R373_CLMP_MOUSE_REVERSED|
"""index: 4346, intensity: 13241.0, mobility: 0.874"""	-0.180666	0.048289	0.393604	FSNEGFCVVR	generic|IP_968944_TX=10090_REVERSED|
"""index: 8314, intensity: 5320.0, mobility: 0.884"""	-0.180786	0.0486692	0.393862	MVESDASPHQVG	generic|chr6_1_107569024_107569116_ENSMUST00000049285_REVERSED|
"""index: 18317, intensity: 3744.0, mobility: 1.115"""	-0.181027	0.0490122	0.39438	EQEVRLEQVVEEFQQKEAELVQNLRELEE	generic|sp_B2RPU2_PLHD1_MOUSE__II_1114631_REVERSED|
"""index: 9129, intensity: 88499.0, mobility: 1.147"""	-0.18117	0.0492798	0.394688	VRAGIKRAMSIAYKANNLKEEDDLNETKLLDYNISGPQIADILD	generic|tr_Q3U6N7_Q3U6N7_MOUSE_REVERSED	|generic|sp_Q61233_PLSL_MOUSE_REVERSED	|generic|tr_Q3TJX0_Q3TJX0_MOUSE_REVERSED	|generic|tr_Q3U6Z1_Q3U6Z1_MOUSE_REVERSED|
"""index: 11700, intensity: 4111.0, mobility: 0.862"""	-0.183516	0.04964	0.399757	RKWALATVTYLNAIEKPK	generic|sp_Q6VH22_IF172_MOUSE__chr5_-1_31286573_31286668_ENSMUST00000201809__II_947448_REVERSED	|generic|chr5_-1_31283021_31283149_ENSMUST00000201274_REVERSED|
"""index: 18268, intensity: 4427.0, mobility: 1.085"""	-0.184157	0.05	0.401148	MKSQHLVGPRKADRGRFAQRPMLATMDR	generic|IP_863114_TX=10090_REVERSED|
"""index: 607, intensity: 2808.0, mobility: 0.911"""	-0.186145	0.0503407	0.405478	QDEVMDTVQNI	generic|sp_Q9CXE6_XRCC3_MOUSE__chr12_-1_111804740_111804778_ENSMUST00000127281__II_1114851_REVERSED|
"""index: 18118, intensity: 32175.0, mobility: 1.140"""	-0.186691	0.0507192	0.406671	LSRIPLTWIWQQQQGWPCLLQHQFPSFAM	generic|IP_1147052_TX=10090_REVERSED|
"""index: 17946, intensity: 2852.0, mobility: 1.179"""	-0.1867	0.0510011	0.406693	SERRPLPPRLPAPIVM	generic|IP_836027_TX=10090_REVERSED	|generic|chrX_-1_38564095_38564953_ENSMUST00000115118_REVERSED|
"""index: 17402, intensity: 3042.0, mobility: 1.086"""	-0.188589	0.0513595	0.410837	VNMSDLRGKIEVVPVKHYWNAALNRSVFFELNIP	generic|sp_Q8BX70-2_VP13C_MOUSE__chr9_1_67893084_67893227_ENSMUST00000217386__II_3501120_REVERSED	|generic|sp_Q8BX70_VP13C_MOUSE__chr9_1_67893084_67893227_ENSMUST00000217386_REVERSED	|generic|sp_Q8BX70-3_VP13C_MOUSE__chr9_1_67893084_67893227_ENSMUST00000217386_REVERSED|
"""index: 8181, intensity: 4126.0, mobility: 0.885"""	-0.189145	0.0516397	0.41206	TQHNKVEKMSHQIGYGFYI	generic|tr_Q3TMH5_Q3TMH5_MOUSE__II_831844_REVERSED	|generic|sp_P70423_CTR3_MOUSE__II_831844_REVERSED	|generic|II_831849_TX=10090_REVERSED|
"""index: 20864, intensity: 15554.0, mobility: 1.040"""	-0.190934	0.0519578	0.416013	IMPGFGGVPGPMVQGG	generic|tr_Q3V113_Q3V113_MOUSE_REVERSED	|generic|tr_Q80V76_Q80V76_MOUSE_REVERSED|
"""index: 23082, intensity: 9323.0, mobility: 1.006"""	-0.192113	0.0523343	0.418627	ARPAAMRVTPEVSAQPVAAPEQCRTVPGVMRVSAPLAVTR	generic|IP_951430_TX=10090_REVERSED|
"""index: 7797, intensity: 40515.0, mobility: 1.051"""	-0.192397	0.0527108	0.419257	EMSTNFHKNKMELAVLHLSIDDLGFTKQFAKRIEIANGPDSIGF	generic|tr_Q3U635_Q3U635_MOUSE_REVERSED	|generic|tr_Q9Z1M2_Q9Z1M2_MOUSE_REVERSED	|generic|tr_A0A140LIF8_A0A140LIF8_MOUSE_REVERSED	|generic|tr_Q3TNE5_Q3TNE5_MOUSE_REVERSED|
"""index: 25342, intensity: 4015.0, mobility: 1.495"""	-0.192575	0.0530075	0.419654	TRPRRNRVLQPR	generic|IP_911732_TX=10090_REVERSED|
"""index: 25387, intensity: 5759.0, mobility: 1.529"""	-0.194843	0.0533634	0.424714	IETRRFIRRLDRHKGQTKQRAEY	generic|IP_902499_TX=10090_REVERSED|
"""index: 13025, intensity: 4879.0, mobility: 0.995"""	-0.195494	0.0537392	0.426171	MWAVAQGSGAGPTQ	generic|IP_876888_TX=10090_REVERSED|
"""index: 12320, intensity: 3661.0, mobility: 0.984"""	-0.195647	0.0540541	0.426513	GSAESWVLSESYRVNALLATHAFPHCQTVYCLKWSVT	generic|IP_914394_TX=10090_REVERSED|
"""index: 19060, intensity: 11963.0, mobility: 0.940"""	-0.197405	0.0543886	0.430465	MKTVSRQLR	generic|IP_1005947_TX=10090_REVERSED|
"""index: 4738, intensity: 4712.0, mobility: 1.050"""	-0.198142	0.0547637	0.432126	YPVCRFAVGLGDREPLPPVKEM	generic|IP_1098364_TX=10090_REVERSED|
"""index: 12836, intensity: 88700.0, mobility: 0.854"""	-0.198201	0.0551388	0.43226	EVSGRSPEISFGKHQLW	generic|tr_A0A571BED3_A0A571BED3_MOUSE__chr9_1_15734258_15734287_ENSMUST00000115588__II_951135_REVERSED	|generic|tr_A0A571BG73_A0A571BG73_MOUSE__chr9_1_15734258_15734287_ENSMUST00000115588__II_951135_REVERSED|
"""index: 14379, intensity: 4861.0, mobility: 0.940"""	-0.199372	0.0554931	0.434908	NLPFQHRVSDWLDHLIGRCKE	generic|chr3_1_115122572_115122703_ENSMUST00000081752_REVERSED|
"""index: 19372, intensity: 7025.0, mobility: 0.867"""	-0.199959	0.0558262	0.436238	RTLTHPAIPLRR	generic|IP_3488950_TX=10090_REVERSED|
"""index: 1351, intensity: 3776.0, mobility: 0.845"""	-0.201085	0.0562008	0.438793	TDESLTGKAQ	generic|II_1138096_TX=10090_REVERSED	|generic|tr_Q3UG39_Q3UG39_MOUSE_REVERSED	|generic|sp_Q9QY01_ULK2_MOUSE_REVERSED	|generic|tr_Q3UIJ5_Q3UIJ5_MOUSE_REVERSED|
"""index: 7029, intensity: 4713.0, mobility: 0.989"""	-0.201359	0.0565755	0.439417	KELEEPVSYRIQRAASEWPMWLFL	generic|tr_Q91XY9_Q91XY9_MOUSE__chr18_1_37833338_37840129_ENSMUST00000193941__II_1051469_REVERSED|
"""index: 15012, intensity: 4415.0, mobility: 0.949"""	-0.201821	0.0569075	0.440469	MGVKLDFLPEAIEREMSEYDLKFAWLQL	generic|sp_Q6P9Q4_FHOD1_MOUSE__II_859342_REVERSED	|generic|II_859340_TX=10090_REVERSED|
"""index: 20395, intensity: 4261.0, mobility: 1.022"""	-0.202598	0.0572605	0.442239	MLTLLDLVLGVGN	generic|IP_827747_TX=10090_REVERSED	|generic|sp_Q8BUH7_RNF26_MOUSE_REVERSED	|generic|sp_Q8BUH7-2_RNF26_MOUSE_REVERSED	|generic|tr_E9PVG0_E9PVG0_MOUSE_REVERSED	|generic|tr_A0A1L1SUH0_A0A1L1SUH0_MOUSE_REVERSED|
"""index: 13635, intensity: 3127.0, mobility: 1.089"""	-0.204061	0.0576347	0.445584	EEKLALLLGTPPTWEQEKETDPVVCEG	generic|sp_Q14DK4-2_GPAT2_MOUSE__chr2_1_118790506_118790535_ENSMUST00000037547_REVERSED|
"""index: 3708, intensity: 2728.0, mobility: 0.779"""	-0.204217	0.057879	0.445941	CGFGSSLVTTRKVLG	generic|tr_A0A0A6YVR0_A0A0A6YVR0_MOUSE__chr1_1_36691665_36691697_ENSMUST00000191790__II_1050990_REVERSED|
"""index: 17092, intensity: 4458.0, mobility: 1.114"""	-0.206098	0.0582307	0.450261	QSVNLGKLSCSASQLPLVHASNVGSFKSAPEGRQTQLAPAPSTMG	generic|IP_1033884_TX=10090_REVERSED|
"""index: 10157, intensity: 18392.0, mobility: 1.153"""	-0.206718	0.058604	0.451689	SADWVVVTHDFSGTIIRDGSTDFSLSIIEAL	generic|tr_D3Z7A5_D3Z7A5_MOUSE__II_1032689_REVERSED	|generic|tr_Q9D4T2_Q9D4T2_MOUSE__II_1032689_REVERSED|
"""index: 2091, intensity: 4463.0, mobility: 0.891"""	-0.207981	0.0589772	0.454603	ICLHTKHL	generic|tr_A0A0A0MQN9_A0A0A0MQN9_MOUSE__chr5_1_111235481_111235645_ENSMUST00000129017_REVERSED	|generic|sp_Q80XJ3_TTC28_MOUSE__chr5_1_111235481_111235645_ENSMUST00000129017_REVERSED|
"""index: 13023, intensity: 3477.0, mobility: 1.167"""	-0.208489	0.0592841	0.455778	PLSSCLVELWLHLVQEN	generic|tr_A0A2R8VI76_A0A2R8VI76_MOUSE__chr15_1_81011281_81011364_ENSMUST00000149345__II_3482998_REVERSED	|generic|sp_Q8VCZ6_SGSM3_MOUSE__chr15_1_81011281_81011364_ENSMUST00000149345__II_1087277_REVERSED|
"""index: 25512, intensity: 4603.0, mobility: 1.386"""	-0.209331	0.0595903	0.457728	EESVLHKKKFSSKRNMPFNR	generic|tr_A0A5F8MPU3_A0A5F8MPU3_MOUSE__II_3470569_REVERSED|
"""index: 23449, intensity: 4815.0, mobility: 1.021"""	-0.210272	0.0599404	0.459911	WSFGGLVQWRSSLSAAKAQDTPSGRHLGMVLW	generic|IP_942191_TX=10090_REVERSED|
"""index: 62, intensity: 26536.0, mobility: 0.899"""	-0.211547	0.0602679	0.462878	VIDSHYIYGT	generic|II_898963_TX=10090_REVERSED	|generic|sp_Q8CCF0_PRP31_MOUSE_REVERSED	|generic|sp_Q8CCF0-2_PRP31_MOUSE_REVERSED|
"""index: 13460, intensity: 3700.0, mobility: 1.002"""	-0.212126	0.0606399	0.464228	EPPLFSSEDTLVTQNSGETPHFYSLTALEPNIS	generic|sp_Q9D9V2-2_EQTN_MOUSE_REVERSED|
"""index: 13959, intensity: 12438.0, mobility: 0.925"""	-0.212608	0.0609892	0.465352	VFSGLFAGLQFNEKNYFLSLLR	generic|sp_Q9CYV5_TM135_MOUSE__chr7_-1_89304677_89304724_ENSMUST00000154434__II_885486_REVERSED	|generic|tr_Q8C8G3_Q8C8G3_MOUSE__chr7_-1_89304677_89304724_ENSMUST00000154434__II_885486_REVERSED	|generic|chr7_-1_89153971_89154174_ENSMUST00000156153_REVERSED|
"""index: 10998, intensity: 4077.0, mobility: 1.008"""	-0.213158	0.0613611	0.466637	HGPTGPTAEAGQVAIKPVGRPPGPEEDFSVE	generic|tr_Q8K1C6_Q8K1C6_MOUSE__chr8_-1_70779414_70779686_ENSMUST00000212140__II_3500443_REVERSED	|generic|sp_Q3U214_MAST3_MOUSE__chr8_-1_70779414_70779686_ENSMUST00000212140__II_3500443_REVERSED	|generic|tr_A0A1D5RM97_A0A1D5RM97_MOUSE__chr8_-1_70779414_70779686_ENSMUST00000212140__II_3500443_REVERSED|
"""index: 9758, intensity: 2691.0, mobility: 0.981"""	-0.213286	0.06171	0.466937	GRCTNRVLMVTLNMIRGLNDIYY	generic|tr_Q3UZN2_Q3UZN2_MOUSE__II_3484180_REVERSED|
"""index: 4722, intensity: 2846.0, mobility: 0.799"""	-0.213699	0.0619666	0.467903	TMLPELSM	generic|IP_2450380_TX=10090_REVERSED|
"""index: 7994, intensity: 3687.0, mobility: 0.972"""	-0.214975	0.0623377	0.470892	IRLTGMRDGSALHQGNPSICVSRIGVRPDMLSGDAKDGGP	generic|tr_A0A2R8VK23_A0A2R8VK23_MOUSE_REVERSED	|generic|tr_A0A0A0MQA2_A0A0A0MQA2_MOUSE_REVERSED	|generic|sp_Q6NS57_MABP1_MOUSE_REVERSED	|generic|sp_Q6NS57-2_MABP1_MOUSE_REVERSED|
"""index: 15, intensity: 13129.0, mobility: 0.999"""	-0.215078	0.0626158	0.471134	SPKVGNAKPRKFM	generic|chr11_1_21140619_21140702_ENSMUST00000156122__II_1138729_TX=10090_REVERSED|
"""index: 21975, intensity: 3640.0, mobility: 1.152"""	-0.216375	0.0629397	0.474182	KLLTTNAKLLRSIEMEAHHGLMHRQNHFRLETLTENFQLCRMIAVIGK	generic|sp_E9QA62_LMOD3_MOUSE_REVERSED|
"""index: 2212, intensity: 4160.0, mobility: 0.820"""	-0.216638	0.0633099	0.474803	LVRQAPPETMAPVL	generic|II_1049367_TX=10090_REVERSED	|generic|sp_Q99N10_M4A8_MOUSE_REVERSED	|generic|sp_Q99N10-1_M4A8_MOUSE_REVERSED|
"""index: 4239, intensity: 2554.0, mobility: 1.024"""	-0.217159	0.0636801	0.476029	TLCLSMTMTLKIM	generic|IP_3477252_TX=10090_REVERSED|
"""index: 13404, intensity: 2970.0, mobility: 1.046"""	-0.217376	0.0640504	0.476542	GYLYLLVLSTALLMWTEMSFN	generic|sp_Q64464_CP3AD_MOUSE_REVERSED|
"""index: 16660, intensity: 3238.0, mobility: 1.099"""	-0.217741	0.0643253	0.477402	EFEEASSIPSFQSFAPDKLTVESAPTDG	generic|sp_Q6NXK2_ZN532_MOUSE__chr18_1_65682952_65683011_ENSMUST00000182478__II_704848_REVERSED	|generic|tr_S4R2I9_S4R2I9_MOUSE__chr18_1_65682952_65683011_ENSMUST00000182478__II_704848_REVERSED	|generic|tr_S4R1H5_S4R1H5_MOUSE_REVERSED	|generic|sp_Q6NXK2-2_ZN532_MOUSE_REVERSED	|generic|tr_A0A494BBA0_A0A494BBA0_MOUSE_REVERSED	|generic|tr_S4R2D8_S4R2D8_MOUSE_REVERSED	|generic|tr_S4R2T9_S4R2T9_MOUSE_REVERSED	|generic|tr_A0A494BAA7_A0A494BAA7_MOUSE_REVERSED	|generic|tr_S4R2M5_S4R2M5_MOUSE_REVERSED|
"""index: 17122, intensity: 5136.0, mobility: 0.933"""	-0.218278	0.0646711	0.478672	GDENRADVDAGRQLLMTVVAAHGRRA	generic|sp_A0JNU3_LPP60_MOUSE__II_3505063_REVERSED|
"""index: 11864, intensity: 2619.0, mobility: 1.162"""	-0.219574	0.0649686	0.481737	WPIGWSSKHKRYWKQWAYAM	generic|chr13_-1_111453139_111453219_ENSMUST00000047627_REVERSED|
"""index: 20486, intensity: 3936.0, mobility: 1.022"""	-0.22015	0.0653378	0.483101	MLGLTFIRTFGLFWSVSMELI	generic|IP_965810_TX=10090_REVERSED|
"""index: 17040, intensity: 5668.0, mobility: 0.942"""	-0.220205	0.0657069	0.483232	DNNKYPIGVIKAQLDELFTFN	generic|sp_Q8CDC0_SPB13_MOUSE__II_1030106_REVERSED	|generic|sp_Q8CDC0-2_SPB13_MOUSE_REVERSED|
"""index: 4631, intensity: 2590.0, mobility: 0.759"""	-0.220231	0.0660517	0.483295	FAGESIYSLRKLEGLDLR	generic|sp_Q8C031_LRC4C_MOUSE_REVERSED|
"""index: 14499, intensity: 3581.0, mobility: 0.981"""	-0.220931	0.0663717	0.484955	VMTELLQISHGIG	generic|IP_3482863_TX=10090_REVERSED|
"""index: 9777, intensity: 4320.0, mobility: 1.147"""	-0.221259	0.0666667	0.485735	LAFMGVKCHWLWLSLDLAAERFLRCRPTLHMLSASATQIHF	generic|IP_3487843_TX=10090_REVERSED|
"""index: 5740, intensity: 3436.0, mobility: 0.800"""	-0.222984	0.0669856	0.489841	AAPPASGPGGAAVGGAGPGPGGATAATAAAVGPGPGADG	generic|sp_Q3B7Z2_OSBP1_MOUSE_REVERSED|
"""index: 745, intensity: 2637.0, mobility: 0.825"""	-0.223265	0.0672794	0.49051	APITIIQMS	generic|chr10_-1_8850359_8850490_ENSMUST00000015449__IP_1154176_TX=10090_REVERSED	|generic|chr10_-1_8814281_8850490_ENSMUST00000015449__IP_1154176_TX=10090_REVERSED|
"""index: 8650, intensity: 3561.0, mobility: 0.820"""	-0.223789	0.0675974	0.491761	DSSISVRLHLYCSNR	generic|IP_949561_TX=10090_REVERSED|
"""index: 5618, intensity: 2733.0, mobility: 0.793"""	-0.224666	0.0679398	0.493858	RPSMIVAQVVTLLSSTCISLGR	generic|tr_Q5SVD5_Q5SVD5_MOUSE_REVERSED	|generic|tr_Q8R267_Q8R267_MOUSE_REVERSED	|generic|tr_A0A2I3BQ58_A0A2I3BQ58_MOUSE_REVERSED|
"""index: 4059, intensity: 4240.0, mobility: 0.801"""	-0.225234	0.0682318	0.495217	PAEPPVMVHLQAPRSR	generic|sp_Q7TSU7_KIRR2_MOUSE__II_894008_REVERSED	|generic|II_894011_TX=10090_REVERSED	|generic|tr_B2RXY2_B2RXY2_MOUSE_REVERSED|
"""index: 13381, intensity: 2974.0, mobility: 0.943"""	-0.225716	0.0685987	0.496371	IPGSMKQKEKM	generic|sp_Q61687_ATRX_MOUSE__chrX_-1_105823701_105823787_ENSMUST00000127221__II_831317_REVERSED	|generic|tr_Q8C4Z6_Q8C4Z6_MOUSE_REVERSED	|generic|tr_Q8BSH0_Q8BSH0_MOUSE_REVERSED	|generic|tr_F6RDB7_F6RDB7_MOUSE_REVERSED|
"""index: 6318, intensity: 3784.0, mobility: 0.884"""	-0.225782	0.0688141	0.496529	CISEPPRPSWVKGRLRPLHPHSQVY	generic|chr11_-1_68944716_68946572_ENSMUST00000108671__II_1134323_TX=10090_REVERSED|
"""index: 5308, intensity: 3010.0, mobility: 0.877"""	-0.227764	0.0690789	0.501287	NNEDSTLQIARLRPLMLPSGPPSCLGSD	generic|sp_Q8VDG6_M3K21_MOUSE_REVERSED|
"""index: 8534, intensity: 5924.0, mobility: 1.107"""	-0.229618	0.0693431	0.505754	KLSAQDMPQPHTTLLSSGSVYSVKEYHSQIIWNSSGLAYGSSLPTV	generic|tr_A0A0R4J0J5_A0A0R4J0J5_MOUSE__chr14_1_64992989_64993117_ENSMUST00000224593_REVERSED	|generic|sp_Q8K114_INT9_MOUSE__chr14_1_64992989_64993117_ENSMUST00000224593_REVERSED	|generic|sp_Q8K114-2_INT9_MOUSE__chr14_1_64992989_64993117_ENSMUST00000224593_REVERSED|
"""index: 7735, intensity: 4145.0, mobility: 0.936"""	-0.231894	0.0695811	0.511253	RHPRLCLLLFALAAAGVTREAEAEEVVEM	generic|chr2_-1_22953570_22957119_ENSMUST00000123948_REVERSED|
"""index: 14251, intensity: 2538.0, mobility: 1.207"""	-0.23365	0.069869	0.515512	QRWRYLGSGASKMRMMM	generic|IP_1103281_TX=10090_REVERSED	|generic|IP_3492957_TX=10090_REVERSED|
"""index: 9962, intensity: 5161.0, mobility: 1.034"""	-0.234192	0.0701053	0.516829	EFDPLNHIIEMY	generic|sp_Q9DC23_DJC10_MOUSE_REVERSED|
"""index: 13647, intensity: 2688.0, mobility: 0.838"""	-0.236279	0.070443	0.521911	YEQHIILEKIRSSPTE	generic|sp_P26262_KLKB1_MOUSE__II_864299_REVERSED|
"""index: 3772, intensity: 2757.0, mobility: 0.847"""	-0.236491	0.0707547	0.522426	ALEEASMQLPPPAMVDEK	generic|sp_Q1ERP8_CLM9_MOUSE_REVERSED	|generic|sp_Q1ERP8-2_CLM9_MOUSE_REVERSED	|generic|sp_Q1ERP8-3_CLM9_MOUSE_REVERSED	|generic|sp_Q1ERP8-5_CLM9_MOUSE_REVERSED|
"""index: 212, intensity: 8186.0, mobility: 0.983"""	-0.237227	0.0711176	0.524224	LGLFSIFDQRN	generic|IP_825576_TX=10090_REVERSED|
"""index: 4750, intensity: 3183.0, mobility: 1.006"""	-0.237411	0.0714804	0.524672	MVWSSLNGQPKQP	generic|IP_929060_TX=10090_REVERSED|
"""index: 14739, intensity: 3033.0, mobility: 1.061"""	-0.237566	0.0717912	0.52505	DEAALVPQLIAQSTR	generic|tr_Q99JR9_Q99JR9_MOUSE_REVERSED	|generic|tr_Q5SNY8_Q5SNY8_MOUSE_REVERSED	|generic|sp_Q8C6E0_CFA36_MOUSE_REVERSED|
"""index: 917, intensity: 2878.0, mobility: 0.872"""	-0.238208	0.0721537	0.526619	NQDLSEGIEMLLVRYD	generic|tr_A0A2C9F2D9_A0A2C9F2D9_MOUSE_REVERSED	|generic|tr_Q812G4_Q812G4_MOUSE_REVERSED	|generic|tr_Q5U4G3_Q5U4G3_MOUSE_REVERSED|
"""index: 17841, intensity: 2997.0, mobility: 1.062"""	-0.238623	0.0725163	0.527634	KWLGQLGSTQSALR	generic|tr_B7ZNG5_B7ZNG5_MOUSE_REVERSED	|generic|tr_A6H648_A6H648_MOUSE_REVERSED|
"""index: 5270, intensity: 4609.0, mobility: 0.936"""	-0.23875	0.0726944	0.527947	TMLTKMKMELIMLCSKMMMGLVLHT	generic|IP_1113424_TX=10090_REVERSED|
"""index: 12868, intensity: 6393.0, mobility: 1.153"""	-0.240064	0.0730561	0.531164	SFLEQMLPTAFPHSDQ	generic|sp_O54915_NR1I2_MOUSE_REVERSED	|generic|sp_O54915-2_NR1I2_MOUSE_REVERSED|
"""index: 4319, intensity: 4370.0, mobility: 0.962"""	-0.240463	0.0733912	0.532141	QMRLTTYNPRQ	generic|tr_A6P3E3_A6P3E3_MOUSE__chr12_-1_100967989_100968279_ENSMUST00000068411_REVERSED	|generic|tr_Q8CBM5_Q8CBM5_MOUSE__chr12_-1_100967989_100968279_ENSMUST00000068411_REVERSED	|generic|tr_Q7TPU7_Q7TPU7_MOUSE__chr12_-1_100967989_100968279_ENSMUST00000068411_REVERSED	|generic|tr_E9PV80_E9PV80_MOUSE__chr12_-1_100967989_100968279_ENSMUST00000068411_REVERSED	|generic|sp_Q61026_NCOA2_MOUSE__chr12_-1_100967989_100968279_ENSMUST00000068411_REVERSED|
"""index: 5640, intensity: 3840.0, mobility: 0.990"""	-0.240683	0.0737261	0.532681	FCQFIHSHFTLTM	generic|IP_1043944_TX=10090_REVERSED|
"""index: 6638, intensity: 6697.0, mobility: 0.963"""	-0.241062	0.0740339	0.533612	QLFVCPSSMLVETVPSLTA	generic|IP_1105730_TX=10090_REVERSED|
"""index: 12835, intensity: 9066.0, mobility: 0.912"""	-0.241405	0.0743414	0.534454	YLLSTYVVCAPKCHFLVS	generic|sp_Q80VY9_DHX33_MOUSE__chr11_-1_70987119_70987295_ENSMUST00000146203__II_1133072_REVERSED	|generic|II_1133073_TX=10090_REVERSED	|generic|tr_A3QK59_A3QK59_MOUSE__chr11_-1_70987119_70987295_ENSMUST00000146203_REVERSED|
"""index: 12235, intensity: 24195.0, mobility: 0.906"""	-0.242562	0.0747023	0.537297	EMLNLVMFR	generic|IP_839424_TX=10090_REVERSED|
"""index: 142, intensity: 9446.0, mobility: 0.847"""	-0.242891	0.074874	0.538108	IVTMFNLR	generic|IP_905132_TX=10090_REVERSED|
"""index: 681, intensity: 2907.0, mobility: 0.984"""	-0.244498	0.0751258	0.542064	STGQLDAAPCPAER	generic|IP_950562_TX=10090_REVERSED|
"""index: 4142, intensity: 5620.0, mobility: 0.786"""	-0.24627	0.0754853	0.546437	CISTLEKILFLQLC	generic|IP_967607_TX=10090_REVERSED	|generic|IP_967600_TX=10090_REVERSED|
"""index: 9918, intensity: 22206.0, mobility: 1.134"""	-0.246495	0.075763	0.546996	LVSSASIWIQKMQLREMQVHSVIMVVSHN	generic|IP_3497158_TX=10090_REVERSED|
"""index: 5938, intensity: 2878.0, mobility: 0.774"""	-0.247796	0.0760948	0.550212	SVDMVVVT	generic|sp_Q8R3P6_INT14_MOUSE__chr9_1_64972710_64972814_ENSMUST00000215789_REVERSED	|generic|sp_Q8R3P6-2_INT14_MOUSE__chr9_1_64972710_64972814_ENSMUST00000215789_REVERSED|
"""index: 21799, intensity: 4029.0, mobility: 1.259"""	-0.24877	0.0764263	0.552623	AIILADNMLDLLPTETHIN	generic|tr_F7APP3_F7APP3_MOUSE__II_1015595_REVERSED	|generic|tr_Q3THR4_Q3THR4_MOUSE__chr2_1_3284342_3284410_ENSMUST00000091504_REVERSED	|generic|tr_A2AJH3_A2AJH3_MOUSE__chr2_1_3284342_3284410_ENSMUST00000091504_REVERSED|
"""index: 10536, intensity: 12878.0, mobility: 0.894"""	-0.249819	0.0767025	0.555225	LVETGMLRPL	generic|tr_Q6GQX7_Q6GQX7_MOUSE_REVERSED	|generic|tr_E9Q295_E9Q295_MOUSE_REVERSED|
"""index: 7765, intensity: 16216.0, mobility: 0.879"""	-0.249986	0.0770609	0.555639	ESTEPGYLFRCSCTKQMVETRGY	generic|tr_A2A5F7_A2A5F7_MOUSE_REVERSED|
"""index: 5365, intensity: 4445.0, mobility: 1.015"""	-0.250146	0.0773639	0.556037	IYPDPLFPMLFNPNFTSHLP	generic|IP_3499265_TX=10090_REVERSED|
"""index: 21170, intensity: 3451.0, mobility: 0.896"""	-0.250779	0.0776942	0.557609	AASEQTLTPKIIKAVHIYKKMFAASVMKEK	generic|tr_Q3UZH2_Q3UZH2_MOUSE__chr1_-1_20803456_20803653_ENSMUST00000185296__II_1043249_REVERSED	|generic|tr_Q3UI57_Q3UI57_MOUSE__chr1_-1_20803456_20803653_ENSMUST00000185296__II_1043249_REVERSED	|generic|II_1043242_TX=10090_REVERSED|
"""index: 6869, intensity: 3349.0, mobility: 1.115"""	-0.252115	0.0779964	0.560927	WTMCHLCQDIEGVQLPLPLPSDIRVGVNVESLPCPQLSSSKDDLL	generic|IP_3464093_TX=10090_REVERSED|
"""index: 9850, intensity: 18255.0, mobility: 0.959"""	-0.253693	0.0783542	0.564855	LMNPDAFVSFLDKDQLVG	generic|tr_A0A1L1SRT5_A0A1L1SRT5_MOUSE__II_3456338_REVERSED	|generic|sp_Q91W67_UBL7_MOUSE__II_3456338_REVERSED	|generic|tr_Q52L66_Q52L66_MOUSE__II_3456338_REVERSED	|generic|tr_A0A1L1SU68_A0A1L1SU68_MOUSE_REVERSED|
"""index: 2414, intensity: 3796.0, mobility: 0.931"""	-0.253725	0.0786838	0.564935	CLPIGYPHDSAKVTIGTTEKEPD	generic|IP_1104582_TX=10090_REVERSED|
"""index: 13612, intensity: 3672.0, mobility: 1.089"""	-0.254105	0.0790415	0.56588	PWSPPCLAPSVPRCCCPLTRTMQAILHTRM	generic|IP_1122467_TX=10090_REVERSED|
"""index: 16752, intensity: 4176.0, mobility: 1.039"""	-0.255172	0.0793708	0.568541	CNITGGEDAELFQVIQCSSKEWIFIH	generic|tr_A2AHY8_A2AHY8_MOUSE_REVERSED	|generic|tr_Q01078_Q01078_MOUSE_REVERSED|
"""index: 8047, intensity: 5616.0, mobility: 1.055"""	-0.255617	0.0796998	0.569649	WMFSKKSMRKRKKAKIPEDENMEEMLEQEEKIASMSFQWK	generic|tr_A0A494B9W7_A0A494B9W7_MOUSE_REVERSED|
"""index: 6935, intensity: 3747.0, mobility: 0.794"""	-0.255796	0.0800572	0.570097	ALSVYSVRDSQPR	generic|II_3492161_TX=10090_REVERSED|
"""index: 23429, intensity: 7314.0, mobility: 1.370"""	-0.255881	0.0804146	0.570308	QKERLIHQQPTLLTYQQNH	generic|IP_947035_TX=10090_REVERSED|
"""index: 16943, intensity: 18563.0, mobility: 1.013"""	-0.256355	0.0807143	0.571492	LFMAAPFEKRLAAPSGAPDKDT	generic|tr_Q8K0Y6_Q8K0Y6_MOUSE_REVERSED	|generic|sp_Q9Z273_TULP1_MOUSE_REVERSED	|generic|tr_A0A3B2W4A1_A0A3B2W4A1_MOUSE_REVERSED|
"""index: 4917, intensity: 6065.0, mobility: 0.958"""	-0.257084	0.0810714	0.573312	YPVCRFAVGLGDREPLPPVKEM	generic|IP_1098364_TX=10090_REVERSED|
"""index: 19052, intensity: 4264.0, mobility: 1.143"""	-0.257217	0.0813704	0.573643	KWCKKFEYLDMAAVQAGEQVLRCLNQQNEPDRIN	generic|tr_E2D6P1_E2D6P1_MOUSE_REVERSED	|generic|tr_B9ZZS2_B9ZZS2_MOUSE_REVERSED	|generic|tr_B5T0I7_B5T0I7_MOUSE_REVERSED	|generic|tr_B5T0J0_B5T0J0_MOUSE_REVERSED	|generic|tr_B5T0I8_B5T0I8_MOUSE_REVERSED	|generic|tr_B9ZZS3_B9ZZS3_MOUSE_REVERSED|
"""index: 3840, intensity: 3690.0, mobility: 0.874"""	-0.257871	0.0816982	0.575277	SLSQEYNKKQYQDKI	generic|tr_A0A571BEL4_A0A571BEL4_MOUSE__II_1039443_REVERSED	|generic|sp_Q8CDI7_CC150_MOUSE__II_1039443_REVERSED	|generic|II_1039451_TX=10090_REVERSED|
"""index: 24959, intensity: 11327.0, mobility: 1.103"""	-0.258023	0.0820257	0.575658	IRTYSLLAEVYPQQLAEVISPEQVNPR	generic|IP_839175_TX=10090_REVERSED|
"""index: 19917, intensity: 2998.0, mobility: 1.182"""	-0.258479	0.0823236	0.576799	HRFIMGQSLTEWLGCLM	generic|chr16_1_36023201_36023281_ENSMUST00000004054_REVERSED|
"""index: 8233, intensity: 5471.0, mobility: 1.046"""	-0.259066	0.08268	0.578266	ETRKEPTSEDEPMKMVSSVMKYIAQVIELMEERSIYGNGDLDYM	generic|sp_P84075_HPCA_MOUSE_REVERSED	|generic|tr_E9PV73_E9PV73_MOUSE_REVERSED	|generic|tr_A2A7R5_A2A7R5_MOUSE_REVERSED|
"""index: 7023, intensity: 7226.0, mobility: 0.958"""	-0.259076	0.0829181	0.57829	SNPTIPPIDTNGLSPPGSDLLEVF	generic|sp_Q7TSG5-2_SH321_MOUSE__II_956419_REVERSED	|generic|tr_Z4YK11_Z4YK11_MOUSE__II_956419_REVERSED|
"""index: 16153, intensity: 3186.0, mobility: 0.895"""	-0.261633	0.0832148	0.584693	IGDKNTGKETHVKTFK	generic|IP_963735_TX=10090_REVERSED|
"""index: 3608, intensity: 3687.0, mobility: 0.960"""	-0.262342	0.0835407	0.58647	FPMKHRMGGELLMSATMSHQWG	generic|chr4_1_116532681_116532758_ENSMUST00000030461__IP_957691_TX=10090_REVERSED|
"""index: 1977, intensity: 2740.0, mobility: 0.936"""	-0.26272	0.0838366	0.58742	AQSKAEMEKQ	generic|sp_Q64338_PDE1C_MOUSE__II_920259_REVERSED	|generic|sp_Q64338-1_PDE1C_MOUSE__II_920259_REVERSED	|generic|sp_Q64338-2_PDE1C_MOUSE__II_920259_REVERSED	|generic|tr_Q8CDV2_Q8CDV2_MOUSE_REVERSED	|generic|tr_Q3USZ6_Q3USZ6_MOUSE_REVERSED	|generic|tr_A0A5F8MPG4_A0A5F8MPG4_MOUSE_REVERSED	|generic|tr_A0A0N4SWG4_A0A0N4SWG4_MOUSE_REVERSED	|generic|tr_Q9D5W0_Q9D5W0_MOUSE_REVERSED	|generic|tr_E9Q7V6_E9Q7V6_MOUSE_REVERSED|
"""index: 16835, intensity: 2519.0, mobility: 1.169"""	-0.263215	0.0841321	0.588662	HFELTVHADFGLSFYNNFVDLPLRDTAGDDREE	generic|sp_Q80UP3_DGKZ_MOUSE__chr2_-1_91938712_91938795_ENSMUST00000142231__II_1005634_REVERSED	|generic|tr_A2AHJ7_A2AHJ7_MOUSE__chr2_-1_91938712_91938795_ENSMUST00000142231__II_1005634_REVERSED	|generic|tr_A0A668KL90_A0A668KL90_MOUSE__chr2_-1_91938712_91938795_ENSMUST00000142231__II_1005634_REVERSED	|generic|tr_A2AHK0_A2AHK0_MOUSE__chr2_-1_91938712_91938795_ENSMUST00000142231__II_1005634_REVERSED|
"""index: 24394, intensity: 3526.0, mobility: 0.974"""	-0.264412	0.084487	0.591666	IVPVLNSYKAKI	generic|IP_1088842_TX=10090_REVERSED|
"""index: 22979, intensity: 7324.0, mobility: 1.089"""	-0.264419	0.0848119	0.591682	VPIDQQVMFFLTLMQNSVKDLYILVHNNSVETRSVHVSRELMK	generic|sp_Q6GQT1_A2MG_MOUSE_REVERSED|
"""index: 9806, intensity: 22936.0, mobility: 0.964"""	-0.264877	0.0850461	0.592834	GCVPIAQKIPLEGSRMYQ	generic|tr_Q91XW2_Q91XW2_MOUSE_REVERSED	|generic|tr_F8VPU6_F8VPU6_MOUSE_REVERSED|
"""index: 16907, intensity: 3302.0, mobility: 1.107"""	-0.265536	0.0854004	0.59449	ETTRPAASKPSYPHTRPAISRQSGGQLVEHPS	generic|IP_826777_TX=10090_REVERSED|
"""index: 22873, intensity: 11474.0, mobility: 1.169"""	-0.265656	0.0857244	0.594791	PAHHQKAGSARQPSTPGQQKIGRQRQRLEALRQRMSITMESSLR	generic|tr_A0A2R8VK23_A0A2R8VK23_MOUSE_REVERSED	|generic|tr_A0A0A0MQA2_A0A0A0MQA2_MOUSE_REVERSED	|generic|sp_Q6NS57_MABP1_MOUSE_REVERSED	|generic|sp_Q6NS57-2_MABP1_MOUSE_REVERSED|
"""index: 7449, intensity: 31182.0, mobility: 1.017"""	-0.265892	0.0860786	0.595384	VQNPPNPLQDWYVIPRSGDDPI	generic|IP_921701_TX=10090_REVERSED|
"""index: 4800, intensity: 4817.0, mobility: 0.969"""	-0.266239	0.0864023	0.596254	MKLELAESLLK	generic|sp_Q8R2M0_TEAN2_MOUSE__chr4_-1_107139611_107139787_ENSMUST00000127720__II_958942_REVERSED	|generic|tr_D3YXQ1_D3YXQ1_MOUSE_REVERSED|
"""index: 11551, intensity: 3066.0, mobility: 0.816"""	-0.26652	0.0867564	0.596962	PETSQSIWSCSLLNQQMLI	generic|IP_994913_TX=10090_REVERSED|
"""index: 14163, intensity: 4379.0, mobility: 0.857"""	-0.266662	0.0871105	0.597318	GDITISLKTTCLLKPQ	generic|IP_1099617_TX=10090_REVERSED|
"""index: 2898, intensity: 4790.0, mobility: 0.927"""	-0.266848	0.0872792	0.597787	VFLNRMVRE	generic|tr_D6RHP2_D6RHP2_MOUSE__chr16_1_13122139_13122195_ENSMUST00000141024__II_1083409_REVERSED	|generic|tr_Q9CXC7_Q9CXC7_MOUSE__chr16_1_13122139_13122195_ENSMUST00000141024__II_1083395_REVERSED	|generic|sp_Q9QZD4_XPF_MOUSE__chr16_1_13148170_13148259_ENSMUST00000129049__II_1083399_REVERSED	|generic|tr_F7A043_F7A043_MOUSE__chr16_1_13122139_13122195_ENSMUST00000141024__II_1083401_REVERSED	|generic|tr_Q3UEU6_Q3UEU6_MOUSE__chr16_1_13122139_13122195_ENSMUST00000141024_REVERSED	|generic|tr_Q3UUC1_Q3UUC1_MOUSE__chr16_1_13122139_13122195_ENSMUST00000141024_REVERSED|
"""index: 2664, intensity: 7617.0, mobility: 0.866"""	-0.268059	0.0876325	0.600831	LAGCTCNMDSQVFFFQSPQTKER	generic|IP_3453056_TX=10090_REVERSED|
"""index: 24911, intensity: 5328.0, mobility: 1.102"""	-0.26829	0.0879548	0.601412	MVGLVLPWGPGLSDGQSQLIQLVCELQKLRIDPHNINSMEKL	generic|tr_B9EKJ3_B9EKJ3_MOUSE__chr10_-1_123020300_123020470_ENSMUST00000222536__II_3469427_REVERSED	|generic|sp_Q80TL7_MON2_MOUSE__chr10_-1_123020300_123020470_ENSMUST00000222536__II_3469427_REVERSED	|generic|sp_Q80TL7-2_MON2_MOUSE__chr10_-1_123020300_123020470_ENSMUST00000222536__II_3469427_REVERSED|
"""index: 23285, intensity: 22195.0, mobility: 1.091"""	-0.268339	0.088308	0.601535	VFVEDDHGSLTHLLQGTVSNWVKLLFNNVATIVTTDYRDWAVMTV	generic|sp_A2AHJ4_BRWD3_MOUSE__II_831030_REVERSED|
"""index: 7436, intensity: 5720.0, mobility: 1.061"""	-0.26838	0.0886613	0.601639	IYVYRILFNHLGVDFYRWMGTFSFMTSVCRPLPPPTLGDLRM	generic|tr_A0A0A6YWJ4_A0A0A6YWJ4_MOUSE_REVERSED	|generic|sp_Q8BMT9_HHAT_MOUSE_REVERSED	|generic|sp_Q8BMT9-2_HHAT_MOUSE_REVERSED|
"""index: 19969, intensity: 10290.0, mobility: 1.002"""	-0.26861	0.0889831	0.602218	MLTLLDLVLGVGN	generic|IP_827747_TX=10090_REVERSED	|generic|sp_Q8BUH7_RNF26_MOUSE_REVERSED	|generic|sp_Q8BUH7-2_RNF26_MOUSE_REVERSED	|generic|tr_E9PVG0_E9PVG0_MOUSE_REVERSED	|generic|tr_A0A1L1SUH0_A0A1L1SUH0_MOUSE_REVERSED|
"""index: 8470, intensity: 75063.0, mobility: 1.160"""	-0.268711	0.0892731	0.602472	QPMPYTVPATSPVAVPASSTATPPVTMRVDPSPVQSQQLPPRPEQPV	generic|tr_E9QKG6_E9QKG6_MOUSE__chr5_-1_90299985_90300095_ENSMUST00000200012__II_943171_REVERSED	|generic|tr_E9Q804_E9Q804_MOUSE__chr5_-1_90299985_90300095_ENSMUST00000200012__II_943171_REVERSED	|generic|sp_Q99NH0_ANR17_MOUSE__chr5_-1_90299985_90300095_ENSMUST00000200012__II_943171_REVERSED	|generic|tr_A0A0G2JDZ9_A0A0G2JDZ9_MOUSE__chr5_-1_90299985_90300095_ENSMUST00000200012__II_943171_REVERSED|
"""index: 11780, intensity: 2821.0, mobility: 0.883"""	-0.269061	0.0894681	0.603353	EHLKERNETELENKRLNAD	generic|tr_F6W1A2_F6W1A2_MOUSE_REVERSED|
"""index: 6182, intensity: 3440.0, mobility: 0.790"""	-0.270709	0.0897887	0.607503	MGKISHRHINYYF	generic|tr_A0A0R4J0U8_A0A0R4J0U8_MOUSE__chr1_1_151443266_151443334_ENSMUST00000189655__II_1033296_REVERSED	|generic|sp_A2RSY6_TRM1L_MOUSE__chr1_1_151443266_151443334_ENSMUST00000189655_REVERSED	|generic|sp_A2RSY6-2_TRM1L_MOUSE__chr1_1_151443266_151443334_ENSMUST00000189655_REVERSED|
"""index: 8008, intensity: 7641.0, mobility: 1.046"""	-0.271446	0.0901408	0.609358	ERWEKGTGSICTPMKGGGLPVLSGE	generic|IP_1027111_TX=10090_REVERSED|
"""index: 8903, intensity: 4124.0, mobility: 0.859"""	-0.271452	0.0904611	0.609374	MAMQPYVHNLGCLHCLLSP	generic|IP_933290_TX=10090_REVERSED|
"""index: 3455, intensity: 18929.0, mobility: 0.891"""	-0.271574	0.0906217	0.60968	SQLIYWGPEISARPIFPIEQGW	generic|IP_864999_TX=10090_REVERSED|
"""index: 9108, intensity: 6363.0, mobility: 1.054"""	-0.273625	0.090973	0.614849	PGDIAVSAAGEGIAKWPRECQRAE	generic|IP_1018169_TX=10090_REVERSED|
"""index: 6855, intensity: 3609.0, mobility: 0.831"""	-0.273821	0.0913242	0.615341	PLSQETHCAERRCPVK	generic|IP_1028972_TX=10090_REVERSED|
"""index: 3209, intensity: 3433.0, mobility: 0.882"""	-0.273929	0.0916754	0.615615	SQLTQESVRLSGTTLLARAKDALD	generic|tr_E9Q7S0_E9Q7S0_MOUSE__chr16_-1_90991376_90991636_ENSMUST00000118246__II_1073817_REVERSED	|generic|sp_Q8CHC4_SYNJ1_MOUSE__chr16_-1_90991376_90991636_ENSMUST00000118246__II_1073817_REVERSED	|generic|tr_D3Z656_D3Z656_MOUSE__chr16_-1_90991376_90991636_ENSMUST00000118246__II_1073810_REVERSED	|generic|tr_F7BQW7_F7BQW7_MOUSE__chr16_-1_90991376_90991636_ENSMUST00000118246__II_1073817_REVERSED|
"""index: 20641, intensity: 2567.0, mobility: 0.816"""	-0.274415	0.0919298	0.616841	IYFVLASLMCEQMQASALWQVS	generic|IP_1085859_TX=10090_REVERSED|
"""index: 21546, intensity: 2694.0, mobility: 1.147"""	-0.274675	0.0922807	0.617495	VCVHVCVCVCMSVHRLS	generic|IP_3493950_TX=10090_REVERSED|
"""index: 22441, intensity: 7330.0, mobility: 1.276"""	-0.27478	0.0926316	0.61776	CYIKYIDELPGKIQLFVEGIVQMAPEVDTTAEELLSLLK	generic|sp_Q80VK6_ARH38_MOUSE_REVERSED	|generic|sp_Q80VK6-1_ARH38_MOUSE_REVERSED|
"""index: 12384, intensity: 3080.0, mobility: 1.044"""	-0.275163	0.0929825	0.618725	CVRRRPGLSTTGESH	generic|IP_991853_TX=10090_REVERSED|
"""index: 11990, intensity: 3834.0, mobility: 1.042"""	-0.27579	0.0933006	0.620306	LYQRFGGDIFWK	generic|IP_1116322_TX=10090_REVERSED|
"""index: 1138, intensity: 2968.0, mobility: 0.774"""	-0.276067	0.0936514	0.621005	QRFIINTYKPQREV	generic|IP_1006457_TX=10090_REVERSED|
"""index: 17372, intensity: 6944.0, mobility: 0.898"""	-0.276241	0.0938375	0.621444	EVQKQNHHIMVPITIRALHHHGPVKLG	generic|IP_3445147_TX=10090_REVERSED|
"""index: 3519, intensity: 3859.0, mobility: 0.808"""	-0.277757	0.0941218	0.625268	TSSKIRPIDQEFPSK	generic|IP_1040658_TX=10090_REVERSED|
"""index: 2841, intensity: 3235.0, mobility: 0.964"""	-0.278427	0.0944386	0.626958	QLSFPHRKNQLQVEESY	generic|IP_1084727_TX=10090_REVERSED|
"""index: 11985, intensity: 3375.0, mobility: 0.914"""	-0.279044	0.0947884	0.628517	AVVVVMCLTVPVFLMIVHKAGYKLT	generic|chr12_1_83712400_83712564_ENSMUST00000221993_REVERSED	|generic|sp_P49769_PSN1_MOUSE__chr12_1_83723021_83723062_ENSMUST00000221993_REVERSED	|generic|sp_P49769-2_PSN1_MOUSE__chr12_1_83723021_83723062_ENSMUST00000221993_REVERSED|
"""index: 1488, intensity: 3494.0, mobility: 0.850"""	-0.279346	0.0951049	0.629278	FSLRVALLLMDF	generic|tr_F6VSQ9_F6VSQ9_MOUSE__II_957468_REVERSED|
"""index: 12629, intensity: 3382.0, mobility: 0.926"""	-0.280117	0.0954545	0.631224	QSSVKCNIGNMDNLQWNIN	generic|IP_825894_TX=10090_REVERSED|
"""index: 12025, intensity: 3679.0, mobility: 0.967"""	-0.280153	0.0957038	0.631315	AAAEHPHEPRQEPLRLTEVGVAVSHPCCGGAAEARAHGHS	generic|IP_861840_TX=10090_REVERSED|
"""index: 9805, intensity: 4181.0, mobility: 1.038"""	-0.280872	0.0960196	0.633128	SKPQCVPPAAAPVAVAGFFLQHQYILMCLHV	generic|II_3507218_TX=10090_REVERSED|
"""index: 11837, intensity: 2801.0, mobility: 1.067"""	-0.281182	0.0963687	0.633912	IVNMDGHVGQLSYMSGSGGTTISLL	generic|tr_Q542Y0_Q542Y0_MOUSE_REVERSED	|generic|tr_Q99KL8_Q99KL8_MOUSE_REVERSED|
"""index: 10176, intensity: 15429.0, mobility: 1.124"""	-0.281283	0.0967179	0.634166	SLQLDSPKLNKIYRNVYSMLIPTVYSEM	generic|chr15_1_35371964_35372146_ENSMUST00000227309_REVERSED|
"""index: 905, intensity: 2537.0, mobility: 0.866"""	-0.281427	0.097067	0.63453	LISVPLTLWGSLGPYA	generic|IP_867577_TX=10090_REVERSED|
"""index: 7117, intensity: 13801.0, mobility: 0.894"""	-0.281759	0.0974162	0.635367	ETVEGRLNNESTLEEWTFLLSDTVEGFPN	generic|sp_Q8CII2_CD123_MOUSE__chr2_-1_5821272_5821352_ENSMUST00000124287__II_1015259_REVERSED|
"""index: 10263, intensity: 6809.0, mobility: 1.039"""	-0.28224	0.0976971	0.636581	LTGTNRRQDKYDPPPRTLHRNMQDQPSLK	generic|tr_F6U238_F6U238_MOUSE_REVERSED	|generic|tr_Q8BMG4_Q8BMG4_MOUSE_REVERSED	|generic|tr_Q6ZPH8_Q6ZPH8_MOUSE_REVERSED	|generic|tr_E9Q7L5_E9Q7L5_MOUSE_REVERSED|
"""index: 6554, intensity: 9451.0, mobility: 1.024"""	-0.282626	0.0980461	0.637555	ERCVFGVGKSLGSIDAYPLSLIFLPDLCP	generic|IP_1027228_TX=10090_REVERSED|
"""index: 11662, intensity: 2533.0, mobility: 0.985"""	-0.28266	0.0983264	0.637642	DSVMDLFFFVK	generic|IP_1083593_TX=10090_REVERSED|
"""index: 10612, intensity: 3074.0, mobility: 0.912"""	-0.283112	0.0986063	0.638782	TMVLMVMTIKHTHATPQTKVMHTG	generic|IP_904983_TX=10090_REVERSED|
"""index: 12508, intensity: 4051.0, mobility: 1.045"""	-0.283767	0.0989547	0.640434	ERDPNPINELIMKAQQFHKSA	generic|sp_Q6PHQ8_NAA35_MOUSE__chr13_1_59595351_59595386_ENSMUST00000225670__II_1108419_REVERSED|
"""index: 4122, intensity: 6037.0, mobility: 0.940"""	-0.283772	0.0992685	0.640448	ASLQVAELVMCL	generic|IP_881012_TX=10090_REVERSED|
"""index: 8588, intensity: 19186.0, mobility: 1.054"""	-0.28396	0.0995475	0.640922	VQEPKAPDKEADQPTKQNWSLWMQHLKEQGEGLRQDVGQKVSE	generic|tr_Q2XSQ4_Q2XSQ4_MOUSE_REVERSED	|generic|sp_Q9DBG5_PLIN3_MOUSE_REVERSED|
"""index: 5526, intensity: 5268.0, mobility: 0.847"""	-0.284591	0.0998956	0.642512	RELQHLLGLCEPHKIALPPL	generic|tr_Q8R1D9_Q8R1D9_MOUSE__II_1062078_REVERSED	|generic|tr_Q8CFW9_Q8CFW9_MOUSE_REVERSED	|generic|tr_Q9D097_Q9D097_MOUSE_REVERSED	|generic|tr_Q8BGR1_Q8BGR1_MOUSE_REVERSED	|generic|tr_H3BJY8_H3BJY8_MOUSE_REVERSED|
"""index: 8247, intensity: 36509.0, mobility: 1.038"""	-0.284758	0.100244	0.642936	HAPPPPPPPPPLPPPMPFGPQPPP	generic|sp_Q8CFT2_SET1B_MOUSE__chr5_1_123144210_123144356_ENSMUST00000100731_REVERSED	|generic|sp_Q8CFT2-2_SET1B_MOUSE__chr5_1_123144210_123144356_ENSMUST00000100731_REVERSED|
"""index: 15294, intensity: 5996.0, mobility: 0.956"""	-0.285203	0.100557	0.644057	QHTPKIAELEIAKGLKQHLDAASKMSESAWA	generic|sp_Q6WKZ7_NOSTN_MOUSE_REVERSED|
"""index: 13407, intensity: 3803.0, mobility: 0.931"""	-0.285908	0.100834	0.645835	LSTLDMGQDTLIIPTPKVATRLDVVATGPP	generic|sp_O88737_BSN_MOUSE__II_843265_REVERSED	|generic|sp_O88737-2_BSN_MOUSE__II_843265_REVERSED|
"""index: 5175, intensity: 8082.0, mobility: 0.777"""	-0.286232	0.101182	0.646652	TSSRLLLKPAENLH	generic|tr_Q5R1D5_Q5R1D5_MOUSE_REVERSED|
"""index: 11427, intensity: 3459.0, mobility: 0.864"""	-0.286324	0.101319	0.646886	QNLSLQTK	generic|chrX_-1_152623169_152623288_ENSMUST00000062317__IP_829595_TX=10090_REVERSED|
"""index: 11757, intensity: 2698.0, mobility: 1.107"""	-0.288214	0.10163	0.651653	NEIPKEAPVWIVSQE	generic|sp_Q9EP64_TNMD_MOUSE__II_834073_REVERSED|
"""index: 11635, intensity: 3170.0, mobility: 0.960"""	-0.288692	0.101906	0.652856	ESHAIQLLEELSSAARIQQESR	generic|tr_Q6P5N9_Q6P5N9_MOUSE_REVERSED	|generic|sp_P97946_VEGFD_MOUSE_REVERSED|
"""index: 3429, intensity: 3947.0, mobility: 0.921"""	-0.289125	0.102041	0.653948	TLNTEFSLFQKGRKTFGRIESGA	generic|tr_B1ATV5_B1ATV5_MOUSE_REVERSED	|generic|sp_Q8K2G4_BBS7_MOUSE_REVERSED	|generic|sp_Q8K2G4-2_BBS7_MOUSE_REVERSED	|generic|sp_Q8K2G4-3_BBS7_MOUSE_REVERSED	|generic|tr_B1ATV4_B1ATV4_MOUSE_REVERSED	|generic|tr_E9Q0R0_E9Q0R0_MOUSE_REVERSED	|generic|tr_Q3V165_Q3V165_MOUSE_REVERSED	|generic|tr_B1ATV6_B1ATV6_MOUSE_REVERSED	|generic|tr_D3YXR1_D3YXR1_MOUSE_REVERSED|
"""index: 999, intensity: 2624.0, mobility: 0.759"""	-0.289987	0.102387	0.656122	ASLAKDLA	generic|sp_Q921W0_CHM1A_MOUSE__chr8_-1_123206140_123206211_ENSMUST00000167655__II_860458_REVERSED|
"""index: 3764, intensity: 4051.0, mobility: 1.066"""	-0.29053	0.102733	0.65749	EGESAMLGQDDTLTFSEPAETETPSPK	generic|tr_E9PY61_E9PY61_MOUSE_REVERSED|
"""index: 7557, intensity: 15805.0, mobility: 0.953"""	-0.291079	0.103079	0.658874	SVCGNSVKLSRSIDCPRMGRIALQV	generic|tr_A2RRY5_A2RRY5_MOUSE_REVERSED	|generic|tr_G3UZE8_G3UZE8_MOUSE_REVERSED	|generic|sp_P32115-2_PAX4_MOUSE_REVERSED	|generic|sp_P32115-3_PAX4_MOUSE_REVERSED	|generic|tr_B7ZNC8_B7ZNC8_MOUSE_REVERSED|
"""index: 4112, intensity: 6332.0, mobility: 0.921"""	-0.291129	0.103424	0.658999	HHDVLGEHAEE	generic|sp_Q8CHI8_EP400_MOUSE__chr3_-1_80878005_80878034_ENSMUST00000029654_REVERSED	|generic|sp_Q8CHI8-2_EP400_MOUSE__chr3_-1_80878005_80878034_ENSMUST00000029654_REVERSED	|generic|sp_Q8CHI8-3_EP400_MOUSE__chr3_-1_80878005_80878034_ENSMUST00000029654_REVERSED	|generic|sp_Q8CHI8-4_EP400_MOUSE__chr3_-1_80878005_80878034_ENSMUST00000029654_REVERSED	|generic|sp_Q8CHI8-5_EP400_MOUSE__chr3_-1_80878005_80878034_ENSMUST00000029654_REVERSED|
"""index: 11075, intensity: 6154.0, mobility: 1.165"""	-0.291443	0.103699	0.65979	KRPMDKSCYLYLFKNMQSTALRDRIEL	generic|tr_A0A1Y7VNP1_A0A1Y7VNP1_MOUSE__chr12_-1_105626174_105626347_ENSMUST00000220960__II_3471074_REVERSED	|generic|sp_Q80XK6_ATG2B_MOUSE__chr12_-1_105660996_105661238_ENSMUST00000221568_REVERSED|
"""index: 5506, intensity: 4302.0, mobility: 0.938"""	-0.291818	0.104008	0.660736	LECTTQGPFSIQ	generic|IP_1061776_TX=10090_REVERSED|
"""index: 3460, intensity: 3818.0, mobility: 0.815"""	-0.292388	0.10421	0.662172	KPSTQGPLYVSKLGNPSAKNHSYL	generic|sp_Q8CFE5_BTBD7_MOUSE_REVERSED|
"""index: 10681, intensity: 7412.0, mobility: 1.051"""	-0.292801	0.104555	0.663211	LTGTNRRQDKYDPPPRTLHRNMQDQPSLK	generic|tr_F6U238_F6U238_MOUSE_REVERSED	|generic|tr_Q8BMG4_Q8BMG4_MOUSE_REVERSED	|generic|tr_Q6ZPH8_Q6ZPH8_MOUSE_REVERSED	|generic|tr_E9Q7L5_E9Q7L5_MOUSE_REVERSED|
"""index: 20737, intensity: 4001.0, mobility: 1.065"""	-0.292803	0.1049	0.663215	GQLTQPKLPLPPGIQENLYLECIRNGLMHRFLANGNQR	generic|tr_A0A5F8MPV0_A0A5F8MPV0_MOUSE__II_1041296_REVERSED	|generic|tr_V9GXV7_V9GXV7_MOUSE__II_1041296_REVERSED	|generic|tr_H3BL40_H3BL40_MOUSE__II_1041296_REVERSED|
"""index: 12087, intensity: 6439.0, mobility: 0.987"""	-0.292817	0.105172	0.663252	QPSPSELDPSMPLDKLRSTLEEMPLLHVNMDAKLADT	generic|tr_A0A0R4J2A0_A0A0R4J2A0_MOUSE__chr11_1_77416434_77416487_ENSMUST00000180554__II_1130772_REVERSED	|generic|sp_Q5SW75-2_SSH2_MOUSE__chr11_1_77416434_77416487_ENSMUST00000180554__II_1130755_REVERSED	|generic|sp_Q5SW75_SSH2_MOUSE__chr11_1_77416434_77416487_ENSMUST00000180554_REVERSED	|generic|sp_Q5SW75-4_SSH2_MOUSE__chr11_1_77416434_77416487_ENSMUST00000180554_REVERSED|
"""index: 20736, intensity: 3791.0, mobility: 1.125"""	-0.293722	0.105517	0.665531	QPMTALASATWKDT	generic|sp_A2RTF1_CTSRB_MOUSE__II_3471059_REVERSED|
"""index: 7349, intensity: 22302.0, mobility: 0.899"""	-0.293898	0.105789	0.665971	ETNIGRTFSNALAIIDMVAQV	generic|sp_Q8R534_ADM1B_MOUSE_REVERSED	|generic|tr_Q3V0H1_Q3V0H1_MOUSE_REVERSED	|generic|tr_Q3V0B1_Q3V0B1_MOUSE_REVERSED	|generic|tr_Q3V0Y9_Q3V0Y9_MOUSE_REVERSED|
"""index: 24670, intensity: 4933.0, mobility: 1.218"""	-0.294338	0.106097	0.667081	IERTMSFIDQIPKASE	generic|IP_3487518_TX=10090_REVERSED|
"""index: 247, intensity: 3485.0, mobility: 0.980"""	-0.294561	0.106442	0.667641	PVLTPSGARGARPPV	generic|IP_3460075_TX=10090_REVERSED|
"""index: 16512, intensity: 5115.0, mobility: 0.969"""	-0.294606	0.106786	0.667755	TPSHCPPSPPLPLMRMSAPLPLV	generic|IP_924895_TX=10090_REVERSED|
"""index: 18821, intensity: 7878.0, mobility: 0.917"""	-0.294612	0.107094	0.667768	YVFLMLLCMLS	generic|IP_3502058_TX=10090_REVERSED|
"""index: 11674, intensity: 5262.0, mobility: 1.065"""	-0.295589	0.107438	0.670226	ISKYHFLGEFHNPCSASVNLVATI	generic|tr_Q2M4K0_Q2M4K0_MOUSE_REVERSED	|generic|sp_Q05922_DUS2_MOUSE_REVERSED|
"""index: 25778, intensity: 2628.0, mobility: 1.010"""	-0.295593	0.107745	0.670235	MLFSGKRGHYN	generic|IP_919270_TX=10090_REVERSED|
"""index: 2879, intensity: 3393.0, mobility: 0.859"""	-0.295946	0.10809	0.671125	KDVLGDPNLL	generic|sp_Q9WV07_LOXE3_MOUSE__II_1134171_REVERSED	|generic|tr_Q14B96_Q14B96_MOUSE_REVERSED|
"""index: 11491, intensity: 4167.0, mobility: 0.809"""	-0.295989	0.108396	0.671233	PCLPVDPPCLPVDPP	generic|IP_3455094_TX=10090_REVERSED|
"""index: 10781, intensity: 11153.0, mobility: 1.173"""	-0.296318	0.108703	0.67206	EADVKVVAYYPLNVFVPANDNQDEVTVKVV	generic|tr_Q9QXA3_Q9QXA3_MOUSE_REVERSED	|generic|tr_A0A1L1SQU7_A0A1L1SQU7_MOUSE_REVERSED	|generic|tr_A0A087WRT4_A0A087WRT4_MOUSE_REVERSED	|generic|tr_F2Z4A3_F2Z4A3_MOUSE_REVERSED|
"""index: 14389, intensity: 4510.0, mobility: 1.086"""	-0.296557	0.10886	0.672659	TVPVAPMLMGPMMPPVMGPIQTLPPPA	generic|sp_Q80W14-2_PR40B_MOUSE__II_1083044_REVERSED	|generic|tr_D6RD12_D6RD12_MOUSE__II_1083067_REVERSED	|generic|tr_D3Z1Y9_D3Z1Y9_MOUSE__II_1083044_REVERSED	|generic|tr_D3Z4N6_D3Z4N6_MOUSE__chr15_1_99316503_99316553_ENSMUST00000150636_REVERSED	|generic|sp_Q80W14_PR40B_MOUSE__chr15_1_99316503_99316553_ENSMUST00000150636_REVERSED	|generic|sp_Q80W14-3_PR40B_MOUSE__chr15_1_99316503_99316553_ENSMUST00000150636_REVERSED	|generic|tr_E9QMI6_E9QMI6_MOUSE_REVERSED	|generic|tr_E9QP07_E9QP07_MOUSE__chr15_1_99316503_99316553_ENSMUST00000150636_REVERSED	|generic|tr_A0A0R4J1S2_A0A0R4J1S2_MOUSE__chr15_1_99316503_99316553_ENSMUST00000150636_REVERSED|
"""index: 16709, intensity: 3026.0, mobility: 0.994"""	-0.297103	0.109203	0.674032	WWMVRPCWR	generic|chr8_1_123073917_123073994_ENSMUST00000142541_REVERSED|
"""index: 2792, intensity: 5151.0, mobility: 0.835"""	-0.297206	0.109547	0.674292	FLSSTFGPPTPYMSQEKL	generic|sp_Q63912_OMGP_MOUSE_REVERSED	|generic|tr_G3XA53_G3XA53_MOUSE_REVERSED	|generic|tr_Q8CAB4_Q8CAB4_MOUSE_REVERSED|
"""index: 16642, intensity: 3918.0, mobility: 1.051"""	-0.297539	0.10989	0.675127	ESKLWTQKTFQPLSTPCQATNWAVLMWVAVERCGAHPKLACQQ	generic|IP_3468139_TX=10090_REVERSED|
"""index: 6132, intensity: 2533.0, mobility: 0.779"""	-0.298479	0.110234	0.677489	FGRQFLRELVQVS	generic|sp_Q8K0E1_KCD15_MOUSE__II_893335_REVERSED|
"""index: 24279, intensity: 9430.0, mobility: 1.076"""	-0.298687	0.110577	0.678011	ECLRRMDEVKKKWITIAEHLINI	generic|sp_E9PVB3_CC175_MOUSE_REVERSED|
"""index: 6747, intensity: 25439.0, mobility: 1.037"""	-0.298694	0.11092	0.678028	DKEIIGMGSVADRDVANLMAQFI	generic|IP_990789_TX=10090_REVERSED|
"""index: 22747, intensity: 12314.0, mobility: 1.204"""	-0.299333	0.111187	0.679632	VEAHQFHPSSRPRYRPDTVAATEQAMVAHPYQPPPGRPEPGEAPPGRP	generic|sp_Q8K371_AMOL2_MOUSE__chr9_1_102725108_102725203_ENSMUST00000142011__II_844471_REVERSED	|generic|tr_B8JK87_B8JK87_MOUSE__chr9_1_102725108_102725203_ENSMUST00000142011__II_844471_REVERSED	|generic|tr_Q3TP05_Q3TP05_MOUSE__chr9_1_102725108_102725203_ENSMUST00000142011_REVERSED|
"""index: 7795, intensity: 3203.0, mobility: 1.251"""	-0.299845	0.111492	0.680918	ILLCWHAQTDVERHKLGDRVCSFNYDIVLDR	generic|IP_905488_TX=10090_REVERSED|
"""index: 4431, intensity: 3821.0, mobility: 0.928"""	-0.300214	0.111567	0.681844	MHGAAELHDRLRGATVANGTHP	generic|sp_A4FUP9_GL1D1_MOUSE_REVERSED	|generic|sp_A4FUP9-2_GL1D1_MOUSE_REVERSED|
"""index: 2533, intensity: 3050.0, mobility: 0.859"""	-0.302126	0.11191	0.686636	MTLLLSKKLTEM	generic|IP_933023_TX=10090_REVERSED|
"""index: 2065, intensity: 3327.0, mobility: 1.021"""	-0.30218	0.112098	0.686771	EKHPHSAGLTEEYVTLPMFSLLYW	generic|IP_1018562_TX=10090_REVERSED|
"""index: 23198, intensity: 8394.0, mobility: 1.033"""	-0.304077	0.112402	0.691518	CAPTLTSFEMQFQLLSPGTLLLKGR	generic|IP_1095781_TX=10090_REVERSED|
"""index: 24291, intensity: 12941.0, mobility: 1.002"""	-0.304529	0.112743	0.692648	FWGKPEDGLSTKALERTTKGPPLSSPCQVK	generic|IP_2513651_TX=10090_REVERSED|
"""index: 11925, intensity: 3247.0, mobility: 0.903"""	-0.304664	0.113008	0.692985	SPYREKRDLLLYYIMKEQNE	generic|tr_D3Z5P0_D3Z5P0_MOUSE__chr7_1_141983029_141983070_ENSMUST00000174405_REVERSED	|generic|sp_Q5RJI5_BRSK1_MOUSE__chr7_1_141983029_141983070_ENSMUST00000174405_REVERSED|
"""index: 12448, intensity: 3871.0, mobility: 1.070"""	-0.30521	0.113311	0.69435	KYGDMFSANIYDTQT	generic|sp_O35239_PTN9_MOUSE__chr9_1_57060959_57061159_ENSMUST00000215707_REVERSED|
"""index: 9775, intensity: 2900.0, mobility: 0.874"""	-0.305442	0.113574	0.694929	SLDAAIAALIE	generic|tr_Q8C5J1_Q8C5J1_MOUSE__IP_1138271_REVERSED	|generic|II_1138257_TX=10090_REVERSED	|generic|tr_Q8BQ93_Q8BQ93_MOUSE_REVERSED	|generic|tr_Q99PH4_Q99PH4_MOUSE_REVERSED	|generic|tr_B1AV77_B1AV77_MOUSE_REVERSED	|generic|tr_B1ATI0_B1ATI0_MOUSE_REVERSED	|generic|tr_Q99PH3_Q99PH3_MOUSE_REVERSED	|generic|tr_Q3U7B5_Q3U7B5_MOUSE_REVERSED	|generic|sp_P47740_AL3A2_MOUSE_REVERSED	|generic|tr_Q8C3C9_Q8C3C9_MOUSE_REVERSED|
"""index: 24599, intensity: 4730.0, mobility: 1.062"""	-0.306127	0.113915	0.696641	EKFETLIQLHKDIFLANGANIQVQNEPQILMQLLHGFNQH	generic|tr_H7BWY0_H7BWY0_MOUSE_REVERSED	|generic|sp_Q6P4P1_SPA3A_MOUSE_REVERSED|
"""index: 13668, intensity: 3112.0, mobility: 1.097"""	-0.306166	0.114256	0.696738	VHQMRKTHYVERSRSKDVPFIRISKDFSASVFEKGTPSYDVDLVAS	generic|sp_Q6PAC3_DCA13_MOUSE__chr15_1_39146710_39146760_ENSMUST00000226224__II_3484075_REVERSED	|generic|II_3484065_TX=10090_REVERSED|
"""index: 16194, intensity: 3889.0, mobility: 0.985"""	-0.306404	0.11448	0.697332	PACPRTPPPFTSDWILRQEQPEVARVRQAGP	generic|tr_Q3UXQ5_Q3UXQ5_MOUSE__IP_1021753_REVERSED|
"""index: 22973, intensity: 6118.0, mobility: 1.015"""	-0.30689	0.114548	0.698545	VIISHMKNKVRDTMYEQDRQWM	generic|IP_949616_TX=10090_REVERSED|
"""index: 7884, intensity: 5621.0, mobility: 0.899"""	-0.308226	0.114771	0.701876	EQLYNITFTQFLNQVNLTV	generic|tr_Q3TBM1_Q3TBM1_MOUSE_REVERSED	|generic|sp_O09159_MA2B1_MOUSE_REVERSED|
"""index: 8401, intensity: 4670.0, mobility: 0.974"""	-0.309235	0.11511	0.70439	NVLADRADSLSATVSRDVAMNALLGSIA	generic|tr_A2AA71_A2AA71_MOUSE__chr11_-1_51733388_51733516_ENSMUST00000147255_REVERSED	|generic|sp_Q3U2P1_SC24A_MOUSE__chr11_-1_51733388_51733516_ENSMUST00000147255_REVERSED|
"""index: 9750, intensity: 3474.0, mobility: 1.017"""	-0.309662	0.11545	0.705453	FPRWCHPGLAPVWLRIQQLLRGVQHGVSLVHEA	generic|chr13_1_110399106_110399442_ENSMUST00000022212_REVERSED|
"""index: 16104, intensity: 4276.0, mobility: 1.060"""	-0.309701	0.115711	0.70555	NTPGPSTLNEPEKYSRKYNFTAGSFKYRGPWDV	generic|sp_Q69Z28_ATS16_MOUSE__II_1105170_REVERSED	|generic|sp_Q69Z28-2_ATS16_MOUSE_REVERSED|
"""index: 8085, intensity: 2689.0, mobility: 1.162"""	-0.310001	0.116011	0.706296	HTRYMMIFTSVKEEP	generic|sp_Q7TNK1_RFX4_MOUSE_REVERSED	|generic|sp_Q7TNK1-2_RFX4_MOUSE_REVERSED	|generic|sp_Q7TNK1-3_RFX4_MOUSE_REVERSED	|generic|sp_Q7TNK1-4_RFX4_MOUSE_REVERSED|
"""index: 23125, intensity: 7112.0, mobility: 1.013"""	-0.310536	0.116232	0.707627	SSLSDPIYTLMNKGLSLTELYRLH	generic|sp_Q8C0R9_LRRD1_MOUSE_REVERSED|
"""index: 7783, intensity: 24093.0, mobility: 0.954"""	-0.311225	0.116571	0.709338	QPFCACPAPNQKTKLMTKK	generic|IP_1057369_TX=10090_REVERSED|
"""index: 5840, intensity: 4051.0, mobility: 0.984"""	-0.311298	0.116751	0.70952	FIIKANQIEINMFMRSLDLVLYVVCVCIEGVVCILVI	generic|IP_971187_TX=10090_REVERSED|
"""index: 2808, intensity: 2517.0, mobility: 1.164"""	-0.312853	0.11709	0.713379	HSFNPNMSH	generic|IP_3488496_TX=10090_REVERSED|
"""index: 21874, intensity: 2541.0, mobility: 1.162"""	-0.313027	0.117309	0.71381	YDLKVKRSQLEDRRAEELKQNEKEMRLLLIQQHIAK	generic|tr_F6SUV7_F6SUV7_MOUSE__chr14_-1_101444538_101444747_ENSMUST00000161304__II_1089325_REVERSED	|generic|sp_Q8BYJ6_TBCD4_MOUSE__chr14_-1_101444538_101444747_ENSMUST00000161304_REVERSED|
"""index: 5973, intensity: 184297.0, mobility: 1.085"""	-0.314418	0.117647	0.717256	IIELTMITAVMVMTVEVLIEEEKTVMLDEEEVVVEVVRTETDQ	generic|IP_901157_TX=10090_REVERSED|
"""index: 5300, intensity: 5022.0, mobility: 0.979"""	-0.314541	0.117985	0.717561	QNHIAQTTTVGNG	generic|IP_830903_TX=10090_REVERSED|
"""index: 10238, intensity: 10702.0, mobility: 1.132"""	-0.314784	0.118323	0.718162	SADWVVVTHDFSGTIIRDGSTDFSLSIIEAL	generic|tr_D3Z7A5_D3Z7A5_MOUSE__II_1032689_REVERSED	|generic|tr_Q9D4T2_Q9D4T2_MOUSE__II_1032689_REVERSED|
"""index: 14994, intensity: 12446.0, mobility: 1.107"""	-0.314955	0.118661	0.718585	LDRATMDQYLMIPEISYGLLAAFN	generic|sp_Q8CC88_VWA8_MOUSE_REVERSED	|generic|sp_Q8CC88-2_VWA8_MOUSE_REVERSED|
"""index: 11348, intensity: 2556.0, mobility: 0.914"""	-0.315087	0.118959	0.718912	SVSTEIKVAQQ	generic|sp_Q5QD06_TAA8B_MOUSE_REVERSED	|generic|sp_Q5QD05_TAA8C_MOUSE_REVERSED	|generic|sp_Q5QD07_TAA8A_MOUSE_REVERSED|
"""index: 8597, intensity: 4546.0, mobility: 1.225"""	-0.315233	0.119216	0.719273	LKEESWSQFIDLNRFFNYRYQTEKQVEDGLKNAVFDERDV	generic|sp_Q9D5U8_CNBD2_MOUSE_REVERSED	|generic|sp_Q9D5U8-2_CNBD2_MOUSE_REVERSED	|generic|tr_B2RU56_B2RU56_MOUSE_REVERSED	|generic|tr_S4S403_S4S403_MOUSE_REVERSED	|generic|tr_A2AV95_A2AV95_MOUSE_REVERSED	|generic|tr_Q3TRZ7_Q3TRZ7_MOUSE_REVERSED	|generic|tr_A2AV96_A2AV96_MOUSE_REVERSED|
"""index: 1504, intensity: 3382.0, mobility: 0.879"""	-0.315747	0.119554	0.720543	YPVPCSGAPLD	generic|tr_A0A1Y7VJC5_A0A1Y7VJC5_MOUSE__II_3470761_REVERSED|
"""index: 17108, intensity: 3290.0, mobility: 1.110"""	-0.316017	0.119771	0.72121	QTQTFLWERQLALGNMDIIGYKHPQPLFLEFSVQTISCV	generic|IP_2407719_TX=10090_REVERSED|
"""index: 3701, intensity: 4931.0, mobility: 0.820"""	-0.316547	0.120108	0.72252	FPEEEPPRGKWVDLE	generic|tr_Q3TWI4_Q3TWI4_MOUSE__chr19_-1_6965682_6965729_ENSMUST00000237726_REVERSED	|generic|tr_Q571K9_Q571K9_MOUSE__chr19_-1_6965682_6965729_ENSMUST00000237726_REVERSED	|generic|tr_Q8CI86_Q8CI86_MOUSE__chr19_-1_6965682_6965729_ENSMUST00000237726_REVERSED	|generic|tr_A0A494B9C1_A0A494B9C1_MOUSE__chr19_-1_6965682_6965729_ENSMUST00000237726_REVERSED	|generic|sp_P51432_PLCB3_MOUSE__chr19_-1_6965682_6965729_ENSMUST00000237726_REVERSED	|generic|tr_Q3TPL1_Q3TPL1_MOUSE__chr19_-1_6965682_6965729_ENSMUST00000237726_REVERSED|
"""index: 1020, intensity: 2505.0, mobility: 0.898"""	-0.316561	0.120364	0.722555	DRWTVEVEDTRYRQTIASDKLPT	generic|tr_A0A0R4J1Y3_A0A0R4J1Y3_MOUSE__chr14_-1_50919812_50919996_ENSMUST00000160375__II_1098990_REVERSED	|generic|tr_Q3UQ67_Q3UQ67_MOUSE__chr14_-1_50919812_50919996_ENSMUST00000160375__II_1098990_REVERSED	|generic|sp_Q8BWU5_OSGEP_MOUSE__II_1098990_REVERSED	|generic|tr_E0CYN9_E0CYN9_MOUSE__II_1098990_REVERSED	|generic|II_1099001_TX=10090_REVERSED|
"""index: 1562, intensity: 2797.0, mobility: 0.786"""	-0.317157	0.120579	0.724026	LCMCVCTR	generic|chr4_1_42956924_42957202_ENSMUST00000142332_REVERSED|
"""index: 5091, intensity: 4357.0, mobility: 1.067"""	-0.317622	0.120875	0.725171	RNDLSGRGPALLARPMPAAPTQSLITSVCSGHVPPSSGGAFREVFM	generic|IP_1109434_TX=10090_REVERSED|
"""index: 19194, intensity: 3820.0, mobility: 1.010"""	-0.317765	0.121212	0.725525	RRDQSEKRRGLCRGPIRTQIE	generic|IP_3471193_TX=10090_REVERSED|
"""index: 27, intensity: 10811.0, mobility: 0.873"""	-0.317879	0.121467	0.725804	IPLDGPYKVS	generic|tr_Q3U024_Q3U024_MOUSE_REVERSED	|generic|tr_Q3U194_Q3U194_MOUSE_REVERSED	|generic|sp_Q8K2W3_TXD11_MOUSE_REVERSED	|generic|tr_Q3U1N6_Q3U1N6_MOUSE_REVERSED|
"""index: 3497, intensity: 3062.0, mobility: 0.969"""	-0.318429	0.121763	0.727161	DSVEENVAMLGLP	generic|tr_Q91WA0_Q91WA0_MOUSE_REVERSED	|generic|tr_Q5SW46_Q5SW46_MOUSE_REVERSED|
"""index: 19911, intensity: 8467.0, mobility: 1.138"""	-0.319071	0.122017	0.728741	LLNEMRPRSQATSNAMPPTMSSCTSWTTSTLSLTMSSLLRWKAM	generic|IP_1081857_TX=10090_REVERSED|
"""index: 10758, intensity: 7837.0, mobility: 0.854"""	-0.319932	0.122353	0.730858	DDRLMLIPNHAYLNMFICVCFCVCVHVHVCVGMFVQVC	generic|IP_970683_TX=10090_REVERSED|
"""index: 12975, intensity: 5264.0, mobility: 0.890"""	-0.319995	0.122689	0.731012	RRRCDKWGPSPMVGKSLS	generic|IP_1129103_TX=10090_REVERSED|
"""index: 9949, intensity: 2825.0, mobility: 1.088"""	-0.320258	0.12286	0.731657	FVPINTGLTVPLQYQ	generic|sp_Q810P2_OD3L1_MOUSE_REVERSED	|generic|tr_A0A1L1SQS6_A0A1L1SQS6_MOUSE_REVERSED|
"""index: 22524, intensity: 16426.0, mobility: 0.973"""	-0.320742	0.123196	0.732846	KQMKIHLSSFYYLLIFHIFHYELCTK	generic|IP_1014695_TX=10090_REVERSED|
"""index: 10997, intensity: 4285.0, mobility: 1.131"""	-0.320743	0.123407	0.732848	SADWVVVTHDFSGTIIRDGSTDFSLSIIEAL	generic|tr_D3Z7A5_D3Z7A5_MOUSE__II_1032689_REVERSED	|generic|tr_Q9D4T2_Q9D4T2_MOUSE__II_1032689_REVERSED|
"""index: 22866, intensity: 11046.0, mobility: 1.087"""	-0.320919	0.12366	0.73328	FFWRFAEASPVPTRELSTGPKKKLEECKRFKCIQHGTKRNRC	generic|sp_Q6NXI8_CXXC4_MOUSE__II_975361_REVERSED	|generic|tr_M0QWU0_M0QWU0_MOUSE_REVERSED|
"""index: 4315, intensity: 5688.0, mobility: 0.859"""	-0.321316	0.123953	0.734255	FKLMFTKESHSMNLKE	generic|chr13_1_55652995_55653060_ENSMUST00000223736_REVERSED|
"""index: 1887, intensity: 2984.0, mobility: 0.995"""	-0.321824	0.124163	0.735501	PNPFSQISGHCKR	generic|tr_Q3UQ87_Q3UQ87_MOUSE__IP_1086003_REVERSED|
"""index: 7057, intensity: 6695.0, mobility: 1.037"""	-0.322795	0.124456	0.737877	EPPGSGGGPLSVTSNIQPSSVPGSFGP	generic|sp_P28704-2_RXRB_MOUSE__chr17_1_34037196_34037276_ENSMUST00000174033__II_1069650_REVERSED	|generic|tr_A0A068BES4_A0A068BES4_MOUSE__chr17_1_34037196_34037276_ENSMUST00000174033__II_1069634_REVERSED	|generic|tr_Q8VCR0_Q8VCR0_MOUSE__chr17_1_34037196_34037276_ENSMUST00000174033__II_1069634_REVERSED	|generic|tr_A0A068BD65_A0A068BD65_MOUSE__chr17_1_34037196_34037276_ENSMUST00000174033__II_1069634_REVERSED	|generic|tr_A0A068BIV0_A0A068BIV0_MOUSE__chr17_1_34037196_34037276_ENSMUST00000174033__II_1069634_REVERSED	|generic|tr_A0A068BGV8_A0A068BGV8_MOUSE__chr17_1_34037196_34037276_ENSMUST00000174033__II_1069634_REVERSED	|generic|sp_P28704_RXRB_MOUSE__chr17_1_34037196_34037276_ENSMUST00000174033__II_1069634_REVERSED	|generic|tr_A0A068BGT5_A0A068BGT5_MOUSE__chr17_1_34037196_34037276_ENSMUST00000174033__II_1069634_REVERSED	|generic|tr_A0A068BFV6_A0A068BFV6_MOUSE__chr17_1_34037196_34037276_ENSMUST00000174033__II_1069634_REVERSED	|generic|tr_Q3TWJ1_Q3TWJ1_MOUSE__chr17_1_34037196_34037276_ENSMUST00000174033__II_1069634_REVERSED|
"""index: 12692, intensity: 6249.0, mobility: 0.959"""	-0.323738	0.124707	0.740184	QSADLGAVPPAQVMPQLQQQ	generic|sp_P56477_IRF5_MOUSE_REVERSED	|generic|tr_B2CC69_B2CC69_MOUSE_REVERSED|
"""index: 7476, intensity: 12531.0, mobility: 1.031"""	-0.323878	0.124958	0.740526	LSFFNTLNGGNFGAQAMVGGLGTLP	generic|sp_O08523_TECTA_MOUSE__II_854049_REVERSED	|generic|sp_O08523-2_TECTA_MOUSE__II_854049_REVERSED	|generic|tr_B7ZWA6_B7ZWA6_MOUSE_REVERSED|
"""index: 7642, intensity: 15117.0, mobility: 0.822"""	-0.324405	0.125292	0.741813	STNLDWSGCLLENAFLK	generic|IP_3477744_TX=10090_REVERSED|
"""index: 6772, intensity: 7067.0, mobility: 0.970"""	-0.324483	0.125585	0.742004	KEELEMSEREILTILTNCRRQLAMA	generic|IP_948359_TX=10090_REVERSED|
"""index: 11605, intensity: 3952.0, mobility: 0.932"""	-0.325138	0.125834	0.7436	HVQYTEVPRNEMNLDWIKVSLYDRTM	generic|tr_Q7TPQ7_Q7TPQ7_MOUSE__chr14_-1_67019712_67019774_ENSMUST00000225251__II_3481685_REVERSED	|generic|tr_Q571J7_Q571J7_MOUSE__chr14_-1_67019712_67019774_ENSMUST00000225251__II_3481685_REVERSED	|generic|tr_Q9CWU3_Q9CWU3_MOUSE__chr14_-1_67019712_67019774_ENSMUST00000225251__II_3481685_REVERSED	|generic|tr_Q3TPC5_Q3TPC5_MOUSE__chr14_-1_67019712_67019774_ENSMUST00000225251__II_3481685_REVERSED	|generic|tr_Q3TT94_Q3TT94_MOUSE__chr14_-1_67019712_67019774_ENSMUST00000225251__II_3481685_REVERSED|
"""index: 1325, intensity: 3091.0, mobility: 0.957"""	-0.325543	0.126084	0.744587	LVFPQSNKESSATPDPFHKDSLLS	generic|sp_Q3UW53_NIBA1_MOUSE__II_1033249_REVERSED	|generic|tr_Q3TDH5_Q3TDH5_MOUSE_REVERSED	|generic|tr_E9PYV4_E9PYV4_MOUSE_REVERSED	|generic|tr_D3Z233_D3Z233_MOUSE_REVERSED|
"""index: 6615, intensity: 7860.0, mobility: 0.999"""	-0.326577	0.126418	0.747104	KENKKVAQTTASKSEAMHFEQLKTNI	generic|tr_B1AXU1_B1AXU1_MOUSE_REVERSED	|generic|tr_L7MTX3_L7MTX3_MOUSE_REVERSED|
"""index: 24273, intensity: 4058.0, mobility: 1.142"""	-0.326787	0.126751	0.747616	EKSCLTLHKCSLSPEARVCASKSAYAAPSFLTEAAGVGVGLACVPR	generic|tr_Q3U6B1_Q3U6B1_MOUSE__chr5_-1_92073156_92073230_ENSMUST00000202125__II_620258_REVERSED|
"""index: 4130, intensity: 4364.0, mobility: 0.851"""	-0.326994	0.127085	0.748118	GEPIDVIVKVYNAPFVGT	generic|tr_A0A571BGG1_A0A571BGG1_MOUSE_REVERSED	|generic|sp_Q91X43_SH319_MOUSE_REVERSED	|generic|sp_Q91X43-2_SH319_MOUSE_REVERSED	|generic|tr_A0A571BEF4_A0A571BEF4_MOUSE_REVERSED	|generic|tr_A0A571BET4_A0A571BET4_MOUSE_REVERSED|
"""index: 6513, intensity: 13261.0, mobility: 0.991"""	-0.327093	0.127418	0.748359	FKYGNVLLHYIYHASFCYSR	generic|tr_Q8CCV2_Q8CCV2_MOUSE_REVERSED	|generic|tr_Q3TDX3_Q3TDX3_MOUSE_REVERSED	|generic|tr_Q3TC04_Q3TC04_MOUSE_REVERSED	|generic|tr_Q8BFW6_Q8BFW6_MOUSE_REVERSED|
"""index: 8919, intensity: 2979.0, mobility: 0.817"""	-0.327359	0.127752	0.749004	DSLQVSLKQMMDGI	generic|tr_Q9CVB0_Q9CVB0_MOUSE__chr19_-1_46331909_46332052_ENSMUST00000237382_REVERSED	|generic|tr_A0A494B9I7_A0A494B9I7_MOUSE__chr19_-1_46331909_46332052_ENSMUST00000237382_REVERSED	|generic|tr_A0A494BBK6_A0A494BBK6_MOUSE__chr19_-1_46331909_46332052_ENSMUST00000237382_REVERSED	|generic|tr_A0A494BB93_A0A494BB93_MOUSE__chr19_-1_46331909_46332052_ENSMUST00000237382_REVERSED	|generic|sp_Q9CXX9_CUED2_MOUSE__chr19_-1_46331909_46332052_ENSMUST00000237382_REVERSED	|generic|tr_A0A494BAT2_A0A494BAT2_MOUSE__chr19_-1_46331909_46332052_ENSMUST00000237382_REVERSED	|generic|tr_A0A494BBL6_A0A494BBL6_MOUSE__chr19_-1_46331909_46332052_ENSMUST00000237382_REVERSED|
"""index: 16219, intensity: 3926.0, mobility: 0.984"""	-0.3274	0.128043	0.749106	ELNGQVVQCGQYLHRLMDLHTEPSAPLRLK	generic|tr_Q80Y89_Q80Y89_MOUSE__II_1127614_REVERSED	|generic|sp_P70424_ERBB2_MOUSE__II_1127613_REVERSED|
"""index: 23347, intensity: 99907.0, mobility: 1.127"""	-0.327454	0.128333	0.749236	TATAAAAAAAAAAAAAAAGQLLRGGGPGYLRRLKPPLHLEAEFPA	generic|sp_O35085_ARX_MOUSE_REVERSED|
"""index: 14700, intensity: 4077.0, mobility: 0.916"""	-0.328024	0.128624	0.750618	IVWWHQLR	generic|tr_Q544C3_Q544C3_MOUSE__II_1127650_REVERSED	|generic|II_1127655_TX=10090_REVERSED|
"""index: 13760, intensity: 3863.0, mobility: 0.963"""	-0.328906	0.128957	0.752756	STTFPFLYGLFLWVVSSP	generic|IP_869905_TX=10090_REVERSED|
"""index: 22980, intensity: 4694.0, mobility: 1.019"""	-0.328954	0.12929	0.752874	FYHRKKRWS	generic|IP_3489397_TX=10090_REVERSED|
"""index: 4017, intensity: 3328.0, mobility: 1.035"""	-0.328975	0.129537	0.752925	KEWFDSDVPVGGDQRLGELLGTVRLVSDRPASPSMPGC	generic|IP_3479770_TX=10090_REVERSED|
"""index: 7734, intensity: 4810.0, mobility: 0.989"""	-0.329193	0.129827	0.753452	PVLSEMDGLTPLMLAAICVVGLFVTLLSPGSSVARNEPQCS	generic|tr_Q3UT40_Q3UT40_MOUSE_REVERSED	|generic|sp_Q8VEL0_MSPD1_MOUSE_REVERSED|
"""index: 15967, intensity: 48645.0, mobility: 0.960"""	-0.329239	0.13016	0.753563	KQLPLQMKKP	generic|chr13_-1_114307811_114307855_ENSMUST00000022286_REVERSED|
"""index: 14449, intensity: 5932.0, mobility: 0.848"""	-0.329587	0.130493	0.754405	EPLLGRSTGVEAMFKLNLTECMK	generic|tr_Q8R4D4_Q8R4D4_MOUSE__chr10_1_127659952_127659981_ENSMUST00000145470__II_1143474_REVERSED	|generic|sp_P52633_STAT6_MOUSE__chr10_1_127659952_127659981_ENSMUST00000145470__II_1143474_REVERSED|
"""index: 2315, intensity: 15235.0, mobility: 0.887"""	-0.329594	0.130739	0.754422	QTRRLSSMESRLKQMANEVHS	generic|tr_Q3U024_Q3U024_MOUSE_REVERSED	|generic|tr_Q3U194_Q3U194_MOUSE_REVERSED	|generic|sp_Q8K2W3_TXD11_MOUSE_REVERSED	|generic|tr_Q3U1N6_Q3U1N6_MOUSE_REVERSED|
"""index: 13864, intensity: 23565.0, mobility: 1.007"""	-0.329643	0.131071	0.754541	SKSTLLPKQKQA	generic|tr_F6Q2Y9_F6Q2Y9_MOUSE__II_1028565_REVERSED	|generic|sp_Q91XT4_SC16B_MOUSE_REVERSED|
"""index: 16585, intensity: 2884.0, mobility: 0.805"""	-0.330344	0.131404	0.756235	FQLVDCFSFPPKLK	generic|IP_3480175_TX=10090_REVERSED|
"""index: 11865, intensity: 3138.0, mobility: 1.100"""	-0.330457	0.131693	0.756507	RESWLGKSNEMLRP	generic|IP_1098014_TX=10090_REVERSED|
"""index: 3125, intensity: 4142.0, mobility: 1.069"""	-0.331358	0.132025	0.758683	ENFAEIATRKMQIEQSTRTYEEY	generic|tr_Q80UI5_Q80UI5_MOUSE__chr13_-1_101690477_101690581_ENSMUST00000190171__II_1103483_REVERSED	|generic|tr_Q3TST3_Q3TST3_MOUSE_REVERSED	|generic|tr_A0A1L1ST33_A0A1L1ST33_MOUSE_REVERSED	|generic|tr_A0A087WQM2_A0A087WQM2_MOUSE_REVERSED	|generic|tr_B1AUG0_B1AUG0_MOUSE_REVERSED	|generic|sp_P26450_P85A_MOUSE__chr13_-1_101701707_101701883_ENSMUST00000185701_REVERSED	|generic|tr_P70304_P70304_MOUSE__chr13_-1_101701707_101701883_ENSMUST00000185701_REVERSED	|generic|sp_Q64143_P55G_MOUSE_REVERSED|
"""index: 10329, intensity: 5063.0, mobility: 0.885"""	-0.331529	0.132314	0.759096	FDQPLPDKDLLPLFSSFTANRFETV	generic|sp_Q9R013_CATF_MOUSE__chr19_1_4860403_4860465_ENSMUST00000237784_REVERSED	|generic|tr_Q99KQ9_Q99KQ9_MOUSE__chr19_1_4860403_4860465_ENSMUST00000237784_REVERSED	|generic|tr_Q9ES93_Q9ES93_MOUSE__chr19_1_4860403_4860465_ENSMUST00000237784_REVERSED|
"""index: 12059, intensity: 3354.0, mobility: 1.012"""	-0.332128	0.132514	0.760538	FPQEKPWQLMRVYEICHEPLRPMSAITCMPFNVQ	generic|tr_Q3TL72_Q3TL72_MOUSE__chr6_-1_97184780_97184863_ENSMUST00000204056_REVERSED	|generic|sp_Q8C878_UBA3_MOUSE__chr6_-1_97184780_97184863_ENSMUST00000204056_REVERSED	|generic|sp_Q8C878-2_UBA3_MOUSE__chr6_-1_97186233_97186271_ENSMUST00000204056_REVERSED	|generic|tr_Q66JT6_Q66JT6_MOUSE__chr6_-1_97184780_97184863_ENSMUST00000204056_REVERSED|
"""index: 16173, intensity: 228692.0, mobility: 0.873"""	-0.332549	0.132846	0.761552	LRLCQHACVAICCCREPYQVDGEATEEFPS	generic|tr_Q8BN38_Q8BN38_MOUSE__II_3474964_REVERSED	|generic|II_3474962_TX=10090_REVERSED	|generic|sp_P97412_LYST_MOUSE_REVERSED	|generic|sp_P97412-2_LYST_MOUSE_REVERSED	|generic|tr_G5E8Q0_G5E8Q0_MOUSE_REVERSED|
"""index: 8986, intensity: 3691.0, mobility: 0.968"""	-0.332624	0.133178	0.761732	SRPLSAIVMSVHT	generic|IP_1047977_TX=10090_REVERSED|
"""index: 10214, intensity: 3885.0, mobility: 1.024"""	-0.332625	0.133378	0.761734	HHTHTHTHTHTR	generic|IP_3502253_TX=10090_REVERSED|
"""index: 4301, intensity: 4329.0, mobility: 0.877"""	-0.333384	0.133665	0.763559	PQVARTFFVPSSMKVLMIDNRH	generic|tr_A7E201_A7E201_MOUSE_REVERSED	|generic|tr_A0A1R3UCI4_A0A1R3UCI4_MOUSE_REVERSED	|generic|sp_Q9QYN3_KLK11_MOUSE_REVERSED|
"""index: 13594, intensity: 8437.0, mobility: 1.080"""	-0.333695	0.133997	0.764304	EATLEDSEPKYKTMEEELTILRVAPCEEK	generic|sp_P09103_PDIA1_MOUSE_REVERSED	|generic|tr_Q3URP6_Q3URP6_MOUSE_REVERSED	|generic|tr_Q3TGS0_Q3TGS0_MOUSE_REVERSED	|generic|tr_Q3TF72_Q3TF72_MOUSE_REVERSED	|generic|tr_Q3UBY9_Q3UBY9_MOUSE_REVERSED	|generic|tr_Q3UDR2_Q3UDR2_MOUSE_REVERSED	|generic|tr_Q3THC3_Q3THC3_MOUSE_REVERSED	|generic|tr_Q3TIM0_Q3TIM0_MOUSE_REVERSED	|generic|tr_Q3U738_Q3U738_MOUSE_REVERSED	|generic|tr_Q3TT76_Q3TT76_MOUSE_REVERSED	|generic|tr_Q3TWE3_Q3TWE3_MOUSE_REVERSED|
"""index: 5114, intensity: 30681.0, mobility: 1.053"""	-0.333743	0.134062	0.764419	SFAEAIEKTTVVCSIPHGNGMPKG	generic|sp_Q8BWU8_AT2L1_MOUSE__II_975733_REVERSED	|generic|tr_F7AY26_F7AY26_MOUSE__II_975728_REVERSED	|generic|tr_E9PYH3_E9PYH3_MOUSE_REVERSED|
"""index: 207, intensity: 8023.0, mobility: 0.911"""	-0.334654	0.134348	0.766604	SLLLATCVTPK	generic|II_1047233_TX=10090_REVERSED	|generic|sp_A6H6T1_PRS40_MOUSE_REVERSED|
"""index: 18074, intensity: 2559.0, mobility: 1.218"""	-0.334851	0.134679	0.767077	PQRHLLEAQSPHPQVPGYDTRAACHVAQVPGAPGAASGGPGPW	generic|chr2_-1_24762782_24763069_ENSMUST00000070864__IP_1013638_TX=10090_REVERSED|
"""index: 7109, intensity: 3070.0, mobility: 1.034"""	-0.334907	0.134921	0.767211	QSLGTRGAPVAPVHSVADTASLGYSA	generic|IP_878377_TX=10090_REVERSED|
"""index: 15906, intensity: 578325.0, mobility: 0.884"""	-0.335149	0.135207	0.76779	AELDNYLPVSQFMSKYSLELHHAFCYMSQ	generic|tr_A0A140LIV1_A0A140LIV1_MOUSE_REVERSED|
"""index: 5400, intensity: 2623.0, mobility: 0.931"""	-0.335281	0.135269	0.768105	CHWSETRQDE	generic|sp_Q8K4E0_ALMS1_MOUSE_REVERSED	|generic|tr_A0A1D5RMI8_A0A1D5RMI8_MOUSE_REVERSED|
"""index: 7580, intensity: 3312.0, mobility: 0.986"""	-0.335612	0.135465	0.768896	ESLSPLSMFEFSLVPILTAELGC	generic|tr_E9PYC9_E9PYC9_MOUSE__II_877716_REVERSED	|generic|tr_Q3UKR3_Q3UKR3_MOUSE__chr7_-1_133691078_133691152_ENSMUST00000135760__II_877716_REVERSED	|generic|tr_Q3UG55_Q3UG55_MOUSE__chr7_-1_133691078_133691152_ENSMUST00000135760__II_877710_REVERSED	|generic|tr_Q3TPL3_Q3TPL3_MOUSE_REVERSED|
"""index: 16531, intensity: 5300.0, mobility: 0.880"""	-0.336112	0.135794	0.770091	NMLICPLR	generic|tr_A0A140LJ69_A0A140LJ69_MOUSE__chr4_1_43258157_43258306_ENSMUST00000143653_REVERSED	|generic|sp_Q9Z1N9_UN13B_MOUSE__chr4_1_43258157_43258306_ENSMUST00000143653_REVERSED	|generic|sp_Q9Z1N9-2_UN13B_MOUSE__chr4_1_43258157_43258306_ENSMUST00000143653_REVERSED	|generic|sp_Q9Z1N9-3_UN13B_MOUSE__chr4_1_43258157_43258306_ENSMUST00000143653_REVERSED	|generic|tr_E9Q263_E9Q263_MOUSE__chr4_1_43258157_43258306_ENSMUST00000143653_REVERSED	|generic|tr_A0A140LHX5_A0A140LHX5_MOUSE__chr4_1_43258157_43258306_ENSMUST00000143653_REVERSED	|generic|tr_Q80TM0_Q80TM0_MOUSE__chr4_1_43255492_43255605_ENSMUST00000153168_REVERSED	|generic|tr_F7CEK4_F7CEK4_MOUSE__chr4_1_43258157_43258306_ENSMUST00000143653_REVERSED|
"""index: 8911, intensity: 6843.0, mobility: 1.212"""	-0.336198	0.136124	0.770297	CKEPKIDLEYHYIDIKPIDMEFFNAQLKITRGTTGFDPRPPP	generic|sp_Q8CJG0_AGO2_MOUSE__chr4_-1_126346627_126346761_ENSMUST00000127831_REVERSED	|generic|tr_Q8CGT9_Q8CGT9_MOUSE_REVERSED|
"""index: 6119, intensity: 3385.0, mobility: 0.830"""	-0.336405	0.136454	0.770791	CTLPSSTQVS	generic|IP_922426_TX=10090_REVERSED|
"""index: 11612, intensity: 3622.0, mobility: 1.088"""	-0.336806	0.136783	0.771746	YDGSYKLNMRKNNPFFVDWLF	generic|II_982898_TX=10090_REVERSED|
"""index: 12793, intensity: 119451.0, mobility: 0.940"""	-0.336818	0.137022	0.771776	QSADLGAVPPAQVMPQLQQQ	generic|sp_P56477_IRF5_MOUSE_REVERSED	|generic|tr_B2CC69_B2CC69_MOUSE_REVERSED|
"""index: 22274, intensity: 6595.0, mobility: 1.061"""	-0.336902	0.137352	0.771977	SRRPPMTRVEPNL	generic|IP_1010937_TX=10090_REVERSED|
"""index: 9404, intensity: 4545.0, mobility: 1.067"""	-0.33697	0.137636	0.772138	PTDLALGGPLLSHPPPHMQDKFP	generic|IP_956946_TX=10090_REVERSED|
"""index: 11946, intensity: 4686.0, mobility: 0.833"""	-0.337263	0.137965	0.772838	RRTSGSRR	generic|chr10_1_59879694_59879849_ENSMUST00000146590__IP_1153651_TX=10090_REVERSED|
"""index: 16139, intensity: 3190.0, mobility: 0.822"""	-0.337308	0.138203	0.772944	DGDFMNKL	generic|tr_A0A5F8MQ25_A0A5F8MQ25_MOUSE__chr15_1_89275453_89275521_ENSMUST00000226875_REVERSED	|generic|tr_Q6A018_Q6A018_MOUSE__chr15_1_89275453_89275521_ENSMUST00000226875_REVERSED	|generic|tr_G3X9K4_G3X9K4_MOUSE__chr15_1_89275453_89275521_ENSMUST00000226875_REVERSED	|generic|sp_Q8R3Q2_PP6R2_MOUSE__chr15_1_89275453_89275521_ENSMUST00000226875_REVERSED|
"""index: 6861, intensity: 4927.0, mobility: 0.859"""	-0.338105	0.138441	0.774841	NQWASIRDE	generic|sp_Q69ZF3_GBA2_MOUSE__chr4_-1_43567189_43567464_ENSMUST00000128403__II_964035_REVERSED	|generic|II_964036_TX=10090_REVERSED	|generic|II_964023_TX=10090_REVERSED|
"""index: 8542, intensity: 9085.0, mobility: 1.035"""	-0.339525	0.138588	0.778211	QPVLPTDDIPFKPEVSSCLP	generic|tr_Q91XX9_Q91XX9_MOUSE__chr18_1_37833338_37840129_ENSMUST00000193941__II_1051469_REVERSED|
"""index: 6210, intensity: 4976.0, mobility: 0.858"""	-0.33975	0.138916	0.778745	DLVHLLFDQNEIGYVRDLFLVMS	generic|tr_A0A1L1SQG7_A0A1L1SQG7_MOUSE_REVERSED	|generic|sp_E9PZQ0_RYR1_MOUSE_REVERSED	|generic|tr_K3W4M2_K3W4M2_MOUSE_REVERSED|
"""index: 22325, intensity: 7136.0, mobility: 1.001"""	-0.339752	0.139245	0.77875	MQLTKTGTLSRL	generic|chr6_1_126946490_126946549_ENSMUST00000032497_REVERSED|
"""index: 13471, intensity: 3765.0, mobility: 1.082"""	-0.340414	0.139481	0.780317	LDTQPLWDMIKVNP	generic|sp_Q8JZZ0_UD3A2_MOUSE_REVERSED|
"""index: 8676, intensity: 4039.0, mobility: 1.033"""	-0.341169	0.13981	0.782101	LLAMGGAAGAVAPMSPPPLPGEAGRST	generic|tr_Q543Q7_Q543Q7_MOUSE_REVERSED|
"""index: 23994, intensity: 7711.0, mobility: 1.029"""	-0.341312	0.140092	0.78244	LYAHRPERYVTGVDMRFEGLLADTRLSRSDVVTI	generic|tr_A0A0N4SWG7_A0A0N4SWG7_MOUSE_REVERSED	|generic|tr_A0A0N4SWH3_A0A0N4SWH3_MOUSE_REVERSED	|generic|tr_E9PXU9_E9PXU9_MOUSE_REVERSED	|generic|tr_E9Q423_E9Q423_MOUSE_REVERSED	|generic|tr_A0A0N4SUJ2_A0A0N4SUJ2_MOUSE_REVERSED	|generic|tr_A0A0N4SVX9_A0A0N4SVX9_MOUSE_REVERSED	|generic|tr_A0A0N4SV63_A0A0N4SV63_MOUSE_REVERSED	|generic|tr_E9QL12_E9QL12_MOUSE_REVERSED	|generic|sp_Q9ESD7_DYSF_MOUSE_REVERSED	|generic|sp_Q9ESD7-2_DYSF_MOUSE_REVERSED	|generic|sp_Q9ESD7-3_DYSF_MOUSE_REVERSED	|generic|tr_A0A0N4SUN3_A0A0N4SUN3_MOUSE_REVERSED|
"""index: 6078, intensity: 3622.0, mobility: 1.059"""	-0.341684	0.14042	0.783317	KEFHEPVMCKLINPKKGLSETD	generic|tr_A0A654ID00_A0A654ID00_MOUSE_REVERSED	|generic|sp_Q9CX92_CXE1_MOUSE_REVERSED|
"""index: 3013, intensity: 2570.0, mobility: 0.880"""	-0.341714	0.140748	0.783388	WFAVISTSFTSFPRVGPRFVI	generic|IP_3464600_TX=10090_REVERSED|
"""index: 9810, intensity: 4745.0, mobility: 0.994"""	-0.341744	0.14103	0.783458	LSAQSVVENQLAQILQLESEVKGRDASID	generic|tr_A0A1L1STC6_A0A1L1STC6_MOUSE__chr10_-1_5368188_5368301_ENSMUST00000215887_REVERSED	|generic|sp_Q6ZWR6_SYNE1_MOUSE__chr10_-1_5368188_5368301_ENSMUST00000215887_REVERSED	|generic|sp_Q6ZWR6-4_SYNE1_MOUSE__chr10_-1_5368188_5368301_ENSMUST00000215887_REVERSED|
"""index: 3513, intensity: 5286.0, mobility: 1.098"""	-0.341863	0.141358	0.783739	VRGFSMKGAYTRQY	generic|sp_O88845_AKA10_MOUSE__II_1138074_REVERSED|
"""index: 24995, intensity: 2532.0, mobility: 1.058"""	-0.342057	0.141686	0.784197	RQLLFFASTLWSTFDGLTVPEVRTGNLNLIQIQL	generic|IP_875610_TX=10090_REVERSED|
"""index: 7541, intensity: 5499.0, mobility: 1.039"""	-0.342883	0.141967	0.786141	LFLEPHATDPDLVVDPLEEQLQRAAEKEEYEAEKEASLISKKR	generic|tr_B9EJ60_B9EJ60_MOUSE_REVERSED|
"""index: 9540, intensity: 8359.0, mobility: 0.981"""	-0.342913	0.142295	0.786212	MPPVTQQTNMSLPSTGRTR	generic|chr5_-1_142580177_142580254_ENSMUST00000037048__IP_932893_TX=10090_REVERSED	|generic|chr5_-1_142574864_142580254_ENSMUST00000037048__IP_932893_TX=10090_REVERSED|
"""index: 12954, intensity: 2993.0, mobility: 1.053"""	-0.34301	0.142623	0.786439	SHVSISVTATIDPVPA	generic|sp_P97868_RBBP6_MOUSE__chr7_1_122990153_122990386_ENSMUST00000126053__II_880701_REVERSED	|generic|sp_P97868-2_RBBP6_MOUSE__chr7_1_122990153_122990386_ENSMUST00000126053__II_880701_REVERSED	|generic|tr_A0A338P6W1_A0A338P6W1_MOUSE__chr7_1_122990153_122990386_ENSMUST00000126053__II_880701_REVERSED|
"""index: 2576, intensity: 3099.0, mobility: 0.905"""	-0.343297	0.142904	0.787114	LLVTLFMVED	generic|chr9_1_44626393_44626509_ENSMUST00000213697_REVERSED|
"""index: 11388, intensity: 3492.0, mobility: 1.037"""	-0.343426	0.143232	0.787417	YLDILVMYLPNF	generic|IP_1118068_TX=10090_REVERSED|
"""index: 15048, intensity: 31318.0, mobility: 1.035"""	-0.343505	0.143465	0.787604	DVRDFILKGHEDVPFNEEGPKLAMPYHILYLDVY	generic|sp_Q91WR5_AK1CL_MOUSE__II_3505331_REVERSED	|generic|tr_A0A1Y7VLH1_A0A1Y7VLH1_MOUSE_REVERSED|
"""index: 7600, intensity: 4623.0, mobility: 1.031"""	-0.3437	0.143793	0.788061	RLANKMETNRLTYILPNFMPAIITYFLAFVKDEPFTTAPR	generic|tr_A0A1L1SRD7_A0A1L1SRD7_MOUSE__II_3490882_REVERSED	|generic|IP_990513_TX=10090_REVERSED|
"""index: 3759, intensity: 2635.0, mobility: 1.055"""	-0.343784	0.144121	0.788258	MDRAKWTEREWYEPGEQEIWRA	generic|II_1065418_TX=10090_REVERSED	|generic|II_1065422_TX=10090_REVERSED	|generic|IP_1065431_TX=10090_REVERSED	|generic|sp_P06339_HA15_MOUSE_REVERSED	|generic|tr_Q9TQB1_Q9TQB1_MOUSE_REVERSED	|generic|tr_O98032_O98032_MOUSE_REVERSED	|generic|tr_Q9TQM0_Q9TQM0_MOUSE_REVERSED	|generic|tr_Q9TQL9_Q9TQL9_MOUSE_REVERSED|
"""index: 3319, intensity: 2588.0, mobility: 1.007"""	-0.343906	0.144401	0.788544	EDSLSLLVKGSKVNEACAKVYMPMAMVVELWAQV	generic|sp_Q69ZS8_KAZRN_MOUSE__II_953134_REVERSED	|generic|tr_F6RLJ7_F6RLJ7_MOUSE__II_953134_REVERSED	|generic|tr_Q8BJ43_Q8BJ43_MOUSE_REVERSED|
"""index: 6120, intensity: 3527.0, mobility: 0.954"""	-0.344152	0.144728	0.78912	VEICTFKGTNYHKTCYGLEKEEKLI	generic|tr_Q3UTL8_Q3UTL8_MOUSE_REVERSED|
"""index: 10299, intensity: 5582.0, mobility: 1.037"""	-0.344366	0.144961	0.789623	PEIFWNELIFEHTHTHTHTHTHKHTHTHTHTHTHTHMH	generic|IP_872821_TX=10090_REVERSED|
"""index: 26028, intensity: 2767.0, mobility: 1.051"""	-0.344962	0.14524	0.791018	LKEVVASWDKWVMDGLEELDRYFRVPLGKGIIK	generic|sp_Q692V3_TTC41_MOUSE_REVERSED	|generic|sp_Q692V3-2_TTC41_MOUSE_REVERSED	|generic|sp_Q692V3-4_TTC41_MOUSE_REVERSED	|generic|tr_A0A1W2P894_A0A1W2P894_MOUSE_REVERSED	|generic|tr_A0A0G2LB92_A0A0G2LB92_MOUSE_REVERSED	|generic|tr_F8VPV8_F8VPV8_MOUSE_REVERSED|
"""index: 14955, intensity: 4845.0, mobility: 1.049"""	-0.345081	0.145568	0.791296	KRPYSLMESWHDRGLREAENGVQCVGIVENHGVRD	generic|sp_Q9R0N9_SYT9_MOUSE__II_882954_REVERSED|
"""index: 24057, intensity: 49349.0, mobility: 1.131"""	-0.34514	0.145704	0.791436	EKYALTIQEMVLVLFFGMALIFEQLPFQLTVHLAELA	generic|sp_Q9QZ03_S39A1_MOUSE_REVERSED	|generic|tr_Q3UK48_Q3UK48_MOUSE_REVERSED	|generic|tr_Q3TXF0_Q3TXF0_MOUSE_REVERSED|
"""index: 13975, intensity: 158025.0, mobility: 0.951"""	-0.345461	0.146031	0.792185	ETLTDMTTVKMIVTTMRTAMRT	generic|IP_1075216_TX=10090_REVERSED|
"""index: 5842, intensity: 3089.0, mobility: 0.857"""	-0.345525	0.146214	0.792335	RTDMVLAMGGQPGIAMTMGMSIVVTIR	generic|IP_1077501_TX=10090_REVERSED|
"""index: 3372, intensity: 3247.0, mobility: 1.078"""	-0.345677	0.14654	0.79269	WYQQFYMTLTYDM	generic|tr_F6ZYH6_F6ZYH6_MOUSE_REVERSED	|generic|tr_F6WUM4_F6WUM4_MOUSE_REVERSED	|generic|sp_P63080_GBRB3_MOUSE_REVERSED	|generic|tr_Q8C446_Q8C446_MOUSE_REVERSED|
"""index: 715, intensity: 2600.0, mobility: 0.858"""	-0.345693	0.146867	0.792726	NSLLEQARSHDGMKV	generic|IP_3503244_TX=10090_REVERSED|
"""index: 1679, intensity: 2942.0, mobility: 0.894"""	-0.345885	0.147193	0.793174	HLRLLDYIATTLHDMSVQVPN	generic|tr_F8VPL2_F8VPL2_MOUSE__chr7_-1_116362554_116362631_ENSMUST00000206385__II_881858_REVERSED	|generic|sp_Q61194_P3C2A_MOUSE__chr7_-1_116362554_116362631_ENSMUST00000206385__II_881858_REVERSED	|generic|sp_Q61194-2_P3C2A_MOUSE__chr7_-1_116362554_116362631_ENSMUST00000206385__II_881875_REVERSED	|generic|tr_Q3UQN0_Q3UQN0_MOUSE__II_881858_REVERSED|
"""index: 24798, intensity: 3543.0, mobility: 1.224"""	-0.346157	0.14752	0.79381	AKAGAAGVDNGRLDLIELTRNVTLAEGLAQAGQSGISAVQL	generic|tr_J3QQ49_J3QQ49_MOUSE_REVERSED	|generic|sp_Q5DU56_NLRC3_MOUSE_REVERSED	|generic|sp_Q5DU56-3_NLRC3_MOUSE_REVERSED|
"""index: 18754, intensity: 17660.0, mobility: 1.048"""	-0.346173	0.147846	0.793848	RFDKLRLRRQ	generic|tr_Q8CCI9_Q8CCI9_MOUSE__chr17_1_25160445_25160531_ENSMUST00000233633__II_3453169_REVERSED	|generic|tr_E9PYL4_E9PYL4_MOUSE__chr17_1_25160445_25160531_ENSMUST00000233633__II_3453169_REVERSED	|generic|tr_Q6RUT9_Q6RUT9_MOUSE__chr17_1_25160445_25160531_ENSMUST00000233633__II_3453169_REVERSED	|generic|tr_F6SUM2_F6SUM2_MOUSE__chr17_1_25160445_25160531_ENSMUST00000233633_REVERSED|
"""index: 10525, intensity: 4473.0, mobility: 1.152"""	-0.346253	0.148172	0.794035	LVSSASIWIQKMQLREMQVHSVIMVVSHN	generic|IP_3497158_TX=10090_REVERSED|
"""index: 14421, intensity: 2755.0, mobility: 0.805"""	-0.34639	0.14845	0.794353	LMALTNLNPRRSLITINFVQSVM	generic|IP_923393_TX=10090_REVERSED|
"""index: 8972, intensity: 2720.0, mobility: 0.779"""	-0.346635	0.148631	0.794924	SVLATPAP	generic|sp_Q8VDD8_WASH1_MOUSE__chr17_1_66115990_66116106_ENSMUST00000233589_REVERSED|
"""index: 11815, intensity: 4492.0, mobility: 0.856"""	-0.347065	0.148957	0.795926	ATELNMHFILYNSYRFCEK	generic|IP_1064958_TX=10090_REVERSED|
"""index: 1118, intensity: 4826.0, mobility: 0.973"""	-0.347066	0.149234	0.795928	VWHELHRSDLVLHGCAMPVFVETCSFGAKLLSH	generic|IP_3455023_TX=10090_REVERSED|
"""index: 9078, intensity: 2956.0, mobility: 0.969"""	-0.347187	0.14956	0.796209	NIVSSPGMTVVNIHHSSPPAPAPVIVTPHHTPA	generic|tr_Q9JIZ5_Q9JIZ5_MOUSE_REVERSED	|generic|tr_Q8BWA4_Q8BWA4_MOUSE_REVERSED|
"""index: 23116, intensity: 3872.0, mobility: 0.847"""	-0.34735	0.149886	0.796588	LKAEDLKNLEISTE	generic|tr_A0A2I3BRD9_A0A2I3BRD9_MOUSE__chr2_1_52116892_52116954_ENSMUST00000125322__II_1008864_REVERSED	|generic|tr_A0A2I3BQI4_A0A2I3BQI4_MOUSE__II_1008867_REVERSED	|generic|tr_A0A2I3BQ21_A0A2I3BQ21_MOUSE__chr2_1_52116892_52116954_ENSMUST00000125322__II_1008858_REVERSED	|generic|tr_J7I1C3_J7I1C3_MOUSE__chr2_1_52103627_52103701_ENSMUST00000145130__II_1008866_REVERSED	|generic|sp_Q6PR54_RIF1_MOUSE__chr2_1_52103627_52103701_ENSMUST00000145130__II_1008866_REVERSED	|generic|sp_Q6PR54-2_RIF1_MOUSE__chr2_1_52103627_52103701_ENSMUST00000145130__II_1008858_REVERSED	|generic|sp_Q6PR54-3_RIF1_MOUSE__chr2_1_52103627_52103701_ENSMUST00000145130__II_1008866_REVERSED|
"""index: 13107, intensity: 3427.0, mobility: 1.067"""	-0.347402	0.150212	0.796709	VKQNQPEEQRLSCLAKRLFSHMDLVEQDSAYLKMRKVLAGSTRIRQ	generic|sp_Q60953-2_PML_MOUSE__II_849312_REVERSED	|generic|tr_F7BTZ2_F7BTZ2_MOUSE__II_849328_REVERSED	|generic|tr_A0A068EW80_A0A068EW80_MOUSE__II_849312_REVERSED	|generic|tr_D3YXR5_D3YXR5_MOUSE_REVERSED	|generic|tr_D3Z3A6_D3Z3A6_MOUSE_REVERSED|
"""index: 16072, intensity: 3612.0, mobility: 1.203"""	-0.347879	0.150538	0.797819	WPMKLTFQLSRYPH	generic|IP_840305_TX=10090_REVERSED|
"""index: 19916, intensity: 2618.0, mobility: 1.251"""	-0.348102	0.150765	0.798335	VAVSYGLYSDDYVSSAQRTQ	generic|tr_Q3U7M6_Q3U7M6_MOUSE__II_1081894_REVERSED	|generic|sp_P11688_ITA5_MOUSE__II_1081894_REVERSED	|generic|tr_Q80YP5_Q80YP5_MOUSE_REVERSED|
"""index: 90, intensity: 11899.0, mobility: 0.973"""	-0.348399	0.151091	0.799025	KEGVVCKHMLPS	generic|IP_1011741_TX=10090_REVERSED|
"""index: 7965, intensity: 3077.0, mobility: 0.944"""	-0.348602	0.151121	0.799496	KMHKAFQIKYRIDENKFPFYFVITYHV	generic|IP_3478474_TX=10090_REVERSED|
"""index: 5710, intensity: 6679.0, mobility: 0.954"""	-0.349941	0.151446	0.802594	RSTTTFRMFKFKGFGGYVESKTWAL	generic|tr_A0A5F8MPV8_A0A5F8MPV8_MOUSE__II_1029528_REVERSED	|generic|sp_A0A0A6YXX9_CTSEL_MOUSE__II_1029528_REVERSED	|generic|tr_A0A571BGH9_A0A571BGH9_MOUSE__II_1029531_REVERSED|
"""index: 10361, intensity: 2754.0, mobility: 0.935"""	-0.350291	0.151574	0.803402	YMLWSYRHN	generic|II_1027394_TX=10090_REVERSED|
"""index: 11609, intensity: 2969.0, mobility: 1.167"""	-0.350555	0.1518	0.804012	DNSTFHVRGKLDPYYN	generic|tr_Q3TV22_Q3TV22_MOUSE__chr16_1_78334866_78334964_ENSMUST00000231251_REVERSED	|generic|sp_P97792_CXAR_MOUSE__chr16_1_78334866_78334964_ENSMUST00000231251_REVERSED	|generic|sp_P97792-2_CXAR_MOUSE__chr16_1_78334866_78334964_ENSMUST00000231251_REVERSED	|generic|sp_P97792-3_CXAR_MOUSE__chr16_1_78328960_78329238_ENSMUST00000232189_REVERSED	|generic|tr_A0A338P6N1_A0A338P6N1_MOUSE_REVERSED|
"""index: 4050, intensity: 2854.0, mobility: 0.937"""	-0.350998	0.152075	0.805032	FLGSPCVLLLCPDQLSPL	generic|IP_918959_TX=10090_REVERSED|
"""index: 11942, intensity: 3985.0, mobility: 1.069"""	-0.351244	0.152399	0.805597	DEQMRRRPVPMHVMFVTYLM	generic|IP_990478_TX=10090_REVERSED|
"""index: 10709, intensity: 4132.0, mobility: 0.986"""	-0.351244	0.152724	0.805599	PPPNPTAAKPQPRPSMNDLHTTDVTTGLTVPG	generic|sp_Q5DTU0_AF1L2_MOUSE_REVERSED	|generic|sp_Q5DTU0-2_AF1L2_MOUSE_REVERSED	|generic|tr_A0A0R4J1L6_A0A0R4J1L6_MOUSE_REVERSED|
"""index: 5094, intensity: 5021.0, mobility: 0.890"""	-0.351267	0.153048	0.805652	LQLDPLLVRHCKTLFFSMVM	generic|IP_948833_TX=10090_REVERSED|
"""index: 10404, intensity: 3884.0, mobility: 1.132"""	-0.351324	0.153223	0.805782	VWWSPYPGVIEWSEFLTTNLVWLPFIGL	generic|sp_Q8C172_CERS6_MOUSE__chr2_1_68947266_68947361_ENSMUST00000175684__II_1007628_REVERSED	|generic|tr_H3BL08_H3BL08_MOUSE__chr2_1_68947266_68947361_ENSMUST00000175684__II_1007628_REVERSED|
"""index: 20596, intensity: 13187.0, mobility: 1.147"""	-0.352378	0.153497	0.808202	LVNKFSYAPVNWFAMVCFILMSFNRGYQESM	generic|IP_3470803_TX=10090_REVERSED|
"""index: 3010, intensity: 5815.0, mobility: 1.051"""	-0.352757	0.153771	0.809072	GMAWAAACASRVCRGVLGCARQVEPQM	generic|tr_A0A1S6GWH4_A0A1S6GWH4_MOUSE__chr13_1_69627132_69627170_ENSMUST00000136932__II_1105220_REVERSED|
"""index: 4339, intensity: 16578.0, mobility: 0.773"""	-0.352978	0.154095	0.809578	CISTLEKILFLQLC	generic|IP_967607_TX=10090_REVERSED	|generic|IP_967600_TX=10090_REVERSED|
"""index: 7525, intensity: 5048.0, mobility: 1.089"""	-0.352983	0.154369	0.809589	LDEGLRNYINEAQMDWLCQYQLWVKVYQEVETVIGMVASY	generic|sp_Q9JHU4_DYHC1_MOUSE__chr12_1_110641105_110641227_ENSMUST00000172218__II_1115120_REVERSED|
"""index: 6187, intensity: 2539.0, mobility: 1.058"""	-0.353187	0.154643	0.810057	AQPKSGLMKEQWFHDQPCVRYYVAYHYAGASGGCRPLISWIYR	generic|IP_876721_TX=10090_REVERSED	|generic|IP_3459626_TX=10090_REVERSED|
"""index: 15948, intensity: 278649.0, mobility: 0.872"""	-0.353516	0.154966	0.810809	GEMHSKFTYMTNSIGERVSWRCGHKCYY	generic|IP_3497623_TX=10090_REVERSED|
"""index: 2269, intensity: 2695.0, mobility: 0.854"""	-0.353549	0.155239	0.810885	PAPSRPRMR	generic|chr14_1_68084555_68084611_ENSMUST00000022639_REVERSED|
"""index: 8728, intensity: 3740.0, mobility: 0.956"""	-0.353874	0.155563	0.811628	MMKTLIITAYS	generic|tr_A0A0N4SV17_A0A0N4SV17_MOUSE__chr6_1_138147690_138156146_ENSMUST00000204628_REVERSED	|generic|tr_E9QJW0_E9QJW0_MOUSE__chr6_1_138156274_138156378_ENSMUST00000120939_REVERSED	|generic|tr_D3YVR3_D3YVR3_MOUSE_REVERSED	|generic|tr_D3YU60_D3YU60_MOUSE_REVERSED	|generic|tr_Q53ZD4_Q53ZD4_MOUSE__chr6_1_138156274_138156378_ENSMUST00000120939_REVERSED|
"""index: 23723, intensity: 4091.0, mobility: 1.247"""	-0.354052	0.155836	0.812034	LPSDTQNLTAVRAPQDH	generic|IP_3504757_TX=10090_REVERSED|
"""index: 9418, intensity: 2715.0, mobility: 0.896"""	-0.354659	0.156159	0.813418	SLFDGFESSLNFLKNIGLY	generic|IP_1016664_TX=10090_REVERSED|
"""index: 26252, intensity: 18502.0, mobility: 1.055"""	-0.354782	0.156432	0.813698	RFSGLYVIPEDEQKPLLLKGPTRRWN	generic|sp_Q571I4_PRAG1_MOUSE__chr8_1_36104311_36104355_ENSMUST00000150295__II_864677_REVERSED|
"""index: 9284, intensity: 5094.0, mobility: 0.914"""	-0.354828	0.156755	0.813804	SNNMILLPLLLFFIYQCHHLVRW	generic|IP_966109_TX=10090_REVERSED|
"""index: 15183, intensity: 6406.0, mobility: 0.874"""	-0.354851	0.157078	0.813855	RISPIHIRS	generic|chr18_1_57189512_57189577_ENSMUST00000075770_REVERSED|
"""index: 6260, intensity: 6505.0, mobility: 1.000"""	-0.354852	0.157401	0.813858	QRTIKGDQDKDIRRFFDMVRSKKHNMWRMYKKRWVDFD	generic|tr_F7ACR9_F7ACR9_MOUSE__chr4_-1_123457872_123457942_ENSMUST00000106220__II_960571_REVERSED	|generic|tr_F6RCJ3_F6RCJ3_MOUSE__II_960579_REVERSED	|generic|tr_F6Q750_F6Q750_MOUSE__chr4_-1_123457872_123457942_ENSMUST00000106220__II_960573_REVERSED	|generic|tr_Q80ZZ3_Q80ZZ3_MOUSE__II_960575_REVERSED	|generic|tr_F6YKN8_F6YKN8_MOUSE__II_960575_REVERSED	|generic|tr_B1ARU4_B1ARU4_MOUSE__chr4_-1_123457872_123457942_ENSMUST00000106220_REVERSED	|generic|tr_Q4QQN2_Q4QQN2_MOUSE_REVERSED	|generic|tr_Q80TZ5_Q80TZ5_MOUSE_REVERSED	|generic|sp_Q9QXZ0_MACF1_MOUSE_REVERSED	|generic|sp_Q9QXZ0-2_MACF1_MOUSE_REVERSED	|generic|tr_A0A0A0MQA6_A0A0A0MQA6_MOUSE__chr4_-1_123457872_123457942_ENSMUST00000106220_REVERSED	|generic|sp_Q9QXZ0-3_MACF1_MOUSE_REVERSED	|generic|sp_Q9QXZ0-4_MACF1_MOUSE_REVERSED	|generic|tr_A0A571BF93_A0A571BF93_MOUSE__chr4_-1_123457872_123457942_ENSMUST00000106220_REVERSED	|generic|tr_E9QNP1_E9QNP1_MOUSE__chr4_-1_123461087_123461116_ENSMUST00000106213_REVERSED	|generic|tr_E9QA63_E9QA63_MOUSE_REVERSED	|generic|tr_A0A571BGC6_A0A571BGC6_MOUSE__chr4_-1_123457872_123457942_ENSMUST00000106220_REVERSED	|generic|tr_E9PVY8_E9PVY8_MOUSE__chr4_-1_123457872_123457942_ENSMUST00000106220_REVERSED|
"""index: 6538, intensity: 12653.0, mobility: 1.115"""	-0.354862	0.157725	0.81388	RKFWFDSYLRAHISIQVSPCVPEKAQFATMWSASHIDFVTKGCH	generic|IP_862993_TX=10090_REVERSED|
"""index: 21791, intensity: 3502.0, mobility: 1.182"""	-0.354888	0.158048	0.81394	FYQQAPGPQGTCERPPCRRHSPCYQAGAPHGPFASSPAPR	generic|IP_1087808_TX=10090_REVERSED|
"""index: 2902, intensity: 3231.0, mobility: 0.880"""	-0.354957	0.158269	0.814098	PHMLETIAVL	generic|sp_Q99L20_GSTT3_MOUSE__II_1152021_REVERSED	|generic|tr_Q9DCY6_Q9DCY6_MOUSE_REVERSED	|generic|sp_Q64471_GSTT1_MOUSE_REVERSED	|generic|tr_D3Z3X5_D3Z3X5_MOUSE_REVERSED|
"""index: 16616, intensity: 4655.0, mobility: 0.983"""	-0.355428	0.158541	0.815168	TYVYVYINHLITNNYVYIHIYMYVYIH	generic|IP_968025_TX=10090_REVERSED|
"""index: 13215, intensity: 11272.0, mobility: 1.149"""	-0.355488	0.158863	0.815304	SGQQNTAAAAAAAAAAHQQA	generic|sp_Q8BHJ5_TBL1R_MOUSE__chr14_-1_39472911_39472940_ENSMUST00000166968__II_626521_REVERSED	|generic|tr_A0A0J9YV90_A0A0J9YV90_MOUSE__chr14_-1_39472911_39472940_ENSMUST00000166968_REVERSED	|generic|chr3_1_22189804_22190064_ENSMUST00000201509_REVERSED	|generic|tr_A0A0J9YUE3_A0A0J9YUE3_MOUSE__chr14_-1_39472911_39472940_ENSMUST00000166968_REVERSED|
"""index: 3765, intensity: 3703.0, mobility: 0.953"""	-0.355523	0.159186	0.815385	VAPRQLENTIW	generic|IP_870539_TX=10090_REVERSED|
"""index: 1954, intensity: 3343.0, mobility: 0.814"""	-0.35581	0.159509	0.816036	MEKTYQEVQETLMKI	generic|tr_E9Q9M0_E9Q9M0_MOUSE__chr10_1_100551839_100551976_ENSMUST00000218000_REVERSED	|generic|sp_Q6A078_CE290_MOUSE__chr10_1_100551839_100551976_ENSMUST00000218000_REVERSED|
"""index: 24418, intensity: 3109.0, mobility: 1.233"""	-0.35585	0.159781	0.816127	QIAGSTILFSGTDSFTSTQD	generic|tr_Q60647_Q60647_MOUSE_REVERSED|
"""index: 10247, intensity: 3697.0, mobility: 1.013"""	-0.355967	0.160103	0.816393	QLNLATQDLDIIDQGLRNGFIYPEMFRHRCGAKH	generic|sp_Q924T2_RT02_MOUSE__II_1012840_REVERSED	|generic|tr_Q8BQ99_Q8BQ99_MOUSE__II_1012833_REVERSED|
"""index: 8836, intensity: 186275.0, mobility: 0.992"""	-0.35606	0.160426	0.816605	NTASCTFIGADEPFSEAIVLTCIEEPEATSRPK	generic|tr_K0BWC3_K0BWC3_MOUSE__II_863505_REVERSED	|generic|sp_Q9ET54_PALLD_MOUSE__II_863505_REVERSED	|generic|sp_Q9ET54-2_PALLD_MOUSE__II_863505_REVERSED	|generic|sp_Q9ET54-4_PALLD_MOUSE__II_863505_REVERSED	|generic|sp_Q9ET54-6_PALLD_MOUSE__II_863505_REVERSED|
"""index: 1147, intensity: 3529.0, mobility: 0.877"""	-0.356073	0.160645	0.816633	IEPVDTWDGI	generic|tr_Q8BVB4_Q8BVB4_MOUSE_REVERSED|
"""index: 3264, intensity: 4212.0, mobility: 0.931"""	-0.356385	0.160968	0.817341	TLGSMPAPIEPEWHKLVP	generic|tr_Q6SR48_Q6SR48_MOUSE_REVERSED|
"""index: 22335, intensity: 6545.0, mobility: 0.904"""	-0.356617	0.161134	0.817867	DVSNLYSYKV	generic|IP_956409_TX=10090_REVERSED|
"""index: 23085, intensity: 15667.0, mobility: 1.099"""	-0.357266	0.161405	0.819337	EITWDLYPSTFVQQWGSSEKIRYCVAFHAYAAVIWNHHGAVILV	generic|sp_Q8BFX3_KCTD3_MOUSE__chr1_-1_188976607_188976642_ENSMUST00000193143__II_1024822_REVERSED	|generic|II_1024806_TX=10090_REVERSED	|generic|tr_A0A0A6YX67_A0A0A6YX67_MOUSE__chr1_-1_188976607_188976642_ENSMUST00000193143_REVERSED	|generic|sp_Q8BFX3-2_KCTD3_MOUSE__chr1_-1_188981336_188981377_ENSMUST00000085678_REVERSED|
"""index: 8974, intensity: 3639.0, mobility: 0.864"""	-0.357509	0.161727	0.819886	RIPASLQSPFHHEKIY	generic|IP_1121555_TX=10090_REVERSED|
"""index: 3173, intensity: 2561.0, mobility: 1.035"""	-0.357545	0.161945	0.819968	VTGTSSQVPYDNDSI	generic|sp_P97326_CADH6_MOUSE__chr15_-1_13060103_13060219_ENSMUST00000226917__II_3483426_REVERSED	|generic|tr_Q3KNZ1_Q3KNZ1_MOUSE__chr15_-1_13060103_13060219_ENSMUST00000226917__II_3483426_REVERSED|
"""index: 4119, intensity: 2630.0, mobility: 0.827"""	-0.357701	0.162214	0.820318	WKRNANTGKGTPIQH	generic|IP_970927_TX=10090_REVERSED|
"""index: 24683, intensity: 4118.0, mobility: 1.223"""	-0.357868	0.162484	0.820696	QRLSRKSCGGHLGTLEAVM	generic|IP_1055370_TX=10090_REVERSED|
"""index: 9007, intensity: 7804.0, mobility: 1.081"""	-0.358112	0.162806	0.821246	WDAVFEQQLKEVLMKEIRFHLQSELQHYLNAMLQGDKNAML	generic|tr_A2AUG7_A2AUG7_MOUSE_REVERSED	|generic|tr_Q8K395_Q8K395_MOUSE_REVERSED	|generic|tr_Q149D1_Q149D1_MOUSE_REVERSED|
"""index: 6413, intensity: 14060.0, mobility: 0.985"""	-0.358402	0.163127	0.821901	MPPDQSMYNQQLTLQSSPMLTEWSRSPNGQDSGHKDE	generic|IP_993142_TX=10090_REVERSED|
"""index: 7872, intensity: 6459.0, mobility: 0.912"""	-0.358424	0.163397	0.821949	QRWLMFQPM	generic|IP_1006084_TX=10090_REVERSED	|generic|chr2_1_80617493_80617645_ENSMUST00000028384_REVERSED|
"""index: 2849, intensity: 4762.0, mobility: 0.806"""	-0.359029	0.163718	0.823312	NQCSELSFAEGRPDL	generic|sp_O08852_PKD1_MOUSE__chr17_1_24593294_24593350_ENSMUST00000227107__II_3488744_REVERSED|
"""index: 8846, intensity: 13676.0, mobility: 1.082"""	-0.359129	0.16404	0.823536	ERELAQERERERERERERERERERERERQRKSEGEQR	generic|IP_946220_TX=10090_REVERSED|
"""index: 23291, intensity: 12426.0, mobility: 1.065"""	-0.359184	0.164309	0.82366	QYGSTQVCPLGMVEQMPRVF	generic|sp_Q7TQG0_ZBTB5_MOUSE_REVERSED|
"""index: 1521, intensity: 2681.0, mobility: 0.770"""	-0.359534	0.16463	0.824447	AQTIKQFTFNT	generic|tr_H3BL58_H3BL58_MOUSE_REVERSED|
"""index: 20854, intensity: 4125.0, mobility: 1.021"""	-0.359536	0.16474	0.824451	VQISVVEYVRNVMDDLMVSVNAVTMLRPFGMLLWSVTT	generic|sp_Q5DID3_UROL1_MOUSE_REVERSED	|generic|sp_Q5DID3-2_UROL1_MOUSE_REVERSED	|generic|sp_Q5DID3-3_UROL1_MOUSE_REVERSED|
"""index: 25328, intensity: 3838.0, mobility: 1.317"""	-0.360326	0.165061	0.826222	RGPRQFDFEPSKLSLAAPVR	generic|IP_3504040_TX=10090_REVERSED|
"""index: 2582, intensity: 2973.0, mobility: 0.785"""	-0.360389	0.165382	0.826364	KDVPLAPK	generic|tr_E9QLR8_E9QLR8_MOUSE__II_882704_REVERSED	|generic|tr_Q5SEK5_Q5SEK5_MOUSE__II_882704_REVERSED	|generic|tr_Q3UH62_Q3UH62_MOUSE_REVERSED	|generic|sp_Q924W6_TRI66_MOUSE_REVERSED	|generic|sp_Q924W6-2_TRI66_MOUSE_REVERSED	|generic|tr_E9PZP2_E9PZP2_MOUSE_REVERSED	|generic|tr_B2RQQ4_B2RQQ4_MOUSE_REVERSED|
"""index: 4502, intensity: 3549.0, mobility: 1.146"""	-0.360579	0.165703	0.82679	QRITDYELIAMRSLRQLFDSPAGTFPDSFV	generic|tr_F6QJK4_F6QJK4_MOUSE_REVERSED	|generic|tr_D3YUR1_D3YUR1_MOUSE_REVERSED|
"""index: 26254, intensity: 5415.0, mobility: 1.091"""	-0.360679	0.166024	0.827011	ETLFFFADLSQQVTVERRGGRECRGVQKPSEARPPCRLDPI	generic|tr_B2RR95_B2RR95_MOUSE_REVERSED|
"""index: 4658, intensity: 3250.0, mobility: 0.862"""	-0.360696	0.166239	0.827051	VLFSLARIFRHWRN	generic|chr19_-1_60773978_60775366_ENSMUST00000025955_REVERSED|
"""index: 22102, intensity: 5506.0, mobility: 0.873"""	-0.360815	0.166506	0.827318	LERDRWLVKRRCLLHKLYAFMP	generic|IP_872326_TX=10090_REVERSED|
"""index: 17960, intensity: 3242.0, mobility: 0.953"""	-0.361069	0.166827	0.827885	HHLHVRKYD	generic|IP_906378_TX=10090_REVERSED|
"""index: 14084, intensity: 3016.0, mobility: 0.861"""	-0.361139	0.167094	0.828041	QHSFTDFSYKGHYAGMGSAGVGGFP	generic|tr_A0A140LJF9_A0A140LJF9_MOUSE__II_1138270_REVERSED	|generic|tr_Q8BQ93_Q8BQ93_MOUSE_REVERSED	|generic|tr_B1AV77_B1AV77_MOUSE_REVERSED	|generic|tr_B1ATI0_B1ATI0_MOUSE_REVERSED	|generic|tr_Q3U7B5_Q3U7B5_MOUSE_REVERSED	|generic|sp_P47740_AL3A2_MOUSE_REVERSED	|generic|tr_Q8C3C9_Q8C3C9_MOUSE_REVERSED|
"""index: 23439, intensity: 4545.0, mobility: 1.121"""	-0.361279	0.167415	0.828354	KMEKNRLSYILPNLMSIMVTYFLSIVKNTNLSTYTSPQVYIFF	generic|IP_3496866_TX=10090_REVERSED|
"""index: 17620, intensity: 3190.0, mobility: 0.915"""	-0.361419	0.167736	0.828665	KKIYVMPEP	generic|IP_959685_TX=10090_REVERSED|
"""index: 15257, intensity: 55248.0, mobility: 1.115"""	-0.361437	0.167949	0.828706	QLAEKSQSNSRMLTRKVKQLYLQELCYRSLSRSQGVCEEVKKWFEM	generic|tr_B9EKU4_B9EKU4_MOUSE_REVERSED	|generic|tr_G3UX45_G3UX45_MOUSE_REVERSED	|generic|tr_E9Q7L1_E9Q7L1_MOUSE_REVERSED	|generic|tr_Q80U74_Q80U74_MOUSE_REVERSED|
"""index: 5486, intensity: 8899.0, mobility: 1.044"""	-0.361834	0.168215	0.829591	WGIFNNSYVQIYPACLDILIM	generic|IP_959985_TX=10090_REVERSED|
"""index: 4981, intensity: 2982.0, mobility: 0.922"""	-0.362036	0.168536	0.830041	ELHYVKDKVRMTMEYARIRK	generic|sp_P25801_RBTN2_MOUSE_REVERSED	|generic|tr_A2BHP1_A2BHP1_MOUSE_REVERSED	|generic|tr_A2BHP5_A2BHP5_MOUSE_REVERSED	|generic|tr_A2BHP3_A2BHP3_MOUSE_REVERSED	|generic|tr_A2BHP2_A2BHP2_MOUSE_REVERSED|
"""index: 3803, intensity: 16733.0, mobility: 0.956"""	-0.362068	0.168748	0.830112	LGPPHPLSLFTF	generic|sp_P97382_KCAB3_MOUSE__chr11_1_69331774_69331833_ENSMUST00000142328_REVERSED|
"""index: 8841, intensity: 84544.0, mobility: 1.091"""	-0.362172	0.168906	0.830344	SCVINEFTILPFRRPNAGYINCVMAAGVAIGAFGMQLAFVLRLFL	generic|IP_3479196_TX=10090_REVERSED|
"""index: 8437, intensity: 7346.0, mobility: 1.081"""	-0.363	0.169226	0.832185	EERLKSNSSKEEAPRPSTDEKT	generic|sp_Q8CJI4_H1FNT_MOUSE_REVERSED|
"""index: 12510, intensity: 3320.0, mobility: 0.919"""	-0.363176	0.169437	0.832575	MPKSSSIWNR	generic|IP_1115156_TX=10090_REVERSED|
"""index: 2976, intensity: 3188.0, mobility: 0.925"""	-0.363389	0.169703	0.833047	GPGTSVAEQHTQP	generic|sp_Q68FH0_PKP4_MOUSE__chr2_1_59354212_59354448_ENSMUST00000183359__II_1008434_REVERSED	|generic|II_1008437_TX=10090_REVERSED	|generic|II_1008438_TX=10090_REVERSED	|generic|tr_Q05D18_Q05D18_MOUSE__chr2_1_59334828_59334935_ENSMUST00000183359_REVERSED	|generic|tr_A2AS45_A2AS45_MOUSE__chr2_1_59354212_59354448_ENSMUST00000183359_REVERSED	|generic|tr_Q3UIX3_Q3UIX3_MOUSE__chr2_1_59334828_59334935_ENSMUST00000183359_REVERSED	|generic|tr_A2AS44_A2AS44_MOUSE__chr2_1_59334828_59334935_ENSMUST00000183359_REVERSED	|generic|tr_V9GXG7_V9GXG7_MOUSE_REVERSED	|generic|sp_Q68FH0-2_PKP4_MOUSE__chr2_1_59354212_59354448_ENSMUST00000183359_REVERSED	|generic|tr_V9GWY7_V9GWY7_MOUSE_REVERSED|
"""index: 25656, intensity: 11374.0, mobility: 1.323"""	-0.363875	0.170022	0.834126	PVLKRRKRQILL	generic|IP_3480764_TX=10090_REVERSED	|generic|IP_3480757_TX=10090_REVERSED	|generic|IP_3480760_TX=10090_REVERSED|
"""index: 17482, intensity: 2500.0, mobility: 1.046"""	-0.363919	0.170288	0.834221	SARLRSVPETRVT	generic|IP_990349_TX=10090_REVERSED|
"""index: 5016, intensity: 3297.0, mobility: 1.038"""	-0.364042	0.170607	0.834495	MKVCFQMGSTRYNYVTGKLQIQEGRVVSYPINMELFVDKFVK	generic|sp_CO5_HUMAN__REVERSED|
"""index: 23382, intensity: 21826.0, mobility: 1.104"""	-0.364094	0.170927	0.834609	AGPGGGTAVKSAEQLVGGLGQHLGATPTGWAAPAAPWNKQLVRGLGQH	generic|tr_Q8CEN4_Q8CEN4_MOUSE__chr17_-1_57023209_57023238_ENSMUST00000007814_REVERSED|
"""index: 16972, intensity: 2916.0, mobility: 1.134"""	-0.364466	0.171246	0.835431	PVDPQRLDHHLCQSPGQFCALPIAQ	generic|IP_896290_TX=10090_REVERSED|
"""index: 15136, intensity: 4396.0, mobility: 1.124"""	-0.364782	0.171565	0.836129	VIKEMKIMPMIALTEYLFYATKNCYYPI	generic|IP_1088999_TX=10090_REVERSED|
"""index: 16115, intensity: 3947.0, mobility: 0.978"""	-0.365057	0.171885	0.836736	CKRYVGFLLK	generic|IP_3478900_TX=10090_REVERSED|
"""index: 12486, intensity: 4999.0, mobility: 1.226"""	-0.365188	0.172149	0.837024	MDMLMRSHMSHLRGVSREMQSMDVRPFSSGLKLNR	generic|tr_A0A140LIY9_A0A140LIY9_MOUSE_REVERSED	|generic|sp_Q3V2A7_QRIC2_MOUSE_REVERSED|
"""index: 5394, intensity: 3491.0, mobility: 0.826"""	-0.365283	0.172469	0.837235	FDVALNLMQRILVFYE	generic|IP_1138971_TX=10090_REVERSED|
"""index: 22688, intensity: 5786.0, mobility: 0.919"""	-0.365397	0.172678	0.837486	KDKYVWTQR	generic|IP_1144380_TX=10090_REVERSED|
"""index: 18426, intensity: 3861.0, mobility: 1.083"""	-0.365778	0.172887	0.838323	QINEHSFGPRQPQFSIIKLTMLTQVPIM	generic|chr8_1_45819572_45820588_ENSMUST00000153798_REVERSED|
"""index: 12923, intensity: 2540.0, mobility: 1.104"""	-0.366388	0.173206	0.839663	WIMWDTISLHLHPPTLCAMQSTPYAMIQV	generic|IP_966565_TX=10090_REVERSED|
"""index: 13348, intensity: 3323.0, mobility: 0.925"""	-0.366652	0.173469	0.840242	SYSVLVTTITF	generic|tr_A2RRZ5_A2RRZ5_MOUSE_REVERSED	|generic|sp_Q8VGQ7_OL181_MOUSE_REVERSED|
"""index: 11811, intensity: 3737.0, mobility: 1.039"""	-0.36673	0.173622	0.840414	PRQLDPIWPTTPSSPSLLNTMN	generic|tr_S4R1F1_S4R1F1_MOUSE__II_921841_REVERSED	|generic|sp_E9Q7D5_ARHG5_MOUSE__II_921841_REVERSED|
"""index: 4965, intensity: 406794.0, mobility: 1.060"""	-0.367777	0.173941	0.842706	IGVSFGSTSCFLKRKSDTNNDTI	generic|tr_E9Q4H3_E9Q4H3_MOUSE_REVERSED	|generic|tr_E9QA94_E9QA94_MOUSE_REVERSED	|generic|tr_E9Q1Q5_E9Q1Q5_MOUSE_REVERSED	|generic|tr_G3UWI8_G3UWI8_MOUSE_REVERSED	|generic|tr_K9J7G6_K9J7G6_MOUSE_REVERSED	|generic|tr_K9J7F4_K9J7F4_MOUSE_REVERSED|
"""index: 15217, intensity: 3064.0, mobility: 1.012"""	-0.367953	0.174259	0.843088	LFFFFFFAFAFCIFFLFFFLF	generic|tr_Q9D4Y9_Q9D4Y9_MOUSE__IP_1071233_REVERSED|
"""index: 22097, intensity: 8702.0, mobility: 1.159"""	-0.368021	0.174467	0.843239	VNFIYLWDSFRPYSNLEATRDSPTVSLKSQQQKCIYKVLK	generic|tr_Q5SXE4_Q5SXE4_MOUSE_REVERSED	|generic|sp_Q61097_KSR1_MOUSE_REVERSED	|generic|sp_Q61097-2_KSR1_MOUSE_REVERSED	|generic|tr_A0A140LHS5_A0A140LHS5_MOUSE_REVERSED|
"""index: 24750, intensity: 3842.0, mobility: 1.223"""	-0.368247	0.174618	0.84373	KPVSIDVDAKPMNVDLEPGEGKLSPMSFKPLPIKPMK	generic|tr_Q6UL10_Q6UL10_MOUSE_REVERSED	|generic|tr_Q61484_Q61484_MOUSE_REVERSED|
"""index: 13639, intensity: 16988.0, mobility: 1.028"""	-0.368996	0.174936	0.845362	IYVNFFFERELERIQFKSYPCRKKRTRPA	generic|sp_P31313_HXC11_MOUSE_REVERSED|
"""index: 16164, intensity: 4362.0, mobility: 0.817"""	-0.369113	0.175254	0.845616	DGDFMNKL	generic|tr_A0A5F8MQ25_A0A5F8MQ25_MOUSE__chr15_1_89275453_89275521_ENSMUST00000226875_REVERSED	|generic|tr_Q6A018_Q6A018_MOUSE__chr15_1_89275453_89275521_ENSMUST00000226875_REVERSED	|generic|tr_G3X9K4_G3X9K4_MOUSE__chr15_1_89275453_89275521_ENSMUST00000226875_REVERSED	|generic|sp_Q8R3Q2_PP6R2_MOUSE__chr15_1_89275453_89275521_ENSMUST00000226875_REVERSED|
"""index: 8821, intensity: 120114.0, mobility: 1.070"""	-0.369228	0.175517	0.845867	QPTVLHPSYSTPKGPSPLMPAASCPNIRKEKQRRNCFWVRIVE	generic|sp_Q00196_PO2F2_MOUSE_REVERSED	|generic|sp_Q00196-2_PO2F2_MOUSE_REVERSED	|generic|sp_Q00196-3_PO2F2_MOUSE_REVERSED	|generic|sp_Q00196-4_PO2F2_MOUSE_REVERSED	|generic|sp_Q00196-5_PO2F2_MOUSE_REVERSED	|generic|sp_Q00196-6_PO2F2_MOUSE_REVERSED	|generic|sp_Q00196-7_PO2F2_MOUSE_REVERSED	|generic|tr_H3BKB7_H3BKB7_MOUSE_REVERSED|
"""index: 2160, intensity: 2913.0, mobility: 0.919"""	-0.369561	0.175779	0.846589	APHLTLLISSCC	generic|IP_870983_TX=10090_REVERSED|
"""index: 25486, intensity: 5245.0, mobility: 1.270"""	-0.369913	0.176097	0.847352	MIKTYIRYWSALIVEP	generic|sp_A6X919_D19L1_MOUSE__chr9_-1_24421077_24421154_ENSMUST00000152480_REVERSED|
"""index: 15135, intensity: 12348.0, mobility: 0.789"""	-0.369919	0.176358	0.847366	QQQQQHHDHFQQQQQQQHHHHHDHFQ	generic|tr_H8ZX57_H8ZX57_MOUSE_REVERSED|
"""index: 22295, intensity: 8272.0, mobility: 1.119"""	-0.369996	0.176676	0.847533	VLNGSGRPCLKQFLRLSKFTQFLNEEKLSWAPYLIE	generic|tr_A0A1G5SLL0_A0A1G5SLL0_MOUSE_REVERSED	|generic|sp_A1Z198_NL1B2_MOUSE_REVERSED|
"""index: 23050, intensity: 4530.0, mobility: 1.350"""	-0.370072	0.176938	0.847697	LFYKIIFCMQNIKVRMNFD	generic|IP_1120149_TX=10090_REVERSED|
"""index: 8473, intensity: 9523.0, mobility: 0.960"""	-0.370458	0.177255	0.848534	SPSAMAALGLFRNQYLNKAAELQ	generic|tr_A0A1Y7VJ41_A0A1Y7VJ41_MOUSE__II_3475020_REVERSED	|generic|sp_Q8K4P8-3_HECW1_MOUSE__chr13_-1_14322474_14322608_ENSMUST00000221863_REVERSED|
"""index: 23457, intensity: 3648.0, mobility: 1.334"""	-0.370474	0.177573	0.848567	ENYTIIRKPDQKQLNWISE	generic|sp_Q5F2E7_NUFP2_MOUSE_REVERSED|
"""index: 9269, intensity: 3621.0, mobility: 1.147"""	-0.370564	0.177721	0.848761	ISKLKEALETNEQCLKMNRESQQEIQTQIDTLTTQFHSTIEK	generic|sp_Q8VBT1_TXLNB_MOUSE_REVERSED|
"""index: 1199, intensity: 2681.0, mobility: 0.914"""	-0.370803	0.177982	0.849279	QLSQQTQPRM	generic|IP_866480_TX=10090_REVERSED|
"""index: 12717, intensity: 3574.0, mobility: 1.055"""	-0.370887	0.178243	0.84946	EEAFKEADNVMREIEEPTLRNQDNTI	generic|tr_Q3TWF2_Q3TWF2_MOUSE__chr2_1_34772337_34772450_ENSMUST00000137145__II_1010748_REVERSED	|generic|sp_P20029_BIP_MOUSE__chr2_1_34772337_34772450_ENSMUST00000137145__II_1010748_REVERSED	|generic|tr_Q3U6V3_Q3U6V3_MOUSE__chr2_1_34772337_34772450_ENSMUST00000137145__II_1010748_REVERSED	|generic|tr_Q3TI47_Q3TI47_MOUSE__chr2_1_34772337_34772450_ENSMUST00000137145__II_1010748_REVERSED	|generic|tr_Q3U7T8_Q3U7T8_MOUSE__chr2_1_34772337_34772450_ENSMUST00000137145__II_1010748_REVERSED	|generic|tr_Q3U9G2_Q3U9G2_MOUSE__chr2_1_34772337_34772450_ENSMUST00000137145__II_1010748_REVERSED	|generic|tr_Q3TKF8_Q3TKF8_MOUSE__chr2_1_34772337_34772450_ENSMUST00000137145__II_1010748_REVERSED	|generic|tr_Q9DC41_Q9DC41_MOUSE__chr2_1_34772337_34772450_ENSMUST00000137145__II_1010748_REVERSED|
"""index: 5398, intensity: 3998.0, mobility: 0.883"""	-0.371564	0.17856	0.850921	QSPLDQPLEPQLSLSKSPGMQVS	generic|IP_1069939_TX=10090_REVERSED|
"""index: 6432, intensity: 2784.0, mobility: 1.134"""	-0.371567	0.178877	0.850926	DPAMFTGYKAMGIEYPSFEVWDAFMLESVDP	generic|sp_P47713_PA24A_MOUSE_REVERSED	|generic|tr_Q9DBX5_Q9DBX5_MOUSE_REVERSED|
"""index: 10662, intensity: 3131.0, mobility: 0.909"""	-0.371595	0.179138	0.850987	MLSCTMPSTIIMYLLPQCIAV	generic|tr_Q8VFB3_Q8VFB3_MOUSE_REVERSED	|generic|tr_Q7TRD8_Q7TRD8_MOUSE_REVERSED	|generic|tr_E9Q843_E9Q843_MOUSE_REVERSED|
"""index: 22710, intensity: 11092.0, mobility: 1.163"""	-0.372243	0.179398	0.852382	MPTKLHPDLLTLFIIMYNGMLSLIYNFFLFLFIPIQ	generic|tr_Q8VFI1_Q8VFI1_MOUSE__II_3469737_REVERSED|
"""index: 663, intensity: 3536.0, mobility: 0.832"""	-0.372543	0.179658	0.853026	LEGQSSIVATSNHRPD	generic|sp_Q60519_SEM5B_MOUSE__chr16_1_35663213_35663275_ENSMUST00000128966__II_1076241_REVERSED	|generic|sp_Q60519-3_SEM5B_MOUSE__chr16_1_35663213_35663275_ENSMUST00000128966__II_1076241_REVERSED	|generic|II_1076244_TX=10090_REVERSED	|generic|sp_Q60519-2_SEM5B_MOUSE__chr16_1_35647268_35647333_ENSMUST00000133554_REVERSED|
"""index: 31, intensity: 6650.0, mobility: 0.997"""	-0.372682	0.179975	0.853324	KLQNLEERIATN	generic|tr_Q6GQV8_Q6GQV8_MOUSE_REVERSED	|generic|tr_Q8C714_Q8C714_MOUSE_REVERSED	|generic|tr_A0A0R4J0J8_A0A0R4J0J8_MOUSE_REVERSED	|generic|sp_Q2KN98_CYTSA_MOUSE_REVERSED|
"""index: 2166, intensity: 3901.0, mobility: 0.952"""	-0.372726	0.180234	0.853419	GSSLVYRFDEPYFTTNKASGRSQSVHSRSM	generic|IP_907369_TX=10090_REVERSED|
"""index: 3622, intensity: 18001.0, mobility: 0.880"""	-0.37318	0.180494	0.854392	KKETLFSSFSAMIYGTFNMVKIKKAHC	generic|IP_975337_TX=10090_REVERSED|
"""index: 9691, intensity: 3083.0, mobility: 0.788"""	-0.373527	0.180811	0.855135	VTTGRTPK	generic|tr_D3YW04_D3YW04_MOUSE_REVERSED	|generic|sp_Q9D6I7_DIK1A_MOUSE_REVERSED|
"""index: 4313, intensity: 2622.0, mobility: 1.054"""	-0.373645	0.181127	0.855386	PWGPWSSSLYPM	generic|IP_934119_TX=10090_REVERSED|
"""index: 141, intensity: 13129.0, mobility: 0.996"""	-0.374112	0.181444	0.856384	VTLGVSLFSFIY	generic|IP_1017402_TX=10090_REVERSED|
"""index: 21441, intensity: 2504.0, mobility: 1.218"""	-0.374177	0.181761	0.856524	EEMREEFEQRAKEVSLMEKELEDMDGKRKKYHK	generic|sp_Q9CU62_SMC1A_MOUSE__chrX_1_152037591_152037701_ENSMUST00000135172__II_829704_REVERSED	|generic|tr_A0JLM6_A0JLM6_MOUSE__chrX_1_152026550_152026774_ENSMUST00000145518_REVERSED|
"""index: 17702, intensity: 4025.0, mobility: 1.072"""	-0.374188	0.18202	0.856545	RDGLLWECAANQQNNNVRLADIVEKEDFGMEML	generic|sp_Q8VDI7_UBAC1_MOUSE__II_1016384_REVERSED	|generic|tr_F6Z1E7_F6Z1E7_MOUSE_REVERSED|
"""index: 16874, intensity: 3134.0, mobility: 1.021"""	-0.374409	0.182336	0.857017	FVALPVLLKDWQ	generic|IP_1045256_TX=10090_REVERSED|
"""index: 18669, intensity: 17183.0, mobility: 1.011"""	-0.374801	0.182653	0.857853	QVFTHIANKPK	generic|sp_CATA_HUMAN__REVERSED|
"""index: 22402, intensity: 26411.0, mobility: 0.878"""	-0.374863	0.182738	0.857985	TVNQTRTTAALGVTLILMS	generic|tr_Q8BHS0_Q8BHS0_MOUSE__II_836076_REVERSED	|generic|sp_Q8BHW5_T255A_MOUSE__chrX_-1_38224577_38224669_ENSMUST00000155848__II_836077_REVERSED	|generic|sp_Q8BHW5-2_T255A_MOUSE__chrX_-1_38224577_38224669_ENSMUST00000155848__II_836077_REVERSED	|generic|chrX_-1_38245689_38245811_ENSMUST00000155848_REVERSED	|generic|sp_Q8BHW5-3_T255A_MOUSE__chrX_-1_38224577_38224669_ENSMUST00000155848_REVERSED|
"""index: 2870, intensity: 2595.0, mobility: 1.067"""	-0.375239	0.182996	0.858783	SLIEPASSEMSFMFM	generic|IP_3489800_TX=10090_REVERSED|
"""index: 14770, intensity: 40620.0, mobility: 0.872"""	-0.375379	0.183254	0.859082	VRASRPNSF	generic|tr_A0A1W2P841_A0A1W2P841_MOUSE_REVERSED	|generic|tr_A0A1W2P7Y0_A0A1W2P7Y0_MOUSE_REVERSED	|generic|sp_Q9D279_MISP_MOUSE_REVERSED|
"""index: 8344, intensity: 8131.0, mobility: 1.083"""	-0.375491	0.18357	0.85932	ELLMINEARYRPEPRIMMSMRAHQSLPRKYGVASVPRKMMQ	generic|tr_Q3TSM7_Q3TSM7_MOUSE__chr2_1_153329660_153329758_ENSMUST00000028977__IP_997338_REVERSED	|generic|tr_Q80U27_Q80U27_MOUSE_REVERSED	|generic|tr_Q3UFZ8_Q3UFZ8_MOUSE_REVERSED	|generic|tr_Q3UHC4_Q3UHC4_MOUSE_REVERSED	|generic|tr_Q8BNH4_Q8BNH4_MOUSE_REVERSED|
"""index: 12157, intensity: 2985.0, mobility: 1.111"""	-0.375684	0.18377	0.859728	RDIIEDQQAPPLRAWEPGYKERIKEKDQMIKRAMPSLSSFYT	generic|sp_Q8C3W1_CA198_MOUSE_REVERSED|
"""index: 12015, intensity: 4587.0, mobility: 0.941"""	-0.375918	0.184086	0.860226	QSEKDEENGDERPQRQLPPGRRFRPRYGRYM	generic|IP_903132_TX=10090_REVERSED|
"""index: 6836, intensity: 5351.0, mobility: 1.080"""	-0.376055	0.184343	0.860516	KLQNTNLLEPYKVLMRALYEGLEQDNLNEYPAQRSEVDPIWA	generic|sp_Q03517_SCG2_MOUSE_REVERSED	|generic|tr_Q4W8U9_Q4W8U9_MOUSE_REVERSED|
"""index: 19553, intensity: 2661.0, mobility: 0.956"""	-0.376348	0.184601	0.861136	QKQMRTRTST	generic|tr_Q3UFM7_Q3UFM7_MOUSE__II_1089898_REVERSED	|generic|tr_Q3V0V3_Q3V0V3_MOUSE__chr14_-1_73199178_73199291_ENSMUST00000168495__II_1089898_REVERSED	|generic|tr_Q3URY9_Q3URY9_MOUSE__chr14_-1_73199178_73199291_ENSMUST00000168495__II_1089898_REVERSED	|generic|tr_Q3UJG1_Q3UJG1_MOUSE__chr14_-1_73199178_73199291_ENSMUST00000168495__II_1089898_REVERSED	|generic|sp_P13405_RB_MOUSE__chr14_-1_73199178_73199291_ENSMUST00000168495__II_1089898_REVERSED|
"""index: 23640, intensity: 7616.0, mobility: 1.367"""	-0.376373	0.184882	0.861189	QIESQSSLEVSELKQKRN	generic|tr_A0A1L1SUS8_A0A1L1SUS8_MOUSE__II_844491_REVERSED	|generic|sp_Q3UPP8-2_CEP63_MOUSE__II_844491_REVERSED	|generic|tr_U5KVR9_U5KVR9_MOUSE_REVERSED	|generic|sp_Q3UPP8_CEP63_MOUSE_REVERSED	|generic|sp_Q3UPP8-3_CEP63_MOUSE_REVERSED	|generic|tr_F8VPJ7_F8VPJ7_MOUSE_REVERSED|
"""index: 15044, intensity: 4517.0, mobility: 0.907"""	-0.376377	0.184882	0.861196	ATDMIHRTPS	generic|IP_867474_TX=10090_REVERSED|
"""index: 20520, intensity: 4067.0, mobility: 1.093"""	-0.377066	0.18508	0.862652	AARHMHLQRLSAQGPCSSMKPL	generic|IP_848747_TX=10090_REVERSED|
"""index: 11967, intensity: 3665.0, mobility: 1.193"""	-0.378046	0.185395	0.864716	AFMHELALMARHNKDGIATLFALAVHVTFE	generic|tr_A0A0A6YWC4_A0A0A6YWC4_MOUSE__II_1105767_REVERSED	|generic|sp_Q61115_PTC1_MOUSE__II_1105767_REVERSED|
"""index: 13898, intensity: 349896.0, mobility: 0.924"""	-0.378072	0.18571	0.864771	EELAQLVEKVEDKAADNESQLHS	generic|sp_P33175_KIF5A_MOUSE__chr10_-1_127242653_127242778_ENSMUST00000218298_REVERSED|
"""index: 13295, intensity: 5541.0, mobility: 0.877"""	-0.37814	0.185966	0.864914	TLMVLLLTPFLVLFVSMGK	generic|tr_D3YVG2_D3YVG2_MOUSE_REVERSED	|generic|tr_A0A0R4J1T4_A0A0R4J1T4_MOUSE_REVERSED	|generic|tr_E9Q8Y9_E9Q8Y9_MOUSE_REVERSED	|generic|tr_D3YVI4_D3YVI4_MOUSE_REVERSED	|generic|sp_Q80XG9_LRRT4_MOUSE_REVERSED	|generic|sp_Q80XG9-2_LRRT4_MOUSE_REVERSED|
"""index: 22643, intensity: 7303.0, mobility: 1.038"""	-0.378302	0.186164	0.865255	GRAPGRSSPHHRRRAMATARPR	generic|chr11_1_97362514_97362642_ENSMUST00000238729_REVERSED|
"""index: 13588, intensity: 2879.0, mobility: 0.985"""	-0.378619	0.186478	0.865918	ESGFDGGAEKKSGKGGERSKK	generic|tr_B9EJ77_B9EJ77_MOUSE__chr2_1_59843827_59844123_ENSMUST00000147650__II_1008386_REVERSED	|generic|sp_Q0VGY8_TANC1_MOUSE__chr2_1_59843827_59844123_ENSMUST00000147650__II_1008386_REVERSED	|generic|tr_E9QAF9_E9QAF9_MOUSE__chr2_1_59843827_59844123_ENSMUST00000147650__II_1008386_REVERSED|
"""index: 7966, intensity: 2662.0, mobility: 1.088"""	-0.378646	0.186675	0.865975	SYNYWRRYIEKDLSYAMMYASIFGML	generic|IP_904175_TX=10090_REVERSED|
"""index: 25331, intensity: 5001.0, mobility: 1.536"""	-0.379065	0.186989	0.866853	ERRNHEERHQHKKKKKKKKKKK	generic|IP_3503537_TX=10090_REVERSED|
"""index: 5823, intensity: 3217.0, mobility: 1.064"""	-0.379148	0.187245	0.867028	QLERRAAEEAMQSARLKEECQEKESQRWVDREVKMKELDSL	generic|sp_Q9D5R3-2_CEP83_MOUSE_REVERSED	|generic|sp_Q9D5R3_CEP83_MOUSE__chr10_1_94719019_94719123_ENSMUST00000220052_REVERSED|
"""index: 18400, intensity: 37978.0, mobility: 1.147"""	-0.379421	0.187559	0.867598	TKEQPYKLLITQTKGCYKGSANGGSTSYLVQHA	generic|tr_A0A286YDF5_A0A286YDF5_MOUSE__chr15_-1_38501570_38501599_ENSMUST00000065308__II_3464579_REVERSED	|generic|tr_B9EK95_B9EK95_MOUSE__chr15_-1_38501570_38501599_ENSMUST00000065308__II_3464579_REVERSED	|generic|sp_Q69ZN7_MYOF_MOUSE__chr15_-1_38501570_38501599_ENSMUST00000065308__II_3464579_REVERSED	|generic|sp_Q69ZN7-4_MYOF_MOUSE__chr15_-1_38501570_38501599_ENSMUST00000065308__II_3464579_REVERSED	|generic|tr_E9Q390_E9Q390_MOUSE__chr15_-1_38501570_38501599_ENSMUST00000065308__II_3464579_REVERSED	|generic|tr_A0A286YCZ3_A0A286YCZ3_MOUSE__chr15_-1_38501570_38501599_ENSMUST00000065308__II_3464579_REVERSED	|generic|sp_Q69ZN7-2_MYOF_MOUSE_REVERSED|
"""index: 23035, intensity: 8922.0, mobility: 1.167"""	-0.379447	0.187696	0.867652	QIGHHTVMWQHVNLRNSVIGQLLVVSGRGDTVLQWCIRLLTHPI	generic|IP_916123_TX=10090_REVERSED|
"""index: 19875, intensity: 3568.0, mobility: 0.888"""	-0.38008	0.18801	0.868973	KEGTHRRIHKQL	generic|tr_Q05C34_Q05C34_MOUSE_REVERSED	|generic|tr_J3QK55_J3QK55_MOUSE_REVERSED|
"""index: 11020, intensity: 3566.0, mobility: 0.968"""	-0.380293	0.188324	0.869416	AYRASDKRPDVFVVHFRPQYRHMSNLI	generic|sp_Q810F8_TBX10_MOUSE_REVERSED	|generic|sp_Q810F8-2_TBX10_MOUSE_REVERSED|
"""index: 7743, intensity: 166221.0, mobility: 0.812"""	-0.380349	0.188579	0.869534	FLLVIEAEFVSCITPNMEP	generic|sp_Q3UJK4_GTPB2_MOUSE__chr17_1_46165798_46166001_ENSMUST00000169383__II_1063715_REVERSED	|generic|tr_F7A4M1_F7A4M1_MOUSE__II_1063730_REVERSED	|generic|tr_E9QA45_E9QA45_MOUSE__chr17_1_46165798_46166001_ENSMUST00000169383_REVERSED|
"""index: 18719, intensity: 5155.0, mobility: 0.903"""	-0.381082	0.188656	0.871059	KTPYTPPRN	generic|tr_A0A1Y7VNP4_A0A1Y7VNP4_MOUSE__II_3473221_REVERSED	|generic|tr_Q3TKY2_Q3TKY2_MOUSE__chr12_1_111544571_111544618_ENSMUST00000222757__II_3471141_REVERSED	|generic|tr_Q8BVV6_Q8BVV6_MOUSE__chr12_1_111544571_111544618_ENSMUST00000222757__II_3471141_REVERSED	|generic|tr_Q3TQR3_Q3TQR3_MOUSE__chr12_1_111544571_111544618_ENSMUST00000222757__II_3471141_REVERSED	|generic|tr_Q6PHA6_Q6PHA6_MOUSE_REVERSED	|generic|tr_Q05C65_Q05C65_MOUSE_REVERSED	|generic|tr_A0A1Y7VJG2_A0A1Y7VJG2_MOUSE_REVERSED	|generic|tr_Q05CM5_Q05CM5_MOUSE_REVERSED	|generic|tr_Q3TT65_Q3TT65_MOUSE_REVERSED	|generic|tr_Q05CY6_Q05CY6_MOUSE_REVERSED|
"""index: 8436, intensity: 5740.0, mobility: 1.169"""	-0.381485	0.188969	0.871894	PYDRKRATDITPIPMSEGGISDMPKRKRDEAARSEKFASELRI	generic|tr_Q8VE76_Q8VE76_MOUSE_REVERSED|
"""index: 11499, intensity: 4306.0, mobility: 1.033"""	-0.38153	0.189282	0.871987	LQVCGSWLGLRGKSVPDYGGRYG	generic|IP_993105_TX=10090_REVERSED|
"""index: 24928, intensity: 3101.0, mobility: 1.118"""	-0.381722	0.189596	0.872384	VPRCPSSVPTAVSSDGRAAAAAAAAAALV	generic|sp_Q3TPJ7_MIDN_MOUSE_REVERSED	|generic|sp_Q3TPJ7-2_MIDN_MOUSE_REVERSED	|generic|sp_Q3TPJ7-3_MIDN_MOUSE_REVERSED	|generic|tr_D3Z7H2_D3Z7H2_MOUSE_REVERSED|
"""index: 3194, intensity: 3348.0, mobility: 0.803"""	-0.381754	0.18985	0.87245	SKKEMPGSIRMHR	generic|IP_876368_TX=10090_REVERSED	|generic|IP_876360_TX=10090_REVERSED|
"""index: 20691, intensity: 3088.0, mobility: 1.134"""	-0.381969	0.190163	0.872897	TSAPAVGNLVGQVHNAELAYNLIGALDGIHIWPFFQRGSGIPGGLGLR	generic|sp_Q5M8N4_D39U1_MOUSE_REVERSED|
"""index: 8934, intensity: 9886.0, mobility: 0.856"""	-0.382051	0.190476	0.873065	PFSVNVLPLPYEIFIFIHAHELF	generic|IP_1075436_TX=10090_REVERSED|
"""index: 18556, intensity: 7650.0, mobility: 1.016"""	-0.38292	0.19067	0.87486	ERAKQAMERLK	generic|tr_A0A0B4J1E2_A0A0B4J1E2_MOUSE__chr12_-1_87450518_87450655_ENSMUST00000222579_REVERSED	|generic|tr_Q9CV75_Q9CV75_MOUSE_REVERSED	|generic|sp_Q9CSN1_SNW1_MOUSE__chr12_-1_87450518_87450655_ENSMUST00000222579_REVERSED|
"""index: 15898, intensity: 4941.0, mobility: 1.072"""	-0.38362	0.190864	0.876299	KCKYPKEGTHMRMHGQYTTHYIFAKG	generic|tr_F7APL9_F7APL9_MOUSE__II_851818_REVERSED	|generic|tr_Q3UVL3_Q3UVL3_MOUSE__II_851818_REVERSED|
"""index: 641, intensity: 3292.0, mobility: 0.877"""	-0.383982	0.191057	0.877043	TQRRSMSDSDDKAFKQAISQCCPFSQ	generic|tr_Q3UEE1_Q3UEE1_MOUSE_REVERSED	|generic|sp_Q62463_V1AR_MOUSE_REVERSED|
"""index: 10497, intensity: 4702.0, mobility: 0.959"""	-0.38418	0.19125	0.877447	MTSNVRVNTVSGYAPTFVS	generic|sp_Q8CB96_RASF4_MOUSE_REVERSED	|generic|sp_Q8CB96-2_RASF4_MOUSE_REVERSED|
"""index: 15461, intensity: 3873.0, mobility: 0.995"""	-0.384317	0.191562	0.877729	RTGDGRPIPGIEW	generic|IP_874968_TX=10090_REVERSED|
"""index: 5756, intensity: 98910.0, mobility: 0.874"""	-0.384513	0.191815	0.87813	GGGGSSGAGGAGGAGPGPPSLLEAEFLPQDILLG	generic|sp_Q5ND04_HSF5_MOUSE_REVERSED|
"""index: 15225, intensity: 3730.0, mobility: 0.907"""	-0.384701	0.192067	0.878515	RNETTIRL	generic|chr6_-1_84860631_84860717_ENSMUST00000160197__IP_912868_TX=10090_REVERSED	|generic|chr6_-1_84860207_84908213_ENSMUST00000160197__IP_912868_TX=10090_REVERSED|
"""index: 5107, intensity: 5659.0, mobility: 0.995"""	-0.385099	0.19226	0.879329	YPVCRFAVGLGDREPLPPVKEM	generic|IP_1098364_TX=10090_REVERSED|
"""index: 4705, intensity: 3352.0, mobility: 0.872"""	-0.385491	0.192512	0.880127	PSSITLPILYFTFVVAFF	generic|tr_A0A1L1STK0_A0A1L1STK0_MOUSE_REVERSED	|generic|sp_Q640M6_GDPD5_MOUSE_REVERSED|
"""index: 22108, intensity: 3465.0, mobility: 0.910"""	-0.385729	0.192824	0.880613	WNDLCGYNYP	generic|sp_Q9ESG8_ZDH16_MOUSE__chr19_1_41943661_41943696_ENSMUST00000225968__II_3465035_REVERSED	|generic|tr_A0A286YCB5_A0A286YCB5_MOUSE_REVERSED|
"""index: 16687, intensity: 2844.0, mobility: 1.094"""	-0.385837	0.192955	0.880832	ATIRMHTTSKWSMRLMTMMWMILI	generic|IP_849815_TX=10090_REVERSED|
"""index: 4982, intensity: 449431.0, mobility: 1.083"""	-0.386154	0.193207	0.881476	EMIFCRIKNGGDQNCVPLLDMLVKYFYRLTFDIGMVAVTHGSSL	generic|sp_Q6PDJ1_CAHD1_MOUSE__II_959625_REVERSED	|generic|tr_Z4YK18_Z4YK18_MOUSE_REVERSED|
"""index: 10199, intensity: 2721.0, mobility: 1.187"""	-0.386422	0.193458	0.882021	AKTWRGDPLDRREVIYGTIKSGGDFAPQQWS	generic|tr_A0A5K1VVQ9_A0A5K1VVQ9_MOUSE__chr19_-1_7374046_7374075_ENSMUST00000237653__II_1006392_REVERSED	|generic|sp_A2ASS6_TITIN_MOUSE__chr19_-1_7374046_7374075_ENSMUST00000237653__II_1006392_REVERSED	|generic|sp_A2ASS6-2_TITIN_MOUSE__chr19_-1_7374046_7374075_ENSMUST00000237653__II_1006392_REVERSED	|generic|tr_A0A5K1VVQ1_A0A5K1VVQ1_MOUSE__chr19_-1_7374046_7374075_ENSMUST00000237653__II_1006392_REVERSED	|generic|tr_E9Q8K5_E9Q8K5_MOUSE__chr19_-1_7374046_7374075_ENSMUST00000237653__II_1006392_REVERSED	|generic|tr_E9Q8N1_E9Q8N1_MOUSE__chr19_-1_7374046_7374075_ENSMUST00000237653__II_1006392_REVERSED|
"""index: 23095, intensity: 8906.0, mobility: 1.043"""	-0.386888	0.193709	0.882965	AGNYPTVTLANVFFRLLWMIP	generic|tr_Q8C5N9_Q8C5N9_MOUSE_REVERSED	|generic|sp_O88736_DHB7_MOUSE_REVERSED|
"""index: 13038, intensity: 3218.0, mobility: 1.021"""	-0.387351	0.1939	0.883904	RPEQVVCAPLPFL	generic|IP_3486603_TX=10090_REVERSED|
"""index: 20281, intensity: 4413.0, mobility: 1.165"""	-0.387774	0.194151	0.884758	RNMRQHHRNLHIMMSVSTWAMIGLFIIDHSFRLFHMDVNVGSIS	generic|tr_Q8R2B9_Q8R2B9_MOUSE_REVERSED	|generic|tr_Q24JU6_Q24JU6_MOUSE_REVERSED|
"""index: 11243, intensity: 4558.0, mobility: 0.836"""	-0.388002	0.19428	0.885216	VVQGDTRL	generic|IP_833864_TX=10090_REVERSED|
"""index: 5339, intensity: 4045.0, mobility: 0.991"""	-0.388435	0.19447	0.886089	EESADLNYKSLDA	generic|tr_D3Z4U0_D3Z4U0_MOUSE__II_973375_REVERSED	|generic|sp_Q9R020_ZRAB2_MOUSE__II_973375_REVERSED	|generic|sp_Q9R020-2_ZRAB2_MOUSE_REVERSED	|generic|tr_A0A0H2UH20_A0A0H2UH20_MOUSE_REVERSED	|generic|tr_E9PUD0_E9PUD0_MOUSE_REVERSED|
"""index: 11956, intensity: 2504.0, mobility: 1.136"""	-0.388862	0.194668	0.886948	VVMDVVRTEMDQDVVEMVEEVVTVLVVVMTAVE	generic|IP_828335_TX=10090_REVERSED|
"""index: 24379, intensity: 22376.0, mobility: 0.898"""	-0.389218	0.194668	0.887661	TKLPLLPLGSSPDQVCRGLL	generic|sp_Q8R0W0_EPIPL_MOUSE_REVERSED	|generic|tr_A0A2I3BRT4_A0A2I3BRT4_MOUSE_REVERSED|
"""index: 23167, intensity: 6334.0, mobility: 1.152"""	-0.390339	0.194918	0.889902	SEPSSPLLGAAVQDQHWLQEALGNLV	generic|tr_B2RWG6_B2RWG6_MOUSE__II_956690_REVERSED|
"""index: 7211, intensity: 11016.0, mobility: 1.071"""	-0.390694	0.195228	0.890611	VTYMLPNVIAVYRDYAMMSLL	generic|tr_A2AT96_A2AT96_MOUSE_REVERSED|
"""index: 13957, intensity: 3020.0, mobility: 1.048"""	-0.390711	0.195538	0.890644	PTTRLFCVLPPPQPCQLCHSFP	generic|IP_3468762_TX=10090_REVERSED	|generic|IP_1142391_TX=10090_REVERSED|
"""index: 109, intensity: 8690.0, mobility: 0.761"""	-0.390891	0.195605	0.891004	TPLSMVSVAETI	generic|IP_873629_TX=10090_REVERSED|
"""index: 17686, intensity: 3640.0, mobility: 1.081"""	-0.391363	0.195915	0.891941	RDGLLWECAANQQNNNVRLADIVEKEDFGMEML	generic|sp_Q8VDI7_UBAC1_MOUSE__II_1016384_REVERSED	|generic|tr_F6Z1E7_F6Z1E7_MOUSE_REVERSED|
"""index: 9004, intensity: 11363.0, mobility: 0.899"""	-0.391545	0.196224	0.892302	SLSNLEPAILLSQLRCGGS	generic|tr_D6RDU0_D6RDU0_MOUSE_REVERSED	|generic|tr_Q3UD40_Q3UD40_MOUSE_REVERSED	|generic|tr_Q3U0G0_Q3U0G0_MOUSE_REVERSED	|generic|tr_Q3U1H0_Q3U1H0_MOUSE_REVERSED|
"""index: 5393, intensity: 9080.0, mobility: 0.879"""	-0.391636	0.196412	0.892483	PQPPEPRLPP	generic|II_3500327_TX=10090_REVERSED	|generic|tr_A6H6S8_A6H6S8_MOUSE_REVERSED|
"""index: 25177, intensity: 3618.0, mobility: 1.251"""	-0.392143	0.196539	0.893487	YVRLRDGTVQYRKLIAE	generic|sp_Q9DAR7_DCPS_MOUSE__chr9_-1_35124572_35124835_ENSMUST00000119847_REVERSED|
"""index: 5098, intensity: 3186.0, mobility: 0.994"""	-0.392392	0.196787	0.893979	RCVIDADQALLDV	generic|II_1029539_TX=10090_REVERSED	|generic|sp_P46664_PURA2_MOUSE__chr1_-1_177776453_177776563_ENSMUST00000161808_REVERSED	|generic|tr_Q8C909_Q8C909_MOUSE__chr1_-1_177776453_177776563_ENSMUST00000161808_REVERSED|
"""index: 7087, intensity: 3362.0, mobility: 0.954"""	-0.392641	0.197096	0.894472	PMSSPRPEPIIQEPSRPTESPL	generic|tr_B2RS82_B2RS82_MOUSE_REVERSED|
"""index: 15016, intensity: 6019.0, mobility: 0.947"""	-0.392684	0.197405	0.894555	TAGKEVQMVQLLAPPGQKDIKWTACHYDSR	generic|tr_Q3U0N4_Q3U0N4_MOUSE__II_3506082_REVERSED	|generic|sp_Q6PDZ2_TAF1C_MOUSE__II_3506082_REVERSED	|generic|II_3506083_TX=10090_REVERSED|
"""index: 4457, intensity: 4870.0, mobility: 1.219"""	-0.392684	0.197714	0.894556	QCWVTKSGKMTFNAKCTFTVSDGHRFPAKSGKNMFGG	generic|sp_P19070_CR2_MOUSE__II_1023919_REVERSED	|generic|tr_Q9DC83_Q9DC83_MOUSE__II_1023920_REVERSED	|generic|tr_A0A1B0GS59_A0A1B0GS59_MOUSE__II_1023916_REVERSED	|generic|tr_Q6LAP4_Q6LAP4_MOUSE_REVERSED	|generic|tr_A0A0A6YWG3_A0A0A6YWG3_MOUSE_REVERSED	|generic|tr_Q78EE4_Q78EE4_MOUSE_REVERSED|
"""index: 23710, intensity: 8518.0, mobility: 1.176"""	-0.392856	0.197778	0.894895	EYYDYVKVMAPQLNRVLFDQQII	generic|tr_A0A0N4SVU1_A0A0N4SVU1_MOUSE_REVERSED|
"""index: 14043, intensity: 4804.0, mobility: 0.947"""	-0.393486	0.198087	0.896135	FVGLAEYSREP	generic|IP_3457676_TX=10090_REVERSED|
"""index: 12783, intensity: 3492.0, mobility: 0.969"""	-0.393689	0.198273	0.896533	EAEVQRTTANYMGQYVTPL	generic|sp_Q8CG76_ARK72_MOUSE__II_957092_REVERSED|
"""index: 1706, intensity: 2532.0, mobility: 0.899"""	-0.393837	0.198582	0.896825	TLDEPLSYVIILVNEGE	generic|IP_875668_TX=10090_REVERSED|
"""index: 55, intensity: 33475.0, mobility: 0.887"""	-0.394337	0.198829	0.897805	VLCTLSVLEN	generic|tr_A0A0A6YXW6_A0A0A6YXW6_MOUSE__II_1111977_REVERSED	|generic|tr_Q9DCD9_Q9DCD9_MOUSE__II_1111974_REVERSED	|generic|tr_A0A075B6A3_A0A075B6A3_MOUSE__II_1111974_REVERSED	|generic|tr_Q58E53_Q58E53_MOUSE_REVERSED	|generic|tr_Q80ZI7_Q80ZI7_MOUSE_REVERSED	|generic|tr_Q91WT1_Q91WT1_MOUSE_REVERSED	|generic|tr_Q4V9Z4_Q4V9Z4_MOUSE_REVERSED	|generic|tr_Q3KQK2_Q3KQK2_MOUSE_REVERSED	|generic|tr_Q2KHS9_Q2KHS9_MOUSE_REVERSED	|generic|tr_Q91WR1_Q91WR1_MOUSE_REVERSED	|generic|tr_Q566J7_Q566J7_MOUSE_REVERSED	|generic|tr_Q6PDB8_Q6PDB8_MOUSE_REVERSED	|generic|tr_Q32NZ5_Q32NZ5_MOUSE_REVERSED	|generic|tr_Q91Z07_Q91Z07_MOUSE_REVERSED	|generic|tr_Q58E61_Q58E61_MOUSE_REVERSED	|generic|tr_Q2TAW9_Q2TAW9_MOUSE_REVERSED	|generic|tr_Q58E54_Q58E54_MOUSE_REVERSED	|generic|tr_Q91X92_Q91X92_MOUSE_REVERSED	|generic|tr_Q5U413_Q5U413_MOUSE_REVERSED	|generic|tr_Q4VAB6_Q4VAB6_MOUSE_REVERSED	|generic|tr_Q91WP5_Q91WP5_MOUSE_REVERSED	|generic|tr_Q52L51_Q52L51_MOUSE_REVERSED	|generic|tr_Q5U472_Q5U472_MOUSE_REVERSED	|generic|tr_Q8VEA0_Q8VEA0_MOUSE_REVERSED	|generic|tr_Q99KA4_Q99KA4_MOUSE_REVERSED	|generic|tr_Q8VCX4_Q8VCX4_MOUSE_REVERSED|
"""index: 6244, intensity: 3258.0, mobility: 0.880"""	-0.394602	0.199137	0.898323	CLSGPWQARLRQMVWYQTLRLIF	generic|IP_1060433_TX=10090_REVERSED|
"""index: 1014, intensity: 3062.0, mobility: 0.973"""	-0.394925	0.199445	0.898955	NNNKQKELRPN	generic|IP_3464307_TX=10090_REVERSED|
"""index: 15162, intensity: 2868.0, mobility: 1.152"""	-0.394991	0.199753	0.899084	RAEMNKMELEHLYTMIEKEKLKLEKYHRTQRHYPRKNMSGETVY	generic|tr_D3Z7H5_D3Z7H5_MOUSE__II_945198_REVERSED	|generic|tr_E9QAN3_E9QAN3_MOUSE__II_945198_REVERSED|
"""index: 13229, intensity: 3119.0, mobility: 0.980"""	-0.395103	0.2	0.899302	VLSFEFLSKLNREELSNQGQHHATTKKRLSM	generic|tr_Q8C648_Q8C648_MOUSE_REVERSED|
"""index: 25380, intensity: 7977.0, mobility: 1.362"""	-0.395214	0.200308	0.89952	FPIVNSIYIFLIGLLFSLSDL	generic|IP_1020791_TX=10090_REVERSED|
"""index: 25382, intensity: 3689.0, mobility: 1.270"""	-0.395267	0.200555	0.899621	MHYLSRIVCARLCRLKE	generic|sp_Q9JJB9_TM183_MOUSE__II_1034838_REVERSED	|generic|chr1_-1_134354586_134354831_ENSMUST00000191237_REVERSED	|generic|tr_A0A087WPL2_A0A087WPL2_MOUSE_REVERSED|
"""index: 4966, intensity: 10790.0, mobility: 0.974"""	-0.395937	0.200677	0.900927	DPRHLVFEIALWFGMGMQRGL	generic|IP_1128196_TX=10090_REVERSED|
"""index: 12904, intensity: 4353.0, mobility: 1.187"""	-0.396196	0.200985	0.901429	RDCRRSARTGPAGGSLPVST	generic|sp_Q91ZV8_AGRA2_MOUSE__II_865126_REVERSED	|generic|tr_J3QMG7_J3QMG7_MOUSE__II_865137_REVERSED	|generic|tr_A0A172Q382_A0A172Q382_MOUSE__II_865126_REVERSED|
"""index: 3271, intensity: 8282.0, mobility: 0.852"""	-0.396396	0.201231	0.901818	TSSTLLAWRSVGGQRI	generic|chr3_1_96188142_96188423_ENSMUST00000133665_REVERSED|
"""index: 21639, intensity: 7158.0, mobility: 0.980"""	-0.396695	0.201538	0.902396	GLHLFFFNAKS	generic|IP_976085_TX=10090_REVERSED|
"""index: 9334, intensity: 5637.0, mobility: 1.033"""	-0.396696	0.201846	0.902399	YAPYGGPLVSLQGYGGPPPSGPYLP	generic|tr_Q3TCN7_Q3TCN7_MOUSE__chr1_-1_74293001_74293069_ENSMUST00000152603_REVERSED|
"""index: 4761, intensity: 4693.0, mobility: 1.005"""	-0.396764	0.202092	0.90253	MVWSSLNGQPKQP	generic|IP_929060_TX=10090_REVERSED|
"""index: 3002, intensity: 3942.0, mobility: 1.054"""	-0.396902	0.202399	0.902797	FLQASETKTMNKDLKNAEQQSSPEE	generic|tr_Q3T994_Q3T994_MOUSE__chrX_-1_20202704_20202754_ENSMUST00000151845__II_845472_REVERSED	|generic|tr_A8E634_A8E634_MOUSE__chrX_-1_20202704_20202754_ENSMUST00000151845__II_845472_REVERSED	|generic|sp_Q8BZ00_SL9A9_MOUSE__chrX_-1_20202704_20202754_ENSMUST00000151845__II_845472_REVERSED	|generic|tr_Q499E9_Q499E9_MOUSE_REVERSED|
"""index: 24727, intensity: 3896.0, mobility: 1.337"""	-0.397174	0.202707	0.903324	QMEFLCLLLPPPFSPSFSP	generic|tr_Q8BN16_Q8BN16_MOUSE_REVERSED|
"""index: 3442, intensity: 2793.0, mobility: 1.008"""	-0.397236	0.202952	0.903444	TPPPPQQPALQPQV	generic|sp_O08789_MNT_MOUSE__chr11_1_74836890_74836952_ENSMUST00000133217_REVERSED	|generic|tr_Q3UGG9_Q3UGG9_MOUSE_REVERSED|
"""index: 834, intensity: 3777.0, mobility: 0.851"""	-0.397364	0.20326	0.903689	PCMDLMEQK	generic|IP_987755_TX=10090_REVERSED|
"""index: 18163, intensity: 3647.0, mobility: 1.037"""	-0.397539	0.203504	0.904028	AMISLYLKMNI	generic|IP_1153760_TX=10090_REVERSED|
"""index: 14576, intensity: 3714.0, mobility: 1.087"""	-0.397697	0.203812	0.904332	ISPSLLSLYFGNPKRSDPAVEASTTAGLSMVSVSLHLCMDLPW	generic|IP_843788_TX=10090_REVERSED|
"""index: 5705, intensity: 10361.0, mobility: 0.956"""	-0.397724	0.203994	0.904384	GMFRQGGFNRSRYRTWQMESSFTPGSKM	generic|IP_1101438_TX=10090_REVERSED|
"""index: 17128, intensity: 7112.0, mobility: 1.038"""	-0.398031	0.204238	0.904975	DTQHHRLFNSMTSRTSGAIGRRPMY	generic|IP_839463_TX=10090_REVERSED|
"""index: 6659, intensity: 3759.0, mobility: 0.784"""	-0.398087	0.204483	0.905082	CEKLAAGQSTQTCPHS	generic|IP_851492_TX=10090_REVERSED|
"""index: 23430, intensity: 8306.0, mobility: 1.214"""	-0.398204	0.20479	0.905308	LDSFLLQHLPPWPPIN	generic|IP_3505025_TX=10090_REVERSED|
"""index: 21161, intensity: 4003.0, mobility: 1.013"""	-0.398224	0.205034	0.905346	LAETKCPPQLHTWTNTHSPKTQPSL	generic|chr13_-1_99429530_99429796_ENSMUST00000064762__IP_1106006_TX=10090_REVERSED|
"""index: 12541, intensity: 3005.0, mobility: 1.073"""	-0.398312	0.205341	0.905516	CNRPICLSGAVVSNLLPGRMWYRMAWPLGRM	generic|IP_3488953_TX=10090_REVERSED|
"""index: 10170, intensity: 4246.0, mobility: 1.140"""	-0.398431	0.205585	0.905743	SADWVVVTHDFSGTIIRDGSTDFSLSIIEAL	generic|tr_D3Z7A5_D3Z7A5_MOUSE__II_1032689_REVERSED	|generic|tr_Q9D4T2_Q9D4T2_MOUSE__II_1032689_REVERSED|
"""index: 23831, intensity: 34532.0, mobility: 1.171"""	-0.398945	0.205828	0.906729	GLHINERIKWENGMNLEWTVIVSVMELSLHFVELVLHLASV	generic|IP_1030563_TX=10090_REVERSED|
"""index: 23577, intensity: 3566.0, mobility: 1.370"""	-0.398998	0.206135	0.90683	FPTVLPDKDGPWSYQLLGE	generic|tr_Q811F8_Q811F8_MOUSE__chr1_-1_161044953_161045048_ENSMUST00000162654__II_1028149_REVERSED	|generic|sp_Q8BIP0_SYDM_MOUSE__chr1_-1_161069076_161069138_ENSMUST00000162654__II_1028149_REVERSED	|generic|II_1028145_TX=10090_REVERSED	|generic|II_1028146_TX=10090_REVERSED	|generic|II_1028153_TX=10090_REVERSED|
"""index: 2376, intensity: 3161.0, mobility: 0.874"""	-0.399179	0.206442	0.907177	QSLFCQKFE	generic|tr_J3KMP9_J3KMP9_MOUSE_REVERSED|
"""index: 6771, intensity: 8919.0, mobility: 1.141"""	-0.399255	0.206612	0.907322	TNKGVLSSSTMLNTEVEHTLFTPTNLVMRKLSAATTEGATREFR	generic|tr_Q91WD8_Q91WD8_MOUSE__IP_964542_REVERSED|
"""index: 17129, intensity: 9466.0, mobility: 0.937"""	-0.399931	0.206612	0.908613	SLVEQYTLEKWEELTREKAEVSEDYPEAEPED	generic|tr_Q6PG57_Q6PG57_MOUSE__chr15_-1_89146467_89146517_ENSMUST00000230734__II_3485440_REVERSED	|generic|sp_Q9WUI1_MK11_MOUSE__chr15_-1_89146467_89146517_ENSMUST00000230734__II_3485440_REVERSED	|generic|tr_Q3TT60_Q3TT60_MOUSE__chr15_-1_89146467_89146517_ENSMUST00000230734__II_3485440_REVERSED	|generic|tr_Q6P243_Q6P243_MOUSE__chr15_-1_89146467_89146517_ENSMUST00000230734_REVERSED|
"""index: 4200, intensity: 2829.0, mobility: 0.847"""	-0.400938	0.206854	0.910526	SINESKQSSLAVVLAPD	generic|tr_A1L0U6_A1L0U6_MOUSE__II_1006092_REVERSED	|generic|tr_A2AS98_A2AS98_MOUSE__II_1006092_REVERSED	|generic|sp_P28660_NCKP1_MOUSE__II_1006092_REVERSED	|generic|sp_P28660-2_NCKP1_MOUSE__II_1006092_REVERSED|
"""index: 2656, intensity: 16422.0, mobility: 0.917"""	-0.401057	0.207023	0.910752	WGLYKWDLF	generic|IP_3480138_TX=10090_REVERSED|
"""index: 26362, intensity: 2606.0, mobility: 1.137"""	-0.401201	0.207023	0.911025	LRVIHGQSNVLLTSVVTIRGEKGVYIEMSVHSVPVNMLISNVTTE	generic|IP_967787_TX=10090_REVERSED|
"""index: 4779, intensity: 22099.0, mobility: 1.051"""	-0.40199	0.207265	0.912515	YPVCRFAVGLGDREPLPPVKEM	generic|IP_1098364_TX=10090_REVERSED|
"""index: 18144, intensity: 3059.0, mobility: 1.168"""	-0.402136	0.20757	0.912792	PTQLSGHFDSSLIMSSLM	generic|IP_3499501_TX=10090_REVERSED|
"""index: 7387, intensity: 7360.0, mobility: 1.111"""	-0.402191	0.207875	0.912895	NNSNLKLEQMEKKIAEVQQCIMKLLSNQDEAWRPPTKPSY	generic|sp_Q9ERU9_RBP2_MOUSE__chr10_1_58452014_58452055_ENSMUST00000219332_REVERSED|
"""index: 16324, intensity: 4373.0, mobility: 0.822"""	-0.402223	0.208117	0.912955	RPPPLQTPHPRQVPRGR	generic|chr10_-1_80134765_80135508_ENSMUST00000105369__IP_1147608_TX=10090_REVERSED	|generic|chr10_-1_80135371_80135508_ENSMUST00000105369__IP_1147608_TX=10090_REVERSED|
"""index: 8892, intensity: 19709.0, mobility: 0.912"""	-0.402529	0.208422	0.913531	AESDAGPTRRQKMLRNL	generic|IP_898054_TX=10090_REVERSED|
"""index: 7521, intensity: 3292.0, mobility: 1.180"""	-0.402584	0.208727	0.913634	ILPLPSMTHCKKETMLLIHIYLHTFSPFFFLSICAMYIQMW	generic|IP_1093513_TX=10090_REVERSED|
"""index: 10448, intensity: 3446.0, mobility: 1.002"""	-0.402616	0.208969	0.913695	MSRQVWSRLLWMIPLTAPHRSPMKPPKRPLA	generic|IP_843929_TX=10090_REVERSED	|generic|IP_843916_TX=10090_REVERSED|
"""index: 15749, intensity: 4014.0, mobility: 0.901"""	-0.402726	0.209019	0.913901	TGEYIQYIK	generic|tr_Q91WS8_Q91WS8_MOUSE__chr3_-1_153936291_153936416_ENSMUST00000200250_REVERSED	|generic|tr_Q8BJT5_Q8BJT5_MOUSE_REVERSED	|generic|sp_P45952_ACADM_MOUSE__chr3_-1_153936291_153936416_ENSMUST00000200250_REVERSED|
"""index: 8797, intensity: 5590.0, mobility: 0.911"""	-0.403278	0.20926	0.914938	ISSDLKTIELSDNISPQT	generic|sp_A2A6Q5_CDC27_MOUSE_REVERSED	|generic|sp_A2A6Q5-2_CDC27_MOUSE_REVERSED	|generic|sp_A2A6Q5-3_CDC27_MOUSE_REVERSED|
"""index: 19846, intensity: 3268.0, mobility: 1.208"""	-0.40337	0.209373	0.915109	IHCLTHPECMSMYAELLSIFFDHHEPRCEFVELIIDLVRNPDLNFCGI	generic|tr_Q3UYT9_Q3UYT9_MOUSE_REVERSED	|generic|tr_E9Q5E2_E9Q5E2_MOUSE_REVERSED	|generic|tr_Q3TPY8_Q3TPY8_MOUSE_REVERSED|
"""index: 24965, intensity: 3546.0, mobility: 1.076"""	-0.404252	0.209677	0.916757	QLQDAQLHITQKQKTQFCQLTKVQ	generic|tr_A0A0U1RPK1_A0A0U1RPK1_MOUSE__chr7_-1_98647801_98647902_ENSMUST00000206565__II_884600_REVERSED	|generic|sp_Q8BMB0_EMSY_MOUSE__chr7_-1_98647801_98647902_ENSMUST00000206565__II_884612_REVERSED	|generic|sp_Q8BMB0-2_EMSY_MOUSE__chr7_-1_98647801_98647902_ENSMUST00000206565__II_884600_REVERSED	|generic|sp_Q8BMB0-3_EMSY_MOUSE__chr7_-1_98647801_98647902_ENSMUST00000206565__II_884612_REVERSED|
"""index: 4271, intensity: 3446.0, mobility: 1.051"""	-0.404507	0.20979	0.917233	TCSLQLLPLIDCLY	generic|tr_E9PVZ7_E9PVZ7_MOUSE__II_3506713_REVERSED	|generic|tr_Q7TRC2_Q7TRC2_MOUSE__II_3506713_REVERSED	|generic|sp_Q60886_OL147_MOUSE_REVERSED	|generic|tr_A0A1L1SRI3_A0A1L1SRI3_MOUSE_REVERSED	|generic|tr_Q8VF23_Q8VF23_MOUSE_REVERSED|
"""index: 13059, intensity: 7912.0, mobility: 0.985"""	-0.405039	0.209967	0.918221	CNIPDDQSQILLLSHGTVVLTST	generic|IP_3483984_TX=10090_REVERSED|
"""index: 4003, intensity: 3117.0, mobility: 0.979"""	-0.40539	0.21027	0.918871	EDLEDLLAEVKE	generic|tr_A0A494BAF9_A0A494BAF9_MOUSE__II_1122803_REVERSED	|generic|sp_Q8BI79_CCD40_MOUSE__II_1122803_REVERSED	|generic|sp_Q8BI79-2_CCD40_MOUSE__II_1122803_REVERSED	|generic|sp_Q8BI79-3_CCD40_MOUSE_REVERSED|
"""index: 10774, intensity: 3488.0, mobility: 1.039"""	-0.405483	0.210574	0.919044	DQIQSDPLFDLEM	generic|tr_A0A6F8PYC8_A0A6F8PYC8_MOUSE_REVERSED	|generic|sp_Q6DIA7_CS057_MOUSE_REVERSED	|generic|sp_Q6DIA7-2_CS057_MOUSE_REVERSED	|generic|tr_A0A0R4J144_A0A0R4J144_MOUSE_REVERSED	|generic|tr_E9QNR8_E9QNR8_MOUSE_REVERSED|
"""index: 14879, intensity: 4166.0, mobility: 0.814"""	-0.405973	0.210878	0.91995	ICLKCKAINEIDAQD	generic|tr_Q6PB82_Q6PB82_MOUSE__chr5_-1_110786172_110786222_ENSMUST00000196094__II_934536_REVERSED	|generic|tr_Q80TT3_Q80TT3_MOUSE__chr5_-1_110786172_110786222_ENSMUST00000196094__II_934536_REVERSED	|generic|tr_Q8K0Q7_Q8K0Q7_MOUSE__chr5_-1_110786172_110786222_ENSMUST00000196094__II_934536_REVERSED	|generic|tr_Q3U350_Q3U350_MOUSE__chr5_-1_110786172_110786222_ENSMUST00000196094__II_934536_REVERSED	|generic|sp_O70405_ULK1_MOUSE__chr5_-1_110786172_110786222_ENSMUST00000196094__II_934536_REVERSED	|generic|tr_Q3UFT4_Q3UFT4_MOUSE__chr5_-1_110786172_110786222_ENSMUST00000196094__II_934536_REVERSED	|generic|tr_A0A0R4J0B3_A0A0R4J0B3_MOUSE__chr5_-1_110786172_110786222_ENSMUST00000196094__II_934536_REVERSED	|generic|tr_Q3U0V5_Q3U0V5_MOUSE__chr5_-1_110786172_110786222_ENSMUST00000196094__II_934536_REVERSED|
"""index: 6996, intensity: 173186.0, mobility: 1.046"""	-0.405987	0.211182	0.919976	ELEARKSSEEELLRAQLKRVTEEDQRAQREDELAEQLKLYM	generic|sp_Q6A028_SWP70_MOUSE_REVERSED|
"""index: 6440, intensity: 6360.0, mobility: 1.092"""	-0.406093	0.211422	0.920172	TEVRFWEGNLPDLPWIDAPGGRDRTIVVGEKPSTGGVIYYVDA	generic|tr_Q3V023_Q3V023_MOUSE__chr5_-1_92276915_92277040_ENSMUST00000161212__II_942811_REVERSED	|generic|sp_Q9D7V9_NAAA_MOUSE__chr5_-1_92276915_92277040_ENSMUST00000161212__II_942811_REVERSED	|generic|tr_G3XA18_G3XA18_MOUSE__chr5_-1_92276915_92277040_ENSMUST00000161212_REVERSED	|generic|tr_H3BL13_H3BL13_MOUSE_REVERSED|
"""index: 15377, intensity: 11933.0, mobility: 1.051"""	-0.406172	0.211725	0.920319	KAGMSRAIDADKHVRMASATIDTTVN	generic|tr_A0A140LHU9_A0A140LHU9_MOUSE__chr8_1_3536549_3536665_ENSMUST00000208851__II_868483_REVERSED|
"""index: 10511, intensity: 3538.0, mobility: 1.097"""	-0.406206	0.2119	0.920381	MVPTVPTVPTMVPMVPMVPMVPTVPTMVP	generic|IP_869294_TX=10090_REVERSED|
"""index: 23396, intensity: 3828.0, mobility: 0.928"""	-0.406503	0.212204	0.920928	LPALGQASSRPQ	generic|IP_957342_TX=10090_REVERSED|
"""index: 3652, intensity: 182480.0, mobility: 0.903"""	-0.406887	0.212508	0.921635	QQHPDLGSIKVRMAPFMRRGAKTIIME	generic|sp_Q9EPZ6_TBX18_MOUSE_REVERSED	|generic|tr_Q8C003_Q8C003_MOUSE_REVERSED	|generic|tr_G3X919_G3X919_MOUSE_REVERSED	|generic|tr_A6H5Z1_A6H5Z1_MOUSE_REVERSED|
"""index: 23672, intensity: 3955.0, mobility: 1.378"""	-0.407004	0.212747	0.92185	YGRWKFLSPLSFPPLHYVVDKG	generic|tr_F8WIJ5_F8WIJ5_MOUSE__chr14_-1_45610488_45610730_ENSMUST00000149286__II_1099486_REVERSED|
"""index: 10649, intensity: 3565.0, mobility: 1.008"""	-0.407107	0.21305	0.92204	IYVHNSSAWKNRGTSPHSCSASLPLCLA	generic|IP_857637_TX=10090_REVERSED|
"""index: 16189, intensity: 11534.0, mobility: 0.927"""	-0.407172	0.213224	0.922159	EKFTLFQLR	generic|tr_Q3TZW5_Q3TZW5_MOUSE_REVERSED	|generic|tr_Q505F4_Q505F4_MOUSE_REVERSED	|generic|tr_A8E4K9_A8E4K9_MOUSE_REVERSED	|generic|tr_Q8CD71_Q8CD71_MOUSE_REVERSED	|generic|tr_Q3UMQ7_Q3UMQ7_MOUSE_REVERSED|
"""index: 8321, intensity: 3403.0, mobility: 1.003"""	-0.407432	0.213527	0.922635	FWYMEQQQYTF	generic|chr2_-1_44997848_44997979_ENSMUST00000176438__IP_1009646_TX=10090_REVERSED|
"""index: 13677, intensity: 4235.0, mobility: 1.017"""	-0.407506	0.213831	0.92277	SLAEMVKVNLESLESHKRDIDELKEDILPGMQHCMA	generic|sp_P70297_STAM1_MOUSE__chr2_1_14102418_14102489_ENSMUST00000193636__II_1014500_REVERSED	|generic|tr_Q3UGN9_Q3UGN9_MOUSE__chr2_1_14102418_14102489_ENSMUST00000193636_REVERSED	|generic|tr_Q3UMC8_Q3UMC8_MOUSE__chr2_1_14102418_14102489_ENSMUST00000193636_REVERSED	|generic|tr_Q3TPR2_Q3TPR2_MOUSE__chr2_1_14141735_14141881_ENSMUST00000193636_REVERSED|
"""index: 22784, intensity: 6999.0, mobility: 1.298"""	-0.40757	0.214134	0.922888	YYMIKPSPDPICNITAALSIFFHSKAFNFKNLLHQYGLNVLIH	generic|sp_Q8C6S9_CFA54_MOUSE__chr2_1_60236805_60236834_ENSMUST00000102748__II_1145524_REVERSED	|generic|sp_Q8C6S9-2_CFA54_MOUSE__chr2_1_60236805_60236834_ENSMUST00000102748__II_1145524_REVERSED|
"""index: 17705, intensity: 4872.0, mobility: 1.132"""	-0.407646	0.214372	0.923027	SGQEIASASNGDLFALLPFATYQILQKDPKSK	generic|tr_A0A1W2P8F8_A0A1W2P8F8_MOUSE__chr10_1_57504666_57504734_ENSMUST00000220353__II_3467601_REVERSED	|generic|sp_P38533_HSF2_MOUSE__chr10_1_57504666_57504734_ENSMUST00000220353__II_3467601_REVERSED	|generic|sp_P38533-2_HSF2_MOUSE__chr10_1_57504666_57504734_ENSMUST00000220353__II_3467601_REVERSED	|generic|tr_Q8BWK6_Q8BWK6_MOUSE__chr10_1_57504666_57504734_ENSMUST00000220353__II_3467601_REVERSED|
"""index: 15244, intensity: 3159.0, mobility: 0.783"""	-0.407682	0.214676	0.923093	WGNVWGNMWENMYRDVWRGMWEDMMW	generic|IP_937770_TX=10090_REVERSED|
"""index: 16132, intensity: 3556.0, mobility: 1.065"""	-0.407755	0.214914	0.923226	TWPFDRAVVTMNSTIIYPGHEVFLGFMS	generic|sp_Q9D3S9_CPVL_MOUSE_REVERSED	|generic|sp_Q9D3S9-2_CPVL_MOUSE_REVERSED	|generic|tr_B7ZN25_B7ZN25_MOUSE_REVERSED|
"""index: 16112, intensity: 3366.0, mobility: 1.160"""	-0.407901	0.215086	0.923494	RFAKWCTVEEEVQER	generic|IP_924287_TX=10090_REVERSED|
"""index: 13268, intensity: 4180.0, mobility: 0.952"""	-0.408327	0.215324	0.924272	PCIGLEDRPKFDELCVACLEHLNLEK	generic|sp_Q8BGI1_RNF24_MOUSE__chr2_-1_131303442_131303564_ENSMUST00000183902__II_999248_REVERSED|
"""index: 9597, intensity: 34531.0, mobility: 1.000"""	-0.408769	0.215627	0.925077	GYWQGLWTRPLSVVTRYTPPPPP	generic|tr_Q3UGH4_Q3UGH4_MOUSE_REVERSED|
"""index: 20348, intensity: 4258.0, mobility: 1.026"""	-0.408927	0.21593	0.925365	VPREREVKVAQ	generic|tr_Q5U4C5_Q5U4C5_MOUSE__chr14_-1_55630291_55630410_ENSMUST00000148351__II_1094838_REVERSED	|generic|sp_Q8VI75_IPO4_MOUSE__chr14_-1_55625911_55626220_ENSMUST00000141499__II_1094835_REVERSED|
"""index: 12594, intensity: 3248.0, mobility: 0.885"""	-0.4097	0.216233	0.926766	LYRRIQTHTHPPHCGPPP	generic|IP_1080780_TX=10090_REVERSED|
"""index: 12524, intensity: 3376.0, mobility: 1.096"""	-0.409768	0.21647	0.926889	SWMVLIFMMARLIWILQCGRKIPEM	generic|IP_1041143_TX=10090_REVERSED|
"""index: 1592, intensity: 2558.0, mobility: 0.842"""	-0.410036	0.216641	0.927374	RMLVKDVKGETSNV	generic|tr_H3BJG4_H3BJG4_MOUSE__chr12_-1_101877951_101878118_ENSMUST00000177480__II_1112908_REVERSED	|generic|tr_B2RY51_B2RY51_MOUSE__chr12_-1_101877951_101878118_ENSMUST00000177480_REVERSED	|generic|tr_E9Q512_E9Q512_MOUSE__chr12_-1_101877951_101878118_ENSMUST00000177480_REVERSED	|generic|tr_Q811I5_Q811I5_MOUSE__chr12_-1_101877951_101878118_ENSMUST00000177480_REVERSED|
"""index: 17078, intensity: 6287.0, mobility: 1.111"""	-0.410472	0.216813	0.92816	GEVYRTVFLWPYGL	generic|tr_Q3ULK5_Q3ULK5_MOUSE_REVERSED|
"""index: 14180, intensity: 3221.0, mobility: 0.795"""	-0.410534	0.217115	0.928273	TPSTIASVQGLARRHH	generic|IP_853722_TX=10090_REVERSED|
"""index: 24196, intensity: 3011.0, mobility: 1.209"""	-0.410616	0.217286	0.92842	KNLRKEDRKEQKLREKEEAKKRAEMAKMLMVHQR	generic|tr_B9EKB5_B9EKB5_MOUSE__II_1008330_REVERSED	|generic|tr_A2AUY4_A2AUY4_MOUSE__II_1008330_REVERSED	|generic|tr_Q69ZI8_Q69ZI8_MOUSE__II_1008330_REVERSED	|generic|tr_A2AUY3_A2AUY3_MOUSE_REVERSED|
"""index: 17468, intensity: 3448.0, mobility: 0.883"""	-0.411081	0.217523	0.929257	QGIEQLQELLRSNARLS	generic|tr_Q3TZ55_Q3TZ55_MOUSE__chrX_1_7801314_7801355_ENSMUST00000135622_REVERSED	|generic|tr_A2AEW6_A2AEW6_MOUSE__chrX_1_7801314_7801355_ENSMUST00000135622_REVERSED	|generic|tr_A2AEW9_A2AEW9_MOUSE__chrX_1_7820050_7820094_ENSMUST00000144946_REVERSED	|generic|tr_A2AEW8_A2AEW8_MOUSE__chrX_1_7820050_7820094_ENSMUST00000144946_REVERSED	|generic|tr_Q3T9D9_Q3T9D9_MOUSE__chrX_1_7801314_7801355_ENSMUST00000135622_REVERSED	|generic|sp_Q8VD04_GRAP1_MOUSE__chrX_1_7820050_7820094_ENSMUST00000144946_REVERSED	|generic|tr_A2AEW5_A2AEW5_MOUSE__chrX_1_7801314_7801355_ENSMUST00000135622_REVERSED|
"""index: 14159, intensity: 82622.0, mobility: 0.940"""	-0.411111	0.217825	0.929311	ILYGNGKFPMQ	generic|chr5_-1_25315026_25315118_ENSMUST00000045291_REVERSED|
"""index: 13545, intensity: 3395.0, mobility: 1.065"""	-0.411279	0.218061	0.929612	WRSHADQCKEEIIGAMSPCSARLRGI	generic|tr_Q76KB5_Q76KB5_MOUSE__chr12_1_76094284_76094472_ENSMUST00000126903__II_1118121_REVERSED|
"""index: 23696, intensity: 4715.0, mobility: 1.151"""	-0.41147	0.218363	0.929955	RKGDVTIMPVIYRWNKNLADLQKMEEPSFTFDFVQI	generic|sp_Q9JII6_AK1A1_MOUSE__II_957628_REVERSED	|generic|tr_Q3UJW9_Q3UJW9_MOUSE__II_957628_REVERSED	|generic|tr_Q80XJ7_Q80XJ7_MOUSE__II_957628_REVERSED|
"""index: 24684, intensity: 4017.0, mobility: 1.122"""	-0.411502	0.218665	0.930012	DLVVVRINATGSKPPSGGDVATITLNVEPQAERDLPNDLVL	generic|tr_Q91Y08_Q91Y08_MOUSE_REVERSED|
"""index: 4409, intensity: 3235.0, mobility: 0.759"""	-0.411514	0.218901	0.930034	CLGCLSTILILLALFKPTM	generic|chr11_1_60778041_60778340_ENSMUST00000102667__IP_1138375_TX=10090_REVERSED	|generic|chr11_1_60778257_60778340_ENSMUST00000102667__IP_1138375_TX=10090_REVERSED|
"""index: 5090, intensity: 2610.0, mobility: 0.898"""	-0.411695	0.219203	0.930359	FEKLRQTMEELSSTKAQLE	generic|tr_F7ACR9_F7ACR9_MOUSE__chr4_-1_123457872_123457942_ENSMUST00000106220__II_960571_REVERSED	|generic|tr_F6Q750_F6Q750_MOUSE__chr4_-1_123457872_123457942_ENSMUST00000106220__II_960573_REVERSED	|generic|tr_B1ARU4_B1ARU4_MOUSE__chr4_-1_123457872_123457942_ENSMUST00000106220_REVERSED	|generic|sp_Q9QXZ0_MACF1_MOUSE_REVERSED	|generic|sp_Q9QXZ0-2_MACF1_MOUSE_REVERSED	|generic|tr_A0A0A0MQA6_A0A0A0MQA6_MOUSE__chr4_-1_123457872_123457942_ENSMUST00000106220_REVERSED	|generic|sp_Q9QXZ0-3_MACF1_MOUSE_REVERSED	|generic|sp_Q9QXZ0-4_MACF1_MOUSE_REVERSED	|generic|tr_Q8C8N4_Q8C8N4_MOUSE_REVERSED	|generic|tr_A0A571BF93_A0A571BF93_MOUSE__chr4_-1_123457872_123457942_ENSMUST00000106220_REVERSED	|generic|tr_E9QNP1_E9QNP1_MOUSE__chr4_-1_123461087_123461116_ENSMUST00000106213_REVERSED	|generic|tr_E9QA63_E9QA63_MOUSE_REVERSED	|generic|tr_A0A571BGC6_A0A571BGC6_MOUSE__chr4_-1_123457872_123457942_ENSMUST00000106220_REVERSED	|generic|tr_E9PVY8_E9PVY8_MOUSE__chr4_-1_123457872_123457942_ENSMUST00000106220_REVERSED|
"""index: 17456, intensity: 2909.0, mobility: 0.941"""	-0.411698	0.219505	0.930364	MYVMSLWNIHLPSVEYFDEFVNSISSYQIWQ	generic|tr_A0A0A6YXG8_A0A0A6YXG8_MOUSE__II_1024594_REVERSED	|generic|tr_A0A0A6YWJ7_A0A0A6YWJ7_MOUSE__chr1_-1_191025353_191025391_ENSMUST00000192666_REVERSED	|generic|sp_B2RXV4_FLVC1_MOUSE_REVERSED|
"""index: 17174, intensity: 3349.0, mobility: 0.837"""	-0.411852	0.21974	0.930639	YINICIHIFIYLTM	generic|IP_991000_TX=10090_REVERSED|
"""index: 14153, intensity: 2907.0, mobility: 0.856"""	-0.412074	0.220042	0.931037	DGITGKRMLKLGNTVQ	generic|sp_P52843_ST2A1_MOUSE_REVERSED|
"""index: 19248, intensity: 4059.0, mobility: 0.974"""	-0.412176	0.220145	0.931218	ERWLLLLIPM	generic|chr19_-1_4362044_4394871_ENSMUST00000047898__IP_1058823_TX=10090_REVERSED|
"""index: 12694, intensity: 4703.0, mobility: 0.811"""	-0.412449	0.22038	0.931705	DGEDLITKMELGHEFACTV	generic|sp_Q6IE82_JADE3_MOUSE_REVERSED	|generic|tr_A0A140T8R5_A0A140T8R5_MOUSE_REVERSED|
"""index: 24694, intensity: 5428.0, mobility: 1.229"""	-0.412545	0.220615	0.931876	LPEESRQPVQSNVSTNL	generic|tr_E9QLE2_E9QLE2_MOUSE__chr1_-1_66801045_66801161_ENSMUST00000189846__II_1037561_REVERSED	|generic|sp_Q5DTI6_KAL1L_MOUSE__chr1_-1_66801045_66801161_ENSMUST00000189846__II_1037561_REVERSED	|generic|sp_Q5DTI6-3_KAL1L_MOUSE__chr1_-1_66801045_66801161_ENSMUST00000189846__II_1037561_REVERSED	|generic|tr_B2RUA4_B2RUA4_MOUSE_REVERSED|
"""index: 10007, intensity: 4104.0, mobility: 1.001"""	-0.412802	0.22085	0.932335	VVKMCHIKADDFVQTCKSYPNGLESNCM	generic|tr_A0A140LIJ0_A0A140LIJ0_MOUSE_REVERSED|
"""index: 16622, intensity: 100963.0, mobility: 0.959"""	-0.412904	0.221084	0.932515	KTPPPPPSLVT	generic|IP_900541_TX=10090_REVERSED|
"""index: 18711, intensity: 3277.0, mobility: 1.010"""	-0.413312	0.221386	0.933239	FALYLLPKLFSP	generic|IP_1030377_TX=10090_REVERSED|
"""index: 10379, intensity: 4920.0, mobility: 0.922"""	-0.413351	0.221687	0.93331	RFTWTNLMQSNVNTCTYIHVICMYLQACMHMHVLV	generic|IP_901110_TX=10090_REVERSED|
"""index: 2745, intensity: 23379.0, mobility: 0.830"""	-0.413636	0.221988	0.933815	VHLGIEKSALIEIFAI	generic|IP_831013_TX=10090_REVERSED|
"""index: 20132, intensity: 4756.0, mobility: 1.143"""	-0.413657	0.222289	0.933852	SRGCPQTLVPTFYCHGVALDHAPTSHGSASVSTRPGRL	generic|IP_1079328_TX=10090_REVERSED|
"""index: 19856, intensity: 6754.0, mobility: 1.110"""	-0.413866	0.22259	0.934221	PVPVGPITHGGGSSKSHIHHVHWTHISACMHVYTHPPALYRGS	generic|IP_892639_TX=10090_REVERSED|
"""index: 25997, intensity: 2567.0, mobility: 1.093"""	-0.413946	0.222892	0.934363	TMFDSTIFTRIVVSRQCSPQKQLPDRDFHLPTL	generic|IP_971161_TX=10090_REVERSED	|generic|sp_Q3THK7_GUAA_MOUSE_REVERSED|
"""index: 23158, intensity: 8383.0, mobility: 1.151"""	-0.414057	0.223193	0.934559	EMSIVRLHDEENVWVLFSKNDNHWIGRADPWDRAMGSALLLPSV	generic|tr_A2RTA0_A2RTA0_MOUSE_REVERSED	|generic|tr_Q9D6U7_Q9D6U7_MOUSE_REVERSED	|generic|tr_A0A0J9YKD4_A0A0J9YKD4_MOUSE_REVERSED	|generic|sp_KCRM_HUMAN__REVERSED|
"""index: 11938, intensity: 4016.0, mobility: 0.850"""	-0.414077	0.223494	0.934594	NLVEGRAR	generic|tr_Q8VEG5_Q8VEG5_MOUSE__II_3474260_REVERSED	|generic|sp_E9Q286_ICE1_MOUSE__chr13_-1_70624404_70624433_ENSMUST00000222568__II_3474260_REVERSED|
"""index: 7740, intensity: 126410.0, mobility: 1.037"""	-0.4142	0.223593	0.934812	QIEKLSKNFDKKIGEVMMML	generic|tr_O54849_O54849_MOUSE_REVERSED|
"""index: 22016, intensity: 6624.0, mobility: 0.921"""	-0.415362	0.223759	0.936856	LGMLLQVEPW	generic|IP_2430075_TX=10090_REVERSED|
"""index: 22025, intensity: 3744.0, mobility: 0.975"""	-0.415803	0.22406	0.937628	NCLRFSKSGLVPAAKIPR	generic|IP_923754_TX=10090_REVERSED|
"""index: 12691, intensity: 26229.0, mobility: 1.071"""	-0.415876	0.224293	0.937756	RELVIEIFLGGTQH	generic|chr1_1_45819521_45819721_ENSMUST00000154436_REVERSED|
"""index: 3854, intensity: 3614.0, mobility: 0.861"""	-0.415923	0.224527	0.937838	TIRQVMFM	generic|IP_1150543_TX=10090_REVERSED|
"""index: 3498, intensity: 25703.0, mobility: 0.900"""	-0.41597	0.224557	0.93792	HHDVLGEHAEE	generic|sp_Q8CHI8_EP400_MOUSE__chr3_-1_80878005_80878034_ENSMUST00000029654_REVERSED	|generic|sp_Q8CHI8-2_EP400_MOUSE__chr3_-1_80878005_80878034_ENSMUST00000029654_REVERSED	|generic|sp_Q8CHI8-3_EP400_MOUSE__chr3_-1_80878005_80878034_ENSMUST00000029654_REVERSED	|generic|sp_Q8CHI8-4_EP400_MOUSE__chr3_-1_80878005_80878034_ENSMUST00000029654_REVERSED	|generic|sp_Q8CHI8-5_EP400_MOUSE__chr3_-1_80878005_80878034_ENSMUST00000029654_REVERSED|
"""index: 14398, intensity: 3059.0, mobility: 0.958"""	-0.416206	0.22479	0.938332	WVMRKPWRM	generic|chr19_1_4618963_4619154_ENSMUST00000224726__IP_1058776_TX=10090_REVERSED|
"""index: 1828, intensity: 22536.0, mobility: 0.951"""	-0.416365	0.22509	0.93861	YWLRPSGEEVRNVWSENWSYAEDVLLVL	generic|IP_949753_TX=10090_REVERSED|
"""index: 16601, intensity: 2847.0, mobility: 0.969"""	-0.416757	0.22512	0.939291	DRSIILVSGLCTDWCKEFHFKGHEPDTSGRYKM	generic|IP_949843_TX=10090_REVERSED|
"""index: 13686, intensity: 3597.0, mobility: 1.070"""	-0.417254	0.22542	0.940154	LMLTMEEKLDDYREELRSFENLLNQY	generic|sp_Q99104_MYO5A_MOUSE__chr9_1_75164149_75164220_ENSMUST00000123531__II_846957_REVERSED	|generic|tr_D3YZ62_D3YZ62_MOUSE__chr9_1_75164149_75164220_ENSMUST00000123531__II_846957_REVERSED	|generic|tr_D3Z4J3_D3Z4J3_MOUSE__chr9_1_75164149_75164220_ENSMUST00000123531__II_846957_REVERSED|
"""index: 4855, intensity: 112070.0, mobility: 1.054"""	-0.417321	0.225652	0.94027	EDKSRSKSEECRKLVIQLVQTPAGMGASQIGSANSVLFIEMALLME	generic|sp_E5FYH1_TOPZ1_MOUSE_REVERSED|
"""index: 23604, intensity: 6693.0, mobility: 1.270"""	-0.417557	0.225951	0.940679	VDPPEPPLFGAQDQPEHLLGP	generic|sp_Q9JJN1_FGF21_MOUSE_REVERSED|
"""index: 22300, intensity: 10355.0, mobility: 1.136"""	-0.41775	0.226251	0.941014	QKKISSSNETEMFDVKLHGSLVSHAKTGLM	generic|sp_O88700_BLM_MOUSE__II_886372_REVERSED	|generic|tr_E9PZ97_E9PZ97_MOUSE__II_886372_REVERSED|
"""index: 4240, intensity: 3704.0, mobility: 0.969"""	-0.417897	0.226483	0.941268	VTVYGEHDAEEVSDLSAVCGPVVQLLEM	generic|sp_Q3UMR0_ANR27_MOUSE__chr7_1_35607151_35607183_ENSMUST00000206472__II_893142_REVERSED	|generic|sp_Q3UMR0-2_ANR27_MOUSE__chr7_1_35607151_35607183_ENSMUST00000206472__II_893123_REVERSED	|generic|sp_Q3UMR0-3_ANR27_MOUSE__chr7_1_35607151_35607183_ENSMUST00000206472__II_893123_REVERSED	|generic|tr_C4TGC3_C4TGC3_MOUSE__chr7_1_35607151_35607183_ENSMUST00000206472__II_893123_REVERSED|
"""index: 16580, intensity: 4890.0, mobility: 0.888"""	-0.418075	0.226783	0.941574	MEVAELLRPFTLSLLLQ	generic|tr_E9Q1X8_E9Q1X8_MOUSE__chr16_1_4614147_4614176_ENSMUST00000122896_REVERSED	|generic|tr_A0A411ACY8_A0A411ACY8_MOUSE__chr16_1_4614147_4614176_ENSMUST00000122896_REVERSED	|generic|sp_O08532_CA2D1_MOUSE__chr16_1_4614147_4614176_ENSMUST00000122896_REVERSED	|generic|sp_O08532-2_CA2D1_MOUSE__chr16_1_4614147_4614176_ENSMUST00000122896_REVERSED	|generic|sp_O08532-3_CA2D1_MOUSE__chr16_1_4614147_4614176_ENSMUST00000122896_REVERSED	|generic|sp_O08532-4_CA2D1_MOUSE__chr16_1_4614147_4614176_ENSMUST00000122896_REVERSED|
"""index: 18201, intensity: 2861.0, mobility: 1.080"""	-0.418129	0.226946	0.941667	LLEPVSKGRTGLKPPHDPCLTHCATSLFPS	generic|sp_Q8BXP5_PANKY_MOUSE_REVERSED	|generic|sp_Q8BXP5-2_PANKY_MOUSE_REVERSED|
"""index: 5047, intensity: 2795.0, mobility: 1.054"""	-0.41895	0.227246	0.943081	QVIVTVQATAQQGATDTVTLQYTYDGEQMASLQLAPTRVGQMEVVK	generic|sp_Q8K135_K319L_MOUSE__II_956150_REVERSED	|generic|sp_Q8K135-2_K319L_MOUSE_REVERSED	|generic|tr_Z4YK56_Z4YK56_MOUSE_REVERSED|
"""index: 1238, intensity: 3046.0, mobility: 0.889"""	-0.419179	0.227545	0.943474	NHEEGSLKPN	generic|tr_C0IQA3_C0IQA3_MOUSE_REVERSED|
"""index: 14482, intensity: 4162.0, mobility: 1.093"""	-0.419219	0.227844	0.943542	AKWMCFEDLLEEISRVQVHNRENWMEVGLLVLEVDLTE	generic|tr_A0A0R4J160_A0A0R4J160_MOUSE_REVERSED	|generic|sp_Q9R159_ADA25_MOUSE_REVERSED|
"""index: 4921, intensity: 3763.0, mobility: 0.941"""	-0.419484	0.228007	0.943995	RWSDKRGTQGGRVLDSIIGWRGRGPMRWN	generic|tr_Q8CDY6_Q8CDY6_MOUSE__IP_973131_REVERSED|
"""index: 10856, intensity: 3199.0, mobility: 1.147"""	-0.419834	0.228222	0.944594	NKLMMWARWLLWEVPAFIFTLPIQPCWFCTGFNKIELCFK	generic|IP_1078376_TX=10090_REVERSED|
"""index: 11793, intensity: 6115.0, mobility: 0.856"""	-0.419883	0.228222	0.944678	GLMIDYNLFEGQEMLIQPDDP	generic|tr_A0A6C1EIU1_A0A6C1EIU1_MOUSE_REVERSED	|generic|tr_Q3UUP2_Q3UUP2_MOUSE_REVERSED	|generic|tr_E9QK34_E9QK34_MOUSE_REVERSED	|generic|tr_Q4KMN5_Q4KMN5_MOUSE_REVERSED	|generic|tr_A0A6B7E2T0_A0A6B7E2T0_MOUSE_REVERSED	|generic|sp_Q99K10_NLGN1_MOUSE_REVERSED	|generic|tr_A0A6C1EJ07_A0A6C1EJ07_MOUSE_REVERSED	|generic|tr_A0A6B7E676_A0A6B7E676_MOUSE_REVERSED	|generic|sp_B0F2B4_NLGN4_MOUSE_REVERSED|
"""index: 22813, intensity: 19904.0, mobility: 1.003"""	-0.420203	0.228222	0.945224	TANSTGKQAPSAAGRPTAIKAGTKGDA	generic|tr_A0A0A0MQC7_A0A0A0MQC7_MOUSE_REVERSED	|generic|tr_A2A5Y6_A2A5Y6_MOUSE_REVERSED	|generic|sp_P10637_TAU_MOUSE_REVERSED	|generic|sp_P10637-2_TAU_MOUSE_REVERSED	|generic|sp_P10637-3_TAU_MOUSE_REVERSED	|generic|sp_P10637-4_TAU_MOUSE_REVERSED	|generic|tr_Q3UH19_Q3UH19_MOUSE_REVERSED	|generic|sp_P10637-6_TAU_MOUSE_REVERSED	|generic|tr_Q547J4_Q547J4_MOUSE_REVERSED	|generic|tr_B1AQW2_B1AQW2_MOUSE_REVERSED	|generic|tr_B1AQW5_B1AQW5_MOUSE_REVERSED|
"""index: 6221, intensity: 4416.0, mobility: 0.926"""	-0.421115	0.22852	0.946773	NYVFVTGTWYSSGPAGMVILDQT	generic|tr_Q8BQ25_Q8BQ25_MOUSE__II_1006231_REVERSED	|generic|tr_T2HRB1_T2HRB1_MOUSE__II_1006231_REVERSED	|generic|tr_Q6NV53_Q6NV53_MOUSE__II_1006231_REVERSED	|generic|sp_Q00651_ITA4_MOUSE__II_1006220_REVERSED	|generic|tr_Q792F9_Q792F9_MOUSE__II_1006231_REVERSED	|generic|tr_Q3U1F2_Q3U1F2_MOUSE__II_1006231_REVERSED	|generic|tr_Q3U0V9_Q3U0V9_MOUSE__II_1006231_REVERSED	|generic|II_1006229_TX=10090_REVERSED	|generic|tr_Q78E20_Q78E20_MOUSE_REVERSED|
"""index: 21893, intensity: 14227.0, mobility: 0.941"""	-0.421129	0.228819	0.946796	IGGAGSLLVYIANHFHHSRQ	generic|sp_Q8BH02_TOR4A_MOUSE_REVERSED|
"""index: 22409, intensity: 19956.0, mobility: 0.914"""	-0.421571	0.229049	0.947545	VTSGKFEEKTLRRLIQ	generic|sp_Q925T6-3_GRIP1_MOUSE__chr10_1_119930011_119930040_ENSMUST00000238454_REVERSED|
"""index: 16604, intensity: 40573.0, mobility: 0.987"""	-0.422085	0.229278	0.948412	TPSHCPPSPPLPLMRMSAPLPLV	generic|IP_924895_TX=10090_REVERSED|
"""index: 2236, intensity: 4409.0, mobility: 0.820"""	-0.422559	0.229371	0.949209	GGAGAGQREERQLLPQDG	generic|chr6_1_4601063_4601305_ENSMUST00000015333_REVERSED|
"""index: 10642, intensity: 5401.0, mobility: 1.048"""	-0.422614	0.229601	0.949302	WASPPAPLSLPAPMGATMKATRSQ	generic|IP_1131950_TX=10090_REVERSED|
"""index: 7201, intensity: 93914.0, mobility: 0.912"""	-0.42309	0.229625	0.950099	GAGAGAGAGAGAGALLLVVCSQGHTESVT	generic|IP_907800_TX=10090_REVERSED|
"""index: 26049, intensity: 5245.0, mobility: 1.099"""	-0.423564	0.229649	0.950892	LSIWVTMRWTMQQSPGSSPLLLIWLLG	generic|tr_E0CYY1_E0CYY1_MOUSE__chr8_-1_94825289_94826702_ENSMUST00000162538__II_3505170_REVERSED|
"""index: 4721, intensity: 10146.0, mobility: 0.853"""	-0.423828	0.229878	0.951331	LEELDRYF	generic|sp_Q692V3_TTC41_MOUSE_REVERSED	|generic|sp_Q692V3-2_TTC41_MOUSE_REVERSED	|generic|sp_Q692V3-4_TTC41_MOUSE_REVERSED	|generic|tr_A0A1W2P894_A0A1W2P894_MOUSE_REVERSED	|generic|tr_A0A0G2LB92_A0A0G2LB92_MOUSE_REVERSED	|generic|tr_F8VPV8_F8VPV8_MOUSE_REVERSED|
"""index: 14093, intensity: 3444.0, mobility: 1.027"""	-0.424049	0.230175	0.9517	LSFPSSVAATMAQGSCGVLPMLP	generic|chrX_-1_8127944_8128153_ENSMUST00000033506_REVERSED|
"""index: 7227, intensity: 10044.0, mobility: 1.086"""	-0.424081	0.230404	0.951754	ENKIPYTSDQQKKSKKDPRSIDLNKMYTSVVQSVGIGSLICMVPA	generic|tr_Q8BMP9_Q8BMP9_MOUSE__chr9_-1_36763333_36763374_ENSMUST00000128270__II_854677_REVERSED|
"""index: 3676, intensity: 4206.0, mobility: 0.957"""	-0.42415	0.230632	0.951868	CSFMNPTVRHIKFHSKLAQPQVFEQR	generic|sp_G5E869_ZN142_MOUSE__chr1_-1_74566878_74567120_ENSMUST00000156613__II_1036811_REVERSED|
"""index: 21731, intensity: 5517.0, mobility: 0.927"""	-0.424394	0.230929	0.952272	LLIRFLQRLPAQN	generic|IP_1092057_TX=10090_REVERSED|
"""index: 23921, intensity: 6488.0, mobility: 1.102"""	-0.424918	0.231157	0.953142	EKKGLIKKIHEMIEKNSKT	generic|sp_Q9D125_RT25_MOUSE__chr6_-1_92175022_92175186_ENSMUST00000014695__II_910582_REVERSED	|generic|tr_Q6KAU3_Q6KAU3_MOUSE__chr6_-1_92175022_92175186_ENSMUST00000014695__II_910582_REVERSED|
"""index: 12947, intensity: 10712.0, mobility: 1.171"""	-0.425124	0.231248	0.953482	QFESYHLALPLQPVDM	generic|IP_933799_TX=10090_REVERSED|
"""index: 22920, intensity: 5173.0, mobility: 1.083"""	-0.425766	0.231407	0.954541	AEPSSRRGAAVAAAAAAAASRPP	generic|chr7_-1_127021029_127021115_ENSMUST00000159916_REVERSED|
"""index: 13465, intensity: 2995.0, mobility: 0.994"""	-0.426144	0.231704	0.955162	EFRFAYMRIRCMFDDQVRSFVIGPIFSW	generic|IP_953431_TX=10090_REVERSED|
"""index: 12422, intensity: 3068.0, mobility: 1.159"""	-0.42617	0.232	0.955205	KSMARQLEAKAEQEEEYQERLLDCDHRASQLAHALANKAKSEEEL	generic|sp_Q5SX39_MYH4_MOUSE_REVERSED|
"""index: 20210, intensity: 4118.0, mobility: 1.033"""	-0.426518	0.232227	0.955775	VCRRAIEWLILG	generic|sp_P36898_BMR1B_MOUSE__chr3_-1_141840615_141840680_ENSMUST00000131273_REVERSED	|generic|tr_Q3USS1_Q3USS1_MOUSE__chr3_-1_141840615_141840680_ENSMUST00000131273_REVERSED|
"""index: 11379, intensity: 2984.0, mobility: 1.038"""	-0.426619	0.232524	0.95594	MIFLIVESRQYT	generic|sp_Q6ZQ18-2_EFR3B_MOUSE__chr12_-1_3999586_3999711_ENSMUST00000218545__II_3470676_REVERSED	|generic|tr_A0A1W2P7T9_A0A1W2P7T9_MOUSE__chr12_-1_3973604_3973675_ENSMUST00000219331__II_3470676_REVERSED	|generic|sp_Q6ZQ18_EFR3B_MOUSE__chr12_-1_3999586_3999711_ENSMUST00000218545_REVERSED|
"""index: 4302, intensity: 3074.0, mobility: 0.859"""	-0.426772	0.23282	0.956191	GSQWHLVLDMPTKGACNK	generic|sp_Q9CR42_ANKR1_MOUSE_REVERSED|
"""index: 24211, intensity: 3219.0, mobility: 0.956"""	-0.426814	0.233116	0.95626	RSRRIMSQW	generic|IP_1033817_TX=10090_REVERSED|
"""index: 2274, intensity: 3112.0, mobility: 1.145"""	-0.427025	0.233343	0.956604	RLFYGEQTTRLNTSW	generic|IP_1091708_TX=10090_REVERSED|
"""index: 4140, intensity: 10174.0, mobility: 0.793"""	-0.427089	0.233639	0.956709	EAAMLQVKDRQEK	generic|II_963116_TX=10090_REVERSED	|generic|tr_A0A0U1RPJ4_A0A0U1RPJ4_MOUSE_REVERSED	|generic|tr_A0A0X1KG60_A0A0X1KG60_MOUSE_REVERSED	|generic|sp_Q5DTM8_BRE1A_MOUSE_REVERSED	|generic|sp_Q5DTM8-2_BRE1A_MOUSE_REVERSED	|generic|sp_Q3U319_BRE1B_MOUSE_REVERSED|
"""index: 24440, intensity: 6739.0, mobility: 1.286"""	-0.427133	0.233935	0.956781	RVWGVKEPAASQHNGDPPGRK	generic|sp_Q9JIY0_PKHO1_MOUSE__II_977588_REVERSED	|generic|II_977584_TX=10090_REVERSED|
"""index: 6572, intensity: 7566.0, mobility: 1.130"""	-0.427167	0.234232	0.956837	GVRMCRDPTWNGSSPLSESPWTTKRFLIPALSTVFSGQLHAS	generic|chr4_-1_133268284_133271069_ENSMUST00000105907__II_954803_TX=10090_REVERSED|
"""index: 16130, intensity: 4132.0, mobility: 1.078"""	-0.427177	0.234389	0.956853	RMWLGRDEVRWGRSFWALSCVWHWL	generic|chr5_-1_92446300_92446401_ENSMUST00000031377_REVERSED	|generic|chr5_-1_92444206_92446401_ENSMUST00000031377_REVERSED|
"""index: 1767, intensity: 13130.0, mobility: 1.124"""	-0.427267	0.234634	0.957	KGFYKKESNLADVQAACTGHKVWEHKWFQSRNSSRHIVDPWY	generic|tr_A0A338P7E3_A0A338P7E3_MOUSE_REVERSED	|generic|tr_A0A338P711_A0A338P711_MOUSE_REVERSED	|generic|sp_C0HKG5_RNT2A_MOUSE_REVERSED|
"""index: 17022, intensity: 3151.0, mobility: 1.024"""	-0.42768	0.234634	0.957671	SMQLLTIPFQKH	generic|tr_Q5DTW4_Q5DTW4_MOUSE_REVERSED	|generic|sp_Q8VHE6_DYH5_MOUSE_REVERSED|
"""index: 3473, intensity: 2585.0, mobility: 1.055"""	-0.428471	0.23486	0.958955	ESLAQEAQARSEELAVKQKDLDNVQEKMMETEQL	generic|tr_Q3TZZ3_Q3TZZ3_MOUSE__chr12_1_59172525_59172596_ENSMUST00000176752__II_1116416_REVERSED	|generic|tr_H3BJS0_H3BJS0_MOUSE__chr12_1_59172525_59172596_ENSMUST00000176752__II_1116416_REVERSED	|generic|tr_H3BK44_H3BK44_MOUSE__chr12_1_59172525_59172596_ENSMUST00000176752__II_1116416_REVERSED	|generic|tr_H3BKL6_H3BKL6_MOUSE__chr12_1_59172525_59172596_ENSMUST00000176752__II_1116416_REVERSED	|generic|tr_A0A1W2P711_A0A1W2P711_MOUSE__chr12_1_59172525_59172596_ENSMUST00000176752__II_1116416_REVERSED	|generic|tr_E9Q3S2_E9Q3S2_MOUSE__chr12_1_59172525_59172596_ENSMUST00000176752__II_1116416_REVERSED	|generic|tr_H3BK48_H3BK48_MOUSE__chr12_1_59172525_59172596_ENSMUST00000176752__II_1116416_REVERSED	|generic|sp_Q91ZV0_MIA2_MOUSE__chr12_1_59172525_59172596_ENSMUST00000176752__II_1116416_REVERSED	|generic|sp_Q91ZV0-3_MIA2_MOUSE__chr12_1_59172525_59172596_ENSMUST00000176752__II_1116416_REVERSED	|generic|tr_H3BKH2_H3BKH2_MOUSE__chr12_1_59172525_59172596_ENSMUST00000176752__II_1116416_REVERSED	|generic|tr_E9PY90_E9PY90_MOUSE__chr12_1_59172525_59172596_ENSMUST00000176752__II_1116416_REVERSED	|generic|tr_H3BJ71_H3BJ71_MOUSE__chr12_1_59172525_59172596_ENSMUST00000176752__II_1116414_REVERSED	|generic|tr_H3BJS5_H3BJS5_MOUSE__chr12_1_59162916_59163023_ENSMUST00000176752__II_1116412_REVERSED	|generic|tr_H3BJI6_H3BJI6_MOUSE__chr12_1_59172525_59172596_ENSMUST00000176752__II_1116416_REVERSED	|generic|tr_H3BL19_H3BL19_MOUSE__chr12_1_59172525_59172596_ENSMUST00000176752__II_1116416_REVERSED	|generic|II_1116428_TX=10090_REVERSED|
"""index: 4441, intensity: 89465.0, mobility: 0.765"""	-0.428527	0.235155	0.959045	MKELRRPYKTASV	generic|tr_Q4KL57_Q4KL57_MOUSE__II_932934_REVERSED	|generic|tr_Q6ZQC1_Q6ZQC1_MOUSE__chr5_1_142477322_142477486_ENSMUST00000196405__II_932923_REVERSED	|generic|tr_A0A0G2JFH9_A0A0G2JFH9_MOUSE__chr5_1_142477322_142477486_ENSMUST00000196405__II_932923_REVERSED	|generic|sp_Q3U829_AP5Z1_MOUSE__chr5_1_142477322_142477486_ENSMUST00000196405__II_932923_REVERSED	|generic|tr_Q6PFH7_Q6PFH7_MOUSE__chr5_1_142477322_142477486_ENSMUST00000196405__II_932923_REVERSED	|generic|II_932928_TX=10090_REVERSED|
"""index: 8438, intensity: 4806.0, mobility: 0.970"""	-0.428768	0.235381	0.959434	LHCLKDTRSSIQPLLELMFQLIQYKSLFC	generic|IP_1143160_TX=10090_REVERSED	|generic|IP_1143162_TX=10090_REVERSED|
"""index: 17659, intensity: 5149.0, mobility: 0.975"""	-0.428845	0.235676	0.959559	ALPEKLAEFRS	generic|sp_P08032_SPTA1_MOUSE__II_1025651_REVERSED	|generic|tr_Q3UQ30_Q3UQ30_MOUSE_REVERSED|
"""index: 7010, intensity: 1364742.0, mobility: 1.105"""	-0.428998	0.235972	0.959805	QMPEGPGNWFPYGGWSPPPPGLLHPGVLMQKLKDSYEPQKLLEE	generic|IP_1061266_TX=10090_REVERSED|
"""index: 2077, intensity: 2987.0, mobility: 0.948"""	-0.429019	0.236058	0.95984	HRYNFLQKYF	generic|IP_1033075_TX=10090_REVERSED|
"""index: 7098, intensity: 159705.0, mobility: 1.115"""	-0.429437	0.236283	0.960513	LPEEPKSGLIKELDLDNSSPEQIKTLEELLDQLEQDVAPMSNNK	generic|tr_B2RXP0_B2RXP0_MOUSE_REVERSED	|generic|tr_B7ZWF2_B7ZWF2_MOUSE_REVERSED	|generic|tr_D3Z768_D3Z768_MOUSE_REVERSED	|generic|sp_P0C6A2_MAMD1_MOUSE_REVERSED	|generic|tr_A0A5F8MPR3_A0A5F8MPR3_MOUSE_REVERSED	|generic|tr_B2RXV1_B2RXV1_MOUSE_REVERSED|
"""index: 8928, intensity: 3392.0, mobility: 1.003"""	-0.429952	0.236508	0.961339	QTERALTKKKKKGDMEGAY	generic|IP_873610_TX=10090_REVERSED|
"""index: 16360, intensity: 4308.0, mobility: 1.012"""	-0.430077	0.236664	0.961538	YVKKSTPTAEEED	generic|tr_F2Z493_F2Z493_MOUSE_REVERSED	|generic|tr_O89008_O89008_MOUSE_REVERSED	|generic|tr_Q3SXV1_Q3SXV1_MOUSE_REVERSED|
"""index: 11664, intensity: 3658.0, mobility: 1.001"""	-0.43041	0.236958	0.962072	CSLLPLHFINRM	generic|IP_1028417_TX=10090_REVERSED|
"""index: 19453, intensity: 3799.0, mobility: 0.863"""	-0.43044	0.237253	0.962119	FFSTEVKCMQ	generic|IP_1014751_TX=10090_REVERSED|
"""index: 17475, intensity: 2646.0, mobility: 1.056"""	-0.430886	0.237548	0.96283	EENEDIEEEPESFEPIVKIQTKIFCKQLGVFYIGTYGNKFDH	generic|sp_Q9EP64_TNMD_MOUSE__II_834073_REVERSED|
"""index: 19575, intensity: 4814.0, mobility: 1.157"""	-0.431199	0.237843	0.963328	YLGVACAWLLSAALVAGV	generic|II_3497953_TX=10090_REVERSED	|generic|sp_Q9D938_TM160_MOUSE__chr7_1_16455169_16455426_ENSMUST00000209536_REVERSED|
"""index: 17626, intensity: 2832.0, mobility: 0.947"""	-0.431323	0.238137	0.963525	SFARELVVQDI	generic|sp_P46735_MYO1B_MOUSE__chr1_-1_51863315_51863419_ENSMUST00000151525_REVERSED	|generic|sp_P46735-2_MYO1B_MOUSE__chr1_-1_51863315_51863419_ENSMUST00000151525_REVERSED	|generic|tr_Q91ZI6_Q91ZI6_MOUSE_REVERSED	|generic|tr_Q3UEQ4_Q3UEQ4_MOUSE__chr1_-1_51863315_51863419_ENSMUST00000151525_REVERSED	|generic|tr_E9QNH6_E9QNH6_MOUSE__chr1_-1_51863315_51863419_ENSMUST00000151525_REVERSED	|generic|tr_Q7TQD7_Q7TQD7_MOUSE__chr1_-1_51863315_51863419_ENSMUST00000151525_REVERSED	|generic|tr_Q3TTZ3_Q3TTZ3_MOUSE__chr1_-1_51863315_51863419_ENSMUST00000151525_REVERSED	|generic|tr_E9Q580_E9Q580_MOUSE__chr1_-1_51863315_51863419_ENSMUST00000151525_REVERSED|
"""index: 2880, intensity: 3287.0, mobility: 0.796"""	-0.43136	0.238432	0.963584	YREQHEAVSFRSGRAFKS	generic|sp_Q80UV9_TAF1_MOUSE__chrX_1_101562127_101562291_ENSMUST00000143908__II_831688_REVERSED	|generic|sp_Q80UV9-2_TAF1_MOUSE__chrX_1_101562127_101562291_ENSMUST00000143908__II_831688_REVERSED	|generic|sp_Q80UV9-3_TAF1_MOUSE__chrX_1_101562127_101562291_ENSMUST00000143908__II_831688_REVERSED	|generic|tr_B1Q2W7_B1Q2W7_MOUSE__chrX_1_101562127_101562291_ENSMUST00000143908__II_831688_REVERSED	|generic|tr_D3YZK4_D3YZK4_MOUSE__chrX_1_101562127_101562291_ENSMUST00000143908__II_831688_REVERSED	|generic|tr_S4R1B9_S4R1B9_MOUSE__chrX_1_101562127_101562291_ENSMUST00000143908_REVERSED|
"""index: 16747, intensity: 6114.0, mobility: 1.075"""	-0.431427	0.238656	0.963689	YVSVAGIDKGNEYVW	generic|IP_990052_TX=10090_REVERSED|
"""index: 14874, intensity: 3214.0, mobility: 0.803"""	-0.431578	0.238881	0.96393	SSSAHSHDSR	generic|IP_959816_TX=10090_REVERSED|
"""index: 8248, intensity: 5787.0, mobility: 1.039"""	-0.431982	0.238964	0.964569	GHEIQKMHEDYLQKCVDLEANFMNLLTSYHPSFMEMVVPKELF	generic|tr_E9Q7N9_E9Q7N9_MOUSE__II_1111754_REVERSED	|generic|tr_Q9QZH1_Q9QZH1_MOUSE_REVERSED|
"""index: 18938, intensity: 13929.0, mobility: 0.777"""	-0.432553	0.239188	0.965469	GEYNVQGDGDIDAER	generic|chr17_-1_87435035_87435172_ENSMUST00000143965__II_1060120_TX=10090_REVERSED	|generic|chr12_1_100206128_100206244_ENSMUST00000127300_REVERSED|
"""index: 20765, intensity: 3423.0, mobility: 1.105"""	-0.432662	0.239482	0.965641	HISLTANYPEVVTDSVKPSPVVSFTNMIRDPYEERVKSILL	generic|sp_Q9ERD7_TBB3_MOUSE__chr17_-1_35836571_35838041_ENSMUST00000134978_REVERSED	|generic|tr_D5MR34_D5MR34_MOUSE_REVERSED|
"""index: 3291, intensity: 4473.0, mobility: 0.801"""	-0.432825	0.239776	0.965896	EPRCTDTVQRLTCIKEP	generic|IP_3498850_TX=10090_REVERSED|
"""index: 9852, intensity: 20207.0, mobility: 1.119"""	-0.432927	0.239929	0.966057	LDITSLMCLFLYMPQHLSPESRVVLLVAM	generic|tr_B2RU86_B2RU86_MOUSE_REVERSED	|generic|tr_Q8VG23_Q8VG23_MOUSE_REVERSED|
"""index: 6625, intensity: 17273.0, mobility: 1.132"""	-0.433199	0.240223	0.966484	MYRFEQKMRELETELEQKSTRQKAIQDQLDQLQERASEAES	generic|tr_A0A1Y7VMD3_A0A1Y7VMD3_MOUSE__II_3453106_REVERSED	|generic|sp_Q9QYE6_GOGA5_MOUSE__chr12_1_102497450_102497527_ENSMUST00000222744_REVERSED|
"""index: 17447, intensity: 4737.0, mobility: 0.928"""	-0.433202	0.240517	0.966488	RHYQIIKY	generic|IP_3474044_TX=10090_REVERSED|
"""index: 16372, intensity: 3622.0, mobility: 0.847"""	-0.433247	0.240812	0.966559	PFFALRSADESFLHCILDLHGGM	generic|IP_3483420_TX=10090_REVERSED|
"""index: 1603, intensity: 4595.0, mobility: 1.011"""	-0.433328	0.241106	0.966686	FHEWVSPDLGEPMNNINDLEDMSKMLQALNEKNLK	generic|tr_A0A494BB99_A0A494BB99_MOUSE__II_1048287_REVERSED	|generic|tr_A0A494BAF3_A0A494BAF3_MOUSE__II_1048285_REVERSED	|generic|sp_E9Q7R9_CFA43_MOUSE__II_1048287_REVERSED	|generic|tr_Q3B7X8_Q3B7X8_MOUSE_REVERSED|
"""index: 4538, intensity: 3586.0, mobility: 1.002"""	-0.433333	0.241258	0.966695	EGPICLAMQPSFMKQTRPWFRWSTKPM	generic|chr4_-1_53085289_53086126_ENSMUST00000030010__IP_962997_TX=10090_REVERSED	|generic|chr4_-1_53085989_53086126_ENSMUST00000030010_REVERSED|
"""index: 12826, intensity: 2513.0, mobility: 0.800"""	-0.433965	0.241481	0.967681	PSMIPQLA	generic|tr_H3BKH3_H3BKH3_MOUSE_REVERSED	|generic|sp_Q8VI24_SATB2_MOUSE_REVERSED	|generic|sp_Q8VI24-2_SATB2_MOUSE_REVERSED|
"""index: 11334, intensity: 3290.0, mobility: 1.043"""	-0.434205	0.241703	0.968056	NRGSSVALNQWDGR	generic|IP_870719_TX=10090_REVERSED|
"""index: 5768, intensity: 3958.0, mobility: 0.941"""	-0.434477	0.241926	0.968479	VKCLYSINFYPWLCSMTNLICTFTGSYF	generic|IP_1043947_TX=10090_REVERSED|
"""index: 7043, intensity: 7551.0, mobility: 0.991"""	-0.434856	0.24222	0.969066	LTAPDLGYLMLQFMGSHLDVFI	generic|tr_A2BDN7_A2BDN7_MOUSE__chrX_-1_12746621_12746671_ENSMUST00000124053_REVERSED	|generic|sp_A2ABV5_MED14_MOUSE__chrX_-1_12746621_12746671_ENSMUST00000124053_REVERSED	|generic|sp_A2ABV5-2_MED14_MOUSE__chrX_-1_12746621_12746671_ENSMUST00000124053_REVERSED|
"""index: 13863, intensity: 3321.0, mobility: 1.061"""	-0.434986	0.242442	0.969267	FFFCCVWGYVWHGQPCITWFHRYHRKSLYQCPSNFMPNFLALLL	generic|IP_862961_TX=10090_REVERSED|
"""index: 4512, intensity: 2907.0, mobility: 0.835"""	-0.435559	0.242593	0.970153	TNLVRWALAMTRLARFH	generic|tr_D6RIQ8_D6RIQ8_MOUSE_REVERSED|
"""index: 15571, intensity: 4386.0, mobility: 1.018"""	-0.435991	0.242602	0.970819	YSSNRGYFRHLYEPAKNLLTYYQRVFERGVLLPSPKEMVM	generic|tr_Q3U541_Q3U541_MOUSE__chr5_-1_92073156_92073230_ENSMUST00000202125__II_620258_REVERSED	|generic|tr_A0A0J9YTQ8_A0A0J9YTQ8_MOUSE__chr5_-1_92073156_92073230_ENSMUST00000202125__II_620258_REVERSED	|generic|tr_Q3U931_Q3U931_MOUSE__chr5_-1_92073156_92073230_ENSMUST00000202125__II_620258_REVERSED	|generic|tr_Q542W3_Q542W3_MOUSE__chr5_-1_92073156_92073230_ENSMUST00000202125__II_620258_REVERSED	|generic|tr_Q3U6B1_Q3U6B1_MOUSE__chr5_-1_92073156_92073230_ENSMUST00000202125__II_620258_REVERSED	|generic|tr_A0A0J9YUY8_A0A0J9YUY8_MOUSE__chr5_-1_92073156_92073230_ENSMUST00000202125__II_620258_REVERSED|
"""index: 9770, intensity: 3161.0, mobility: 1.127"""	-0.436485	0.242824	0.971577	EELRMRLHVMESALLQTTDRGPAVGAEEP	generic|sp_Q8C1B1-2_CAMP2_MOUSE__II_1034172_REVERSED	|generic|tr_A0A0A6YXV8_A0A0A6YXV8_MOUSE__II_1034172_REVERSED	|generic|sp_Q8C1B1_CAMP2_MOUSE_REVERSED	|generic|tr_H7BX08_H7BX08_MOUSE_REVERSED	|generic|tr_A0A0A6YY67_A0A0A6YY67_MOUSE_REVERSED	|generic|tr_B2RRE3_B2RRE3_MOUSE_REVERSED|
"""index: 12418, intensity: 3775.0, mobility: 0.926"""	-0.436751	0.242903	0.971985	SLPLMYGRYK	generic|sp_Q6PDF3-2_SVOPL_MOUSE__IP_917793_REVERSED	|generic|II_917800_TX=10090_REVERSED	|generic|sp_Q6PDF3_SVOPL_MOUSE_REVERSED|
"""index: 24712, intensity: 4294.0, mobility: 1.182"""	-0.437611	0.243125	0.973295	APMKRPLTSSTSDSTNNDTSEEGEDMLG	generic|IP_828308_TX=10090_REVERSED|
"""index: 13076, intensity: 3207.0, mobility: 1.173"""	-0.437776	0.243346	0.973545	DASLLYMLFGDKTMQR	generic|sp_Q8R3B1_PLCD1_MOUSE__II_3450388_REVERSED	|generic|tr_G5DDB7_G5DDB7_MOUSE__II_3450388_REVERSED	|generic|tr_Q05DG3_Q05DG3_MOUSE_REVERSED|
"""index: 20711, intensity: 7289.0, mobility: 1.168"""	-0.438085	0.243638	0.974014	ERYQKPHDLAPDYELCGVMDMFFEDSFMINFLHTNDLFLIGKII	generic|tr_A2ADI4_A2ADI4_MOUSE_REVERSED|
"""index: 6402, intensity: 4668.0, mobility: 0.868"""	-0.438222	0.243646	0.974223	NQFITGREGCCSLPLRDSSVWVVCGGAKM	generic|IP_1097325_TX=10090_REVERSED|
"""index: 5349, intensity: 7763.0, mobility: 0.956"""	-0.438653	0.243796	0.974874	MLTTTNRMRAE	generic|chr5_-1_149618512_149618777_ENSMUST00000201452_REVERSED|
"""index: 16062, intensity: 7814.0, mobility: 0.991"""	-0.438833	0.244016	0.975145	EKGIELYTRL	generic|tr_H3BK58_H3BK58_MOUSE__II_1065179_REVERSED	|generic|tr_A7VMS3_A7VMS3_MOUSE__II_1065179_REVERSED	|generic|tr_H3BJA9_H3BJA9_MOUSE__II_1065179_REVERSED|
"""index: 10549, intensity: 4083.0, mobility: 0.843"""	-0.438887	0.244308	0.975226	FNTVKKKISNNVRGRTPEDAKDV	generic|IP_849727_TX=10090_REVERSED|
"""index: 18875, intensity: 2600.0, mobility: 1.114"""	-0.438932	0.2446	0.975294	RRGPSMRAPSMRAPSMRAPSMRAPSMAPSMRIPSRSLSRPSVSR	generic|tr_A0A5K1VVQ9_A0A5K1VVQ9_MOUSE__chr19_-1_7374046_7374075_ENSMUST00000237653__II_1006392_REVERSED	|generic|sp_A2ASS6_TITIN_MOUSE__chr19_-1_7374046_7374075_ENSMUST00000237653__II_1006392_REVERSED	|generic|sp_A2ASS6-2_TITIN_MOUSE__chr19_-1_7374046_7374075_ENSMUST00000237653__II_1006392_REVERSED	|generic|tr_A0A5K1VVQ1_A0A5K1VVQ1_MOUSE__chr19_-1_7374046_7374075_ENSMUST00000237653__II_1006392_REVERSED	|generic|tr_E9Q8K5_E9Q8K5_MOUSE__chr19_-1_7374046_7374075_ENSMUST00000237653__II_1006392_REVERSED	|generic|sp_A2ASS6-3_TITIN_MOUSE__II_1006392_REVERSED	|generic|tr_E9Q8N1_E9Q8N1_MOUSE__chr19_-1_7374046_7374075_ENSMUST00000237653__II_1006392_REVERSED|
"""index: 13250, intensity: 4653.0, mobility: 0.896"""	-0.43911	0.244892	0.975563	WLPQFLLF	generic|sp_Q921V7_CTL3_MOUSE_REVERSED|
"""index: 2896, intensity: 5816.0, mobility: 0.904"""	-0.439374	0.245184	0.97596	IMPFTARFGLFRHLE	generic|IP_1142938_TX=10090_REVERSED|
"""index: 9897, intensity: 2590.0, mobility: 1.186"""	-0.439445	0.245404	0.976066	RSRQICHTLWSWKRLAMSFIPWTSTAEQP	generic|IP_960994_TX=10090_REVERSED|
"""index: 5000, intensity: 9474.0, mobility: 0.767"""	-0.439787	0.245696	0.976578	STSQRLRYAWSKL	generic|tr_V9GWU7_V9GWU7_MOUSE__chr6_-1_120002189_120002227_ENSMUST00000159397__II_829861_REVERSED	|generic|sp_Q80XP9_WNK3_MOUSE__chr6_-1_120002189_120002227_ENSMUST00000159397__II_829861_REVERSED|
"""index: 17641, intensity: 3172.0, mobility: 1.211"""	-0.439875	0.245988	0.976709	LTQVQLGASAQAGSMSLGAPAILQAANGQSVTATAFSTNPVVT	generic|sp_E9Q7E2_ARID2_MOUSE__chr15_1_96401954_96402094_ENSMUST00000176739__II_1093119_REVERSED	|generic|tr_Q8CET8_Q8CET8_MOUSE__chr15_1_96401954_96402094_ENSMUST00000176739__II_1093119_REVERSED	|generic|tr_Q69ZG5_Q69ZG5_MOUSE__chr15_1_96401954_96402094_ENSMUST00000176739__II_1093119_REVERSED|
"""index: 754, intensity: 3310.0, mobility: 0.753"""	-0.439929	0.246208	0.976791	LPGVSSWT	generic|IP_923465_TX=10090_REVERSED|
"""index: 18705, intensity: 2733.0, mobility: 1.122"""	-0.440364	0.246499	0.97744	TKEKNSHSPVLQGNKMWTITVDAPYFSW	generic|tr_Q31100_Q31100_MOUSE_REVERSED	|generic|tr_Q31101_Q31101_MOUSE_REVERSED	|generic|tr_Q31098_Q31098_MOUSE_REVERSED|
"""index: 12719, intensity: 3020.0, mobility: 0.921"""	-0.440563	0.246791	0.977737	EEAKPETDVKP	generic|sp_Q8K2R5_ZN668_MOUSE_REVERSED	|generic|tr_D3Z404_D3Z404_MOUSE_REVERSED|
"""index: 4862, intensity: 3657.0, mobility: 0.965"""	-0.441052	0.247011	0.978462	DPRHLVFEIALWFGMGMQRGL	generic|IP_1128196_TX=10090_REVERSED|
"""index: 8898, intensity: 5842.0, mobility: 1.024"""	-0.441189	0.247158	0.978666	SVHGATMLKKAASTVHPQTRTLQLARLHK	generic|tr_B7ZC54_B7ZC54_MOUSE__II_1088353_REVERSED	|generic|tr_B7ZC55_B7ZC55_MOUSE_REVERSED	|generic|tr_Q9D6L7_Q9D6L7_MOUSE_REVERSED	|generic|tr_Q3UN08_Q3UN08_MOUSE_REVERSED	|generic|tr_B7ZC57_B7ZC57_MOUSE_REVERSED|
"""index: 12292, intensity: 14846.0, mobility: 0.970"""	-0.441692	0.247378	0.979409	PNLMTRVTQKWLEMMQTTWRQNVAEKEMLLTKSRM	generic|IP_826028_TX=10090_REVERSED|
"""index: 15096, intensity: 5410.0, mobility: 1.051"""	-0.442402	0.247669	0.980455	QCMSNRRSMRRGFWCTVACPFSATQSTVPVFVWVGLWCGM	generic|IP_3502945_TX=10090_REVERSED|
"""index: 3474, intensity: 3882.0, mobility: 0.959"""	-0.442415	0.247816	0.980475	YEPSSPRVQGGEQ	generic|IP_1133344_TX=10090_REVERSED|
"""index: 3450, intensity: 11385.0, mobility: 0.836"""	-0.442674	0.248035	0.980854	TSSTLLAWRSVGGQRI	generic|chr3_1_96188142_96188423_ENSMUST00000133665_REVERSED|
"""index: 18895, intensity: 2530.0, mobility: 1.147"""	-0.442907	0.248326	0.981195	YMEYQINFDAPYLSRATILWAKAAWLDQPV	generic|tr_Q3TE59_Q3TE59_MOUSE__chr8_1_68797800_68797925_ENSMUST00000146322__II_867175_REVERSED	|generic|II_867172_TX=10090_REVERSED	|generic|sp_Q8K2A7_INT10_MOUSE_REVERSED	|generic|tr_A0A0R4J0V1_A0A0R4J0V1_MOUSE_REVERSED	|generic|tr_E9Q361_E9Q361_MOUSE_REVERSED	|generic|tr_Q8BXH8_Q8BXH8_MOUSE_REVERSED	|generic|tr_E9Q360_E9Q360_MOUSE_REVERSED|
"""index: 19582, intensity: 4783.0, mobility: 0.959"""	-0.442927	0.248402	0.981225	DTLPHRSLLKFFSSCNHRLLWMT	generic|IP_3482024_TX=10090_REVERSED|
"""index: 4021, intensity: 2654.0, mobility: 1.091"""	-0.442947	0.248402	0.981255	MTGVMERVAGYNDYLFEWFVQQYIFFYFFFCVFGVQVVLLKQLRM	generic|IP_957844_TX=10090_REVERSED|
"""index: 9272, intensity: 5472.0, mobility: 0.953"""	-0.443602	0.248476	0.98221	LQQLSETSSFTK	generic|tr_A2ARC0_A2ARC0_MOUSE_REVERSED	|generic|tr_Q3V0E2_Q3V0E2_MOUSE_REVERSED	|generic|tr_F6VA34_F6VA34_MOUSE_REVERSED|
"""index: 7814, intensity: 11526.0, mobility: 0.852"""	-0.444077	0.248766	0.9829	SVGSSPMVYWQLHNHAV	generic|IP_3490382_TX=10090_REVERSED|
"""index: 13149, intensity: 3215.0, mobility: 1.053"""	-0.444134	0.249057	0.982982	YIYAFYAIETASVVGFFFEAT	generic|sp_Q99PL8_S19A3_MOUSE__II_1032700_REVERSED|
"""index: 6069, intensity: 10058.0, mobility: 0.888"""	-0.444138	0.24913	0.982988	QPSFTRGELENMIDYIILSPMKIASL	generic|tr_Q8BSI7_Q8BSI7_MOUSE__chr6_-1_71908630_71908710_ENSMUST00000206879__II_914026_REVERSED	|generic|sp_Q14C51_PTCD3_MOUSE__chr6_-1_71908630_71908710_ENSMUST00000206879__II_914026_REVERSED	|generic|II_914038_TX=10090_REVERSED|
"""index: 4609, intensity: 3928.0, mobility: 1.080"""	-0.44454	0.24942	0.98357	SFDEDETWSTSSVLLAPRGHLRRVVGSQCDRETFAS	generic|sp_Q921Q3_ALG1_MOUSE__chr16_1_5236332_5236472_ENSMUST00000153730_REVERSED	|generic|sp_Q921Q3-2_ALG1_MOUSE__chr16_1_5236332_5236472_ENSMUST00000153730_REVERSED|
"""index: 11464, intensity: 4008.0, mobility: 1.061"""	-0.444718	0.249565	0.983827	SQSGHPLQSFPRMAWGGTVCKRWYPWM	generic|IP_3484667_TX=10090_REVERSED|
"""index: 10505, intensity: 5098.0, mobility: 1.108"""	-0.445425	0.249638	0.984845	QAHHSEHLIPVVKGLKNEKKKCHARYQMIKSM	generic|IP_3493587_TX=10090_REVERSED|
"""index: 11835, intensity: 3704.0, mobility: 0.856"""	-0.445557	0.249855	0.985035	GDEVGMSLDEEIEEGISLESKE	generic|sp_Q66JX5_CEP43_MOUSE__chr17_1_8194542_8194595_ENSMUST00000161898_REVERSED	|generic|sp_Q66JX5-2_CEP43_MOUSE__chr17_1_8194542_8194595_ENSMUST00000161898_REVERSED|
"""index: 3661, intensity: 4140.0, mobility: 1.306"""	-0.445756	0.250145	0.985321	AEHSEAPFGPHGPATWVSPMPMTF	generic|IP_1002338_TX=10090_REVERSED|
"""index: 8902, intensity: 4713.0, mobility: 0.999"""	-0.445762	0.250434	0.985328	QNVIDQSEEEDDSGDFIDDLTDNIMEETMEMKMNEK	generic|sp_Q8BJF9_CHM2B_MOUSE_REVERSED	|generic|tr_A0A338P7L8_A0A338P7L8_MOUSE_REVERSED|
"""index: 8055, intensity: 4576.0, mobility: 0.810"""	-0.445916	0.250724	0.985549	KMQKFISKNPELWHRQ	generic|tr_Q8BV94_Q8BV94_MOUSE_REVERSED	|generic|sp_Q8BHD4_FRMD3_MOUSE_REVERSED	|generic|sp_Q8BHD4-2_FRMD3_MOUSE_REVERSED|
"""index: 9704, intensity: 2994.0, mobility: 0.819"""	-0.446169	0.251013	0.985911	QEDRQEELRALTGARFFV	generic|tr_A0A4Y5WWJ7_A0A4Y5WWJ7_MOUSE__chr11_1_77857751_77857849_ENSMUST00000142571__II_1130592_REVERSED	|generic|tr_A0A1C7ZN10_A0A1C7ZN10_MOUSE__chr11_1_77857751_77857849_ENSMUST00000142571_REVERSED	|generic|tr_E9QA74_E9QA74_MOUSE__chr11_1_77857751_77857849_ENSMUST00000142571_REVERSED	|generic|tr_B2RRE2_B2RRE2_MOUSE__chr11_1_77857751_77857849_ENSMUST00000142571_REVERSED	|generic|tr_K3W4L0_K3W4L0_MOUSE__chr11_1_77857751_77857849_ENSMUST00000142571_REVERSED	|generic|tr_E9QAX2_E9QAX2_MOUSE__chr11_1_77857751_77857849_ENSMUST00000142571_REVERSED	|generic|tr_E9Q405_E9Q405_MOUSE__chr11_1_77857751_77857849_ENSMUST00000142571_REVERSED	|generic|sp_Q9JMH9_MY18A_MOUSE__chr11_1_77857751_77857849_ENSMUST00000142571_REVERSED	|generic|sp_Q9JMH9-1_MY18A_MOUSE__chr11_1_77857751_77857849_ENSMUST00000142571_REVERSED	|generic|sp_Q9JMH9-2_MY18A_MOUSE__chr11_1_77857751_77857849_ENSMUST00000142571_REVERSED	|generic|sp_Q9JMH9-4_MY18A_MOUSE__chr11_1_77857751_77857849_ENSMUST00000142571_REVERSED	|generic|sp_Q9JMH9-5_MY18A_MOUSE__chr11_1_77857751_77857849_ENSMUST00000142571_REVERSED	|generic|sp_Q9JMH9-6_MY18A_MOUSE__chr11_1_77857751_77857849_ENSMUST00000142571_REVERSED	|generic|sp_Q9JMH9-7_MY18A_MOUSE__chr11_1_77857751_77857849_ENSMUST00000142571_REVERSED|
"""index: 2245, intensity: 4644.0, mobility: 0.816"""	-0.446389	0.251156	0.986224	LDSWLVVSEGTFRQPH	generic|tr_A0A2I3BPU9_A0A2I3BPU9_MOUSE__II_3483069_REVERSED	|generic|sp_O35161_CELR1_MOUSE_REVERSED	|generic|tr_Q571L9_Q571L9_MOUSE_REVERSED|
"""index: 9154, intensity: 7258.0, mobility: 1.049"""	-0.446481	0.251156	0.986356	VNNVLSHKGGTHIKQHRRLNSIWMFSVDC	generic|tr_Q8BJ45_Q8BJ45_MOUSE_REVERSED	|generic|tr_Q8VDL3_Q8VDL3_MOUSE_REVERSED|
"""index: 885, intensity: 3038.0, mobility: 0.954"""	-0.447105	0.251445	0.987242	ATMERGSGEQLP	generic|chr2_-1_73386310_73386396_ENSMUST00000076463_REVERSED|
"""index: 3763, intensity: 4719.0, mobility: 1.334"""	-0.447252	0.251589	0.98745	PEKISCSSRESSCSGPHSASRKMM	generic|sp_Q9ERS4_PKHA3_MOUSE_REVERSED|
"""index: 1232, intensity: 2855.0, mobility: 0.893"""	-0.447891	0.251878	0.988354	HGGEERRFH	generic|IP_831084_TX=10090_REVERSED|
"""index: 7404, intensity: 17760.0, mobility: 1.035"""	-0.447894	0.252166	0.988358	HDKLDPNSIQLRISDASWSLEG	generic|sp_P56477_IRF5_MOUSE_REVERSED	|generic|tr_B2CC69_B2CC69_MOUSE_REVERSED	|generic|tr_F6Z6C6_F6Z6C6_MOUSE_REVERSED|
"""index: 11476, intensity: 3548.0, mobility: 0.946"""	-0.447905	0.252455	0.988373	GRDMKDGTGLQGYRNNGQMFIR	generic|II_928586_TX=10090_REVERSED	|generic|sp_Q9D417_FBX24_MOUSE_REVERSED	|generic|tr_D3YZY9_D3YZY9_MOUSE_REVERSED|
"""index: 10555, intensity: 2684.0, mobility: 0.997"""	-0.447966	0.252598	0.98846	KLSMIPHEPALHLTSLWVTSSNGVMLWSSTERSSSQY	generic|IP_1061821_TX=10090_REVERSED|
"""index: 20475, intensity: 3305.0, mobility: 0.932"""	-0.44822	0.252887	0.988817	HRGKCKKEKQKNQGI	generic|IP_3487644_TX=10090_REVERSED|
"""index: 23190, intensity: 6923.0, mobility: 0.947"""	-0.448276	0.253176	0.988895	YMELVRSRCWAHSPAVLHTR	generic|IP_3475376_TX=10090_REVERSED|
"""index: 1896, intensity: 3830.0, mobility: 0.841"""	-0.448435	0.253464	0.989118	YALRPALASRKY	generic|tr_A0A0R4J036_A0A0R4J036_MOUSE_REVERSED	|generic|tr_D3YZ35_D3YZ35_MOUSE_REVERSED	|generic|sp_P08553_NFM_MOUSE_REVERSED|
"""index: 12931, intensity: 4175.0, mobility: 1.032"""	-0.448455	0.253602	0.989146	YPLLSPHYPPPPMPQQSRYRSRGTLRRPMFPPYPVG	generic|tr_Q3UH35_Q3UH35_MOUSE__chr4_-1_44133636_44133758_ENSMUST00000136730__II_963814_REVERSED	|generic|sp_Q8BI21_RNF38_MOUSE__chr4_-1_44133636_44133758_ENSMUST00000136730__II_963814_REVERSED	|generic|sp_Q8BI21-2_RNF38_MOUSE__chr4_-1_44133636_44133758_ENSMUST00000136730__II_963814_REVERSED	|generic|tr_E9Q959_E9Q959_MOUSE_REVERSED|
"""index: 7101, intensity: 5270.0, mobility: 0.882"""	-0.448679	0.253602	0.98946	PSPWTALPRATARTTPSSRWRATSSCAWARTP	generic|IP_1066083_TX=10090_REVERSED|
"""index: 2312, intensity: 3317.0, mobility: 0.910"""	-0.449488	0.25389	0.99059	EVELWAEVVLFGQAIQPDEELIV	generic|IP_1061265_TX=10090_REVERSED|
"""index: 6444, intensity: 14249.0, mobility: 1.012"""	-0.449517	0.254179	0.99063	HPSPLHTVHHVWLQSQIFM	generic|IP_1114370_TX=10090_REVERSED|
"""index: 22719, intensity: 6411.0, mobility: 0.954"""	-0.449586	0.254467	0.990726	KPSVATVTDLPPRPR	generic|chr11_1_111024845_111024958_ENSMUST00000106636_REVERSED|
"""index: 1781, intensity: 3579.0, mobility: 0.931"""	-0.449653	0.254682	0.99082	CTALCLPLCAW	generic|tr_Q9JHP3_Q9JHP3_MOUSE__II_1011260_REVERSED	|generic|tr_Q3U6Q6_Q3U6Q6_MOUSE__chr2_1_32594296_32594406_ENSMUST00000146557__II_1011247_REVERSED	|generic|tr_Q3TT62_Q3TT62_MOUSE__chr2_1_32594296_32594406_ENSMUST00000146557__II_1011247_REVERSED	|generic|sp_Q9R2B6_SIA7D_MOUSE__chr2_1_32594296_32594406_ENSMUST00000146557__II_1011247_REVERSED	|generic|sp_Q9R2B6-2_SIA7D_MOUSE__chr2_1_32594296_32594406_ENSMUST00000146557__II_1011247_REVERSED	|generic|sp_Q9R2B6-3_SIA7D_MOUSE__chr2_1_32594296_32594406_ENSMUST00000146557__II_1011247_REVERSED	|generic|tr_Q8C3J2_Q8C3J2_MOUSE__chr2_1_32594296_32594406_ENSMUST00000146557__II_1011247_REVERSED	|generic|tr_Q3UMI2_Q3UMI2_MOUSE__chr2_1_32594296_32594406_ENSMUST00000146557__II_1011247_REVERSED|
"""index: 5334, intensity: 11871.0, mobility: 0.920"""	-0.45011	0.254896	0.991453	ETIGLVAMDGITGEKMDLGATIH	generic|tr_A0A1W2P8B6_A0A1W2P8B6_MOUSE__II_3465816_REVERSED	|generic|sp_P80314_TCPB_MOUSE_REVERSED	|generic|tr_Q9JJD8_Q9JJD8_MOUSE_REVERSED|
"""index: 23179, intensity: 9933.0, mobility: 0.947"""	-0.450303	0.255184	0.991721	LRELISDLPVSLFFVRNPNYGMS	generic|sp_Q32M07_KAD8_MOUSE_REVERSED|
"""index: 22370, intensity: 21542.0, mobility: 0.984"""	-0.450404	0.255466	0.991861	FADELQKEPKKTQKHKAQK	generic|IP_926831_TX=10090_REVERSED|
"""index: 13595, intensity: 4245.0, mobility: 0.978"""	-0.450564	0.255466	0.992082	SRFNLSKPWRGQSAGMPGTGPRIHRKVTDQDKAR	generic|IP_892103_TX=10090_REVERSED|
"""index: 12485, intensity: 15873.0, mobility: 1.292"""	-0.450905	0.255607	0.992551	VMRLVQQELLCHMLQLH	generic|IP_936109_TX=10090_REVERSED|
"""index: 1942, intensity: 4925.0, mobility: 0.887"""	-0.450982	0.255747	0.992658	RACVYINLQFISLPQE	generic|IP_3480472_TX=10090_REVERSED|
"""index: 12148, intensity: 4532.0, mobility: 1.008"""	-0.451227	0.256034	0.992993	LMNYPDLGKQAAIMIERELGTAQEEDTPVGGGSAMSRTV	generic|sp_P19536_COX5B_MOUSE__chr1_1_36691665_36691697_ENSMUST00000191790__II_1050988_REVERSED	|generic|tr_Q9D881_Q9D881_MOUSE__chr1_1_36691665_36691697_ENSMUST00000191790__II_1050988_REVERSED|
"""index: 22705, intensity: 8114.0, mobility: 1.323"""	-0.451238	0.256322	0.993009	MRLFCMGLIR	generic|IP_934280_TX=10090_REVERSED|
"""index: 3274, intensity: 3547.0, mobility: 0.890"""	-0.451258	0.256535	0.993036	AEALDDNYNALRGLALAATQQITPV	generic|II_1080126_TX=10090_REVERSED	|generic|tr_G3UWQ4_G3UWQ4_MOUSE_REVERSED	|generic|tr_Q3V0U9_Q3V0U9_MOUSE_REVERSED	|generic|sp_Q9JLI7_SPAG6_MOUSE_REVERSED|
"""index: 14151, intensity: 2673.0, mobility: 0.984"""	-0.451444	0.256823	0.993291	WSSMEPSLASKQLWHNQSLRPS	generic|chr17_-1_25990783_25991079_ENSMUST00000118828__IP_1068793_TX=10090_REVERSED|
"""index: 13822, intensity: 7736.0, mobility: 0.941"""	-0.451539	0.257036	0.993422	VSDQHSAPAKQCLSQIIFYNQVS	generic|IP_3504171_TX=10090_REVERSED|
"""index: 24634, intensity: 2585.0, mobility: 1.285"""	-0.451589	0.257249	0.99349	ICLLFLSRRC	generic|IP_2432547_TX=10090_REVERSED|
"""index: 16284, intensity: 3159.0, mobility: 1.167"""	-0.451685	0.257537	0.993621	PAICLMKTMWTSSLMR	generic|IP_990257_TX=10090_REVERSED|
"""index: 16097, intensity: 3892.0, mobility: 1.110"""	-0.451709	0.257824	0.993655	WTLQNIVKQKEVLMKDKESDLGDPESPGSG	generic|tr_B9EJ16_B9EJ16_MOUSE__II_1134787_REVERSED	|generic|sp_Q8VIM5_MYCD_MOUSE__II_1134787_REVERSED	|generic|sp_Q8VIM5-2_MYCD_MOUSE__II_1134787_REVERSED	|generic|sp_Q8VIM5-3_MYCD_MOUSE__II_1134787_REVERSED	|generic|sp_Q8VIM5-4_MYCD_MOUSE__II_1134787_REVERSED	|generic|sp_Q8VIM5-5_MYCD_MOUSE__II_1134787_REVERSED|
"""index: 21288, intensity: 6914.0, mobility: 0.956"""	-0.452186	0.258111	0.994305	FFAMLQPSALL	generic|IP_3453304_TX=10090_REVERSED|
"""index: 5441, intensity: 2991.0, mobility: 0.794"""	-0.452309	0.258398	0.994473	NSNKEALVSLSGSII	generic|tr_J3QN01_J3QN01_MOUSE_REVERSED|
"""index: 22946, intensity: 6925.0, mobility: 1.048"""	-0.452576	0.258611	0.994836	EVTARVVARALIGESNDLSL	generic|sp_Q14DK4_GPAT2_MOUSE__chr2_1_118790506_118790535_ENSMUST00000037547_REVERSED	|generic|sp_Q14DK4-2_GPAT2_MOUSE__chr2_1_118790506_118790535_ENSMUST00000037547_REVERSED	|generic|sp_Q14DK4-3_GPAT2_MOUSE__chr2_1_118790506_118790535_ENSMUST00000037547_REVERSED|
"""index: 6958, intensity: 51902.0, mobility: 1.048"""	-0.452741	0.258898	0.995059	VIIGLKHTDRCALKLLPFLDCMFHDIVNPGCFPLNIMFFIQMT	generic|tr_Q3MI32_Q3MI32_MOUSE_REVERSED	|generic|tr_Q7TQZ8_Q7TQZ8_MOUSE_REVERSED	|generic|tr_Q3MI33_Q3MI33_MOUSE_REVERSED	|generic|tr_Q8VF90_Q8VF90_MOUSE_REVERSED|
"""index: 2080, intensity: 3543.0, mobility: 0.758"""	-0.453003	0.259036	0.995414	SIDRHAGG	generic|IP_930359_TX=10090_REVERSED|
"""index: 9443, intensity: 2802.0, mobility: 1.178"""	-0.453347	0.259323	0.99588	RPTSTRQIEQLENYFQDREKLTSMHLQL	generic|sp_Q99P25_TXIP1_MOUSE_REVERSED	|generic|tr_A0A1D5RMC0_A0A1D5RMC0_MOUSE_REVERSED	|generic|tr_Q497Q4_Q497Q4_MOUSE_REVERSED|
"""index: 12208, intensity: 4989.0, mobility: 1.054"""	-0.453348	0.259535	0.99588	EGYIIIVNTSSMMI	generic|tr_A0A3B2WC95_A0A3B2WC95_MOUSE_REVERSED	|generic|tr_A0A3B2WD73_A0A3B2WD73_MOUSE_REVERSED	|generic|tr_L7N203_L7N203_MOUSE_REVERSED	|generic|tr_L7N2B2_L7N2B2_MOUSE_REVERSED	|generic|tr_A0A3B2WCG3_A0A3B2WCG3_MOUSE_REVERSED	|generic|tr_A0A3B2WCD3_A0A3B2WCD3_MOUSE_REVERSED|
"""index: 4576, intensity: 6015.0, mobility: 0.812"""	-0.453653	0.259748	0.996291	MKELRRPYKTASV	generic|tr_Q4KL57_Q4KL57_MOUSE__II_932934_REVERSED	|generic|tr_Q6ZQC1_Q6ZQC1_MOUSE__chr5_1_142477322_142477486_ENSMUST00000196405__II_932923_REVERSED	|generic|tr_A0A0G2JFH9_A0A0G2JFH9_MOUSE__chr5_1_142477322_142477486_ENSMUST00000196405__II_932923_REVERSED	|generic|sp_Q3U829_AP5Z1_MOUSE__chr5_1_142477322_142477486_ENSMUST00000196405__II_932923_REVERSED	|generic|tr_Q6PFH7_Q6PFH7_MOUSE__chr5_1_142477322_142477486_ENSMUST00000196405__II_932923_REVERSED	|generic|II_932928_TX=10090_REVERSED|
"""index: 9110, intensity: 3643.0, mobility: 0.847"""	-0.453815	0.25996	0.99651	CQDRSASKEMTCFPRELYCATVHF	generic|IP_984752_TX=10090_REVERSED|
"""index: 21162, intensity: 2557.0, mobility: 1.129"""	-0.453995	0.260023	0.996752	YFTVEKTDYGGLVAERVNLYKLAENVQEGRVQYAVGWTCGERDELL	generic|sp_Q8R3J5_CHAC1_MOUSE_REVERSED|
"""index: 10685, intensity: 2873.0, mobility: 1.029"""	-0.454092	0.260309	0.996881	LDPQSSFSQLVWT	generic|chr5_-1_84237476_84237553_ENSMUST00000113403__IP_943753_TX=10090_REVERSED|
"""index: 5533, intensity: 16257.0, mobility: 0.991"""	-0.454104	0.260596	0.996897	FTYFFLLFMNALVGLGAQFYLFN	generic|IP_902378_TX=10090_REVERSED|
"""index: 23118, intensity: 7062.0, mobility: 0.963"""	-0.454139	0.260882	0.996944	DGRVSIGMDKLKDAMPSSVSNYFAF	generic|sp_Q91WD4_CG025_MOUSE_REVERSED|
"""index: 6922, intensity: 6970.0, mobility: 0.969"""	-0.454139	0.261094	0.996944	ERANKGNLFGTLNIQMMKSDPNKVE	generic|tr_A2A8V8_A2A8V8_MOUSE__chr4_-1_135346729_135346857_ENSMUST00000136409__II_954250_REVERSED	|generic|tr_E9PUK6_E9PUK6_MOUSE__chr4_-1_135346729_135346857_ENSMUST00000136409__II_954250_REVERSED	|generic|tr_E9QKA4_E9QKA4_MOUSE__chr4_-1_135346729_135346857_ENSMUST00000136409__II_954250_REVERSED	|generic|tr_A2A8V9_A2A8V9_MOUSE__chr4_-1_135346729_135346857_ENSMUST00000136409__II_954250_REVERSED	|generic|tr_A2A983_A2A983_MOUSE__chr4_-1_135346729_135346857_ENSMUST00000136409__II_686809_REVERSED	|generic|sp_Q52KI8_SRRM1_MOUSE__chr4_-1_135346729_135346857_ENSMUST00000136409__II_954250_REVERSED	|generic|sp_Q52KI8-2_SRRM1_MOUSE__chr4_-1_135346729_135346857_ENSMUST00000136409__II_954250_REVERSED|
"""index: 5158, intensity: 7277.0, mobility: 1.015"""	-0.454204	0.26138	0.997031	VALWIQWRPLTKDKIEQDEEE	generic|sp_Q80XC6_NRDE2_MOUSE_REVERSED|
"""index: 20438, intensity: 12341.0, mobility: 0.997"""	-0.454303	0.261516	0.997164	RTRGKGSLETT	generic|chr1_-1_172274592_172276022_ENSMUST00000085913__IP_1026045_TX=10090_REVERSED|
"""index: 7419, intensity: 3715.0, mobility: 0.837"""	-0.454693	0.261789	0.997686	ASFETCGKSSAVSYKTYPQEPGKEK	generic|IP_891267_TX=10090_REVERSED|
"""index: 21164, intensity: 4858.0, mobility: 1.082"""	-0.454706	0.261789	0.997702	LDYRLSLLEGGQDKLDYMLGFNDEYKET	generic|tr_G5E823_G5E823_MOUSE__chr18_1_36791070_36791129_ENSMUST00000124204__II_1056233_REVERSED	|generic|sp_Q99KK9_SYHM_MOUSE__chr18_1_36791070_36791129_ENSMUST00000124204__II_1056233_REVERSED	|generic|II_1056235_TX=10090_REVERSED|
"""index: 13756, intensity: 3880.0, mobility: 1.023"""	-0.455192	0.262075	0.998351	MTGAATREVIMRHVILPEMAALET	generic|IP_1022146_TX=10090_REVERSED|
"""index: 18605, intensity: 5102.0, mobility: 1.091"""	-0.455419	0.262286	0.998652	ERGELGLLTAEHLATNRFPGWQQDIDAGRQALVPI	generic|tr_B7ZNV9_B7ZNV9_MOUSE__chr2_-1_144522409_144522537_ENSMUST00000124823_REVERSED	|generic|sp_Q8C008_DZAN1_MOUSE__chr2_-1_144522409_144522537_ENSMUST00000124823_REVERSED	|generic|tr_E9Q4Z6_E9Q4Z6_MOUSE__chr2_-1_144522409_144522537_ENSMUST00000124823_REVERSED	|generic|tr_B2RUH8_B2RUH8_MOUSE__chr2_-1_144522409_144522537_ENSMUST00000124823_REVERSED|
"""index: 15703, intensity: 3955.0, mobility: 0.989"""	-0.455622	0.262571	0.998921	VYQPQPTAAAPPQ	generic|tr_Q3V383_Q3V383_MOUSE__II_3454387_REVERSED	|generic|II_3454391_TX=10090_REVERSED	|generic|tr_A0A1B0GRV3_A0A1B0GRV3_MOUSE_REVERSED	|generic|sp_P48377_RFX1_MOUSE_REVERSED	|generic|tr_Q8BJK3_Q8BJK3_MOUSE_REVERSED|
"""index: 19409, intensity: 28524.0, mobility: 0.911"""	-0.4557	0.262782	0.999024	RCCFGGECYCV	generic|IP_3490857_TX=10090_REVERSED|
"""index: 6202, intensity: 3339.0, mobility: 1.060"""	-0.455961	0.262917	0.99937	GEEMYTPMATLWM	generic|IP_927193_TX=10090_REVERSED|
"""index: 228, intensity: 7287.0, mobility: 0.949"""	-0.456059	0.263203	0.999499	DRLLHYSDPR	generic|tr_A0A0U1RNI8_A0A0U1RNI8_MOUSE__II_878490_REVERSED	|generic|tr_A0A0U1RP15_A0A0U1RP15_MOUSE__II_878490_REVERSED	|generic|sp_Q923I7_SC5A2_MOUSE__II_878492_REVERSED	|generic|tr_A0A0U1RNI5_A0A0U1RNI5_MOUSE__II_878486_REVERSED	|generic|tr_D3Z0A1_D3Z0A1_MOUSE_REVERSED	|generic|tr_A0A0U1RNX5_A0A0U1RNX5_MOUSE_REVERSED|
"""index: 3819, intensity: 18112.0, mobility: 0.794"""	-0.456146	0.263338	0.999614	NLLEKKKERWNQ	generic|IP_2480916_TX=10090_REVERSED|
"""index: 5215, intensity: 5564.0, mobility: 0.915"""	-0.456349	0.263623	0.999882	MTSSQGAALIGVAWIYLAAPGFYC	generic|tr_F6ZM31_F6ZM31_MOUSE__chr15_-1_100399410_100399448_ENSMUST00000140535__II_1082787_REVERSED	|generic|chr15_-1_100401531_100401665_ENSMUST00000140535_REVERSED	|generic|sp_P49282_NRAM2_MOUSE__chr15_-1_100399410_100399448_ENSMUST00000140535_REVERSED	|generic|sp_P49282-2_NRAM2_MOUSE__chr15_-1_100399410_100399448_ENSMUST00000140535_REVERSED	|generic|sp_P49282-3_NRAM2_MOUSE__chr15_-1_100399410_100399448_ENSMUST00000140535_REVERSED	|generic|sp_P49282-4_NRAM2_MOUSE__chr15_-1_100399410_100399448_ENSMUST00000140535_REVERSED|
"""index: 1548, intensity: 3800.0, mobility: 0.912"""	-0.4564	0.263758	0.999948	YQNRVPSYNF	generic|IP_1008352_TX=10090_REVERSED|
"""index: 1453, intensity: 4770.0, mobility: 0.848"""	-0.456578	0.264043	1	SEGIAKWPR	generic|IP_925736_TX=10090_REVERSED	|generic|IP_991472_TX=10090_REVERSED	|generic|IP_899287_TX=10090_REVERSED	|generic|IP_3501599_TX=10090_REVERSED	|generic|IP_1125312_TX=10090_REVERSED	|generic|IP_923762_TX=10090_REVERSED	|generic|IP_972063_TX=10090_REVERSED|
"""index: 15155, intensity: 4225.0, mobility: 0.974"""	-0.456621	0.264253	1	FNNLLIEGASYL	generic|sp_Q2WG77_RIPP1_MOUSE_REVERSED|
"""index: 602, intensity: 2770.0, mobility: 0.832"""	-0.456872	0.264463	1	LDPHGPQYL	generic|chr12_1_21230830_21230949_ENSMUST00000064595_REVERSED|
"""index: 24420, intensity: 9825.0, mobility: 1.060"""	-0.456921	0.264748	1	KKMARLTEPDSNGTVKLGFLQQMQRLKEAMMEKG	generic|tr_E9QPT8_E9QPT8_MOUSE__II_2505716_REVERSED	|generic|sp_Q9EPL5_MMP1A_MOUSE__II_2505716_REVERSED|
"""index: 3437, intensity: 2666.0, mobility: 0.819"""	-0.456947	0.264957	1	WTRGRVGPQVQTMPLLATTSGLTT	generic|IP_851559_TX=10090_REVERSED|
"""index: 21935, intensity: 17051.0, mobility: 1.145"""	-0.457013	0.265242	1	LYIMNFETTFNHKCSVEYSPNYFKYVINKPYSRLFKTSFM	generic|IP_980391_TX=10090_REVERSED|
"""index: 17563, intensity: 3735.0, mobility: 0.885"""	-0.457064	0.265451	1	ASRGTGDQIR	generic|tr_Q571F3_Q571F3_MOUSE__II_906563_REVERSED	|generic|sp_Q9CR95_NECP1_MOUSE__II_906563_REVERSED|
"""index: 16251, intensity: 4971.0, mobility: 1.088"""	-0.457222	0.265661	1	ETAPQACWDETPFQQIPVSPLQVGESWDAVE	generic|IP_1122115_TX=10090_REVERSED|
"""index: 3906, intensity: 3492.0, mobility: 0.880"""	-0.457417	0.265945	1	DSVLCALPRPS	generic|IP_969757_TX=10090_REVERSED|
"""index: 9827, intensity: 5082.0, mobility: 1.038"""	-0.457475	0.26623	1	LSVWSATMSSWLPPWLARSRYRLEPLSQ	generic|IP_951683_TX=10090_REVERSED|
"""index: 20257, intensity: 4390.0, mobility: 0.948"""	-0.457508	0.266439	1	LTGNVDQSLNRMEGVIFAVLYTSMKVSESFEDQ	generic|tr_Q8BZ14_Q8BZ14_MOUSE__II_3460957_REVERSED	|generic|tr_Q6NY09_Q6NY09_MOUSE__II_3460957_REVERSED	|generic|sp_Q8C129_LCAP_MOUSE__II_3460952_REVERSED	|generic|tr_Q3TTA8_Q3TTA8_MOUSE_REVERSED|
"""index: 24319, intensity: 8863.0, mobility: 1.187"""	-0.457618	0.266724	1	AFRHHLMIESPLYSTRRQCIEGTGEQMASLFVVLEFHPPTEHQLL	generic|sp_P86046_KCJ13_MOUSE_REVERSED|
"""index: 22162, intensity: 3809.0, mobility: 0.944"""	-0.457637	0.266932	1	VRRWAILNRVSVR	generic|chr10_1_59702661_59702726_ENSMUST00000165563_REVERSED|
"""index: 7484, intensity: 4673.0, mobility: 1.093"""	-0.457797	0.267217	1	QEEELKQIKEFKEFNMRALDEKMQKCKEQFRCTVRMLNFDT	generic|tr_E0CY95_E0CY95_MOUSE_REVERSED	|generic|tr_E0CX63_E0CX63_MOUSE_REVERSED	|generic|sp_Q8C9J3-4_SPEF2_MOUSE_REVERSED|
"""index: 4799, intensity: 7045.0, mobility: 1.053"""	-0.458063	0.267501	1	SWLKRRTQTSASMSINKCFARSNKPTCRTNKEFSEQLCLALKN	generic|IP_875770_TX=10090_REVERSED|
"""index: 4657, intensity: 3590.0, mobility: 0.927"""	-0.458066	0.267766	1	DRADGIDQPRWQLGPKGKMAKCWPSEL	generic|IP_991520_TX=10090_REVERSED	|generic|IP_991520_TX=10090_REVERSED|
"""index: 20739, intensity: 3688.0, mobility: 1.157"""	-0.458182	0.267766	1	WTHIKQPWTRQRFS	generic|IP_1092699_TX=10090_REVERSED|
"""index: 15045, intensity: 5457.0, mobility: 0.947"""	-0.458762	0.26805	1	DLPLHSCDTFAIAEKTETNVHYMAIPVEII	generic|tr_A0A0G2JFZ8_A0A0G2JFZ8_MOUSE_REVERSED	|generic|sp_Q9D2F7_P210L_MOUSE_REVERSED|
"""index: 16511, intensity: 5303.0, mobility: 1.021"""	-0.458823	0.268182	1	YMSPLSGVVSSGRHPMKLLFNNTKSLLI	generic|IP_1075116_TX=10090_REVERSED|
"""index: 16537, intensity: 3697.0, mobility: 0.840"""	-0.459171	0.268466	1	RPMNTVKI	generic|IP_882473_TX=10090_REVERSED|
"""index: 16063, intensity: 3418.0, mobility: 1.118"""	-0.459178	0.26875	1	GERALDEIESSFNTEGEMMEEEELTR	generic|tr_Q32P49_Q32P49_MOUSE__II_959350_REVERSED	|generic|sp_Q5UAK0-1_MIER1_MOUSE__II_959350_REVERSED	|generic|sp_Q5UAK0-2_MIER1_MOUSE__II_959392_REVERSED	|generic|sp_Q5UAK0-4_MIER1_MOUSE__II_959350_REVERSED	|generic|II_959353_TX=10090_REVERSED	|generic|II_959357_TX=10090_REVERSED|
"""index: 5018, intensity: 3246.0, mobility: 0.836"""	-0.45924	0.268881	1	TAEEDETAADETWKEDAVKEL	generic|tr_F6Q5V4_F6Q5V4_MOUSE__II_1082037_REVERSED	|generic|sp_Q8CGU1_CACO1_MOUSE__chr15_-1_102715738_102715845_ENSMUST00000229398_REVERSED	|generic|tr_E9Q7U2_E9Q7U2_MOUSE__chr15_-1_102715738_102715845_ENSMUST00000229398_REVERSED	|generic|tr_A0A2R8VKP5_A0A2R8VKP5_MOUSE__chr15_-1_102715738_102715845_ENSMUST00000229398_REVERSED	|generic|tr_A0A2R8VHU8_A0A2R8VHU8_MOUSE__chr15_-1_102715738_102715845_ENSMUST00000229398_REVERSED|
"""index: 22675, intensity: 6155.0, mobility: 1.328"""	-0.459757	0.268936	1	EVSSKVEMSFKEFEPKVTRLLTVTQLSSYAQK	generic|tr_Q7TMG7_Q7TMG7_MOUSE__II_3483409_REVERSED	|generic|tr_A0A2I3BPR9_A0A2I3BPR9_MOUSE__II_3483409_REVERSED	|generic|sp_P70180_ANPRC_MOUSE_REVERSED|
"""index: 10880, intensity: 10842.0, mobility: 1.143"""	-0.459957	0.26922	1	EADVKVVAYYPLNVFVPANDNQDEVTVKVV	generic|tr_Q9QXA3_Q9QXA3_MOUSE_REVERSED	|generic|tr_A0A1L1SQU7_A0A1L1SQU7_MOUSE_REVERSED	|generic|tr_A0A087WRT4_A0A087WRT4_MOUSE_REVERSED	|generic|tr_F2Z4A3_F2Z4A3_MOUSE_REVERSED|
"""index: 9277, intensity: 5420.0, mobility: 0.914"""	-0.459992	0.269351	1	ECITISPLDLYFIKGWLPKYKSKE	generic|tr_Q80YS2_Q80YS2_MOUSE__II_946761_REVERSED	|generic|tr_B2RS44_B2RS44_MOUSE__II_946777_REVERSED	|generic|sp_Q9QZ41-2_DBF4A_MOUSE__II_946777_REVERSED	|generic|tr_E9PW04_E9PW04_MOUSE_REVERSED	|generic|sp_Q9QZ41-3_DBF4A_MOUSE_REVERSED|
"""index: 4864, intensity: 3724.0, mobility: 1.070"""	-0.460151	0.269481	1	ENTLINMRECEQFAVVVYPTKEAAKAMIEAMNFTEPIKELIDD	generic|sp_Q69Z23_DYH17_MOUSE__chr3_1_20098111_20098140_ENSMUST00000002502_REVERSED	|generic|tr_A2A520_A2A520_MOUSE__chr3_1_20098111_20098140_ENSMUST00000002502_REVERSED	|generic|tr_E9Q7P0_E9Q7P0_MOUSE__chr3_1_20098111_20098140_ENSMUST00000002502_REVERSED	|generic|tr_K3W4R0_K3W4R0_MOUSE__chr3_1_20098111_20098140_ENSMUST00000002502_REVERSED|
"""index: 19162, intensity: 3950.0, mobility: 1.000"""	-0.46033	0.269765	1	IPFCLTEFLEPPAPQHCMALPP	generic|sp_Q2EG98-4_PK1L3_MOUSE__II_3453552_REVERSED	|generic|sp_Q2EG98-7_PK1L3_MOUSE__II_3454891_REVERSED	|generic|sp_Q2EG98_PK1L3_MOUSE_REVERSED	|generic|sp_Q2EG98-2_PK1L3_MOUSE_REVERSED	|generic|sp_Q2EG98-3_PK1L3_MOUSE_REVERSED	|generic|sp_Q2EG98-5_PK1L3_MOUSE_REVERSED	|generic|sp_Q2EG98-6_PK1L3_MOUSE_REVERSED	|generic|sp_Q2EG98-8_PK1L3_MOUSE_REVERSED|
"""index: 4321, intensity: 3488.0, mobility: 1.028"""	-0.46038	0.270048	1	PVTTTTYGLDLMSLVGIFFYMPTHLRSDLCILTFIL	generic|tr_A2BDD2_A2BDD2_MOUSE_REVERSED|
"""index: 2357, intensity: 3377.0, mobility: 0.841"""	-0.460652	0.270332	1	AMSVFPNERAGIGRDY	generic|sp_Q6T707_SCD4_MOUSE_REVERSED|
"""index: 23781, intensity: 10970.0, mobility: 1.065"""	-0.460808	0.270538	1	SSASCTMTVKQGLSAAMIAPSQT	generic|tr_A0A075B5M3_A0A075B5M3_MOUSE_REVERSED	|generic|tr_A0A0G2JGI6_A0A0G2JGI6_MOUSE_REVERSED	|generic|sp_P01680_KV4A1_MOUSE_REVERSED|
"""index: 9369, intensity: 2778.0, mobility: 0.793"""	-0.4609	0.270822	1	YRARTLWCVQWPHDRLGRS	generic|IP_1124693_TX=10090_REVERSED|
"""index: 4642, intensity: 3072.0, mobility: 0.922"""	-0.460924	0.271105	1	RMDHSAPGRND	generic|sp_Q8C7E9_CSTFT_MOUSE__chrX_1_134081197_134081313_ENSMUST00000149658_REVERSED|
"""index: 7982, intensity: 3022.0, mobility: 0.868"""	-0.460998	0.271158	1	LMGEQLDRVMEENLVGAELLMSA	generic|sp_Q8R0W0_EPIPL_MOUSE_REVERSED	|generic|tr_A0A2I3BRT4_A0A2I3BRT4_MOUSE_REVERSED|
"""index: 11505, intensity: 2826.0, mobility: 0.906"""	-0.461274	0.271441	1	RQMERRGDVPQHHYWI	generic|IP_1104072_TX=10090_REVERSED|
"""index: 170, intensity: 7303.0, mobility: 0.821"""	-0.461301	0.271724	1	QVFETKQMPRR	generic|tr_A2A4I9_A2A4I9_MOUSE_REVERSED	|generic|sp_Q812C9_AOC2_MOUSE_REVERSED|
"""index: 14988, intensity: 4285.0, mobility: 0.928"""	-0.461368	0.272007	1	PAELDILAVAEEDTIGEELYFEV	generic|tr_Q9ERM4_Q9ERM4_MOUSE__chr6_1_115926260_115926325_ENSMUST00000141305__II_908755_REVERSED	|generic|tr_Q8C5U2_Q8C5U2_MOUSE__chr6_1_115926260_115926325_ENSMUST00000141305__II_908735_REVERSED	|generic|sp_Q6NWV3_IF122_MOUSE__chr6_1_115926260_115926325_ENSMUST00000141305__II_908735_REVERSED	|generic|tr_E9Q9G8_E9Q9G8_MOUSE__chr6_1_115926260_115926325_ENSMUST00000141305__II_908735_REVERSED	|generic|sp_Q6NWV3-2_IF122_MOUSE__chr6_1_115926260_115926325_ENSMUST00000141305_REVERSED|
"""index: 992, intensity: 2857.0, mobility: 0.777"""	-0.461368	0.272213	1	GSVYCGLI	generic|tr_Q4VAH2_Q4VAH2_MOUSE_REVERSED	|generic|sp_Q6TCG8_PAQR3_MOUSE_REVERSED	|generic|tr_D3Z181_D3Z181_MOUSE_REVERSED	|generic|tr_Q3UEZ4_Q3UEZ4_MOUSE_REVERSED	|generic|tr_A0A0G2JER4_A0A0G2JER4_MOUSE_REVERSED|
"""index: 7709, intensity: 6219.0, mobility: 0.980"""	-0.461443	0.272419	1	EQLGRFLGQERLTCMIKE	generic|tr_F7A8L1_F7A8L1_MOUSE__II_1065668_REVERSED	|generic|sp_Q3U2A8_SYVM_MOUSE__chr17_-1_35666127_35666159_ENSMUST00000165787__II_1065649_REVERSED	|generic|tr_F6YJY2_F6YJY2_MOUSE__II_1065669_REVERSED|
"""index: 1604, intensity: 3434.0, mobility: 0.905"""	-0.46148	0.272445	1	DEPVPDTPPEE	generic|sp_O54941_SMCE1_MOUSE__IP_916761_REVERSED	|generic|IP_857246_TX=10090_REVERSED|
"""index: 25989, intensity: 2601.0, mobility: 1.016"""	-0.462383	0.272445	1	QGRIIQTVVQQPTGPQVVVPTRIIAKGLAPQ	generic|tr_A2A654_A2A654_MOUSE__II_1124969_REVERSED	|generic|tr_E5D6T0_E5D6T0_MOUSE__II_1124969_REVERSED	|generic|tr_E9Q6A7_E9Q6A7_MOUSE__II_1124969_REVERSED	|generic|tr_Q6P9L3_Q6P9L3_MOUSE__II_1124969_REVERSED	|generic|tr_A2A655_A2A655_MOUSE__II_1124969_REVERSED	|generic|tr_Q3UPA6_Q3UPA6_MOUSE_REVERSED	|generic|tr_Q8K092_Q8K092_MOUSE_REVERSED|
"""index: 9491, intensity: 4030.0, mobility: 1.098"""	-0.463167	0.27265	1	LPCDEKWYLKSIQSLTFMFYLNDTRWSWEMKISKPTNRSKSA	generic|IP_1053001_TX=10090_REVERSED|
"""index: 21375, intensity: 8813.0, mobility: 1.169"""	-0.46343	0.272933	1	AAPAHSTDPTCDQSQTLYTDSADRPHSPRPQLLVCACTHARVRCALHLA	generic|tr_Q80WN0_Q80WN0_MOUSE_REVERSED	|generic|sp_Q60778_IKBB_MOUSE_REVERSED	|generic|tr_Q8VC27_Q8VC27_MOUSE_REVERSED	|generic|tr_Q80WN1_Q80WN1_MOUSE_REVERSED|
"""index: 4589, intensity: 19900.0, mobility: 0.875"""	-0.463436	0.273215	1	FSNEGFCVVR	generic|IP_968944_TX=10090_REVERSED|
"""index: 24363, intensity: 2559.0, mobility: 0.928"""	-0.463525	0.27342	1	MPLPRSGGHRG	generic|IP_1090018_TX=10090_REVERSED|
"""index: 7319, intensity: 21422.0, mobility: 1.111"""	-0.463791	0.273702	1	LCSDTPLSLVWSAPCMSGKRSYPGLYFPSEGFLQVMVLTPWR	generic|IP_833745_TX=10090_REVERSED|
"""index: 24304, intensity: 6228.0, mobility: 1.077"""	-0.463876	0.273752	1	CFLMSSALHIQPYSHHVGASLWLVRE	generic|IP_902902_TX=10090_REVERSED|
"""index: 18040, intensity: 6667.0, mobility: 1.140"""	-0.464211	0.273957	1	DEKNKFGLTLLYQQPPFCSWDATQPLVHLGQ	generic|sp_Q8C636_SPT16_MOUSE_REVERSED	|generic|sp_Q8C636-2_SPT16_MOUSE_REVERSED|
"""index: 14145, intensity: 3996.0, mobility: 0.869"""	-0.464355	0.274239	1	VTSRSRSIR	generic|tr_Q6VSS7_Q6VSS7_MOUSE_REVERSED|
"""index: 7176, intensity: 5654.0, mobility: 1.078"""	-0.464471	0.274521	1	EKDRISPNADNQLLFELCRYA	generic|IP_1039358_TX=10090_REVERSED|
"""index: 876, intensity: 3154.0, mobility: 1.006"""	-0.464488	0.274648	1	EFQVNVGYTEDIN	generic|II_1000254_TX=10090_REVERSED	|generic|tr_Q8BYH6_Q8BYH6_MOUSE__chr2_1_127208986_127209141_ENSMUST00000142327_REVERSED	|generic|sp_Q6P4T2_U520_MOUSE__chr2_1_127208986_127209141_ENSMUST00000142327_REVERSED|
"""index: 3339, intensity: 20762.0, mobility: 0.809"""	-0.46465	0.274852	1	TSSTLLAWRSVGGQRI	generic|chr3_1_96188142_96188423_ENSMUST00000133665_REVERSED|
"""index: 20315, intensity: 9531.0, mobility: 1.170"""	-0.465031	0.275134	1	QKYFSYFKLMMENTPQFSGNKPLSQIVKVAAEFRTEYVSPTDAME	generic|tr_A0A2I3BQ50_A0A2I3BQ50_MOUSE__II_3496818_REVERSED	|generic|tr_Q5CZX6_Q5CZX6_MOUSE__II_3490778_REVERSED	|generic|tr_A0A2I3BQH8_A0A2I3BQH8_MOUSE__II_3496818_REVERSED	|generic|sp_Q5XG73_ACBD5_MOUSE__II_3496818_REVERSED	|generic|tr_E9QNH7_E9QNH7_MOUSE__II_3490778_REVERSED|
"""index: 18359, intensity: 2830.0, mobility: 1.081"""	-0.465032	0.27526	1	CTVNSNAIVGVKCVLFSLNESLELFKATTV	generic|IP_1031954_TX=10090_REVERSED|
"""index: 1730, intensity: 4249.0, mobility: 0.903"""	-0.465281	0.275542	1	QVTCSCGATHHV	generic|IP_1147005_TX=10090_REVERSED|
"""index: 2062, intensity: 2906.0, mobility: 0.906"""	-0.465449	0.275823	1	LGCNAGYGHGKL	generic|IP_1097074_TX=10090_REVERSED|
"""index: 7283, intensity: 10067.0, mobility: 1.061"""	-0.465455	0.276105	1	TFVGMPVLGAPVAHTKSVSCECTVS	generic|IP_1011994_TX=10090_REVERSED|
"""index: 20021, intensity: 3306.0, mobility: 1.222"""	-0.465569	0.276386	1	QELEEVWQLVALDTEYTKEKPSWSMVGEE	generic|tr_F8VPM0_F8VPM0_MOUSE__II_3496427_REVERSED	|generic|tr_A0A5F8MPQ7_A0A5F8MPQ7_MOUSE__II_3496427_REVERSED	|generic|sp_Q91YE5_BAZ2A_MOUSE__II_3496427_REVERSED	|generic|sp_Q91YE5-2_BAZ2A_MOUSE__II_3496427_REVERSED	|generic|tr_A0A1W2P6X9_A0A1W2P6X9_MOUSE_REVERSED	|generic|tr_E9Q374_E9Q374_MOUSE_REVERSED	|generic|sp_Q91YE5-3_BAZ2A_MOUSE_REVERSED	|generic|tr_Q3UXC9_Q3UXC9_MOUSE_REVERSED	|generic|tr_Q3USB1_Q3USB1_MOUSE_REVERSED|
"""index: 26142, intensity: 4059.0, mobility: 1.062"""	-0.465723	0.27659	1	EPILGSLETLSDELVKLMR	generic|tr_A0A2R8VJY6_A0A2R8VJY6_MOUSE__II_3485295_REVERSED	|generic|tr_Q8BVD2_Q8BVD2_MOUSE__II_3444929_REVERSED	|generic|tr_B7ZP10_B7ZP10_MOUSE__II_3444929_REVERSED	|generic|II_3485290_TX=10090_REVERSED|
"""index: 10881, intensity: 2570.0, mobility: 1.072"""	-0.465801	0.276715	1	QQKSVLTDTLKSHLS	generic|tr_A0A087WQD0_A0A087WQD0_MOUSE__chr14_1_47707242_47707283_ENSMUST00000189986__II_1099268_REVERSED	|generic|tr_A0A087WS04_A0A087WS04_MOUSE__chr14_1_47707242_47707283_ENSMUST00000189986__II_1099268_REVERSED	|generic|tr_A0A087WP85_A0A087WP85_MOUSE__chr14_1_47707242_47707283_ENSMUST00000189986__II_1099268_REVERSED	|generic|tr_A0A087WQF8_A0A087WQF8_MOUSE__chr14_1_47707242_47707283_ENSMUST00000189986__II_1099268_REVERSED	|generic|tr_A0A087WS23_A0A087WS23_MOUSE__chr14_1_47707242_47707283_ENSMUST00000189986__II_1099268_REVERSED	|generic|tr_A0A087WPW5_A0A087WPW5_MOUSE__chr14_1_47707242_47707283_ENSMUST00000189986__II_1099268_REVERSED	|generic|tr_A0A087WPX0_A0A087WPX0_MOUSE__chr14_1_47707242_47707283_ENSMUST00000189986__II_1099268_REVERSED	|generic|tr_A0A087WS29_A0A087WS29_MOUSE__chr14_1_47707242_47707283_ENSMUST00000189986__II_1099268_REVERSED	|generic|sp_Q61595_KTN1_MOUSE__chr14_1_47707242_47707283_ENSMUST00000189986__II_1099268_REVERSED	|generic|sp_Q61595-2_KTN1_MOUSE__chr14_1_47707242_47707283_ENSMUST00000189986__II_1099268_REVERSED	|generic|sp_Q61595-3_KTN1_MOUSE__chr14_1_47707242_47707283_ENSMUST00000189986__II_1099268_REVERSED	|generic|sp_Q61595-4_KTN1_MOUSE__chr14_1_47707242_47707283_ENSMUST00000189986__II_1099268_REVERSED	|generic|sp_Q61595-5_KTN1_MOUSE__chr14_1_47707242_47707283_ENSMUST00000189986__II_1099268_REVERSED	|generic|sp_Q61595-6_KTN1_MOUSE__chr14_1_47707242_47707283_ENSMUST00000189986__II_1099268_REVERSED	|generic|sp_Q61595-7_KTN1_MOUSE__chr14_1_47707242_47707283_ENSMUST00000189986__II_1099268_REVERSED	|generic|sp_Q61595-8_KTN1_MOUSE__chr14_1_47707242_47707283_ENSMUST00000189986__II_1099268_REVERSED	|generic|sp_Q61595-9_KTN1_MOUSE__chr14_1_47707242_47707283_ENSMUST00000189986__II_1099268_REVERSED	|generic|sp_Q61595-10_KTN1_MOUSE__chr14_1_47707242_47707283_ENSMUST00000189986__II_1099268_REVERSED	|generic|sp_Q61595-11_KTN1_MOUSE__chr14_1_47707242_47707283_ENSMUST00000189986__II_1099268_REVERSED	|generic|sp_Q61595-12_KTN1_MOUSE__chr14_1_47707242_47707283_ENSMUST00000189986__II_1099268_REVERSED	|generic|sp_Q61595-13_KTN1_MOUSE__chr14_1_47707242_47707283_ENSMUST00000189986__II_1099268_REVERSED	|generic|sp_Q61595-14_KTN1_MOUSE__chr14_1_47707242_47707283_ENSMUST00000189986__II_1099268_REVERSED	|generic|sp_Q61595-15_KTN1_MOUSE__chr14_1_47707242_47707283_ENSMUST00000189986__II_1099268_REVERSED	|generic|sp_Q61595-16_KTN1_MOUSE__chr14_1_47707242_47707283_ENSMUST00000189986__II_1099268_REVERSED	|generic|tr_F8VQC7_F8VQC7_MOUSE__chr14_1_47707242_47707283_ENSMUST00000189986__II_1099268_REVERSED	|generic|tr_A0A087WP48_A0A087WP48_MOUSE__chr14_1_47707242_47707283_ENSMUST00000189986__II_1099268_REVERSED	|generic|tr_A0A087WQI3_A0A087WQI3_MOUSE__chr14_1_47707242_47707283_ENSMUST00000189986__II_1099268_REVERSED	|generic|tr_A0A087WQG4_A0A087WQG4_MOUSE__chr14_1_47707242_47707283_ENSMUST00000189986__II_1099268_REVERSED	|generic|tr_A0A087WP14_A0A087WP14_MOUSE__chr14_1_47707242_47707283_ENSMUST00000189986__II_1099268_REVERSED	|generic|tr_A0A087WQ25_A0A087WQ25_MOUSE__chr14_1_47707242_47707283_ENSMUST00000189986__II_1099268_REVERSED	|generic|tr_A0A087WNW3_A0A087WNW3_MOUSE__chr14_1_47707242_47707283_ENSMUST00000189986__II_1099268_REVERSED	|generic|tr_A0A087WQQ5_A0A087WQQ5_MOUSE__chr14_1_47707242_47707283_ENSMUST00000189986__II_1099268_REVERSED	|generic|tr_A0A087WRS1_A0A087WRS1_MOUSE__chr14_1_47707242_47707283_ENSMUST00000189986__II_1099268_REVERSED	|generic|chr14_1_47689966_47690235_ENSMUST00000189986_REVERSED|
"""index: 3619, intensity: 21916.0, mobility: 0.912"""	-0.466167	0.276733	1	NESFVLTENRKKPKAMKAMVAGVVFADL	generic|IP_1023464_TX=10090_REVERSED	|generic|sp_Q8JZN3_KCJ14_MOUSE_REVERSED|
"""index: 17426, intensity: 6702.0, mobility: 1.002"""	-0.466491	0.276733	1	VRATDFFQIL	generic|sp_P97858_S35B1_MOUSE_REVERSED|
"""index: 24303, intensity: 5119.0, mobility: 1.252"""	-0.466964	0.276858	1	LQPNPPLTIFLLKSHEYL	generic|IP_1128355_TX=10090_REVERSED|
"""index: 6605, intensity: 4144.0, mobility: 0.914"""	-0.467406	0.276906	1	AKLTTGECPLPAPKASVASPAWPM	generic|IP_1061812_TX=10090_REVERSED|
"""index: 11914, intensity: 3225.0, mobility: 1.038"""	-0.467677	0.277186	1	KKQVKCAFKLVKMKSTEYYSRLGWFFEYEPPNSNPVRAYDL	generic|tr_Q3V2T8_Q3V2T8_MOUSE__chrX_-1_150808717_150808758_ENSMUST00000145342__II_829932_REVERSED	|generic|tr_Q9ER67_Q9ER67_MOUSE__chrX_-1_150808717_150808758_ENSMUST00000145342__II_829932_REVERSED	|generic|tr_Q99PB4_Q99PB4_MOUSE__chrX_-1_150808717_150808758_ENSMUST00000145342_REVERSED	|generic|tr_Q3TFU3_Q3TFU3_MOUSE__chrX_-1_150808717_150808758_ENSMUST00000145342_REVERSED|
"""index: 7379, intensity: 2822.0, mobility: 1.173"""	-0.467735	0.277466	1	RTEHYVTDGDWHPNLKLLEAAIRNHERFWLTHMSTLGLQENAR	generic|tr_Q80U60_Q80U60_MOUSE__chr12_1_30015472_30015570_ENSMUST00000218620__II_3471634_REVERSED	|generic|tr_A0A1W2P6L9_A0A1W2P6L9_MOUSE__chr12_1_30015472_30015570_ENSMUST00000218620__II_3471634_REVERSED	|generic|sp_Q3UQ28_PXDN_MOUSE__chr12_1_30015472_30015570_ENSMUST00000218620__II_3471634_REVERSED	|generic|tr_B2RX13_B2RX13_MOUSE__chr12_1_30015472_30015570_ENSMUST00000218620__II_3471634_REVERSED|
"""index: 24657, intensity: 4370.0, mobility: 1.225"""	-0.467834	0.277747	1	LCQLDKLETAQKPLYFKFTLMRPLKLNRYNEMRSLLEQLDMLLQEL	generic|tr_P70294_P70294_MOUSE_REVERSED	|generic|tr_P70292_P70292_MOUSE_REVERSED	|generic|tr_P70293_P70293_MOUSE_REVERSED	|generic|sp_P04351_IL2_MOUSE_REVERSED	|generic|tr_P70291_P70291_MOUSE_REVERSED	|generic|tr_Q9QUS8_Q9QUS8_MOUSE_REVERSED	|generic|tr_Q0PGS4_Q0PGS4_MOUSE_REVERSED|
"""index: 2991, intensity: 3647.0, mobility: 0.932"""	-0.467926	0.277949	1	QLVPLSMTAYY	generic|IP_1046354_TX=10090_REVERSED|
"""index: 14722, intensity: 4715.0, mobility: 0.924"""	-0.468125	0.278229	1	WSRMQKIR	generic|IP_3475073_TX=10090_REVERSED|
"""index: 17756, intensity: 2894.0, mobility: 1.067"""	-0.468142	0.278431	1	IFIQWNDSRCLDK	generic|IP_974447_TX=10090_REVERSED|
"""index: 9167, intensity: 3360.0, mobility: 0.858"""	-0.468349	0.278711	1	SCKTISKDCERYRYPKERTHIK	generic|tr_Q8BJ45_Q8BJ45_MOUSE_REVERSED	|generic|tr_Q8VDL3_Q8VDL3_MOUSE_REVERSED|
"""index: 24804, intensity: 3945.0, mobility: 0.978"""	-0.468757	0.278757	1	EQNSLSATRRR	generic|sp_Q9WU12_SNURF_MOUSE_REVERSED	|generic|tr_A0A087WPV6_A0A087WPV6_MOUSE_REVERSED	|generic|chr7_-1_59999287_59999400_ENSMUST00000059305_REVERSED	|generic|chr7_-1_59995449_59999496_ENSMUST00000059305_REVERSED|
"""index: 13150, intensity: 5853.0, mobility: 0.974"""	-0.469339	0.278959	1	IASVHQSLSLFQMRHLPFIGLDLWLSDFLFV	generic|IP_1093126_TX=10090_REVERSED|
"""index: 24237, intensity: 3669.0, mobility: 1.156"""	-0.46957	0.279005	1	GGEIYDQLATDLMTLDTLFTGLYPVTGQMVGMDKQLQLRR	generic|tr_E9Q8N0_E9Q8N0_MOUSE__chr16_-1_13857414_13857443_ENSMUST00000023361_REVERSED	|generic|tr_E9Q8M9_E9Q8M9_MOUSE__chr16_-1_13857414_13857443_ENSMUST00000023361_REVERSED	|generic|sp_Q60695_RGL1_MOUSE__chr16_-1_13857414_13857443_ENSMUST00000023361_REVERSED|
"""index: 15074, intensity: 6040.0, mobility: 0.786"""	-0.46983	0.279174	1	DVNPDIHLVIFEMESGVYMDEFHNATCKR	generic|IP_1018192_TX=10090_REVERSED|
"""index: 11019, intensity: 3548.0, mobility: 1.019"""	-0.470061	0.279174	1	RQFEQQLQALTE	generic|tr_G3UYF9_G3UYF9_MOUSE__chr17_-1_33938988_33939041_ENSMUST00000173363_REVERSED	|generic|sp_Q03958_PFD6_MOUSE__chr17_-1_33939535_33940087_ENSMUST00000173678_REVERSED|
"""index: 1622, intensity: 2545.0, mobility: 0.778"""	-0.470526	0.279453	1	LKTGDNSF	generic|sp_Q8C6G8_WDR26_MOUSE__chr1_-1_181211072_181211362_ENSMUST00000036329__II_1028921_REVERSED	|generic|tr_A0A494BB75_A0A494BB75_MOUSE__chr1_-1_181211072_181211362_ENSMUST00000036329__II_1028921_REVERSED	|generic|tr_E0CYH4_E0CYH4_MOUSE__chr1_-1_181211072_181211362_ENSMUST00000036329__II_1028921_REVERSED	|generic|tr_B2RTG7_B2RTG7_MOUSE__chr1_-1_181197571_181197714_ENSMUST00000036329__II_1028921_REVERSED	|generic|chr1_-1_181191722_181191847_ENSMUST00000036329_REVERSED|
"""index: 7570, intensity: 14019.0, mobility: 1.223"""	-0.470619	0.279732	1	YRINRLKNLHKRAAPLGSMEENLVYKKTGMCYNEIYEAW	generic|sp_Q922J9_FACR1_MOUSE__chr7_1_113566460_113566516_ENSMUST00000155183_REVERSED	|generic|sp_Q922J9-3_FACR1_MOUSE__chr7_1_113566460_113566516_ENSMUST00000155183_REVERSED	|generic|sp_Q922J9-4_FACR1_MOUSE__chr7_1_113566460_113566516_ENSMUST00000155183_REVERSED|
"""index: 16740, intensity: 2948.0, mobility: 1.189"""	-0.470867	0.280011	1	ESYREHSARRPLFFWRQLTDSWCASEHILYG	generic|sp_Q8VCF1_CANT1_MOUSE_REVERSED	|generic|sp_Q8VCF1-3_CANT1_MOUSE_REVERSED|
"""index: 21007, intensity: 8989.0, mobility: 0.896"""	-0.471039	0.28029	1	SNLLPLYVRLLFA	generic|IP_1111515_TX=10090_REVERSED|
"""index: 22126, intensity: 14420.0, mobility: 1.043"""	-0.471155	0.280413	1	LQLPIEESTVSYLKWELP	generic|IP_827729_TX=10090_REVERSED|
"""index: 550, intensity: 3312.0, mobility: 1.097"""	-0.471405	0.280692	1	NDDTHNMGMHHHMEMH	generic|sp_Q8K211_COPT1_MOUSE__chr4_1_62388608_62388799_ENSMUST00000122092_REVERSED	|generic|tr_A8Y5P1_A8Y5P1_MOUSE_REVERSED	|generic|tr_Q3TDB6_Q3TDB6_MOUSE_REVERSED|
"""index: 16145, intensity: 3666.0, mobility: 0.916"""	-0.471537	0.280814	1	RSMCLIPSMVMRRCPGSRKQ	generic|IP_992333_TX=10090_REVERSED|
"""index: 18615, intensity: 3758.0, mobility: 0.996"""	-0.471616	0.281093	1	WLHGDELSAVLTGQIQCHRKST	generic|IP_890752_TX=10090_REVERSED|
"""index: 22899, intensity: 5282.0, mobility: 1.325"""	-0.471684	0.281372	1	RWVYYNLVTAFALWALYPY	generic|sp_P50637_TSPO_MOUSE_REVERSED|
"""index: 3695, intensity: 3293.0, mobility: 0.962"""	-0.471737	0.281651	1	TNINASPSGGLCLM	generic|IP_873233_TX=10090_REVERSED|
"""index: 14950, intensity: 6842.0, mobility: 1.037"""	-0.471818	0.281851	1	DGPSNKNIIAGADPRFHAYFVREYFTHAQGGPVRFD	generic|tr_Q32NZ3_Q32NZ3_MOUSE_REVERSED	|generic|tr_B2RSY5_B2RSY5_MOUSE_REVERSED	|generic|tr_Q8CGQ1_Q8CGQ1_MOUSE_REVERSED|
"""index: 4841, intensity: 5312.0, mobility: 0.995"""	-0.471947	0.28213	1	YPVCRFAVGLGDREPLPPVKEM	generic|IP_1098364_TX=10090_REVERSED|
"""index: 16603, intensity: 3128.0, mobility: 1.076"""	-0.471985	0.282409	1	TPLGSLQFLWATQPLCLSTTELCEMVC	generic|IP_1046938_TX=10090_REVERSED|
"""index: 2488, intensity: 2637.0, mobility: 0.877"""	-0.472013	0.282687	1	QDTTTMKEIDIGNSTLID	generic|sp_P51910_APOD_MOUSE__chr16_-1_31297341_31297550_ENSMUST00000023207_REVERSED|
"""index: 24355, intensity: 5545.0, mobility: 0.970"""	-0.472018	0.282887	1	TIIKPTMCAIQLNLCVIKANFY	generic|IP_1102585_TX=10090_REVERSED|
"""index: 24343, intensity: 7439.0, mobility: 1.284"""	-0.472341	0.283087	1	PMNGSKPKMLFLSNQENSLH	generic|tr_F6UY95_F6UY95_MOUSE__II_1137494_REVERSED	|generic|sp_Q6T264_MAML1_MOUSE__II_1137493_REVERSED|
"""index: 12267, intensity: 3996.0, mobility: 1.085"""	-0.472371	0.283287	1	TSPAPHMASVRSTYIYKEHNIGMVFMCTDASPASIIVRK	generic|IP_1093409_TX=10090_REVERSED|
"""index: 16877, intensity: 4547.0, mobility: 0.994"""	-0.472732	0.283565	1	HHITQLFVTR	generic|IP_877626_TX=10090_REVERSED|
"""index: 7643, intensity: 5310.0, mobility: 1.076"""	-0.47292	0.283686	1	GIFVMNPMIPRPYDLVFDGRFLWVSAHSLVEVLSVERQLLESA	generic|sp_P70691_UD12_MOUSE__chr1_1_88216218_88216361_ENSMUST00000126203__II_1031858_REVERSED|
"""index: 12135, intensity: 3847.0, mobility: 1.026"""	-0.472986	0.283964	1	NSNQMEYDLFRLYIKSRPPARIYWKCDVAES	generic|sp_Q8R4I7_NETO1_MOUSE_REVERSED|
"""index: 13631, intensity: 3504.0, mobility: 1.016"""	-0.47306	0.284243	1	QREMSEVRLAEWRANLLTMQEQIEFEEEESLTGQTML	generic|tr_Q3UYS4_Q3UYS4_MOUSE_REVERSED	|generic|tr_Q6P6L2_Q6P6L2_MOUSE_REVERSED	|generic|tr_E9Q6R7_E9Q6R7_MOUSE_REVERSED	|generic|tr_A0A1W2P8A5_A0A1W2P8A5_MOUSE_REVERSED	|generic|tr_Q3TR59_Q3TR59_MOUSE_REVERSED	|generic|tr_Q810I5_Q810I5_MOUSE_REVERSED	|generic|tr_A0A1W2P8G5_A0A1W2P8G5_MOUSE_REVERSED|
"""index: 5819, intensity: 4535.0, mobility: 0.931"""	-0.473119	0.284363	1	KTQETAGTTSPR	generic|IP_943852_TX=10090_REVERSED|
"""index: 1524, intensity: 3537.0, mobility: 0.872"""	-0.473524	0.284641	1	QNVPITYEY	generic|tr_E9Q4D1_E9Q4D1_MOUSE__II_887745_REVERSED	|generic|tr_D3YX90_D3YX90_MOUSE__II_887745_REVERSED	|generic|tr_F6RTQ0_F6RTQ0_MOUSE_REVERSED|
"""index: 16551, intensity: 3954.0, mobility: 0.882"""	-0.473575	0.284919	1	RWLVVGCLY	generic|tr_A0A286YD86_A0A286YD86_MOUSE__II_3474401_REVERSED|
"""index: 22149, intensity: 5160.0, mobility: 0.983"""	-0.473747	0.285198	1	VEPKLPKEQPSYKFSRLCKSPKLSEGDGRD	generic|sp_Q69ZK7_F214A_MOUSE__chr9_1_75006324_75006494_ENSMUST00000214755__II_3450147_REVERSED	|generic|sp_Q69ZK7-2_F214A_MOUSE__chr9_1_75006324_75006494_ENSMUST00000214755__II_3450147_REVERSED	|generic|tr_A0A1L1SSW7_A0A1L1SSW7_MOUSE__chr9_1_75006324_75006494_ENSMUST00000214755_REVERSED|
"""index: 19011, intensity: 3782.0, mobility: 0.922"""	-0.47377	0.285396	1	IMSSLVRGEPT	generic|tr_A0A1B0GSR7_A0A1B0GSR7_MOUSE_REVERSED	|generic|chr11_-1_99385530_99385961_ENSMUST00000103131_REVERSED|
"""index: 2162, intensity: 4181.0, mobility: 1.011"""	-0.473887	0.285675	1	LKGGPTMTNNKAKYVYACRKGLYF	generic|IP_875503_TX=10090_REVERSED|
"""index: 18925, intensity: 5566.0, mobility: 1.043"""	-0.473968	0.285953	1	FHMLSLHTPRL	generic|sp_Q8JZM0_TFB1M_MOUSE_REVERSED|
"""index: 12259, intensity: 3567.0, mobility: 1.010"""	-0.474101	0.286151	1	EELMQQRPNQY	generic|IP_1044506_TX=10090_REVERSED|
"""index: 12567, intensity: 5002.0, mobility: 1.021"""	-0.474259	0.28627	1	WMFMSLVCVTSRVGYGSMLVDRLMLFHVLPVPE	generic|IP_915074_TX=10090_REVERSED|
"""index: 9476, intensity: 7059.0, mobility: 0.980"""	-0.47514	0.286389	1	KKRIEGQNYYN	generic|II_1137946_TX=10090_REVERSED	|generic|tr_Q6ZQM6_Q6ZQM6_MOUSE_REVERSED	|generic|sp_Q5SX19_PIGL_MOUSE_REVERSED|
"""index: 25402, intensity: 8022.0, mobility: 1.207"""	-0.475312	0.286587	1	RGPQKWRLQLDSVAQQ	generic|tr_J3QP41_J3QP41_MOUSE_REVERSED|
"""index: 7097, intensity: 4425.0, mobility: 1.044"""	-0.475553	0.286785	1	HSDSIVILVIMSNSVMTAVYFL	generic|II_3481016_TX=10090_REVERSED	|generic|tr_Q8VFC7_Q8VFC7_MOUSE_REVERSED	|generic|tr_Q7TRM5_Q7TRM5_MOUSE_REVERSED	|generic|tr_A0A0U1RNX7_A0A0U1RNX7_MOUSE_REVERSED	|generic|tr_E9Q8M3_E9Q8M3_MOUSE_REVERSED|
"""index: 24941, intensity: 9164.0, mobility: 1.167"""	-0.475714	0.287063	1	ATLTFVAGAVVPMLEQAAEDDLVKDHVDQLLDRII	generic|tr_Q6ZQG1_Q6ZQG1_MOUSE__II_917959_REVERSED	|generic|tr_Q6P9L5_Q6P9L5_MOUSE__II_917959_REVERSED	|generic|tr_A0A0J9YUD5_A0A0J9YUD5_MOUSE__II_917959_REVERSED	|generic|tr_B9EJ54_B9EJ54_MOUSE__II_917959_REVERSED	|generic|tr_Q6PDG0_Q6PDG0_MOUSE_REVERSED|
"""index: 2443, intensity: 16214.0, mobility: 0.992"""	-0.475716	0.287261	1	MTNAVAKAAMIHS	generic|sp_P80316_TCPE_MOUSE_REVERSED|
"""index: 15958, intensity: 6157.0, mobility: 1.008"""	-0.475997	0.287535	1	QIWDVYNCVKTYVGPNDKLACGYGWSVIGQL	generic|tr_Q9R0T7_Q9R0T7_MOUSE_REVERSED	|generic|tr_Q9QUK9_Q9QUK9_MOUSE_REVERSED	|generic|tr_G3UXD0_G3UXD0_MOUSE_REVERSED|
"""index: 11104, intensity: 3705.0, mobility: 0.862"""	-0.476232	0.287535	1	SSSKVKIMLLSLLLYFMAL	generic|tr_E9PY81_E9PY81_MOUSE__chr10_-1_57525321_57525446_ENSMUST00000170062__II_1153938_REVERSED	|generic|tr_A9CLV6_A9CLV6_MOUSE__chr10_-1_57525321_57525446_ENSMUST00000170062__II_1153938_REVERSED|
"""index: 3305, intensity: 46568.0, mobility: 0.857"""	-0.476337	0.287535	1	TSSTLLAWRSVGGQRI	generic|chr3_1_96188142_96188423_ENSMUST00000133665_REVERSED|
"""index: 16707, intensity: 3650.0, mobility: 1.100"""	-0.47726	0.287812	1	ETTRPAASKPSYPHTRPAISRQSGGQLVEHPS	generic|IP_826777_TX=10090_REVERSED|
"""index: 7001, intensity: 8833.0, mobility: 0.972"""	-0.477441	0.288009	1	GAKDEAENTWLAIKDRKTCI	generic|IP_1017692_TX=10090_REVERSED|
"""index: 22971, intensity: 5084.0, mobility: 1.262"""	-0.477935	0.288046	1	TLTYTDINMHTYMYIYMYIYVLYDMCTYMHTYV	generic|IP_907620_TX=10090_REVERSED|
"""index: 24305, intensity: 10148.0, mobility: 1.027"""	-0.478632	0.288323	1	VNQASLTALLFALCPEVGTVSPHRGS	generic|chr2_-1_144490220_144501464_ENSMUST00000081982__IP_998428_TX=10090_REVERSED|
"""index: 23473, intensity: 6972.0, mobility: 0.921"""	-0.478731	0.2886	1	MKLPIWKNK	generic|IP_1104155_TX=10090_REVERSED|
"""index: 5115, intensity: 5240.0, mobility: 0.996"""	-0.478851	0.288797	1	LFNENVNLKARELAWEGPERC	generic|sp_Q8BUB6_UST_MOUSE__II_3466318_REVERSED	|generic|tr_Q3TRA2_Q3TRA2_MOUSE__II_3466318_REVERSED|
"""index: 19271, intensity: 3185.0, mobility: 0.861"""	-0.478869	0.289073	1	KTPLHVSTLV	generic|tr_A0A140LIA9_A0A140LIA9_MOUSE__II_1028876_REVERSED	|generic|tr_A0A571BGC3_A0A571BGC3_MOUSE__chr16_-1_28372909_28372938_ENSMUST00000100024__II_1028876_REVERSED	|generic|tr_A0A140LIJ4_A0A140LIJ4_MOUSE__chr16_-1_28372909_28372938_ENSMUST00000100024__II_1028876_REVERSED|
"""index: 2973, intensity: 2568.0, mobility: 0.926"""	-0.478928	0.28935	1	SNKMASPSPSML	generic|IP_1119040_TX=10090_REVERSED|
"""index: 9197, intensity: 3099.0, mobility: 1.124"""	-0.479015	0.289546	1	SSVGRNFIFIFIFIFIFIFIFIFIFMFMFMFM	generic|IP_925303_TX=10090_REVERSED|
"""index: 14660, intensity: 2709.0, mobility: 1.080"""	-0.479043	0.289823	1	YVINRFFNTQPRLMYIHMYVY	generic|IP_959944_TX=10090_REVERSED|
"""index: 10702, intensity: 5320.0, mobility: 1.154"""	-0.479056	0.2901	1	MPVCITPPRLQRRVKMHTGCCGHAKVYVHM	generic|IP_884118_TX=10090_REVERSED|
"""index: 20339, intensity: 4612.0, mobility: 0.911"""	-0.479066	0.290376	1	EQVRLLLHRNAH	generic|tr_I6L9I6_I6L9I6_MOUSE__chrX_1_7771039_7771074_ENSMUST00000115680__II_910183_REVERSED	|generic|tr_A0A5H1ZRM6_A0A5H1ZRM6_MOUSE__chr6_1_97807205_97807291_ENSMUST00000148233_REVERSED	|generic|tr_Q32MU7_Q32MU7_MOUSE__chrX_1_7771039_7771074_ENSMUST00000115680_REVERSED	|generic|tr_E9PZ28_E9PZ28_MOUSE__chrX_1_7771039_7771074_ENSMUST00000115680_REVERSED	|generic|tr_A0A0N4SV79_A0A0N4SV79_MOUSE__chrX_1_7771039_7771074_ENSMUST00000115680_REVERSED	|generic|sp_Q08874_MITF_MOUSE__chr6_1_97807205_97807291_ENSMUST00000148233_REVERSED	|generic|sp_Q08874-2_MITF_MOUSE__chr6_1_97807205_97807291_ENSMUST00000148233_REVERSED	|generic|sp_Q08874-3_MITF_MOUSE__chr6_1_97807205_97807291_ENSMUST00000148233_REVERSED	|generic|sp_Q08874-4_MITF_MOUSE__chrX_1_7771039_7771074_ENSMUST00000115680_REVERSED	|generic|sp_Q08874-5_MITF_MOUSE__chrX_1_7771039_7771074_ENSMUST00000115680_REVERSED	|generic|sp_Q08874-6_MITF_MOUSE__chrX_1_7771039_7771074_ENSMUST00000115680_REVERSED	|generic|sp_Q08874-7_MITF_MOUSE__chrX_1_7771039_7771074_ENSMUST00000115680_REVERSED	|generic|sp_Q08874-9_MITF_MOUSE__chrX_1_7771039_7771074_ENSMUST00000115680_REVERSED|
"""index: 12488, intensity: 9597.0, mobility: 1.028"""	-0.479247	0.290653	1	QKFKAMLSTNPSITVAQFVSLLCTTCISLGRMVRSIYF	generic|tr_W4VSP8_W4VSP8_MOUSE_REVERSED	|generic|tr_Q8R2C4_Q8R2C4_MOUSE_REVERSED|
"""index: 4396, intensity: 4408.0, mobility: 1.065"""	-0.479463	0.290759	1	AFLLGYSYFIYVIDWKVYYTPFMQLTQY	generic|IP_1143072_TX=10090_REVERSED|
"""index: 22685, intensity: 6578.0, mobility: 1.021"""	-0.479749	0.290759	1	NKEILSKVLSWP	generic|sp_Q8VEF1_ASTRA_MOUSE__chr7_-1_31130492_31130572_ENSMUST00000186634__II_893510_REVERSED	|generic|tr_A0A0J9YU69_A0A0J9YU69_MOUSE__chr7_-1_31133987_31134046_ENSMUST00000186634_REVERSED|
"""index: 4733, intensity: 17044.0, mobility: 0.989"""	-0.480021	0.290759	1	YHMVAQQQMRERQEEQQAQE	generic|tr_Q3UKG7_Q3UKG7_MOUSE__chr17_1_47789701_47789814_ENSMUST00000140715__II_1063144_REVERSED	|generic|sp_Q9R210_TFEB_MOUSE__chr17_1_47789701_47789814_ENSMUST00000140715__II_1063144_REVERSED	|generic|tr_Q6P203_Q6P203_MOUSE__chr17_1_47789701_47789814_ENSMUST00000140715__II_1063144_REVERSED	|generic|tr_Q3U327_Q3U327_MOUSE__chr17_1_47789701_47789814_ENSMUST00000140715__II_1063144_REVERSED	|generic|tr_D3YZM7_D3YZM7_MOUSE_REVERSED	|generic|tr_D3Z6Q7_D3Z6Q7_MOUSE_REVERSED	|generic|tr_E9PXZ1_E9PXZ1_MOUSE_REVERSED	|generic|tr_E9PWJ9_E9PWJ9_MOUSE_REVERSED	|generic|tr_Q8C5F1_Q8C5F1_MOUSE_REVERSED	|generic|tr_D3Z782_D3Z782_MOUSE_REVERSED	|generic|tr_D3Z1X9_D3Z1X9_MOUSE_REVERSED|
"""index: 14593, intensity: 2551.0, mobility: 1.107"""	-0.480287	0.291034	1	EFFVLFCLFGFCCVVLFTMQIESKFL	generic|IP_1005163_TX=10090_REVERSED|
"""index: 6424, intensity: 9110.0, mobility: 1.011"""	-0.480489	0.29123	1	HEWSEVLLHPGAPILLHHHS	generic|IP_1148261_TX=10090_REVERSED|
"""index: 16953, intensity: 3379.0, mobility: 1.202"""	-0.480595	0.291425	1	EMQKKLCTCVLWCVWPVECLTLLVPNSEVMMFA	generic|sp_Q2LKW6_NL1B1_MOUSE_REVERSED	|generic|sp_Q2LKV5_NL1B3_MOUSE_REVERSED	|generic|sp_Q0GKD5_NL1B5_MOUSE_REVERSED	|generic|sp_Q0GKD5-2_NL1B5_MOUSE_REVERSED|
"""index: 21404, intensity: 4326.0, mobility: 1.061"""	-0.480711	0.291621	1	GEKMHGIAERTVLQLDRVQIKDSSKN	generic|sp_Q9D3U0_PUS10_MOUSE__II_1142174_REVERSED|
"""index: 19853, intensity: 21105.0, mobility: 1.008"""	-0.480933	0.291896	1	LHCCRKRRRL	generic|chr9_1_4384740_4384892_ENSMUST00000212075_REVERSED|
"""index: 2647, intensity: 4407.0, mobility: 0.873"""	-0.481065	0.292172	1	VLKNMMMMKMKRMRK	generic|IP_3449019_TX=10090_REVERSED|
"""index: 15440, intensity: 3444.0, mobility: 0.783"""	-0.481137	0.292448	1	DRVRFASHMCIYMCVYMCVYMCVYMCVY	generic|IP_901946_TX=10090_REVERSED|
"""index: 20922, intensity: 4992.0, mobility: 1.086"""	-0.48118	0.292723	1	SYDAALILGGPFPVFAHRMSVSFPVGRDSAKEEMQTRHGP	generic|tr_Q7TQC0_Q7TQC0_MOUSE__II_1075939_REVERSED	|generic|sp_Q8CGS6_DPOLQ_MOUSE__II_1075939_REVERSED	|generic|sp_Q8CGS6-2_DPOLQ_MOUSE__II_1075939_REVERSED|
"""index: 9059, intensity: 6932.0, mobility: 0.973"""	-0.481219	0.292999	1	SRWVLICNEQRLFPIILDLTVPVSGQTQSISYVPPMPT	generic|sp_Q8BH06_I17RE_MOUSE_REVERSED	|generic|sp_Q8BH06-2_I17RE_MOUSE_REVERSED	|generic|sp_Q8BH06-3_I17RE_MOUSE_REVERSED	|generic|sp_Q8BH06-4_I17RE_MOUSE_REVERSED	|generic|sp_Q8BH06-5_I17RE_MOUSE_REVERSED|
"""index: 825, intensity: 2750.0, mobility: 0.872"""	-0.481359	0.293146	1	LGPPYPTFHQ	generic|tr_A0A1N9PTV1_A0A1N9PTV1_MOUSE__chr7_1_127483124_127483225_ENSMUST00000206394_REVERSED|
"""index: 22185, intensity: 8593.0, mobility: 1.156"""	-0.481542	0.293146	1	EVFASKGTAIEGALLVPQGNSLLLDVVYLLQETQSSPQFSGLNGKVHT	generic|tr_D3Z2X2_D3Z2X2_MOUSE_REVERSED|
"""index: 23764, intensity: 32255.0, mobility: 1.170"""	-0.4825	0.293421	1	KIMTHLIICEEKMSTEKTQMIKLLSNTKELQI	generic|tr_A0A2I3BPP3_A0A2I3BPP3_MOUSE_REVERSED	|generic|tr_E9PX14_E9PX14_MOUSE_REVERSED|
"""index: 14441, intensity: 4496.0, mobility: 1.033"""	-0.48262	0.293616	1	AKQAGEKQMVSQEDTPSYLSVATPLKYVKQVEIIKEP	generic|II_946385_TX=10090_REVERSED	|generic|sp_Q9QYX7_PCLO_MOUSE__chr5_1_14775377_14775448_ENSMUST00000182426_REVERSED	|generic|sp_Q9QYX7-2_PCLO_MOUSE__chr5_1_14793960_14794043_ENSMUST00000182426_REVERSED|
"""index: 2111, intensity: 2533.0, mobility: 1.035"""	-0.482819	0.293891	1	FPVRLDNMSHLPAFKGYEDWWTHALAQFNKVERSDVTT	generic|tr_Q3TLJ6_Q3TLJ6_MOUSE_REVERSED	|generic|sp_Q8BMS4_COQ3_MOUSE_REVERSED	|generic|tr_Q3UQM8_Q3UQM8_MOUSE_REVERSED|
"""index: 7682, intensity: 4398.0, mobility: 0.914"""	-0.482829	0.294085	1	SHAFKSLCNPLFYLENRSLDLLHLHPFYQ	generic|sp_P58682_TLR8_MOUSE_REVERSED|
"""index: 7188, intensity: 10637.0, mobility: 1.037"""	-0.482918	0.29436	1	ARQKLMGHDLDSQLQLELRE	generic|tr_Q8BU52_Q8BU52_MOUSE__IP_839234_REVERSED	|generic|tr_A0A571BDN7_A0A571BDN7_MOUSE__chr9_1_72721338_72721424_ENSMUST00000238368__II_847218_REVERSED|
"""index: 21720, intensity: 3074.0, mobility: 1.179"""	-0.483146	0.294635	1	IFSAFKNNLTKIQEREQAKVNQIEPDVKVNLPQLLSQNV	generic|sp_K22E_HUMAN__REVERSED|
"""index: 21837, intensity: 3817.0, mobility: 1.056"""	-0.483321	0.294829	1	TLEEGVSGDLSRRL	generic|IP_2469024_TX=10090_REVERSED|
"""index: 4125, intensity: 3139.0, mobility: 0.768"""	-0.483398	0.295105	1	DGGGPFRRLVEMS	generic|IP_1040994_TX=10090_REVERSED|
"""index: 15250, intensity: 4394.0, mobility: 1.148"""	-0.483622	0.29538	1	MRHSTVQVCAASPPSPVQ	generic|IP_954608_TX=10090_REVERSED|
"""index: 12258, intensity: 2837.0, mobility: 1.070"""	-0.483622	0.295655	1	MPIKTGDKSPYFIQ	generic|sp_Q9QUR6_PPCE_MOUSE_REVERSED	|generic|tr_Q8C6A3_Q8C6A3_MOUSE_REVERSED	|generic|tr_Q3TCS0_Q3TCS0_MOUSE_REVERSED	|generic|tr_Q3TQ97_Q3TQ97_MOUSE_REVERSED|
"""index: 7066, intensity: 67962.0, mobility: 1.007"""	-0.483728	0.295767	1	EWRVPDGLDFILDKCCNWCDQMNIWYNKHNWLSE	generic|sp_Q6V3W6_DRC7_MOUSE_REVERSED|
"""index: 15531, intensity: 3946.0, mobility: 1.013"""	-0.484053	0.296042	1	RLEAERAKNQDLFEETFIPVDF	generic|tr_Q05DT2_Q05DT2_MOUSE__II_1146795_REVERSED	|generic|tr_Q3U1X5_Q3U1X5_MOUSE__II_1146788_REVERSED	|generic|sp_Q9Z104_HM20B_MOUSE__II_1146788_REVERSED	|generic|tr_F7AVN4_F7AVN4_MOUSE_REVERSED	|generic|tr_E9Q2W1_E9Q2W1_MOUSE_REVERSED|
"""index: 16472, intensity: 2635.0, mobility: 1.157"""	-0.484143	0.296235	1	QELRDELWQLLPGSVASMQSCLNKTFVSGNHI	generic|sp_P46737_BRCC3_MOUSE__chrX_1_75449983_75450120_ENSMUST00000151938__II_832909_REVERSED	|generic|sp_P46737-2_BRCC3_MOUSE__chrX_1_75449983_75450120_ENSMUST00000151938_REVERSED|
"""index: 7705, intensity: 4933.0, mobility: 1.033"""	-0.484336	0.296429	1	QNHPRDSLDHHPRDTYNNTRGSYVHSRESQVPARRFRNCSRRS	generic|tr_Q62012_Q62012_MOUSE__IP_826507_REVERSED	|generic|tr_A2BI72_A2BI72_MOUSE__IP_826507_REVERSED|
"""index: 7494, intensity: 4267.0, mobility: 0.812"""	-0.484395	0.296703	1	VSDVVVDMVHGMRLK	generic|sp_Q99NI3_GT2D2_MOUSE__chr5_1_134214086_134214154_ENSMUST00000123941_REVERSED|
"""index: 4329, intensity: 2603.0, mobility: 0.768"""	-0.484825	0.296896	1	ACVNKIMRTEMKY	generic|sp_Q8BSF5_KLH38_MOUSE_REVERSED|
"""index: 2669, intensity: 3190.0, mobility: 0.785"""	-0.484996	0.297171	1	APNLCDVK	generic|sp_Q9Z1T6_FYV1_MOUSE__chr1_1_65233771_65233863_ENSMUST00000190058__II_1037726_REVERSED	|generic|tr_D3Z5N5_D3Z5N5_MOUSE__chr1_1_65233771_65233863_ENSMUST00000190058_REVERSED	|generic|sp_Q9Z1T6-1_FYV1_MOUSE__chr1_1_65233771_65233863_ENSMUST00000190058_REVERSED|
"""index: 1572, intensity: 2980.0, mobility: 0.796"""	-0.485014	0.297446	1	WTLGQPSV	generic|II_964042_TX=10090_REVERSED|
"""index: 4528, intensity: 7249.0, mobility: 0.898"""	-0.485039	0.29772	1	YRGLDKQFRLWI	generic|IP_917606_TX=10090_REVERSED|
"""index: 19876, intensity: 8176.0, mobility: 0.831"""	-0.485143	0.297995	1	LTADQQDQDPTEPV	generic|IP_972288_TX=10090_REVERSED|
"""index: 23203, intensity: 5863.0, mobility: 1.081"""	-0.485194	0.298188	1	DKRYIAGEFKLAALGKRAEALASMLNEQVATVTLVRGGS	generic|sp_Q64737_PUR2_MOUSE__chr16_-1_91633871_91634080_ENSMUST00000156713__II_3486348_REVERSED	|generic|sp_Q64737-2_PUR2_MOUSE__chr16_-1_91633871_91634080_ENSMUST00000156713_REVERSED|
"""index: 26154, intensity: 3320.0, mobility: 1.110"""	-0.485371	0.298327	1	DLDEVHDEGILIKAAIELSVIQPTSVLFLMVFKQSMVR	generic|sp_Q58FA4_E2F8_MOUSE_REVERSED|
"""index: 5482, intensity: 3180.0, mobility: 0.836"""	-0.485411	0.298327	1	TLSEENMPKDQVPVKPHEGDD	generic|sp_D0VYS2_HSF3_MOUSE__II_832234_REVERSED	|generic|tr_E9QNK9_E9QNK9_MOUSE__II_832234_REVERSED	|generic|sp_D0VYS2-2_HSF3_MOUSE_REVERSED	|generic|tr_Q8BL67_Q8BL67_MOUSE_REVERSED	|generic|tr_A0A0R4J251_A0A0R4J251_MOUSE_REVERSED|
"""index: 2333, intensity: 3303.0, mobility: 0.936"""	-0.485635	0.29852	1	ESVVYSLCDWL	generic|IP_912031_TX=10090_REVERSED|
"""index: 16046, intensity: 3630.0, mobility: 0.989"""	-0.485904	0.298712	1	QRGLAPISNMVYGFIARFQFCDEQRLREL	generic|IP_3502560_TX=10090_REVERSED|
"""index: 4988, intensity: 3058.0, mobility: 1.042"""	-0.486192	0.298986	1	QQKYGFILDIWHHLNSSVFDS	generic|tr_E9PV60_E9PV60_MOUSE_REVERSED	|generic|sp_E9Q2M9_WDFY4_MOUSE_REVERSED	|generic|tr_Q3U2N8_Q3U2N8_MOUSE_REVERSED|
"""index: 12571, intensity: 5035.0, mobility: 0.919"""	-0.486271	0.299178	1	FWDALNHISK	generic|tr_B2RPT3_B2RPT3_MOUSE_REVERSED	|generic|sp_Q11127_FUT4_MOUSE_REVERSED	|generic|sp_Q11127-2_FUT4_MOUSE_REVERSED|
"""index: 23196, intensity: 5235.0, mobility: 1.143"""	-0.486412	0.299452	1	SQQLLVDSAPRVRQQFLLSLARNQQELDFVRTKLKVCE	generic|tr_Q29SA9_Q29SA9_MOUSE_REVERSED|
"""index: 22292, intensity: 70251.0, mobility: 1.103"""	-0.486429	0.299726	1	QETDGGSDGRPTLPVSRAIIVQGYDIELPYFKKPY	generic|chr1_1_180589501_180589659_ENSMUST00000191639_REVERSED|
"""index: 20729, intensity: 11695.0, mobility: 1.017"""	-0.486533	0.3	1	WIKRLWSHW	generic|chr7_1_16946468_16946539_ENSMUST00000094807_REVERSED|
"""index: 20293, intensity: 2661.0, mobility: 0.856"""	-0.486557	0.300274	1	RARRTSWP	generic|IP_1095143_TX=10090_REVERSED|
"""index: 17859, intensity: 2826.0, mobility: 1.237"""	-0.486623	0.300383	1	QSVMRTDRGEGWREGEAPQIDRHSLIVNGSSSFLEATCL	generic|tr_Q8CAV5_Q8CAV5_MOUSE__IP_851977_REVERSED|
"""index: 25234, intensity: 3377.0, mobility: 1.043"""	-0.487366	0.300493	1	ICKSPFVIKSSKP	generic|IP_958005_TX=10090_REVERSED|
"""index: 16003, intensity: 113731.0, mobility: 0.946"""	-0.487636	0.300684	1	NRWRHIRL	generic|tr_Q8BKM8_Q8BKM8_MOUSE_REVERSED	|generic|tr_Q3URJ9_Q3URJ9_MOUSE_REVERSED|
"""index: 6283, intensity: 3316.0, mobility: 0.862"""	-0.487814	0.300958	1	DAPELPSRATG	generic|sp_Q9D5U8_CNBD2_MOUSE_REVERSED	|generic|sp_Q9D5U8-2_CNBD2_MOUSE_REVERSED	|generic|tr_B2RU56_B2RU56_MOUSE_REVERSED	|generic|tr_S4S403_S4S403_MOUSE_REVERSED	|generic|tr_Q3TRZ7_Q3TRZ7_MOUSE_REVERSED|
"""index: 8946, intensity: 2816.0, mobility: 1.008"""	-0.487903	0.301066	1	QLMWVTLIVMVCCPLHYAA	generic|IP_921496_TX=10090_REVERSED|
"""index: 11058, intensity: 2651.0, mobility: 0.825"""	-0.488111	0.301258	1	RQGPSSLR	generic|IP_1128185_TX=10090_REVERSED|
"""index: 8843, intensity: 40090.0, mobility: 0.896"""	-0.488268	0.301531	1	ISSNLLDLLLIDASAEVCA	generic|IP_1021458_TX=10090_REVERSED|
"""index: 4285, intensity: 3912.0, mobility: 1.049"""	-0.488308	0.301722	1	ILMSRPETSPAETQSCGTWPLRALQPSMSNRSWLPWR	generic|chr1_-1_158267998_158295597_ENSMUST00000004133__IP_1028556_TX=10090_REVERSED	|generic|chr1_-1_158295418_158295597_ENSMUST00000004133_REVERSED|
"""index: 21918, intensity: 3195.0, mobility: 1.019"""	-0.488344	0.301913	1	QWRGLTLQSCTCVGGRCAPTTDLK	generic|IP_1114975_TX=10090_REVERSED|
"""index: 8498, intensity: 283608.0, mobility: 1.105"""	-0.4888	0.302021	1	LYDPCLIPLAKSCAEQIKDELDANEGELMRVKELYNALRENLI	generic|sp_Q6IFX4_K1C39_MOUSE_REVERSED|
"""index: 16168, intensity: 2789.0, mobility: 1.022"""	-0.489022	0.302211	1	FLMSKSIMGMEL	generic|IP_1060495_TX=10090_REVERSED|
"""index: 5636, intensity: 6375.0, mobility: 0.870"""	-0.489349	0.302484	1	WSQSILVKPRLYCI	generic|IP_925779_TX=10090_REVERSED|
"""index: 2908, intensity: 3648.0, mobility: 0.903"""	-0.489396	0.302757	1	MQAVGGGWDELA	generic|IP_950292_TX=10090_REVERSED|
"""index: 13244, intensity: 5988.0, mobility: 0.896"""	-0.489429	0.302782	1	EDLKLSDVIAALSQQT	generic|tr_Q8BR16_Q8BR16_MOUSE__chr17_-1_65970152_65970253_ENSMUST00000139901__II_3460181_REVERSED	|generic|tr_G5E893_G5E893_MOUSE__chr17_-1_65970152_65970253_ENSMUST00000139901__II_3460181_REVERSED	|generic|tr_Q80TP9_Q80TP9_MOUSE__chr17_-1_65970152_65970253_ENSMUST00000139901__II_3460181_REVERSED|
"""index: 24786, intensity: 3268.0, mobility: 1.334"""	-0.489604	0.303055	1	IEPASSGLAMLTLNSVTENWIRVTGVSTEGNAKTITI	generic|sp_Q8K596_NAC2_MOUSE_REVERSED	|generic|sp_Q8K596-2_NAC2_MOUSE_REVERSED|
"""index: 11739, intensity: 3673.0, mobility: 0.869"""	-0.489662	0.303245	1	SSQLDGTTPLHYWPMPRHPSSF	generic|IP_895179_TX=10090_REVERSED|
"""index: 26208, intensity: 4327.0, mobility: 1.017"""	-0.489925	0.303518	1	GGGAVGAAAAAAAPGPGPGPGPKPAEAKAGQAG	generic|tr_E9QAP7_E9QAP7_MOUSE_REVERSED	|generic|tr_A0A2I3BPN6_A0A2I3BPN6_MOUSE_REVERSED|
"""index: 5628, intensity: 4285.0, mobility: 0.941"""	-0.489937	0.303791	1	RCWTYQKFKSLPPYWLFIGPTICP	generic|IP_1120905_TX=10090_REVERSED|
"""index: 10244, intensity: 3008.0, mobility: 1.156"""	-0.489955	0.304063	1	TYFMAAVKDRELSYNS	generic|tr_Q7TR94_Q7TR94_MOUSE__II_3496867_REVERSED|
"""index: 3745, intensity: 2930.0, mobility: 0.969"""	-0.490112	0.304087	1	NKMPSKRSSKS	generic|IP_3479923_TX=10090_REVERSED|
"""index: 7172, intensity: 4033.0, mobility: 0.922"""	-0.49032	0.30436	1	EIDQYRQVFDEVQERCFL	generic|tr_Q8BIZ9_Q8BIZ9_MOUSE__II_981811_REVERSED	|generic|sp_Q9CXF7_CHD1L_MOUSE_REVERSED	|generic|sp_Q9CXF7-2_CHD1L_MOUSE_REVERSED|
"""index: 3602, intensity: 5751.0, mobility: 0.859"""	-0.490332	0.304466	1	MGTGALNISFQ	generic|sp_P59511_ATS20_MOUSE_REVERSED	|generic|tr_Q0V926_Q0V926_MOUSE_REVERSED|
"""index: 12083, intensity: 3223.0, mobility: 1.044"""	-0.490601	0.304739	1	RLPRPGSPPGRTDRSCLGAPLCRG	generic|chr9_1_46273189_46273353_ENSMUST00000156440_REVERSED|
"""index: 935, intensity: 2517.0, mobility: 0.986"""	-0.490624	0.305011	1	KDWVSGQAGAGIVMTEDPIEEIFCKKETEGIH	generic|II_3476303_TX=10090_REVERSED|
"""index: 859, intensity: 2616.0, mobility: 0.767"""	-0.490749	0.305117	1	ITPYLLQLHC	generic|IP_3486623_TX=10090_REVERSED|
"""index: 13112, intensity: 3965.0, mobility: 0.873"""	-0.490914	0.305389	1	NENFRKKP	generic|tr_A0A0U1RPM1_A0A0U1RPM1_MOUSE__II_1075837_REVERSED|
"""index: 3755, intensity: 3444.0, mobility: 0.911"""	-0.491116	0.305661	1	VSGLFAMLCRV	generic|IP_3462584_TX=10090_REVERSED|
"""index: 18933, intensity: 4311.0, mobility: 0.924"""	-0.491247	0.305767	1	ECFTEEQLGVLHDQPGDQAAAGQPSIAVFGPQGFHT	generic|sp_Q9CWP9_P23A3_MOUSE_REVERSED|
"""index: 5142, intensity: 5858.0, mobility: 1.038"""	-0.491412	0.306039	1	VALNCVCRKELALMYPMIREWS	generic|IP_3463856_TX=10090_REVERSED|
"""index: 6690, intensity: 4363.0, mobility: 0.846"""	-0.491442	0.306311	1	KKRSFMMK	generic|IP_959312_TX=10090_REVERSED|
"""index: 2642, intensity: 5590.0, mobility: 0.875"""	-0.491709	0.306333	1	QAALTNTKLSRALGLMEEAM	generic|chr8_1_71369220_71369312_ENSMUST00000154550_REVERSED|
"""index: 23499, intensity: 12378.0, mobility: 1.181"""	-0.491998	0.306522	1	LFFQSGNTNPGSNAMSL	generic|sp_Q9QZH3_PPIE_MOUSE_REVERSED|
"""index: 5478, intensity: 3625.0, mobility: 0.846"""	-0.492078	0.306793	1	MQTLVKLMIKNVRT	generic|IP_3477568_TX=10090_REVERSED|
"""index: 172, intensity: 8274.0, mobility: 0.925"""	-0.492161	0.307065	1	NIPYYDKQLN	generic|sp_Q8VBZ3_CLPT1_MOUSE__chr7_-1_19655714_19655830_ENSMUST00000208554__II_891993_REVERSED|
"""index: 3406, intensity: 3992.0, mobility: 0.810"""	-0.492235	0.307087	1	MATSDALEKIQKASVDFTD	generic|tr_E9PUL2_E9PUL2_MOUSE_REVERSED	|generic|sp_Q8CDN9_LRRC9_MOUSE_REVERSED	|generic|sp_Q8CDN9-2_LRRC9_MOUSE_REVERSED	|generic|tr_A0A1Y7VLD2_A0A1Y7VLD2_MOUSE_REVERSED|
"""index: 5077, intensity: 129682.0, mobility: 1.039"""	-0.492579	0.307108	1	LHFLRSNPHPPPHEMPVPPPPYRIQSWDKYAHHPVMAPMPPY	generic|sp_Q9WUU8_TNIP1_MOUSE_REVERSED	|generic|sp_Q9WUU8-2_TNIP1_MOUSE_REVERSED	|generic|sp_Q9WUU8-3_TNIP1_MOUSE_REVERSED	|generic|tr_D3Z2W0_D3Z2W0_MOUSE_REVERSED	|generic|tr_E9QM75_E9QM75_MOUSE_REVERSED|
"""index: 19046, intensity: 6740.0, mobility: 0.924"""	-0.492829	0.307379	1	INVYPKSPLF	generic|IP_2420663_TX=10090_REVERSED|
"""index: 8863, intensity: 8976.0, mobility: 1.160"""	-0.49289	0.307567	1	IVLSNMISFWQIHTHPMSELIYDWRSAWRINKEEKYPSPE	generic|tr_E9PZ69_E9PZ69_MOUSE__chr14_1_122123728_122123787_ENSMUST00000170007_REVERSED|
"""index: 11482, intensity: 4054.0, mobility: 0.944"""	-0.492984	0.307838	1	MVDNKSFNCPFLDTPGVMPVGFV	generic|tr_A0A5S9EES2_A0A5S9EES2_MOUSE_REVERSED	|generic|tr_A2AGI2_A2AGI2_MOUSE_REVERSED	|generic|tr_B2RWZ9_B2RWZ9_MOUSE_REVERSED	|generic|tr_Q69ZI4_Q69ZI4_MOUSE_REVERSED	|generic|tr_A2AGI0_A2AGI0_MOUSE_REVERSED	|generic|tr_A0A5S9EER5_A0A5S9EER5_MOUSE_REVERSED	|generic|tr_A2AGI3_A2AGI3_MOUSE_REVERSED	|generic|sp_Q8BYM5_NLGN3_MOUSE_REVERSED|
"""index: 13726, intensity: 3325.0, mobility: 0.775"""	-0.493013	0.30811	1	MAPIAIGAILAIGVP	generic|tr_A0A2I3BRK4_A0A2I3BRK4_MOUSE__chr15_-1_36265272_36265382_ENSMUST00000227735__II_3482815_REVERSED	|generic|sp_P50636_RN19A_MOUSE__chr15_-1_36241369_36241464_ENSMUST00000228358__II_2479508_REVERSED|
"""index: 22942, intensity: 5374.0, mobility: 1.268"""	-0.493183	0.308297	1	TKQLEELVADPLPKQSELLSTCQVQRLLLIVAPQDPNSKL	generic|tr_Q6ZQC8_Q6ZQC8_MOUSE__chr13_1_76187600_76187674_ENSMUST00000225147__II_3477493_REVERSED|
"""index: 1494, intensity: 4840.0, mobility: 0.749"""	-0.493422	0.308401	1	YDGQEMADKNMI	generic|sp_Q8BH35_CO8B_MOUSE_REVERSED	|generic|sp_Q8BH35-2_CO8B_MOUSE_REVERSED|
"""index: 25260, intensity: 4425.0, mobility: 1.100"""	-0.493625	0.308672	1	RQREAVGNEILIR	generic|tr_E9Q498_E9Q498_MOUSE__II_1004845_REVERSED	|generic|tr_A2BH46_A2BH46_MOUSE__chr2_-1_103750218_103750280_ENSMUST00000143017__II_1004845_REVERSED	|generic|sp_Q8K224_NAT10_MOUSE__chr2_-1_103721823_103721912_ENSMUST00000143017__II_1004838_REVERSED	|generic|chr2_-1_103757653_103757763_ENSMUST00000143017_REVERSED|
"""index: 9359, intensity: 20470.0, mobility: 0.914"""	-0.493633	0.308692	1	FWILLDEGIHDIVSTENRKRVAKM	generic|tr_F8VQN6_F8VQN6_MOUSE_REVERSED	|generic|sp_Q8R4H2_ARHGC_MOUSE_REVERSED|
"""index: 767, intensity: 2750.0, mobility: 1.018"""	-0.493844	0.308963	1	VCMCVCVSFPLAMM	generic|IP_1140506_TX=10090_REVERSED|
"""index: 18490, intensity: 3610.0, mobility: 1.064"""	-0.493896	0.309234	1	SCLSSRKWTLPLPAHVLDRSEDWVRSVGELLSSQ	generic|tr_E9QMU1_E9QMU1_MOUSE_REVERSED	|generic|tr_J3QNW9_J3QNW9_MOUSE_REVERSED	|generic|sp_B7ZNG0_KIF7_MOUSE_REVERSED	|generic|sp_B7ZNG0-2_KIF7_MOUSE_REVERSED|
"""index: 2521, intensity: 11434.0, mobility: 0.877"""	-0.493977	0.309504	1	QDTTTMKEIDIGNSTLID	generic|sp_P51910_APOD_MOUSE__chr16_-1_31297341_31297550_ENSMUST00000023207_REVERSED|
"""index: 18345, intensity: 3395.0, mobility: 1.153"""	-0.494251	0.309691	1	VYFNFALTVSLNCKEM	generic|IP_1099691_TX=10090_REVERSED|
"""index: 17607, intensity: 2892.0, mobility: 1.213"""	-0.494455	0.309794	1	ETFSSVPINFLFDWLQEEEMHSMFVNGFTQPSLHC	generic|tr_B9EKQ6_B9EKQ6_MOUSE__chr13_1_77174926_77174988_ENSMUST00000225960_REVERSED	|generic|tr_B2RXR4_B2RXR4_MOUSE__chr13_1_77174926_77174988_ENSMUST00000225960_REVERSED|
"""index: 22565, intensity: 10532.0, mobility: 0.852"""	-0.494655	0.310065	1	HLVLYVLF	generic|IP_999184_TX=10090_REVERSED|
"""index: 12825, intensity: 3573.0, mobility: 1.065"""	-0.494917	0.310335	1	KHMHEETVACRDCL	generic|tr_A0A3Q4L2U0_A0A3Q4L2U0_MOUSE__II_3494093_REVERSED	|generic|tr_Q05CC7_Q05CC7_MOUSE__II_3494097_REVERSED	|generic|tr_A0A3Q4EGK0_A0A3Q4EGK0_MOUSE__II_3494097_REVERSED	|generic|tr_A0A3Q4EGL1_A0A3Q4EGL1_MOUSE__II_3494097_REVERSED	|generic|sp_Q80YR6_CTIP_MOUSE__II_3494097_REVERSED	|generic|tr_Q8VE67_Q8VE67_MOUSE_REVERSED|
"""index: 2379, intensity: 13730.0, mobility: 1.016"""	-0.494975	0.310606	1	ESPAPPPFRPEER	generic|tr_Q9D0Q5_Q9D0Q5_MOUSE__IP_991910_REVERSED|
"""index: 14367, intensity: 3812.0, mobility: 1.070"""	-0.494989	0.310877	1	MEAKELEMELHERERRLNEMDKNEQ	generic|tr_A0A087WQD0_A0A087WQD0_MOUSE__chr14_1_47707242_47707283_ENSMUST00000189986__II_1099268_REVERSED	|generic|tr_A0A087WS04_A0A087WS04_MOUSE__chr14_1_47707242_47707283_ENSMUST00000189986__II_1099268_REVERSED	|generic|tr_A0A087WP85_A0A087WP85_MOUSE__chr14_1_47707242_47707283_ENSMUST00000189986__II_1099268_REVERSED	|generic|tr_A0A087WS23_A0A087WS23_MOUSE__chr14_1_47707242_47707283_ENSMUST00000189986__II_1099268_REVERSED	|generic|tr_A0A087WPX0_A0A087WPX0_MOUSE__chr14_1_47707242_47707283_ENSMUST00000189986__II_1099268_REVERSED	|generic|sp_Q61595_KTN1_MOUSE__chr14_1_47707242_47707283_ENSMUST00000189986__II_1099268_REVERSED	|generic|sp_Q61595-4_KTN1_MOUSE__chr14_1_47707242_47707283_ENSMUST00000189986__II_1099268_REVERSED	|generic|sp_Q61595-5_KTN1_MOUSE__chr14_1_47707242_47707283_ENSMUST00000189986__II_1099268_REVERSED	|generic|sp_Q61595-6_KTN1_MOUSE__chr14_1_47707242_47707283_ENSMUST00000189986__II_1099268_REVERSED	|generic|sp_Q61595-10_KTN1_MOUSE__chr14_1_47707242_47707283_ENSMUST00000189986__II_1099268_REVERSED	|generic|sp_Q61595-11_KTN1_MOUSE__chr14_1_47707242_47707283_ENSMUST00000189986__II_1099268_REVERSED	|generic|sp_Q61595-13_KTN1_MOUSE__chr14_1_47707242_47707283_ENSMUST00000189986__II_1099268_REVERSED	|generic|sp_Q61595-16_KTN1_MOUSE__chr14_1_47707242_47707283_ENSMUST00000189986__II_1099268_REVERSED	|generic|tr_F8VQC7_F8VQC7_MOUSE__chr14_1_47707242_47707283_ENSMUST00000189986__II_1099268_REVERSED	|generic|tr_A0A087WQ25_A0A087WQ25_MOUSE__chr14_1_47707242_47707283_ENSMUST00000189986__II_1099268_REVERSED	|generic|tr_A0A087WNW3_A0A087WNW3_MOUSE__chr14_1_47707242_47707283_ENSMUST00000189986__II_1099268_REVERSED	|generic|tr_A0A087WQQ5_A0A087WQQ5_MOUSE__chr14_1_47707242_47707283_ENSMUST00000189986__II_1099268_REVERSED|
"""index: 17424, intensity: 21546.0, mobility: 0.883"""	-0.494998	0.310895	1	HGIPRQRSL	generic|IP_932660_TX=10090_REVERSED|
"""index: 5205, intensity: 3676.0, mobility: 1.016"""	-0.49521	0.310997	1	CMIMSYISFGGLISERISLYDNSAAL	generic|IP_3499005_TX=10090_REVERSED|
"""index: 4282, intensity: 2555.0, mobility: 1.050"""	-0.495254	0.311183	1	TKAMQHERIAEKTLNKRMEKLEDSAMEEATMRAFLD	generic|tr_Q3UPE0_Q3UPE0_MOUSE__IP_1122117_REVERSED	|generic|tr_Q3UWX7_Q3UWX7_MOUSE__IP_1122117_REVERSED	|generic|tr_E9PYD5_E9PYD5_MOUSE__IP_1122117_REVERSED	|generic|sp_P10711-2_TCEA1_MOUSE__IP_1122117_REVERSED|
"""index: 21698, intensity: 7375.0, mobility: 1.168"""	-0.495439	0.311453	1	LKHTSCITEVTMAETVSACTWSACHNFSCCMFLAPITSAFCSYQHLGH	generic|tr_F6ZBI5_F6ZBI5_MOUSE__II_1141883_REVERSED|
"""index: 21532, intensity: 19895.0, mobility: 0.894"""	-0.495562	0.311555	1	SSSVMVFHHARHVRVS	generic|IP_1094096_TX=10090_REVERSED|
"""index: 25521, intensity: 4551.0, mobility: 1.270"""	-0.495742	0.311657	1	PVLKLAREYYARASVYS	generic|sp_Q3UV71_TMTC1_MOUSE__chr6_-1_148412638_148412814_ENSMUST00000140797_REVERSED	|generic|sp_Q3UV71-2_TMTC1_MOUSE__chr6_-1_148412638_148412814_ENSMUST00000140797_REVERSED|
"""index: 2830, intensity: 2758.0, mobility: 0.937"""	-0.495859	0.311927	1	MPWCLGQWKD	generic|sp_Q99LJ5_CKLF3_MOUSE_REVERSED	|generic|tr_A0A1D5RM50_A0A1D5RM50_MOUSE_REVERSED	|generic|tr_Q3TA49_Q3TA49_MOUSE_REVERSED	|generic|tr_A0A1D5RLE8_A0A1D5RLE8_MOUSE_REVERSED|
"""index: 7544, intensity: 3748.0, mobility: 0.853"""	-0.495863	0.312196	1	ISSDEIVFNLLHKPY	generic|IP_3455885_TX=10090_REVERSED|
"""index: 11198, intensity: 3919.0, mobility: 1.070"""	-0.495896	0.312382	1	NFDRFEDMTPRFTMIKCSPNQASHDESGM	generic|sp_Q91VY5_KDM4B_MOUSE_REVERSED	|generic|sp_Q91VY5-2_KDM4B_MOUSE_REVERSED	|generic|tr_B0V2M9_B0V2M9_MOUSE_REVERSED	|generic|tr_B0V2M7_B0V2M7_MOUSE_REVERSED|
"""index: 21450, intensity: 6947.0, mobility: 1.140"""	-0.495987	0.312652	1	EQSISCPPPNNTMLLLTMDQDYETVKLMFSNMKK	generic|sp_Q9DA17_TSG13_MOUSE__II_918443_REVERSED|
"""index: 2417, intensity: 2857.0, mobility: 1.001"""	-0.49605	0.312837	1	DEWIDSDRFHVD	generic|tr_E9PUC3_E9PUC3_MOUSE__II_1000526_REVERSED	|generic|sp_Q9D518_F227B_MOUSE_REVERSED|
"""index: 19619, intensity: 4220.0, mobility: 1.113"""	-0.496071	0.313022	1	IMDVYLHSHRGHPLYPSFKGLKMKIGLHQSLNVFHVIDYE	generic|tr_L7N2B5_L7N2B5_MOUSE_REVERSED|
"""index: 3649, intensity: 3698.0, mobility: 0.920"""	-0.49609	0.313208	1	NVPVFIYDKNFINIHR	generic|tr_E9Q1L5_E9Q1L5_MOUSE__chr16_1_56184156_56184194_ENSMUST00000200714__II_3481282_REVERSED	|generic|sp_Q8BUH8_SENP7_MOUSE__chr16_1_56184156_56184194_ENSMUST00000200714__II_1078106_REVERSED|
"""index: 21763, intensity: 3616.0, mobility: 1.029"""	-0.496242	0.313477	1	EMLATSLLRDLF	generic|sp_Q6ZQ18-2_EFR3B_MOUSE__chr12_-1_3999586_3999711_ENSMUST00000218545__II_3470676_REVERSED	|generic|tr_A0A1W2P7T9_A0A1W2P7T9_MOUSE__chr12_-1_3973604_3973675_ENSMUST00000219331__II_3470676_REVERSED	|generic|sp_Q6ZQ18_EFR3B_MOUSE__chr12_-1_3999586_3999711_ENSMUST00000218545_REVERSED|
"""index: 5523, intensity: 3325.0, mobility: 0.907"""	-0.496376	0.313747	1	KVNEGGRGIVLGCKHTPISFTME	generic|tr_A0A3B2W465_A0A3B2W465_MOUSE__chr17_-1_57022737_57022958_ENSMUST00000007814__II_3453184_REVERSED	|generic|sp_Q3U0V1_FUBP2_MOUSE__chr17_-1_57022693_57022965_ENSMUST00000232759_REVERSED	|generic|tr_A0A3B2WCD8_A0A3B2WCD8_MOUSE_REVERSED|
"""index: 24553, intensity: 8525.0, mobility: 1.121"""	-0.49641	0.313932	1	QAKLKPNIEEIKQY	generic|tr_Q8BVV1_Q8BVV1_MOUSE__II_850571_REVERSED	|generic|sp_Q8BW49_TTC12_MOUSE_REVERSED|
"""index: 3324, intensity: 5590.0, mobility: 0.931"""	-0.496515	0.314116	1	TLSFTLLCPSSAPGRSRPV	generic|IP_1153616_TX=10090_REVERSED|
"""index: 14674, intensity: 5104.0, mobility: 0.953"""	-0.496831	0.314386	1	SVPPPGSNELGLSSSQLTQAGAG	generic|tr_Q5SSP3_Q5SSP3_MOUSE_REVERSED	|generic|tr_Q3US35_Q3US35_MOUSE_REVERSED	|generic|tr_Q9ESU8_Q9ESU8_MOUSE_REVERSED	|generic|sp_O35874_SATT_MOUSE_REVERSED|
"""index: 14202, intensity: 4993.0, mobility: 1.246"""	-0.497025	0.314655	1	FVVMQGKRSPLCGPLPGQDMD	generic|IP_2420434_TX=10090_REVERSED|
"""index: 24443, intensity: 10072.0, mobility: 1.061"""	-0.497027	0.314925	1	SPATMLAASLTSLMAALSIPRRSIRPPTAT	generic|II_954799_TX=10090_REVERSED|
"""index: 10063, intensity: 4743.0, mobility: 1.077"""	-0.497105	0.315194	1	DRTQHWRPELVALAVYLFGSLGLFSLGQSREQLAS	generic|tr_F7A0T4_F7A0T4_MOUSE_REVERSED|
"""index: 9511, intensity: 3506.0, mobility: 1.145"""	-0.497211	0.315293	1	PTPSYLMVCMPIRMSKSKLGLRAAFGPSAAALV	generic|IP_869620_TX=10090_REVERSED|
"""index: 1000, intensity: 20657.0, mobility: 0.833"""	-0.497326	0.315563	1	LLAPPLRCE	generic|IP_1073212_TX=10090_REVERSED|
"""index: 3552, intensity: 3078.0, mobility: 0.968"""	-0.4975	0.315577	1	SMASARGSVAAMID	generic|sp_Q99NH0_ANR17_MOUSE__chr5_-1_90299985_90300095_ENSMUST00000200012__II_943171_REVERSED	|generic|tr_A0A0G2JDZ9_A0A0G2JDZ9_MOUSE__chr5_-1_90299985_90300095_ENSMUST00000200012__II_943171_REVERSED	|generic|tr_A0A1W2P6X1_A0A1W2P6X1_MOUSE__chr5_-1_90299985_90300095_ENSMUST00000200012_REVERSED|
"""index: 22360, intensity: 4916.0, mobility: 0.911"""	-0.497789	0.315676	1	KPFPSVSLSQKFSPIEI	generic|sp_Q99MY8_ASH1L_MOUSE__chr3_1_89053128_89053175_ENSMUST00000189824_REVERSED|
"""index: 18340, intensity: 2923.0, mobility: 1.218"""	-0.498128	0.315945	1	IFSVIPTSVRCMQQNRHSYSKDQPSKSADQWSKRIQR	generic|IP_871664_TX=10090_REVERSED	|generic|IP_870666_TX=10090_REVERSED	|generic|IP_871631_TX=10090_REVERSED	|generic|IP_871693_TX=10090_REVERSED	|generic|sp_Q80SU7_GVIN1_MOUSE_REVERSED	|generic|tr_L7N451_L7N451_MOUSE_REVERSED|
"""index: 3350, intensity: 3553.0, mobility: 0.790"""	-0.49845	0.316214	1	VVMGACIV	generic|IP_3476065_TX=10090_REVERSED|
"""index: 11270, intensity: 3474.0, mobility: 0.985"""	-0.498499	0.316242	1	EMHSVAPSPPAAPVPPSRPEAPDLLRRHAAAPDGSQATVNM	generic|IP_856541_TX=10090_REVERSED|
"""index: 1024, intensity: 2539.0, mobility: 0.863"""	-0.49864	0.316242	1	NPSASGITQSF	generic|tr_B2RQH0_B2RQH0_MOUSE_REVERSED|
"""index: 25128, intensity: 2611.0, mobility: 1.241"""	-0.498968	0.316452	1	VNEVNMVNTLNTGLISERTFKLFHFKRLLKAVNMVN	generic|IP_1020442_TX=10090_REVERSED|
"""index: 3040, intensity: 2678.0, mobility: 0.889"""	-0.49934	0.316452	1	VSGWCAQAPPK	generic|sp_Q5U464_ASAP3_MOUSE_REVERSED	|generic|tr_Q8BM35_Q8BM35_MOUSE_REVERSED|
"""index: 21564, intensity: 2919.0, mobility: 1.239"""	-0.499784	0.316452	1	EKMKMMSVKVPTRRD	generic|tr_D3Z451_D3Z451_MOUSE_REVERSED|
"""index: 13497, intensity: 2912.0, mobility: 1.028"""	-0.500106	0.31672	1	KYDERTFERRPFMTALSFNGYTNGVTQAAF	generic|sp_Q8VCH8_UBXN4_MOUSE_REVERSED	|generic|tr_Q3ULE5_Q3ULE5_MOUSE_REVERSED	|generic|tr_A0A0R4J078_A0A0R4J078_MOUSE_REVERSED	|generic|tr_Q6ZQF6_Q6ZQF6_MOUSE_REVERSED|
"""index: 11624, intensity: 4728.0, mobility: 1.022"""	-0.500135	0.316818	1	EEHEKIKELLFNKISAYNKFFQKHS	generic|sp_P56654_CP237_MOUSE_REVERSED	|generic|tr_Q9DBD9_Q9DBD9_MOUSE_REVERSED|
"""index: 22120, intensity: 17439.0, mobility: 1.040"""	-0.500166	0.317086	1	SEQVVVTHSANKQLAKATVKKALMMF	generic|sp_Q80YR7_CLSPN_MOUSE_REVERSED	|generic|tr_Q3TSV3_Q3TSV3_MOUSE_REVERSED|
"""index: 18786, intensity: 20209.0, mobility: 0.994"""	-0.500215	0.317184	1	RVQEELEKLR	generic|tr_E9Q238_E9Q238_MOUSE_REVERSED	|generic|tr_Q8BRZ8_Q8BRZ8_MOUSE_REVERSED	|generic|tr_Q6AXG6_Q6AXG6_MOUSE_REVERSED	|generic|tr_E9Q944_E9Q944_MOUSE_REVERSED|
"""index: 19665, intensity: 9379.0, mobility: 0.935"""	-0.500635	0.317452	1	QRRAAPPLIE	generic|sp_P27512_TNR5_MOUSE__II_998232_REVERSED	|generic|sp_P27512-5_TNR5_MOUSE__II_998232_REVERSED|
"""index: 5717, intensity: 6615.0, mobility: 0.933"""	-0.500693	0.317465	1	NNSQCFSLLSWQMSLLMSFEVQKPL	generic|IP_1110512_TX=10090_REVERSED|
"""index: 11724, intensity: 4803.0, mobility: 0.864"""	-0.501241	0.317647	1	KEKRKEDKRHHAKEKR	generic|tr_A2A9P6_A2A9P6_MOUSE__II_951041_REVERSED	|generic|tr_Q3UXP3_Q3UXP3_MOUSE__II_951039_REVERSED	|generic|tr_Q9CVG6_Q9CVG6_MOUSE_REVERSED	|generic|sp_P24788_CD11B_MOUSE_REVERSED|
"""index: 19195, intensity: 3112.0, mobility: 0.953"""	-0.501485	0.317914	1	TWIPRCSRR	generic|chr2_-1_156937496_156938695_ENSMUST00000069600_REVERSED|
"""index: 14910, intensity: 3490.0, mobility: 1.037"""	-0.501553	0.318097	1	FFFFDMGPGSVIFG	generic|IP_892747_TX=10090_REVERSED|
"""index: 5516, intensity: 5415.0, mobility: 1.037"""	-0.501826	0.318364	1	QHKRRQQGTPQEGKKKSFSKMTKEETLSKTMWQQAGSLQDDGK	generic|tr_Q9EQC8_Q9EQC8_MOUSE__chr7_1_5029496_5029525_ENSMUST00000076251_REVERSED|
"""index: 5597, intensity: 3856.0, mobility: 0.974"""	-0.502072	0.318461	1	PFDVNTVEVLVE	generic|II_868025_TX=10090_REVERSED	|generic|sp_Q9Z179_SHCBP_MOUSE_REVERSED	|generic|tr_A0A140LHA7_A0A140LHA7_MOUSE_REVERSED|
"""index: 2746, intensity: 4321.0, mobility: 0.763"""	-0.502207	0.318728	1	MVVFFTCETIGLGGFMFM	generic|tr_K7N684_K7N684_MOUSE_REVERSED	|generic|tr_Q7TQV8_Q7TQV8_MOUSE_REVERSED	|generic|tr_A0A2I3BRQ0_A0A2I3BRQ0_MOUSE_REVERSED|
"""index: 25284, intensity: 3207.0, mobility: 1.325"""	-0.502254	0.318995	1	FLIPGYLPLLPGHI	generic|chr15_1_102147878_102147997_ENSMUST00000023807_REVERSED|
"""index: 14422, intensity: 4364.0, mobility: 0.975"""	-0.502258	0.319075	1	HSLLMWTSFFP	generic|IP_910835_TX=10090_REVERSED|
"""index: 10690, intensity: 2599.0, mobility: 1.237"""	-0.502422	0.319075	1	SPKKEALHHPEQADLTMSLDTESPIYKVVDVTLQPS	generic|tr_A0A286YEB1_A0A286YEB1_MOUSE__chr14_-1_36878968_36879015_ENSMUST00000090024_REVERSED	|generic|tr_A0A0R4J2A7_A0A0R4J2A7_MOUSE__chr14_-1_36878968_36879015_ENSMUST00000090024_REVERSED	|generic|sp_Q3UHI0-2_CCSE2_MOUSE__chr14_-1_36878968_36879015_ENSMUST00000090024_REVERSED|
"""index: 10674, intensity: 5344.0, mobility: 1.000"""	-0.502457	0.319075	1	MYQVQSFLNTVAVPYFNSNRIKLTATVDLVVLSD	generic|tr_A0A2R8VHS8_A0A2R8VHS8_MOUSE__chr15_1_97966261_97966314_ENSMUST00000230144__II_3485615_REVERSED	|generic|tr_A0A2R8VJM7_A0A2R8VJM7_MOUSE__chr15_1_97966261_97966314_ENSMUST00000230144__II_3485615_REVERSED	|generic|sp_Q80VP8_T106C_MOUSE__chr15_1_97966261_97966314_ENSMUST00000230144__II_3485614_REVERSED|
"""index: 17047, intensity: 6361.0, mobility: 1.024"""	-0.502544	0.319075	1	IFFKFVKMKFDGRMPQLSP	generic|IP_1009331_TX=10090_REVERSED|
"""index: 3485, intensity: 5030.0, mobility: 0.866"""	-0.502704	0.319075	1	STELPCLSSLQNNALNMASQMEAL	generic|sp_Q3UV55_NR1D1_MOUSE_REVERSED|
"""index: 10767, intensity: 4485.0, mobility: 1.040"""	-0.50278	0.319075	1	WPALQTLGLRLM	generic|IP_886890_TX=10090_REVERSED|
"""index: 16443, intensity: 8338.0, mobility: 1.173"""	-0.50336	0.319075	1	NYFFVRRSEEDWYQGWETELSEGSGVSARSTAP	generic|sp_A2AB59_RHG27_MOUSE__chr11_-1_103333147_103333254_ENSMUST00000116102__II_1128255_REVERSED	|generic|sp_A2AB59-2_RHG27_MOUSE__chr11_-1_103333147_103333254_ENSMUST00000116102__II_1128255_REVERSED|
"""index: 10399, intensity: 4066.0, mobility: 0.888"""	-0.503843	0.319172	1	TANLPSIISGDKLWKI	generic|sp_P11942_CD3G_MOUSE__II_853550_REVERSED	|generic|tr_Q3UZ65_Q3UZ65_MOUSE_REVERSED	|generic|tr_E0CXP3_E0CXP3_MOUSE_REVERSED|
"""index: 7111, intensity: 3758.0, mobility: 0.863"""	-0.504329	0.319352	1	ANSRVEPDAERANNL	generic|sp_Q8VI75_IPO4_MOUSE__chr14_-1_55625911_55626220_ENSMUST00000141499__II_1094835_REVERSED	|generic|chr14_-1_55627727_55627978_ENSMUST00000148351_REVERSED|
"""index: 15929, intensity: 24781.0, mobility: 1.102"""	-0.504611	0.319618	1	LNMLTDRFHGSTESYIDEQLNNSYQLCY	generic|II_3503943_TX=10090_REVERSED	|generic|sp_Q9QZ10_ANX10_MOUSE_REVERSED	|generic|tr_Q3V2F1_Q3V2F1_MOUSE_REVERSED|
"""index: 5644, intensity: 3575.0, mobility: 0.944"""	-0.504683	0.319713	1	EQPSLISELAKHFQKGQLFVNSTYEA	generic|sp_Q9CXC3_MGME1_MOUSE_REVERSED|
"""index: 19486, intensity: 3043.0, mobility: 0.946"""	-0.504835	0.319979	1	GPRQPVFHPP	generic|II_3493354_TX=10090_REVERSED|
"""index: 3931, intensity: 2920.0, mobility: 0.786"""	-0.505027	0.320244	1	LELGDMQSQPSETA	generic|chr3_1_96155745_96155918_ENSMUST00000090785__IP_977558_TX=10090_REVERSED|
"""index: 23937, intensity: 17706.0, mobility: 1.187"""	-0.505037	0.320445	1	QPCYPPSIEVPNTFFSGDKVGNRSEPNEEAGITVSDVDGVSIKSH	generic|tr_Q69Z45_Q69Z45_MOUSE_REVERSED	|generic|tr_A2ATY4_A2ATY4_MOUSE_REVERSED|
"""index: 24711, intensity: 2595.0, mobility: 1.231"""	-0.505206	0.320445	1	FHTMQPSGLMQPPLCSL	generic|IP_1058234_TX=10090_REVERSED|
"""index: 3097, intensity: 2670.0, mobility: 1.019"""	-0.505537	0.320445	1	ELYQQSLLQHEM	generic|chr9_-1_66527115_66527219_ENSMUST00000127569__IP_851049_TX=10090_REVERSED|
"""index: 3577, intensity: 3157.0, mobility: 0.829"""	-0.506159	0.32071	1	STSTLRGRRVGSASPIS	generic|sp_Q8C180_FRS2_MOUSE_REVERSED|
"""index: 23903, intensity: 43195.0, mobility: 1.247"""	-0.506411	0.320975	1	DKSKLQLYLGTIEEARCLVVELCLTKMVGHFKPLLFF	generic|sp_P97313_PRKDC_MOUSE_REVERSED|
"""index: 3392, intensity: 3224.0, mobility: 0.811"""	-0.506482	0.321154	1	DFWSSPELLKESVEAFSI	generic|IP_1092878_TX=10090_REVERSED|
"""index: 8371, intensity: 16061.0, mobility: 1.066"""	-0.506677	0.321419	1	ERDINPLPTRWFMFSSFELN	generic|tr_Q148S3_Q148S3_MOUSE__chr8_-1_107412914_107413135_ENSMUST00000169311__II_858786_REVERSED|
"""index: 13685, intensity: 5153.0, mobility: 1.131"""	-0.506764	0.321599	1	WPGGARSQPYRKQKPKKKKKKMMMPMSEMDRAERGHGRQPLFEDD	generic|tr_A0A0G2JFH2_A0A0G2JFH2_MOUSE_REVERSED	|generic|tr_Q60638_Q60638_MOUSE_REVERSED|
"""index: 23552, intensity: 6763.0, mobility: 0.968"""	-0.506918	0.321863	1	VTGSSLLGSTIRIGRQCTCLID	generic|IP_1010197_TX=10090_REVERSED|
"""index: 186, intensity: 5974.0, mobility: 0.795"""	-0.507155	0.322043	1	FTNLATVV	generic|IP_953811_TX=10090_REVERSED|
"""index: 9464, intensity: 3124.0, mobility: 1.003"""	-0.507293	0.322222	1	HCREKIFPMQWMVIPAGWVLQH	generic|IP_869649_TX=10090_REVERSED|
"""index: 168, intensity: 9472.0, mobility: 0.927"""	-0.50744	0.322487	1	QSLLTARDKE	generic|tr_Q80U10_Q80U10_MOUSE__II_3465187_REVERSED	|generic|tr_A0A1W2P737_A0A1W2P737_MOUSE__II_3465187_REVERSED	|generic|tr_F8VPV0_F8VPV0_MOUSE__II_3465187_REVERSED	|generic|sp_P48725_PCNT_MOUSE__II_3465187_REVERSED	|generic|sp_P48725-2_PCNT_MOUSE__II_3465187_REVERSED	|generic|tr_Q3TQR8_Q3TQR8_MOUSE_REVERSED	|generic|sp_P48725-3_PCNT_MOUSE_REVERSED	|generic|tr_Q497U2_Q497U2_MOUSE_REVERSED|
"""index: 2666, intensity: 7865.0, mobility: 0.901"""	-0.50746	0.322666	1	STSVERPLTHT	generic|tr_D6RCV0_D6RCV0_MOUSE_REVERSED|
"""index: 12454, intensity: 6701.0, mobility: 0.980"""	-0.507666	0.32293	1	QVQVSAYESFSPEPKPAPQARSLHVMDLDAYTLTDEP	generic|sp_P97797_SHPS1_MOUSE_REVERSED	|generic|sp_P97797-2_SHPS1_MOUSE_REVERSED	|generic|sp_P97797-3_SHPS1_MOUSE_REVERSED	|generic|sp_P97797-4_SHPS1_MOUSE_REVERSED	|generic|tr_Q2M4I8_Q2M4I8_MOUSE_REVERSED	|generic|tr_E0CX65_E0CX65_MOUSE_REVERSED|
"""index: 15770, intensity: 3115.0, mobility: 0.958"""	-0.507703	0.323195	1	SLSSSSSRLRK	generic|sp_A2AHJ4_BRWD3_MOUSE__II_831030_REVERSED|
"""index: 5075, intensity: 2914.0, mobility: 1.008"""	-0.507796	0.323459	1	IVEEMEIEEEYVCPREPQ	generic|sp_A6H8H5_KCNB2_MOUSE_REVERSED|
"""index: 22367, intensity: 413863.0, mobility: 1.189"""	-0.507854	0.323553	1	PLLGTLLMRGTEEGTGARGQIGLQNKEISEPYLNFRKLTNIVL	generic|II_851729_TX=10090_REVERSED|
"""index: 14808, intensity: 3113.0, mobility: 1.016"""	-0.508334	0.323732	1	VYDLIFVHDKTPL	generic|tr_D6RFP4_D6RFP4_MOUSE_REVERSED	|generic|sp_Q9D417_FBX24_MOUSE_REVERSED	|generic|tr_D3YZY9_D3YZY9_MOUSE_REVERSED|
"""index: 4698, intensity: 2696.0, mobility: 0.924"""	-0.508391	0.32391	1	RWSELDVWY	generic|IP_1096961_TX=10090_REVERSED|
"""index: 1021, intensity: 2929.0, mobility: 0.898"""	-0.508462	0.324174	1	GDQWDRNFNTIPLQPVKN	generic|II_918881_TX=10090_REVERSED	|generic|sp_Q8VHX6_FLNC_MOUSE_REVERSED	|generic|sp_Q8VHX6-2_FLNC_MOUSE_REVERSED|
"""index: 5581, intensity: 4865.0, mobility: 0.976"""	-0.508531	0.324182	1	IYQNRVPSYNF	generic|IP_1008352_TX=10090_REVERSED|
"""index: 11707, intensity: 2743.0, mobility: 0.862"""	-0.508699	0.324446	1	RSGKLSLTSTNRAVPERTK	generic|sp_Q8VC26_TLCD2_MOUSE__II_1135123_REVERSED|
"""index: 10308, intensity: 4336.0, mobility: 0.926"""	-0.50885	0.324624	1	AWRCYNARPCGCTHKYIYMCLLYIFYLISRDLYC	generic|II_888044_TX=10090_REVERSED|
"""index: 835, intensity: 8744.0, mobility: 0.779"""	-0.508973	0.324716	1	CLINNRTRTFTS	generic|II_1141440_TX=10090_REVERSED|
"""index: 23740, intensity: 8560.0, mobility: 1.157"""	-0.509118	0.324895	1	GHSPQFDELGASDPTAKWYVNVTEFTGAMRVVPVQL	generic|sp_Q8VHN7_AGRV1_MOUSE__chr1_-1_170880997_170881026_ENSMUST00000171447_REVERSED	|generic|tr_B8JJE0_B8JJE0_MOUSE__chr1_-1_170880997_170881026_ENSMUST00000171447_REVERSED|
"""index: 6379, intensity: 3785.0, mobility: 0.926"""	-0.509281	0.324987	1	DKYAPQIVVGH	generic|tr_E9PZI9_E9PZI9_MOUSE__II_1075151_REVERSED	|generic|tr_Q05D16_Q05D16_MOUSE__II_1075151_REVERSED	|generic|chr16_-1_45396955_45397212_ENSMUST00000167355_REVERSED	|generic|tr_Q80VX2_Q80VX2_MOUSE__chr16_-1_45392246_45392368_ENSMUST00000167355_REVERSED	|generic|tr_E9QMY1_E9QMY1_MOUSE_REVERSED	|generic|sp_O54901_OX2G_MOUSE_REVERSED|
"""index: 12600, intensity: 3473.0, mobility: 1.048"""	-0.509551	0.325165	1	GYLYLLVLSTALLMWTEMSFN	generic|sp_Q64464_CP3AD_MOUSE_REVERSED|
"""index: 22894, intensity: 22463.0, mobility: 1.151"""	-0.509715	0.325342	1	DLLRHPVDESIGQLVQFGKRHAMSLGHSRSRVKIGTEQ	generic|sp_Q6PCM2_INT6_MOUSE_REVERSED	|generic|sp_Q6PCM2-2_INT6_MOUSE_REVERSED|
"""index: 23724, intensity: 4778.0, mobility: 1.067"""	-0.50984	0.32552	1	KQFKSQLGPRRQ	generic|IP_848692_TX=10090_REVERSED|
"""index: 9707, intensity: 3272.0, mobility: 0.927"""	-0.509928	0.325784	1	ALMQSRFSLSKTKEIVQQYPSVANNGMV	generic|tr_Q3UIG0_Q3UIG0_MOUSE__chr15_-1_43265497_43265622_ENSMUST00000226281__II_578086_REVERSED	|generic|tr_Q9CT23_Q9CT23_MOUSE__chr15_-1_43265497_43265622_ENSMUST00000226281_REVERSED|
"""index: 17474, intensity: 3392.0, mobility: 0.791"""	-0.509954	0.326047	1	YQLEKEKPSFKKSK	generic|sp_Q8BV79_TRNK1_MOUSE_REVERSED	|generic|sp_Q8BV79-2_TRNK1_MOUSE_REVERSED|
"""index: 24341, intensity: 5224.0, mobility: 1.231"""	-0.510042	0.326053	1	RGPCRPAVLDLVQRALDH	generic|tr_A0A087WS63_A0A087WS63_MOUSE_REVERSED	|generic|tr_Q3UPT6_Q3UPT6_MOUSE_REVERSED	|generic|tr_Q4VA48_Q4VA48_MOUSE_REVERSED	|generic|sp_Q9Z176_P2R3D_MOUSE_REVERSED	|generic|tr_Q8K1A4_Q8K1A4_MOUSE_REVERSED|
"""index: 24659, intensity: 4428.0, mobility: 1.250"""	-0.510312	0.326316	1	WTVGYLCGNKGGGGLFVHM	generic|IP_1110906_TX=10090_REVERSED|
"""index: 2424, intensity: 3575.0, mobility: 0.991"""	-0.510344	0.326493	1	MTNAVAKAAMIHS	generic|sp_P80316_TCPE_MOUSE_REVERSED|
"""index: 195, intensity: 10076.0, mobility: 0.887"""	-0.510637	0.326756	1	MLQTPANSEL	generic|sp_Q52KR3-6_PRUN2_MOUSE__chr19_1_17208259_17208333_ENSMUST00000225838__II_3464562_REVERSED	|generic|sp_Q52KR3_PRUN2_MOUSE__chr19_1_17208259_17208333_ENSMUST00000225838_REVERSED|
"""index: 17937, intensity: 3792.0, mobility: 1.045"""	-0.510643	0.326933	1	RRRPPLSSPLSFS	generic|IP_1144327_TX=10090_REVERSED|
"""index: 1865, intensity: 2949.0, mobility: 1.015"""	-0.511107	0.327196	1	ICVVICVHLNKTP	generic|IP_995049_TX=10090_REVERSED|
"""index: 7410, intensity: 3145.0, mobility: 0.836"""	-0.51126	0.327373	1	MQKAADQAKAEAAEKQKEIMAKEKKE	generic|sp_A2AG50_MA7D2_MOUSE_REVERSED	|generic|sp_A2AG50-2_MA7D2_MOUSE_REVERSED	|generic|tr_Q3TS73_Q3TS73_MOUSE_REVERSED	|generic|tr_A2AG51_A2AG51_MOUSE_REVERSED|
"""index: 2407, intensity: 15631.0, mobility: 0.910"""	-0.511375	0.327636	1	AHPRAPDASPAPMQSAVEKNDVPIK	generic|sp_Q8BJ90_ZN771_MOUSE_REVERSED|
"""index: 9842, intensity: 2591.0, mobility: 0.962"""	-0.511413	0.327899	1	VVMVMLNVVSWFNVRDFNSEQINRDRAEF	generic|tr_Q3U9T7_Q3U9T7_MOUSE__chr5_-1_108130014_108132424_ENSMUST00000119784_REVERSED	|generic|sp_Q9CXE7_TMED5_MOUSE__chr5_-1_108130014_108132424_ENSMUST00000119784_REVERSED|
"""index: 23025, intensity: 8091.0, mobility: 1.094"""	-0.511621	0.328162	1	LTQMMRSASLMRGGATRTSRMVATALLK	generic|chr6_1_21216507_21216794_ENSMUST00000081542__IP_915381_TX=10090_REVERSED|
"""index: 1762, intensity: 2826.0, mobility: 1.045"""	-0.511737	0.328425	1	LAEVIADRDAIDGLVMRQII	generic|sp_Q8VDU5_SNRK_MOUSE__chr9_1_122163921_122164055_ENSMUST00000131169__II_844270_REVERSED	|generic|tr_B9EK90_B9EK90_MOUSE__chr9_1_122163921_122164055_ENSMUST00000131169__II_844270_REVERSED	|generic|tr_D3Z1F6_D3Z1F6_MOUSE__chr9_1_122163921_122164055_ENSMUST00000131169_REVERSED|
"""index: 1343, intensity: 3015.0, mobility: 0.866"""	-0.511799	0.328688	1	IEFPFREH	generic|tr_Q8BUT2_Q8BUT2_MOUSE__chr1_-1_162477659_162477799_ENSMUST00000161155_REVERSED	|generic|sp_Q8BZ98_DYN3_MOUSE__chr1_-1_162477659_162477799_ENSMUST00000161155_REVERSED	|generic|sp_Q8BZ98-2_DYN3_MOUSE__chr1_-1_162477659_162477799_ENSMUST00000161155_REVERSED	|generic|tr_E9QLL2_E9QLL2_MOUSE__chr1_-1_162477659_162477799_ENSMUST00000161155_REVERSED|
"""index: 2809, intensity: 3777.0, mobility: 1.034"""	-0.511801	0.328864	1	LVTEREAEGGPGPGEP	generic|sp_Q9JL61_RFX5_MOUSE__II_978131_REVERSED	|generic|tr_Q0P5W9_Q0P5W9_MOUSE__II_978149_REVERSED|
"""index: 25421, intensity: 6380.0, mobility: 1.024"""	-0.511898	0.329127	1	HMLKYTTFVRD	generic|II_1090501_TX=10090_REVERSED	|generic|II_1090500_TX=10090_REVERSED	|generic|II_1090504_TX=10090_REVERSED	|generic|sp_Q9QXN5_MIOX_MOUSE_REVERSED|
"""index: 17994, intensity: 5191.0, mobility: 1.147"""	-0.511922	0.32939	1	VSSIVPFPGGDELFARWPFLAFAQPSWPDLPQ	generic|tr_A0A1W2P6T8_A0A1W2P6T8_MOUSE__II_3464912_REVERSED	|generic|sp_Q0VG85_CC162_MOUSE__II_3464912_REVERSED	|generic|sp_Q0VG85-6_CC162_MOUSE__II_3464912_REVERSED|
"""index: 24201, intensity: 2895.0, mobility: 1.196"""	-0.512019	0.329653	1	IMEFTTIVVHFKFVGSLPNGQADRYVMEYQQIM	generic|sp_A3KFM7_CHD6_MOUSE__chr2_-1_161013018_161013167_ENSMUST00000138078_REVERSED	|generic|sp_A3KFM7-2_CHD6_MOUSE__chr2_-1_161013018_161013167_ENSMUST00000138078_REVERSED	|generic|tr_Q8BIE8_Q8BIE8_MOUSE__chr2_-1_161013018_161013167_ENSMUST00000138078_REVERSED	|generic|tr_A3KFM8_A3KFM8_MOUSE__chr2_-1_161013018_161013167_ENSMUST00000138078_REVERSED|
"""index: 11212, intensity: 3644.0, mobility: 0.949"""	-0.512045	0.329916	1	IFNFAMGFFM	generic|tr_Q06EZ3_Q06EZ3_MOUSE__chr1_-1_156440499_156440579_ENSMUST00000191379__II_1040787_REVERSED	|generic|sp_Q61263_SOAT1_MOUSE__chr1_-1_156440499_156440579_ENSMUST00000191379__II_1040787_REVERSED	|generic|tr_Q8C795_Q8C795_MOUSE__chr1_-1_156440499_156440579_ENSMUST00000191379_REVERSED|
"""index: 11917, intensity: 3751.0, mobility: 1.026"""	-0.51213	0.330179	1	MQHTLEPVPPSMASPDWNMFDSHLQPLRRCGLR	generic|sp_Q80TF6_STAR9_MOUSE__II_1003263_REVERSED|
"""index: 10966, intensity: 3374.0, mobility: 0.848"""	-0.512136	0.330442	1	ELGVVKSH	generic|tr_E9Q624_E9Q624_MOUSE__II_684064_REVERSED	|generic|tr_E9QA22_E9QA22_MOUSE__II_684064_REVERSED	|generic|tr_Q80TH4_Q80TH4_MOUSE__II_684064_REVERSED	|generic|tr_Q8BW98_Q8BW98_MOUSE_REVERSED	|generic|tr_Q3UMJ0_Q3UMJ0_MOUSE_REVERSED|
"""index: 8058, intensity: 7041.0, mobility: 1.022"""	-0.512167	0.330531	1	CMKRWLPVKSYLHTESVASR	generic|IP_915776_TX=10090_REVERSED|
"""index: 10467, intensity: 5160.0, mobility: 0.799"""	-0.512224	0.330793	1	VAFASPHSRRRAGLIGLA	generic|sp_P43252_PI2R_MOUSE__II_895988_REVERSED	|generic|tr_Q3U4F1_Q3U4F1_MOUSE__II_895988_REVERSED|
"""index: 17335, intensity: 5526.0, mobility: 0.896"""	-0.512256	0.330969	1	EVQKQNHHIMVPITIRALHHHGPVKLG	generic|IP_3445147_TX=10090_REVERSED|
"""index: 14420, intensity: 3676.0, mobility: 0.856"""	-0.512355	0.331232	1	WPVLTPLIIFMLTVALKYYRRQF	generic|sp_Q6T707_SCD4_MOUSE_REVERSED|
"""index: 21913, intensity: 3558.0, mobility: 1.158"""	-0.51246	0.331495	1	PVPEPKEQVAYNGTAKIYMQGYQEEVMTDYAEDDEEDEENHYSTPSDTT	generic|tr_Q8BXX1_Q8BXX1_MOUSE_REVERSED	|generic|sp_Q9DCM7_NACC2_MOUSE_REVERSED|
"""index: 2456, intensity: 4593.0, mobility: 0.914"""	-0.512524	0.33167	1	QGPPVLSRFPM	generic|tr_F6UY95_F6UY95_MOUSE__II_1137494_REVERSED	|generic|sp_Q6T264_MAML1_MOUSE__II_1137493_REVERSED|
"""index: 25687, intensity: 4160.0, mobility: 1.203"""	-0.512847	0.331671	1	SFFVTWKLLSFTQYR	generic|IP_904344_TX=10090_REVERSED|
"""index: 19093, intensity: 4894.0, mobility: 1.029"""	-0.513233	0.331848	1	APLLRQQLYRAS	generic|chr16_-1_4126501_4126602_ENSMUST00000023165__IP_1081191_TX=10090_REVERSED|
"""index: 11644, intensity: 3234.0, mobility: 0.984"""	-0.513244	0.331848	1	IIGNSAMHLYFP	generic|IP_882521_TX=10090_REVERSED|
"""index: 17525, intensity: 2998.0, mobility: 0.850"""	-0.513676	0.331938	1	KLRAMENK	generic|tr_Q3TC91_Q3TC91_MOUSE__chr12_1_21293233_21293358_ENSMUST00000221042_REVERSED|
"""index: 8545, intensity: 18708.0, mobility: 0.809"""	-0.514	0.331938	1	WTISTDSAKVVAVAYY	generic|sp_Q921I1_TRFE_MOUSE__chr9_-1_103211806_103211967_ENSMUST00000190051_REVERSED	|generic|tr_F7BAE9_F7BAE9_MOUSE__chr9_-1_103211806_103211967_ENSMUST00000190051_REVERSED	|generic|tr_F7CJN9_F7CJN9_MOUSE__chr9_-1_103211806_103211967_ENSMUST00000190051_REVERSED|
"""index: 19895, intensity: 4948.0, mobility: 0.991"""	-0.514266	0.331938	1	FMFIMTSKLWHC	generic|sp_A7XUX6_SKIT2_MOUSE_REVERSED	|generic|sp_A7XUX6-2_SKIT2_MOUSE_REVERSED	|generic|sp_A7XUX6-3_SKIT2_MOUSE_REVERSED	|generic|tr_B2ZEZ5_B2ZEZ5_MOUSE_REVERSED|
"""index: 23216, intensity: 7445.0, mobility: 0.965"""	-0.514542	0.332026	1	MEFICIQFLEFDILFLRGY	generic|IP_1053234_TX=10090_REVERSED|
"""index: 1236, intensity: 3857.0, mobility: 0.852"""	-0.514965	0.332201	1	QPMYLKCSWHAEREISP	generic|IP_3489870_TX=10090_REVERSED|
"""index: 13017, intensity: 3471.0, mobility: 1.096"""	-0.515227	0.332462	1	QDFPDEISVVPSDQI	generic|IP_1023015_TX=10090_REVERSED|
"""index: 9904, intensity: 3568.0, mobility: 0.922"""	-0.515244	0.332723	1	PLNQLSPEKGEMTLLLEEFYL	generic|sp_Q8C0Q4_NEK11_MOUSE_REVERSED|
"""index: 3614, intensity: 2917.0, mobility: 1.085"""	-0.515341	0.332985	1	LLHYYMGLETYYES	generic|tr_G3X9C3_G3X9C3_MOUSE_REVERSED	|generic|sp_Q8BZL4_GPR22_MOUSE_REVERSED	|generic|tr_Q8BXB7_Q8BXB7_MOUSE_REVERSED|
"""index: 1027, intensity: 2713.0, mobility: 0.784"""	-0.515356	0.333246	1	FSIVVQPCKVNAEK	generic|sp_P83917_CBX1_MOUSE__chr11_1_96802758_96802826_ENSMUST00000134585__II_1131527_REVERSED	|generic|II_1131536_TX=10090_REVERSED|
"""index: 13865, intensity: 124103.0, mobility: 0.935"""	-0.515625	0.33342	1	LCGEPHARGVTKVWQAGQSKYTF	generic|IP_3506029_TX=10090_REVERSED|
"""index: 19659, intensity: 11463.0, mobility: 0.979"""	-0.515646	0.33342	1	HTVVRGNRRQ	generic|IP_899382_TX=10090_REVERSED|
"""index: 11652, intensity: 5704.0, mobility: 1.038"""	-0.516042	0.33342	1	NERTLLDMAEYIEGFGGGGIKKLVK	generic|sp_Q6PCN3_TTBK1_MOUSE_REVERSED	|generic|tr_A0A286YDE4_A0A286YDE4_MOUSE_REVERSED|
"""index: 20118, intensity: 4359.0, mobility: 1.141"""	-0.516501	0.333681	1	SGPNSILSSKPFALLPLLVLSEDSYFILPSIPFSLSL	generic|IP_1007371_TX=10090_REVERSED|
"""index: 18425, intensity: 2797.0, mobility: 0.891"""	-0.516607	0.333942	1	EELFIAILNGERDTAKLLSLLPQL	generic|tr_A0A1D5RLY0_A0A1D5RLY0_MOUSE_REVERSED	|generic|tr_A0A0R4J055_A0A0R4J055_MOUSE_REVERSED	|generic|tr_A0A1D5RLL6_A0A1D5RLL6_MOUSE_REVERSED	|generic|sp_Q6TXD4_DNMBP_MOUSE_REVERSED	|generic|sp_Q6TXD4-2_DNMBP_MOUSE_REVERSED	|generic|tr_A0A1D5RMB5_A0A1D5RMB5_MOUSE_REVERSED|
"""index: 21305, intensity: 2565.0, mobility: 1.219"""	-0.516756	0.334203	1	RYYHRGNIDPDRRIPVVVEWEPESSGAPRWALALIS	generic|sp_P59384_ATS15_MOUSE_REVERSED|
"""index: 13925, intensity: 34015.0, mobility: 0.857"""	-0.516791	0.334464	1	VRMKLPET	generic|IP_1143694_TX=10090_REVERSED|
"""index: 25771, intensity: 2714.0, mobility: 0.932"""	-0.516882	0.334725	1	WWGEVGPSTW	generic|II_837586_TX=10090_REVERSED|
"""index: 5814, intensity: 6921.0, mobility: 0.882"""	-0.517007	0.334986	1	MPKPETTVVASQLGFQAWLDMERGTR	generic|IP_1064059_TX=10090_REVERSED|
"""index: 5777, intensity: 3159.0, mobility: 0.967"""	-0.517123	0.335247	1	GERGMQRPSASSLVNRECSYHCVQLGR	generic|IP_1046487_TX=10090_REVERSED|
"""index: 2325, intensity: 2677.0, mobility: 0.862"""	-0.517223	0.33542	1	EIRWKETQALEQLYMS	generic|IP_925308_TX=10090_REVERSED|
"""index: 6871, intensity: 5804.0, mobility: 0.969"""	-0.517379	0.335681	1	EKTVEKPCIHLPHNFTNILSLVSKTMVELSLHS	generic|IP_1099999_TX=10090_REVERSED|
"""index: 5941, intensity: 5213.0, mobility: 0.981"""	-0.517602	0.335766	1	LVAPHIVMWSRM	generic|IP_989825_TX=10090_REVERSED|
"""index: 24459, intensity: 3951.0, mobility: 1.290"""	-0.517776	0.33594	1	LQESMKDVKIDMPFIVESLTQNLVHLNE	generic|tr_A0A0N4SVL8_A0A0N4SVL8_MOUSE__II_919905_REVERSED	|generic|tr_G3UVV6_G3UVV6_MOUSE__II_919905_REVERSED	|generic|tr_B7ZMT5_B7ZMT5_MOUSE_REVERSED	|generic|sp_B2RPV6_MMRN1_MOUSE_REVERSED|
"""index: 24945, intensity: 3027.0, mobility: 1.060"""	-0.517788	0.3362	1	VLKQARVEKEQVQQIAKALSAHLQALQS	generic|sp_E9Q7G0_NUMA1_MOUSE_REVERSED	|generic|tr_A0A1B0GSW3_A0A1B0GSW3_MOUSE_REVERSED|
"""index: 21987, intensity: 3306.0, mobility: 1.116"""	-0.518029	0.336285	1	VLEPYKRDDSRSLTVVHFHLNPSVTYNQV	generic|tr_A8E4K6_A8E4K6_MOUSE_REVERSED	|generic|sp_Q91XZ2_PCDB8_MOUSE_REVERSED	|generic|tr_A8E4K7_A8E4K7_MOUSE_REVERSED|
"""index: 21421, intensity: 5901.0, mobility: 1.042"""	-0.518082	0.336458	1	RSRVPRRRRWSWTKRRWWTRPLRKREPSGLPLLHPPLHHAAPTR	generic|IP_932808_TX=10090_REVERSED|
"""index: 3354, intensity: 3629.0, mobility: 0.942"""	-0.518468	0.336719	1	MQVNSDQVLCLQEQIKHLEEQQWR	generic|sp_P97460_NPAS2_MOUSE_REVERSED	|generic|tr_Q32ME6_Q32ME6_MOUSE_REVERSED	|generic|tr_G3X9B7_G3X9B7_MOUSE_REVERSED|
"""index: 22698, intensity: 7464.0, mobility: 0.884"""	-0.518557	0.336976	1	DGKRQRNVHREWWS	generic|IP_1090256_TX=10090_REVERSED|
"""index: 22779, intensity: 15084.0, mobility: 1.010"""	-0.51863	0.336976	1	RLGAKLAPPQTLPLFLLQ	generic|IP_1081662_TX=10090_REVERSED|
"""index: 10946, intensity: 4084.0, mobility: 0.914"""	-0.519134	0.337237	1	PVSCSEFKNALTVNNGFLCYRPMKVGVVG	generic|sp_Q9ERL9_GCYA1_MOUSE__chr3_-1_82113268_82113324_ENSMUST00000191942_REVERSED|
"""index: 2292, intensity: 3675.0, mobility: 0.782"""	-0.519313	0.337497	1	NNEANMKAQILIDT	generic|tr_Q3UYU1_Q3UYU1_MOUSE_REVERSED	|generic|tr_Q6P200_Q6P200_MOUSE_REVERSED	|generic|tr_Q53YJ1_Q53YJ1_MOUSE_REVERSED	|generic|tr_A0A494B9N2_A0A494B9N2_MOUSE_REVERSED|
"""index: 22824, intensity: 11522.0, mobility: 1.341"""	-0.519468	0.337757	1	DEQADLVQVLLKVLQEKHVPQLEDICSKLERLASKAMDNVNYKG	generic|sp_Q7M742_SG1C1_MOUSE_REVERSED|
"""index: 16247, intensity: 2816.0, mobility: 1.092"""	-0.519634	0.338017	1	EFWWVHRRFSLWVSSGQPLQGRSIDIGTM	generic|IP_2558702_TX=10090_REVERSED|
"""index: 11306, intensity: 3197.0, mobility: 1.003"""	-0.519719	0.338189	1	NPPLELSWNDQLETDQPCLLTNYTQEKEIGEPEVIVS	generic|sp_Q61838_PZP_MOUSE_REVERSED|
"""index: 24779, intensity: 16247.0, mobility: 1.190"""	-0.519844	0.338362	1	DKAGPAGPIGARGVSGAETGHLIQLLLPLCGSRRMAVCS	generic|tr_D3YTR0_D3YTR0_MOUSE__chr10_1_80302337_80302498_ENSMUST00000140658_REVERSED	|generic|sp_Q9Z1K7_APCL_MOUSE__chr10_1_80302337_80302498_ENSMUST00000140658_REVERSED	|generic|tr_G5E832_G5E832_MOUSE__chr10_1_80302337_80302498_ENSMUST00000140658_REVERSED|
"""index: 4104, intensity: 3613.0, mobility: 0.944"""	-0.519889	0.338622	1	CKEGQAQMRTR	generic|tr_F7BBH5_F7BBH5_MOUSE__II_1062203_REVERSED|
"""index: 2158, intensity: 3014.0, mobility: 0.806"""	-0.519895	0.338794	1	APNISRCR	generic|IP_1061271_TX=10090_REVERSED|
"""index: 20863, intensity: 4147.0, mobility: 1.107"""	-0.519943	0.339054	1	IEYSCDEGCCGSMSPSSDDIEFQLAERFFQYAGHNHKFVTL	generic|sp_Q8VE10_NAA40_MOUSE__chr19_-1_7230184_7230282_ENSMUST00000236628_REVERSED	|generic|sp_Q8VE10-2_NAA40_MOUSE__chr19_-1_7230184_7230282_ENSMUST00000236628_REVERSED	|generic|sp_Q8VE10-3_NAA40_MOUSE__chr19_-1_7229718_7229798_ENSMUST00000236628_REVERSED|
"""index: 5817, intensity: 3840.0, mobility: 1.048"""	-0.519946	0.339314	1	EPPTPPRGCGGATPPASLTAKTNRD	generic|tr_Q3TQB3_Q3TQB3_MOUSE__chrX_-1_158042773_158042883_ENSMUST00000026750_REVERSED|
"""index: 3980, intensity: 3124.0, mobility: 1.034"""	-0.519969	0.339574	1	EPFRTTIRIVTFM	generic|IP_2444845_TX=10090_REVERSED|
"""index: 11909, intensity: 8430.0, mobility: 0.821"""	-0.519971	0.339834	1	VSNSHSLI	generic|tr_Q8CAU3_Q8CAU3_MOUSE_REVERSED	|generic|sp_Q60613_AA2AR_MOUSE_REVERSED|
"""index: 12583, intensity: 5225.0, mobility: 1.026"""	-0.520019	0.339917	1	QLWTDDVPPPVPTSVTSTSIDGIINLAEKLAHYMR	generic|tr_Q91Z39_Q91Z39_MOUSE__chr9_1_21505486_21505719_ENSMUST00000172763__II_852055_REVERSED	|generic|tr_G3UZZ3_G3UZZ3_MOUSE__chr9_1_21505486_21505719_ENSMUST00000172763__II_852061_REVERSED	|generic|tr_G3X9G4_G3X9G4_MOUSE__chr9_1_21505486_21505719_ENSMUST00000172763_REVERSED	|generic|tr_F8WIV5_F8WIV5_MOUSE__chr9_1_21505486_21505719_ENSMUST00000172763_REVERSED	|generic|tr_Q3T9X3_Q3T9X3_MOUSE__chr9_1_21505486_21505719_ENSMUST00000172763_REVERSED	|generic|tr_Q3TCR7_Q3TCR7_MOUSE__chr9_1_21505486_21505719_ENSMUST00000172763_REVERSED	|generic|sp_P39054_DYN2_MOUSE__chr9_1_21505486_21505719_ENSMUST00000172763_REVERSED	|generic|sp_P39054-2_DYN2_MOUSE__chr9_1_21505486_21505719_ENSMUST00000172763_REVERSED	|generic|tr_Q3TBU6_Q3TBU6_MOUSE__chr9_1_21505486_21505719_ENSMUST00000172763_REVERSED|
"""index: 6921, intensity: 8739.0, mobility: 0.868"""	-0.520277	0.340088	1	GKRKEGLELLSQYQNDIQGQRLAI	generic|tr_A3KGU5_A3KGU5_MOUSE__chr2_1_30030480_30030602_ENSMUST00000201758__II_1012391_REVERSED	|generic|sp_P16546-2_SPTN1_MOUSE__chr2_1_30030480_30030602_ENSMUST00000201758__II_1012391_REVERSED	|generic|tr_E9Q447_E9Q447_MOUSE__chr2_1_30030480_30030602_ENSMUST00000201758__II_1012391_REVERSED|
"""index: 780, intensity: 3902.0, mobility: 0.853"""	-0.520536	0.340348	1	AEEEIDAGKM	generic|IP_925378_TX=10090_REVERSED|
"""index: 4807, intensity: 8015.0, mobility: 1.026"""	-0.52054	0.340608	1	QEPKPYVVAADIMIWWGTFF	generic|sp_Q9D1X9_TM50B_MOUSE__chr16_-1_91583272_91583352_ENSMUST00000133180__II_1073683_REVERSED|
"""index: 23985, intensity: 2605.0, mobility: 1.224"""	-0.52064	0.340779	1	MQLAPFLLSLAWLLVCIVASTHRPRQCHYWIPWMISLCCEISI	generic|tr_W8W3F6_W8W3F6_MOUSE_REVERSED	|generic|sp_Q91ZC1_MRGB3_MOUSE_REVERSED|
"""index: 1429, intensity: 3094.0, mobility: 0.789"""	-0.52068	0.341039	1	IEKEVAKGEKHQ	generic|tr_H3BKP8_H3BKP8_MOUSE__II_1046388_REVERSED	|generic|tr_H3BL88_H3BL88_MOUSE__II_1046388_REVERSED	|generic|tr_H3BJL2_H3BJL2_MOUSE__II_1046388_REVERSED|
"""index: 2984, intensity: 4537.0, mobility: 1.099"""	-0.52075	0.341186	1	WRMINLMLHLNQKSEEESLEQDSKLY	generic|sp_Q9JLC8_SACS_MOUSE_REVERSED	|generic|sp_Q9JLC8-2_SACS_MOUSE_REVERSED	|generic|sp_Q9JLC8-3_SACS_MOUSE_REVERSED	|generic|tr_E9QNY8_E9QNY8_MOUSE_REVERSED|
"""index: 1813, intensity: 5753.0, mobility: 0.946"""	-0.520789	0.341186	1	EPQFHKIEPTIVVRCGLSMTEGERGFSVDF	generic|tr_Z4YJF5_Z4YJF5_MOUSE_REVERSED	|generic|sp_Q62234_MYOM1_MOUSE_REVERSED	|generic|sp_Q62234-2_MYOM1_MOUSE_REVERSED|
"""index: 21238, intensity: 3947.0, mobility: 1.108"""	-0.520843	0.341186	1	QERVAGCKREHVKDVTPQHHVSFLAGIII	generic|sp_Q3UVX5-2_GRM5_MOUSE__chr7_1_87803931_87804068_ENSMUST00000208791_REVERSED	|generic|tr_B2BH30_B2BH30_MOUSE__chr7_1_87803931_87804068_ENSMUST00000208791_REVERSED	|generic|tr_E9QMC2_E9QMC2_MOUSE__chr7_1_87803931_87804068_ENSMUST00000208791_REVERSED	|generic|tr_Q4VA56_Q4VA56_MOUSE__chr7_1_88130649_88130894_ENSMUST00000125009_REVERSED|
"""index: 1414, intensity: 6607.0, mobility: 0.953"""	-0.521128	0.341186	1	HQHLVHAAEHRRLNKLVVLAPDQAPAG	generic|IP_836907_TX=10090_REVERSED|
"""index: 2611, intensity: 3921.0, mobility: 0.931"""	-0.521495	0.341186	1	TIMKEQLEAPL	generic|tr_G5E889_G5E889_MOUSE__chr9_1_78457222_78457326_ENSMUST00000148238__II_846596_REVERSED	|generic|sp_Q923Z3_MTO1_MOUSE__chr9_1_78457222_78457326_ENSMUST00000148238__II_846596_REVERSED|
"""index: 792, intensity: 2731.0, mobility: 0.868"""	-0.521813	0.341356	1	WVAGKVHAHM	generic|IP_973526_TX=10090_REVERSED|
"""index: 8241, intensity: 6058.0, mobility: 1.092"""	-0.521848	0.341615	1	NFLTNRSALYQIFRENGHVMLHHTTVLAKFVVVWSSNTAREF	generic|tr_A0A087WSI9_A0A087WSI9_MOUSE__II_846010_REVERSED	|generic|tr_Q8BQA2_Q8BQA2_MOUSE__II_846010_REVERSED	|generic|tr_E9QLK9_E9QLK9_MOUSE_REVERSED	|generic|tr_E9Q9A3_E9Q9A3_MOUSE_REVERSED	|generic|tr_E9QQ05_E9QQ05_MOUSE_REVERSED	|generic|tr_Q3TWS4_Q3TWS4_MOUSE__chr9_-1_86804447_86804488_ENSMUST00000190388_REVERSED	|generic|sp_Q61548_AP180_MOUSE_REVERSED	|generic|sp_Q61548-2_AP180_MOUSE_REVERSED	|generic|sp_Q61548-3_AP180_MOUSE_REVERSED	|generic|tr_Q3UI39_Q3UI39_MOUSE_REVERSED	|generic|tr_A0A5F8MPL3_A0A5F8MPL3_MOUSE_REVERSED|
"""index: 23387, intensity: 7647.0, mobility: 1.035"""	-0.521851	0.341874	1	LSKTLTIIERSSNYGACVIAVHLMVECKPPLLLQPSSASL	generic|II_1005531_TX=10090_REVERSED	|generic|tr_Q14AT0_Q14AT0_MOUSE_REVERSED	|generic|tr_H3BL20_H3BL20_MOUSE_REVERSED|
"""index: 17725, intensity: 7348.0, mobility: 1.043"""	-0.522019	0.342133	1	RDGLLWECAANQQNNNVRLADIVEKEDFGMEML	generic|sp_Q8VDI7_UBAC1_MOUSE__II_1016384_REVERSED	|generic|tr_F6Z1E7_F6Z1E7_MOUSE_REVERSED|
"""index: 1546, intensity: 2752.0, mobility: 0.843"""	-0.522048	0.342391	1	MLRMGSAPW	generic|chr10_-1_127236725_127236799_ENSMUST00000099172_REVERSED|
"""index: 1345, intensity: 2614.0, mobility: 0.953"""	-0.522054	0.34265	1	DPRQLNMNECPP	generic|tr_F8WJ99_F8WJ99_MOUSE__II_911900_REVERSED	|generic|sp_Q9QZJ6_MFAP5_MOUSE__II_911900_REVERSED	|generic|tr_D3Z4D7_D3Z4D7_MOUSE__II_911900_REVERSED	|generic|II_911904_TX=10090_REVERSED|
"""index: 2852, intensity: 3690.0, mobility: 0.911"""	-0.522109	0.342909	1	APTQLMFYKL	generic|chr2_-1_168184893_168185144_ENSMUST00000057793__IP_997613_TX=10090_REVERSED|
"""index: 18332, intensity: 2539.0, mobility: 1.083"""	-0.522134	0.343168	1	RWFCRPDIFNAMFLSINLFFFVGMLT	generic|IP_876082_TX=10090_REVERSED	|generic|IP_876030_TX=10090_REVERSED|
"""index: 21511, intensity: 4865.0, mobility: 0.850"""	-0.522212	0.343427	1	NLNLLYKVLNGTNIFVDTDTKMIYKANPCFEMVWRF	generic|sp_Q920V1_B3GL1_MOUSE_REVERSED|
"""index: 21864, intensity: 4840.0, mobility: 1.179"""	-0.522509	0.343685	1	MIMLSWEKVKQFIVRRGQPMWAVLVTVARITLWCVYL	generic|sp_Q6ZQ89_MARH6_MOUSE_REVERSED|
"""index: 17180, intensity: 3991.0, mobility: 0.991"""	-0.522583	0.343766	1	MVHLHLLNKD	generic|IP_3475785_TX=10090_REVERSED|
"""index: 9434, intensity: 3140.0, mobility: 0.896"""	-0.522728	0.344025	1	MKEFFPNVVQKEMIAPAPG	generic|IP_1017485_TX=10090_REVERSED|
"""index: 40, intensity: 9062.0, mobility: 0.927"""	-0.522764	0.344283	1	METGIEHFRK	generic|sp_Q9EPZ6_TBX18_MOUSE_REVERSED	|generic|tr_Q8C003_Q8C003_MOUSE_REVERSED	|generic|tr_G3X919_G3X919_MOUSE_REVERSED	|generic|tr_A6H5Z1_A6H5Z1_MOUSE_REVERSED|
"""index: 23030, intensity: 10121.0, mobility: 1.159"""	-0.522878	0.344453	1	CRCLSLTYPVGLSQSELKWSKSTPMQVRLPLSCPH	generic|chr16_-1_91621690_91622919_ENSMUST00000232643__IP_3486349_TX=10090_REVERSED|
"""index: 6326, intensity: 3580.0, mobility: 1.050"""	-0.523154	0.344623	1	TYNLKAFQYIRQFKVRDMVAEQSESETLVQDIQVEAERDGLN	generic|sp_Q61789_LAMA3_MOUSE_REVERSED	|generic|sp_Q61789-2_LAMA3_MOUSE_REVERSED	|generic|tr_Q3UU65_Q3UU65_MOUSE_REVERSED|
"""index: 21723, intensity: 5738.0, mobility: 1.016"""	-0.523267	0.344703	1	AQHGSAEVLAKIAEARASVAKANNAQMKKLGKKNHKKAFRM	generic|IP_3502861_TX=10090_REVERSED|
"""index: 567, intensity: 3675.0, mobility: 1.094"""	-0.523806	0.344961	1	NDDTHNMGMHHHMEMH	generic|sp_Q8K211_COPT1_MOUSE__chr4_1_62388608_62388799_ENSMUST00000122092_REVERSED	|generic|tr_A8Y5P1_A8Y5P1_MOUSE_REVERSED	|generic|tr_Q3TDB6_Q3TDB6_MOUSE_REVERSED|
"""index: 2126, intensity: 2857.0, mobility: 0.875"""	-0.523848	0.34522	1	FINSPQTLSM	generic|chrX_-1_105330162_105330323_None_REVERSED|
"""index: 22085, intensity: 3592.0, mobility: 0.991"""	-0.523883	0.345478	1	RTHATSLVYRM	generic|IP_1080690_TX=10090_REVERSED|
"""index: 1678, intensity: 2988.0, mobility: 0.808"""	-0.523887	0.345736	1	EVVVIENL	generic|IP_929297_TX=10090_REVERSED|
"""index: 21001, intensity: 2939.0, mobility: 0.986"""	-0.523943	0.345905	1	WDIIITEISHL	generic|sp_Q69Z23_DYH17_MOUSE__chr3_1_20098111_20098140_ENSMUST00000002502_REVERSED	|generic|sp_Q69Z23-2_DYH17_MOUSE__chr3_1_20098111_20098140_ENSMUST00000002502_REVERSED	|generic|tr_A2A520_A2A520_MOUSE__chr3_1_20098111_20098140_ENSMUST00000002502_REVERSED	|generic|tr_E9Q7P0_E9Q7P0_MOUSE__chr3_1_20098111_20098140_ENSMUST00000002502_REVERSED	|generic|tr_K3W4R0_K3W4R0_MOUSE__chr3_1_20098111_20098140_ENSMUST00000002502_REVERSED|
"""index: 25093, intensity: 2740.0, mobility: 1.102"""	-0.524018	0.346074	1	EVKSLGTLNDPLLVVFSLEMGEYPMTLVQAQVEKV	generic|tr_O08798_O08798_MOUSE_REVERSED|
"""index: 24170, intensity: 6109.0, mobility: 1.061"""	-0.524153	0.346333	1	NLLIDGTKIRGDR	generic|tr_F7AT68_F7AT68_MOUSE_REVERSED	|generic|tr_A4QPD4_A4QPD4_MOUSE__chr5_-1_74597275_74597349_ENSMUST00000127396_REVERSED	|generic|tr_E9Q4N3_E9Q4N3_MOUSE__chr5_-1_74597275_74597349_ENSMUST00000127396_REVERSED	|generic|tr_Q3UUJ9_Q3UUJ9_MOUSE__chr5_-1_74597275_74597349_ENSMUST00000127396_REVERSED	|generic|tr_E9Q6Q0_E9Q6Q0_MOUSE__chr5_-1_74597275_74597349_ENSMUST00000127396_REVERSED	|generic|sp_O70263_LNX1_MOUSE__chr5_-1_74597275_74597349_ENSMUST00000127396_REVERSED|
"""index: 19746, intensity: 19783.0, mobility: 0.843"""	-0.524188	0.346501	1	NWNKGLYK	generic|sp_Q8BX70-2_VP13C_MOUSE__chr9_1_67893084_67893227_ENSMUST00000217386__II_3501120_REVERSED	|generic|sp_Q8BX70_VP13C_MOUSE__chr9_1_67893084_67893227_ENSMUST00000217386_REVERSED	|generic|sp_Q8BX70-3_VP13C_MOUSE__chr9_1_67893084_67893227_ENSMUST00000217386_REVERSED|
"""index: 4818, intensity: 3031.0, mobility: 1.187"""	-0.524403	0.346581	1	LSADQDKPAMAGTDEGEGTEQLFNPLLEVRVVPVFHL	generic|tr_Q3UIM7_Q3UIM7_MOUSE_REVERSED|
"""index: 14979, intensity: 18419.0, mobility: 1.086"""	-0.524843	0.346828	1	NRERFQIGQMHRQMAEQIVEFL	generic|tr_F8VPN4_F8VPN4_MOUSE__chr3_-1_116778615_116778722_ENSMUST00000161336__II_976996_REVERSED	|generic|tr_F6XXE6_F6XXE6_MOUSE__chr3_-1_116778615_116778722_ENSMUST00000161336__II_976996_REVERSED	|generic|II_976978_TX=10090_REVERSED	|generic|tr_A0A0G2JGI9_A0A0G2JGI9_MOUSE__chr3_-1_116778615_116778722_ENSMUST00000161336_REVERSED|
"""index: 11287, intensity: 2688.0, mobility: 1.093"""	-0.524962	0.346828	1	EGVSSFEGSDTGYSVTY	generic|tr_Q3TVW1_Q3TVW1_MOUSE__chr3_1_55128522_55128593_ENSMUST00000199416_REVERSED	|generic|tr_D3Z3F8_D3Z3F8_MOUSE__chr3_1_55128522_55128593_ENSMUST00000199416_REVERSED	|generic|sp_Q8R1X6-2_SPART_MOUSE__chr3_1_55128522_55128593_ENSMUST00000199416_REVERSED|
"""index: 11831, intensity: 3822.0, mobility: 1.045"""	-0.525519	0.347086	1	PLFSERICCEMRRLCIIKSSF	generic|sp_P50652_FANCC_MOUSE__II_1105797_REVERSED	|generic|tr_A0A1Y7VKS5_A0A1Y7VKS5_MOUSE__II_1105797_REVERSED	|generic|tr_Q8CBR3_Q8CBR3_MOUSE__II_1105797_REVERSED	|generic|tr_Q3UI88_Q3UI88_MOUSE__II_1105797_REVERSED	|generic|tr_E9QAE8_E9QAE8_MOUSE__II_1105808_REVERSED	|generic|II_1105803_TX=10090_REVERSED	|generic|tr_Q3V2X6_Q3V2X6_MOUSE_REVERSED|
"""index: 4064, intensity: 5325.0, mobility: 0.877"""	-0.525571	0.347254	1	VFNLLTVPWPLCPHCNAASLSGAQGP	generic|tr_Q9CUI0_Q9CUI0_MOUSE_REVERSED|
"""index: 6534, intensity: 307783.0, mobility: 1.051"""	-0.525609	0.347423	1	LTVAKPHLAVGGAYNKDCMKGQY	generic|II_3481668_TX=10090_REVERSED	|generic|tr_Q3TTP6_Q3TTP6_MOUSE_REVERSED	|generic|sp_Q60718_ADAM2_MOUSE_REVERSED|
"""index: 6064, intensity: 9919.0, mobility: 0.960"""	-0.525726	0.347591	1	EKIGLKEQTMKNPPNETLPRDVPSE	generic|II_1068055_TX=10090_REVERSED|
"""index: 22471, intensity: 15093.0, mobility: 1.215"""	-0.526056	0.347848	1	RMSKTKLANFPRVQI	generic|tr_Q3UA65_Q3UA65_MOUSE_REVERSED	|generic|tr_Q542F4_Q542F4_MOUSE_REVERSED	|generic|tr_Q8C1Z0_Q8C1Z0_MOUSE_REVERSED	|generic|tr_Q9D077_Q9D077_MOUSE_REVERSED	|generic|tr_A0A2R8VHP7_A0A2R8VHP7_MOUSE_REVERSED	|generic|tr_Q921D5_Q921D5_MOUSE_REVERSED	|generic|tr_Q5DTS8_Q5DTS8_MOUSE_REVERSED|
"""index: 8328, intensity: 130484.0, mobility: 1.147"""	-0.526081	0.348106	1	EFDEGLAEYTHLVLRSKELDQEQLRIAGELRDRILRHMEVK	generic|sp_Q8BFT2_HAUS4_MOUSE__II_3478852_REVERSED|
"""index: 4894, intensity: 3843.0, mobility: 1.073"""	-0.526247	0.348274	1	ELQHLLGLCEPHKIALPPLSSNHVTVDEWVHNQHVPRAARQMAE	generic|tr_Q8CFW9_Q8CFW9_MOUSE_REVERSED	|generic|tr_Q8BGR1_Q8BGR1_MOUSE_REVERSED	|generic|tr_H3BJY8_H3BJY8_MOUSE_REVERSED|
"""index: 24616, intensity: 3562.0, mobility: 1.069"""	-0.526363	0.348442	1	WKVLYAPLGPFWA	generic|IP_1078954_TX=10090_REVERSED|
"""index: 7738, intensity: 4999.0, mobility: 1.071"""	-0.526448	0.34861	1	KKKNPDDEFIEDVINDYGYIAKTKRIREMVDQFSIRMNQ	generic|tr_B7ZMV8_B7ZMV8_MOUSE__II_1141909_REVERSED	|generic|sp_Q5M6W3_CLHC1_MOUSE__II_1141909_REVERSED|
"""index: 16857, intensity: 4482.0, mobility: 0.909"""	-0.526594	0.348867	1	LPFSWVLSW	generic|IP_1119199_TX=10090_REVERSED|
"""index: 7497, intensity: 16203.0, mobility: 0.931"""	-0.52667	0.349125	1	VLELYGFIHIEMCLAPLMFMI	generic|IP_1057954_TX=10090_REVERSED|
"""index: 19873, intensity: 5973.0, mobility: 1.006"""	-0.526703	0.349202	1	ADIRSVVGALRQ	generic|tr_A0A0A0MQC2_A0A0A0MQC2_MOUSE__chr4_1_152114360_152114572_ENSMUST00000140085__II_951760_REVERSED	|generic|tr_A0A5F8MPI8_A0A5F8MPI8_MOUSE__chr4_1_152114360_152114572_ENSMUST00000140085__II_951760_REVERSED	|generic|sp_Q66T02_PKHG5_MOUSE__chr4_1_152114360_152114572_ENSMUST00000140085__II_951760_REVERSED	|generic|tr_B1AS67_B1AS67_MOUSE__chr4_1_152114360_152114572_ENSMUST00000140085__II_951760_REVERSED	|generic|chr4_1_152108412_152108555_ENSMUST00000140085_REVERSED	|generic|sp_Q66T02-2_PKHG5_MOUSE__chr4_1_152114360_152114572_ENSMUST00000140085_REVERSED|
"""index: 9316, intensity: 3820.0, mobility: 0.996"""	-0.526933	0.34937	1	TFMKSWLKAMCNKIEMNRLTYI	generic|tr_Q7TQZ5_Q7TQZ5_MOUSE_REVERSED	|generic|tr_A0A1L1SSZ5_A0A1L1SSZ5_MOUSE_REVERSED	|generic|tr_B2RWV1_B2RWV1_MOUSE_REVERSED	|generic|tr_Q8VG60_Q8VG60_MOUSE_REVERSED|
"""index: 10815, intensity: 3932.0, mobility: 1.092"""	-0.527065	0.349627	1	TSLADRIITMKVADCSSLNWLVGTVLERVE	generic|tr_A2AS47_A2AS47_MOUSE__chr2_1_59354212_59354448_ENSMUST00000183359__II_1008434_REVERSED	|generic|sp_Q68FH0_PKP4_MOUSE__chr2_1_59354212_59354448_ENSMUST00000183359__II_1008434_REVERSED	|generic|II_1008448_TX=10090_REVERSED	|generic|tr_Q05D18_Q05D18_MOUSE__chr2_1_59334828_59334935_ENSMUST00000183359_REVERSED	|generic|tr_A2AS45_A2AS45_MOUSE__chr2_1_59354212_59354448_ENSMUST00000183359_REVERSED	|generic|tr_Q3UIX3_Q3UIX3_MOUSE__chr2_1_59334828_59334935_ENSMUST00000183359_REVERSED	|generic|tr_A2AS44_A2AS44_MOUSE__chr2_1_59334828_59334935_ENSMUST00000183359_REVERSED	|generic|sp_Q68FH0-2_PKP4_MOUSE__chr2_1_59354212_59354448_ENSMUST00000183359_REVERSED|
"""index: 6697, intensity: 10195.0, mobility: 0.981"""	-0.527308	0.349884	1	QHQQHQQHQQHQQHQQHQQHQQQQQQQQQQQQ	generic|tr_Q61118_Q61118_MOUSE_REVERSED	|generic|tr_E9Q9S8_E9Q9S8_MOUSE_REVERSED|
"""index: 24165, intensity: 4160.0, mobility: 0.990"""	-0.527496	0.350141	1	LELVVYHIHW	generic|IP_1025323_TX=10090_REVERSED|
"""index: 13134, intensity: 2753.0, mobility: 0.973"""	-0.52757	0.350269	1	QEHLKQLQYS	generic|tr_Q8BYM0_Q8BYM0_MOUSE__II_978260_REVERSED	|generic|sp_Q3UHD6_SNX27_MOUSE__chr3_-1_94582241_94582426_ENSMUST00000199462__II_978250_REVERSED	|generic|tr_A0A0G2JF85_A0A0G2JF85_MOUSE_REVERSED	|generic|sp_Q3UHD6-2_SNX27_MOUSE__chr3_-1_94582241_94582426_ENSMUST00000199462_REVERSED|
"""index: 22390, intensity: 166292.0, mobility: 1.120"""	-0.527583	0.350269	1	QSNVFSDSPAGLLGPAAAARRSWLPASPAPERRRFR	generic|tr_A0A0G2JDW1_A0A0G2JDW1_MOUSE__II_945482_REVERSED|
"""index: 729, intensity: 2503.0, mobility: 0.992"""	-0.527728	0.350269	1	LNQYTHISHMEK	generic|IP_926782_TX=10090_REVERSED|
"""index: 6715, intensity: 7505.0, mobility: 0.980"""	-0.527951	0.350269	1	KSREQLPQSSQHNLKSHE	generic|II_844947_TX=10090_REVERSED|
"""index: 14260, intensity: 12104.0, mobility: 0.941"""	-0.528602	0.350526	1	ETLTDMTTVKMIVTTMRTAMRT	generic|IP_1075216_TX=10090_REVERSED|
"""index: 8577, intensity: 4970.0, mobility: 0.975"""	-0.528706	0.350679	1	QEVKQCISKLEEQVAAYMENIKHV	generic|sp_Q8BPZ8_ABRX1_MOUSE__II_936010_REVERSED|
"""index: 16029, intensity: 6336.0, mobility: 1.061"""	-0.528799	0.350679	1	EFVEKFLSVDMGGVSFEAIDVGAALAEATEEKAMKTIF	generic|sp_Q6P5E4_UGGG1_MOUSE__chr1_-1_36173431_36173553_ENSMUST00000174266__II_1047096_REVERSED|
"""index: 6705, intensity: 3641.0, mobility: 0.803"""	-0.529097	0.350846	1	PLEGSPYLALYRCVW	generic|IP_974640_TX=10090_REVERSED|
"""index: 26119, intensity: 3774.0, mobility: 1.065"""	-0.52938	0.351102	1	QIIIAVSLCVVHKQMEGRLESLFQI	generic|IP_871765_TX=10090_REVERSED|
"""index: 12262, intensity: 11834.0, mobility: 0.978"""	-0.529438	0.351178	1	QVFMQRMEEEKKQLEGLFENRKAEYTEQLSFPKSD	generic|sp_Q9R1T4_SEPT6_MOUSE_REVERSED	|generic|sp_Q9R1T4-2_SEPT6_MOUSE_REVERSED	|generic|sp_Q9R1T4-3_SEPT6_MOUSE_REVERSED	|generic|tr_Q3UUU4_Q3UUU4_MOUSE_REVERSED|
"""index: 24175, intensity: 4612.0, mobility: 1.230"""	-0.529637	0.351241	1	KMYKFIVPVHSPKVGNII	generic|IP_1062642_TX=10090_REVERSED|
"""index: 6524, intensity: 5948.0, mobility: 0.952"""	-0.529779	0.351241	1	MQRLMQSWQEMMLTREYTYASIDSNH	generic|tr_Q3TJG5_Q3TJG5_MOUSE__chr13_1_73814890_73814934_ENSMUST00000220522_REVERSED	|generic|tr_Q3TJM8_Q3TJM8_MOUSE__chr13_1_73814890_73814934_ENSMUST00000220522_REVERSED|
"""index: 13512, intensity: 4798.0, mobility: 0.999"""	-0.530924	0.351497	1	LTLSDVSTVNEQV	generic|tr_Q3U0Y1_Q3U0Y1_MOUSE_REVERSED	|generic|sp_Q5I2A0_SPA3G_MOUSE_REVERSED|
"""index: 2139, intensity: 19939.0, mobility: 1.001"""	-0.530983	0.351752	1	ECVSRCPPLPKHYDPLCIPTYMSCLFFRL	generic|tr_Q149L3_Q149L3_MOUSE_REVERSED	|generic|sp_Q9EQD0_FZD5_MOUSE_REVERSED|
"""index: 10629, intensity: 2588.0, mobility: 1.185"""	-0.531012	0.352008	1	WLQSLFAQDELLIGNYLSFWGEIVLHIF	generic|sp_P70245_EBP_MOUSE__chrX_-1_8185610_8185816_ENSMUST00000140011__II_837569_REVERSED	|generic|tr_A2AC29_A2AC29_MOUSE_REVERSED|
"""index: 13261, intensity: 93706.0, mobility: 0.981"""	-0.531031	0.352174	1	TWMSIVSMNQI	generic|IP_1121965_TX=10090_REVERSED|
"""index: 14064, intensity: 3113.0, mobility: 1.024"""	-0.531257	0.35234	1	EKVMQRFGGFINMSKSGHVQ	generic|sp_Q8BMD8_SCMC1_MOUSE_REVERSED|
"""index: 19960, intensity: 4435.0, mobility: 1.121"""	-0.531337	0.352595	1	HFSKSPTSFYKAMHRMTQNEGEFAKWQKL	generic|sp_Q6PCP7_GP156_MOUSE_REVERSED	|generic|tr_A0A0R4J0P3_A0A0R4J0P3_MOUSE_REVERSED|
"""index: 16713, intensity: 4291.0, mobility: 0.974"""	-0.531814	0.352761	1	LSLYSAISERL	generic|sp_Q60898_SLAP1_MOUSE__chr15_-1_66793677_66793763_ENSMUST00000164939_REVERSED	|generic|sp_Q60898-2_SLAP1_MOUSE__chr15_-1_66793677_66793763_ENSMUST00000164939_REVERSED	|generic|tr_A0A0R4J247_A0A0R4J247_MOUSE__chr15_-1_66793677_66793763_ENSMUST00000164939_REVERSED|
"""index: 16073, intensity: 2923.0, mobility: 1.132"""	-0.532078	0.353016	1	ELRTILREDEDGFEGGMLTPEGVVMVDPVQ	generic|sp_O55203_LDB2_MOUSE__II_940543_REVERSED	|generic|sp_P70662_LDB1_MOUSE_REVERSED	|generic|sp_P70662-3_LDB1_MOUSE_REVERSED|
"""index: 12630, intensity: 4257.0, mobility: 0.858"""	-0.532093	0.353272	1	TKAYPSAIR	generic|IP_3455758_TX=10090_REVERSED|
"""index: 15590, intensity: 3913.0, mobility: 0.976"""	-0.532156	0.353497	1	MILINYYLFF	generic|IP_3459318_TX=10090_REVERSED|
"""index: 6848, intensity: 6264.0, mobility: 1.135"""	-0.532275	0.353497	1	RVWQKESSNSTMSVLQFHFVTGEATGVVFSDEQDAVAISQVDANAV	generic|sp_Q8R2N2_UTP4_MOUSE__chr8_1_106922868_106922981_ENSMUST00000212718__II_3454885_REVERSED	|generic|tr_Q3UJY3_Q3UJY3_MOUSE__chr8_1_106922868_106922981_ENSMUST00000212718__II_3454885_REVERSED|
"""index: 18586, intensity: 5950.0, mobility: 0.910"""	-0.532372	0.353497	1	KVRRCERD	generic|tr_A0A0B6VRD5_A0A0B6VRD5_MOUSE_REVERSED	|generic|sp_Q8QZX0_SBK1_MOUSE_REVERSED	|generic|tr_A0A5F8MPV4_A0A5F8MPV4_MOUSE_REVERSED|
"""index: 16562, intensity: 4403.0, mobility: 1.124"""	-0.532818	0.353662	1	GCQKCDYPKESSHTREHMRLLSPYIFCKGCQKCEYPKEGSH	generic|tr_Q8BUQ3_Q8BUQ3_MOUSE_REVERSED	|generic|tr_E9Q980_E9Q980_MOUSE_REVERSED	|generic|tr_E9PZ68_E9PZ68_MOUSE_REVERSED	|generic|tr_Q9CZ01_Q9CZ01_MOUSE_REVERSED|
"""index: 22833, intensity: 9617.0, mobility: 1.103"""	-0.532933	0.353917	1	MSSLSPQIPSAKPQVVTVRSLSAE	generic|IP_1091987_TX=10090_REVERSED|
"""index: 2324, intensity: 5040.0, mobility: 0.837"""	-0.532935	0.353991	1	IPGSQSFHWKKALEFL	generic|chr12_1_74129395_74129658_ENSMUST00000110451_REVERSED|
"""index: 11390, intensity: 2772.0, mobility: 0.940"""	-0.533166	0.354246	1	CWYLPSHLWWWLSWMSLC	generic|IP_1003030_TX=10090_REVERSED|
"""index: 14314, intensity: 46573.0, mobility: 0.933"""	-0.533208	0.354501	1	LHLCWNKNIKNMAWSMFWGLG	generic|chr4_-1_58827059_58828034_ENSMUST00000102889__IP_962509_TX=10090_REVERSED|
"""index: 1276, intensity: 3586.0, mobility: 0.885"""	-0.533278	0.354666	1	PDLPSPHYRM	generic|IP_3478362_TX=10090_REVERSED|
"""index: 19133, intensity: 4846.0, mobility: 0.973"""	-0.533375	0.354904	1	PRRLRCTHL	generic|tr_G3UYC7_G3UYC7_MOUSE_REVERSED|
"""index: 9153, intensity: 2808.0, mobility: 0.868"""	-0.533437	0.354904	1	NEGEPMLASSAFGENLMDRRDLP	generic|sp_Q8C456_FRITZ_MOUSE__chr10_-1_5813376_5813405_ENSMUST00000019908_REVERSED	|generic|sp_Q8C456-2_FRITZ_MOUSE__chr10_-1_5813376_5813405_ENSMUST00000019908_REVERSED|
"""index: 1571, intensity: 3818.0, mobility: 0.788"""	-0.53376	0.355069	1	ITACMDQF	generic|II_1131711_TX=10090_REVERSED	|generic|IP_3473454_TX=10090_REVERSED	|generic|sp_Q9CZ28_SNF8_MOUSE_REVERSED	|generic|tr_A2A6M1_A2A6M1_MOUSE_REVERSED|
"""index: 24134, intensity: 7350.0, mobility: 1.032"""	-0.533805	0.355216	1	PRLSSDYKVEK	generic|sp_Q9D6N1_CAH13_MOUSE_REVERSED|
"""index: 16918, intensity: 3147.0, mobility: 1.121"""	-0.533973	0.355216	1	VLTYFVSAMKDNEFSHSSKPQIYMFSLTGYLIVVVTLHSG	generic|tr_Q8VGS6_Q8VGS6_MOUSE_REVERSED	|generic|tr_A6H6K0_A6H6K0_MOUSE_REVERSED	|generic|tr_A2AVY0_A2AVY0_MOUSE_REVERSED	|generic|tr_A0A0M3VGX8_A0A0M3VGX8_MOUSE_REVERSED|
"""index: 6746, intensity: 3212.0, mobility: 1.087"""	-0.534066	0.355471	1	EKHSYFNNIILSMLQAIEAQFA	generic|IP_967999_TX=10090_REVERSED|
"""index: 4607, intensity: 2992.0, mobility: 0.947"""	-0.534124	0.355725	1	QERAWEAERKEWMEKAEERLLQQ	generic|sp_Q3TVW5_TCHP_MOUSE_REVERSED	|generic|sp_Q3TVW5-2_TCHP_MOUSE_REVERSED	|generic|tr_F6Q720_F6Q720_MOUSE_REVERSED|
"""index: 10961, intensity: 4098.0, mobility: 1.151"""	-0.534148	0.35598	1	IENMRPGCRSRWIKFFCMHVKKAVVQWD	generic|II_949280_TX=10090_REVERSED|
"""index: 6225, intensity: 14371.0, mobility: 1.071"""	-0.534194	0.356053	1	TMRTRTRMWRMLIKQREEWNMMMKMLILSQDLIIGLSMM	generic|IP_1125795_TX=10090_REVERSED|
"""index: 20704, intensity: 2820.0, mobility: 1.054"""	-0.534405	0.356307	1	LPRHQLQTGRQR	generic|IP_3489333_TX=10090_REVERSED|
"""index: 23185, intensity: 16092.0, mobility: 1.149"""	-0.53442	0.356436	1	SEPSSPLLGAAVQDQHWLQEALGNLV	generic|tr_B2RWG6_B2RWG6_MOUSE__II_956690_REVERSED|
"""index: 1392, intensity: 4866.0, mobility: 0.947"""	-0.534557	0.356436	1	LWGWVVTHPSSV	generic|IP_855580_TX=10090_REVERSED|
"""index: 9884, intensity: 3048.0, mobility: 0.774"""	-0.534664	0.356436	1	PPADTLLS	generic|tr_A0A0N4SW93_A0A0N4SW93_MOUSE__chr6_-1_143050121_143050153_ENSMUST00000205119__II_907593_REVERSED	|generic|sp_Q7TPS5_C2CD5_MOUSE__chr6_-1_143050121_143050153_ENSMUST00000205119__II_907593_REVERSED	|generic|sp_Q7TPS5-2_C2CD5_MOUSE__chr6_-1_143050121_143050153_ENSMUST00000205119__II_907593_REVERSED	|generic|sp_Q7TPS5-3_C2CD5_MOUSE__chr6_-1_143050121_143050153_ENSMUST00000205119__II_907593_REVERSED	|generic|tr_Q3TSE2_Q3TSE2_MOUSE__chr6_-1_143050121_143050153_ENSMUST00000205119__II_907593_REVERSED	|generic|tr_E9Q026_E9Q026_MOUSE__chr6_-1_143050121_143050153_ENSMUST00000205119__II_907593_REVERSED|
"""index: 1394, intensity: 3518.0, mobility: 0.957"""	-0.534936	0.356599	1	QWPDVSIGTSYM	generic|tr_J3QMS2_J3QMS2_MOUSE_REVERSED|
"""index: 6358, intensity: 22813.0, mobility: 1.083"""	-0.535258	0.356762	1	KCIAMYRDYAMVTLMYYDTIVLAIFFHFQIFCGIFSITKRK	generic|tr_A0A140T8K3_A0A140T8K3_MOUSE_REVERSED	|generic|tr_A0A087WPP4_A0A087WPP4_MOUSE_REVERSED|
"""index: 3357, intensity: 4321.0, mobility: 0.786"""	-0.535428	0.356925	1	FGAQLHGPPSAVLRLPA	generic|IP_889500_TX=10090_REVERSED|
"""index: 2851, intensity: 3850.0, mobility: 0.965"""	-0.535645	0.357179	1	TLLMIKCKNTPCVYLYSL	generic|sp_Q9JLC4_SORC1_MOUSE__chr19_-1_50230207_50230278_ENSMUST00000168357_REVERSED	|generic|sp_Q9JLC4-2_SORC1_MOUSE__chr19_-1_50152978_50153154_ENSMUST00000168357_REVERSED	|generic|sp_Q9JLC4-3_SORC1_MOUSE__chr19_-1_50230207_50230278_ENSMUST00000168357_REVERSED	|generic|sp_Q9JLC4-4_SORC1_MOUSE__chr19_-1_50230207_50230278_ENSMUST00000168357_REVERSED|
"""index: 7603, intensity: 17435.0, mobility: 1.114"""	-0.535724	0.357342	1	LHTQAAYFQAEKTEQRKFIIKALDLMDWALELNGIEEEEN	generic|IP_3481888_TX=10090_REVERSED|
"""index: 19816, intensity: 36055.0, mobility: 1.049"""	-0.536181	0.357505	1	VRKSMITAYRL	generic|sp_Q9Z1V0_OLF49_MOUSE_REVERSED|
"""index: 7167, intensity: 4056.0, mobility: 0.978"""	-0.536299	0.357759	1	EGQKSNNISLRETLPLSFPE	generic|tr_A0A5K1VVQ9_A0A5K1VVQ9_MOUSE__chr19_-1_7374046_7374075_ENSMUST00000237653__II_1006392_REVERSED	|generic|sp_A2ASS6_TITIN_MOUSE__chr19_-1_7374046_7374075_ENSMUST00000237653__II_1006392_REVERSED	|generic|sp_A2ASS6-2_TITIN_MOUSE__chr19_-1_7374046_7374075_ENSMUST00000237653__II_1006392_REVERSED	|generic|tr_A0A5K1VVQ1_A0A5K1VVQ1_MOUSE__chr19_-1_7374046_7374075_ENSMUST00000237653__II_1006392_REVERSED	|generic|tr_E9Q8K5_E9Q8K5_MOUSE__chr19_-1_7374046_7374075_ENSMUST00000237653__II_1006392_REVERSED	|generic|tr_E9Q8N1_E9Q8N1_MOUSE__chr19_-1_7374046_7374075_ENSMUST00000237653__II_1006392_REVERSED|
"""index: 3057, intensity: 3022.0, mobility: 0.874"""	-0.536603	0.358012	1	QMAVESVRPQ	generic|sp_Q60710-2_SAMH1_MOUSE__chr2_-1_157129846_157129893_ENSMUST00000123932__II_996229_REVERSED	|generic|tr_F6TVP2_F6TVP2_MOUSE__chr2_-1_157129846_157129893_ENSMUST00000123932__II_996229_REVERSED	|generic|sp_Q60710_SAMH1_MOUSE__chr2_-1_157129846_157129893_ENSMUST00000123932_REVERSED	|generic|tr_E9PYG9_E9PYG9_MOUSE__chr2_-1_157129846_157129893_ENSMUST00000123932_REVERSED|
"""index: 23303, intensity: 4671.0, mobility: 1.115"""	-0.536794	0.358266	1	WWGVPLFLLRTRM	generic|chr12_1_61524376_61524534_ENSMUST00000055815_REVERSED|
"""index: 17392, intensity: 6278.0, mobility: 0.937"""	-0.536841	0.358519	1	RMAGLITEETI	generic|sp_Q61102_ABCB7_MOUSE_REVERSED|
"""index: 3198, intensity: 3061.0, mobility: 0.942"""	-0.536886	0.358682	1	EEPSTLDELDELMKEVFEETLLIQL	generic|sp_Q9Z0P7_SUFU_MOUSE__chr19_1_46485900_46485944_ENSMUST00000144341__II_1048520_REVERSED	|generic|sp_Q9Z0P7-2_SUFU_MOUSE__chr19_1_46485900_46485944_ENSMUST00000144341__II_1048520_REVERSED	|generic|sp_Q9Z0P7-4_SUFU_MOUSE__chr19_1_46485900_46485944_ENSMUST00000144341__II_1048520_REVERSED|
"""index: 23658, intensity: 5032.0, mobility: 1.225"""	-0.536968	0.358753	1	VFLNFVDCKERSIMIP	generic|IP_883438_TX=10090_REVERSED|
"""index: 1739, intensity: 4068.0, mobility: 0.817"""	-0.537264	0.359007	1	LQEPPPPCPLSYTQLHTM	generic|IP_1121610_TX=10090_REVERSED|
"""index: 23784, intensity: 4840.0, mobility: 1.265"""	-0.537279	0.359169	1	LLSLRTESRGLVLTNVSVIYELEKTWPNTFSFWES	generic|sp_Q2VPD4_BMAL2_MOUSE_REVERSED	|generic|tr_Q1A532_Q1A532_MOUSE_REVERSED	|generic|tr_E9Q994_E9Q994_MOUSE_REVERSED	|generic|tr_E9Q993_E9Q993_MOUSE_REVERSED|
"""index: 14805, intensity: 4943.0, mobility: 0.845"""	-0.537482	0.359331	1	KYTTSFEK	generic|tr_Q8C3F9_Q8C3F9_MOUSE__II_1025651_REVERSED	|generic|sp_P08032_SPTA1_MOUSE__II_1025651_REVERSED|
"""index: 7439, intensity: 37420.0, mobility: 1.024"""	-0.538039	0.359585	1	CFKVHDSRKDQLVPEKMLQQIQCSSFLPLKSIIQRVTSSRS	generic|sp_Q80TR8_DCAF1_MOUSE__chr9_1_106879957_106879992_ENSMUST00000159645__II_844002_REVERSED	|generic|sp_Q80TR8-2_DCAF1_MOUSE__chr9_1_106879957_106879992_ENSMUST00000159645__II_844002_REVERSED	|generic|sp_Q80TR8-3_DCAF1_MOUSE__chr9_1_106851983_106852111_ENSMUST00000188343__II_844002_REVERSED	|generic|sp_Q80TR8-4_DCAF1_MOUSE__chr9_1_106851983_106852111_ENSMUST00000188343__II_844002_REVERSED|
"""index: 11152, intensity: 3827.0, mobility: 0.938"""	-0.538056	0.359838	1	VLQASSFDTMF	generic|tr_A0A510NUJ7_A0A510NUJ7_MOUSE_REVERSED|
"""index: 823, intensity: 2589.0, mobility: 0.840"""	-0.538076	0.36	1	SPPNLNRMM	generic|tr_D3Z7S3_D3Z7S3_MOUSE_REVERSED|
"""index: 14942, intensity: 2998.0, mobility: 1.140"""	-0.538502	0.360162	1	TSAKSMGRSVSMCLLMSLFKLSPCAQ	generic|chr3_1_131583112_131583222_ENSMUST00000029666__IP_975592_TX=10090_REVERSED|
"""index: 12757, intensity: 2681.0, mobility: 0.921"""	-0.53888	0.360324	1	MYYLIMRLPLYEHM	generic|IP_2422922_TX=10090_REVERSED|
"""index: 18185, intensity: 4527.0, mobility: 1.131"""	-0.539112	0.360395	1	IGWLPPCRGRAPLTCSNRPGWRSGSSVPMSTDV	generic|IP_935876_TX=10090_REVERSED|
"""index: 7348, intensity: 64701.0, mobility: 0.999"""	-0.53932	0.360647	1	APMTSGGGSGGASSGGAGGSTGGSGGPTGSGGAGGPTSSGGSHKDPMYH	generic|sp_O35740-2_CITE2_MOUSE_REVERSED|
"""index: 26381, intensity: 6553.0, mobility: 1.082"""	-0.539406	0.3609	1	TWVGCALEVCFIVLLTGFYWALLLLNR	generic|tr_D3YW00_D3YW00_MOUSE_REVERSED	|generic|tr_D3YYV7_D3YYV7_MOUSE_REVERSED	|generic|sp_Q8BKT6_TSN12_MOUSE_REVERSED	|generic|sp_Q8BKT6-2_TSN12_MOUSE_REVERSED|
"""index: 12884, intensity: 3779.0, mobility: 0.894"""	-0.539552	0.361153	1	DPIENDYLPMPQLLFLDLQGANRLQLLQF	generic|tr_A0A140LIW0_A0A140LIW0_MOUSE_REVERSED	|generic|tr_A0A286YDU8_A0A286YDU8_MOUSE_REVERSED|
"""index: 21354, intensity: 2792.0, mobility: 0.831"""	-0.539552	0.361406	1	KLNEVTSF	generic|tr_B2RWZ0_B2RWZ0_MOUSE__chr16_1_56477926_56478000_ENSMUST00000231337_REVERSED	|generic|tr_Q8R0M1_Q8R0M1_MOUSE_REVERSED	|generic|tr_E9Q8E3_E9Q8E3_MOUSE__chr16_1_56477926_56478000_ENSMUST00000231337_REVERSED	|generic|tr_Q59IW5_Q59IW5_MOUSE__chr16_1_56477926_56478000_ENSMUST00000231337_REVERSED	|generic|tr_Q50DZ7_Q50DZ7_MOUSE	|generic|tr_Q59IW7_Q59IW7_MOUSE__chr16_1_56477926_56478000_ENSMUST00000231337_REVERSED	|generic|tr_A0A338P6S8_A0A338P6S8_MOUSE__chr16_1_56477926_56478000_ENSMUST00000231337_REVERSED	|generic|sp_Q8K4Z0_LGI2_MOUSE	|generic|tr_Q59IW6_Q59IW6_MOUSE__chr16_1_56477926_56478000_ENSMUST00000231337_REVERSED	|generic|tr_Q59IW8_Q59IW8_MOUSE__chr16_1_56477926_56478000_ENSMUST00000231337_REVERSED	|generic|tr_Q59IW9_Q59IW9_MOUSE__chr16_1_56477926_56478000_ENSMUST00000231337_REVERSED	|generic|tr_A0A338P6W9_A0A338P6W9_MOUSE__chr16_1_56477926_56478000_ENSMUST00000231337_REVERSED|
"""index: 11061, intensity: 3342.0, mobility: 1.219"""	-0.539566	0.361659	1	ELDQGPVEYVMFEFVEN	generic|sp_Q5DTI8_ESYT3_MOUSE_REVERSED	|generic|tr_A0A087WRC5_A0A087WRC5_MOUSE_REVERSED|
"""index: 1925, intensity: 3072.0, mobility: 0.874"""	-0.539568	0.36182	1	LPAMWLRQT	generic|IP_1140565_TX=10090_REVERSED|
"""index: 24372, intensity: 4068.0, mobility: 1.019"""	-0.539627	0.362073	1	QFKWVQNSISKVEFFTNNFVAILL	generic|tr_F4YJQ1_F4YJQ1_MOUSE__chr19_1_22766774_22766812_ENSMUST00000237223_REVERSED	|generic|tr_B2RUS0_B2RUS0_MOUSE__chr19_1_22766774_22766812_ENSMUST00000237223_REVERSED	|generic|tr_J9SUA7_J9SUA7_MOUSE__chr19_1_22766774_22766812_ENSMUST00000237223_REVERSED	|generic|tr_Q5F4S8_Q5F4S8_MOUSE__chr19_1_22766774_22766812_ENSMUST00000237223_REVERSED	|generic|tr_J9S305_J9S305_MOUSE__chr19_1_22766774_22766812_ENSMUST00000237223_REVERSED	|generic|tr_J9S2Y6_J9S2Y6_MOUSE__chr19_1_22766774_22766812_ENSMUST00000237223_REVERSED	|generic|tr_F7CJ77_F7CJ77_MOUSE__chr19_1_22766774_22766812_ENSMUST00000237223_REVERSED	|generic|tr_F4YJP8_F4YJP8_MOUSE__chr19_1_22766774_22766812_ENSMUST00000237223_REVERSED	|generic|tr_J9S314_J9S314_MOUSE__chr19_1_22766774_22766812_ENSMUST00000237223_REVERSED	|generic|tr_J9SQE7_J9SQE7_MOUSE__chr19_1_22766774_22766812_ENSMUST00000237223_REVERSED	|generic|tr_J9SVL3_J9SVL3_MOUSE__chr19_1_22766774_22766812_ENSMUST00000237223_REVERSED	|generic|tr_A0A0U1RQ32_A0A0U1RQ32_MOUSE__chr19_1_22978396_22978446_ENSMUST00000238159_REVERSED	|generic|sp_Q2TV84_TRPM1_MOUSE__chr19_1_22978396_22978446_ENSMUST00000238159_REVERSED	|generic|sp_Q2TV84-2_TRPM1_MOUSE__chr19_1_22978396_22978446_ENSMUST00000238159_REVERSED	|generic|tr_Q8BIH6_Q8BIH6_MOUSE__chr19_1_22978396_22978446_ENSMUST00000238159_REVERSED	|generic|tr_Q5F4S6_Q5F4S6_MOUSE__chr19_1_22766774_22766812_ENSMUST00000237223_REVERSED	|generic|tr_J9T120_J9T120_MOUSE__chr19_1_22766774_22766812_ENSMUST00000237223_REVERSED	|generic|tr_F6M2J8_F6M2J8_MOUSE__chr19_1_22766774_22766812_ENSMUST00000237223_REVERSED	|generic|tr_A0A0U1RPQ0_A0A0U1RPQ0_MOUSE__chr19_1_22978396_22978446_ENSMUST00000238159_REVERSED	|generic|tr_Q5F4S9_Q5F4S9_MOUSE__chr19_1_22766774_22766812_ENSMUST00000237223_REVERSED	|generic|tr_Q5F4T0_Q5F4T0_MOUSE__chr19_1_22766774_22766812_ENSMUST00000237223_REVERSED	|generic|tr_J9T334_J9T334_MOUSE__chr19_1_22766774_22766812_ENSMUST00000237223_REVERSED	|generic|tr_Q5F4S7_Q5F4S7_MOUSE__chr19_1_22766774_22766812_ENSMUST00000237223_REVERSED	|generic|tr_F4YJQ0_F4YJQ0_MOUSE__chr19_1_22766774_22766812_ENSMUST00000237223_REVERSED	|generic|tr_F4YJQ2_F4YJQ2_MOUSE__chr19_1_22766774_22766812_ENSMUST00000237223_REVERSED	|generic|tr_Q69ZE8_Q69ZE8_MOUSE__chr19_1_22766774_22766812_ENSMUST00000237223_REVERSED	|generic|tr_Q3UQF1_Q3UQF1_MOUSE__chr19_1_22766774_22766812_ENSMUST00000237223_REVERSED	|generic|tr_J9S2Z5_J9S2Z5_MOUSE__chr19_1_22766774_22766812_ENSMUST00000237223_REVERSED	|generic|tr_J9T345_J9T345_MOUSE__chr19_1_22766774_22766812_ENSMUST00000237223_REVERSED	|generic|tr_J9T143_J9T143_MOUSE__chr19_1_22766774_22766812_ENSMUST00000237223_REVERSED	|generic|tr_J9SQF3_J9SQF3_MOUSE__chr19_1_22766774_22766812_ENSMUST00000237223_REVERSED	|generic|tr_F4YJP9_F4YJP9_MOUSE__chr19_1_22766774_22766812_ENSMUST00000237223_REVERSED	|generic|tr_J9SQF8_J9SQF8_MOUSE__chr19_1_22766774_22766812_ENSMUST00000237223_REVERSED	|generic|tr_A0A0U1RPV6_A0A0U1RPV6_MOUSE__chr19_1_22978396_22978446_ENSMUST00000238159_REVERSED	|generic|tr_J9T153_J9T153_MOUSE__chr19_1_22766774_22766812_ENSMUST00000237223_REVERSED|
"""index: 8471, intensity: 178211.0, mobility: 1.088"""	-0.539663	0.362304	1	RSANARPPYGNGMSPADGAQLRPSSQGLRWSLPTPRGTLSLISRGSI	generic|tr_V9GXT3_V9GXT3_MOUSE__chr7_1_49491409_49491495_ENSMUST00000184124__II_888773_REVERSED	|generic|tr_Q6ZPE7_Q6ZPE7_MOUSE__chr7_1_49491409_49491495_ENSMUST00000184124__II_888848_REVERSED	|generic|tr_E9Q842_E9Q842_MOUSE__chr7_1_49491409_49491495_ENSMUST00000184124__II_888773_REVERSED	|generic|tr_V9GX91_V9GX91_MOUSE__chr7_1_49491409_49491495_ENSMUST00000184124__II_888773_REVERSED|
"""index: 16910, intensity: 3485.0, mobility: 0.954"""	-0.539834	0.362304	1	NPERKIRNY	generic|tr_E9PUM3_E9PUM3_MOUSE__chr19_1_6398069_6398194_ENSMUST00000139775__II_1050510_REVERSED	|generic|sp_Q9WUB3_PYGM_MOUSE__chr19_1_6398069_6398194_ENSMUST00000139775__II_1050510_REVERSED|
"""index: 4273, intensity: 3860.0, mobility: 0.898"""	-0.540291	0.362465	1	NYVEAASEYQ	generic|sp_Q715T0_TXND3_MOUSE__II_3475154_REVERSED	|generic|sp_Q715T0-2_TXND3_MOUSE__II_3475137_REVERSED	|generic|II_3475155_TX=10090_REVERSED|
"""index: 3715, intensity: 4235.0, mobility: 0.968"""	-0.540443	0.362535	1	WLSHCTGWIFQ	generic|II_1069099_TX=10090_REVERSED|
"""index: 6790, intensity: 22254.0, mobility: 0.786"""	-0.540529	0.362696	1	SPQGDVMAQIIGTLETCF	generic|tr_A0A0R4J1R9_A0A0R4J1R9_MOUSE__chrX_1_152272896_152273074_ENSMUST00000155793__II_961516_REVERSED	|generic|tr_Q8VC93_Q8VC93_MOUSE__chrX_1_152272896_152273074_ENSMUST00000155793__II_961510_REVERSED	|generic|sp_Q8C460_ERI3_MOUSE__chrX_1_152272896_152273074_ENSMUST00000155793__II_961510_REVERSED	|generic|sp_Q8C460-2_ERI3_MOUSE__chrX_1_152272896_152273074_ENSMUST00000155793__II_961510_REVERSED	|generic|sp_Q8C460-3_ERI3_MOUSE__chrX_1_152272896_152273074_ENSMUST00000155793__II_961516_REVERSED|
"""index: 7040, intensity: 10714.0, mobility: 0.965"""	-0.540892	0.362948	1	ERDPNPINELIMKAQQFHKSA	generic|sp_Q6PHQ8_NAA35_MOUSE__chr13_1_59595351_59595386_ENSMUST00000225670__II_1108419_REVERSED|
"""index: 9448, intensity: 5687.0, mobility: 1.070"""	-0.541005	0.3632	1	IQGNTVIFINRVWPAHREISRLSYRLEENDEFRSASVDEDQK	generic|tr_Q6P9R5_Q6P9R5_MOUSE__chr10_1_88440339_88440395_ENSMUST00000151273_REVERSED	|generic|sp_Q69ZN6_GNPTA_MOUSE__chr10_1_88400688_88400741_ENSMUST00000151273_REVERSED	|generic|sp_Q69ZN6-2_GNPTA_MOUSE__chr10_1_88440339_88440395_ENSMUST00000151273_REVERSED|
"""index: 22238, intensity: 8035.0, mobility: 1.107"""	-0.541417	0.363453	1	QMSFVERIGLVPLVHELSYDNSISFKPLHLESIRSPKLSNKWK	generic|tr_D3Z450_D3Z450_MOUSE_REVERSED|
"""index: 15911, intensity: 10223.0, mobility: 1.086"""	-0.541445	0.363682	1	LDRATMDQYLMIPEISYGLLAAFN	generic|sp_Q8CC88_VWA8_MOUSE_REVERSED	|generic|sp_Q8CC88-2_VWA8_MOUSE_REVERSED|
"""index: 11144, intensity: 3250.0, mobility: 0.830"""	-0.54156	0.363682	1	IGEEKEDRKGKL	generic|tr_B2RUJ4_B2RUJ4_MOUSE__II_1129945_REVERSED	|generic|sp_Q4QY64_ATAD5_MOUSE__II_1129945_REVERSED|
"""index: 23522, intensity: 23938.0, mobility: 1.103"""	-0.541852	0.363934	1	FPKQLSLGISPVAGTFAVMQEMIHKSFTVLVFIKQ	generic|IP_926296_TX=10090_REVERSED|
"""index: 24654, intensity: 7810.0, mobility: 1.033"""	-0.541885	0.364003	1	LGGAGGGSSAGSGGGGGAGVGAGAGSGGMGASGASGEST	generic|sp_Q80TJ1_CAPS1_MOUSE__chr14_-1_12505780_12505950_ENSMUST00000224882_REVERSED	|generic|sp_Q80TJ1-2_CAPS1_MOUSE__chr14_-1_12505780_12505950_ENSMUST00000224882_REVERSED	|generic|sp_Q80TJ1-4_CAPS1_MOUSE__chr14_-1_12505780_12505950_ENSMUST00000224882_REVERSED	|generic|tr_K4DI76_K4DI76_MOUSE__chr14_-1_12505780_12505950_ENSMUST00000224882_REVERSED	|generic|tr_J3QJW3_J3QJW3_MOUSE__chr14_-1_12505780_12505950_ENSMUST00000224882_REVERSED	|generic|tr_A0A286YDH6_A0A286YDH6_MOUSE__chr14_-1_12505780_12505950_ENSMUST00000224882_REVERSED|
"""index: 13719, intensity: 3445.0, mobility: 0.989"""	-0.542192	0.364255	1	QMILQTALFQQIQELVDRQMEVAMHYVDH	generic|tr_D3YZC8_D3YZC8_MOUSE__chr18_-1_34605470_34605598_ENSMUST00000152612__II_609598_REVERSED	|generic|sp_Q8R3B7_BRD8_MOUSE__chr18_-1_34605470_34605598_ENSMUST00000152612__II_609598_REVERSED	|generic|sp_Q8R3B7-2_BRD8_MOUSE__chr18_-1_34605470_34605598_ENSMUST00000152612__II_609598_REVERSED	|generic|tr_D3YZC7_D3YZC7_MOUSE__chr18_-1_34605470_34605598_ENSMUST00000152612__II_609598_REVERSED|
"""index: 26075, intensity: 3278.0, mobility: 1.018"""	-0.542217	0.364324	1	VPGSLGAGCNGCPMDEILKMYSGIRLITRQI	generic|IP_1020609_TX=10090_REVERSED|
"""index: 22235, intensity: 3517.0, mobility: 0.893"""	-0.542791	0.364575	1	FQNLIAGAPLVRMGAVRQM	generic|IP_953461_TX=10090_REVERSED|
"""index: 22464, intensity: 50136.0, mobility: 0.960"""	-0.542793	0.364827	1	LSLPHEECLWLKAKFRTG	generic|II_1130715_TX=10090_REVERSED|
"""index: 6035, intensity: 4856.0, mobility: 1.015"""	-0.542844	0.364895	1	KNWNWLSRGKPAWARWWASC	generic|IP_1063483_TX=10090_REVERSED|
"""index: 8417, intensity: 193802.0, mobility: 0.999"""	-0.543116	0.364964	1	APPLAGYSPGETKMMSQLSQYGEGSMYSSTTSMGTMYSSP	generic|sp_O88874_CCNK_MOUSE_REVERSED	|generic|tr_Q3U3M5_Q3U3M5_MOUSE_REVERSED|
"""index: 3778, intensity: 3276.0, mobility: 0.888"""	-0.543412	0.365123	1	FISNAYFMIA	generic|sp_Q9JIF3_GTR8_MOUSE__chr2_-1_32973595_32973663_ENSMUST00000153484__II_1011030_REVERSED	|generic|tr_Q2TK26_Q2TK26_MOUSE__chr2_-1_32974864_32974914_ENSMUST00000028129__II_1011034_REVERSED	|generic|tr_Q2TK27_Q2TK27_MOUSE__II_1011034_REVERSED	|generic|II_1011026_TX=10090_REVERSED	|generic|tr_A0A0A6YX81_A0A0A6YX81_MOUSE_REVERSED	|generic|tr_Q8VDJ4_Q8VDJ4_MOUSE__chr2_-1_32973595_32973663_ENSMUST00000153484_REVERSED|
"""index: 23785, intensity: 6636.0, mobility: 1.185"""	-0.543684	0.365283	1	WFEDTIVDNEFVER	generic|tr_Q8CI01_Q8CI01_MOUSE_REVERSED	|generic|sp_Q9CQW3_PROZ_MOUSE_REVERSED|
"""index: 11968, intensity: 2865.0, mobility: 1.067"""	-0.543734	0.365418	1	KDLIFAYLESSCLFTSSMELLQ	generic|IP_3474617_TX=10090_REVERSED|
"""index: 20191, intensity: 6002.0, mobility: 1.100"""	-0.543761	0.365418	1	LTTQSVSYDEIGLV	generic|tr_A2AJ26_A2AJ26_MOUSE_REVERSED	|generic|tr_Q3TZM0_Q3TZM0_MOUSE_REVERSED	|generic|tr_Q6ZPZ4_Q6ZPZ4_MOUSE_REVERSED	|generic|sp_P41234_ABCA2_MOUSE_REVERSED	|generic|tr_Q3TMR1_Q3TMR1_MOUSE_REVERSED|
"""index: 9365, intensity: 4147.0, mobility: 0.874"""	-0.543931	0.365578	1	ITLNSIKSEQVHLDSLMQLLMLGQK	generic|tr_A0A0N4SVL8_A0A0N4SVL8_MOUSE__II_919905_REVERSED	|generic|tr_G3UVV6_G3UVV6_MOUSE__II_919905_REVERSED	|generic|tr_B7ZMT5_B7ZMT5_MOUSE_REVERSED	|generic|sp_B2RPV6_MMRN1_MOUSE_REVERSED|
"""index: 21041, intensity: 4330.0, mobility: 0.973"""	-0.544081	0.365829	1	RQTPNTGPGWQI	generic|IP_997495_TX=10090_REVERSED|
"""index: 15203, intensity: 6710.0, mobility: 0.898"""	-0.544257	0.366049	1	QEFMVSFLFDRPTMYYEGDHELSSFQMF	generic|sp_Q8CD10_MICU2_MOUSE__II_3493987_REVERSED|
"""index: 12882, intensity: 3982.0, mobility: 0.974"""	-0.544425	0.366049	1	SGSGQRRSAAHPD	generic|chrX_1_7878447_7878741_ENSMUST00000033495_REVERSED|
"""index: 22551, intensity: 13255.0, mobility: 1.162"""	-0.544491	0.366049	1	DFVNRVVSSLGETPFKQLHKVINV	generic|sp_Q8CC88_VWA8_MOUSE_REVERSED	|generic|sp_Q8CC88-2_VWA8_MOUSE_REVERSED|
"""index: 26360, intensity: 18345.0, mobility: 1.154"""	-0.544789	0.366049	1	MVWCWINCLDDTNYEMPYYHPGMQSQPNTTSGTMAHFLEL	generic|IP_3500101_TX=10090_REVERSED|
"""index: 26048, intensity: 4207.0, mobility: 1.157"""	-0.5449	0.366049	1	KDQCKIYEEYDAFVKFRDHHMLMNVIDKFLDPQKPSFFGSSLQEIIQ	generic|tr_E9PUM3_E9PUM3_MOUSE__chr19_1_6398069_6398194_ENSMUST00000139775__II_1050510_REVERSED	|generic|sp_Q9WUB3_PYGM_MOUSE__chr19_1_6398069_6398194_ENSMUST00000139775__II_1050510_REVERSED	|generic|tr_Q9CTZ0_Q9CTZ0_MOUSE__chr19_1_6398069_6398194_ENSMUST00000139775__II_1050510_REVERSED|
"""index: 4304, intensity: 2508.0, mobility: 0.956"""	-0.545201	0.366049	1	AMEKVQLSLWY	generic|tr_A0A1D5RLV3_A0A1D5RLV3_MOUSE__chr1_1_66468450_66468542_ENSMUST00000114008_REVERSED	|generic|sp_Q8BLN6_UNC80_MOUSE__chr1_1_66468450_66468542_ENSMUST00000114008_REVERSED	|generic|tr_B8XCJ6_B8XCJ6_MOUSE__chr1_1_66468450_66468542_ENSMUST00000114008_REVERSED|
"""index: 13203, intensity: 3654.0, mobility: 1.086"""	-0.545594	0.366299	1	SFLYSGGGGPSSCTIIL	generic|sp_P21129_P3_MOUSE_REVERSED	|generic|tr_J3JSA1_J3JSA1_MOUSE_REVERSED|
"""index: 24216, intensity: 7440.0, mobility: 1.066"""	-0.545642	0.366366	1	FIIETHPLTPSR	generic|IP_1086686_TX=10090_REVERSED|
"""index: 19518, intensity: 6800.0, mobility: 1.147"""	-0.545742	0.366433	1	KWCKKFEYLDMAAVQAGEQVLRCLNQQNEPDRIN	generic|tr_E2D6P1_E2D6P1_MOUSE_REVERSED	|generic|tr_B9ZZS2_B9ZZS2_MOUSE_REVERSED	|generic|tr_B5T0I7_B5T0I7_MOUSE_REVERSED	|generic|tr_B5T0J0_B5T0J0_MOUSE_REVERSED	|generic|tr_B5T0I8_B5T0I8_MOUSE_REVERSED	|generic|tr_B9ZZS3_B9ZZS3_MOUSE_REVERSED|
"""index: 22608, intensity: 4915.0, mobility: 1.217"""	-0.545857	0.366592	1	HLPFSKIEHLIELLLAKNEADQVKNGTFLQFDPRE	generic|sp_Q8R180_ERO1A_MOUSE_REVERSED	|generic|tr_A0A2I3BPM1_A0A2I3BPM1_MOUSE_REVERSED	|generic|tr_Q4FJZ3_Q4FJZ3_MOUSE_REVERSED|
"""index: 7226, intensity: 18724.0, mobility: 1.002"""	-0.545887	0.366842	1	EFGYIDLVGIVTDKGDCRPDRN	generic|sp_Q5SUA5_MYO1G_MOUSE__II_1139442_REVERSED|
"""index: 14077, intensity: 4569.0, mobility: 0.957"""	-0.546108	0.367092	1	HVQRMVSSNRQAYAPVTF	generic|IP_1055409_TX=10090_REVERSED|
"""index: 6835, intensity: 3202.0, mobility: 0.901"""	-0.546167	0.367342	1	NVEQQNVPEY	generic|tr_Q3UP61_Q3UP61_MOUSE__chr16_1_31863194_31863286_ENSMUST00000132176__II_1076942_REVERSED	|generic|tr_H7BWY4_H7BWY4_MOUSE__chr16_1_31863194_31863286_ENSMUST00000132176__II_1076942_REVERSED	|generic|sp_Q811D0_DLG1_MOUSE__chr16_1_31863194_31863286_ENSMUST00000132176__II_1076942_REVERSED	|generic|tr_D3Z3B8_D3Z3B8_MOUSE__chr16_1_31863194_31863286_ENSMUST00000132176_REVERSED	|generic|sp_Q811D0-2_DLG1_MOUSE__chr16_1_31863194_31863286_ENSMUST00000132176_REVERSED	|generic|sp_Q811D0-3_DLG1_MOUSE__chr16_1_31863194_31863286_ENSMUST00000132176_REVERSED	|generic|tr_E9Q9H0_E9Q9H0_MOUSE__chr16_1_31863194_31863286_ENSMUST00000132176_REVERSED|
"""index: 9172, intensity: 8883.0, mobility: 0.989"""	-0.546308	0.367592	1	SDTPWSAMTHGRSDECHPLLSQCHCSFHIESVKNMCM	generic|IP_880825_TX=10090_REVERSED|
"""index: 8713, intensity: 3720.0, mobility: 1.037"""	-0.546348	0.367647	1	YCSSSPWSYIFALPRAATFFRRYFSRISS	generic|tr_Q3V0R0_Q3V0R0_MOUSE_REVERSED|
"""index: 6703, intensity: 2962.0, mobility: 0.909"""	-0.546394	0.367647	1	TIEQEEIETE	generic|tr_F6QRE9_F6QRE9_MOUSE__II_973473_REVERSED	|generic|tr_Q8BVT3_Q8BVT3_MOUSE_REVERSED	|generic|tr_A6H6D7_A6H6D7_MOUSE_REVERSED|
"""index: 19977, intensity: 6543.0, mobility: 1.111"""	-0.546726	0.367647	1	EQVGYLFQSCQTYGEEMEECKDAATQMDSYTMAFVAAGSEVL	generic|sp_Q8CG79_ASPP2_MOUSE__chr1_1_182453776_182453835_ENSMUST00000191804__II_1028742_REVERSED	|generic|tr_E9QJU8_E9QJU8_MOUSE__chr1_1_182453776_182453835_ENSMUST00000191804__II_1028742_REVERSED|
"""index: 14998, intensity: 6820.0, mobility: 0.815"""	-0.546833	0.367647	1	DGLLMTRTEMLSR	generic|IP_989764_TX=10090_REVERSED|
"""index: 3030, intensity: 3012.0, mobility: 0.927"""	-0.547571	0.367647	1	YHLREAFDRC	generic|sp_Q60636_PRDM1_MOUSE_REVERSED	|generic|sp_Q60636-2_PRDM1_MOUSE_REVERSED	|generic|sp_Q60636-3_PRDM1_MOUSE_REVERSED	|generic|sp_Q60636-4_PRDM1_MOUSE_REVERSED	|generic|sp_Q60636-5_PRDM1_MOUSE_REVERSED	|generic|tr_I7CPP0_I7CPP0_MOUSE_REVERSED|
"""index: 6719, intensity: 8559.0, mobility: 0.979"""	-0.548186	0.367896	1	YKMEFKKALMEVEQREKHEDT	generic|sp_Q80WC1_UBN2_MOUSE__chr6_1_38484100_38484129_ENSMUST00000161280__II_917629_REVERSED	|generic|sp_Q80WC1-2_UBN2_MOUSE__chr6_1_38484100_38484129_ENSMUST00000161280__II_917646_REVERSED	|generic|sp_Q80WC1-3_UBN2_MOUSE__chr6_1_38484100_38484129_ENSMUST00000161280__II_917640_REVERSED	|generic|sp_Q80WC1-4_UBN2_MOUSE__chr6_1_38484100_38484129_ENSMUST00000161280__II_917629_REVERSED|
"""index: 4582, intensity: 2807.0, mobility: 0.874"""	-0.548187	0.368054	1	EAGALQIYKRLKE	generic|IP_3457073_TX=10090_REVERSED|
"""index: 6658, intensity: 9965.0, mobility: 0.951"""	-0.548208	0.368303	1	QEMKVKPPRLFTWNKKEKMGKTNAQFNRWSDVRCDRSEEF	generic|IP_3502853_TX=10090_REVERSED|
"""index: 8349, intensity: 4718.0, mobility: 0.916"""	-0.548332	0.368369	1	EVPNDDEPKTQ	generic|sp_Q6I6G8_HECW2_MOUSE_REVERSED|
"""index: 7761, intensity: 92988.0, mobility: 1.142"""	-0.549307	0.368526	1	NVKDILGEIDGMGLLKSIFPQTKFPEFNDIHEGTGIFIIPSKT	generic|tr_Q8C1Y6_Q8C1Y6_MOUSE_REVERSED	|generic|tr_Q99JZ9_Q99JZ9_MOUSE_REVERSED|
"""index: 14477, intensity: 4971.0, mobility: 0.970"""	-0.549447	0.368748	1	FFVLLGVNHY	generic|tr_A2RT05_A2RT05_MOUSE__chr8_1_70321542_70321688_ENSMUST00000165819_REVERSED|
"""index: 4097, intensity: 3336.0, mobility: 0.822"""	-0.549571	0.368748	1	PWMAILPW	generic|IP_887283_TX=10090_REVERSED|
"""index: 16343, intensity: 6396.0, mobility: 0.972"""	-0.549705	0.368971	1	LEDVDSWDSGSSPHEMVVERDTHKTHSEEKQFV	generic|tr_Q3U179_Q3U179_MOUSE__II_909137_REVERSED|
"""index: 24263, intensity: 3311.0, mobility: 1.233"""	-0.549824	0.368971	1	ELSVRQDRMEQVKALIR	generic|sp_Q6PB44_PTN23_MOUSE__chr9_-1_110386241_110386345_ENSMUST00000200278_REVERSED	|generic|sp_Q6PB44-2_PTN23_MOUSE__chr9_-1_110386241_110386345_ENSMUST00000200278_REVERSED|
"""index: 24320, intensity: 10862.0, mobility: 1.102"""	-0.549931	0.369219	1	TNIADNKKAPVPNRLVMVNPK	generic|tr_Q3V085_Q3V085_MOUSE_REVERSED	|generic|tr_B1AXB9_B1AXB9_MOUSE_REVERSED|
"""index: 24086, intensity: 5975.0, mobility: 1.131"""	-0.550063	0.369284	1	QLNIKSRNHVMHSRVLHGAALAAMLSLEGAMVTGCVIRAL	generic|tr_F7CA39_F7CA39_MOUSE__chr13_-1_96651006_96651086_ENSMUST00000168855__II_1103716_REVERSED	|generic|tr_Q6PB59_Q6PB59_MOUSE__chr13_-1_96655546_96655653_ENSMUST00000168855__II_1103718_REVERSED	|generic|sp_Q01237_HMDH_MOUSE__chr13_-1_96655546_96655653_ENSMUST00000168855__II_1103718_REVERSED	|generic|tr_Q8BV96_Q8BV96_MOUSE__chr13_-1_96655546_96655653_ENSMUST00000168855_REVERSED|
"""index: 23162, intensity: 4000.0, mobility: 1.039"""	-0.550537	0.369533	1	NEHTQKVDRPK	generic|IP_943557_TX=10090_REVERSED|
"""index: 22010, intensity: 4236.0, mobility: 1.153"""	-0.550575	0.369781	1	LLTSELTTHTHHVPIPDPEIFLRWKWWLGTVRHPPWMMQPSA	generic|chr8_-1_4210443_4210700_ENSMUST00000168386__IP_868211_TX=10090_REVERSED|
"""index: 24662, intensity: 2801.0, mobility: 0.987"""	-0.550576	0.37003	1	LFGGIHYLFRS	generic|sp_Q04683_CXCR5_MOUSE_REVERSED	|generic|tr_Q3V0L2_Q3V0L2_MOUSE_REVERSED|
"""index: 4289, intensity: 3351.0, mobility: 0.877"""	-0.550668	0.370278	1	VQLAEKMRRMSSYKPLDLMRH	generic|sp_F2Z461_HERC6_MOUSE__chr6_1_57610866_57610925_ENSMUST00000204455_REVERSED|
"""index: 3578, intensity: 2621.0, mobility: 0.882"""	-0.550746	0.370527	1	GTPPFQVKNHYLPSDPLVNE	generic|tr_A0A338P695_A0A338P695_MOUSE__chr16_1_17642639_17642803_ENSMUST00000231722__II_1079671_REVERSED	|generic|sp_Q6ZPR5_NSMA3_MOUSE__chr16_1_17642639_17642803_ENSMUST00000231722__II_1079709_REVERSED	|generic|sp_Q6ZPR5-2_NSMA3_MOUSE__chr16_1_17642639_17642803_ENSMUST00000231722__II_1079671_REVERSED	|generic|sp_Q6ZPR5-3_NSMA3_MOUSE__chr16_1_17642639_17642803_ENSMUST00000231722__II_1079671_REVERSED	|generic|sp_Q6ZPR5-4_NSMA3_MOUSE__chr16_1_17642639_17642803_ENSMUST00000231722__II_1079671_REVERSED	|generic|tr_A0A338P6S3_A0A338P6S3_MOUSE__chr16_1_17642639_17642803_ENSMUST00000231722__II_1079671_REVERSED	|generic|tr_A0A338P6W7_A0A338P6W7_MOUSE_REVERSED|
"""index: 5877, intensity: 5139.0, mobility: 0.984"""	-0.55079	0.370775	1	SERRRPLAPLQLRQGNLLLGPPMNYPEAAQSKAGTWVL	generic|IP_1090003_TX=10090_REVERSED|
"""index: 13772, intensity: 4213.0, mobility: 1.048"""	-0.550842	0.370932	1	GFMSLYAAKMYIYTAKSWSNEKSLLDAYFYA	generic|sp_A2ACP1_TT39A_MOUSE_REVERSED	|generic|sp_A2ACP1-2_TT39A_MOUSE_REVERSED|
"""index: 18924, intensity: 2774.0, mobility: 1.138"""	-0.550899	0.37118	1	FYRQRMTSTIMHHQMHCVYLHFSDKWCHVKWGMQITPVY	generic|tr_Q8C5S4_Q8C5S4_MOUSE__IP_839945_REVERSED|
"""index: 12126, intensity: 3142.0, mobility: 1.066"""	-0.551031	0.371429	1	EGYIIIVNTSSMMI	generic|tr_A0A3B2WC95_A0A3B2WC95_MOUSE_REVERSED	|generic|tr_A0A3B2WD73_A0A3B2WD73_MOUSE_REVERSED	|generic|tr_L7N203_L7N203_MOUSE_REVERSED	|generic|tr_L7N2B2_L7N2B2_MOUSE_REVERSED	|generic|tr_A0A3B2WCG3_A0A3B2WCG3_MOUSE_REVERSED	|generic|tr_A0A3B2WCD3_A0A3B2WCD3_MOUSE_REVERSED|
"""index: 6768, intensity: 7481.0, mobility: 0.890"""	-0.551047	0.371677	1	PVPVPGSARGGGGPGGNHHNNLHGLE	generic|II_944478_TX=10090_REVERSED	|generic|tr_Q3U254_Q3U254_MOUSE_REVERSED	|generic|tr_Q3USG5_Q3USG5_MOUSE_REVERSED	|generic|sp_Q99K41_EMIL1_MOUSE_REVERSED	|generic|tr_Q3UUU0_Q3UUU0_MOUSE_REVERSED|
"""index: 2406, intensity: 3053.0, mobility: 0.963"""	-0.551049	0.371925	1	CREMQSVGCFEH	generic|tr_A0A140LJK2_A0A140LJK2_MOUSE_REVERSED	|generic|tr_A0A140LJC6_A0A140LJC6_MOUSE_REVERSED	|generic|tr_A0A140LJ49_A0A140LJ49_MOUSE_REVERSED	|generic|tr_A0A140LIQ5_A0A140LIQ5_MOUSE_REVERSED	|generic|tr_A0A140LJJ9_A0A140LJJ9_MOUSE_REVERSED|
"""index: 6704, intensity: 5014.0, mobility: 0.858"""	-0.551285	0.372174	1	EKLEAERGR	generic|tr_A2AEG2_A2AEG2_MOUSE_REVERSED	|generic|sp_Q80Z25_OFD1_MOUSE_REVERSED|
"""index: 3267, intensity: 3181.0, mobility: 0.898"""	-0.551318	0.372237	1	MKLSCRVHL	generic|IP_1104741_TX=10090_REVERSED|
"""index: 20164, intensity: 3067.0, mobility: 0.946"""	-0.551364	0.372486	1	RLERYTRR	generic|tr_Q6PG57_Q6PG57_MOUSE__chr15_-1_89146467_89146517_ENSMUST00000230734__II_3485440_REVERSED	|generic|sp_Q9WUI1_MK11_MOUSE__chr15_-1_89146467_89146517_ENSMUST00000230734__II_3485440_REVERSED	|generic|tr_Q3TT60_Q3TT60_MOUSE__chr15_-1_89146467_89146517_ENSMUST00000230734__II_3485440_REVERSED	|generic|chr15_-1_89146685_89146819_ENSMUST00000230734_REVERSED	|generic|tr_Q6P243_Q6P243_MOUSE__chr15_-1_89146467_89146517_ENSMUST00000230734_REVERSED|
"""index: 4325, intensity: 2552.0, mobility: 1.153"""	-0.55147	0.372549	1	KDMRMDRMKSVLET	generic|sp_P28704-2_RXRB_MOUSE__chr17_1_34037196_34037276_ENSMUST00000174033__II_1069650_REVERSED	|generic|tr_A0A068BES4_A0A068BES4_MOUSE__chr17_1_34037196_34037276_ENSMUST00000174033__II_1069634_REVERSED	|generic|tr_Q8VCR0_Q8VCR0_MOUSE__chr17_1_34037196_34037276_ENSMUST00000174033__II_1069634_REVERSED	|generic|tr_A0A068BD65_A0A068BD65_MOUSE__chr17_1_34037196_34037276_ENSMUST00000174033__II_1069634_REVERSED	|generic|tr_A0A068BIV0_A0A068BIV0_MOUSE__chr17_1_34037196_34037276_ENSMUST00000174033__II_1069634_REVERSED	|generic|tr_A0A068BGV8_A0A068BGV8_MOUSE__chr17_1_34037196_34037276_ENSMUST00000174033__II_1069634_REVERSED	|generic|sp_P28704_RXRB_MOUSE__chr17_1_34037196_34037276_ENSMUST00000174033__II_1069634_REVERSED	|generic|tr_A0A068BGT5_A0A068BGT5_MOUSE__chr17_1_34037196_34037276_ENSMUST00000174033__II_1069634_REVERSED	|generic|tr_A0A068BFV6_A0A068BFV6_MOUSE__chr17_1_34037196_34037276_ENSMUST00000174033__II_1069634_REVERSED	|generic|tr_Q3TWJ1_Q3TWJ1_MOUSE__chr17_1_34037196_34037276_ENSMUST00000174033__II_1069634_REVERSED|
"""index: 1821, intensity: 16440.0, mobility: 1.002"""	-0.55184	0.372797	1	LTPAYVGMMYFGVQRRLTFIVEVCTYYGT	generic|II_982917_TX=10090_REVERSED	|generic|tr_E9Q3E3_E9Q3E3_MOUSE__chr3_-1_80860153_80860245_ENSMUST00000135043_REVERSED	|generic|sp_P48168_GLRB_MOUSE__chr3_-1_80860153_80860245_ENSMUST00000135043_REVERSED|
"""index: 4878, intensity: 21172.0, mobility: 1.032"""	-0.551845	0.372953	1	INSRIMHEMRQRHRHLILVMSGSSCLMFFMCVAGPIIVHAAHL	generic|tr_Q8R298_Q8R298_MOUSE_REVERSED|
"""index: 8675, intensity: 5058.0, mobility: 1.094"""	-0.552019	0.373201	1	MEQSHLEEMRRLEEQRRML	generic|II_956123_TX=10090_REVERSED	|generic|II_956124_TX=10090_REVERSED	|generic|II_956125_TX=10090_REVERSED	|generic|sp_Q8VIJ6_SFPQ_MOUSE_REVERSED	|generic|tr_Q810V5_Q810V5_MOUSE_REVERSED	|generic|tr_Q7TMH7_Q7TMH7_MOUSE_REVERSED|
"""index: 7693, intensity: 21016.0, mobility: 1.098"""	-0.55209	0.373449	1	DLFPGVELMQKTNNEHNQQNYTQKRKPYLWQLQKKMQL	generic|IP_871647_TX=10090_REVERSED|
"""index: 3451, intensity: 4167.0, mobility: 0.846"""	-0.552234	0.373697	1	AEKRLQSNEALIQEMQKIWVR	generic|sp_Q8VHE6_DYH5_MOUSE_REVERSED|
"""index: 2714, intensity: 2881.0, mobility: 0.903"""	-0.552238	0.373853	1	DNKLVAGETFM	generic|tr_A8R0W3_A8R0W3_MOUSE_REVERSED|
"""index: 6114, intensity: 4496.0, mobility: 0.854"""	-0.552428	0.374101	1	SQDATLTAKDKFKQNYATRGTEPDIA	generic|tr_K7U6D0_K7U6D0_MOUSE_REVERSED|
"""index: 3344, intensity: 3085.0, mobility: 0.969"""	-0.552434	0.374163	1	QGPPEEDLKLQR	generic|tr_B1AST7_B1AST7_MOUSE__II_957693_REVERSED	|generic|tr_E9Q1Q1_E9Q1Q1_MOUSE__II_957693_REVERSED	|generic|tr_Q9DBV8_Q9DBV8_MOUSE_REVERSED	|generic|tr_A0A668KLF8_A0A668KLF8_MOUSE_REVERSED	|generic|sp_Q60592_MAST2_MOUSE_REVERSED	|generic|tr_E9QLW6_E9QLW6_MOUSE_REVERSED	|generic|tr_B1AST8_B1AST8_MOUSE_REVERSED	|generic|tr_A0A668KL31_A0A668KL31_MOUSE_REVERSED|
"""index: 20777, intensity: 2979.0, mobility: 1.170"""	-0.552744	0.374318	1	ELRDGPIVLELLRGVLPAEEVEGWALVGAA	generic|chr15_-1_38041783_38045756_ENSMUST00000110336_REVERSED|
"""index: 9749, intensity: 4905.0, mobility: 1.083"""	-0.55286	0.374566	1	VDDNDPPPCLVDELSEERTGMMMIKTNPKLKLAGLKVDN	generic|sp_Q8BGR9_UBCP1_MOUSE__II_1140975_REVERSED	|generic|IP_1121679_TX=10090_REVERSED|
"""index: 22425, intensity: 28564.0, mobility: 1.055"""	-0.552936	0.374814	1	GAPLCSLCHALQLTLLLPKW	generic|IP_1013688_TX=10090_REVERSED|
"""index: 6259, intensity: 3322.0, mobility: 0.853"""	-0.553041	0.374876	1	VFLSCELCQRRSNLLLRYPQLCRA	generic|tr_A0A0R4J075_A0A0R4J075_MOUSE_REVERSED	|generic|tr_B9EKA5_B9EKA5_MOUSE_REVERSED	|generic|tr_D3Z049_D3Z049_MOUSE_REVERSED	|generic|sp_Q91V27_MELPH_MOUSE_REVERSED|
"""index: 6946, intensity: 3278.0, mobility: 1.044"""	-0.553214	0.375124	1	ITRALEKMLCCAGEASSLKRREEQPAANL	generic|sp_A0A0M3U1B0_SYC2L_MOUSE_REVERSED|
"""index: 16092, intensity: 3808.0, mobility: 1.045"""	-0.553321	0.375186	1	NQVIYLCTCSILVISLAGPQSLSQGGGK	generic|IP_1090793_TX=10090_REVERSED|
"""index: 24139, intensity: 6044.0, mobility: 1.055"""	-0.553597	0.375433	1	QRALFLLKCQQP	generic|IP_932435_TX=10090_REVERSED|
"""index: 5689, intensity: 3667.0, mobility: 0.990"""	-0.553665	0.375681	1	SHAMIPTSSFIGPKRWSCTSKVVSM	generic|IP_3490768_TX=10090_REVERSED|
"""index: 22206, intensity: 6914.0, mobility: 1.169"""	-0.553831	0.375929	1	MHNKDKLKNMYHIINISKQINFLGQMGPIFGVQNPYVITKIHE	generic|IP_3502845_TX=10090_REVERSED|
"""index: 14503, intensity: 5261.0, mobility: 0.915"""	-0.553874	0.376083	1	RSKRCYLLT	generic|tr_Q6ZWR2_Q6ZWR2_MOUSE_REVERSED|
"""index: 20209, intensity: 6132.0, mobility: 1.110"""	-0.553976	0.376206	1	SHRDTSTKPKRCITQPLSDTSQGRLRVVTESSSSTSSGIEKVI	generic|sp_Q8C0V9_FRMD6_MOUSE_REVERSED	|generic|sp_Q8C0V9-2_FRMD6_MOUSE_REVERSED|
"""index: 22266, intensity: 4197.0, mobility: 1.255"""	-0.554358	0.376206	1	WFRHIMSVAIIPVYFALVACIHSICTNLA	generic|tr_Q8VG85_Q8VG85_MOUSE_REVERSED	|generic|tr_Q3KPC3_Q3KPC3_MOUSE_REVERSED	|generic|tr_E9Q7P5_E9Q7P5_MOUSE_REVERSED|
"""index: 9233, intensity: 50513.0, mobility: 0.895"""	-0.555018	0.37636	1	LSSDLGQIKIEAINSKED	generic|sp_Q8BX70-2_VP13C_MOUSE__chr9_1_67893084_67893227_ENSMUST00000217386__II_3501120_REVERSED	|generic|sp_Q8BX70_VP13C_MOUSE__chr9_1_67893084_67893227_ENSMUST00000217386_REVERSED	|generic|sp_Q8BX70-3_VP13C_MOUSE__chr9_1_67893084_67893227_ENSMUST00000217386_REVERSED|
"""index: 4616, intensity: 3141.0, mobility: 0.927"""	-0.555149	0.376514	1	LSDVSHASYNY	generic|sp_Q8K4Z6_GPC6A_MOUSE_REVERSED	|generic|sp_Q8K4Z6-2_GPC6A_MOUSE_REVERSED	|generic|sp_Q8K4Z6-3_GPC6A_MOUSE_REVERSED|
"""index: 10760, intensity: 2953.0, mobility: 1.224"""	-0.555409	0.376543	1	QERAGMGEVTSDSLWHIL	generic|IP_1040425_TX=10090_REVERSED|
"""index: 22397, intensity: 29216.0, mobility: 1.151"""	-0.555511	0.376543	1	QRSGSLVTTAFAPVPWMRLSRECSLVQKQLQFAPHCRSRYGEALRVLLQ	generic|tr_Q8CEM0_Q8CEM0_MOUSE_REVERSED|
"""index: 7780, intensity: 7275.0, mobility: 1.115"""	-0.556127	0.376604	1	TSICLADLLSQSNEPGFLKAKKTNDNESETLHETGTIQALIRF	generic|tr_D9J300_D9J300_MOUSE_REVERSED|
"""index: 11272, intensity: 4147.0, mobility: 0.824"""	-0.556243	0.376758	1	ERSVWKENEMKKAEKM	generic|sp_Q811D2_ANR26_MOUSE_REVERSED	|generic|tr_D3Z482_D3Z482_MOUSE_REVERSED|
"""index: 22013, intensity: 17547.0, mobility: 1.143"""	-0.556315	0.376912	1	LFNLVEAQGWQDLKSMRNLLHHAIPKNIVVGGEQKLIEELSRL	generic|tr_Q3TN27_Q3TN27_MOUSE__chr3_1_103821668_103821760_ENSMUST00000199710_REVERSED	|generic|tr_Q7TMS3_Q7TMS3_MOUSE__chr3_1_103821668_103821760_ENSMUST00000199710_REVERSED	|generic|tr_B0V3P4_B0V3P4_MOUSE__chr3_1_103821668_103821760_ENSMUST00000199710_REVERSED	|generic|tr_B0V3P3_B0V3P3_MOUSE__chr3_1_103821668_103821760_ENSMUST00000199710_REVERSED	|generic|sp_Q9WV76_AP4B1_MOUSE__chr3_1_103821668_103821760_ENSMUST00000199710_REVERSED	|generic|tr_Q9D8S2_Q9D8S2_MOUSE__chr3_1_103821668_103821760_ENSMUST00000199710_REVERSED	|generic|tr_Q7TND3_Q7TND3_MOUSE__chr3_1_103821668_103821760_ENSMUST00000199710_REVERSED|
"""index: 22375, intensity: 39893.0, mobility: 1.405"""	-0.556443	0.377158	1	KQMIQNTRFEQWRGDVLTQAQIEYKVLRESRLSIT	generic|tr_A0A140LIJ9_A0A140LIJ9_MOUSE__II_878163_REVERSED	|generic|sp_E9Q173_BTBDG_MOUSE__II_878163_REVERSED|
"""index: 10811, intensity: 4230.0, mobility: 1.055"""	-0.556445	0.377405	1	DEKGLVHIHQGAFLLQEEHIPLSGKTPNQQV	generic|sp_Q8CEE6_PASK_MOUSE__II_1030997_REVERSED	|generic|tr_B9EKC1_B9EKC1_MOUSE__II_1030997_REVERSED|
"""index: 6600, intensity: 8488.0, mobility: 1.131"""	-0.556472	0.377465	1	WRKVGDYGKTRLKDYFLSHFFHVKEPVTDMVLDGYMNMVQD	generic|IP_1093321_TX=10090_REVERSED|
"""index: 12420, intensity: 3070.0, mobility: 1.069"""	-0.55676	0.377712	1	RCTCYCMRRHVYM	generic|IP_3491522_TX=10090_REVERSED|
"""index: 21489, intensity: 3496.0, mobility: 1.171"""	-0.55683	0.377865	1	SGGALLGPVGTRPRGGGVSQRRELHSTVGAQL	generic|IP_1070034_TX=10090_REVERSED|
"""index: 19651, intensity: 5693.0, mobility: 1.107"""	-0.556933	0.378019	1	SPIGAVGCVPRGSVGMVAGVKPLSPNGPSPSQLQQSPSS	generic|tr_A2RTC2_A2RTC2_MOUSE__chr8_-1_121606873_121606965_ENSMUST00000139379__II_860842_REVERSED	|generic|sp_Q8VIG0-2_ZCH14_MOUSE__chr8_-1_121606873_121606965_ENSMUST00000139379__II_860834_REVERSED	|generic|sp_Q8VIG0-3_ZCH14_MOUSE__chr8_-1_121606873_121606965_ENSMUST00000139379_REVERSED|
"""index: 9121, intensity: 8876.0, mobility: 0.979"""	-0.557183	0.378265	1	QEPEPSELRKWSPGNGLTLSVARLPLRRQFQRCLSGLP	generic|tr_Q8VDW8_Q8VDW8_MOUSE_REVERSED|
"""index: 26370, intensity: 12550.0, mobility: 1.153"""	-0.55719	0.378325	1	GLHINERIKWENGMNLEWTVIVSVMELSLHFVELVLHLASV	generic|IP_1030563_TX=10090_REVERSED|
"""index: 3515, intensity: 4647.0, mobility: 0.919"""	-0.557336	0.378478	1	MISSLVPGASCFLYCVPDMEFYVLEGGTLAIVVQRQ	generic|chr8_-1_110825421_110825657_ENSMUST00000212515__II_3454932_TX=10090_REVERSED|
"""index: 10150, intensity: 3505.0, mobility: 0.770"""	-0.557475	0.378691	1	GMLLYLFWNPRI	generic|IP_915108_TX=10090_REVERSED|
"""index: 9026, intensity: 4113.0, mobility: 1.073"""	-0.557588	0.378691	1	LEVRSVSTLTVSESM	generic|chr6_-1_47532908_47540786_ENSMUST00000081721__IP_921742_TX=10090_REVERSED|
"""index: 6122, intensity: 6105.0, mobility: 1.081"""	-0.557989	0.378903	1	SIVVLATCTTQNMITMYHLPKCIAVYRDYAMSVLIVMEGGTFLH	generic|tr_Q8VET4_Q8VET4_MOUSE_REVERSED|
"""index: 4205, intensity: 7951.0, mobility: 0.831"""	-0.558072	0.378903	1	MQFSQLAPSPSLASLKSPT	generic|IP_1110547_TX=10090_REVERSED|
"""index: 10347, intensity: 3622.0, mobility: 0.924"""	-0.558603	0.378963	1	QNVVRLVMMYLPNHSVCAILAV	generic|tr_Q3TED0_Q3TED0_MOUSE__II_848512_REVERSED|
"""index: 15726, intensity: 2846.0, mobility: 0.749"""	-0.558664	0.379209	1	RCCFGGECYCV	generic|IP_3490857_TX=10090_REVERSED|
"""index: 12480, intensity: 2690.0, mobility: 0.944"""	-0.558732	0.379361	1	RLSDATGMDAEDPICVIDLKMKMKFEAC	generic|tr_Q3T9T4_Q3T9T4_MOUSE__II_961639_REVERSED	|generic|tr_B1AUN2_B1AUN2_MOUSE__chr4_1_117086712_117086741_ENSMUST00000070610__II_961630_REVERSED	|generic|tr_Q3UKV0_Q3UKV0_MOUSE_REVERSED	|generic|tr_B1AUN3_B1AUN3_MOUSE_REVERSED|
"""index: 15779, intensity: 3582.0, mobility: 1.204"""	-0.558957	0.379514	1	DYDEQLQFKPYYVHFE	generic|tr_F6V5V4_F6V5V4_MOUSE_REVERSED|
"""index: 7432, intensity: 4570.0, mobility: 0.984"""	-0.559069	0.379666	1	LGTWPRSSRCFCLVCVLFFF	generic|IP_1067415_TX=10090_REVERSED|
"""index: 17183, intensity: 3905.0, mobility: 1.147"""	-0.559264	0.379912	1	LQAVQKKYYDKMASEYGEELRAFAIGVETTWWIQTCTLAVQAPYDFLW	generic|tr_B1AR51_B1AR51_MOUSE__II_1134723_REVERSED|
"""index: 12196, intensity: 4472.0, mobility: 0.847"""	-0.559295	0.380088	1	TTSAKMQLTRRSYRK	generic|sp_Q8BGS1-2_E41L5_MOUSE__II_1036605_REVERSED	|generic|sp_Q8BGS1_E41L5_MOUSE_REVERSED	|generic|sp_Q8BGS1-3_E41L5_MOUSE_REVERSED|
"""index: 1460, intensity: 2643.0, mobility: 0.905"""	-0.559342	0.380088	1	RPMQCQGLPNP	generic|IP_929276_TX=10090_REVERSED|
"""index: 14198, intensity: 3613.0, mobility: 0.957"""	-0.559359	0.380088	1	FTALSCFLTVL	generic|IP_844714_TX=10090_REVERSED|
"""index: 17304, intensity: 3925.0, mobility: 0.852"""	-0.559981	0.380333	1	QGRTPLPWP	generic|IP_1036708_TX=10090_REVERSED|
"""index: 24970, intensity: 10416.0, mobility: 1.046"""	-0.560178	0.380485	1	QVQDEKPPNIKKVAVDSNTVSHLPVN	generic|sp_Q5SS00_ZDBF2_MOUSE_REVERSED	|generic|tr_A0A6I8MWW6_A0A6I8MWW6_MOUSE_REVERSED|
"""index: 9791, intensity: 4488.0, mobility: 1.132"""	-0.560257	0.380731	1	PEKGMTVRIQVPEDNYKQDLLVAQYASAA	generic|II_1036907_TX=10090_REVERSED	|generic|sp_Q62468_VILI_MOUSE_REVERSED	|generic|tr_Q8CEJ4_Q8CEJ4_MOUSE_REVERSED|
"""index: 2213, intensity: 3565.0, mobility: 0.767"""	-0.560263	0.380847	1	SCAFSDPPAHHPRPMTH	generic|IP_911588_TX=10090_REVERSED|
"""index: 2567, intensity: 3871.0, mobility: 1.006"""	-0.5604	0.380847	1	QQMAMVENQPAEY	generic|IP_3463674_TX=10090_REVERSED|
"""index: 4861, intensity: 10086.0, mobility: 1.027"""	-0.560524	0.381092	1	LHSFENGVKSSIMGVEAPFSKT	generic|IP_973124_TX=10090_REVERSED|
"""index: 6947, intensity: 36042.0, mobility: 0.979"""	-0.56062	0.381139	1	HSCALRVAHGTDVLSDITGSGSQCPSTFHGRCSPMPTAEHS	generic|IP_1009007_TX=10090_REVERSED|
"""index: 13853, intensity: 4264.0, mobility: 1.005"""	-0.560894	0.381139	1	AGDQPGLFALPMANMWLSWPVMNPPLAASTRYP	generic|IP_1087869_TX=10090_REVERSED|
"""index: 9068, intensity: 4938.0, mobility: 1.061"""	-0.560981	0.381139	1	MLSFLHERQLYIGTPLLMKSLSFLNYRSRPNDPQSRHLRHM	generic|IP_3496978_TX=10090_REVERSED|
"""index: 22944, intensity: 7430.0, mobility: 1.154"""	-0.561002	0.381139	1	QHPMAIGDEDEIIDKGISALTTWKCNSTARVACR	generic|tr_Q6A0B7_Q6A0B7_MOUSE__chr1_1_87936764_87936904_ENSMUST00000189726_REVERSED	|generic|sp_E9PUQ8_DGKD_MOUSE__chr1_1_87936764_87936904_ENSMUST00000189726_REVERSED|
"""index: 9657, intensity: 3908.0, mobility: 1.070"""	-0.561867	0.38129	1	IWFQIRLIDKWYCASWLLWLVGYLIYVICMVMYFIMLPW	generic|sp_Q8BKU8-3_TM87B_MOUSE__chr2_1_128842608_128842703_ENSMUST00000126160__II_999934_REVERSED	|generic|tr_Z4YML9_Z4YML9_MOUSE__chr2_1_128842608_128842703_ENSMUST00000126160__II_999934_REVERSED	|generic|sp_Q8BKU8_TM87B_MOUSE__chr2_1_128842608_128842703_ENSMUST00000126160_REVERSED	|generic|sp_Q8BKU8-2_TM87B_MOUSE__chr2_1_128842608_128842703_ENSMUST00000126160_REVERSED	|generic|tr_A0A5F8MPT2_A0A5F8MPT2_MOUSE__chr2_1_128842608_128842703_ENSMUST00000126160_REVERSED|
"""index: 10784, intensity: 26331.0, mobility: 0.963"""	-0.562029	0.381534	1	LIMQCLKKALQYDRGMEARLFEAMLELPAQTA	generic|tr_D3Z5X9_D3Z5X9_MOUSE_REVERSED	|generic|tr_E9Q1A6_E9Q1A6_MOUSE_REVERSED|
"""index: 10707, intensity: 2729.0, mobility: 1.115"""	-0.562112	0.381743	1	SWSEAPAPRCCRHLPCRATTTRTSGPRLAVA	generic|IP_860979_TX=10090_REVERSED|
"""index: 13862, intensity: 3027.0, mobility: 1.121"""	-0.562317	0.381743	1	ESSEPSPRPPLELYR	generic|sp_Q80U56_AVL9_MOUSE__chr6_1_56753390_56753422_ENSMUST00000176560_REVERSED|
"""index: 22249, intensity: 6683.0, mobility: 1.153"""	-0.56249	0.381987	1	HKRDSTNNCARCIDVLFNEFLKWMHNSTYIEKMEVET	generic|sp_P11881_ITPR1_MOUSE__chr6_1_108383622_108383819_ENSMUST00000203995_REVERSED	|generic|sp_P11881-2_ITPR1_MOUSE__chr6_1_108383622_108383819_ENSMUST00000203995_REVERSED	|generic|sp_P11881-3_ITPR1_MOUSE__chr6_1_108383622_108383819_ENSMUST00000203995_REVERSED	|generic|sp_P11881-4_ITPR1_MOUSE__chr6_1_108383622_108383819_ENSMUST00000203995_REVERSED	|generic|sp_P11881-5_ITPR1_MOUSE__chr6_1_108383622_108383819_ENSMUST00000203995_REVERSED	|generic|sp_P11881-6_ITPR1_MOUSE__chr6_1_108383622_108383819_ENSMUST00000203995_REVERSED	|generic|sp_P11881-7_ITPR1_MOUSE__chr6_1_108383622_108383819_ENSMUST00000203995_REVERSED	|generic|sp_P11881-8_ITPR1_MOUSE__chr6_1_108383622_108383819_ENSMUST00000203995_REVERSED|
"""index: 2691, intensity: 2798.0, mobility: 0.962"""	-0.562869	0.382231	1	RSNHDVFFPWG	generic|tr_A6H663_A6H663_MOUSE_REVERSED	|generic|sp_Q9JLV1_BAG3_MOUSE_REVERSED	|generic|tr_Q3TAM9_Q3TAM9_MOUSE_REVERSED|
"""index: 3881, intensity: 2792.0, mobility: 0.959"""	-0.562937	0.382346	1	GQPMDLKAALKSRRFLDDLDQVLLEQYPRQ	generic|sp_P86448_TR43B_MOUSE_REVERSED	|generic|tr_A0A087WNR2_A0A087WNR2_MOUSE_REVERSED	|generic|sp_Q3TL54_TR43A_MOUSE_REVERSED	|generic|tr_A0A1L1SUN2_A0A1L1SUN2_MOUSE_REVERSED	|generic|tr_A0A1L1SUN2_A0A1L1SUN2_MOUSE_REVERSED|
"""index: 25952, intensity: 2506.0, mobility: 1.244"""	-0.563121	0.382346	1	ATRNFFVLLAEKQQQKTKDKTMEKAAADLAAKARSSIR	generic|sp_Q8BJL0-2_SMAL1_MOUSE__chr1_1_72595805_72595978_ENSMUST00000152814__II_1037181_REVERSED	|generic|sp_Q8BJL0_SMAL1_MOUSE__chr1_1_72595805_72595978_ENSMUST00000152814_REVERSED|
"""index: 1803, intensity: 4259.0, mobility: 0.882"""	-0.563497	0.38259	1	QKGLMGVFLKRDEGRSESDAPKVQ	generic|tr_A0A0G2JF00_A0A0G2JF00_MOUSE__II_978295_REVERSED	|generic|tr_A0A0G2JFA4_A0A0G2JFA4_MOUSE__II_978295_REVERSED	|generic|sp_Q8CIN6-2_CELF3_MOUSE__chr3_1_94489476_94489598_ENSMUST00000199148__II_978274_REVERSED	|generic|tr_A0A0G2JGE2_A0A0G2JGE2_MOUSE__chr3_1_94489476_94489598_ENSMUST00000199148__II_978274_REVERSED	|generic|tr_A0A0G2JDX3_A0A0G2JDX3_MOUSE_REVERSED|
"""index: 10114, intensity: 3678.0, mobility: 0.953"""	-0.563505	0.38274	1	MLQMHQAFMAAATKQQILNNRGNVELQSK	generic|tr_Q8BKS0_Q8BKS0_MOUSE_REVERSED	|generic|tr_S4R267_S4R267_MOUSE_REVERSED	|generic|sp_Q8R003_MBNL3_MOUSE_REVERSED|
"""index: 14206, intensity: 210317.0, mobility: 0.893"""	-0.563808	0.382984	1	ETLTDMTTVKMIVTTMRTAMRT	generic|IP_1075216_TX=10090_REVERSED|
"""index: 12949, intensity: 6240.0, mobility: 1.011"""	-0.563825	0.383228	1	NMGIMFAGKHFH	generic|IP_1000029_TX=10090_REVERSED|
"""index: 1274, intensity: 15747.0, mobility: 0.796"""	-0.563856	0.383378	1	FAPEPPPEP	generic|tr_A0A571BG24_A0A571BG24_MOUSE__chr5_1_66974436_66974666_ENSMUST00000140428__II_939216_REVERSED	|generic|tr_D3YU22_D3YU22_MOUSE__chr5_1_66974436_66974666_ENSMUST00000140428__II_939216_REVERSED	|generic|sp_Q3UH68_LIMC1_MOUSE__chr5_1_66974436_66974666_ENSMUST00000140428__II_939216_REVERSED	|generic|sp_Q3UH68-3_LIMC1_MOUSE__chr5_1_66999101_66999397_ENSMUST00000140428__II_939216_REVERSED	|generic|II_939232_TX=10090_REVERSED	|generic|tr_D6RHT2_D6RHT2_MOUSE_REVERSED|
"""index: 12071, intensity: 11104.0, mobility: 0.963"""	-0.564002	0.383622	1	FMARTAEQRRQDEPRVKT	generic|tr_E9Q4D4_E9Q4D4_MOUSE__II_857899_REVERSED	|generic|tr_E9QPG2_E9QPG2_MOUSE__II_857899_REVERSED	|generic|sp_Q7TN88_PK1L2_MOUSE__II_857899_REVERSED|
"""index: 3168, intensity: 2699.0, mobility: 0.965"""	-0.564053	0.383678	1	LEGATPSYTGKYS	generic|sp_Q8BG36_DMRT2_MOUSE_REVERSED|
"""index: 22066, intensity: 4214.0, mobility: 1.160"""	-0.56433	0.383885	1	TGLSQPMNMAAGPVLARSLSPQPCEQLRVCLQFSITRGPGRSPTEVR	generic|tr_B1AWJ4_B1AWJ4_MOUSE__chr4_1_43680683_43680796_ENSMUST00000107865__II_963918_REVERSED|
"""index: 8424, intensity: 54086.0, mobility: 1.018"""	-0.564331	0.383885	1	SSPSPLLESTGAAAGCLRHLSK	generic|sp_Q9EPL2_CSTN1_MOUSE__chr4_1_149627262_149627411_ENSMUST00000151895_REVERSED	|generic|sp_Q9EPL2-2_CSTN1_MOUSE__chr4_1_149627262_149627411_ENSMUST00000151895_REVERSED|
"""index: 8043, intensity: 7977.0, mobility: 1.032"""	-0.564785	0.384035	1	WWTGLGSMLRELSGCVSKLHGAS	generic|IP_866781_TX=10090_REVERSED|
"""index: 14613, intensity: 5894.0, mobility: 0.963"""	-0.564862	0.384278	1	STALWVGCLVVQILSAILVVFTS	generic|tr_A0A3B2W422_A0A3B2W422_MOUSE_REVERSED	|generic|tr_K7N649_K7N649_MOUSE_REVERSED|
"""index: 10367, intensity: 3136.0, mobility: 0.924"""	-0.564865	0.384503	1	LQLTLPGWQPLFPNFPPPWP	generic|chr7_1_27280832_27281128_ENSMUST00000079258__IP_895606_TX=10090_REVERSED|
"""index: 9667, intensity: 10558.0, mobility: 1.045"""	-0.564895	0.384503	1	MSYVLPNLMPIIMTYFVSAFK	generic|IP_1048863_TX=10090_REVERSED|
"""index: 6458, intensity: 60479.0, mobility: 0.990"""	-0.564939	0.384503	1	GAGGSTGGSGGPTGSGGAGGPTSSGGSHKPNCDRFHQNTGNMQHGAT	generic|sp_O35740_CITE2_MOUSE_REVERSED	|generic|sp_O35740-4_CITE2_MOUSE_REVERSED|
"""index: 5732, intensity: 3182.0, mobility: 0.840"""	-0.565134	0.384503	1	FNMKNFDE	generic|sp_E9Q4P1_WDFY1_MOUSE__chr1_-1_79761560_79761658_ENSMUST00000187005__II_1033029_REVERSED	|generic|tr_D3Z057_D3Z057_MOUSE__chr1_-1_79761560_79761658_ENSMUST00000187005_REVERSED	|generic|tr_Q9DAD3_Q9DAD3_MOUSE__chr1_-1_79761560_79761658_ENSMUST00000187005_REVERSED|
"""index: 14222, intensity: 3625.0, mobility: 1.120"""	-0.566028	0.384746	1	ELYMWQRQVTLVMEIVELILSLCREWHDVDKEFAKVFRSAKMTS	generic|tr_Q5F222_Q5F222_MOUSE_REVERSED	|generic|tr_D3Z667_D3Z667_MOUSE_REVERSED|
"""index: 12031, intensity: 18733.0, mobility: 1.029"""	-0.566241	0.384989	1	VPTLVRCAPLQAKCMGTFSYSTMPDVPANALCGFSR	generic|IP_948587_TX=10090_REVERSED|
"""index: 4501, intensity: 6555.0, mobility: 1.222"""	-0.566333	0.385232	1	RRMKKARRTKQTTLISLLMFSKQLSRRRLSLTVTRTMQVRLMLPTTKMTM	generic|IP_970789_TX=10090_REVERSED|
"""index: 8915, intensity: 6601.0, mobility: 1.028"""	-0.566339	0.385288	1	RAIAEPAQTSANTNGLPQAPLQHP	generic|IP_989315_TX=10090_REVERSED|
"""index: 9869, intensity: 24519.0, mobility: 1.152"""	-0.566568	0.38553	1	TLASSPVNEPDPVFKSKPSAPACPSQSSPAAKR	generic|tr_B2RWW9_B2RWW9_MOUSE__II_954585_REVERSED	|generic|tr_A0A2I3BQG2_A0A2I3BQG2_MOUSE__II_954589_REVERSED	|generic|tr_B7ZCC2_B7ZCC2_MOUSE__II_954589_REVERSED|
"""index: 6977, intensity: 28824.0, mobility: 1.018"""	-0.566624	0.38568	1	EEAEKSKLGRELPHCRHEALEATVQRLKNEHSRLQEEQCLRT	generic|sp_Q6P1I6_PSD2_MOUSE__chr18_1_36006669_36006722_ENSMUST00000176472_REVERSED	|generic|sp_Q6P1I6-2_PSD2_MOUSE__chr18_1_36006669_36006722_ENSMUST00000176472_REVERSED	|generic|sp_Q6P1I6-3_PSD2_MOUSE__chr18_1_36006669_36006722_ENSMUST00000176472_REVERSED|
"""index: 21298, intensity: 2818.0, mobility: 1.281"""	-0.566686	0.38579	1	WLTAFDPNAGLIQSTLELV	generic|tr_Q921J9_Q921J9_MOUSE__II_3481278_REVERSED	|generic|sp_Q9JHK4-2_PGTA_MOUSE__chr14_-1_55719226_55719336_ENSMUST00000228826__II_3481097_REVERSED	|generic|sp_Q9JHK4_PGTA_MOUSE__chr14_-1_55716390_55716476_ENSMUST00000228826_REVERSED|
"""index: 4976, intensity: 2771.0, mobility: 1.088"""	-0.566693	0.38579	1	EMEKQLMDNRKEADEKAREANRMKIEIMTFKKREQDLEDHL	generic|tr_D3Z5T4_D3Z5T4_MOUSE_REVERSED	|generic|sp_Q8C4V1_RHG24_MOUSE_REVERSED	|generic|sp_Q8C4V1-2_RHG24_MOUSE_REVERSED	|generic|sp_Q8C4V1-3_RHG24_MOUSE_REVERSED	|generic|tr_G3X9N1_G3X9N1_MOUSE_REVERSED|
"""index: 8511, intensity: 5421.0, mobility: 0.976"""	-0.567223	0.385939	1	FHSHMLLTHFIICIFNLLYFSVFTFVLM	generic|tr_K7N701_K7N701_MOUSE_REVERSED	|generic|tr_K7N726_K7N726_MOUSE_REVERSED|
"""index: 17965, intensity: 12154.0, mobility: 1.145"""	-0.567256	0.386182	1	HALIEQVQGGEFLWV	generic|tr_A2ART8_A2ART8_MOUSE_REVERSED	|generic|tr_A0A571BDB6_A0A571BDB6_MOUSE_REVERSED|
"""index: 7376, intensity: 33576.0, mobility: 1.032"""	-0.56732	0.386424	1	QEREWKQHLDDMEEHSTKIKSIFDDKEKALSSIKAELEQLMT	generic|tr_E9PWI6_E9PWI6_MOUSE__chr10_1_58290307_58290480_ENSMUST00000160636__II_1153857_REVERSED	|generic|tr_E0CYI9_E0CYI9_MOUSE__chr10_1_58290307_58290480_ENSMUST00000160636__II_1153857_REVERSED	|generic|sp_Q8CHG3_GCC2_MOUSE__chr10_1_58290307_58290480_ENSMUST00000160636__II_1153857_REVERSED	|generic|tr_B2RSU7_B2RSU7_MOUSE__chr10_1_58290307_58290480_ENSMUST00000160636__II_1153857_REVERSED|
"""index: 9499, intensity: 5514.0, mobility: 0.959"""	-0.567323	0.386479	1	AALACFLGVEWALFPLQEDDRELDQLIREA	generic|tr_Q9D476_Q9D476_MOUSE__II_1032414_REVERSED|
"""index: 20865, intensity: 4802.0, mobility: 1.077"""	-0.567493	0.386628	1	KMTMKMKTMMKM	generic|chr7_1_16946009_16946128_ENSMUST00000094807__IP_895974_TX=10090_REVERSED|
"""index: 2587, intensity: 2894.0, mobility: 0.790"""	-0.567561	0.386644	1	SRLVVPTP	generic|IP_1036964_TX=10090_REVERSED|
"""index: 7447, intensity: 16264.0, mobility: 1.132"""	-0.567586	0.386644	1	ELETKVQEELHLDESKPEEQSLELWRRLSNAQRQCSWLN	generic|tr_E9QJT8_E9QJT8_MOUSE__II_1140472_REVERSED	|generic|sp_Q3UZY0_SFI1_MOUSE__II_1140472_REVERSED	|generic|sp_Q3UZY0-2_SFI1_MOUSE__II_1140472_REVERSED	|generic|sp_Q3UZY0-5_SFI1_MOUSE__II_1140439_REVERSED	|generic|tr_E9Q8V3_E9Q8V3_MOUSE__II_1140472_REVERSED	|generic|tr_E9Q799_E9Q799_MOUSE__II_1140472_REVERSED	|generic|II_1140462_TX=10090_REVERSED|
"""index: 21931, intensity: 2745.0, mobility: 0.935"""	-0.567994	0.386886	1	DNTGFLIVSAFANKRLKDLQHFM	generic|IP_1093519_TX=10090_REVERSED|
"""index: 2303, intensity: 3094.0, mobility: 0.863"""	-0.568054	0.387034	1	PGRVRMMSEKKENQISYSARC	generic|tr_Q8BW59_Q8BW59_MOUSE_REVERSED	|generic|sp_P58196_PLS4_MOUSE_REVERSED	|generic|tr_Q8BV91_Q8BV91_MOUSE_REVERSED|
"""index: 3821, intensity: 2606.0, mobility: 1.046"""	-0.568147	0.387089	1	TQCAAYGQQKQYYDRIREGRCSIE	generic|tr_G3UY21_G3UY21_MOUSE__chr5_1_48211287_48211358_ENSMUST00000033967__II_940374_REVERSED	|generic|sp_Q9R1B9_SLIT2_MOUSE__chr5_1_48211287_48211358_ENSMUST00000033967__II_940374_REVERSED	|generic|tr_B7ZNW9_B7ZNW9_MOUSE__chr5_1_48211287_48211358_ENSMUST00000033967__II_940377_REVERSED	|generic|tr_B2RX05_B2RX05_MOUSE__chr5_1_48211287_48211358_ENSMUST00000033967__II_940374_REVERSED	|generic|tr_Q5DTL5_Q5DTL5_MOUSE__chr5_1_48211287_48211358_ENSMUST00000033967__II_940374_REVERSED	|generic|tr_G3UYX7_G3UYX7_MOUSE__chr5_1_48211287_48211358_ENSMUST00000033967__II_940374_REVERSED	|generic|tr_A0A140T8T2_A0A140T8T2_MOUSE__chr5_1_48211287_48211358_ENSMUST00000033967__II_940374_REVERSED|
"""index: 7407, intensity: 3723.0, mobility: 1.110"""	-0.568337	0.387331	1	FSEDLKTQHCPFSFTFGLPLKKEKIQLKDMFNALCEAIHDF	generic|tr_E9Q5B5_E9Q5B5_MOUSE_REVERSED	|generic|sp_O08528_HXK2_MOUSE_REVERSED|
"""index: 14671, intensity: 4615.0, mobility: 0.833"""	-0.568358	0.387573	1	EALTLAKW	generic|sp_Q61473_SOX17_MOUSE_REVERSED	|generic|tr_A0A0A6YXZ2_A0A0A6YXZ2_MOUSE_REVERSED	|generic|tr_A0A0A6YXV3_A0A0A6YXV3_MOUSE_REVERSED	|generic|tr_A0A0A6YWS4_A0A0A6YWS4_MOUSE_REVERSED	|generic|tr_A0A0A6YXS3_A0A0A6YXS3_MOUSE_REVERSED	|generic|tr_Q6P9T1_Q6P9T1_MOUSE_REVERSED|
"""index: 9780, intensity: 3035.0, mobility: 0.930"""	-0.568441	0.387721	1	PMGRNPRPPGGRGRPAGRPGSQGSGRKFNQQYGD	generic|tr_Q3TTW8_Q3TTW8_MOUSE__chr2_-1_103775412_103775516_ENSMUST00000137390_REVERSED	|generic|tr_Q8CD82_Q8CD82_MOUSE_REVERSED	|generic|tr_Q3TEY4_Q3TEY4_MOUSE__chr2_-1_103775412_103775516_ENSMUST00000137390_REVERSED	|generic|sp_Q60865_CAPR1_MOUSE__chr2_-1_103775412_103775516_ENSMUST00000137390_REVERSED|
"""index: 8804, intensity: 10898.0, mobility: 0.984"""	-0.568593	0.387962	1	FRCERQRRMRGSAPLLEKGY	generic|IP_882725_TX=10090_REVERSED|
"""index: 18911, intensity: 4298.0, mobility: 1.121"""	-0.56905	0.38811	1	EDSKLVSKINEVLEHIDPTMSCSSQELFRAVLLKTDIYSRYD	generic|tr_E9QP68_E9QP68_MOUSE_REVERSED	|generic|sp_Q4FZH1_F1892_MOUSE_REVERSED|
"""index: 10836, intensity: 5331.0, mobility: 1.007"""	-0.56924	0.388352	1	HIARGMGEIVVLDAGRERVLVALGKDLRSLDLCPSS	generic|sp_Q80YV4-2_PANK4_MOUSE__chr4_1_154979733_154979798_ENSMUST00000148934__II_951288_REVERSED|
"""index: 6477, intensity: 7123.0, mobility: 1.007"""	-0.569334	0.388406	1	TMTGLALSMSRGLEPRENGQARYRVSGKGASALEGGHGHGHGH	generic|sp_A2ARS0_ANR63_MOUSE_REVERSED|
"""index: 716, intensity: 3049.0, mobility: 0.765"""	-0.569562	0.388647	1	QRSVLITAKKWY	generic|IP_1149951_TX=10090_REVERSED|
"""index: 18999, intensity: 3899.0, mobility: 0.867"""	-0.569688	0.388701	1	KWLRRSEELR	generic|sp_Q62261_SPTB2_MOUSE__chr11_-1_30104432_30104581_ENSMUST00000133466__II_1141816_REVERSED	|generic|tr_Q5DTR4_Q5DTR4_MOUSE_REVERSED	|generic|sp_Q62261-2_SPTB2_MOUSE_REVERSED	|generic|tr_Q3TZN6_Q3TZN6_MOUSE_REVERSED	|generic|tr_A0A0A0MQG2_A0A0A0MQG2_MOUSE_REVERSED|
"""index: 13627, intensity: 71679.0, mobility: 0.862"""	-0.569786	0.388943	1	LLQRSARM	generic|IP_3502366_TX=10090_REVERSED|
"""index: 19921, intensity: 6701.0, mobility: 1.116"""	-0.569894	0.38909	1	QLCENTPVTLYME	generic|IP_1107705_TX=10090_REVERSED|
"""index: 202, intensity: 4848.0, mobility: 0.962"""	-0.569985	0.389237	1	TKMPLPTANVQD	generic|IP_843065_TX=10090_REVERSED|
"""index: 7195, intensity: 3586.0, mobility: 1.027"""	-0.570164	0.38925	1	QSLDGVPNGGGGGDFLVERRGPETI	generic|sp_Q6PG95_CRML_MOUSE__chr6_-1_28126044_28126073_ENSMUST00000115323_REVERSED|
"""index: 9430, intensity: 4694.0, mobility: 1.002"""	-0.570165	0.38925	1	LPCLSSLQNNALNMASQMEALMRQKERKPIRGFRVAD	generic|sp_Q3UV55_NR1D1_MOUSE_REVERSED|
"""index: 22239, intensity: 7464.0, mobility: 1.058"""	-0.570647	0.389491	1	PLFRGQQGPALIE	generic|IP_1135620_TX=10090_REVERSED|
"""index: 17635, intensity: 3124.0, mobility: 1.143"""	-0.57076	0.389732	1	YLCVGCCVSCVINEFTILPFRRPNAGYINCVMAAGVAIGAFGMQL	generic|IP_3479196_TX=10090_REVERSED|
"""index: 24342, intensity: 2633.0, mobility: 1.370"""	-0.570801	0.389786	1	RQTDIQSTVLQINMPRGDLPVGN	generic|sp_O08583_THOC4_MOUSE__II_1125641_REVERSED	|generic|sp_O08583-2_THOC4_MOUSE__II_1125641_REVERSED|
"""index: 4541, intensity: 3424.0, mobility: 1.223"""	-0.571007	0.389933	1	DIAVLNCIQGATMEGMSLNSTSLHMIKNYIKTQIAGR	generic|tr_B2RUS7_B2RUS7_MOUSE__chr7_-1_46178438_46178515_ENSMUST00000210511__II_3498293_REVERSED	|generic|II_3458613_TX=10090_REVERSED	|generic|tr_Q8BIU4_Q8BIU4_MOUSE__chr7_-1_46178438_46178515_ENSMUST00000210511_REVERSED	|generic|tr_Q9Z2P2_Q9Z2P2_MOUSE__chr7_-1_46178438_46178515_ENSMUST00000210511_REVERSED|
"""index: 20923, intensity: 8485.0, mobility: 1.028"""	-0.571043	0.390079	1	MKQCTPCFFERK	generic|IP_3492033_TX=10090_REVERSED|
"""index: 3369, intensity: 4488.0, mobility: 0.895"""	-0.571398	0.39032	1	LTLDDFLLDHQPCFGLDKRVEI	generic|tr_Q3TTQ3_Q3TTQ3_MOUSE__II_881198_REVERSED	|generic|tr_Q6XBG1_Q6XBG1_MOUSE__II_881188_REVERSED	|generic|tr_E9PWJ7_E9PWJ7_MOUSE__II_881188_REVERSED	|generic|tr_E9QAF2_E9QAF2_MOUSE__II_881188_REVERSED|
"""index: 3435, intensity: 3079.0, mobility: 1.003"""	-0.571426	0.390467	1	VHVMAANMYNHFA	generic|sp_Q9ES97_RTN3_MOUSE_REVERSED	|generic|sp_Q9ES97-2_RTN3_MOUSE_REVERSED	|generic|sp_Q9ES97-3_RTN3_MOUSE_REVERSED	|generic|sp_Q9ES97-4_RTN3_MOUSE_REVERSED	|generic|sp_Q9ES97-5_RTN3_MOUSE_REVERSED|
"""index: 11029, intensity: 4852.0, mobility: 0.969"""	-0.571539	0.390614	1	CSPCSRRRRRSPPPRRAASPPREPWRW	generic|IP_1073333_TX=10090_REVERSED|
"""index: 9101, intensity: 16268.0, mobility: 1.086"""	-0.571991	0.390854	1	FTSFVTTLKMYFDKIYFAMYYMWRSLGISINRTLKYMHNS	generic|IP_1046757_TX=10090_REVERSED|
"""index: 24017, intensity: 10304.0, mobility: 1.018"""	-0.572002	0.391095	1	AVRLVEELFTPTNAVERRDEPGGTWLPQL	generic|tr_A0A5K1VVR8_A0A5K1VVR8_MOUSE_REVERSED	|generic|sp_Q8K485_KCD11_MOUSE_REVERSED|
"""index: 7003, intensity: 6734.0, mobility: 1.044"""	-0.572062	0.391242	1	EPEREQHEREWRMEKLEQRYKREIFRKQHAMQPFNYK	generic|tr_Q9CTG2_Q9CTG2_MOUSE_REVERSED	|generic|tr_Q80UU5_Q80UU5_MOUSE__chr15_1_12901122_12901166_ENSMUST00000150211_REVERSED	|generic|sp_Q5HZJ0_RNC_MOUSE__chr15_1_12842106_12842171_ENSMUST00000150211_REVERSED	|generic|tr_Q7TMI8_Q7TMI8_MOUSE__chr15_1_12901122_12901166_ENSMUST00000150211_REVERSED	|generic|tr_Q6PAJ6_Q6PAJ6_MOUSE__chr15_1_12842106_12842171_ENSMUST00000150211_REVERSED	|generic|tr_Q8CJ74_Q8CJ74_MOUSE__chr15_1_12901122_12901166_ENSMUST00000150211_REVERSED	|generic|tr_Q6PF88_Q6PF88_MOUSE__chr15_1_12901122_12901166_ENSMUST00000150211_REVERSED	|generic|tr_Q80Z69_Q80Z69_MOUSE__chr15_1_12901122_12901166_ENSMUST00000150211_REVERSED|
"""index: 3079, intensity: 3644.0, mobility: 0.836"""	-0.572134	0.391388	1	FEALEEELYTIHRGN	generic|sp_Q61037_TSC2_MOUSE__chr17_-1_24604502_24604651_ENSMUST00000226428__II_2471070_REVERSED	|generic|sp_Q61037-2_TSC2_MOUSE__chr17_-1_24604502_24604651_ENSMUST00000226428__II_2471070_REVERSED	|generic|sp_Q61037-3_TSC2_MOUSE__chr17_-1_24604502_24604651_ENSMUST00000226428__II_2471070_REVERSED	|generic|sp_Q61037-4_TSC2_MOUSE__chr17_-1_24604502_24604651_ENSMUST00000226428__II_2471070_REVERSED	|generic|sp_Q61037-5_TSC2_MOUSE__chr17_-1_24604502_24604651_ENSMUST00000226428__II_2471070_REVERSED	|generic|sp_Q61037-6_TSC2_MOUSE__chr17_-1_24604502_24604651_ENSMUST00000226428__II_2471070_REVERSED	|generic|sp_Q61037-7_TSC2_MOUSE__chr17_-1_24604502_24604651_ENSMUST00000226428__II_2471070_REVERSED	|generic|tr_A0A2I3BPP1_A0A2I3BPP1_MOUSE__chr17_-1_24604502_24604651_ENSMUST00000226428__II_2471070_REVERSED	|generic|tr_A0A2I3BRT5_A0A2I3BRT5_MOUSE__chr17_-1_24604502_24604651_ENSMUST00000226428__II_2471070_REVERSED	|generic|tr_Q3UHB2_Q3UHB2_MOUSE__chr17_-1_24604502_24604651_ENSMUST00000226428__II_2471070_REVERSED	|generic|tr_Q3UGI8_Q3UGI8_MOUSE__chr17_-1_24604502_24604651_ENSMUST00000226428__II_2471070_REVERSED	|generic|tr_Q3UG88_Q3UG88_MOUSE__chr17_-1_24604502_24604651_ENSMUST00000226428__II_2471070_REVERSED	|generic|tr_Q7TT21_Q7TT21_MOUSE__chr17_-1_24604502_24604651_ENSMUST00000226428__II_2471070_REVERSED	|generic|tr_Q3UI96_Q3UI96_MOUSE__II_2471070_REVERSED	|generic|tr_Q3TCQ7_Q3TCQ7_MOUSE__chr17_-1_24604502_24604651_ENSMUST00000226428__II_2471070_REVERSED	|generic|tr_A0A2I3BPE9_A0A2I3BPE9_MOUSE__chr17_-1_24604502_24604651_ENSMUST00000226428_REVERSED	|generic|tr_Q3UG84_Q3UG84_MOUSE__chr17_-1_24604502_24604651_ENSMUST00000226428_REVERSED|
"""index: 20747, intensity: 4719.0, mobility: 0.875"""	-0.572217	0.391629	1	LIPIGFYLLYFS	generic|IP_877658_TX=10090_REVERSED|
"""index: 26348, intensity: 4357.0, mobility: 1.086"""	-0.572263	0.391869	1	GTGRLQSIDLEEPMEISVDLKKPVWDLGFTFKKI	generic|tr_Q3U4W8_Q3U4W8_MOUSE__chr6_-1_124815566_124815655_ENSMUST00000131805__II_906196_REVERSED	|generic|sp_P56399_UBP5_MOUSE__chr6_-1_124818470_124818625_ENSMUST00000131805__II_906196_REVERSED|
"""index: 8515, intensity: 7243.0, mobility: 1.098"""	-0.5724	0.392025	1	LDQMSSIVAKQICQVPKKTRGQHFVMPHLTTKYLWCM	generic|IP_943372_TX=10090_REVERSED|
"""index: 10431, intensity: 3476.0, mobility: 0.960"""	-0.572426	0.392025	1	PTSPLDQLSVALRSMLTMRLTLTRFDKGHF	generic|IP_1123196_TX=10090_REVERSED|
"""index: 4009, intensity: 4310.0, mobility: 0.867"""	-0.572557	0.392025	1	YMERLIKMSESYRLQNRHSAEKWR	generic|sp_Q9D8N6_LIN37_MOUSE__chr7_-1_30557622_30557669_ENSMUST00000149400__II_893917_REVERSED	|generic|tr_Q91WQ7_Q91WQ7_MOUSE__chr7_-1_30557622_30557669_ENSMUST00000149400__II_893917_REVERSED	|generic|tr_E9Q0Q9_E9Q0Q9_MOUSE__chr7_-1_30557622_30557669_ENSMUST00000149400__II_893917_REVERSED|
"""index: 12784, intensity: 2608.0, mobility: 1.116"""	-0.573072	0.392171	1	EVEDQTLEGARKTLDI	generic|IP_858845_TX=10090_REVERSED|
"""index: 1841, intensity: 3616.0, mobility: 0.833"""	-0.573294	0.392317	1	QATEKEWYEPPEQEMWAAR	generic|tr_Q860W8_Q860W8_MOUSE_REVERSED	|generic|tr_Q85ZW9_Q85ZW9_MOUSE_REVERSED|
"""index: 6017, intensity: 3081.0, mobility: 1.077"""	-0.573481	0.392557	1	EQNHKVREMEPTVPLPTGKGMNEKYLVSSLNEQNLKVRQMEPT	generic|II_1008786_TX=10090_REVERSED	|generic|tr_A0A571BF46_A0A571BF46_MOUSE_REVERSED	|generic|tr_A0A571BF58_A0A571BF58_MOUSE_REVERSED|
"""index: 4952, intensity: 6754.0, mobility: 1.008"""	-0.573534	0.392797	1	FIEAKTSSPSDCNHYHLLDIIN	generic|tr_A0A1Y7VLA4_A0A1Y7VLA4_MOUSE__II_3473328_REVERSED	|generic|sp_Q5DTT3_TASO2_MOUSE__chr13_-1_3599648_3599707_ENSMUST00000222041_REVERSED|
"""index: 3776, intensity: 6108.0, mobility: 0.862"""	-0.573609	0.392951	1	WYVQWVGY	generic|IP_1065212_TX=10090_REVERSED|
"""index: 8357, intensity: 12395.0, mobility: 1.140"""	-0.573701	0.392951	1	WQMEECLYDWHGKPRPPEPVKPLRKLSWFGEKRLEAIRTE	generic|tr_Q3U4M6_Q3U4M6_MOUSE__chr7_1_127531747_127531893_ENSMUST00000189629__IP_879045_REVERSED	|generic|tr_A0A087WQ44_A0A087WQ44_MOUSE__chr7_1_127531747_127531893_ENSMUST00000189629__II_879057_REVERSED	|generic|tr_E9Q9V7_E9Q9V7_MOUSE__chr7_1_127531747_127531893_ENSMUST00000189629__IP_879045_REVERSED	|generic|tr_A0A087WNL7_A0A087WNL7_MOUSE__chr7_1_127531747_127531893_ENSMUST00000189629__II_879057_REVERSED	|generic|tr_A0A087WP63_A0A087WP63_MOUSE__chr7_1_127531747_127531893_ENSMUST00000189629__IP_879045_REVERSED	|generic|tr_A0A087WQY5_A0A087WQY5_MOUSE__chr7_1_127531747_127531893_ENSMUST00000189629__II_879057_REVERSED	|generic|tr_A0A087WS36_A0A087WS36_MOUSE__chr7_1_127525768_127525911_ENSMUST00000189629__II_879057_REVERSED	|generic|tr_A0A087WNX7_A0A087WNX7_MOUSE__chr7_1_127531747_127531893_ENSMUST00000189629__II_879057_REVERSED	|generic|II_879051_TX=10090_REVERSED	|generic|tr_A0A087WSL6_A0A087WSL6_MOUSE_REVERSED|
"""index: 1045, intensity: 2531.0, mobility: 0.857"""	-0.5742	0.392951	1	FGQRLFGFFFFFWVLFF	generic|IP_3474143_TX=10090_REVERSED|
"""index: 18016, intensity: 4276.0, mobility: 1.162"""	-0.574661	0.393097	1	IKVEMASFSSTMIRSFKERNEQLVKNPPEE	generic|tr_Q99L59_Q99L59_MOUSE_REVERSED	|generic|sp_Q60595_XL3A_MOUSE_REVERSED|
"""index: 21655, intensity: 4863.0, mobility: 1.083"""	-0.574714	0.393337	1	GPKGLARATATLVALEEAQQAQLRAVQQELKLRQEEQKRH	generic|sp_Q8R370_USBP1_MOUSE__II_3453401_REVERSED|
"""index: 10539, intensity: 2849.0, mobility: 1.006"""	-0.574729	0.393576	1	HLETPLTSTKPNL	generic|IP_981062_TX=10090_REVERSED|
"""index: 18835, intensity: 9195.0, mobility: 0.833"""	-0.574741	0.393816	1	MGCMYVSK	generic|IP_838783_TX=10090_REVERSED|
"""index: 1927, intensity: 2684.0, mobility: 0.953"""	-0.574758	0.394056	1	FRYKTTEGDQF	generic|IP_3477316_TX=10090_REVERSED|
"""index: 8372, intensity: 14859.0, mobility: 1.088"""	-0.574875	0.394295	1	QCVSRLVDGFEMAKVFGTDEKDLASFAEVLAPQSSEVVEQMTKIV	generic|sp_Q6P1E8_EFCB6_MOUSE__chr15_-1_83867049_83867171_ENSMUST00000143592_REVERSED	|generic|sp_Q6P1E8-3_EFCB6_MOUSE__chr15_-1_83867049_83867171_ENSMUST00000143592_REVERSED	|generic|sp_Q6P1E8-4_EFCB6_MOUSE__chr15_-1_83867049_83867171_ENSMUST00000143592_REVERSED|
"""index: 12964, intensity: 4299.0, mobility: 1.113"""	-0.574933	0.394535	1	ESYLIVEAILDNDPRS	generic|sp_Q45VK7_DYHC2_MOUSE__chr9_-1_7052557_7052643_ENSMUST00000139671_REVERSED	|generic|sp_Q45VK7-2_DYHC2_MOUSE__chr9_-1_7052557_7052643_ENSMUST00000139671_REVERSED|
"""index: 9173, intensity: 3145.0, mobility: 0.940"""	-0.575022	0.394731	1	RMRILSGNRTEEQTPLVESNPP	generic|sp_Q9JJ26_MEFV_MOUSE_REVERSED	|generic|tr_Q32MT1_Q32MT1_MOUSE_REVERSED	|generic|tr_Q32MT0_Q32MT0_MOUSE_REVERSED|
"""index: 24890, intensity: 5889.0, mobility: 1.040"""	-0.575075	0.394731	1	QPLKMSTKVTTAR	generic|chrX_1_7842517_7842705_ENSMUST00000033494_REVERSED	|generic|chrX_1_7842589_7842705_ENSMUST00000033494_REVERSED	|generic|chrX_1_7842424_7842705_ENSMUST00000033494_REVERSED|
"""index: 11819, intensity: 2763.0, mobility: 0.882"""	-0.575496	0.394875	1	IPSRDRWPLTLGTCTPHASLT	generic|IP_1092884_TX=10090_REVERSED|
"""index: 22170, intensity: 18609.0, mobility: 1.093"""	-0.575735	0.39502	1	LAAKELENKAVALKQELETLQQAKFLLDKKGYRL	generic|sp_Q8BGY3_LUZP2_MOUSE__chr7_1_54835983_54836024_ENSMUST00000206923_REVERSED|
"""index: 24697, intensity: 5021.0, mobility: 1.156"""	-0.575762	0.39526	1	VRSSYVPPTKEGRCKRQSALEIIFSGVKLSQPMNSNIHQS	generic|tr_E9QLG3_E9QLG3_MOUSE__chr2_1_119903600_119903737_ENSMUST00000141776__II_1009166_REVERSED	|generic|sp_A2AWL7_MGAP_MOUSE__chr2_1_119903600_119903737_ENSMUST00000141776__II_1009166_REVERSED	|generic|sp_A2AWL7-3_MGAP_MOUSE__chr2_1_119903600_119903737_ENSMUST00000141776__II_1009166_REVERSED	|generic|tr_H7BX50_H7BX50_MOUSE__chr2_1_119903600_119903737_ENSMUST00000141776__II_1009166_REVERSED	|generic|sp_A2AWL7-2_MGAP_MOUSE__chr2_1_119903600_119903737_ENSMUST00000141776_REVERSED|
"""index: 14066, intensity: 3085.0, mobility: 1.081"""	-0.575849	0.395499	1	ISVFMATVPFLNQFYCFTSGFYWINHSA	generic|tr_Q3KP20_Q3KP20_MOUSE_REVERSED	|generic|tr_Q8BZV9_Q8BZV9_MOUSE_REVERSED|
"""index: 23555, intensity: 9691.0, mobility: 1.187"""	-0.575867	0.395549	1	EEKYEVIICTDMEPHVGDMLIMFRLSKDVQQWIGFPVVNINT	generic|tr_A0A286YDH3_A0A286YDH3_MOUSE__II_1108242_REVERSED	|generic|sp_Q61419-2_CMAH_MOUSE_REVERSED|
"""index: 6447, intensity: 11842.0, mobility: 1.011"""	-0.576206	0.395554	1	QWRQTHERYYPFREMIFKYIDSLPLMKEASHQIAMATLSI	generic|tr_B9EII5_B9EII5_MOUSE__chr14_1_119138372_119138404_ENSMUST00000065904_REVERSED	|generic|tr_Q14BE5_Q14BE5_MOUSE_REVERSED|
"""index: 1040, intensity: 3690.0, mobility: 0.877"""	-0.576409	0.395554	1	TLYKEMECR	generic|sp_Q9Z0Z7_KLF5_MOUSE_REVERSED|
"""index: 10180, intensity: 5076.0, mobility: 0.891"""	-0.576667	0.395699	1	DGEDKDFDYDKIGMPI	generic|tr_Q3UBR6_Q3UBR6_MOUSE_REVERSED	|generic|tr_Q3U8G7_Q3U8G7_MOUSE_REVERSED|
"""index: 12436, intensity: 5360.0, mobility: 1.148"""	-0.576726	0.395843	1	GEQVYRKERMDAVMQRINQGVYEIVMEDAAIPEMAFLGWEHIRS	generic|tr_Q80V17_Q80V17_MOUSE__chr7_1_127799324_127799479_ENSMUST00000154987__II_878848_REVERSED	|generic|tr_Q91Z33_Q91Z33_MOUSE__chr7_1_127799324_127799479_ENSMUST00000154987__II_878848_REVERSED	|generic|tr_A0A0U1RNP2_A0A0U1RNP2_MOUSE__chr7_1_127799324_127799479_ENSMUST00000154987__II_878848_REVERSED	|generic|sp_E9PYH6_SET1A_MOUSE__chr7_1_127799324_127799479_ENSMUST00000154987__II_878848_REVERSED	|generic|tr_Q80V59_Q80V59_MOUSE__chr7_1_127799324_127799479_ENSMUST00000154987_REVERSED|
"""index: 809, intensity: 2861.0, mobility: 0.870"""	-0.576954	0.396082	1	SSSVVGTVPDI	generic|sp_Q5F226_FAT2_MOUSE_REVERSED|
"""index: 19601, intensity: 4181.0, mobility: 1.055"""	-0.576971	0.396321	1	MELLSLILQSHK	generic|tr_E9QQ35_E9QQ35_MOUSE__II_908047_REVERSED	|generic|tr_A0A1W2P6I9_A0A1W2P6I9_MOUSE__II_908047_REVERSED	|generic|II_908016_TX=10090_REVERSED	|generic|tr_D3Z6L6_D3Z6L6_MOUSE_REVERSED	|generic|tr_B9EKB4_B9EKB4_MOUSE_REVERSED	|generic|sp_O70167_P3C2G_MOUSE_REVERSED	|generic|sp_O70167-2_P3C2G_MOUSE_REVERSED|
"""index: 1763, intensity: 4979.0, mobility: 0.884"""	-0.576995	0.39656	1	LANINNLGVTAGALGQLTGLSTL	generic|sp_Q9Z0H4_CELF2_MOUSE__chr2_-1_6553777_6553953_ENSMUST00000183984__II_1015094_REVERSED	|generic|sp_Q9Z0H4-2_CELF2_MOUSE__chr2_-1_6553777_6553953_ENSMUST00000183984__II_1015094_REVERSED	|generic|sp_Q9Z0H4-3_CELF2_MOUSE__chr2_-1_6553777_6553953_ENSMUST00000183984__II_1015094_REVERSED	|generic|sp_Q9Z0H4-4_CELF2_MOUSE__chr2_-1_6553777_6553953_ENSMUST00000183984__II_1015094_REVERSED	|generic|sp_Q9Z0H4-5_CELF2_MOUSE__chr2_-1_6553777_6553953_ENSMUST00000183984__II_1015094_REVERSED	|generic|sp_Q9Z0H4-6_CELF2_MOUSE__chr2_-1_6553777_6553953_ENSMUST00000183984__II_1015094_REVERSED	|generic|sp_Q9Z0H4-7_CELF2_MOUSE__chr2_-1_6553777_6553953_ENSMUST00000183984__II_1015094_REVERSED	|generic|sp_Q9Z0H4-8_CELF2_MOUSE__chr2_-1_6553777_6553953_ENSMUST00000183984__II_1015094_REVERSED	|generic|sp_Q9Z0H4-9_CELF2_MOUSE__chr2_-1_6553777_6553953_ENSMUST00000183984__II_1015094_REVERSED	|generic|tr_V9GX43_V9GX43_MOUSE__II_1015093_REVERSED	|generic|tr_S4R2S7_S4R2S7_MOUSE_REVERSED	|generic|tr_S4R1S7_S4R1S7_MOUSE__chr2_-1_6553777_6553953_ENSMUST00000183984_REVERSED	|generic|tr_E9QA47_E9QA47_MOUSE__chr2_-1_6553777_6553953_ENSMUST00000183984_REVERSED	|generic|sp_Q9Z0H4-11_CELF2_MOUSE__chr2_-1_6553777_6553953_ENSMUST00000183984_REVERSED	|generic|tr_S4R2U7_S4R2U7_MOUSE__chr2_-1_6553777_6553953_ENSMUST00000183984_REVERSED	|generic|tr_A0A0R4J2B0_A0A0R4J2B0_MOUSE__chr2_-1_6553777_6553953_ENSMUST00000183984_REVERSED|
"""index: 5423, intensity: 7075.0, mobility: 1.055"""	-0.577125	0.396609	1	TQNCYDACGKKLVNL	generic|sp_Q8R4Y4_STAB1_MOUSE__II_1097739_REVERSED	|generic|sp_Q8R4Y4-2_STAB1_MOUSE__II_1097724_REVERSED	|generic|tr_G3X973_G3X973_MOUSE__II_1097739_REVERSED	|generic|tr_E5RKB6_E5RKB6_MOUSE__II_1097739_REVERSED	|generic|II_1097719_TX=10090_REVERSED|
"""index: 9917, intensity: 2908.0, mobility: 0.895"""	-0.577261	0.396848	1	SLSMVEPAVQSKPISEQL	generic|IP_3481744_TX=10090_REVERSED|
"""index: 8384, intensity: 805745.0, mobility: 1.153"""	-0.577284	0.397087	1	MVQIYFTWSPYKGTAIANFLDRIGYDPDEQSLRAADEVSLNKI	generic|sp_CATA_HUMAN__REVERSED|
"""index: 14377, intensity: 19707.0, mobility: 0.903"""	-0.577501	0.397231	1	IMYKLDVLL	generic|IP_3500868_TX=10090_REVERSED|
"""index: 7777, intensity: 5743.0, mobility: 1.015"""	-0.577562	0.39747	1	DQFVLIFFFFFFSFLFLFCI	generic|IP_873300_TX=10090_REVERSED|
"""index: 16298, intensity: 6924.0, mobility: 1.251"""	-0.577582	0.397518	1	DHFSIQFFKLSIMPLTRNQ	generic|IP_1089138_TX=10090_REVERSED|
"""index: 20585, intensity: 20851.0, mobility: 1.049"""	-0.57771	0.397662	1	KERDEKAVKRR	generic|chrX_1_52940246_52940603_ENSMUST00000078944__IP_835413_TX=10090_REVERSED|
[truncated: 1,560,578 more chars]
