# Supplementary material for: Ion Mobility Coupled to a Time-of-Flight Mass Analyzer Combined With Fragment Intensity Predictions Improves Identification of Classical Bioactive Peptides and Small Open Reading Frame-Encoded Peptides
Source: Front Cell Dev Biol. 2021 Sep 17;9:720570. doi: 10.3389/fcell.2021.720570 (PMC8484717; doi:10.3389/fcell.2021.720570)
Supplement: Supplementary file 16 [file Data_Sheet_4.ZIP › sORFs_P5_cortex_b_1_1_1142.msgf_allfeatures.pout_dec]

PSMId	score	q-value	posterior_error_prob	peptide	proteinIds
"""index: 2454, intensity: 3760.0, mobility: 0.784"""	0.67638	0.0014556	0.00116967	KDVPLAPK	generic|tr_E9QLR8_E9QLR8_MOUSE__II_882704_REVERSED	|generic|tr_Q5SEK5_Q5SEK5_MOUSE__II_882704_REVERSED	|generic|tr_Q3UH62_Q3UH62_MOUSE_REVERSED	|generic|sp_Q924W6_TRI66_MOUSE_REVERSED	|generic|sp_Q924W6-2_TRI66_MOUSE_REVERSED	|generic|tr_E9PZP2_E9PZP2_MOUSE_REVERSED	|generic|tr_B2RQQ4_B2RQQ4_MOUSE_REVERSED|
"""index: 5, intensity: 3777.0, mobility: 0.990"""	0.373038	0.00198413	0.00607049	TEHMNEWFKAVY	generic|II_3461063_TX=10090_REVERSED	|generic|tr_A0A338P6X1_A0A338P6X1_MOUSE_REVERSED	|generic|tr_K7N6Z2_K7N6Z2_MOUSE_REVERSED|
"""index: 17640, intensity: 3784.0, mobility: 1.053"""	0.301347	0.00264201	0.00917769	GGGPLKQM	generic|IP_869234_TX=10090_REVERSED|
"""index: 22608, intensity: 6481.0, mobility: 0.806"""	0.29838	0.00325098	0.00933536	LPLVNVYM	generic|IP_1120612_TX=10090_REVERSED|
"""index: 9564, intensity: 5044.0, mobility: 1.187"""	0.284546	0.00384862	0.0101055	GPAPAPAPAPAPAPAPAPAPAPAAAPAPTSAAGGPVASGVSAAPVSAA	generic|sp_Q99PP7_TRI33_MOUSE__chr3_1_103339303_103339347_ENSMUST00000198706__II_981001_REVERSED	|generic|sp_Q99PP7-2_TRI33_MOUSE__chr3_1_103339303_103339347_ENSMUST00000198706_REVERSED|
"""index: 5368, intensity: 11890.0, mobility: 0.858"""	0.276169	0.00425273	0.0106018	PQPPEPRLPP	generic|II_3500327_TX=10090_REVERSED	|generic|tr_A6H6S8_A6H6S8_MOUSE_REVERSED|
"""index: 2493, intensity: 4136.0, mobility: 0.940"""	0.228443	0.00444198	0.0139712	FATTERIEKEA	generic|IP_3501661_TX=10090_REVERSED|
"""index: 22445, intensity: 12653.0, mobility: 0.949"""	0.153607	0.00487277	0.022335	LHLVLRIRN	generic|IP_1129193_TX=10090_REVERSED|
"""index: 2173, intensity: 5084.0, mobility: 0.954"""	0.129468	0.00518672	0.0263703	KEMVGNESQIE	generic|sp_Q8VHG2_AMOT_MOUSE__chrX_-1_145459995_145460138_ENSMUST00000135832__II_832995_REVERSED	|generic|sp_Q8VHG2-2_AMOT_MOUSE__chrX_-1_145459995_145460138_ENSMUST00000135832__II_832977_REVERSED	|generic|tr_B1AXE9_B1AXE9_MOUSE_REVERSED|
"""index: 13000, intensity: 6415.0, mobility: 1.147"""	0.0892453	0.00553598	0.0354147	SFLEQMLPTAFPHSDQ	generic|sp_O54915_NR1I2_MOUSE_REVERSED	|generic|sp_O54915-2_NR1I2_MOUSE_REVERSED|
"""index: 12638, intensity: 4498.0, mobility: 0.800"""	0.0599128	0.00599401	0.0445101	RVVLASLE	generic|tr_A6H653_A6H653_MOUSE_REVERSED	|generic|tr_Q8BGU0_Q8BGU0_MOUSE_REVERSED|
"""index: 24244, intensity: 13800.0, mobility: 1.022"""	0.0538089	0.00642928	0.0467345	DMIVPTLHFRL	generic|IP_859537_TX=10090_REVERSED|
"""index: 15511, intensity: 8302.0, mobility: 0.906"""	0.0430582	0.00684597	0.0509674	ERSPRRHL	generic|tr_Q3UPZ6_Q3UPZ6_MOUSE__IP_863921_REVERSED|
"""index: 3745, intensity: 2979.0, mobility: 1.167"""	0.034432	0.00727802	0.0546756	KEMYARDNVQGGEVFEM	generic|sp_Q9D0L4_ADCK1_MOUSE_REVERSED	|generic|sp_Q9D0L4-2_ADCK1_MOUSE_REVERSED|
"""index: 10560, intensity: 2914.0, mobility: 0.941"""	0.0278744	0.0077332	0.0576937	VNQSVPTNIDGLK	generic|IP_924773_TX=10090_REVERSED|
"""index: 5883, intensity: 4520.0, mobility: 0.867"""	0.0224154	0.00819277	0.0603446	SWHSQFNRGPPRPSWGMAMEQPTSHI	generic|tr_A0A1B0GS61_A0A1B0GS61_MOUSE_REVERSED|
"""index: 6168, intensity: 2910.0, mobility: 0.820"""	0.0199172	0.00853485	0.0616014	RSVPLVPDP	generic|chr1_-1_60493594_60495477_ENSMUST00000140485__IP_1038330_TX=10090_REVERSED|
"""index: 4410, intensity: 3858.0, mobility: 0.965"""	-0.000317584	0.00900901	0.0728745	EFYPLYFFQF	generic|sp_Q8R0J4_TM134_MOUSE__chr19_1_4131267_4131444_ENSMUST00000171743__II_1047435_REVERSED	|generic|sp_Q8R0J4-2_TM134_MOUSE__chr19_1_4131267_4131444_ENSMUST00000171743__IP_1047418_REVERSED	|generic|IP_1047437_TX=10090_REVERSED	|generic|IP_1047444_TX=10090_REVERSED	|generic|IP_1047443_TX=10090_REVERSED	|generic|IP_1047429_TX=10090_REVERSED	|generic|sp_Q8R0J4-3_TM134_MOUSE__chr19_1_4131267_4131444_ENSMUST00000171743_REVERSED|
"""index: 5784, intensity: 2544.0, mobility: 1.045"""	-0.000846089	0.00947867	0.0731968	RRFPQSGSRLSYM	generic|IP_2522201_TX=10090_REVERSED|
"""index: 4341, intensity: 2772.0, mobility: 1.037"""	-0.00532822	0.00969977	0.0759907	ENLEEEFRKKQSKTRLTRNQFNHQGMPVDTTSIK	generic|tr_Q3V1Q3_Q3V1Q3_MOUSE_REVERSED	|generic|sp_Q80TL1_ADCY2_MOUSE_REVERSED|
"""index: 6917, intensity: 4339.0, mobility: 0.912"""	-0.0345023	0.0101243	0.0971103	DKYAPQIVVGH	generic|tr_E9PZI9_E9PZI9_MOUSE__II_1075151_REVERSED	|generic|tr_Q05D16_Q05D16_MOUSE__II_1075151_REVERSED	|generic|chr16_-1_45396955_45397212_ENSMUST00000167355_REVERSED	|generic|tr_Q80VX2_Q80VX2_MOUSE__chr16_-1_45392246_45392368_ENSMUST00000167355_REVERSED	|generic|tr_E9QMY1_E9QMY1_MOUSE_REVERSED	|generic|sp_O54901_OX2G_MOUSE_REVERSED|
"""index: 19833, intensity: 13442.0, mobility: 1.007"""	-0.038484	0.0105215	0.100424	FLVVPLMVAVNR	generic|tr_E9Q554_E9Q554_MOUSE_REVERSED	|generic|tr_Q8VGZ5_Q8VGZ5_MOUSE_REVERSED|
"""index: 10893, intensity: 12673.0, mobility: 1.163"""	-0.0462999	0.0108893	0.107252	LKLSCVCQMRKQVRSKEQASEKEQVGVSR	generic|IP_949109_TX=10090_REVERSED|
"""index: 12640, intensity: 5086.0, mobility: 0.924"""	-0.057011	0.0112816	0.117319	DSSILLDRHATRPDLTLDA	generic|tr_G3UYJ8_G3UYJ8_MOUSE_REVERSED	|generic|tr_A2RT81_A2RT81_MOUSE_REVERSED|
"""index: 19825, intensity: 3457.0, mobility: 0.836"""	-0.0618786	0.0117064	0.122171	WVDEVLELEKQH	generic|sp_Q9JJC6_RIPL1_MOUSE__chr5_-1_124503551_124503679_ENSMUST00000200202_REVERSED|
"""index: 14078, intensity: 4164.0, mobility: 0.938"""	-0.063805	0.0121567	0.124139	FVQYFQERL	generic|IP_3462186_TX=10090_REVERSED|
"""index: 9530, intensity: 4005.0, mobility: 0.884"""	-0.0640276	0.012573	0.124368	TKVQVLYSLS	generic|IP_1078304_TX=10090_REVERSED|
"""index: 8427, intensity: 5905.0, mobility: 0.888"""	-0.0669783	0.0130162	0.127441	MVESDASPHQVG	generic|chr6_1_107569024_107569116_ENSMUST00000049285_REVERSED|
"""index: 13638, intensity: 3597.0, mobility: 0.975"""	-0.0673239	0.0134409	0.127805	ESGFDGGAEKKSGKGGERSKK	generic|tr_B9EJ77_B9EJ77_MOUSE__chr2_1_59843827_59844123_ENSMUST00000147650__II_1008386_REVERSED	|generic|sp_Q0VGY8_TANC1_MOUSE__chr2_1_59843827_59844123_ENSMUST00000147650__II_1008386_REVERSED	|generic|tr_E9QAF9_E9QAF9_MOUSE__chr2_1_59843827_59844123_ENSMUST00000147650__II_1008386_REVERSED|
"""index: 5114, intensity: 2804.0, mobility: 0.953"""	-0.0707241	0.0138765	0.131435	ACNGTRKPKHHWGLRVKEYTMMRM	generic|IP_965610_TX=10090_REVERSED|
"""index: 7607, intensity: 5273.0, mobility: 0.847"""	-0.073246	0.0143113	0.134184	IEAVTADGSVLLSKEPGHGSHWSVR	generic|sp_Q63870_CO7A1_MOUSE__II_3456777_REVERSED|
"""index: 5397, intensity: 8713.0, mobility: 0.878"""	-0.0740568	0.0146602	0.135078	EIPPMRKMK	generic|IP_1106715_TX=10090_REVERSED|
"""index: 13188, intensity: 4455.0, mobility: 1.031"""	-0.082521	0.015091	0.14471	WAVNGEGDSSDKVEDELKSAAAKAVMK	generic|chr1_-1_186749132_186749281_ENSMUST00000162336_REVERSED|
"""index: 4482, intensity: 3106.0, mobility: 0.984"""	-0.0835293	0.0155211	0.145894	TPEDSPTTKQSRHLAQNESLPMKQYGYVTQDASPTAMQSGYFTQYSN	generic|tr_A0A0N4SUM5_A0A0N4SUM5_MOUSE_REVERSED|
"""index: 6203, intensity: 2635.0, mobility: 0.825"""	-0.0853316	0.0159645	0.148031	LPKPPIMGPHIPPIDMAPR	generic|tr_S4R294_S4R294_MOUSE__chr1_-1_162723106_162723174_ENSMUST00000182288__II_1027809_REVERSED	|generic|sp_Q3TLH4_PRC2C_MOUSE__chr1_-1_162723106_162723174_ENSMUST00000182288__II_1027809_REVERSED	|generic|sp_Q3TLH4-5_PRC2C_MOUSE__chr1_-1_162723106_162723174_ENSMUST00000182288__II_1027809_REVERSED	|generic|tr_S4R2J9_S4R2J9_MOUSE__chr1_-1_162723106_162723174_ENSMUST00000182288_REVERSED	|generic|tr_A0A0A0MQ79_A0A0A0MQ79_MOUSE__chr1_-1_162723106_162723174_ENSMUST00000182288_REVERSED|
"""index: 2692, intensity: 2895.0, mobility: 0.968"""	-0.0859907	0.0163067	0.148818	ITLVSDKARTMKMVSERH	generic|IP_3459262_TX=10090_REVERSED|
"""index: 3778, intensity: 2674.0, mobility: 1.082"""	-0.0918517	0.0167327	0.155972	TMLTNRTSTSPTTR	generic|IP_1124400_TX=10090_REVERSED|
"""index: 10551, intensity: 5131.0, mobility: 1.121"""	-0.0934366	0.0171579	0.157953	EELATVWKAGRDEQYLDLLETLKVSAE	generic|tr_E9PZY8_E9PZY8_MOUSE_REVERSED	|generic|sp_A2AIV2_VIR_MOUSE_REVERSED	|generic|sp_A2AIV2-2_VIR_MOUSE_REVERSED|
"""index: 15190, intensity: 504102.0, mobility: 0.884"""	-0.0954431	0.0175362	0.160489	AGTPDTFYAAEGFPYQDVTRDYYVRMEFD	generic|tr_Q6IQZ2_Q6IQZ2_MOUSE_REVERSED	|generic|sp_Q9DAY5_CF120_MOUSE_REVERSED	|generic|tr_Q05CC8_Q05CC8_MOUSE_REVERSED	|generic|tr_Q8BPF2_Q8BPF2_MOUSE_REVERSED|
"""index: 10877, intensity: 3020.0, mobility: 1.119"""	-0.0994838	0.0179746	0.165695	ELSRRQEHFAAPSKLPPMIGQSVLEER	generic|sp_Q8K4J6_MRTFA_MOUSE_REVERSED	|generic|tr_D3YUI2_D3YUI2_MOUSE_REVERSED	|generic|tr_A0A5F8MQ33_A0A5F8MQ33_MOUSE_REVERSED	|generic|tr_Q3U1I6_Q3U1I6_MOUSE_REVERSED	|generic|tr_A0A668KL76_A0A668KL76_MOUSE_REVERSED|
"""index: 6836, intensity: 3158.0, mobility: 0.826"""	-0.0997968	0.0183246	0.166104	WHKEWVLERTMVFC	generic|IP_966608_TX=10090_REVERSED|
"""index: 21022, intensity: 32939.0, mobility: 1.176"""	-0.105834	0.0187364	0.174144	KWSPEVDMDYLTTKR	generic|tr_A0A2R8VK23_A0A2R8VK23_MOUSE_REVERSED	|generic|tr_A0A0A0MQA2_A0A0A0MQA2_MOUSE_REVERSED	|generic|sp_Q6NS57_MABP1_MOUSE_REVERSED	|generic|sp_Q6NS57-2_MABP1_MOUSE_REVERSED|
"""index: 14363, intensity: 4094.0, mobility: 0.935"""	-0.109477	0.0190641	0.179139	ERDMHEPDEEMKELGKLYNQL	generic|sp_Q8R1U2_CGRE1_MOUSE__chr5_-1_30935874_30935951_ENSMUST00000202627__II_944449_REVERSED	|generic|tr_E9QPK1_E9QPK1_MOUSE__chr5_-1_30935874_30935951_ENSMUST00000202627__II_944449_REVERSED|
"""index: 10753, intensity: 5792.0, mobility: 0.857"""	-0.120183	0.0194637	0.194462	RVSLTDVSLGLRCGFGRH	generic|II_988083_TX=10090_REVERSED|
"""index: 2221, intensity: 3048.0, mobility: 0.826"""	-0.122572	0.0198704	0.198013	DKSYKIQRRCHYIEA	generic|sp_Q8BU88_RM22_MOUSE_REVERSED|
"""index: 728, intensity: 3453.0, mobility: 0.752"""	-0.12307	0.0202674	0.198761	ASIAGAAKV	generic|tr_A0A0R4J0W9_A0A0R4J0W9_MOUSE__II_3504550_REVERSED	|generic|sp_Q6DIA2_EX3L4_MOUSE_REVERSED|
"""index: 10718, intensity: 3837.0, mobility: 0.856"""	-0.125645	0.020654	0.202655	CMNQTGSCSDYHLWISFSKVLLPSKEFVQGCYVIEGSSK	generic|IP_3472410_TX=10090_REVERSED|
"""index: 20832, intensity: 3721.0, mobility: 1.076"""	-0.127394	0.0210572	0.205333	GLADAVVETAMRKEYFTRLKREDDVEILKQCGTTPFSI	generic|IP_989722_TX=10090_REVERSED|
"""index: 15669, intensity: 2916.0, mobility: 1.122"""	-0.128691	0.0214316	0.207337	DLIWLSSPTQALNQPQ	generic|IP_1065698_TX=10090_REVERSED|
"""index: 16368, intensity: 4109.0, mobility: 1.008"""	-0.132366	0.0218228	0.213094	FDEELDRALEFL	generic|tr_Q9CW96_Q9CW96_MOUSE__II_843733_REVERSED	|generic|tr_Q7TSB3_Q7TSB3_MOUSE__II_843733_REVERSED	|generic|tr_Q9D8U0_Q9D8U0_MOUSE__II_843733_REVERSED|
"""index: 11971, intensity: 3400.0, mobility: 1.097"""	-0.136562	0.0221938	0.219814	RSKPYPKNKCYRY	generic|tr_Q3THJ6_Q3THJ6_MOUSE__II_558247_REVERSED	|generic|tr_A0A1B0GXC3_A0A1B0GXC3_MOUSE__II_558247_REVERSED	|generic|sp_Q6ZWV3_RL10_MOUSE__II_558247_REVERSED	|generic|tr_I7HLV2_I7HLV2_MOUSE__II_558247_REVERSED	|generic|sp_P86048_RL10L_MOUSE__II_558247_REVERSED	|generic|tr_B7FAU6_B7FAU6_MOUSE__II_558247_REVERSED	|generic|II_836503_TX=10090_REVERSED	|generic|IP_836501_TX=10090_REVERSED	|generic|IP_855607_TX=10090_REVERSED	|generic|IP_3494808_TX=10090_REVERSED	|generic|IP_3504383_TX=10090_REVERSED	|generic|II_558236_TX=10090_REVERSED|
"""index: 2337, intensity: 2896.0, mobility: 0.896"""	-0.141272	0.0226109	0.227543	CVTRIINSKY	generic|IP_3503149_TX=10090_REVERSED|
"""index: 1777, intensity: 2616.0, mobility: 0.875"""	-0.145039	0.0229689	0.233871	LPAQQSRTTL	generic|sp_Q8VHY0-3_CSPG4_MOUSE__chr9_1_56892860_56893141_ENSMUST00000215666__II_3456274_REVERSED	|generic|sp_Q8VHY0_CSPG4_MOUSE__chr9_1_56896610_56896783_ENSMUST00000217052_REVERSED|
"""index: 10860, intensity: 6437.0, mobility: 1.140"""	-0.15502	0.0233051	0.251264	KEDALSKRERQESPLKSHPSKRGSSVSAPSPS	generic|tr_Q3TQI2_Q3TQI2_MOUSE__chrX_1_20851679_20851816_ENSMUST00000136451__II_836925_REVERSED	|generic|tr_E9Q0P8_E9Q0P8_MOUSE__chrX_1_20851679_20851816_ENSMUST00000136451__II_836925_REVERSED	|generic|sp_P04627_ARAF_MOUSE__chrX_1_20851679_20851816_ENSMUST00000136451__II_836944_REVERSED	|generic|tr_Q3UXR0_Q3UXR0_MOUSE__chrX_1_20851679_20851816_ENSMUST00000136451_REVERSED|
"""index: 22920, intensity: 9324.0, mobility: 1.135"""	-0.161244	0.0237288	0.262576	SLLSTTVAAPTGSGLGTGAPSVRALSR	generic|chr10_-1_116910278_116910376_ENSMUST00000020375_REVERSED	|generic|chr10_-1_116910137_116910376_ENSMUST00000020375_REVERSED|
"""index: 2417, intensity: 5490.0, mobility: 0.812"""	-0.161291	0.0241423	0.262664	PHVKYIAIQDCLEQK	generic|tr_F8WJA0_F8WJA0_MOUSE__chr2_-1_44997282_44997311_ENSMUST00000176438_REVERSED	|generic|tr_Q3TLR1_Q3TLR1_MOUSE__chr2_-1_44997282_44997311_ENSMUST00000176438_REVERSED	|generic|sp_Q9ESV0_DDX24_MOUSE__chr2_-1_44997282_44997311_ENSMUST00000176438_REVERSED	|generic|tr_Q3U7R4_Q3U7R4_MOUSE__chr2_-1_44997282_44997311_ENSMUST00000176438_REVERSED	|generic|tr_Q3UYV7_Q3UYV7_MOUSE__chr2_-1_44997282_44997311_ENSMUST00000176438_REVERSED	|generic|tr_A0A1Y7VKX7_A0A1Y7VKX7_MOUSE__chr2_-1_44997282_44997311_ENSMUST00000176438_REVERSED|
"""index: 17208, intensity: 4663.0, mobility: 0.906"""	-0.161662	0.0242881	0.263349	IFNENVLAK	generic|IP_871643_TX=10090_REVERSED	|generic|IP_870666_TX=10090_REVERSED	|generic|IP_871631_TX=10090_REVERSED|
"""index: 10592, intensity: 4410.0, mobility: 1.031"""	-0.171079	0.0246656	0.281186	NPSPMIKPVEGKNGPPLRQVWFNWNGMLNK	generic|IP_3497379_TX=10090_REVERSED|
"""index: 901, intensity: 5871.0, mobility: 0.835"""	-0.173169	0.0250522	0.285255	LLAPPLRCE	generic|IP_1073212_TX=10090_REVERSED|
"""index: 12152, intensity: 5144.0, mobility: 0.842"""	-0.175549	0.0254591	0.28994	YIAADKHK	generic|tr_E9Q1T9_E9Q1T9_MOUSE__chr2_1_166945716_166945793_ENSMUST00000169290__II_997915_REVERSED	|generic|tr_F6ZEW4_F6ZEW4_MOUSE__chr2_1_166945716_166945793_ENSMUST00000169290__II_997915_REVERSED	|generic|sp_Q9ERK4_XPO2_MOUSE__chr2_1_166945716_166945793_ENSMUST00000169290__II_997915_REVERSED	|generic|II_997904_TX=10090_REVERSED	|generic|II_997906_TX=10090_REVERSED	|generic|II_997913_TX=10090_REVERSED|
"""index: 8569, intensity: 152845.0, mobility: 1.094"""	-0.177046	0.0258765	0.29291	AVSLSSALTVTQKEETTVNASSAASASPKQKSYYFSCKHKKQSHGY	generic|sp_Q3U3D7_T131L_MOUSE__chr3_-1_83901342_83901464_ENSMUST00000199411__II_982695_REVERSED	|generic|sp_Q3U3D7-2_T131L_MOUSE__chr3_-1_83901342_83901464_ENSMUST00000199411__II_982695_REVERSED	|generic|sp_Q3U3D7-3_T131L_MOUSE__chr3_-1_83901342_83901464_ENSMUST00000199411__II_982695_REVERSED	|generic|tr_A0A0B4J1F5_A0A0B4J1F5_MOUSE__chr3_-1_83901342_83901464_ENSMUST00000199411__II_982695_REVERSED	|generic|II_982684_TX=10090_REVERSED|
"""index: 11858, intensity: 3258.0, mobility: 0.967"""	-0.177102	0.0262609	0.293022	LSGDLRAVNIQTEDFESSIWYLNRSVWDVALG	generic|tr_E9Q202_E9Q202_MOUSE__II_1009802_REVERSED	|generic|tr_A2API5_A2API5_MOUSE__chr2_-1_42323586_42323708_ENSMUST00000138700__II_1009802_REVERSED	|generic|sp_Q9JI18_LRP1B_MOUSE__chr2_-1_42323586_42323708_ENSMUST00000138700_REVERSED|
"""index: 16710, intensity: 8030.0, mobility: 1.024"""	-0.179957	0.0266778	0.298747	SVHSGSSGSSIPSKAKSSPPTGPVPKMPSALKDSGGPP	generic|sp_Q925J9_MED1_MOUSE__II_1127706_REVERSED	|generic|sp_Q925J9-4_MED1_MOUSE_REVERSED|
"""index: 15114, intensity: 2767.0, mobility: 0.885"""	-0.180756	0.0270833	0.30036	GLYPRVWQ	generic|IP_925417_TX=10090_REVERSED|
"""index: 8068, intensity: 6581.0, mobility: 1.110"""	-0.181573	0.0274314	0.302017	MMPIRLPTRQDLSFSEQKRTQYRDFPHKCKAKFFIYNL	generic|tr_E9QLL8_E9QLL8_MOUSE_REVERSED	|generic|tr_Q3UEP8_Q3UEP8_MOUSE_REVERSED	|generic|tr_H3BJV3_H3BJV3_MOUSE_REVERSED	|generic|tr_E9QK54_E9QK54_MOUSE_REVERSED|
"""index: 6146, intensity: 4365.0, mobility: 0.962"""	-0.183738	0.0278355	0.306436	LRTMGNYIEGRRHQGNSPINNYVNK	generic|tr_Q3UT63_Q3UT63_MOUSE__IP_3467402_REVERSED	|generic|IP_876156_TX=10090_REVERSED|
"""index: 13895, intensity: 3554.0, mobility: 1.073"""	-0.18468	0.0282158	0.308371	YLMRWAAWFAQSINACTRPNSRTALCLM	generic|IP_919381_TX=10090_REVERSED|
"""index: 12439, intensity: 3509.0, mobility: 0.852"""	-0.186943	0.0285478	0.313051	SPIQALEPVQHVNL	generic|IP_972259_TX=10090_REVERSED|
"""index: 11952, intensity: 3939.0, mobility: 0.880"""	-0.189622	0.028866	0.318644	KHQALGEEVEQLTYHEGPKK	generic|sp_O35423_SPYA_MOUSE_REVERSED	|generic|sp_O35423-2_SPYA_MOUSE_REVERSED|
"""index: 9793, intensity: 2504.0, mobility: 1.163"""	-0.192874	0.0292542	0.325513	AFGLASLSNWELHYQQNGQLRRRPRSHM	generic|IP_946294_TX=10090_REVERSED|
"""index: 13788, intensity: 3475.0, mobility: 1.023"""	-0.194608	0.0296418	0.32921	MTGAATREVIMRHVILPEMAALET	generic|IP_1022146_TX=10090_REVERSED|
"""index: 1112, intensity: 2558.0, mobility: 0.914"""	-0.197116	0.0300535	0.334596	ATPKGAPNITSL	generic|sp_P52963_E41LA_MOUSE_REVERSED|
"""index: 10188, intensity: 2526.0, mobility: 0.907"""	-0.198688	0.0304276	0.337995	ISMWFTLRWSGFRRK	generic|chr4_-1_132858452_132862964_ENSMUST00000030698__IP_954916_TX=10090_REVERSED|
"""index: 19624, intensity: 9273.0, mobility: 1.033"""	-0.202215	0.0308388	0.345684	VRDKLVQWHK	generic|IP_903866_TX=10090_REVERSED|
"""index: 2195, intensity: 2996.0, mobility: 1.015"""	-0.203013	0.0312115	0.347437	ESPAPPPFRPEER	generic|tr_Q9D0Q5_Q9D0Q5_MOUSE__IP_991910_REVERSED|
"""index: 13103, intensity: 4976.0, mobility: 0.917"""	-0.204845	0.0315703	0.351475	LELADQRKHFEEIDVLRLKK	generic|tr_A0A087WR13_A0A087WR13_MOUSE__IP_1039938_REVERSED|
"""index: 1232, intensity: 2655.0, mobility: 0.811"""	-0.206121	0.0319672	0.354298	LSVGTLPQP	generic|chr9_1_107947976_107948251_ENSMUST00000035700__IP_843486_TX=10090_REVERSED|
"""index: 5702, intensity: 4837.0, mobility: 0.909"""	-0.20631	0.0323241	0.354717	TIPAQPRSWR	generic|tr_A0A087WR50_A0A087WR50_MOUSE__chr1_-1_71637244_71637333_ENSMUST00000186613__II_1037262_REVERSED	|generic|tr_A0A087WSN6_A0A087WSN6_MOUSE__chr1_-1_71637244_71637333_ENSMUST00000186613__II_1037262_REVERSED	|generic|sp_P11276_FINC_MOUSE__chr1_-1_71637244_71637333_ENSMUST00000186613__II_1037262_REVERSED	|generic|tr_Q3TCF1_Q3TCF1_MOUSE__chr1_-1_71637244_71637333_ENSMUST00000186613__II_1037262_REVERSED	|generic|tr_B9EHT6_B9EHT6_MOUSE__chr1_-1_71637244_71637333_ENSMUST00000186613__II_1037262_REVERSED	|generic|tr_Q3UHL6_Q3UHL6_MOUSE__chr1_-1_71637244_71637333_ENSMUST00000186613__II_1037262_REVERSED	|generic|tr_Q3UGY5_Q3UGY5_MOUSE__chr1_-1_71637244_71637333_ENSMUST00000186613_REVERSED	|generic|tr_Q3TCL7_Q3TCL7_MOUSE__chr1_-1_71637244_71637333_ENSMUST00000186613_REVERSED	|generic|tr_B7ZNJ1_B7ZNJ1_MOUSE__chr1_-1_71637244_71637333_ENSMUST00000186613_REVERSED	|generic|tr_Q3UH17_Q3UH17_MOUSE__chr1_-1_71637244_71637333_ENSMUST00000186613_REVERSED	|generic|tr_Q3TBB4_Q3TBB4_MOUSE__chr1_-1_71637244_71637333_ENSMUST00000186613_REVERSED	|generic|tr_A0A087WS56_A0A087WS56_MOUSE__chr1_-1_71637244_71637333_ENSMUST00000186613_REVERSED	|generic|tr_Q3UHR1_Q3UHR1_MOUSE__chr1_-1_71637244_71637333_ENSMUST00000186613_REVERSED|
"""index: 10378, intensity: 4140.0, mobility: 1.138"""	-0.208761	0.0326797	0.360175	MRLLNVAFTGNAEYVINLFPPRGVKHGGM	generic|tr_I7HJI5_I7HJI5_MOUSE_REVERSED|
"""index: 6387, intensity: 17039.0, mobility: 0.840"""	-0.21116	0.0330747	0.36555	EASDLRAKVAELSDEK	generic|sp_Q922J3_CLIP1_MOUSE__chr5_-1_123590789_123590845_ENSMUST00000125340__II_931266_REVERSED	|generic|sp_Q922J3-2_CLIP1_MOUSE__chr5_-1_123590789_123590845_ENSMUST00000125340__II_931266_REVERSED	|generic|tr_D3Z2Z1_D3Z2Z1_MOUSE__chr5_-1_123590789_123590845_ENSMUST00000125340__II_931266_REVERSED	|generic|tr_F6RCU2_F6RCU2_MOUSE__chr5_-1_123590789_123590845_ENSMUST00000125340__II_931276_REVERSED	|generic|tr_F8WIA1_F8WIA1_MOUSE__chr5_-1_123590789_123590845_ENSMUST00000125340__II_931266_REVERSED	|generic|tr_Q8C0S5_Q8C0S5_MOUSE__chr5_-1_123641774_123641875_ENSMUST00000144121_REVERSED	|generic|tr_D3Z3M7_D3Z3M7_MOUSE__chr5_-1_123590789_123590845_ENSMUST00000125340_REVERSED|
"""index: 3364, intensity: 3420.0, mobility: 0.852"""	-0.211762	0.0334557	0.366903	EMAEMKEAR	generic|tr_Q768S5_Q768S5_MOUSE_REVERSED	|generic|sp_P47708_RP3A_MOUSE_REVERSED|
"""index: 14044, intensity: 5212.0, mobility: 0.937"""	-0.216717	0.0338637	0.378121	FVQYFQERL	generic|IP_3462186_TX=10090_REVERSED|
"""index: 8532, intensity: 39483.0, mobility: 0.910"""	-0.216976	0.0342717	0.378709	VPPQYAGAEGGGAGRGVGRQLWGDL	generic|sp_Q8R0Z5_MFRN2_MOUSE_REVERSED	|generic|tr_A0A494BAC6_A0A494BAC6_MOUSE_REVERSED|
"""index: 5504, intensity: 2800.0, mobility: 0.954"""	-0.217076	0.0346373	0.378938	HEAVLAKHINK	generic|sp_Q920B0_FRM4B_MOUSE__chr6_-1_97288360_97288458_ENSMUST00000203486__II_910209_REVERSED	|generic|sp_Q920B0-2_FRM4B_MOUSE__chr6_-1_97288360_97288458_ENSMUST00000203486__II_910209_REVERSED	|generic|tr_Q6ZQ04_Q6ZQ04_MOUSE__chr6_-1_97288360_97288458_ENSMUST00000203486__II_910209_REVERSED	|generic|tr_Q8C0E8_Q8C0E8_MOUSE__chr6_-1_97288360_97288458_ENSMUST00000203486_REVERSED	|generic|tr_Q8K0I1_Q8K0I1_MOUSE__chr6_-1_97288360_97288458_ENSMUST00000203486_REVERSED	|generic|tr_Q6PE61_Q6PE61_MOUSE__chr6_-1_97288360_97288458_ENSMUST00000203486_REVERSED|
"""index: 6742, intensity: 20135.0, mobility: 0.979"""	-0.220245	0.0349026	0.38618	LEAKTKEKLAKERLRLLSSQHAARVEEEK	generic|sp_E9Q309_CE350_MOUSE__II_1040927_REVERSED|
"""index: 12661, intensity: 3173.0, mobility: 1.169"""	-0.227684	0.0353084	0.403345	MRPGYGMPPNLSGSQALQ	generic|sp_B2RWS6_EP300_MOUSE__chr15_1_81640047_81640145_ENSMUST00000205816__II_1087171_REVERSED	|generic|tr_A0A0U1RNN6_A0A0U1RNN6_MOUSE_REVERSED|
"""index: 4015, intensity: 3977.0, mobility: 1.022"""	-0.22778	0.0356853	0.403569	YRYYNLHVMHI	generic|IP_1063067_TX=10090_REVERSED|
"""index: 10101, intensity: 2521.0, mobility: 0.896"""	-0.228066	0.0360908	0.404233	WRPLQLSACGAVPSMPR	generic|IP_1139556_TX=10090_REVERSED|
"""index: 17196, intensity: 5256.0, mobility: 0.919"""	-0.228753	0.0364668	0.405828	TTLLMIYPGK	generic|IP_3493742_TX=10090_REVERSED|
"""index: 4017, intensity: 33351.0, mobility: 0.853"""	-0.229892	0.036872	0.408478	SPPPQPVVGQPWKRVDQ	generic|sp_B2RQC6_PYR1_MOUSE__chr5_1_31059489_31059608_ENSMUST00000202967__II_944365_REVERSED	|generic|sp_B2RQC6-2_PYR1_MOUSE__chr5_1_31059489_31059608_ENSMUST00000202967__II_944365_REVERSED	|generic|tr_E9QAI5_E9QAI5_MOUSE__chr5_1_31059489_31059608_ENSMUST00000202967__II_944365_REVERSED	|generic|tr_Q6P9L1_Q6P9L1_MOUSE__chr5_1_31072332_31072391_ENSMUST00000201256__II_944365_REVERSED	|generic|tr_G3UWN2_G3UWN2_MOUSE__chr5_1_31059489_31059608_ENSMUST00000202967__II_944365_REVERSED	|generic|tr_Q80VF8_Q80VF8_MOUSE__chr5_1_31072332_31072391_ENSMUST00000201256_REVERSED	|generic|tr_F6S3Z3_F6S3Z3_MOUSE_REVERSED|
"""index: 5481, intensity: 6415.0, mobility: 0.877"""	-0.230691	0.037262	0.41034	HPKANAVVALSEPSHAAHH	generic|tr_Q3UGZ6_Q3UGZ6_MOUSE__II_869633_REVERSED	|generic|tr_F7BQE4_F7BQE4_MOUSE__II_869652_REVERSED	|generic|sp_Q8C033_ARHGA_MOUSE__II_869633_REVERSED	|generic|sp_Q8C033-2_ARHGA_MOUSE__II_869633_REVERSED|
"""index: 9865, intensity: 2743.0, mobility: 0.996"""	-0.231608	0.0376214	0.412479	QCESEKSQLAAEKEAVQAKMTEKAK	generic|tr_A0A140T8V9_A0A140T8V9_MOUSE_REVERSED	|generic|sp_Q8VDC1_FYCO1_MOUSE_REVERSED|
"""index: 1951, intensity: 3050.0, mobility: 0.770"""	-0.23214	0.0379645	0.413721	GPPPPPPPP	generic|sp_Q99PJ1-12_PCD15_MOUSE__II_1152339_REVERSED	|generic|sp_Q80YR4_ZN598_MOUSE__chr17_1_24680728_24680802_ENSMUST00000234988__II_3461576_REVERSED	|generic|sp_Q80YR4-2_ZN598_MOUSE__chr17_1_24680728_24680802_ENSMUST00000234988__II_3461576_REVERSED	|generic|sp_Q80YR4-3_ZN598_MOUSE__chr17_1_24680728_24680802_ENSMUST00000234988__II_3461576_REVERSED	|generic|tr_Q3TXX8_Q3TXX8_MOUSE__II_915139	|generic|tr_Q3TXX8_Q3TXX8_MOUSE__II_915139_REVERSED	|generic|tr_J3QNM3_J3QNM3_MOUSE__chr1_-1_181930674_181930754_ENSMUST00000195840__II_1028819	|generic|tr_Q3UQ99_Q3UQ99_MOUSE__II_915139	|generic|tr_Q3UQ99_Q3UQ99_MOUSE__II_915139_REVERSED	|generic|tr_E9QLZ9_E9QLZ9_MOUSE__chr1_-1_181930674_181930754_ENSMUST00000195840__II_1028819	|generic|tr_Q3UGK7_Q3UGK7_MOUSE__II_915139	|generic|tr_Q3UGK7_Q3UGK7_MOUSE__II_915139_REVERSED	|generic|sp_Q6P9Q4_FHOD1_MOUSE__II_859342	|generic|tr_A0A2I3BRQ7_A0A2I3BRQ7_MOUSE__chr15_-1_96414788_96414877_ENSMUST00000227069__II_3483093	|generic|tr_Q7TPN5_Q7TPN5_MOUSE__II_915139	|generic|tr_Q7TPN5_Q7TPN5_MOUSE__II_915139_REVERSED	|generic|tr_E9QKQ9_E9QKQ9_MOUSE__chr1_-1_181930674_181930754_ENSMUST00000195840__II_1028819	|generic|tr_Q3T9Z7_Q3T9Z7_MOUSE__II_954851_REVERSED	|generic|sp_Q6NXI6-2_RPRD2_MOUSE__chr3_-1_95790096_95790212_ENSMUST00000198741__II_977696_REVERSED	|generic|tr_A0A0A6YXB5_A0A0A6YXB5_MOUSE__II_1152336_REVERSED	|generic|tr_D3Z139_D3Z139_MOUSE__II_859065_REVERSED	|generic|tr_E9PVP4_E9PVP4_MOUSE__chr12_1_108683230_108683265_ENSMUST00000222048__II_3504210	|generic|sp_Q8BH43_WASF2_MOUSE__II_954851_REVERSED	|generic|tr_A0A0A6YWL3_A0A0A6YWL3_MOUSE__II_1152276_REVERSED	|generic|sp_Q3UR85_MYRF_MOUSE__chr19_-1_10223113_10223235_ENSMUST00000190922__II_1049632	|generic|sp_Q3UR85-2_MYRF_MOUSE__chr19_-1_10223113_10223235_ENSMUST00000190922__II_1049632	|generic|sp_Q3UR85-3_MYRF_MOUSE__chr19_-1_10223113_10223235_ENSMUST00000190922__II_1049643	|generic|tr_A0A0A6YW06_A0A0A6YW06_MOUSE__chr1_-1_181930674_181930754_ENSMUST00000195840__II_1028819	|generic|sp_Q14AX6_CDK12_MOUSE__chr13_-1_17739087_17739164_ENSMUST00000222359__II_1127685	|generic|sp_Q14AX6-3_CDK12_MOUSE__chr13_-1_17739087_17739164_ENSMUST00000222359__II_1127685	|generic|sp_Q8K0G8_ESRP2_MOUSE__II_859065_REVERSED	|generic|tr_E9Q159_E9Q159_MOUSE__II_1152336_REVERSED	|generic|tr_A0A0G2JFW6_A0A0G2JFW6_MOUSE__chr3_-1_95790096_95790212_ENSMUST00000198741__II_977696_REVERSED	|generic|tr_A0A1Y7VJA2_A0A1Y7VJA2_MOUSE__chr12_1_108683230_108683265_ENSMUST00000222048__II_3504211	|generic|tr_A0A140T8S2_A0A140T8S2_MOUSE__II_1152336_REVERSED	|generic|tr_Q3TH23_Q3TH23_MOUSE__II_859065_REVERSED	|generic|tr_F8WJB9_F8WJB9_MOUSE__chr12_1_108683230_108683265_ENSMUST00000222048__II_3504210	|generic|sp_Q99PJ1_PCD15_MOUSE__II_1152353_REVERSED	|generic|sp_Q99PJ1-2_PCD15_MOUSE__II_1152353_REVERSED	|generic|sp_Q99PJ1-4_PCD15_MOUSE__II_1152336_REVERSED	|generic|sp_Q99PJ1-5_PCD15_MOUSE__II_1152353_REVERSED	|generic|sp_Q99PJ1-6_PCD15_MOUSE__II_1152336_REVERSED	|generic|sp_Q99PJ1-7_PCD15_MOUSE__II_1152336_REVERSED	|generic|sp_P70429_EVL_MOUSE__chr12_1_108683230_108683265_ENSMUST00000222048__II_3504210	|generic|sp_P70429-2_EVL_MOUSE__chr12_1_108683230_108683265_ENSMUST00000222048__II_3504210	|generic|sp_Q99PJ1-8_PCD15_MOUSE__II_1152353_REVERSED	|generic|sp_Q99PJ1-9_PCD15_MOUSE__II_1152336_REVERSED	|generic|tr_A0A0A6YXC8_A0A0A6YXC8_MOUSE__chr1_-1_181930674_181930754_ENSMUST00000195840__II_1028819	|generic|sp_Q99PJ1-10_PCD15_MOUSE__II_1152336_REVERSED	|generic|sp_Q03173_ENAH_MOUSE__chr1_-1_181930674_181930754_ENSMUST00000195840__II_1028819	|generic|sp_Q03173-3_ENAH_MOUSE__chr1_-1_181930674_181930754_ENSMUST00000195840__II_1028819	|generic|sp_Q03173-4_ENAH_MOUSE__chr1_-1_181930674_181930754_ENSMUST00000195840__II_1028819	|generic|sp_Q03173-5_ENAH_MOUSE__chr1_-1_181930674_181930754_ENSMUST00000195840__II_1028819	|generic|sp_Q99PJ1-11_PCD15_MOUSE__II_1152336_REVERSED	|generic|sp_Q99PJ1-18_PCD15_MOUSE__II_1152336_REVERSED	|generic|sp_Q99PJ1-19_PCD15_MOUSE__II_1152336_REVERSED	|generic|sp_Q99PJ1-24_PCD15_MOUSE__II_1152336_REVERSED	|generic|sp_Q99PJ1-25_PCD15_MOUSE__II_1152347_REVERSED	|generic|sp_Q99PJ1-26_PCD15_MOUSE__II_1152336_REVERSED	|generic|tr_Q6PB99_Q6PB99_MOUSE__chr12_1_108683230_108683265_ENSMUST00000222048__II_3504210	|generic|tr_A0A0A6YY17_A0A0A6YY17_MOUSE__II_1152347_REVERSED	|generic|sp_Q03173-2_ENAH_MOUSE__II_1028819	|generic|sp_Q8CBH7_MARHB_MOUSE__II_1091368_REVERSED	|generic|IP_827256_TX=10090_REVERSED	|generic|IP_1102392_TX=10090_REVERSED	|generic|II_1050538_TX=10090_REVERSED	|generic|IP_1102405_TX=10090_REVERSED	|generic|IP_858763_TX=10090_REVERSED	|generic|IP_1119905_TX=10090_REVERSED	|generic|IP_864533_TX=10090_REVERSED	|generic|IP_3505138_TX=10090_REVERSED	|generic|II_1125665_TX=10090_REVERSED	|generic|tr_A0A2I3BQU5_A0A2I3BQU5_MOUSE__chr15_-1_96423513_96423584_ENSMUST00000227069	|generic|tr_Q3UBH2_Q3UBH2_MOUSE__chr19_-1_5279466_5279567_ENSMUST00000237781_REVERSED	|generic|sp_Q8VHQ2_SOCS7_MOUSE_REVERSED	|generic|tr_D3Z0K7_D3Z0K7_MOUSE_REVERSED	|generic|tr_Q3U3E7_Q3U3E7_MOUSE_REVERSED	|generic|tr_Q8CHG2_Q8CHG2_MOUSE__chr11_-1_99385419_99385448_ENSMUST00000103131_REVERSED	|generic|tr_A0A1B0GRU3_A0A1B0GRU3_MOUSE	|generic|tr_A0A1B0GRU3_A0A1B0GRU3_MOUSE_REVERSED	|generic|sp_Q05860_FMN1_MOUSE	|generic|sp_Q05860_FMN1_MOUSE	|generic|sp_Q05860_FMN1_MOUSE_REVERSED	|generic|sp_Q05860-2_FMN1_MOUSE	|generic|sp_Q05860-2_FMN1_MOUSE	|generic|sp_Q05860-2_FMN1_MOUSE_REVERSED	|generic|sp_Q05860-3_FMN1_MOUSE	|generic|sp_Q05860-3_FMN1_MOUSE	|generic|sp_Q05860-3_FMN1_MOUSE_REVERSED	|generic|chr19_-1_5293035_5293319_ENSMUST00000236014_REVERSED	|generic|sp_Q05860-5_FMN1_MOUSE	|generic|sp_Q05860-5_FMN1_MOUSE	|generic|sp_Q05860-5_FMN1_MOUSE_REVERSED	|generic|sp_Q05860-6_FMN1_MOUSE	|generic|sp_Q05860-6_FMN1_MOUSE	|generic|sp_Q05860-6_FMN1_MOUSE_REVERSED	|generic|tr_Q8BP69_Q8BP69_MOUSE__chr11_-1_99385419_99385448_ENSMUST00000103131_REVERSED	|generic|tr_Q8BKZ3_Q8BKZ3_MOUSE_REVERSED	|generic|tr_A0A0A6YVZ6_A0A0A6YVZ6_MOUSE	|generic|tr_Q6PHN2_Q6PHN2_MOUSE	|generic|sp_Q9QZ04_MAGL2_MOUSE_REVERSED	|generic|tr_A0A1W2P6X3_A0A1W2P6X3_MOUSE__chr11_1_103194683_103194832_ENSMUST00000021322_REVERSED	|generic|tr_Q3V386_Q3V386_MOUSE	|generic|tr_A0A286YCS6_A0A286YCS6_MOUSE_REVERSED	|generic|sp_Q9JL26_FMNL1_MOUSE__chr11_1_103194683_103194832_ENSMUST00000021322_REVERSED	|generic|tr_C9K0Z8_C9K0Z8_MOUSE__chr7_1_30415650_30415679_ENSMUST00000207982	|generic|sp_Q9JL26-2_FMNL1_MOUSE__chr11_1_103194683_103194832_ENSMUST00000021322_REVERSED	|generic|tr_E9QKR1_E9QKR1_MOUSE__chr1_-1_181930674_181930754_ENSMUST00000195840	|generic|tr_Q810T0_Q810T0_MOUSE__chr15_-1_96414788_96414877_ENSMUST00000227069	|generic|tr_Q9CS24_Q9CS24_MOUSE_REVERSED	|generic|sp_Q8C1S0_MED19_MOUSE__chr2_1_25054605_25054634_ENSMUST00000100334_REVERSED	|generic|tr_A0A494B9S9_A0A494B9S9_MOUSE_REVERSED	|generic|sp_Q6NXI6_RPRD2_MOUSE__chr3_-1_95790096_95790212_ENSMUST00000198741_REVERSED	|generic|tr_D3YXE6_D3YXE6_MOUSE_REVERSED	|generic|tr_Q9CSS1_Q9CSS1_MOUSE__chr15_-1_96414788_96414877_ENSMUST00000227069	|generic|tr_Q6ZPE9_Q6ZPE9_MOUSE__chr15_-1_96423513_96423584_ENSMUST00000227069	|generic|tr_Q3UJB0_Q3UJB0_MOUSE__chr19_-1_5279466_5279567_ENSMUST00000237781_REVERSED	|generic|tr_A0A5F8MPL0_A0A5F8MPL0_MOUSE	|generic|tr_A0A5F8MPL0_A0A5F8MPL0_MOUSE	|generic|tr_A0A5F8MPL0_A0A5F8MPL0_MOUSE_REVERSED	|generic|sp_Q6PEV3_WIPF2_MOUSE	|generic|sp_Q6PEV3_WIPF2_MOUSE_REVERSED	|generic|tr_E9PZM7_E9PZM7_MOUSE__chr15_-1_96423513_96423584_ENSMUST00000227069	|generic|sp_Q9CYT6_CAP2_MOUSE_REVERSED	|generic|tr_D3YZD0_D3YZD0_MOUSE__chr19_1_6372570_6372629_ENSMUST00000113485_REVERSED	|generic|tr_B7ZW99_B7ZW99_MOUSE	|generic|tr_B7ZW99_B7ZW99_MOUSE	|generic|tr_B7ZW99_B7ZW99_MOUSE_REVERSED	|generic|sp_Q8VHI6_WASF3_MOUSE	|generic|tr_Q9CW04_Q9CW04_MOUSE	|generic|sp_Q61345_FOXD1_MOUSE_REVERSED	|generic|chr10_-1_33624159_33624233_ENSMUST00000019920_REVERSED	|generic|tr_Q80VV6_Q80VV6_MOUSE_REVERSED	|generic|tr_A2AB60_A2AB60_MOUSE__chr11_1_103194683_103194832_ENSMUST00000021322_REVERSED	|generic|tr_D3YTR7_D3YTR7_MOUSE_REVERSED	|generic|sp_Q69Z61_PWP2A_MOUSE_REVERSED	|generic|sp_Q69Z61-2_PWP2A_MOUSE_REVERSED	|generic|tr_E9Q8K8_E9Q8K8_MOUSE	|generic|tr_E9Q8K8_E9Q8K8_MOUSE_REVERSED	|generic|tr_B9EHJ5_B9EHJ5_MOUSE	|generic|tr_B9EHJ5_B9EHJ5_MOUSE	|generic|tr_B9EHJ5_B9EHJ5_MOUSE_REVERSED	|generic|sp_Q6ZPZ3_ZC3H4_MOUSE	|generic|sp_Q6ZPZ3_ZC3H4_MOUSE_REVERSED	|generic|sp_Q6ZPZ3-2_ZC3H4_MOUSE	|generic|sp_Q6ZPZ3-2_ZC3H4_MOUSE_REVERSED	|generic|sp_Q9EQM3_NKX24_MOUSE	|generic|sp_O88703_HCN2_MOUSE__chr7_1_30415650_30415679_ENSMUST00000207982	|generic|sp_Q9DBD5_PELP1_MOUSE	|generic|tr_Q3UAI4_Q3UAI4_MOUSE__chr19_-1_5279466_5279567_ENSMUST00000237781_REVERSED	|generic|tr_Q8BZD7_Q8BZD7_MOUSE_REVERSED	|generic|tr_Q3TY82_Q3TY82_MOUSE__chr11_1_103194683_103194832_ENSMUST00000021322_REVERSED	|generic|sp_Q80Z10_ASTN2_MOUSE	|generic|sp_Q80Z10-2_ASTN2_MOUSE	|generic|tr_Q8CHD5_Q8CHD5_MOUSE__chr19_1_45518810_45518923_ENSMUST00000225662_REVERSED	|generic|sp_P10284_HXB4_MOUSE	|generic|sp_P10284_HXB4_MOUSE_REVERSED	|generic|sp_Q9QX96_SALL2_MOUSE__chr11_-1_99385419_99385448_ENSMUST00000103131_REVERSED	|generic|sp_Q80Z10-3_ASTN2_MOUSE	|generic|tr_A0A2I3BQV4_A0A2I3BQV4_MOUSE__chr11_-1_99385419_99385448_ENSMUST00000103131_REVERSED	|generic|sp_Q64213-3_SF01_MOUSE__chr19_1_6372570_6372629_ENSMUST00000113485_REVERSED	|generic|sp_Q69ZK9_NLGN2_MOUSE	|generic|sp_Q8CBH7-2_MARHB_MOUSE_REVERSED	|generic|tr_E9Q7P6_E9Q7P6_MOUSE	|generic|tr_E9Q7P6_E9Q7P6_MOUSE	|generic|tr_E9Q7P6_E9Q7P6_MOUSE_REVERSED	|generic|tr_A0A024CD92_A0A024CD92_MOUSE	|generic|tr_Q3UQU5_Q3UQU5_MOUSE_REVERSED	|generic|tr_Q80W39_Q80W39_MOUSE__chr19_-1_5279466_5279567_ENSMUST00000237781_REVERSED	|generic|tr_A0A571BEJ5_A0A571BEJ5_MOUSE	|generic|tr_A0A571BEJ5_A0A571BEJ5_MOUSE_REVERSED	|generic|tr_A0A571BEJ5_A0A571BEJ5_MOUSE_REVERSED	|generic|tr_Q3UK67_Q3UK67_MOUSE__chr19_1_6372570_6372629_ENSMUST00000113485_REVERSED	|generic|sp_D7PDD4_G6B_MOUSE_REVERSED|
"""index: 13740, intensity: 3407.0, mobility: 0.957"""	-0.235625	0.0383528	0.421871	STVAVLRWLR	generic|chr10_-1_127029595_127030512_ENSMUST00000152054_REVERSED|
"""index: 3322, intensity: 3166.0, mobility: 0.842"""	-0.236595	0.0387097	0.424145	LPTPHGRYP	generic|sp_Q8VCS0_PGRP2_MOUSE_REVERSED	|generic|tr_Q54A77_Q54A77_MOUSE_REVERSED	|generic|sp_Q8VCS0-2_PGRP2_MOUSE_REVERSED	|generic|sp_Q8VCS0-3_PGRP2_MOUSE_REVERSED	|generic|tr_A0A498WFR9_A0A498WFR9_MOUSE_REVERSED	|generic|tr_A2TJ61_A2TJ61_MOUSE_REVERSED	|generic|tr_A0A494BB01_A0A494BB01_MOUSE_REVERSED	|generic|tr_Q76L85_Q76L85_MOUSE_REVERSED|
"""index: 11369, intensity: 3013.0, mobility: 1.146"""	-0.237546	0.0391129	0.426379	SPSACPTYSSSMRKQLCLALLIALSASSPWAP	generic|chr9_-1_42035562_42037314_ENSMUST00000060989__IP_854097_TX=10090_REVERSED|
"""index: 3332, intensity: 3525.0, mobility: 0.841"""	-0.238768	0.0395161	0.42925	LPTVVEGPPE	generic|tr_B1AWG4_B1AWG4_MOUSE_REVERSED|
"""index: 21964, intensity: 3597.0, mobility: 0.921"""	-0.238774	0.0399033	0.429264	YHVQIVPGWS	generic|IP_1025531_TX=10090_REVERSED|
"""index: 1966, intensity: 2536.0, mobility: 0.874"""	-0.239923	0.0402739	0.431965	QIPHYFATR	generic|IP_2434080_TX=10090_REVERSED|
"""index: 13165, intensity: 4398.0, mobility: 0.868"""	-0.240356	0.0405949	0.432986	FSVVFVIKN	generic|tr_Q0IJ80_Q0IJ80_MOUSE_REVERSED	|generic|sp_P70227_ITPR3_MOUSE_REVERSED|
"""index: 6255, intensity: 3463.0, mobility: 1.109"""	-0.242888	0.0409639	0.43895	DDKGAHGESKASKLPEERSEEEGAEEEEGEGYP	generic|sp_Q9QY61_IRX4_MOUSE_REVERSED|
"""index: 2234, intensity: 2609.0, mobility: 0.941"""	-0.244268	0.041233	0.442208	IEEPRSQNQAL	generic|tr_R4GML2_R4GML2_MOUSE_REVERSED	|generic|sp_A2AU37_RD21L_MOUSE_REVERSED|
"""index: 10752, intensity: 2599.0, mobility: 0.911"""	-0.248589	0.0416333	0.452425	YWMNGMWILLQFQQSLSSL	generic|IP_926372_TX=10090_REVERSED|
"""index: 12695, intensity: 7902.0, mobility: 0.952"""	-0.248721	0.0420336	0.452737	QSADLGAVPPAQVMPQLQQQ	generic|sp_P56477_IRF5_MOUSE_REVERSED	|generic|tr_B2CC69_B2CC69_MOUSE_REVERSED|
"""index: 17644, intensity: 2883.0, mobility: 0.811"""	-0.249053	0.0424339	0.453522	AMSEHTHATT	generic|IP_836997_TX=10090_REVERSED	|generic|IP_837002_TX=10090_REVERSED|
"""index: 16834, intensity: 3563.0, mobility: 0.861"""	-0.249054	0.0428343	0.453525	AMPLGLTPLS	generic|IP_1108361_TX=10090_REVERSED|
"""index: 4238, intensity: 3102.0, mobility: 1.058"""	-0.249629	0.0432	0.454886	NWGPGGEQLPRQT	generic|tr_A0A0A0MQC2_A0A0A0MQC2_MOUSE__chr4_1_152114360_152114572_ENSMUST00000140085__II_951760_REVERSED	|generic|tr_A0A5F8MPI8_A0A5F8MPI8_MOUSE__chr4_1_152114360_152114572_ENSMUST00000140085__II_951760_REVERSED	|generic|sp_Q66T02_PKHG5_MOUSE__chr4_1_152114360_152114572_ENSMUST00000140085__II_951760_REVERSED	|generic|tr_B1AS67_B1AS67_MOUSE__chr4_1_152114360_152114572_ENSMUST00000140085__II_951760_REVERSED	|generic|sp_Q66T02-2_PKHG5_MOUSE__chr4_1_152114360_152114572_ENSMUST00000140085_REVERSED|
"""index: 16844, intensity: 12645.0, mobility: 0.962"""	-0.250886	0.0436	0.457865	YEKRKQSRL	generic|tr_Q8BXD8_Q8BXD8_MOUSE_REVERSED	|generic|tr_Q6PFC0_Q6PFC0_MOUSE_REVERSED	|generic|tr_A2ABG4_A2ABG4_MOUSE_REVERSED|
"""index: 10918, intensity: 3154.0, mobility: 1.116"""	-0.251343	0.044	0.45895	LHYMIYLLNMLKSTMLWFYTNKQSIISI	generic|IP_3483837_TX=10090_REVERSED|
"""index: 3850, intensity: 3612.0, mobility: 0.997"""	-0.251456	0.0443645	0.459216	QDIWDCRDRLQG	generic|tr_A0A087WSP0_A0A087WSP0_MOUSE__chr1_1_34161097_34161162_ENSMUST00000183331__II_1042653_REVERSED	|generic|sp_Q91ZU6-4_DYST_MOUSE__chr1_1_34161097_34161162_ENSMUST00000183331__II_1042653_REVERSED	|generic|tr_Q6ZQ59_Q6ZQ59_MOUSE_REVERSED	|generic|tr_E9Q9X1_E9Q9X1_MOUSE__chr1_1_34161097_34161162_ENSMUST00000183331_REVERSED	|generic|tr_S4R1P5_S4R1P5_MOUSE__chr1_1_34161097_34161162_ENSMUST00000183331_REVERSED	|generic|sp_Q91ZU6_DYST_MOUSE__chr1_1_34161097_34161162_ENSMUST00000183331_REVERSED	|generic|sp_Q91ZU6-2_DYST_MOUSE__chr1_1_34161097_34161162_ENSMUST00000183331_REVERSED	|generic|sp_Q91ZU6-3_DYST_MOUSE__chr1_1_34161097_34161162_ENSMUST00000183331_REVERSED|
"""index: 16350, intensity: 24847.0, mobility: 0.986"""	-0.25314	0.0447463	0.463211	WQHRTKKGK	generic|tr_Q8BV31_Q8BV31_MOUSE_REVERSED	|generic|tr_Q9CT56_Q9CT56_MOUSE_REVERSED	|generic|sp_Q80YS6_AFAP1_MOUSE_REVERSED	|generic|tr_E9Q8X9_E9Q8X9_MOUSE_REVERSED|
"""index: 507, intensity: 2572.0, mobility: 0.872"""	-0.253504	0.0451278	0.464076	MTSRASAPVET	generic|tr_Q3UWD0_Q3UWD0_MOUSE_REVERSED	|generic|tr_A0A0R4J043_A0A0R4J043_MOUSE_REVERSED	|generic|sp_P28825_MEP1A_MOUSE_REVERSED|
"""index: 14088, intensity: 4884.0, mobility: 0.941"""	-0.254292	0.0454183	0.465945	FVQYFQERL	generic|IP_3462186_TX=10090_REVERSED|
"""index: 10266, intensity: 3992.0, mobility: 1.007"""	-0.257513	0.0457803	0.473599	SKPQCVPPAAAPVAVAGFFLQHQYILMCLHV	generic|II_3507218_TX=10090_REVERSED|
"""index: 1720, intensity: 14263.0, mobility: 0.909"""	-0.259806	0.0461783	0.479052	FIKIQRRLNHTYTMPAQTCRH	generic|IP_942786_TX=10090_REVERSED|
"""index: 12265, intensity: 24179.0, mobility: 0.806"""	-0.260517	0.046447	0.480746	TFPGLVRP	generic|IP_1015995_TX=10090_REVERSED|
"""index: 5658, intensity: 2857.0, mobility: 1.203"""	-0.262957	0.0467883	0.486556	RKAPCCDAVVFAQRQLPGFAQRRHAGAHM	generic|IP_1017160_TX=10090_REVERSED|
"""index: 1948, intensity: 3264.0, mobility: 0.831"""	-0.26387	0.0471848	0.48873	EQASPPVPSTQERSPRSSDQ	generic|sp_Q6PGN3_DCLK2_MOUSE__chr3_-1_86805575_86805664_ENSMUST00000192773__II_982391_REVERSED	|generic|sp_Q6PGN3-2_DCLK2_MOUSE__chr3_-1_86805575_86805664_ENSMUST00000192773__II_982391_REVERSED	|generic|sp_Q6PGN3-3_DCLK2_MOUSE__chr3_-1_86805575_86805664_ENSMUST00000192773__II_982391_REVERSED|
"""index: 14282, intensity: 3774.0, mobility: 0.798"""	-0.263919	0.0474496	0.488849	KKELASFLQLPSSPKG	generic|II_845957_TX=10090_REVERSED	|generic|tr_B9EKT8_B9EKT8_MOUSE_REVERSED	|generic|sp_Q6ZQ06_CE162_MOUSE_REVERSED	|generic|tr_Q05DS8_Q05DS8_MOUSE_REVERSED|
"""index: 10841, intensity: 9062.0, mobility: 1.131"""	-0.266549	0.0478261	0.495119	KRPMDKSCYLYLFKNMQSTALRDRIEL	generic|tr_A0A1Y7VNP1_A0A1Y7VNP1_MOUSE__chr12_-1_105626174_105626347_ENSMUST00000220960__II_3471074_REVERSED	|generic|sp_Q80XK6_ATG2B_MOUSE__chr12_-1_105660996_105661238_ENSMUST00000221568_REVERSED|
"""index: 5218, intensity: 2754.0, mobility: 0.782"""	-0.267263	0.0480883	0.496822	STSLTGNVYVKLGEK	generic|tr_B2RXV6_B2RXV6_MOUSE_REVERSED	|generic|sp_Q80T32_AGRD1_MOUSE_REVERSED|
"""index: 15852, intensity: 5359.0, mobility: 0.893"""	-0.270262	0.0484825	0.503978	LSRIKWAVLISYSQYKNLWWLSR	generic|IP_3467104_TX=10090_REVERSED|
"""index: 14241, intensity: 2698.0, mobility: 1.174"""	-0.270348	0.0488766	0.504183	LLTMLDSSCLVISGSHFG	generic|IP_1045015_TX=10090_REVERSED|
"""index: 13224, intensity: 3638.0, mobility: 1.220"""	-0.270444	0.0492708	0.504414	WRHNPCHLLLMDAHHHLA	generic|IP_1005706_TX=10090_REVERSED|
"""index: 13137, intensity: 4033.0, mobility: 1.056"""	-0.270817	0.0496258	0.505304	QRPMDFQLLVPHM	generic|IP_3493617_TX=10090_REVERSED|
"""index: 9907, intensity: 7562.0, mobility: 1.132"""	-0.271455	0.0500197	0.506827	IMAETPPASRVMWQPFRAPRAVTQTPTPNTP	generic|IP_873451_TX=10090_REVERSED|
"""index: 14676, intensity: 3334.0, mobility: 1.034"""	-0.271996	0.0503937	0.508118	WLRGGAGLGKMLESYFSSLGGIS	generic|sp_Q9JI39_ABCBA_MOUSE_REVERSED|
"""index: 1170, intensity: 3047.0, mobility: 0.767"""	-0.272191	0.0507674	0.508584	IDDARVGP	generic|sp_Q80T14_FRAS1_MOUSE_REVERSED|
"""index: 7253, intensity: 4664.0, mobility: 1.001"""	-0.272317	0.051161	0.508885	DYEYSKEQHHLRQHEVLYSTHCFDSGCVTCKCSM	generic|tr_Q9CZP3_Q9CZP3_MOUSE__chr5_1_145244783_145244959_ENSMUST00000199322_REVERSED	|generic|tr_Q6P9P9_Q6P9P9_MOUSE__chr5_1_145244783_145244959_ENSMUST00000199322_REVERSED	|generic|tr_Q5DTG8_Q5DTG8_MOUSE__chr5_1_145244783_145244959_ENSMUST00000199322_REVERSED|
"""index: 13273, intensity: 3428.0, mobility: 0.951"""	-0.272568	0.0515342	0.509485	NASTVKMWIIYRLVTHVFSDLIPISGS	generic|II_997144_TX=10090_REVERSED	|generic|sp_Q61114_BPIB1_MOUSE_REVERSED|
"""index: 5844, intensity: 4447.0, mobility: 1.130"""	-0.273463	0.0518257	0.511622	KFSDAQQEKAHKDKATKFESFFEEEYERIAEISESSNGKGTVV	generic|tr_Q80TX7_Q80TX7_MOUSE__chr16_1_29616666_29616695_ENSMUST00000160475_REVERSED|
"""index: 12121, intensity: 4408.0, mobility: 0.910"""	-0.274861	0.0522183	0.514963	DEMKRKFEKLLKLCRVMVDTGKKTKCPG	generic|tr_Q3UQ70_Q3UQ70_MOUSE__chr7_-1_125674053_125674124_ENSMUST00000205444__II_880518_REVERSED	|generic|tr_Q3UY03_Q3UY03_MOUSE__chr7_-1_125674053_125674124_ENSMUST00000205444__II_880518_REVERSED	|generic|tr_Q3UTP3_Q3UTP3_MOUSE__chr7_-1_125667990_125668091_ENSMUST00000205444__II_880518_REVERSED	|generic|tr_Q3UHL0_Q3UHL0_MOUSE__chr7_-1_125651859_125651918_ENSMUST00000206183_REVERSED	|generic|tr_Q3UPZ9_Q3UPZ9_MOUSE__chr7_-1_125667990_125668091_ENSMUST00000205444_REVERSED	|generic|sp_Q8K284_TF3C1_MOUSE__chr7_-1_125651859_125651918_ENSMUST00000206183_REVERSED	|generic|sp_Q8K284-2_TF3C1_MOUSE__chr7_-1_125651859_125651918_ENSMUST00000206183_REVERSED	|generic|tr_A0A0U1RPD8_A0A0U1RPD8_MOUSE__chr7_-1_125651859_125651918_ENSMUST00000206183_REVERSED|
"""index: 9052, intensity: 3590.0, mobility: 1.029"""	-0.27513	0.0525903	0.515605	DKFVNMVSDSLILTVYLSHAE	generic|tr_E9QLJ3_E9QLJ3_MOUSE__chr5_1_118671015_118671101_ENSMUST00000201614__II_937578_REVERSED	|generic|sp_Q6JPI3_MD13L_MOUSE__chr5_1_118671015_118671101_ENSMUST00000201614__II_937578_REVERSED	|generic|tr_A0A0J9YUA8_A0A0J9YUA8_MOUSE__chr5_1_118671015_118671101_ENSMUST00000201614_REVERSED	|generic|tr_Q6GQS5_Q6GQS5_MOUSE__chr5_1_118761292_118761402_ENSMUST00000202538_REVERSED|
"""index: 6783, intensity: 5265.0, mobility: 0.878"""	-0.275841	0.0528997	0.517303	QKLMQADKKAVVGEEFLL	generic|IP_927904_TX=10090_REVERSED|
"""index: 12844, intensity: 2861.0, mobility: 0.921"""	-0.278055	0.053125	0.522596	WLHLHAFGWPPEEFH	generic|IP_1011982_TX=10090_REVERSED|
"""index: 13986, intensity: 106373.0, mobility: 0.940"""	-0.281473	0.053453	0.530767	QMENIHSAVKEMAKLAETLHYH	generic|II_3460612_TX=10090_REVERSED	|generic|sp_Q6ZPF3_TIAM2_MOUSE__chr17_1_3518450_3518728_ENSMUST00000227405_REVERSED	|generic|sp_Q6ZPF3-2_TIAM2_MOUSE__chr17_1_3518450_3518728_ENSMUST00000227405_REVERSED	|generic|sp_Q6ZPF3-3_TIAM2_MOUSE__chr17_1_3518450_3518728_ENSMUST00000227405_REVERSED	|generic|tr_A0A2X0SSQ6_A0A2X0SSQ6_MOUSE__chr17_1_3518450_3518728_ENSMUST00000227405_REVERSED|
"""index: 7303, intensity: 3745.0, mobility: 0.888"""	-0.282285	0.0536756	0.532708	YSVTCATGLTHVLVHQHDQKTQ	generic|IP_1072146_TX=10090_REVERSED|
"""index: 13334, intensity: 3965.0, mobility: 0.874"""	-0.284707	0.0540646	0.538494	RPWCELGLPHGPPPPFR	generic|IP_927884_TX=10090_REVERSED|
"""index: 17094, intensity: 4341.0, mobility: 0.882"""	-0.285087	0.0544112	0.539402	YGSSAMVLFFR	generic|tr_B2RRB7_B2RRB7_MOUSE_REVERSED	|generic|sp_Q497L8-2_S22AG_MOUSE_REVERSED|
"""index: 18978, intensity: 2867.0, mobility: 0.907"""	-0.285781	0.0547573	0.541058	SLSLYKSQNYALIWMHLL	generic|IP_826330_TX=10090_REVERSED|
"""index: 20170, intensity: 9345.0, mobility: 0.969"""	-0.287868	0.0550601	0.546039	YLNQEKKKQ	generic|II_1065325_TX=10090_REVERSED|
"""index: 13505, intensity: 4448.0, mobility: 0.979"""	-0.28928	0.0554478	0.549407	LKLINMLKKKWFAEMGVLQLLCYRF	generic|chr6_1_58870159_58873783_ENSMUST00000031823__IP_920003_TX=10090_REVERSED	|generic|chr6_1_58868760_58873783_ENSMUST00000031823__IP_920003_TX=10090_REVERSED|
"""index: 5794, intensity: 4530.0, mobility: 0.869"""	-0.289382	0.0557276	0.549648	KRMHVSLYHKWKTVYGCETCMYDK	generic|tr_Q925J4_Q925J4_MOUSE__chr1_-1_74566878_74567120_ENSMUST00000156613__II_1036811_REVERSED	|generic|sp_G5E869_ZN142_MOUSE__chr1_-1_74566878_74567120_ENSMUST00000156613__II_1036811_REVERSED	|generic|sp_G5E869-2_ZN142_MOUSE__chr1_-1_74566878_74567120_ENSMUST00000156613__II_1036811_REVERSED	|generic|sp_G5E869-3_ZN142_MOUSE__chr1_-1_74566878_74567120_ENSMUST00000156613__II_1036811_REVERSED	|generic|tr_Q925J5_Q925J5_MOUSE__chr1_-1_74566878_74567120_ENSMUST00000156613_REVERSED	|generic|tr_Q6PAR8_Q6PAR8_MOUSE_REVERSED|
"""index: 15263, intensity: 2979.0, mobility: 0.914"""	-0.291981	0.0561146	0.555834	ILFSALPWLSPSLTPGKTK	generic|IP_1119094_TX=10090_REVERSED|
"""index: 17665, intensity: 3169.0, mobility: 1.027"""	-0.292471	0.0565015	0.557001	NKWIMPRPLSW	generic|IP_876207_TX=10090_REVERSED|
"""index: 3099, intensity: 4457.0, mobility: 0.838"""	-0.292661	0.0568885	0.55745	ISDLSSIYK	generic|chr15_1_79029278_79029403_ENSMUST00000180086_REVERSED|
"""index: 2641, intensity: 2746.0, mobility: 1.203"""	-0.292946	0.0572534	0.558128	ANAAPSDDKVMSEPGSPSHPM	generic|tr_Q8C308_Q8C308_MOUSE_REVERSED|
"""index: 16807, intensity: 4205.0, mobility: 0.783"""	-0.293156	0.057529	0.558628	EQKHMEINLGYSMEYYMVYHRQMETK	generic|tr_D3Z1A4_D3Z1A4_MOUSE_REVERSED|
"""index: 10572, intensity: 4598.0, mobility: 0.941"""	-0.296721	0.0578481	0.567079	KMKNIFMTNEI	generic|tr_Q6P3F1_Q6P3F1_MOUSE__II_772140_REVERSED	|generic|tr_E9QAR1_E9QAR1_MOUSE__II_906046_REVERSED	|generic|tr_E9QAR4_E9QAR4_MOUSE__II_906046_REVERSED	|generic|tr_E9QAR6_E9QAR6_MOUSE__II_772140_REVERSED	|generic|tr_D3YX49_D3YX49_MOUSE__II_906046_REVERSED	|generic|tr_E9Q1A5_E9Q1A5_MOUSE__II_772140_REVERSED	|generic|tr_Q3U1E7_Q3U1E7_MOUSE__II_906046_REVERSED	|generic|IP_949898_TX=10090_REVERSED	|generic|II_906060_TX=10090_REVERSED	|generic|II_906061_TX=10090_REVERSED	|generic|tr_Q8C3E0_Q8C3E0_MOUSE_REVERSED	|generic|tr_D3Z517_D3Z517_MOUSE_REVERSED|
"""index: 4219, intensity: 6942.0, mobility: 0.973"""	-0.297662	0.0582337	0.569304	MKVDWADKEENPFSKAMNFHREGPK	generic|tr_B7ZNJ0_B7ZNJ0_MOUSE__chr12_-1_21361655_21361777_ENSMUST00000127974__II_3442882_REVERSED	|generic|tr_Q3UEW9_Q3UEW9_MOUSE__chr12_-1_21361655_21361777_ENSMUST00000127974__II_1119363_REVERSED	|generic|sp_Q9Z0F8_ADA17_MOUSE__chr12_-1_21361655_21361777_ENSMUST00000127974__II_3442882_REVERSED	|generic|tr_E9PXU2_E9PXU2_MOUSE__chr12_-1_21361655_21361777_ENSMUST00000127974__II_3442882_REVERSED	|generic|tr_Q3UV09_Q3UV09_MOUSE__chr12_-1_21361655_21361777_ENSMUST00000127974_REVERSED	|generic|tr_B2RRI4_B2RRI4_MOUSE__chr12_-1_21361655_21361777_ENSMUST00000127974_REVERSED	|generic|sp_Q9Z0F8-2_ADA17_MOUSE__chr12_-1_21361655_21361777_ENSMUST00000127974_REVERSED	|generic|tr_Q3UEC0_Q3UEC0_MOUSE__chr12_-1_21361655_21361777_ENSMUST00000127974_REVERSED	|generic|tr_B2RRI1_B2RRI1_MOUSE__chr12_-1_21361655_21361777_ENSMUST00000127974_REVERSED	|generic|tr_Q3UNK7_Q3UNK7_MOUSE__chr12_-1_21361655_21361777_ENSMUST00000127974_REVERSED|
"""index: 2680, intensity: 3102.0, mobility: 0.942"""	-0.298058	0.0585968	0.570241	APLRQCMPQLH	generic|IP_1134448_TX=10090_REVERSED|
"""index: 6087, intensity: 4152.0, mobility: 0.851"""	-0.299517	0.0589823	0.573684	ATEFQKYE	generic|tr_A0A3Q4EGJ0_A0A3Q4EGJ0_MOUSE_REVERSED	|generic|tr_Q149E7_Q149E7_MOUSE_REVERSED	|generic|tr_Q8R0L3_Q8R0L3_MOUSE_REVERSED	|generic|tr_B8JJZ7_B8JJZ7_MOUSE_REVERSED	|generic|tr_Q3UX68_Q3UX68_MOUSE_REVERSED	|generic|tr_Q149E8_Q149E8_MOUSE_REVERSED|
"""index: 5744, intensity: 4391.0, mobility: 1.046"""	-0.300125	0.0593678	0.575117	YPVCRFAVGLGDREPLPPVKEM	generic|IP_1098364_TX=10090_REVERSED|
"""index: 5409, intensity: 2728.0, mobility: 0.815"""	-0.300371	0.0597303	0.575695	KERMPAGHALSDHVS	generic|sp_Q8K004_SPAT2_MOUSE_REVERSED	|generic|tr_Q80TS6_Q80TS6_MOUSE_REVERSED|
"""index: 7490, intensity: 6396.0, mobility: 0.943"""	-0.300898	0.0599769	0.576936	HGSMVMGGELAVHKSQDAKREKVPM	generic|IP_3455142_TX=10090_REVERSED|
"""index: 20590, intensity: 3493.0, mobility: 1.179"""	-0.30495	0.060315	0.586439	ERLYKYAQQADAETEFTIFWNDNYAFECNIF	generic|sp_Q6A0A2_LAR4B_MOUSE__chr13_1_9170655_9170942_ENSMUST00000189330_REVERSED	|generic|sp_Q6A0A2-2_LAR4B_MOUSE__chr13_1_9170655_9170942_ENSMUST00000189330_REVERSED	|generic|sp_Q6A0A2-3_LAR4B_MOUSE__chr13_1_9170655_9170942_ENSMUST00000189330_REVERSED|
"""index: 18346, intensity: 3517.0, mobility: 0.925"""	-0.305932	0.0606526	0.588731	TSVSMKDKIR	generic|sp_Q07456_AMBP_MOUSE_REVERSED|
"""index: 12610, intensity: 2529.0, mobility: 0.861"""	-0.306552	0.0609896	0.590179	PVTTDCKLIGSQVSMKLH	generic|chr5_-1_143507387_143508124_ENSMUST00000080537__IP_932527_TX=10090_REVERSED|
"""index: 12723, intensity: 5589.0, mobility: 0.840"""	-0.306986	0.0613497	0.591189	FPALETHL	generic|tr_G5E8B4_G5E8B4_MOUSE_REVERSED	|generic|sp_Q6UGQ3_SG2B2_MOUSE_REVERSED	|generic|tr_D2XZ37_D2XZ37_MOUSE_REVERSED|
"""index: 7759, intensity: 5640.0, mobility: 0.953"""	-0.30751	0.0616386	0.592408	DLEGSDGLVRKT	generic|tr_F7D6J5_F7D6J5_MOUSE__chr15_1_100957060_100957122_ENSMUST00000202349_REVERSED	|generic|tr_A0A0R5RP22_A0A0R5RP22_MOUSE__chr15_1_100957060_100957122_ENSMUST00000202349_REVERSED	|generic|tr_F7D6K4_F7D6K4_MOUSE__chr15_1_100957060_100957122_ENSMUST00000202349_REVERSED	|generic|tr_F6U329_F6U329_MOUSE__chr15_1_100957060_100957122_ENSMUST00000202349_REVERSED	|generic|tr_A0A0J9YUW5_A0A0J9YUW5_MOUSE__chr15_1_100957060_100957122_ENSMUST00000202349_REVERSED	|generic|sp_Q9WTU3_SCN8A_MOUSE__chr15_1_100957060_100957122_ENSMUST00000202349_REVERSED	|generic|sp_Q9WTU3-2_SCN8A_MOUSE__chr15_1_100957060_100957122_ENSMUST00000202349_REVERSED	|generic|sp_Q9WTU3-3_SCN8A_MOUSE__chr15_1_100957060_100957122_ENSMUST00000202349_REVERSED	|generic|sp_Q9WTU3-5_SCN8A_MOUSE__chr15_1_100957060_100957122_ENSMUST00000202349_REVERSED|
"""index: 1923, intensity: 3428.0, mobility: 0.925"""	-0.30868	0.0620214	0.595127	TVTLSTNNPRQ	generic|chr6_1_21216507_21216794_ENSMUST00000081542__IP_915381_TX=10090_REVERSED|
"""index: 15000, intensity: 5536.0, mobility: 0.861"""	-0.309335	0.0624043	0.596646	FLVSMHLR	generic|chr12_1_111824865_111825578_ENSMUST00000221375__IP_3505040_TX=10090_REVERSED	|generic|IP_3471132_TX=10090_REVERSED	|generic|IP_3505037_TX=10090_REVERSED|
"""index: 10018, intensity: 3139.0, mobility: 0.879"""	-0.309728	0.0627631	0.597557	FSISKQHMVMNTLMKP	generic|tr_Q8VEV0_Q8VEV0_MOUSE_REVERSED|
"""index: 1924, intensity: 2641.0, mobility: 0.875"""	-0.310037	0.0631217	0.598271	LTPTAGLPRPHPCRACL	generic|IP_1048602_TX=10090_REVERSED|
"""index: 9766, intensity: 2709.0, mobility: 0.878"""	-0.310518	0.0635042	0.599385	SNIAAVLELR	generic|tr_K7U6K0_K7U6K0_MOUSE_REVERSED	|generic|tr_A0A075B5P7_A0A075B5P7_MOUSE_REVERSED	|generic|sp_P18524_HVM53_MOUSE_REVERSED	|generic|tr_K7T9F6_K7T9F6_MOUSE_REVERSED	|generic|tr_K7TDT3_K7TDT3_MOUSE_REVERSED	|generic|tr_A0A0A6YVX8_A0A0A6YVX8_MOUSE_REVERSED	|generic|tr_X5J4D5_X5J4D5_MOUSE_REVERSED|
"""index: 11658, intensity: 3205.0, mobility: 0.879"""	-0.311304	0.0638623	0.6012	MVIRVQKND	generic|sp_Q9ERU9_RBP2_MOUSE__chr10_1_58452014_58452055_ENSMUST00000219332_REVERSED|
"""index: 17947, intensity: 3068.0, mobility: 0.931"""	-0.312841	0.0641956	0.604741	KKMTTMMKR	generic|IP_1121620_TX=10090_REVERSED|
"""index: 16490, intensity: 2972.0, mobility: 1.122"""	-0.312976	0.0645778	0.605052	DIVPQNDYFDILTWPIDEKMYEEQELKFVHLNFQQQLK	generic|tr_E9Q1F5_E9Q1F5_MOUSE__II_3499973_REVERSED	|generic|tr_Q8BWY8_Q8BWY8_MOUSE__II_3499973_REVERSED|
"""index: 12104, intensity: 2550.0, mobility: 1.092"""	-0.313718	0.0649351	0.606756	EVLQAQMDNLEKQHK	generic|tr_Q3TBE0_Q3TBE0_MOUSE__II_3463717_REVERSED	|generic|sp_P70335_ROCK1_MOUSE__chr18_-1_10136092_10136130_ENSMUST00000234610__II_3451075_REVERSED	|generic|sp_P70335-2_ROCK1_MOUSE__chr18_-1_10136092_10136130_ENSMUST00000234610__II_3451075_REVERSED	|generic|tr_A0A3Q4EGR2_A0A3Q4EGR2_MOUSE__chr18_-1_10136092_10136130_ENSMUST00000234610_REVERSED|
"""index: 3418, intensity: 3157.0, mobility: 0.896"""	-0.314085	0.065317	0.607599	SLYSFHSGKR	generic|IP_3471732_TX=10090_REVERSED|
"""index: 15215, intensity: 6281.0, mobility: 0.900"""	-0.314756	0.0655738	0.609138	RPHTRPRV	generic|II_847573_TX=10090_REVERSED	|generic|II_2522046_TX=10090_REVERSED|
"""index: 6640, intensity: 263990.0, mobility: 1.010"""	-0.316566	0.0658797	0.613275	KTKALLPGEAEQLQKQRLEREELQ	generic|sp_Q569L8_CENPJ_MOUSE_REVERSED|
"""index: 4708, intensity: 2501.0, mobility: 0.990"""	-0.317096	0.06621	0.614483	TQAAWSGSCQPLHNCERERYAR	generic|IP_3455122_TX=10090_REVERSED|
"""index: 10044, intensity: 4056.0, mobility: 0.948"""	-0.318195	0.0665652	0.616982	ELEMFEEVTIFIYDVGPVEGEKHPRTTCPVTR	generic|sp_Q9WVQ1_MAGI2_MOUSE__chr5_1_20702091_20702126_ENSMUST00000197354_REVERSED	|generic|tr_A0A0G2JE00_A0A0G2JE00_MOUSE_REVERSED	|generic|tr_A0A0G2JEG6_A0A0G2JEG6_MOUSE_REVERSED|
"""index: 25198, intensity: 3447.0, mobility: 1.099"""	-0.319903	0.0669202	0.620852	LFLEWKPIHEEVSAWYRTELSLMSPQPHPILK	generic|tr_A0A286YE50_A0A286YE50_MOUSE__II_3478246_REVERSED	|generic|tr_A0A286YDP6_A0A286YDP6_MOUSE__chr3_1_89445453_89445482_ENSMUST00000038942__II_3478246_REVERSED	|generic|tr_A0A286YCQ6_A0A286YCQ6_MOUSE_REVERSED	|generic|sp_Q8BGD0_CC014_MOUSE__chr3_1_89445453_89445482_ENSMUST00000038942_REVERSED|
"""index: 12823, intensity: 2658.0, mobility: 1.132"""	-0.320291	0.0672748	0.621729	ALDMGFDIFTWEIGEKKYEEQELVFM	generic|II_1134594_TX=10090_REVERSED	|generic|sp_P13541_MYH3_MOUSE_REVERSED	|generic|tr_B2RWW8_B2RWW8_MOUSE_REVERSED	|generic|sp_P13542_MYH8_MOUSE_REVERSED	|generic|tr_G3UW82_G3UW82_MOUSE_REVERSED	|generic|tr_Q5DTH2_Q5DTH2_MOUSE_REVERSED	|generic|tr_I6L963_I6L963_MOUSE_REVERSED|
"""index: 5908, intensity: 7701.0, mobility: 0.850"""	-0.32088	0.0676292	0.62306	YFLMSYIKNEKLCIFNRPVTKPM	generic|IP_832739_TX=10090_REVERSED|
"""index: 17505, intensity: 5237.0, mobility: 0.890"""	-0.321325	0.0680091	0.624064	GIIKELSNLSQFLRTGY	generic|sp_P27046_MA2A1_MOUSE_REVERSED|
"""index: 11972, intensity: 4367.0, mobility: 0.848"""	-0.321678	0.0683891	0.624859	RRVPVGPHG	generic|tr_Q8BNT6_Q8BNT6_MOUSE_REVERSED	|generic|tr_E9Q861_E9Q861_MOUSE_REVERSED|
"""index: 22851, intensity: 9793.0, mobility: 1.022"""	-0.321798	0.0686646	0.625128	LLFFRIRDRLRVTAKPSSSPITCGDGEKIMLWNM	generic|IP_870866_TX=10090_REVERSED|
"""index: 16262, intensity: 2874.0, mobility: 0.822"""	-0.323492	0.0689917	0.628932	TGRLQQML	generic|sp_O35459_ECH1_MOUSE__chr7_1_28832025_28832108_ENSMUST00000143708__II_894820_REVERSED	|generic|II_894825_TX=10090_REVERSED	|generic|II_894822_TX=10090_REVERSED|
"""index: 14130, intensity: 4818.0, mobility: 0.943"""	-0.325378	0.0693707	0.633147	FVGLAEYSREP	generic|IP_3457676_TX=10090_REVERSED|
"""index: 11626, intensity: 3139.0, mobility: 1.129"""	-0.325602	0.0697498	0.633646	TPPAPPPACQRAAEPAPIDTYVAGQPAGLPAPPRALVPHPLLDR	generic|sp_P50207_HXC13_MOUSE_REVERSED|
"""index: 1899, intensity: 2612.0, mobility: 0.877"""	-0.325642	0.0700227	0.633735	EYIVMEHKN	generic|sp_Q9QXK3_COPG2_MOUSE_REVERSED	|generic|sp_Q9QXK3-3_COPG2_MOUSE_REVERSED	|generic|sp_Q9QXK3-4_COPG2_MOUSE_REVERSED|
"""index: 10487, intensity: 3841.0, mobility: 0.843"""	-0.327188	0.0701887	0.63717	ERLNLRAKYSKLPAGHSKLMT	generic|tr_Q8BZH8_Q8BZH8_MOUSE_REVERSED|
"""index: 15328, intensity: 3352.0, mobility: 1.086"""	-0.330249	0.0703801	0.643927	CRPDLIGSTWWKHGNIVYCGDEEK	generic|sp_Q8K370_ACD10_MOUSE__II_936987_REVERSED	|generic|tr_Q9CRH8_Q9CRH8_MOUSE__II_936987_REVERSED	|generic|II_936981_TX=10090_REVERSED|
"""index: 14596, intensity: 6408.0, mobility: 0.890"""	-0.331964	0.0707565	0.647687	LKWFVIWT	generic|IP_874928_TX=10090_REVERSED|
"""index: 24734, intensity: 6013.0, mobility: 1.195"""	-0.331999	0.0711061	0.647765	FMLEVVGNKGLSVSNVAKPGIKALISHTQVMVEEHP	generic|tr_F6ZCF0_F6ZCF0_MOUSE__chr13_-1_59496972_59497031_ENSMUST00000169745__II_1108491_REVERSED|
"""index: 5333, intensity: 5001.0, mobility: 0.953"""	-0.332214	0.0714554	0.648234	RGMDSKTVCPTK	generic|IP_1123832_TX=10090_REVERSED|
"""index: 4772, intensity: 29160.0, mobility: 1.054"""	-0.332545	0.0717775	0.648956	YPVCRFAVGLGDREPLPPVKEM	generic|IP_1098364_TX=10090_REVERSED|
"""index: 12728, intensity: 7419.0, mobility: 0.868"""	-0.333023	0.0720721	0.649998	IGMDKLIQPMMQADKP	generic|IP_969635_TX=10090_REVERSED|
"""index: 8340, intensity: 3469.0, mobility: 0.824"""	-0.333336	0.0724474	0.650681	HPHCGPSAEGRTVPGGGGRWLM	generic|chr6_-1_85348002_85348082_ENSMUST00000060837_REVERSED|
"""index: 1131, intensity: 29113.0, mobility: 0.817"""	-0.33397	0.0727682	0.652061	SMPTPQRY	generic|II_3482804_TX=10090_REVERSED	|generic|tr_A0A2K6EDK3_A0A2K6EDK3_MOUSE__chr15_-1_44376394_44376561_ENSMUST00000226606_REVERSED	|generic|sp_Q6PIP5_NUDC1_MOUSE__chr15_-1_44376394_44376561_ENSMUST00000226606_REVERSED|
"""index: 19385, intensity: 3031.0, mobility: 0.917"""	-0.335291	0.0730064	0.654924	MRYPKQLR	generic|IP_975757_TX=10090_REVERSED|
"""index: 16755, intensity: 2641.0, mobility: 1.362"""	-0.336691	0.0733533	0.657945	LSRPWFTLSMLIPMIEFVNK	generic|IP_915146_TX=10090_REVERSED|
"""index: 13163, intensity: 3480.0, mobility: 1.024"""	-0.337908	0.0737275	0.660556	WPSHQPSLHSGSQVQPDPHPCVSLSK	generic|IP_1098792_TX=10090_REVERSED|
"""index: 26200, intensity: 5515.0, mobility: 1.017"""	-0.337915	0.0741018	0.660573	QMLLSELRTVEQELGQLEPFQGRYDDLASMLTGLA	generic|sp_Q68FE6_RIPR1_MOUSE_REVERSED|
"""index: 10225, intensity: 3809.0, mobility: 0.962"""	-0.337961	0.0743925	0.66067	FYLEVGELAMWCFAALFCFHLMVAVLR	generic|tr_E9QJS7_E9QJS7_MOUSE__chr8_-1_83724183_83724251_ENSMUST00000139797__II_862537_REVERSED	|generic|tr_A0A0D9SEG8_A0A0D9SEG8_MOUSE__chr8_-1_83724183_83724251_ENSMUST00000139797__II_862537_REVERSED	|generic|tr_Q4FJS6_Q4FJS6_MOUSE__chr8_-1_83724183_83724251_ENSMUST00000139797__II_862537_REVERSED	|generic|tr_Q9DC42_Q9DC42_MOUSE__chr8_-1_83724183_83724251_ENSMUST00000139797__II_862537_REVERSED	|generic|tr_E9QMJ5_E9QMJ5_MOUSE__chr8_-1_83724183_83724251_ENSMUST00000139797__II_862537_REVERSED|
"""index: 11922, intensity: 4059.0, mobility: 0.980"""	-0.33915	0.0747664	0.663211	IRNREQTFGRMNTVGPPMPLPKA	generic|IP_1067116_TX=10090_REVERSED|
"""index: 12872, intensity: 4524.0, mobility: 0.817"""	-0.339448	0.0751121	0.663845	RPKESAVV	generic|sp_Q7TS72_IP3KC_MOUSE__II_895663_REVERSED	|generic|II_895654_TX=10090_REVERSED|
"""index: 10142, intensity: 2897.0, mobility: 1.045"""	-0.339642	0.0754576	0.664257	GPLRQSASRQRQSMMFRRPAPTQHSQAAQR	generic|chr7_1_88130055_88130321_ENSMUST00000125009__IP_885539_TX=10090_REVERSED|
"""index: 13961, intensity: 3236.0, mobility: 1.083"""	-0.340079	0.0758312	0.665187	RPDPSLTRKGLMGAATFSNSHYCPGQMHPR	generic|tr_A0A0R4J0P6_A0A0R4J0P6_MOUSE__chr16_-1_13654445_13654582_ENSMUST00000231003_REVERSED	|generic|tr_Q3TUQ8_Q3TUQ8_MOUSE__chr16_-1_13654445_13654582_ENSMUST00000231003_REVERSED|
"""index: 4153, intensity: 3739.0, mobility: 0.816"""	-0.340151	0.0761763	0.66534	GRPTAPGAPPPPTSVLPCGE	generic|IP_858268_TX=10090_REVERSED|
"""index: 6744, intensity: 11701.0, mobility: 1.048"""	-0.340979	0.0765497	0.667093	IKLGKGTHGGAGGGGRETEVSAYRA	generic|tr_D3Z722_D3Z722_MOUSE_REVERSED|
"""index: 1799, intensity: 3731.0, mobility: 0.957"""	-0.341027	0.0768944	0.667194	DWPRSGEEPRQ	generic|IP_3463055_TX=10090_REVERSED|
"""index: 9501, intensity: 3141.0, mobility: 0.885"""	-0.341917	0.0771812	0.669074	EKAINLHRR	generic|sp_Q8CI71_VPS50_MOUSE__chr6_1_3567804_3567857_ENSMUST00000184461__II_916349_REVERSED	|generic|sp_Q8CI71-2_VPS50_MOUSE__chr6_1_3567804_3567857_ENSMUST00000184461_REVERSED	|generic|sp_Q8CI71-3_VPS50_MOUSE__chr6_1_3600177_3600359_ENSMUST00000184461_REVERSED|
"""index: 6170, intensity: 5439.0, mobility: 0.889"""	-0.342289	0.0775541	0.669855	KWNDAECHAR	generic|IP_3467952_TX=10090_REVERSED|
"""index: 3873, intensity: 22029.0, mobility: 0.827"""	-0.342317	0.0778979	0.669914	RTHTHTAPSPPGLCNLRM	generic|chr18_1_64265314_64265454_ENSMUST00000025477_REVERSED|
"""index: 2556, intensity: 3039.0, mobility: 0.854"""	-0.342623	0.0782706	0.670557	GWLPYVIIYFSSNLSH	generic|IP_3481780_TX=10090_REVERSED|
"""index: 11397, intensity: 3103.0, mobility: 1.147"""	-0.342714	0.0785555	0.670748	KQHCMSTRFGGLQGLAEAFCVASTAPVLLPW	generic|IP_1028834_TX=10090_REVERSED|
"""index: 6399, intensity: 29818.0, mobility: 0.907"""	-0.343587	0.0788984	0.672576	TFYYKLYTK	generic|IP_964939_TX=10090_REVERSED|
"""index: 3977, intensity: 3962.0, mobility: 0.907"""	-0.343838	0.0791822	0.673099	MASTTVVRNGR	generic|chr11_-1_59177402_59177530_ENSMUST00000108793__IP_1135865_TX=10090_REVERSED|
"""index: 5217, intensity: 2801.0, mobility: 0.979"""	-0.34515	0.0794653	0.675828	WVEISIANEPEK	generic|IP_1152975_TX=10090_REVERSED|
"""index: 2065, intensity: 4020.0, mobility: 0.779"""	-0.34579	0.0798366	0.677154	LMNTSTPQKV	generic|chr4_1_109363213_109363350_ENSMUST00000102729_REVERSED|
"""index: 23505, intensity: 16825.0, mobility: 1.261"""	-0.346103	0.0801782	0.6778	SKRRRLKMEGSSGHLNRSA	generic|sp_Q9JJQ0_PIGB_MOUSE__chr9_-1_73032049_73032078_ENSMUST00000183904__II_847094_REVERSED|
"""index: 18350, intensity: 2642.0, mobility: 1.081"""	-0.346193	0.0805494	0.677987	IWLSTVPSAQFSLR	generic|chr16_-1_90720740_90726380_ENSMUST00000099554__IP_1073872_TX=10090_REVERSED|
"""index: 15324, intensity: 2914.0, mobility: 0.848"""	-0.346225	0.0809206	0.678053	QLLPFHLLS	generic|IP_879243_TX=10090_REVERSED|
"""index: 6238, intensity: 3310.0, mobility: 0.864"""	-0.346411	0.0812013	0.678435	PLPPPLLAPA	generic|IP_998317_TX=10090_REVERSED|
"""index: 25174, intensity: 3262.0, mobility: 1.102"""	-0.346823	0.0815419	0.679283	LPPWMAGAAVLLADKKAGPLAEHDETAVIK	generic|tr_A0A0R4J0R4_A0A0R4J0R4_MOUSE_REVERSED	|generic|sp_Q3UGX3_NAT8L_MOUSE_REVERSED|
"""index: 15039, intensity: 3416.0, mobility: 0.809"""	-0.347638	0.0818822	0.680956	IMPGKLPM	generic|IP_3506158_TX=10090_REVERSED|
"""index: 22930, intensity: 7947.0, mobility: 1.013"""	-0.348573	0.0822527	0.682866	GWPPAPTKKRMLSPMRWVIGRSRLTMGRRKWIKMWSS	generic|IP_1094824_TX=10090_REVERSED|
"""index: 976, intensity: 7611.0, mobility: 1.016"""	-0.348609	0.0826232	0.682939	MRREKEREAKQEPTLDEDDNNSSRSRTISKI	generic|tr_A0A0J9YVI1_A0A0J9YVI1_MOUSE__chr18_1_69677996_69678133_ENSMUST00000202751__II_1054099_REVERSED	|generic|tr_A0A0J9YTU7_A0A0J9YTU7_MOUSE__chr18_1_69677996_69678133_ENSMUST00000202751__II_1054099_REVERSED	|generic|sp_Q60722_ITF2_MOUSE__chr18_1_69677996_69678133_ENSMUST00000202751__II_1054099_REVERSED	|generic|tr_E9Q8G4_E9Q8G4_MOUSE__chr18_1_69677996_69678133_ENSMUST00000202751__II_1054099_REVERSED	|generic|tr_Q3UZE5_Q3UZE5_MOUSE__chr18_1_69677996_69678133_ENSMUST00000202751__II_1054099_REVERSED	|generic|tr_Q91XK1_Q91XK1_MOUSE__chr18_1_69677996_69678133_ENSMUST00000202751__II_1054099_REVERSED	|generic|tr_A0A0J9YUZ0_A0A0J9YUZ0_MOUSE__chr18_1_69677996_69678133_ENSMUST00000202751__II_1054099_REVERSED|
"""index: 5880, intensity: 3489.0, mobility: 1.067"""	-0.348664	0.0829937	0.683051	HVREAIAMDEFKGK	generic|IP_838814_TX=10090_REVERSED|
"""index: 1711, intensity: 4049.0, mobility: 0.830"""	-0.34874	0.0833642	0.683205	SSVNDITYK	generic|tr_Q3UUM5_Q3UUM5_MOUSE__II_1128644_REVERSED	|generic|sp_Q5SW45_MKS1_MOUSE__II_1128642_REVERSED	|generic|II_1128651_TX=10090_REVERSED	|generic|tr_B2KGP7_B2KGP7_MOUSE_REVERSED|
"""index: 7671, intensity: 4206.0, mobility: 0.895"""	-0.348922	0.0837037	0.683575	MAQLDVAVVQGSGQGRH	generic|II_837527_TX=10090_REVERSED|
"""index: 11510, intensity: 3243.0, mobility: 1.094"""	-0.350145	0.0840118	0.686055	CMVLSETP	generic|IP_879729_TX=10090_REVERSED|
"""index: 689, intensity: 3682.0, mobility: 0.808"""	-0.351994	0.0843819	0.689771	LETMLKLYSKC	generic|chr3_1_152366221_152366403_ENSMUST00000123237__IP_973769_TX=10090_REVERSED	|generic|sp_Q8R5K2_UBP33_MOUSE__chr3_1_152363980_152364051_ENSMUST00000123237__II_973764_REVERSED	|generic|sp_Q8R5K2-2_UBP33_MOUSE__chr3_1_152363980_152364051_ENSMUST00000123237__II_973764_REVERSED	|generic|tr_Q80TK2_Q80TK2_MOUSE__chr3_1_152363980_152364051_ENSMUST00000123237_REVERSED	|generic|tr_A0A0H2UKB8_A0A0H2UKB8_MOUSE__chr3_1_152363980_152364051_ENSMUST00000123237_REVERSED|
"""index: 7485, intensity: 22342.0, mobility: 1.083"""	-0.352652	0.084752	0.691083	RGVPHAGSPIVAKTGANGPCCRSTQG	generic|tr_Q8R2R7_Q8R2R7_MOUSE__chrX_-1_74352384_74352428_ENSMUST00000114153_REVERSED|
"""index: 6217, intensity: 3370.0, mobility: 0.959"""	-0.352782	0.0850592	0.691343	WHWARQKDLRS	generic|IP_1019398_TX=10090_REVERSED|
"""index: 7039, intensity: 3487.0, mobility: 0.895"""	-0.353048	0.085429	0.691872	DKYAPQIVVGH	generic|tr_E9PZI9_E9PZI9_MOUSE__II_1075151_REVERSED	|generic|tr_Q05D16_Q05D16_MOUSE__II_1075151_REVERSED	|generic|chr16_-1_45396955_45397212_ENSMUST00000167355_REVERSED	|generic|tr_Q80VX2_Q80VX2_MOUSE__chr16_-1_45392246_45392368_ENSMUST00000167355_REVERSED	|generic|tr_E9QMY1_E9QMY1_MOUSE_REVERSED	|generic|sp_O54901_OX2G_MOUSE_REVERSED|
"""index: 20963, intensity: 9692.0, mobility: 1.000"""	-0.353128	0.0857037	0.69203	RLTSPSRNQIR	generic|IP_910796_TX=10090_REVERSED|
"""index: 17409, intensity: 3926.0, mobility: 1.100"""	-0.353944	0.0859779	0.693647	EIEISKEREMKCLLEKQKRTEELVK	generic|sp_Q8CHD8-3_RFIP3_MOUSE__chr17_-1_26011993_26012031_ENSMUST00000144587_REVERSED	|generic|sp_Q8CHD8_RFIP3_MOUSE_REVERSED	|generic|sp_Q8CHD8-2_RFIP3_MOUSE_REVERSED|
"""index: 9068, intensity: 3742.0, mobility: 0.815"""	-0.355615	0.0863469	0.696935	NKTVPRRELWKW	generic|sp_O70291_GRK4_MOUSE__II_941652_REVERSED|
"""index: 11486, intensity: 3751.0, mobility: 1.037"""	-0.355817	0.0866839	0.69733	YLDILVMYLPNF	generic|IP_1118068_TX=10090_REVERSED|
"""index: 20720, intensity: 2551.0, mobility: 1.062"""	-0.356431	0.0869886	0.698529	FVEFNIKMWRQSGKKKREMLYGTVPQGGDYKPPEWV	generic|sp_Q5XKE0_MYPC2_MOUSE_REVERSED|
"""index: 3250, intensity: 2918.0, mobility: 0.833"""	-0.356974	0.0873572	0.699585	EMRAEIER	generic|tr_Q3TPQ8_Q3TPQ8_MOUSE__chr8_1_70048649_70048684_ENSMUST00000211808__II_3454245_REVERSED	|generic|II_3454238_TX=10090_REVERSED	|generic|sp_Q8CH02_SUGP1_MOUSE__chr8_1_70059314_70059409_ENSMUST00000211808_REVERSED|
"""index: 11228, intensity: 4630.0, mobility: 0.845"""	-0.357799	0.0877258	0.701184	QLYQLRGQDILLKC	generic|sp_Q8BYH3_TRM13_MOUSE__II_977085_REVERSED	|generic|II_977078_TX=10090_REVERSED|
"""index: 8809, intensity: 3916.0, mobility: 1.078"""	-0.358219	0.0880295	0.701995	FLRRLGGASSGCGRRAESATPAPCP	generic|IP_958388_TX=10090_REVERSED|
"""index: 16282, intensity: 2817.0, mobility: 1.083"""	-0.359006	0.0883978	0.70351	TQNRGMMDYREKDVVIFLEVYR	generic|tr_Q3U1W3_Q3U1W3_MOUSE_REVERSED	|generic|tr_A0A140LHU0_A0A140LHU0_MOUSE_REVERSED	|generic|tr_Q3UG15_Q3UG15_MOUSE_REVERSED	|generic|sp_Q61072_ADAM9_MOUSE_REVERSED	|generic|tr_E9Q638_E9Q638_MOUSE_REVERSED|
"""index: 446, intensity: 2899.0, mobility: 0.822"""	-0.359216	0.0887008	0.703912	VVDMHYLE	generic|IP_953215_TX=10090_REVERSED|
"""index: 702, intensity: 2500.0, mobility: 0.836"""	-0.35987	0.0890033	0.705164	MESLYKMGA	generic|tr_E0CYA3_E0CYA3_MOUSE__chr16_1_21222204_21222308_ENSMUST00000159575__II_1077722_REVERSED	|generic|sp_P54754_EPHB3_MOUSE__chr16_1_21222204_21222308_ENSMUST00000159575__II_1077722_REVERSED	|generic|sp_Q8CBF3_EPHB1_MOUSE__II_3500169_REVERSED	|generic|sp_Q8CBF3-2_EPHB1_MOUSE__II_3500169_REVERSED	|generic|tr_Q60669_Q60669_MOUSE_REVERSED|
"""index: 9539, intensity: 5854.0, mobility: 1.097"""	-0.360313	0.0893382	0.706008	LSPYAAWSGTTSLHM	generic|IP_1032157_TX=10090_REVERSED|
"""index: 7282, intensity: 2897.0, mobility: 0.853"""	-0.360958	0.0896729	0.707233	LLTIQHSCE	generic|IP_1139798_TX=10090_REVERSED|
"""index: 8630, intensity: 4308.0, mobility: 0.974"""	-0.361166	0.0899083	0.707629	KHKTFIYALQDWSTHI	generic|IP_3459879_TX=10090_REVERSED|
"""index: 1165, intensity: 3086.0, mobility: 0.875"""	-0.361455	0.0902752	0.708176	RRMCIREASSLSSFRQHERFF	generic|IP_840367_TX=10090_REVERSED|
"""index: 26469, intensity: 15951.0, mobility: 1.050"""	-0.361498	0.0906422	0.708258	QDETYDLIGKLQGESAQKVVKKIDDYKAPKELRC	generic|IP_839118_TX=10090_REVERSED|
"""index: 10484, intensity: 5595.0, mobility: 1.158"""	-0.361541	0.0908425	0.708337	EPHLNSVLLISNGADALGPIAICDAAAAAAAAAAAAAAA	generic|IP_3485509_TX=10090_REVERSED|
"""index: 12692, intensity: 3499.0, mobility: 1.147"""	-0.3629	0.0912088	0.710897	SFLEQMLPTAFPHSDQ	generic|sp_O54915_NR1I2_MOUSE_REVERSED	|generic|sp_O54915-2_NR1I2_MOUSE_REVERSED|
"""index: 824, intensity: 3844.0, mobility: 0.830"""	-0.362982	0.0915751	0.711051	LLAPPLRCE	generic|IP_1073212_TX=10090_REVERSED|
"""index: 20991, intensity: 4461.0, mobility: 1.105"""	-0.363015	0.0919414	0.711113	TWQSILALIQKTQ	generic|IP_829073_TX=10090_REVERSED|
"""index: 9064, intensity: 7771.0, mobility: 1.069"""	-0.363311	0.0923077	0.711667	KLIIYHGSSNGLTHD	generic|sp_A2AJX4_MALR1_MOUSE_REVERSED|
"""index: 6403, intensity: 3534.0, mobility: 0.985"""	-0.363403	0.0926061	0.711838	RRRTVIKVRACGAGKVPPVRYHNLISLRKMIATLQSR	generic|IP_835016_TX=10090_REVERSED	|generic|IP_835014_TX=10090_REVERSED|
"""index: 24699, intensity: 8423.0, mobility: 1.218"""	-0.363626	0.0929042	0.712256	IERTMSFIDQIPKASE	generic|IP_3487518_TX=10090_REVERSED|
"""index: 17108, intensity: 3513.0, mobility: 0.935"""	-0.364429	0.0932699	0.71375	GDENRADVDAGRQLLMTVVAAHGRRA	generic|sp_A0JNU3_LPP60_MOUSE__II_3505063_REVERSED|
"""index: 5599, intensity: 15321.0, mobility: 0.835"""	-0.364555	0.0932945	0.713985	ISSGWLVQKVWSIEA	generic|chr5_-1_84105867_84105944_ENSMUST00000053733_REVERSED|
"""index: 18167, intensity: 8281.0, mobility: 1.001"""	-0.368593	0.0935907	0.721394	QKSRTKRQFT	generic|tr_D3Z3V5_D3Z3V5_MOUSE_REVERSED	|generic|sp_Q8BKK5_ZN689_MOUSE_REVERSED|
"""index: 7807, intensity: 4944.0, mobility: 0.900"""	-0.369408	0.0939548	0.72287	LEWLFMGQAKLSWSKQWI	generic|chr9_-1_50650846_50650935_ENSMUST00000034567_REVERSED|
"""index: 12940, intensity: 3987.0, mobility: 0.951"""	-0.369657	0.0942504	0.723319	HPAILATNQVH	generic|sp_P45481_CBP_MOUSE__chr15_1_81640492_81640557_ENSMUST00000187776_REVERSED|
"""index: 7066, intensity: 2501.0, mobility: 0.808"""	-0.369918	0.0946143	0.723789	GTSMESQALNRKVTRLFL	generic|chr11_-1_69363708_69364169_ENSMUST00000108661__IP_1134057_TX=10090_REVERSED|
"""index: 11412, intensity: 3677.0, mobility: 1.043"""	-0.370241	0.0949782	0.72437	RDNQMKLVNAAWV	generic|tr_A0A571BF46_A0A571BF46_MOUSE_REVERSED	|generic|tr_A0A571BF58_A0A571BF58_MOUSE_REVERSED	|generic|tr_A2AQB2_A2AQB2_MOUSE_REVERSED|
"""index: 10536, intensity: 4527.0, mobility: 0.889"""	-0.37033	0.0953421	0.72453	DGLFQWIPLLLSNIK	generic|IP_1015842_TX=10090_REVERSED|
"""index: 4995, intensity: 4285.0, mobility: 1.191"""	-0.370332	0.0954628	0.724534	PPSVSWGPGQ	generic|IP_1087774_TX=10090_REVERSED|
"""index: 18354, intensity: 6170.0, mobility: 0.951"""	-0.372259	0.0958258	0.727977	IHQNRTARL	generic|IP_953394_TX=10090_REVERSED|
"""index: 5902, intensity: 3940.0, mobility: 0.936"""	-0.372946	0.0961538	0.729196	PLPAQGESAQPK	generic|tr_A0A5K1VVP6_A0A5K1VVP6_MOUSE_REVERSED	|generic|sp_Q8BG87_TET3_MOUSE_REVERSED	|generic|sp_Q8BG87-2_TET3_MOUSE_REVERSED	|generic|sp_Q8BG87-4_TET3_MOUSE_REVERSED|
"""index: 14024, intensity: 5915.0, mobility: 0.924"""	-0.373336	0.0964117	0.729885	DKGAMYNLVAADYIFADLKGMKL	generic|tr_Q61984_Q61984_MOUSE__IP_1124203_REVERSED	|generic|tr_A2A6S2_A2A6S2_MOUSE_REVERSED|
"""index: 15750, intensity: 15542.0, mobility: 1.173"""	-0.374058	0.0966691	0.731159	EGDLLEQLIVQRERC	generic|tr_E9PV60_E9PV60_MOUSE_REVERSED	|generic|sp_E9Q2M9_WDFY4_MOUSE_REVERSED|
"""index: 5388, intensity: 4893.0, mobility: 0.921"""	-0.374691	0.0969609	0.73227	FQIRMNHYM	generic|IP_1078290_TX=10090_REVERSED|
"""index: 22819, intensity: 8343.0, mobility: 1.012"""	-0.37527	0.0971821	0.733282	GDSQFEKMFSKGIRVVKAFLIPDHSL	generic|sp_B1AZI6_THOC2_MOUSE__chrX_-1_41872561_41872665_ENSMUST00000129915__II_835960_REVERSED	|generic|II_835952_TX=10090_REVERSED	|generic|tr_Q3UYT9_Q3UYT9_MOUSE_REVERSED	|generic|tr_E9Q5E2_E9Q5E2_MOUSE_REVERSED	|generic|tr_Q3US09_Q3US09_MOUSE__chrX_-1_41872561_41872665_ENSMUST00000129915_REVERSED|
"""index: 13080, intensity: 4804.0, mobility: 1.109"""	-0.37719	0.0975434	0.736617	WIMWDTISLHLHPPTLCAMQSTPYAMIQV	generic|IP_966565_TX=10090_REVERSED|
"""index: 22071, intensity: 3420.0, mobility: 1.160"""	-0.3772	0.0977986	0.736633	AIHEQNKRYDEQSHR	generic|sp_P70227_ITPR3_MOUSE_REVERSED|
"""index: 18319, intensity: 3881.0, mobility: 0.991"""	-0.378451	0.0980887	0.738786	NEVADLESSPLGQADEQSTIEEVL	generic|sp_Q91VN1_ZNF24_MOUSE_REVERSED|
"""index: 10129, intensity: 14050.0, mobility: 1.176"""	-0.378962	0.0983784	0.739661	LKAMCNKIEMNRLTYILPNLMPTFVTYFV	generic|tr_Q7TQZ5_Q7TQZ5_MOUSE_REVERSED	|generic|tr_Q8VG60_Q8VG60_MOUSE_REVERSED	|generic|tr_Q8VGM3_Q8VGM3_MOUSE_REVERSED|
"""index: 18929, intensity: 2583.0, mobility: 0.889"""	-0.379393	0.0987032	0.740395	IMFILILTRTELDMEKRGEQY	generic|chr2_1_152109405_152109518_ENSMUST00000041500__IP_1001551_TX=10090_REVERSED|
"""index: 9949, intensity: 3755.0, mobility: 0.957"""	-0.380183	0.0990634	0.741738	LRSRNKEGRWRSGARMRGSVGVPSTIEAMSF	generic|tr_A0A338P6U2_A0A338P6U2_MOUSE_REVERSED|
"""index: 2390, intensity: 3481.0, mobility: 1.013"""	-0.380223	0.0993878	0.741807	ESPAPPPFRPEER	generic|tr_Q9D0Q5_Q9D0Q5_MOUSE__IP_991910_REVERSED|
"""index: 10876, intensity: 16857.0, mobility: 1.174"""	-0.38133	0.099712	0.743677	SLSLSRPTLPDRMSSWMAEALASLLATTATRP	generic|chr3_-1_107748201_107750454_ENSMUST00000118593__IP_980189_TX=10090_REVERSED|
"""index: 9988, intensity: 3250.0, mobility: 0.885"""	-0.382429	0.100036	0.745522	FSISKQHMVMNTLMKP	generic|tr_Q8VEV0_Q8VEV0_MOUSE_REVERSED|
"""index: 12025, intensity: 3959.0, mobility: 1.049"""	-0.383053	0.100396	0.746563	FKYGNVLLHYIYHASFCYSR	generic|tr_Q8CCV2_Q8CCV2_MOUSE_REVERSED	|generic|tr_Q3TDX3_Q3TDX3_MOUSE_REVERSED	|generic|tr_Q3TC04_Q3TC04_MOUSE_REVERSED	|generic|tr_Q8BFW6_Q8BFW6_MOUSE_REVERSED|
"""index: 23676, intensity: 5978.0, mobility: 0.954"""	-0.383134	0.100756	0.746699	RSEDQVQPAEP	generic|sp_O88713_KLRG1_MOUSE_REVERSED|
"""index: 4941, intensity: 4024.0, mobility: 0.875"""	-0.383264	0.101116	0.746915	INPPRQTPHA	generic|IP_995588_TX=10090_REVERSED	|generic|IP_995594_TX=10090_REVERSED|
"""index: 22746, intensity: 4216.0, mobility: 0.863"""	-0.383871	0.101402	0.747923	HLVDRLLR	generic|IP_1139078_TX=10090_REVERSED|
"""index: 12568, intensity: 2511.0, mobility: 1.291"""	-0.384997	0.101762	0.749782	PTSPLFVEKQKDWMQTR	generic|sp_Q8R1V4_TMED4_MOUSE_REVERSED|
"""index: 11064, intensity: 4873.0, mobility: 0.914"""	-0.385074	0.102048	0.749909	TPPDEYSVTVDGKPKGAEKDLYIHIMPQ	generic|IP_3467507_TX=10090_REVERSED|
"""index: 3985, intensity: 26609.0, mobility: 0.825"""	-0.386437	0.102371	0.752142	LRTPGPSPPSPDRSTGAAPE	generic|chr10_1_98915157_98968775_ENSMUST00000020107_REVERSED|
"""index: 3714, intensity: 16044.0, mobility: 0.956"""	-0.386513	0.102693	0.752266	LGPPHPLSLFTF	generic|sp_P97382_KCAB3_MOUSE__chr11_1_69331774_69331833_ENSMUST00000142328_REVERSED|
"""index: 5071, intensity: 2944.0, mobility: 1.147"""	-0.386817	0.103052	0.752761	HKLECMLCVERRVTPKKVWAEAEDGI	generic|sp_Q6TL19_GUC2G_MOUSE_REVERSED|
"""index: 10577, intensity: 2826.0, mobility: 0.959"""	-0.387128	0.103411	0.753267	FFLFSEWYQRRIRCMHVWVCLLTYTY	generic|IP_3507358_TX=10090_REVERSED|
"""index: 13794, intensity: 4663.0, mobility: 1.023"""	-0.387773	0.103659	0.754312	MTGAATREVIMRHVILPEMAALET	generic|IP_1022146_TX=10090_REVERSED|
"""index: 735, intensity: 2664.0, mobility: 0.817"""	-0.388214	0.103905	0.755024	VFSANQRI	generic|IP_1141507_TX=10090_REVERSED|
"""index: 24343, intensity: 12223.0, mobility: 1.061"""	-0.389014	0.104264	0.756312	YMCVYIFLMVEEEVGLVKSKRCKKDLCHRELK	generic|IP_921006_TX=10090_REVERSED|
"""index: 12272, intensity: 4193.0, mobility: 0.949"""	-0.389075	0.104547	0.756409	SSVLVTEWTVEFRETVSQSGPTGDVVLL	generic|tr_Q80VM5_Q80VM5_MOUSE__chr5_1_27664720_27664764_ENSMUST00000134175_REVERSED	|generic|tr_E9PWX1_E9PWX1_MOUSE__chr5_1_27664720_27664764_ENSMUST00000134175_REVERSED	|generic|tr_Q3TY19_Q3TY19_MOUSE__chr5_1_27664720_27664764_ENSMUST00000134175_REVERSED	|generic|tr_Q5U4C2_Q5U4C2_MOUSE__chr5_1_27664720_27664764_ENSMUST00000134175_REVERSED	|generic|sp_Q9Z218_DPP6_MOUSE__chr5_1_27664720_27664764_ENSMUST00000134175_REVERSED|
"""index: 11667, intensity: 2578.0, mobility: 0.958"""	-0.390934	0.104868	0.759373	SGRCDKQKDRNKWNNASINRS	generic|chr3_1_28577491_28596132_ENSMUST00000159236__IP_986653_TX=10090_REVERSED	|generic|chr3_1_28594116_28596132_ENSMUST00000159236__IP_986653_TX=10090_REVERSED|
"""index: 10603, intensity: 2922.0, mobility: 1.015"""	-0.391746	0.105225	0.760657	LGKGPQFHAPPPRFPRKMRRRRRYNGKEFMDEC	generic|tr_Q2TVT7_Q2TVT7_MOUSE_REVERSED|
"""index: 23830, intensity: 195048.0, mobility: 1.016"""	-0.392137	0.105583	0.761272	EYLEMEEAGLVK	generic|sp_Q9CQ25_MZT2_MOUSE__chr16_-1_15862393_15862539_ENSMUST00000137864_REVERSED	|generic|tr_A0A2R8VKN7_A0A2R8VKN7_MOUSE__chr16_-1_15862393_15862539_ENSMUST00000137864_REVERSED|
"""index: 5431, intensity: 14112.0, mobility: 1.046"""	-0.392158	0.105903	0.761304	YPVCRFAVGLGDREPLPPVKEM	generic|IP_1098364_TX=10090_REVERSED|
"""index: 5460, intensity: 3256.0, mobility: 0.888"""	-0.392646	0.106261	0.762071	MYGRTGGMTGQ	generic|IP_1103692_TX=10090_REVERSED|
"""index: 10073, intensity: 2534.0, mobility: 0.863"""	-0.392973	0.106619	0.762583	MIEMASWRS	generic|tr_Q9D5E9_Q9D5E9_MOUSE__II_983719_REVERSED	|generic|tr_Q3U6C5_Q3U6C5_MOUSE__II_983719_REVERSED	|generic|tr_Q8CD65_Q8CD65_MOUSE__II_983728_REVERSED	|generic|II_983709_TX=10090_REVERSED	|generic|chr3_1_65356287_65356358_ENSMUST00000161956_REVERSED	|generic|tr_A0A5F8MPK0_A0A5F8MPK0_MOUSE_REVERSED	|generic|tr_A0A5F8MPA4_A0A5F8MPA4_MOUSE_REVERSED	|generic|sp_P63143_KCAB1_MOUSE_REVERSED|
"""index: 13808, intensity: 2924.0, mobility: 0.932"""	-0.393702	0.106977	0.76372	MKWCRVIRF	generic|tr_Q6A040_Q6A040_MOUSE__II_1015896_REVERSED	|generic|sp_Q7TSK7_ATL2_MOUSE__II_1015896_REVERSED|
"""index: 1538, intensity: 2649.0, mobility: 0.898"""	-0.394156	0.107335	0.764426	PYLGGPYSPER	generic|sp_P06798_HXA4_MOUSE_REVERSED	|generic|tr_A0A0R4J193_A0A0R4J193_MOUSE_REVERSED|
"""index: 11655, intensity: 2656.0, mobility: 1.099"""	-0.394161	0.1075	0.764433	NGSVEPMYSSTGTTRRQFQDDNSKKVEE	generic|IP_1060874_TX=10090_REVERSED|
"""index: 4067, intensity: 3301.0, mobility: 0.832"""	-0.395522	0.107857	0.766536	LHLPFMGHIGRKATD	generic|sp_Q505D1_ANR28_MOUSE__chr14_-1_31706786_31706854_ENSMUST00000227613_REVERSED	|generic|tr_A0A2I3BQJ1_A0A2I3BQJ1_MOUSE__chr14_-1_31706786_31706854_ENSMUST00000227613_REVERSED	|generic|tr_A0A2I3BQ07_A0A2I3BQ07_MOUSE__chr14_-1_31706786_31706854_ENSMUST00000227613_REVERSED|
"""index: 9240, intensity: 2842.0, mobility: 1.008"""	-0.396012	0.10806	0.767289	MWSKKHLNLLMKQELENK	generic|tr_Q9CSU2_Q9CSU2_MOUSE_REVERSED	|generic|sp_O35593_PSDE_MOUSE_REVERSED	|generic|tr_Q3UD26_Q3UD26_MOUSE_REVERSED|
"""index: 7737, intensity: 5773.0, mobility: 0.984"""	-0.397397	0.108378	0.769405	VPITRGDLTPVNV	generic|tr_Q3TU79_Q3TU79_MOUSE_REVERSED	|generic|tr_Q3TYL7_Q3TYL7_MOUSE_REVERSED	|generic|tr_Q3TIT6_Q3TIT6_MOUSE_REVERSED|
"""index: 3862, intensity: 4833.0, mobility: 0.799"""	-0.397929	0.108734	0.770211	LHCASTPLTAKSPSPV	generic|IP_945517_TX=10090_REVERSED|
"""index: 23205, intensity: 3434.0, mobility: 1.367"""	-0.39833	0.109091	0.770819	ICMRRLDALPLRSNQWIRLFS	generic|chrX_1_77643482_77643628_ENSMUST00000133893_REVERSED|
"""index: 14800, intensity: 3150.0, mobility: 0.920"""	-0.399072	0.109447	0.771938	IETRHNWEMHQTLFK	generic|tr_D2K7E2_D2K7E2_MOUSE_REVERSED	|generic|sp_Q96EQ9_PRDM9_MOUSE_REVERSED	|generic|tr_D2K7E4_D2K7E4_MOUSE_REVERSED	|generic|tr_E9Q4V2_E9Q4V2_MOUSE_REVERSED	|generic|tr_F2Y0K5_F2Y0K5_MOUSE_REVERSED	|generic|tr_D2K7E0_D2K7E0_MOUSE_REVERSED	|generic|tr_Q05CM8_Q05CM8_MOUSE_REVERSED	|generic|tr_D2K7E3_D2K7E3_MOUSE_REVERSED	|generic|tr_D2K7E1_D2K7E1_MOUSE_REVERSED|
"""index: 1550, intensity: 3644.0, mobility: 0.909"""	-0.399081	0.109765	0.771952	RMCVRTKLCY	generic|chr11_-1_102025422_102025779_ENSMUST00000100400_REVERSED|
"""index: 16855, intensity: 2894.0, mobility: 1.031"""	-0.399273	0.110121	0.77224	IADWQSTTFWIKQTGLYKWHKFSVELATNL	generic|tr_E9Q1C1_E9Q1C1_MOUSE__II_3460114_REVERSED|
"""index: 10839, intensity: 3620.0, mobility: 0.811"""	-0.399395	0.110478	0.772423	QEQIMQLQGCYRNK	generic|sp_K1C9_HUMAN__REVERSED|
"""index: 2396, intensity: 3802.0, mobility: 0.774"""	-0.399442	0.110716	0.772494	FGLGAARE	generic|IP_1068617_TX=10090_REVERSED|
"""index: 6886, intensity: 14541.0, mobility: 0.899"""	-0.400428	0.111072	0.773969	QIVGVGLGVGSAAHLCAERSKSVDM	generic|IP_900946_TX=10090_REVERSED|
"""index: 6002, intensity: 12773.0, mobility: 0.917"""	-0.400693	0.111428	0.774365	EKLNYLVAPEHLFTLMAMDEIKDF	generic|tr_Q3UQQ3_Q3UQQ3_MOUSE__IP_1095154_REVERSED	|generic|tr_B2RQQ1_B2RQQ1_MOUSE__IP_1095154_REVERSED	|generic|tr_Q6P8P3_Q6P8P3_MOUSE__IP_1095154_REVERSED	|generic|tr_Q5BKR0_Q5BKR0_MOUSE__IP_1095154_REVERSED	|generic|sp_Q91Z83_MYH7_MOUSE__IP_1095154_REVERSED	|generic|tr_Q2TAW4_Q2TAW4_MOUSE__IP_1095154_REVERSED	|generic|tr_B2RY26_B2RY26_MOUSE__IP_1095154_REVERSED|
"""index: 10348, intensity: 3192.0, mobility: 0.981"""	-0.400967	0.111744	0.774773	KPHRATTVPHAGDSAPGVAGQESDRK	generic|tr_A0A5F8MPH8_A0A5F8MPH8_MOUSE_REVERSED|
"""index: 2874, intensity: 2654.0, mobility: 0.853"""	-0.401655	0.11206	0.775793	LLVAGLGPRE	generic|tr_A0A286YCQ7_A0A286YCQ7_MOUSE_REVERSED|
"""index: 4215, intensity: 2818.0, mobility: 0.938"""	-0.402118	0.112376	0.776478	RLEESARYLDA	generic|tr_J3QQ16_J3QQ16_MOUSE__II_1031596_REVERSED	|generic|tr_O88493_O88493_MOUSE__II_1031596_REVERSED	|generic|II_1031589_TX=10090_REVERSED	|generic|tr_E9PWQ3_E9PWQ3_MOUSE_REVERSED	|generic|tr_Q05504_Q05504_MOUSE_REVERSED	|generic|tr_A0A087WS16_A0A087WS16_MOUSE_REVERSED|
"""index: 1393, intensity: 2501.0, mobility: 0.910"""	-0.402962	0.112651	0.777721	QHNPVTEARTN	generic|IP_899450_TX=10090_REVERSED|
"""index: 13075, intensity: 2944.0, mobility: 1.038"""	-0.40378	0.112846	0.778921	VLRDIAMSALLYSDTNGLAMFFYMQVLCGVYSITKT	generic|tr_Q8VFT2_Q8VFT2_MOUSE_REVERSED|
"""index: 26219, intensity: 2722.0, mobility: 1.100"""	-0.405064	0.113161	0.780792	RERRRRRRRRRRRRRRRRRRRRRRRRKM	generic|IP_3500511_TX=10090_REVERSED|
"""index: 8902, intensity: 8693.0, mobility: 1.092"""	-0.405916	0.113515	0.782026	LGRAAVDTCLLIGSDSNCFQFFTTTQKNQK	generic|IP_901053_TX=10090_REVERSED|
"""index: 9930, intensity: 4012.0, mobility: 1.105"""	-0.406458	0.113789	0.782807	KDEATPAAPAQPNESFSGKSPHSAKRQLQR	generic|sp_Q3TYL0_IQAK1_MOUSE_REVERSED|
"""index: 7817, intensity: 81941.0, mobility: 1.055"""	-0.406834	0.114144	0.783348	PCAPELNDPGEGDKSQKILDFLP	generic|tr_Q3V0V3_Q3V0V3_MOUSE__chr14_-1_73199178_73199291_ENSMUST00000168495__II_1089898_REVERSED	|generic|tr_Q3URY9_Q3URY9_MOUSE__chr14_-1_73199178_73199291_ENSMUST00000168495__II_1089898_REVERSED	|generic|tr_Q3UJG1_Q3UJG1_MOUSE__chr14_-1_73199178_73199291_ENSMUST00000168495__II_1089898_REVERSED	|generic|sp_P13405_RB_MOUSE__chr14_-1_73199178_73199291_ENSMUST00000168495__II_1089898_REVERSED|
"""index: 9973, intensity: 4532.0, mobility: 0.944"""	-0.406976	0.114458	0.783552	EAAQSSLPPLSRFAARRRSFPHTEPS	generic|IP_848566_TX=10090_REVERSED|
"""index: 19470, intensity: 11448.0, mobility: 1.064"""	-0.407053	0.11469	0.783664	KEIETKAAQRRK	generic|tr_Q9DCD8_Q9DCD8_MOUSE__II_1115964_REVERSED|
"""index: 10764, intensity: 7003.0, mobility: 1.191"""	-0.408463	0.114963	0.785679	SLQLDSPKLNKIYRNVYSMLIPTVYSEM	generic|chr15_1_35371964_35372146_ENSMUST00000227309_REVERSED|
"""index: 3474, intensity: 4138.0, mobility: 0.841"""	-0.409016	0.115235	0.786467	VPLTPLWW	generic|chr7_1_25342241_25342303_ENSMUST00000128119_REVERSED|
"""index: 22975, intensity: 8390.0, mobility: 1.325"""	-0.409549	0.115507	0.787222	KVEQNKLSYILPNLMPTVASY	generic|tr_Q8VF93_Q8VF93_MOUSE_REVERSED	|generic|tr_A1L1B4_A1L1B4_MOUSE_REVERSED	|generic|tr_Q8VET6_Q8VET6_MOUSE_REVERSED|
"""index: 12248, intensity: 2902.0, mobility: 1.062"""	-0.41096	0.115778	0.789215	YSLVILSCPGLMLF	generic|tr_Q8VGV7_Q8VGV7_MOUSE_REVERSED|
"""index: 10770, intensity: 3312.0, mobility: 0.962"""	-0.411213	0.116049	0.78957	TSTSFFYWTAVPAEWPVRFCQ	generic|IP_1101321_TX=10090_REVERSED	|generic|IP_1111046_TX=10090_REVERSED|
"""index: 10831, intensity: 5995.0, mobility: 0.990"""	-0.412076	0.116402	0.79078	KYMKALNEWIETMPVTAKGPHLVDIVMQKSQL	generic|IP_3493524_TX=10090_REVERSED|
"""index: 12253, intensity: 3817.0, mobility: 1.046"""	-0.412102	0.116714	0.790817	EWLLPLMSSFSYYLFPLRYN	generic|IP_1003178_TX=10090_REVERSED|
"""index: 1919, intensity: 3517.0, mobility: 0.928"""	-0.413041	0.117066	0.792128	STIISSPSAPDR	generic|sp_Q80WQ8_M18BP_MOUSE__II_1116282_REVERSED	|generic|tr_Q8K3D2_Q8K3D2_MOUSE_REVERSED|
"""index: 20789, intensity: 4558.0, mobility: 1.040"""	-0.413299	0.117295	0.792487	DFLFLLNRRPGV	generic|IP_860591_TX=10090_REVERSED|
"""index: 10796, intensity: 9474.0, mobility: 0.883"""	-0.414102	0.117564	0.793602	RFNLCIRPIECGGAVRTGP	generic|IP_921174_TX=10090_REVERSED|
"""index: 10276, intensity: 3003.0, mobility: 0.869"""	-0.41502	0.117709	0.794872	SSGSGHLAKPSPNWGVKSIPHHCSTLL	generic|IP_1060505_TX=10090_REVERSED|
"""index: 20414, intensity: 4407.0, mobility: 1.116"""	-0.415856	0.11806	0.796024	DARAVEEMLSGACDQVPRPESNWPESGGR	generic|sp_Q9JJB1-2_T191C_MOUSE__chr16_1_17277543_17277596_ENSMUST00000232092__II_1079878_REVERSED	|generic|sp_Q9JJB1_T191C_MOUSE__chr16_1_17277531_17277596_ENSMUST00000232092__II_1079875_REVERSED	|generic|tr_A0A338P7A9_A0A338P7A9_MOUSE__chr16_1_17277531_17277596_ENSMUST00000232092__II_1079875_REVERSED	|generic|II_1079876_TX=10090_REVERSED	|generic|tr_A0A338P6N9_A0A338P6N9_MOUSE__chr16_1_17277564_17277596_ENSMUST00000232092_REVERSED|
"""index: 16239, intensity: 5112.0, mobility: 0.987"""	-0.415903	0.118412	0.79609	HCREDFSLNRDGFQELLTRLSKRQHRTR	generic|tr_Q3TTN0_Q3TTN0_MOUSE_REVERSED|
"""index: 7963, intensity: 6358.0, mobility: 0.968"""	-0.415905	0.118763	0.796092	PQIDDLGHHISEFLMRKLFGTNF	generic|tr_A0A0R4J0U8_A0A0R4J0U8_MOUSE__chr1_1_151443266_151443334_ENSMUST00000189655__II_1033296_REVERSED	|generic|sp_A2RSY6_TRM1L_MOUSE__chr1_1_151443266_151443334_ENSMUST00000189655_REVERSED	|generic|sp_A2RSY6-2_TRM1L_MOUSE__chr1_1_151443266_151443334_ENSMUST00000189655_REVERSED|
"""index: 11917, intensity: 3289.0, mobility: 0.859"""	-0.415948	0.119115	0.796151	TAEENSGYDQSSALPRKEEVW	generic|tr_A0A571BF02_A0A571BF02_MOUSE__IP_3490944_REVERSED	|generic|IP_3490943_TX=10090_REVERSED|
"""index: 11029, intensity: 6802.0, mobility: 0.825"""	-0.416011	0.119466	0.796237	KTILRVFLNFQVCMPY	generic|IP_945832_TX=10090_REVERSED|
"""index: 20039, intensity: 3372.0, mobility: 1.118"""	-0.416169	0.119691	0.796455	QWMRVWPTSGLMYRQMSSRAKLTMVLPDN	generic|IP_901203_TX=10090_REVERSED|
"""index: 11491, intensity: 5170.0, mobility: 0.991"""	-0.416597	0.120042	0.797043	STRLIAERNLDLPGVRYQQEIRQCLLEGALSP	generic|tr_F6TMZ3_F6TMZ3_MOUSE__II_941125_REVERSED	|generic|tr_Q3TND6_Q3TND6_MOUSE_REVERSED	|generic|sp_O54782_MA2B2_MOUSE_REVERSED|
"""index: 4953, intensity: 111720.0, mobility: 0.996"""	-0.41667	0.120393	0.797143	ASHATIGSTSSQTSSSSSSDSADSSSESSSESSDSESDSSDSASS	generic|sp_Q8C5N3_CWC22_MOUSE__II_1006271_REVERSED|
"""index: 1614, intensity: 2511.0, mobility: 0.744"""	-0.416844	0.120744	0.797381	ELVGPPGA	generic|chr17_1_34630915_34631806_ENSMUST00000015620__IP_1066306_TX=10090_REVERSED	|generic|IP_1066300_TX=10090_REVERSED|
"""index: 22906, intensity: 12711.0, mobility: 1.343"""	-0.417206	0.12101	0.797877	RFWHMSICYIVAPSEEAQFAKNLKIFTDIEVRRRKALAEIEV	generic|tr_Q9CVR9_Q9CVR9_MOUSE_REVERSED	|generic|tr_Q8VCJ2_Q8VCJ2_MOUSE_REVERSED	|generic|sp_Q8C6M1_UBP20_MOUSE_REVERSED|
"""index: 18767, intensity: 13607.0, mobility: 1.002"""	-0.417826	0.121191	0.798724	LHPRRWCRR	generic|IP_955778_TX=10090_REVERSED|
"""index: 9094, intensity: 3189.0, mobility: 1.097"""	-0.418313	0.121456	0.799389	KNNSDTNRIIGYFQE	generic|sp_P97313-2_PRKDC_MOUSE__II_1080249_REVERSED	|generic|II_1080250_TX=10090_REVERSED	|generic|sp_P97313_PRKDC_MOUSE_REVERSED|
"""index: 3028, intensity: 2774.0, mobility: 0.969"""	-0.419286	0.121806	0.800713	CSQPLHVSSGVDA	generic|tr_Q8C9G2_Q8C9G2_MOUSE__IP_1102277_REVERSED|
"""index: 5220, intensity: 3636.0, mobility: 0.959"""	-0.419408	0.122113	0.800879	SPQLFSEATLFM	generic|IP_843994_TX=10090_REVERSED|
"""index: 5783, intensity: 5932.0, mobility: 0.837"""	-0.419624	0.122335	0.801171	HHHSLFTSIQNKMFRKLH	generic|IP_3493628_TX=10090_REVERSED|
"""index: 21347, intensity: 3545.0, mobility: 0.958"""	-0.420735	0.122599	0.802675	LNVRFWQEQ	generic|tr_K7X379_K7X379_MOUSE_REVERSED	|generic|tr_Q31149_Q31149_MOUSE_REVERSED	|generic|tr_Q8R3Y0_Q8R3Y0_MOUSE_REVERSED	|generic|sp_P01897_HA1L_MOUSE_REVERSED	|generic|tr_Q61643_Q61643_MOUSE_REVERSED	|generic|tr_A0A2Z4SXW8_A0A2Z4SXW8_MOUSE_REVERSED|
"""index: 1930, intensity: 3699.0, mobility: 0.890"""	-0.421094	0.122819	0.80316	LCLHPNRI	generic|tr_A0A087WQC4_A0A087WQC4_MOUSE__chr19_-1_8778509_8778655_ENSMUST00000176747__II_1049948_REVERSED	|generic|sp_Q8R2K4-2_TAF6L_MOUSE__chr19_-1_8778509_8778655_ENSMUST00000176747__II_1049948_REVERSED	|generic|tr_H3BJR2_H3BJR2_MOUSE__chr19_-1_8778509_8778655_ENSMUST00000176747__II_1049948_REVERSED	|generic|tr_H3BK01_H3BK01_MOUSE__chr19_-1_8778509_8778655_ENSMUST00000176747__II_1049949_REVERSED	|generic|tr_K3W4L1_K3W4L1_MOUSE__chr19_-1_8778509_8778655_ENSMUST00000176747_REVERSED	|generic|sp_Q8R2K4_TAF6L_MOUSE__chr19_-1_8778509_8778655_ENSMUST00000176747_REVERSED|
"""index: 2013, intensity: 2816.0, mobility: 0.838"""	-0.422547	0.123082	0.805118	ELPQTGAVQQTQEM	generic|IP_824792_TX=10090_REVERSED|
"""index: 23264, intensity: 4353.0, mobility: 1.003"""	-0.422868	0.123431	0.805548	LISMTPALKSHL	generic|IP_1069792_TX=10090_REVERSED|
"""index: 20409, intensity: 2937.0, mobility: 0.870"""	-0.423134	0.12378	0.805904	KSQVQIQVTNKV	generic|tr_Q8BJ38_Q8BJ38_MOUSE__IP_954027_REVERSED|
"""index: 4181, intensity: 6172.0, mobility: 0.838"""	-0.42349	0.124085	0.806383	ILFPVPNKGMNHDQYRTHGKMLM	generic|IP_1008031_TX=10090_REVERSED|
"""index: 14418, intensity: 4103.0, mobility: 0.856"""	-0.42406	0.124434	0.807145	QELITEIPTSEPTTLTTTLVPSITSVL	generic|tr_A2CFB8_A2CFB8_MOUSE_REVERSED|
"""index: 16081, intensity: 5897.0, mobility: 0.965"""	-0.424216	0.124782	0.807354	IEKKPNQKLE	generic|sp_Q9QWG7-2_ST1B1_MOUSE_REVERSED	|generic|sp_Q9QWG7_ST1B1_MOUSE_REVERSED|
"""index: 17546, intensity: 5864.0, mobility: 0.906"""	-0.424275	0.125044	0.807433	WLELNMRL	generic|IP_981104_TX=10090_REVERSED|
"""index: 17799, intensity: 4902.0, mobility: 0.878"""	-0.42486	0.125305	0.808215	FNGINVVRPNFLSFAKSF	generic|IP_838782_TX=10090_REVERSED|
"""index: 14885, intensity: 2760.0, mobility: 1.016"""	-0.425217	0.125478	0.808691	RREEPLSAAHALPL	generic|tr_Q8CDJ6_Q8CDJ6_MOUSE_REVERSED	|generic|tr_A0A571BF63_A0A571BF63_MOUSE_REVERSED	|generic|tr_A0A140LIW7_A0A140LIW7_MOUSE_REVERSED	|generic|tr_B2KGG3_B2KGG3_MOUSE_REVERSED|
"""index: 11471, intensity: 3113.0, mobility: 1.039"""	-0.42575	0.125782	0.809401	FDELLVFSTLAVM	generic|IP_940107_TX=10090_REVERSED|
"""index: 14929, intensity: 4141.0, mobility: 0.803"""	-0.426244	0.126129	0.810059	MATIKMIMKHQWQ	generic|IP_3462751_TX=10090_REVERSED|
"""index: 7164, intensity: 3030.0, mobility: 0.785"""	-0.426305	0.126477	0.810139	ALHTPTMPLAPSLQ	generic|tr_A0A0R4J0I0_A0A0R4J0I0_MOUSE_REVERSED	|generic|sp_P70459_ERF_MOUSE_REVERSED|
"""index: 23020, intensity: 5832.0, mobility: 1.012"""	-0.426465	0.126692	0.810353	PINSIVSFSNWALSTLLSPHSFRCM	generic|IP_920248_TX=10090_REVERSED|
"""index: 15955, intensity: 26238.0, mobility: 0.922"""	-0.427239	0.126951	0.81138	RGHRTHRR	generic|tr_L7N208_L7N208_MOUSE__IP_3476970_REVERSED	|generic|tr_A0A571BGF1_A0A571BGF1_MOUSE__IP_3476970_REVERSED	|generic|tr_Q3ULF1_Q3ULF1_MOUSE__IP_3476970_REVERSED|
"""index: 20870, intensity: 17316.0, mobility: 1.001"""	-0.427683	0.127254	0.811969	VHRIKGRNMAL	generic|tr_V9GX81_V9GX81_MOUSE_REVERSED|
"""index: 12514, intensity: 7949.0, mobility: 0.962"""	-0.428026	0.127468	0.812424	FFILHGLLMFVAMAYITDT	generic|tr_Q3TDK1_Q3TDK1_MOUSE_REVERSED	|generic|sp_Q9CXR4_PIGC_MOUSE_REVERSED	|generic|tr_Q3U1G9_Q3U1G9_MOUSE_REVERSED|
"""index: 18733, intensity: 23471.0, mobility: 0.991"""	-0.428561	0.127726	0.813131	RLYELAKELY	generic|tr_A0A338P695_A0A338P695_MOUSE__chr16_1_17642639_17642803_ENSMUST00000231722__II_1079671_REVERSED	|generic|tr_A0A338P735_A0A338P735_MOUSE__chr16_1_17629158_17629202_ENSMUST00000006053__II_1079671_REVERSED	|generic|sp_Q6ZPR5_NSMA3_MOUSE__chr16_1_17642639_17642803_ENSMUST00000231722__II_1079709_REVERSED	|generic|sp_Q6ZPR5-2_NSMA3_MOUSE__chr16_1_17642639_17642803_ENSMUST00000231722__II_1079671_REVERSED	|generic|sp_Q6ZPR5-3_NSMA3_MOUSE__chr16_1_17642639_17642803_ENSMUST00000231722__II_1079671_REVERSED	|generic|sp_Q6ZPR5-4_NSMA3_MOUSE__chr16_1_17642639_17642803_ENSMUST00000231722__II_1079671_REVERSED	|generic|sp_Q6ZPR5-5_NSMA3_MOUSE__chr16_1_17642639_17642803_ENSMUST00000231722__II_1079671_REVERSED	|generic|tr_A0A338P6S3_A0A338P6S3_MOUSE__chr16_1_17642639_17642803_ENSMUST00000231722__II_1079671_REVERSED	|generic|tr_A0A338P7L1_A0A338P7L1_MOUSE__chr16_1_17642639_17642803_ENSMUST00000231722__II_1079671_REVERSED|
"""index: 22474, intensity: 65716.0, mobility: 1.230"""	-0.429741	0.128072	0.814691	RRPSGSESRKAERANERKPSRSQRRERAVDKKPSLSRSK	generic|tr_A0A2I3BQU5_A0A2I3BQU5_MOUSE__chr15_-1_96423513_96423584_ENSMUST00000227069_REVERSED	|generic|tr_Q9CSS1_Q9CSS1_MOUSE__chr15_-1_96414788_96414877_ENSMUST00000227069_REVERSED	|generic|tr_Q6ZPE9_Q6ZPE9_MOUSE__chr15_-1_96423513_96423584_ENSMUST00000227069_REVERSED	|generic|tr_E9PZM7_E9PZM7_MOUSE__chr15_-1_96423513_96423584_ENSMUST00000227069_REVERSED|
"""index: 18614, intensity: 5506.0, mobility: 0.959"""	-0.430029	0.128285	0.815072	KELCKRIYSV	generic|II_994270_TX=10090_REVERSED	|generic|tr_Q3TW27_Q3TW27_MOUSE__chr2_1_174425183_174425257_ENSMUST00000139390_REVERSED	|generic|chr2_1_174426495_174426674_ENSMUST00000137986_REVERSED	|generic|sp_Q922L6_NELFD_MOUSE__chr2_1_174425183_174425257_ENSMUST00000139390_REVERSED|
"""index: 5957, intensity: 3536.0, mobility: 0.822"""	-0.430931	0.128631	0.81626	LSSNNVKASISATPDL	generic|sp_Q60930_VDAC2_MOUSE__chr14_1_21838003_21838047_ENSMUST00000132364__II_1101404_REVERSED	|generic|tr_G3UX26_G3UX26_MOUSE__chr14_1_21838003_21838047_ENSMUST00000132364__II_1101404_REVERSED|
"""index: 6621, intensity: 17496.0, mobility: 0.893"""	-0.431325	0.128887	0.81678	MYLPSHSESSSRPSGALSRNVL	generic|II_1077396_TX=10090_REVERSED	|generic|sp_P41183_BCL6_MOUSE_REVERSED	|generic|tr_Q8CB25_Q8CB25_MOUSE_REVERSED|
"""index: 15409, intensity: 18354.0, mobility: 0.963"""	-0.431848	0.129233	0.817467	EADLTASAVILRLDGRKKQ	generic|tr_Q8K1G9_Q8K1G9_MOUSE__II_995842_REVERSED	|generic|tr_A2ACQ1_A2ACQ1_MOUSE__II_995842_REVERSED	|generic|II_995856_TX=10090_REVERSED|
"""index: 2319, intensity: 4306.0, mobility: 0.925"""	-0.431849	0.129534	0.817469	VLAPPVPHTGQH	generic|IP_843103_TX=10090_REVERSED|
"""index: 15713, intensity: 3198.0, mobility: 1.184"""	-0.432045	0.129879	0.817727	EQLESGTELPKELEKEVTPAVSKSSPIDPPAHF	generic|II_1144989_TX=10090_REVERSED	|generic|tr_A0A087WRQ1_A0A087WRQ1_MOUSE_REVERSED	|generic|tr_A0A087WRP3_A0A087WRP3_MOUSE_REVERSED	|generic|tr_A0A087WQ33_A0A087WQ33_MOUSE_REVERSED	|generic|tr_D3YX67_D3YX67_MOUSE_REVERSED	|generic|tr_A0A087WPJ1_A0A087WPJ1_MOUSE_REVERSED	|generic|tr_A0A087WSG1_A0A087WSG1_MOUSE_REVERSED|
"""index: 6099, intensity: 4205.0, mobility: 0.927"""	-0.432704	0.130225	0.818593	PEWHRSWRDEMKRMEQRKLR	generic|IP_838177_TX=10090_REVERSED|
"""index: 22817, intensity: 3809.0, mobility: 1.278"""	-0.432758	0.13057	0.818664	TKKLIMKRKKRKRRKMRRMRMRKKRRRKKKKR	generic|IP_1144435_TX=10090_REVERSED|
"""index: 13338, intensity: 4809.0, mobility: 0.891"""	-0.43277	0.130915	0.818679	EKYKAEALK	generic|II_1131711_TX=10090_REVERSED	|generic|sp_Q9CZ28_SNF8_MOUSE_REVERSED	|generic|tr_A2A6M1_A2A6M1_MOUSE_REVERSED|
"""index: 6639, intensity: 237318.0, mobility: 1.127"""	-0.432877	0.131215	0.81882	PDIVCKSTSSDNENVTPTSTIAPLYKKTPGSSISTASLQLDPCAKQVA	generic|sp_Q9R0L6-2_PCM1_MOUSE__chr8_1_41274102_41274302_ENSMUST00000211090__II_3501011_REVERSED	|generic|tr_B2RSW8_B2RSW8_MOUSE__chr8_1_41274102_41274302_ENSMUST00000211090_REVERSED	|generic|sp_Q9R0L6_PCM1_MOUSE__chr8_1_41274102_41274302_ENSMUST00000211090_REVERSED|
"""index: 16002, intensity: 3295.0, mobility: 1.002"""	-0.433431	0.131515	0.819547	LKTYQLFYRAP	generic|IP_1093759_TX=10090_REVERSED|
"""index: 6812, intensity: 6909.0, mobility: 0.984"""	-0.433754	0.131815	0.819971	SKLPKRRISYPHKCCTELRWQMCQTKWLQR	generic|IP_981152_TX=10090_REVERSED|
"""index: 18843, intensity: 5520.0, mobility: 1.072"""	-0.434197	0.131932	0.820551	WKLDDSYMYKWS	generic|IP_1074679_TX=10090_REVERSED|
"""index: 5667, intensity: 3250.0, mobility: 0.930"""	-0.434562	0.132231	0.82103	YPQKGMHIKP	generic|IP_1020456_TX=10090_REVERSED|
"""index: 3378, intensity: 9194.0, mobility: 0.895"""	-0.434779	0.132576	0.821315	MGSTLPSHLVVA	generic|tr_A0A087WPG3_A0A087WPG3_MOUSE_REVERSED	|generic|sp_Q99JW1_AB17A_MOUSE__chr10_-1_80583838_80584053_ENSMUST00000191440_REVERSED	|generic|sp_Q99JW1-2_AB17A_MOUSE__chr10_-1_80583838_80584053_ENSMUST00000191440_REVERSED|
"""index: 4727, intensity: 6202.0, mobility: 1.051"""	-0.434811	0.13292	0.821356	DPRHLVFEIALWFGMGMQRGL	generic|IP_1128196_TX=10090_REVERSED|
"""index: 17864, intensity: 5680.0, mobility: 1.146"""	-0.434993	0.133264	0.821595	NKAQYGVRMLVREF	generic|sp_Q8BJY1_PSMD5_MOUSE__chr2_-1_34852576_34852770_ENSMUST00000143456__II_1010680_REVERSED	|generic|tr_Q921U5_Q921U5_MOUSE__chr2_-1_34852576_34852770_ENSMUST00000143456__II_1010680_REVERSED	|generic|tr_F7BA91_F7BA91_MOUSE__chr2_-1_34852576_34852770_ENSMUST00000143456__II_1010683_REVERSED|
"""index: 5980, intensity: 2736.0, mobility: 0.829"""	-0.435268	0.133517	0.821954	SPVDPARSNISTVSSTSG	generic|tr_Q0VES5_Q0VES5_MOUSE_REVERSED|
"""index: 2120, intensity: 2926.0, mobility: 0.804"""	-0.435841	0.133815	0.822705	IDCDEQLIVRQKM	generic|IP_876020_TX=10090_REVERSED|
"""index: 3683, intensity: 3716.0, mobility: 0.957"""	-0.436548	0.134159	0.823629	VAPPAAVETSAKW	generic|sp_Q8K031_STAR8_MOUSE_REVERSED|
"""index: 8383, intensity: 4759.0, mobility: 0.990"""	-0.43701	0.134503	0.824234	MIKWAVGAAVAAILLLLLSPMALVARK	generic|sp_Q8CGK5_INLR1_MOUSE_REVERSED|
"""index: 17630, intensity: 18674.0, mobility: 0.951"""	-0.43714	0.134754	0.824403	KSRKPAQLSPV	generic|IP_827286_TX=10090_REVERSED|
"""index: 3182, intensity: 2666.0, mobility: 1.061"""	-0.437744	0.134959	0.825192	QNRVQPDCEYRMQ	generic|tr_A0A0N4SV89_A0A0N4SV89_MOUSE__chr6_1_113442709_113447365_ENSMUST00000204254_REVERSED|
"""index: 16021, intensity: 3120.0, mobility: 1.048"""	-0.438398	0.135024	0.826046	ALELIDLAVFLLGTEYFCFHVLYFLTTMTMMM	generic|IP_2416713_TX=10090_REVERSED|
"""index: 5769, intensity: 7116.0, mobility: 0.925"""	-0.43986	0.135181	0.827953	ELWPLTFVLSYITIKAGPGCCPKSF	generic|IP_939222_TX=10090_REVERSED|
"""index: 24620, intensity: 3126.0, mobility: 1.064"""	-0.441137	0.135524	0.829617	KLWELGGQINRR	generic|sp_Q9WUB6_CLCKB_MOUSE_REVERSED	|generic|sp_Q9WUB6-2_CLCKB_MOUSE_REVERSED|
"""index: 2308, intensity: 2591.0, mobility: 0.926"""	-0.441315	0.135866	0.82985	EMHEQQEKQKQRLLEQEKEAA	generic|tr_Q7TMV8_Q7TMV8_MOUSE_REVERSED|
"""index: 12166, intensity: 7245.0, mobility: 0.836"""	-0.441765	0.136115	0.830436	VVLVRLEM	generic|chr6_1_22965767_22965805_ENSMUST00000090568_REVERSED	|generic|chr6_1_22965728_22965805_ENSMUST00000090568_REVERSED|
"""index: 12108, intensity: 2968.0, mobility: 0.799"""	-0.442555	0.136364	0.831466	PSIGGSLVP	generic|tr_A2API1_A2API1_MOUSE_REVERSED	|generic|tr_Q544H6_Q544H6_MOUSE_REVERSED	|generic|tr_Q7TMS8_Q7TMS8_MOUSE_REVERSED|
"""index: 17796, intensity: 4994.0, mobility: 0.869"""	-0.442843	0.136612	0.831841	PNPKSYTPI	generic|tr_E9Q794_E9Q794_MOUSE__chr17_1_83762940_83763017_ENSMUST00000177069_REVERSED	|generic|tr_Q6ZPV1_Q6ZPV1_MOUSE__chr17_1_83762940_83763017_ENSMUST00000177069_REVERSED	|generic|tr_A4FTZ3_A4FTZ3_MOUSE__chr17_1_83762940_83763017_ENSMUST00000177069_REVERSED|
"""index: 14599, intensity: 2550.0, mobility: 0.996"""	-0.443294	0.136907	0.832428	HSEAPVVFHTTFIEGGLPK	generic|tr_A0A1L1SS82_A0A1L1SS82_MOUSE__II_3506615_REVERSED|
"""index: 6736, intensity: 11897.0, mobility: 1.088"""	-0.443428	0.137248	0.832603	MYSRVDFKKGDLLLPNQVYRQVVRAQPARFPMKRYIPDDE	generic|tr_V9GXT8_V9GXT8_MOUSE__II_950685_REVERSED	|generic|sp_A4Q9F3_TTL10_MOUSE__II_950685_REVERSED	|generic|sp_A4Q9F3-2_TTL10_MOUSE__II_950685_REVERSED	|generic|tr_B1ASM0_B1ASM0_MOUSE__II_950685_REVERSED	|generic|tr_V9GXB7_V9GXB7_MOUSE__II_950685_REVERSED|
"""index: 13138, intensity: 7591.0, mobility: 1.170"""	-0.443439	0.137449	0.832617	FEKEEIEKYCLCLTR	generic|sp_Q148W0_AT8B1_MOUSE_REVERSED|
"""index: 22520, intensity: 45721.0, mobility: 1.029"""	-0.444477	0.137743	0.833969	HYIGQGLGPDRFLHVAGIGLG	generic|II_3507466_TX=10090_REVERSED|
"""index: 10227, intensity: 4146.0, mobility: 0.888"""	-0.444943	0.138084	0.834575	NGMLDHITKLASMITQEATASFSSQ	generic|sp_Q8C0L8_COG5_MOUSE__chr12_1_31920590_31920637_ENSMUST00000219672__II_3504473_REVERSED|
"""index: 22278, intensity: 8745.0, mobility: 1.093"""	-0.445006	0.13833	0.834658	RAAPDGCSPKPTEPIGLDTQVNIVNKVLKVGRYLIE	generic|tr_S4R1M0_S4R1M0_MOUSE__II_1034044_REVERSED	|generic|sp_P06800_PTPRC_MOUSE__II_1034044_REVERSED	|generic|sp_P06800-5_PTPRC_MOUSE__II_1034044_REVERSED	|generic|sp_P06800-6_PTPRC_MOUSE__II_1034044_REVERSED	|generic|tr_Q3U382_Q3U382_MOUSE_REVERSED	|generic|tr_Q8C6Q7_Q8C6Q7_MOUSE_REVERSED	|generic|tr_Q64730_Q64730_MOUSE_REVERSED|
"""index: 9319, intensity: 4681.0, mobility: 0.926"""	-0.445266	0.13853	0.834996	SLIMQTRIRADLASVGYLTRKVSTSM	generic|IP_841627_TX=10090_REVERSED|
"""index: 21027, intensity: 4934.0, mobility: 1.141"""	-0.446226	0.13887	0.836247	AVSKNLVPNLTPDLYEQVNQLLVPFGFQIAHELVR	generic|tr_Q5F222_Q5F222_MOUSE_REVERSED	|generic|tr_D3Z667_D3Z667_MOUSE_REVERSED|
"""index: 5264, intensity: 2605.0, mobility: 0.852"""	-0.446407	0.13921	0.836483	QIHAFTTWSRLLSAMGR	generic|IP_1017807_TX=10090_REVERSED|
"""index: 9695, intensity: 3149.0, mobility: 1.011"""	-0.446821	0.139551	0.837022	SWRDEMKRMEQRKLRCFRPVKPATWKLRV	generic|IP_838177_TX=10090_REVERSED|
"""index: 4413, intensity: 10421.0, mobility: 1.157"""	-0.446926	0.139701	0.837159	KRRRERRKMKERKKRERRRKRRKRRKRKKRKRRKRKRRERRRKMRERKK	generic|IP_855666_TX=10090_REVERSED|
"""index: 12697, intensity: 4289.0, mobility: 0.761"""	-0.447604	0.140041	0.838042	SSLVAEFNC	generic|tr_F6ZHM5_F6ZHM5_MOUSE_REVERSED|
"""index: 10925, intensity: 5154.0, mobility: 1.038"""	-0.447766	0.140095	0.838252	LTGTNRRQDKYDPPPRTLHRNMQDQPSLK	generic|tr_F6U238_F6U238_MOUSE_REVERSED	|generic|tr_Q8BMG4_Q8BMG4_MOUSE_REVERSED	|generic|tr_Q6ZPH8_Q6ZPH8_MOUSE_REVERSED	|generic|tr_E9Q7L5_E9Q7L5_MOUSE_REVERSED|
"""index: 6911, intensity: 4985.0, mobility: 1.040"""	-0.448703	0.140291	0.839473	WADLLGLVLHPTPVFPDPMNFATYRS	generic|sp_Q6NZQ4_PAXI1_MOUSE_REVERSED|
"""index: 12165, intensity: 5552.0, mobility: 0.978"""	-0.449512	0.140535	0.840527	EQVVYAVGCSGDKRDEFSIEAKSPGEVAIALGGAGAERTW	generic|tr_B9EKP5_B9EKP5_MOUSE__chrX_-1_74235106_74235261_ENSMUST00000144429__II_836555_REVERSED	|generic|tr_B7FAV1_B7FAV1_MOUSE__chrX_-1_74235106_74235261_ENSMUST00000144429__II_836536_REVERSED	|generic|sp_Q8BTM8_FLNA_MOUSE__chrX_-1_74235106_74235261_ENSMUST00000144429__II_836555_REVERSED	|generic|tr_B7FAU9_B7FAU9_MOUSE__chrX_-1_74235106_74235261_ENSMUST00000144429__II_836555_REVERSED	|generic|tr_Q6KAM8_Q6KAM8_MOUSE__chrX_-1_74235106_74235261_ENSMUST00000144429_REVERSED	|generic|tr_J3JS91_J3JS91_MOUSE_REVERSED|
"""index: 6266, intensity: 2700.0, mobility: 0.868"""	-0.450028	0.140826	0.841199	LFHCNLAMK	generic|IP_1109999_TX=10090_REVERSED|
"""index: 14512, intensity: 3728.0, mobility: 1.053"""	-0.450201	0.141165	0.841425	RSKEEMEKRKHNEKLAELFLTRF	generic|II_830678_TX=10090_REVERSED	|generic|tr_Q8C414_Q8C414_MOUSE__chrX_1_129957265_129957363_ENSMUST00000127577_REVERSED	|generic|tr_E9Q4U7_E9Q4U7_MOUSE__chrX_1_129957265_129957363_ENSMUST00000127577_REVERSED	|generic|sp_O70566_DIAP2_MOUSE__chrX_1_129957265_129957363_ENSMUST00000127577_REVERSED	|generic|tr_Q6W4W7_Q6W4W7_MOUSE__chrX_1_129957265_129957363_ENSMUST00000127577_REVERSED	|generic|tr_K4PWM5_K4PWM5_MOUSE__chrX_1_129957265_129957363_ENSMUST00000127577_REVERSED|
"""index: 14199, intensity: 2513.0, mobility: 1.142"""	-0.450232	0.141359	0.841466	ENGSDVTPVSKNKQNKK	generic|sp_Q05D44_IF2P_MOUSE__chr1_1_38022245_38022322_ENSMUST00000192548__II_645480_REVERSED|
"""index: 1020, intensity: 2866.0, mobility: 0.917"""	-0.451979	0.14165	0.843743	KLDTISEQYH	generic|IP_847574_TX=10090_REVERSED|
"""index: 6602, intensity: 9941.0, mobility: 1.028"""	-0.452478	0.141988	0.844393	LQMLKEFRKLQESRQSAECRGRKNR	generic|IP_3472609_TX=10090_REVERSED|
"""index: 9337, intensity: 5330.0, mobility: 0.947"""	-0.452497	0.142326	0.844419	ELQSWVDLVDHAFNFYEPVPQ	generic|tr_A0A140LHR8_A0A140LHR8_MOUSE__II_881471_REVERSED	|generic|sp_Q8BGA8_ACSM5_MOUSE__II_881459_REVERSED	|generic|tr_Q6P8J0_Q6P8J0_MOUSE_REVERSED	|generic|sp_Q8BGA8-2_ACSM5_MOUSE_REVERSED|
"""index: 1687, intensity: 2732.0, mobility: 1.107"""	-0.452504	0.142519	0.844428	FHLWIYIYIHIYICIYIYVCVCMYVY	generic|IP_872897_TX=10090_REVERSED|
"""index: 5654, intensity: 3608.0, mobility: 0.911"""	-0.453517	0.142809	0.845749	TIPAQPRSWR	generic|tr_A0A087WR50_A0A087WR50_MOUSE__chr1_-1_71637244_71637333_ENSMUST00000186613__II_1037262_REVERSED	|generic|tr_A0A087WSN6_A0A087WSN6_MOUSE__chr1_-1_71637244_71637333_ENSMUST00000186613__II_1037262_REVERSED	|generic|sp_P11276_FINC_MOUSE__chr1_-1_71637244_71637333_ENSMUST00000186613__II_1037262_REVERSED	|generic|tr_Q3TCF1_Q3TCF1_MOUSE__chr1_-1_71637244_71637333_ENSMUST00000186613__II_1037262_REVERSED	|generic|tr_B9EHT6_B9EHT6_MOUSE__chr1_-1_71637244_71637333_ENSMUST00000186613__II_1037262_REVERSED	|generic|tr_Q3UHL6_Q3UHL6_MOUSE__chr1_-1_71637244_71637333_ENSMUST00000186613__II_1037262_REVERSED	|generic|tr_Q3UGY5_Q3UGY5_MOUSE__chr1_-1_71637244_71637333_ENSMUST00000186613_REVERSED	|generic|tr_Q3TCL7_Q3TCL7_MOUSE__chr1_-1_71637244_71637333_ENSMUST00000186613_REVERSED	|generic|tr_B7ZNJ1_B7ZNJ1_MOUSE__chr1_-1_71637244_71637333_ENSMUST00000186613_REVERSED	|generic|tr_Q3UH17_Q3UH17_MOUSE__chr1_-1_71637244_71637333_ENSMUST00000186613_REVERSED	|generic|tr_Q3TBB4_Q3TBB4_MOUSE__chr1_-1_71637244_71637333_ENSMUST00000186613_REVERSED	|generic|tr_A0A087WS56_A0A087WS56_MOUSE__chr1_-1_71637244_71637333_ENSMUST00000186613_REVERSED	|generic|tr_Q3UHR1_Q3UHR1_MOUSE__chr1_-1_71637244_71637333_ENSMUST00000186613_REVERSED|
"""index: 22167, intensity: 6534.0, mobility: 1.008"""	-0.453671	0.143098	0.845949	YATLCIVLSATIA	generic|tr_D3YY38_D3YY38_MOUSE_REVERSED	|generic|sp_Q8BXR1_S7A14_MOUSE_REVERSED|
"""index: 12800, intensity: 5282.0, mobility: 0.967"""	-0.453898	0.143387	0.846245	QSADLGAVPPAQVMPQLQQQ	generic|sp_P56477_IRF5_MOUSE_REVERSED	|generic|tr_B2CC69_B2CC69_MOUSE_REVERSED|
"""index: 19653, intensity: 3624.0, mobility: 1.131"""	-0.454307	0.143725	0.84678	GRYRGSVLDHSFLLR	generic|sp_Q6ZPJ3_UBE2O_MOUSE_REVERSED|
"""index: 20419, intensity: 3606.0, mobility: 1.130"""	-0.454308	0.144062	0.84678	MLPLAQVPLLKLSLMVLCSACFFCLLFMCISPWC	generic|IP_1019848_TX=10090_REVERSED|
"""index: 7277, intensity: 4280.0, mobility: 1.035"""	-0.454321	0.144399	0.846797	ITRSFNPLGMHFSLLDKDTVP	generic|IP_989258_TX=10090_REVERSED|
"""index: 4965, intensity: 2624.0, mobility: 0.885"""	-0.454328	0.144737	0.846807	EERSLLPAQTTPMTNSH	generic|IP_874628_TX=10090_REVERSED	|generic|IP_874629_TX=10090_REVERSED	|generic|IP_874626_TX=10090_REVERSED	|generic|IP_874621_TX=10090_REVERSED	|generic|IP_874625_TX=10090_REVERSED	|generic|IP_874630_TX=10090_REVERSED|
"""index: 18315, intensity: 3657.0, mobility: 0.904"""	-0.454332	0.145074	0.846812	IYILDIMPK	generic|IP_3470199_TX=10090_REVERSED|
"""index: 3659, intensity: 3030.0, mobility: 0.885"""	-0.454554	0.145167	0.847102	SSFESSKLWE	generic|IP_3485097_TX=10090_REVERSED|
"""index: 13969, intensity: 9237.0, mobility: 0.898"""	-0.455343	0.145455	0.848131	AWPAPRIVH	generic|IP_1050948_TX=10090_REVERSED|
"""index: 928, intensity: 3061.0, mobility: 0.973"""	-0.455983	0.145791	0.848967	GRDETEGQLKRTHPQPWKSSRKKAGEGAVWGGKG	generic|tr_Q8C3W3_Q8C3W3_MOUSE_REVERSED|
"""index: 12577, intensity: 4757.0, mobility: 1.058"""	-0.456279	0.146128	0.849354	WWWWWWWWWWWRVTGK	generic|IP_1129357_TX=10090_REVERSED|
"""index: 13672, intensity: 3761.0, mobility: 0.997"""	-0.45629	0.146317	0.849368	KGVNMVIMLNRE	generic|IP_1146501_TX=10090_REVERSED|
"""index: 11570, intensity: 4243.0, mobility: 0.835"""	-0.457123	0.146456	0.850457	PPFSPQKT	generic|IP_3458479_TX=10090_REVERSED|
"""index: 6616, intensity: 23597.0, mobility: 0.940"""	-0.457944	0.146694	0.85153	PAGPGGPKCLAPDASSQPLNSPRGLP	generic|sp_Q9D219_BCL9_MOUSE_REVERSED|
"""index: 4587, intensity: 3242.0, mobility: 0.862"""	-0.45833	0.147029	0.852035	VLFHMPIKMRMKKR	generic|chr6_-1_126739036_126739326_ENSMUST00000112242__IP_905704_TX=10090_REVERSED|
"""index: 5763, intensity: 3087.0, mobility: 0.803"""	-0.458452	0.147315	0.852194	EGLAAEASQAAASFFGGGPKQPKFVQCLR	generic|tr_Q3UI88_Q3UI88_MOUSE__II_1105797_REVERSED|
"""index: 1150, intensity: 3422.0, mobility: 0.880"""	-0.458628	0.147651	0.852424	ETRGCYRFK	generic|tr_E9Q0S8_E9Q0S8_MOUSE__chr1_-1_119707772_119707885_ENSMUST00000164269__II_1036575_REVERSED	|generic|sp_Q9WU22_PTN4_MOUSE__chr1_-1_119659831_119659887_ENSMUST00000166624__II_1036591_REVERSED	|generic|tr_Q8BQQ4_Q8BQQ4_MOUSE__chr1_-1_119707772_119707885_ENSMUST00000164269_REVERSED|
"""index: 24787, intensity: 4848.0, mobility: 1.309"""	-0.45932	0.147887	0.853329	RRREEEEKRRRELEELRRKEEQERRRQEREQQRRAERERRQQEELRRR	generic|tr_A0A0A6YWM8_A0A0A6YWM8_MOUSE_REVERSED	|generic|tr_A0A0A6YWR8_A0A0A6YWR8_MOUSE_REVERSED	|generic|tr_B2RUE8_B2RUE8_MOUSE_REVERSED	|generic|sp_P97820_M4K4_MOUSE_REVERSED	|generic|tr_B7ZNR8_B7ZNR8_MOUSE_REVERSED	|generic|tr_E9PVG7_E9PVG7_MOUSE_REVERSED	|generic|tr_F8VPL5_F8VPL5_MOUSE_REVERSED	|generic|tr_A0A0A6YW53_A0A0A6YW53_MOUSE_REVERSED	|generic|tr_Q6ZQ68_Q6ZQ68_MOUSE_REVERSED	|generic|tr_B7ZNR9_B7ZNR9_MOUSE_REVERSED|
"""index: 21973, intensity: 3847.0, mobility: 0.919"""	-0.4598	0.148074	0.853958	CVVNLYSYIL	generic|IP_1149530_TX=10090_REVERSED|
"""index: 15415, intensity: 2601.0, mobility: 1.207"""	-0.460818	0.14821	0.855291	EKIISVKTEELPKKVDAE	generic|tr_J9JI72_J9JI72_MOUSE_REVERSED	|generic|tr_Q3V0L1_Q3V0L1_MOUSE_REVERSED	|generic|tr_I7HLZ6_I7HLZ6_MOUSE_REVERSED	|generic|tr_B9EJU1_B9EJU1_MOUSE_REVERSED|
"""index: 22969, intensity: 5112.0, mobility: 1.326"""	-0.461982	0.148545	0.856816	KVEQNKLSYILPNLMPTVASY	generic|tr_Q8VF93_Q8VF93_MOUSE_REVERSED	|generic|tr_A1L1B4_A1L1B4_MOUSE_REVERSED	|generic|tr_Q8VET6_Q8VET6_MOUSE_REVERSED|
"""index: 16321, intensity: 5883.0, mobility: 0.987"""	-0.462104	0.148879	0.856976	VVNIVNMPNREVIDEKMCEFIASIYFPKV	generic|tr_Q3TRL8_Q3TRL8_MOUSE__IP_892765_REVERSED|
"""index: 4403, intensity: 3076.0, mobility: 0.851"""	-0.462606	0.148915	0.857633	VEEDQTRSIEIMSKVAPHQVQ	generic|IP_1120012_TX=10090_REVERSED|
"""index: 5096, intensity: 4303.0, mobility: 0.861"""	-0.463201	0.149249	0.858412	SFNSISYPPEPGSHNECLA	generic|sp_Q8VIM6_STRC_MOUSE__II_1001187_REVERSED	|generic|II_1001186_TX=10090_REVERSED	|generic|tr_Q3UMD0_Q3UMD0_MOUSE_REVERSED|
"""index: 18198, intensity: 34207.0, mobility: 1.016"""	-0.463207	0.149583	0.858421	RDKRLQSASRK	generic|sp_Q8BJM3_R3HCL_MOUSE__II_1045062_REVERSED	|generic|tr_E0CZA8_E0CZA8_MOUSE_REVERSED|
"""index: 9356, intensity: 4572.0, mobility: 1.034"""	-0.463415	0.149866	0.858693	ERLLGAAGAAPAGSGQLAGGGGGGGGAEPSA	generic|tr_F8VQ72_F8VQ72_MOUSE__chr13_-1_111748900_111748932_ENSMUST00000175936__II_1102914_REVERSED	|generic|sp_P53349_M3K1_MOUSE__chr13_-1_111748900_111748932_ENSMUST00000175936_REVERSED|
"""index: 642, intensity: 2715.0, mobility: 0.837"""	-0.463452	0.1502	0.858742	MLSGELSQP	generic|IP_1132180_TX=10090_REVERSED|
"""index: 3910, intensity: 2881.0, mobility: 0.799"""	-0.464176	0.150434	0.85969	SPGPERER	generic|IP_3460058_TX=10090_REVERSED|
"""index: 12733, intensity: 2764.0, mobility: 0.931"""	-0.464635	0.150667	0.860292	NSSNNGKKMQEQILGELEE	generic|tr_A0A0N4SWF0_A0A0N4SWF0_MOUSE__II_914484_REVERSED	|generic|sp_Q9QYB8_ADDB_MOUSE_REVERSED	|generic|sp_Q9QYB8-2_ADDB_MOUSE_REVERSED	|generic|sp_Q9QYB8-3_ADDB_MOUSE_REVERSED	|generic|tr_Q8C0Y2_Q8C0Y2_MOUSE_REVERSED|
"""index: 16607, intensity: 3926.0, mobility: 1.008"""	-0.465153	0.15095	0.860971	LYLYFVSSWFL	generic|IP_1104058_TX=10090_REVERSED|
"""index: 13504, intensity: 3497.0, mobility: 1.065"""	-0.465411	0.151283	0.861309	IEPQVSAEGHQVDDHPKPPTPAPSAAPVG	generic|tr_Q3TJ28_Q3TJ28_MOUSE__chrX_-1_107790732_107790773_ENSMUST00000191183_REVERSED|
"""index: 12664, intensity: 3076.0, mobility: 0.898"""	-0.465511	0.151566	0.86144	LDRCLVGQQH	generic|II_3506770_TX=10090_REVERSED	|generic|sp_Q8R2S1_RPKL1_MOUSE__chr12_-1_85136373_85136838_ENSMUST00000019379_REVERSED	|generic|sp_Q8R2S1-2_RPKL1_MOUSE_REVERSED	|generic|tr_A0A217FL57_A0A217FL57_MOUSE_REVERSED|
"""index: 5607, intensity: 4936.0, mobility: 0.969"""	-0.466082	0.151747	0.862189	MNIVLDNSLIDL	generic|sp_Q9QXD6_F16P1_MOUSE_REVERSED	|generic|tr_Q9JHT8_Q9JHT8_MOUSE_REVERSED	|generic|tr_Q9JHT7_Q9JHT7_MOUSE_REVERSED|
"""index: 2664, intensity: 3097.0, mobility: 0.940"""	-0.466672	0.15208	0.862962	LPIQCSGLHQSC	generic|tr_A0A0R4J067_A0A0R4J067_MOUSE_REVERSED	|generic|sp_Q60850_S23A3_MOUSE_REVERSED	|generic|sp_Q60850-2_S23A3_MOUSE_REVERSED|
"""index: 11362, intensity: 4079.0, mobility: 1.033"""	-0.466908	0.152311	0.863271	SHQRALHQVQPSLVESSPKCTH	generic|IP_3459303_TX=10090_REVERSED|
"""index: 18622, intensity: 5371.0, mobility: 1.035"""	-0.466992	0.152492	0.863382	YIQVYLTERL	generic|IP_3503170_TX=10090_REVERSED|
"""index: 13410, intensity: 3154.0, mobility: 0.879"""	-0.467683	0.152824	0.864287	HVRVRKER	generic|IP_984344_TX=10090_REVERSED|
"""index: 6407, intensity: 2918.0, mobility: 1.007"""	-0.467926	0.153156	0.864605	EKPQLQRKWAENWYVLRK	generic|IP_1021944_TX=10090_REVERSED|
"""index: 10331, intensity: 6594.0, mobility: 1.168"""	-0.468197	0.153183	0.864961	AFGLASLSNWELHYQQNGQLRRRPRSHM	generic|IP_946294_TX=10090_REVERSED|
"""index: 23493, intensity: 4115.0, mobility: 1.182"""	-0.469264	0.153464	0.866358	RQSPMPPPTLWCQPF	generic|IP_984559_TX=10090_REVERSED|
"""index: 13119, intensity: 3351.0, mobility: 0.994"""	-0.469428	0.153592	0.866573	MWAVAQGSGAGPTQ	generic|IP_876888_TX=10090_REVERSED|
"""index: 2539, intensity: 3292.0, mobility: 0.825"""	-0.470173	0.153821	0.867547	CHKRKSQPIPTTDTNMCGTECFR	generic|II_1061666_TX=10090_REVERSED	|generic|IP_1061661_TX=10090_REVERSED	|generic|IP_1061657_TX=10090_REVERSED|
"""index: 3245, intensity: 158967.0, mobility: 0.854"""	-0.471121	0.154152	0.868789	TSSTLLAWRSVGGQRI	generic|chr3_1_96188142_96188423_ENSMUST00000133665_REVERSED|
"""index: 7136, intensity: 169978.0, mobility: 1.003"""	-0.471282	0.154482	0.868999	CYIQGQKPLFPCGLLSAKCQACSFCAETAHWHQGDYTM	generic|sp_Q3U5C7_PRIC1_MOUSE_REVERSED|
"""index: 8515, intensity: 12273.0, mobility: 1.091"""	-0.471948	0.154813	0.869869	MSYVLPNLMPIVMTYFVSTVK	generic|tr_Q8VFX4_Q8VFX4_MOUSE_REVERSED	|generic|tr_Q7TQR6_Q7TQR6_MOUSE_REVERSED|
"""index: 12637, intensity: 4458.0, mobility: 0.900"""	-0.471991	0.155144	0.869925	MDQLLVLAQH	generic|sp_Q91W61_FXL15_MOUSE_REVERSED|
"""index: 23723, intensity: 6975.0, mobility: 1.033"""	-0.472229	0.155423	0.870237	SSMTATNISTLIAEWLSMDK	generic|IP_1109494_TX=10090_REVERSED|
"""index: 13715, intensity: 3617.0, mobility: 1.088"""	-0.472538	0.155651	0.87064	YMLMLLLQKESQR	generic|chrX_1_101562146_101562857_ENSMUST00000118878__IP_831672_TX=10090_REVERSED|
"""index: 16075, intensity: 4418.0, mobility: 0.936"""	-0.473003	0.155827	0.871247	SRDVPIPVRR	generic|II_1008605_TX=10090_REVERSED	|generic|sp_Q64521_GPDM_MOUSE_REVERSED	|generic|tr_A2AQR0_A2AQR0_MOUSE_REVERSED|
"""index: 11275, intensity: 3815.0, mobility: 1.034"""	-0.473521	0.156157	0.871923	GCLHHLAGSGLGGRTPL	generic|chr14_-1_57890059_57890172_ENSMUST00000089473_REVERSED|
"""index: 23258, intensity: 6278.0, mobility: 1.158"""	-0.473569	0.156487	0.871985	GRLDTIKMLMRPFMYPQSPRRRRAYLRLAELL	generic|sp_P18911_RARG_MOUSE_REVERSED	|generic|sp_P18911-2_RARG_MOUSE_REVERSED	|generic|sp_P18911-3_RARG_MOUSE_REVERSED|
"""index: 5636, intensity: 5736.0, mobility: 1.110"""	-0.473767	0.156766	0.872243	ELVVDREWLGRDGQGEGQEKYLQLDSDSDTKLFDQKARLLI	generic|sp_Q9DBT5_AMPD2_MOUSE__chr3_-1_108079181_108079318_ENSMUST00000136712__II_980099_REVERSED	|generic|tr_A2AE27_A2AE27_MOUSE__chr3_-1_108079181_108079318_ENSMUST00000136712__II_980099_REVERSED|
"""index: 11081, intensity: 7923.0, mobility: 1.005"""	-0.47426	0.157096	0.872887	VPPCLVSSSRSLSWWKKQKSAPGQRMGQ	generic|IP_1118534_TX=10090_REVERSED|
"""index: 6899, intensity: 4465.0, mobility: 1.032"""	-0.474542	0.157426	0.873254	KWEQLVLQSEADRHVQMQELLGTLTQLWTMTQIYQETNMIR	generic|tr_A0A1W2P799_A0A1W2P799_MOUSE__chr10_1_86831724_86831768_ENSMUST00000218792_REVERSED	|generic|sp_Q3UHB1_NT5D3_MOUSE__chr10_1_86831724_86831768_ENSMUST00000218792_REVERSED|
"""index: 20711, intensity: 3193.0, mobility: 1.158"""	-0.474614	0.157652	0.873348	WTHIKQPWTRQRFS	generic|IP_1092699_TX=10090_REVERSED|
"""index: 1148, intensity: 3708.0, mobility: 0.808"""	-0.475282	0.157825	0.874217	PEAEELNAE	generic|tr_Q5SU94_Q5SU94_MOUSE_REVERSED|
"""index: 17603, intensity: 30234.0, mobility: 0.979"""	-0.47722	0.157947	0.876734	FMTKKVKPSK	generic|tr_Q6UL10_Q6UL10_MOUSE_REVERSED	|generic|tr_E9Q616_E9Q616_MOUSE_REVERSED	|generic|tr_A0PJF4_A0PJF4_MOUSE_REVERSED	|generic|tr_Q8BKS2_Q8BKS2_MOUSE_REVERSED	|generic|tr_Q8VDN3_Q8VDN3_MOUSE_REVERSED|
"""index: 23606, intensity: 5354.0, mobility: 1.269"""	-0.478014	0.158276	0.877762	KRMVLYDGCDDEIPLFIEP	generic|sp_Q9JJS0_SCUB2_MOUSE__II_882621_REVERSED	|generic|tr_D3YVM9_D3YVM9_MOUSE__II_882621_REVERSED|
"""index: 7658, intensity: 7971.0, mobility: 1.223"""	-0.478057	0.158605	0.877819	ELKKQRMEREEHQAILNSYFNELTVKTMTVREKTHNSMS	generic|tr_A0A3B2W7T8_A0A3B2W7T8_MOUSE__chr17_-1_29000005_29000082_ENSMUST00000233606__II_3488853_REVERSED	|generic|sp_Q91VJ4_STK38_MOUSE__chr17_-1_28974542_28974622_ENSMUST00000233606__II_3488850_REVERSED	|generic|tr_Q8BJE3_Q8BJE3_MOUSE__chr17_-1_29000005_29000082_ENSMUST00000233606__II_3488853_REVERSED	|generic|tr_Q8BJS2_Q8BJS2_MOUSE__chr17_-1_29000005_29000082_ENSMUST00000233606__II_3493382_REVERSED	|generic|tr_A0A3B2WD34_A0A3B2WD34_MOUSE__chr17_-1_29000005_29000082_ENSMUST00000233606__II_3488850_REVERSED	|generic|tr_Q8BJ33_Q8BJ33_MOUSE__chr17_-1_29000005_29000082_ENSMUST00000233606__II_1067931_REVERSED	|generic|tr_A0A3B2WAZ4_A0A3B2WAZ4_MOUSE__chr17_-1_29000005_29000082_ENSMUST00000233606__II_1067922_REVERSED|
"""index: 9826, intensity: 2654.0, mobility: 1.186"""	-0.478573	0.158934	0.878486	HMLFDPVDLGRRRRCLDQLDQLLERLE	generic|tr_Q32MT9_Q32MT9_MOUSE_REVERSED	|generic|tr_E2RUG8_E2RUG8_MOUSE_REVERSED	|generic|sp_Q8K424_TRPV3_MOUSE_REVERSED|
"""index: 7798, intensity: 2821.0, mobility: 1.255"""	-0.478609	0.159263	0.878532	LDRATDVPGKQLKSRQRDEERRPFTPMRMW	generic|IP_987416_TX=10090_REVERSED|
"""index: 16394, intensity: 3559.0, mobility: 1.099"""	-0.478739	0.159487	0.8787	GRGQVELELERQEWGRDMLVPGSAASVTEQQ	generic|IP_891411_TX=10090_REVERSED|
"""index: 3876, intensity: 4983.0, mobility: 0.953"""	-0.478909	0.159816	0.878921	WVHRCSSALNRHKRFSTHRPMWLLRRGR	generic|IP_1143838_TX=10090_REVERSED|
"""index: 12418, intensity: 3518.0, mobility: 0.938"""	-0.478995	0.160092	0.879031	MFLLKLYYN	generic|IP_867345_TX=10090_REVERSED|
"""index: 13112, intensity: 2877.0, mobility: 1.018"""	-0.479055	0.160263	0.879108	ITPAGIGTKSPDSLI	generic|sp_O35744_CHIL3_MOUSE_REVERSED|
"""index: 10028, intensity: 4140.0, mobility: 0.941"""	-0.479474	0.160591	0.87965	NLLRRMGWPVDQHMMSILASSNMDSAKLEMD	generic|tr_Q3TZ78_Q3TZ78_MOUSE_REVERSED	|generic|tr_F8VPT3_F8VPT3_MOUSE_REVERSED|
"""index: 16027, intensity: 4783.0, mobility: 0.907"""	-0.480015	0.16092	0.880346	EVKMQEKR	generic|sp_Q6Y685_TACC1_MOUSE__chr8_-1_25159752_25159802_ENSMUST00000209441__II_579047_REVERSED	|generic|sp_Q6Y685-2_TACC1_MOUSE__chr8_-1_25159752_25159802_ENSMUST00000209441__II_579047_REVERSED	|generic|tr_F8VQ95_F8VQ95_MOUSE__chr8_-1_25159752_25159802_ENSMUST00000209441__II_579047_REVERSED|
"""index: 6972, intensity: 4108.0, mobility: 0.857"""	-0.480137	0.161248	0.880504	VMSNQQYKE	generic|sp_Q9EQJ0_TPC1_MOUSE__chr5_-1_120549487_120549534_ENSMUST00000200708_REVERSED	|generic|tr_Q3UV38_Q3UV38_MOUSE__chr5_-1_120549487_120549534_ENSMUST00000200708_REVERSED|
"""index: 16004, intensity: 3639.0, mobility: 1.169"""	-0.480181	0.161523	0.88056	RNKYDLFNESSVEGILYMGIWDGADVEEKIDW	generic|tr_A0A1Y7VJ41_A0A1Y7VJ41_MOUSE__II_3475020_REVERSED	|generic|sp_Q8K4P8-2_HECW1_MOUSE__chr13_-1_14265109_14265204_ENSMUST00000222241__II_3473366_REVERSED	|generic|sp_Q8K4P8_HECW1_MOUSE__chr13_-1_14265109_14265204_ENSMUST00000222241_REVERSED	|generic|sp_Q8K4P8-3_HECW1_MOUSE__chr13_-1_14322474_14322608_ENSMUST00000221863_REVERSED	|generic|sp_Q8K4P8-4_HECW1_MOUSE__chr13_-1_14322474_14322608_ENSMUST00000221863_REVERSED|
"""index: 14434, intensity: 3651.0, mobility: 1.093"""	-0.4803	0.161852	0.880713	WIRVTSDSAASAILAHQEGESPGSQYIAHVA	generic|tr_Q8C8Q3_Q8C8Q3_MOUSE__II_3463978_REVERSED	|generic|sp_Q91WG4_ELP2_MOUSE__chr18_1_24626411_24626449_ENSMUST00000234351__II_3463978_REVERSED	|generic|sp_Q91WG4-2_ELP2_MOUSE__chr18_1_24626411_24626449_ENSMUST00000234351_REVERSED|
"""index: 23233, intensity: 6601.0, mobility: 1.017"""	-0.480459	0.16218	0.880917	WLILLGCNGERL	generic|IP_913890_TX=10090_REVERSED|
"""index: 10478, intensity: 2872.0, mobility: 1.097"""	-0.480509	0.162508	0.880982	ELTTQLDDQESASLDANVTFTGIFWKVLNSLY	generic|tr_A0A0U1RP06_A0A0U1RP06_MOUSE__chr6_-1_91504567_91504620_ENSMUST00000150279__II_910792_REVERSED	|generic|tr_Q7TSZ1_Q7TSZ1_MOUSE__chr6_-1_91504567_91504620_ENSMUST00000150279_REVERSED	|generic|sp_P51612_XPC_MOUSE__chr6_-1_91504567_91504620_ENSMUST00000150279_REVERSED|
"""index: 24858, intensity: 2767.0, mobility: 1.082"""	-0.480587	0.162783	0.881082	IVPPPPPPPPPPPPPPPIPVPP	generic|sp_Q9R0I7_YLPM1_MOUSE__chr12_1_85069619_85069765_ENSMUST00000164558__II_1113891_REVERSED	|generic|tr_E9Q803_E9Q803_MOUSE__chr12_1_85069619_85069765_ENSMUST00000164558__II_1113891_REVERSED	|generic|tr_D3YWX2_D3YWX2_MOUSE__chr12_1_85069619_85069765_ENSMUST00000164558__II_1113891_REVERSED	|generic|tr_F6YTL8_F6YTL8_MOUSE__chr12_1_85015355_85015597_ENSMUST00000164558__II_1113902_REVERSED|
"""index: 4265, intensity: 4518.0, mobility: 0.952"""	-0.480725	0.163058	0.88126	YEREAAAAQHRSFYHSKTRGKLCRHLH	generic|tr_Q52KJ6_Q52KJ6_MOUSE_REVERSED	|generic|tr_Q6PHM3_Q6PHM3_MOUSE_REVERSED	|generic|sp_Q8C4G9_AGRA1_MOUSE_REVERSED	|generic|tr_Q76JQ1_Q76JQ1_MOUSE_REVERSED|
"""index: 1358, intensity: 3086.0, mobility: 0.900"""	-0.481281	0.163332	0.881974	GWVEVACNDRT	generic|IP_3494700_TX=10090_REVERSED|
"""index: 1640, intensity: 2783.0, mobility: 0.846"""	-0.481335	0.163499	0.882044	RRVCLYNLHHINRLS	generic|IP_3506226_TX=10090_REVERSED|
"""index: 15765, intensity: 2844.0, mobility: 1.032"""	-0.481741	0.163827	0.882564	EFGKELVLRQQEE	generic|tr_E9Q1F5_E9Q1F5_MOUSE__II_3499973_REVERSED	|generic|II_3455141_TX=10090_REVERSED|
"""index: 13159, intensity: 7936.0, mobility: 1.109"""	-0.482139	0.164101	0.883073	PFWTTLCPTLVWLFHETFDQRRPSHSIV	generic|chr1_-1_180437824_180438033_ENSMUST00000136521__IP_1029135_TX=10090_REVERSED|
"""index: 16324, intensity: 5208.0, mobility: 1.012"""	-0.482356	0.164375	0.883352	DYLAQLRALLQH	generic|IP_3458574_TX=10090_REVERSED	|generic|sp_Q8VD26-3_TM143_MOUSE_REVERSED	|generic|sp_Q8VD26_TM143_MOUSE__chr7_1_45908191_45908241_ENSMUST00000209292_REVERSED	|generic|sp_Q8VD26-2_TM143_MOUSE__chr7_1_45908191_45908241_ENSMUST00000209292_REVERSED	|generic|tr_G3X9F4_G3X9F4_MOUSE__chr7_1_45908191_45908241_ENSMUST00000209292_REVERSED	|generic|tr_A0A1B0GT63_A0A1B0GT63_MOUSE__chr7_1_45908191_45908241_ENSMUST00000209292_REVERSED	|generic|tr_A0A1B0GR29_A0A1B0GR29_MOUSE_REVERSED|
"""index: 5589, intensity: 3461.0, mobility: 0.869"""	-0.48262	0.164702	0.883689	IMPQSIHINI	generic|IP_831432_TX=10090_REVERSED|
"""index: 16226, intensity: 21259.0, mobility: 0.948"""	-0.482794	0.165029	0.883912	RRYSTKRR	generic|chr11_1_72448068_72448223_ENSMUST00000045633_REVERSED|
"""index: 20329, intensity: 3537.0, mobility: 0.948"""	-0.482942	0.165249	0.884101	TGAAPPCGLARLIP	generic|IP_857862_TX=10090_REVERSED|
"""index: 23059, intensity: 112473.0, mobility: 1.167"""	-0.48368	0.165576	0.885043	LHGEGALVVKMKLTSLNELATDVCAKL	generic|tr_A0A0U1RNJ1_A0A0U1RNJ1_MOUSE__chr11_-1_120807854_120807991_ENSMUST00000155276_REVERSED|
"""index: 11744, intensity: 2906.0, mobility: 0.789"""	-0.483899	0.16574	0.885322	FARPASRL	generic|tr_Q69ZI9_Q69ZI9_MOUSE__II_1009375_REVERSED	|generic|tr_Q8BLK7_Q8BLK7_MOUSE__chr2_1_119290170_119290298_ENSMUST00000139367__II_1009387_REVERSED	|generic|sp_Q8R307_VPS18_MOUSE__chr2_1_119290170_119290298_ENSMUST00000139367__II_1009375_REVERSED	|generic|tr_Q3UG80_Q3UG80_MOUSE__chr2_1_119290170_119290298_ENSMUST00000139367_REVERSED	|generic|tr_Q8CFS5_Q8CFS5_MOUSE__chr2_1_119290170_119290298_ENSMUST00000139367_REVERSED|
"""index: 7546, intensity: 3757.0, mobility: 0.946"""	-0.484393	0.166067	0.885951	DANISILSSLAMQLDQASMLSY	generic|tr_Q925L2_Q925L2_MOUSE_REVERSED	|generic|tr_Q3UH89_Q3UH89_MOUSE_REVERSED	|generic|tr_Q91Y01_Q91Y01_MOUSE_REVERSED|
"""index: 14870, intensity: 4594.0, mobility: 0.878"""	-0.484686	0.16634	0.886323	TSLQNESCMLNLYLCSFEASHYLHRCCFQ	generic|IP_877444_TX=10090_REVERSED|
"""index: 10262, intensity: 6622.0, mobility: 0.847"""	-0.484854	0.166558	0.886536	QSLAGKEIGYNTIKNKNLNIWR	generic|tr_Q8C3D9_Q8C3D9_MOUSE_REVERSED	|generic|sp_O35367_KERA_MOUSE_REVERSED|
"""index: 18588, intensity: 4433.0, mobility: 1.037"""	-0.485319	0.166884	0.887126	PKITAPFFGMLK	generic|tr_A0A140LHH9_A0A140LHH9_MOUSE_REVERSED|
"""index: 10140, intensity: 3230.0, mobility: 0.817"""	-0.485361	0.167211	0.88718	SGLNGDKDKNQKIRWFCR	generic|tr_A0A140T8U3_A0A140T8U3_MOUSE__IP_1059483_REVERSED|
"""index: 13720, intensity: 9055.0, mobility: 0.889"""	-0.485387	0.167538	0.887214	FSVLPKKLC	generic|tr_Q4VAD2_Q4VAD2_MOUSE_REVERSED	|generic|tr_Q8C6L3_Q8C6L3_MOUSE_REVERSED	|generic|tr_A2AGW6_A2AGW6_MOUSE_REVERSED	|generic|sp_Q3UWY1_OOG3_MOUSE_REVERSED	|generic|sp_Q3UWY1-2_OOG3_MOUSE_REVERSED|
"""index: 10419, intensity: 6027.0, mobility: 0.975"""	-0.485549	0.167864	0.887418	EEHFKAAVYDLLEMQHEGCLTHSLQTKGTRF	generic|tr_Q8C610_Q8C610_MOUSE__II_3444873_REVERSED|
"""index: 13659, intensity: 6494.0, mobility: 0.986"""	-0.485665	0.168191	0.887566	CRRFGATMPRLS	generic|IP_949557_TX=10090_REVERSED|
"""index: 9870, intensity: 2695.0, mobility: 0.880"""	-0.485708	0.168517	0.88762	MTMGMQNKI	generic|IP_1064192_TX=10090_REVERSED|
"""index: 11595, intensity: 3442.0, mobility: 1.071"""	-0.485923	0.168844	0.887892	LYNILTPLANYVQM	generic|sp_Q9D816_CP255_MOUSE_REVERSED|
"""index: 4545, intensity: 2669.0, mobility: 0.874"""	-0.486045	0.16906	0.888046	GVPMESITSPSYPPYDRVR	generic|IP_863930_TX=10090_REVERSED|
"""index: 11512, intensity: 3952.0, mobility: 0.825"""	-0.486354	0.169221	0.888438	LIEPSKHIVFYK	generic|IP_928114_TX=10090_REVERSED|
"""index: 6452, intensity: 4357.0, mobility: 1.007"""	-0.486655	0.169381	0.888817	VVMVHSSCTAFAKHRSEASAMKI	generic|tr_Q78MG2_Q78MG2_MOUSE_REVERSED	|generic|tr_Q8VFA2_Q8VFA2_MOUSE_REVERSED|
"""index: 18228, intensity: 5920.0, mobility: 1.126"""	-0.487204	0.169652	0.889511	MLQPPMQPLPRQEVPQTPYGPPRNSFDPLKP	generic|tr_Q5XJV5_Q5XJV5_MOUSE__chr2_-1_155395715_155395834_ENSMUST00000146942__II_996872_REVERSED	|generic|tr_Q3UQD5_Q3UQD5_MOUSE__chr2_-1_155395715_155395834_ENSMUST00000146942__II_996872_REVERSED	|generic|tr_Q6ZQH3_Q6ZQH3_MOUSE__chr2_-1_155395715_155395834_ENSMUST00000146942__II_996872_REVERSED	|generic|sp_Q9JL19_NCOA6_MOUSE__chr2_-1_155395715_155395834_ENSMUST00000146942__II_996872_REVERSED	|generic|tr_Q71E74_Q71E74_MOUSE_REVERSED	|generic|tr_A2AQM9_A2AQM9_MOUSE_REVERSED	|generic|tr_F6M2K0_F6M2K0_MOUSE_REVERSED	|generic|tr_Q3TAG3_Q3TAG3_MOUSE_REVERSED|
"""index: 15882, intensity: 4906.0, mobility: 0.906"""	-0.487308	0.169922	0.889641	IFFKEQFR	generic|tr_A0A494B929_A0A494B929_MOUSE__chr18_1_77105852_77105893_ENSMUST00000235135_REVERSED	|generic|tr_F8WHS8_F8WHS8_MOUSE__chr18_1_77133106_77133255_ENSMUST00000235135_REVERSED	|generic|tr_G3UWE3_G3UWE3_MOUSE__chr18_1_77133106_77133255_ENSMUST00000235135_REVERSED	|generic|sp_Q8C5D8_PIAS2_MOUSE__chr18_1_77133106_77133255_ENSMUST00000235135_REVERSED	|generic|sp_Q8C5D8-2_PIAS2_MOUSE__chr18_1_77133106_77133255_ENSMUST00000235135_REVERSED	|generic|sp_Q8C5D8-3_PIAS2_MOUSE__chr18_1_77133106_77133255_ENSMUST00000235135_REVERSED	|generic|sp_Q8C5D8-4_PIAS2_MOUSE__chr18_1_77133106_77133255_ENSMUST00000235135_REVERSED	|generic|sp_Q8C5D8-5_PIAS2_MOUSE__chr18_1_77133106_77133255_ENSMUST00000235135_REVERSED|
"""index: 5186, intensity: 8643.0, mobility: 1.092"""	-0.487404	0.170247	0.889763	LLYEVEDPVMILPYKDESLFNFLCWLRFADQNSLPSSGIGDAR	generic|sp_Q8C2K1_DEFI6_MOUSE__II_3488804_REVERSED	|generic|tr_A0A0R4IZX1_A0A0R4IZX1_MOUSE__II_3488804_REVERSED|
"""index: 12741, intensity: 50657.0, mobility: 0.916"""	-0.48789	0.170407	0.890375	QSADLGAVPPAQVMPQLQQQ	generic|sp_P56477_IRF5_MOUSE_REVERSED	|generic|tr_B2CC69_B2CC69_MOUSE_REVERSED|
"""index: 13921, intensity: 71856.0, mobility: 0.896"""	-0.488665	0.170732	0.891349	VSDQHSAPAKQCLSQIIFYNQVS	generic|IP_3504171_TX=10090_REVERSED|
"""index: 14683, intensity: 4005.0, mobility: 1.034"""	-0.488832	0.171001	0.891559	WLRGGAGLGKMLESYFSSLGGIS	generic|sp_Q9JI39_ABCBA_MOUSE_REVERSED|
"""index: 16051, intensity: 4333.0, mobility: 0.981"""	-0.489012	0.171271	0.891784	VIDRALRWSPP	generic|sp_Q8CIR4_TRPM6_MOUSE_REVERSED|
"""index: 16913, intensity: 3974.0, mobility: 0.916"""	-0.489436	0.171596	0.892315	LSMYYKRI	generic|sp_F8VPQ2_ARI4A_MOUSE_REVERSED	|generic|tr_Q8BYA2_Q8BYA2_MOUSE_REVERSED|
"""index: 12521, intensity: 2926.0, mobility: 0.940"""	-0.489673	0.171921	0.892612	MFLISGYFIL	generic|tr_Q7TRW1_Q7TRW1_MOUSE_REVERSED	|generic|tr_Q8VFZ2_Q8VFZ2_MOUSE_REVERSED|
"""index: 10118, intensity: 4589.0, mobility: 0.924"""	-0.489841	0.17219	0.892823	LSRTFYSMMDPSVAGNRWLSSSPEL	generic|IP_1150086_TX=10090_REVERSED|
"""index: 15291, intensity: 3015.0, mobility: 1.156"""	-0.490248	0.172515	0.893332	EEERRRRMEEPNLAN	generic|tr_Q4FJZ2_Q4FJZ2_MOUSE__chr16_1_36023206_36023259_ENSMUST00000173696__II_955510_REVERSED	|generic|tr_Q8BH30_Q8BH30_MOUSE__chr16_1_36023206_36023259_ENSMUST00000173696__II_955510_REVERSED	|generic|II_955508_TX=10090_REVERSED	|generic|tr_A2ADZ6_A2ADZ6_MOUSE_REVERSED|
"""index: 12427, intensity: 3015.0, mobility: 1.098"""	-0.490292	0.172615	0.893386	EVKRLVSMDPDIRIWLLPSDAEMASLDMDVEEGNMLPIKK	generic|sp_Q8C176_TAF2_MOUSE__chr15_-1_55065856_55065981_ENSMUST00000226864__II_3484303_REVERSED|
"""index: 22479, intensity: 44004.0, mobility: 0.915"""	-0.490788	0.172827	0.894006	CRTRLVLQGQFLKEVLE	generic|IP_973086_TX=10090_REVERSED	|generic|sp_Q8BJQ2_UBP1_MOUSE_REVERSED|
"""index: 9199, intensity: 30705.0, mobility: 0.924"""	-0.49083	0.173152	0.894058	FSKFALMVPSSLSADKGERRQN	generic|tr_Q3TXK6_Q3TXK6_MOUSE_REVERSED	|generic|tr_A0A1D5RLR0_A0A1D5RLR0_MOUSE_REVERSED	|generic|sp_Q9QZE7_TSNAX_MOUSE_REVERSED|
"""index: 12008, intensity: 2870.0, mobility: 1.000"""	-0.490832	0.17342	0.894061	FKMFESNKIASY	generic|IP_830754_TX=10090_REVERSED	|generic|IP_1043866_TX=10090_REVERSED	|generic|IP_3457771_TX=10090_REVERSED|
"""index: 5886, intensity: 2865.0, mobility: 1.085"""	-0.491278	0.173744	0.894617	NYKERLEKSLPSSMIKRWIHSPANFHRKSTKSRDSTMFPNF	generic|IP_3504255_TX=10090_REVERSED|
"""index: 10347, intensity: 3461.0, mobility: 0.821"""	-0.491613	0.173955	0.895035	QSGPWRPVTLRGPGAVCGHLTTS	generic|chr18_1_84851387_84851506_ENSMUST00000160180__IP_1052003_TX=10090_REVERSED	|generic|chr18_1_84851381_84851506_ENSMUST00000160180__IP_1052003_TX=10090_REVERSED|
"""index: 14445, intensity: 4250.0, mobility: 0.856"""	-0.491768	0.174279	0.895227	WPVLTPLIIFMLTVALKYYRRQF	generic|sp_Q6T707_SCD4_MOUSE_REVERSED|
"""index: 5670, intensity: 2650.0, mobility: 0.842"""	-0.491903	0.174404	0.895394	FMQTHAYM	generic|IP_1137029_TX=10090_REVERSED|
"""index: 17621, intensity: 2771.0, mobility: 0.811"""	-0.492115	0.174404	0.895658	DSASYYRHS	generic|tr_B2RVL9_B2RVL9_MOUSE_REVERSED|
"""index: 21827, intensity: 4330.0, mobility: 0.901"""	-0.492837	0.174404	0.896554	HQCSHHSQQM	generic|chr5_1_35021154_35021186_ENSMUST00000030984_REVERSED|
"""index: 4657, intensity: 4763.0, mobility: 0.987"""	-0.494221	0.174726	0.898267	TLSEENMPKDQVPVKPHEGDD	generic|sp_D0VYS2_HSF3_MOUSE__II_832234_REVERSED	|generic|tr_E9QNK9_E9QNK9_MOUSE__II_832234_REVERSED	|generic|sp_D0VYS2-2_HSF3_MOUSE_REVERSED	|generic|tr_Q8BL67_Q8BL67_MOUSE_REVERSED	|generic|tr_A0A0R4J251_A0A0R4J251_MOUSE_REVERSED|
"""index: 9086, intensity: 2628.0, mobility: 0.912"""	-0.494249	0.174992	0.898302	KRTRMKKKQKTKRRMKKGKTEKMTM	generic|IP_904087_TX=10090_REVERSED|
"""index: 1147, intensity: 54219.0, mobility: 0.808"""	-0.494256	0.175314	0.898311	FAPTLTPMS	generic|tr_B9EKS2_B9EKS2_MOUSE__chr18_1_34828971_34829033_ENSMUST00000225195__II_3463446_REVERSED	|generic|sp_Q6ZPY7_KDM3B_MOUSE__chr18_1_34828971_34829033_ENSMUST00000225195__II_3463446_REVERSED	|generic|sp_Q6ZPY7-2_KDM3B_MOUSE_REVERSED	|generic|tr_A0A286YDJ6_A0A286YDJ6_MOUSE__chr18_1_34828971_34829033_ENSMUST00000225195_REVERSED|
"""index: 9995, intensity: 3480.0, mobility: 0.848"""	-0.494763	0.17558	0.898936	LFKVVEGGDVKMLQRLNQQLLNTNSR	generic|tr_A0A1B0GSI1_A0A1B0GSI1_MOUSE__chr7_1_134753370_134753438_ENSMUST00000211570__II_3459335_REVERSED	|generic|sp_Q8BUR4_DOCK1_MOUSE__chr7_1_134789260_134789289_ENSMUST00000211570_REVERSED	|generic|sp_Q8BUR4-2_DOCK1_MOUSE__chr7_1_134789260_134789289_ENSMUST00000211570_REVERSED|
"""index: 1125, intensity: 2642.0, mobility: 0.889"""	-0.495361	0.175845	0.899672	VNAKEEPTEPV	generic|IP_927231_TX=10090_REVERSED|
"""index: 20801, intensity: 2891.0, mobility: 1.022"""	-0.49562	0.176167	0.899992	WSWVLSPWARR	generic|chr3_1_89447932_89448021_ENSMUST00000038942_REVERSED|
"""index: 13394, intensity: 3405.0, mobility: 1.056"""	-0.495642	0.17649	0.900018	SRLTKMNARLGLRKALNQLDSYKFSDLEEASPVT	generic|II_1009286_TX=10090_REVERSED|
"""index: 19155, intensity: 5648.0, mobility: 0.848"""	-0.495837	0.176641	0.900258	TKRSYVKYKAK	generic|II_1031080_TX=10090_REVERSED	|generic|sp_O35423_SPYA_MOUSE_REVERSED	|generic|sp_O35423-2_SPYA_MOUSE_REVERSED|
"""index: 9767, intensity: 3133.0, mobility: 1.197"""	-0.496378	0.176963	0.900922	YIKFFFFFLATCPFDM	generic|IP_948508_TX=10090_REVERSED|
"""index: 8069, intensity: 7570.0, mobility: 1.023"""	-0.496416	0.177284	0.900969	MMLKMMMTKKTELNMKKKM	generic|chr5_1_92201858_92201950_ENSMUST00000031355_REVERSED|
"""index: 17991, intensity: 3110.0, mobility: 1.066"""	-0.496459	0.177549	0.901021	VVVMGFFVSSLILGQIDPSWSYVPNKVND	generic|sp_Q61983_NPT1_MOUSE_REVERSED	|generic|tr_Q91WV5_Q91WV5_MOUSE_REVERSED	|generic|tr_Q921B2_Q921B2_MOUSE_REVERSED|
"""index: 11316, intensity: 3905.0, mobility: 1.187"""	-0.496544	0.177871	0.901125	STTLWLWMLKQSPTAPSW	generic|chr4_1_138289251_138291381_ENSMUST00000105818__IP_957315_TX=10090_REVERSED|
"""index: 23929, intensity: 55635.0, mobility: 1.104"""	-0.496611	0.178192	0.901208	VTAALGAGVGGGVVAAGTAGVAAGAAVMGAEAALAAAAMGAGVVGGALG	generic|sp_Q96DY5_RN112_MOUSE__II_1138221_REVERSED	|generic|sp_Q96DY5-2_RN112_MOUSE__II_1138221_REVERSED	|generic|sp_Q96DY5-3_RN112_MOUSE__II_1138221_REVERSED|
"""index: 3761, intensity: 16093.0, mobility: 0.869"""	-0.49667	0.178514	0.901281	LEARGNTRQNLAEPQKEPVQLNHMKPE	generic|sp_Q0VBM2_FA83B_MOUSE_REVERSED|
"""index: 19092, intensity: 4426.0, mobility: 0.898"""	-0.496788	0.178836	0.901425	VQGISSPWVSRGLNPASGSRKIK	generic|IP_1059536_TX=10090_REVERSED|
"""index: 7595, intensity: 4232.0, mobility: 0.878"""	-0.496789	0.178985	0.901426	TRKALSNERPMVQDEVRVNKNM	generic|IP_1089912_TX=10090_REVERSED|
"""index: 7257, intensity: 4660.0, mobility: 1.098"""	-0.497243	0.179076	0.901981	EDMMNVTSLEQKMGQ	generic|sp_Q8K0D7_GET1_MOUSE__chr16_1_96154087_96155952_ENSMUST00000232832__II_3486384_REVERSED	|generic|II_3488047_TX=10090_REVERSED	|generic|II_1073053_TX=10090_REVERSED	|generic|chr16_1_96151822_96152082_ENSMUST00000232832_REVERSED	|generic|tr_A0A3B2W7E0_A0A3B2W7E0_MOUSE__chr16_1_96154104_96154199_ENSMUST00000023913_REVERSED	|generic|tr_A0A3B2WCW9_A0A3B2WCW9_MOUSE__chr16_1_96155923_96155952_ENSMUST00000232832_REVERSED|
"""index: 10096, intensity: 23993.0, mobility: 1.198"""	-0.4982	0.179397	0.903151	QSFAKVWAYMKIFKIYTLVENMKQVRD	generic|sp_Q9R1X5_MRP5_MOUSE__chr16_-1_20405385_20405531_ENSMUST00000134962__II_3486883_REVERSED	|generic|tr_A0A338P7E4_A0A338P7E4_MOUSE__II_3453132_REVERSED	|generic|tr_F8WJ10_F8WJ10_MOUSE__chr16_-1_20405385_20405531_ENSMUST00000134962_REVERSED|
"""index: 23507, intensity: 31350.0, mobility: 1.104"""	-0.49841	0.179545	0.903407	SELAARLGLAAAVGVEAILNHGCAHGLAPLADYECLFAVQLARPGAA	generic|sp_A3KG59_P20D2_MOUSE_REVERSED	|generic|sp_A3KG59-2_P20D2_MOUSE_REVERSED|
"""index: 934, intensity: 3139.0, mobility: 0.930"""	-0.498939	0.179693	0.904051	REMEMRHISVKLDGK	generic|sp_Q99LZ3_SLD5_MOUSE_REVERSED|
"""index: 5522, intensity: 46345.0, mobility: 0.795"""	-0.49924	0.179898	0.904417	TSSTKKMSVQLLRT	generic|IP_959971_TX=10090_REVERSED|
"""index: 9335, intensity: 3104.0, mobility: 1.083"""	-0.500053	0.180218	0.905404	GMLEQCKRSHRLMQASHRVYPSSKILFPSICPQCQTMLNQWR	generic|IP_976564_TX=10090_REVERSED|
"""index: 14207, intensity: 4908.0, mobility: 0.952"""	-0.500087	0.180538	0.905445	FEPMKPATCTECYHLLHLRLAGEDGPLLR	generic|sp_Q80TA9_EPG5_MOUSE__chr18_1_78032925_78033107_ENSMUST00000235433_REVERSED|
"""index: 15318, intensity: 4190.0, mobility: 0.883"""	-0.500141	0.180858	0.905511	SFTPVLQYFSLKVLWQT	generic|IP_946727_TX=10090_REVERSED|
"""index: 17224, intensity: 6363.0, mobility: 0.917"""	-0.500144	0.18112	0.905514	LHVMFRWF	generic|IP_879368_TX=10090_REVERSED|
"""index: 4508, intensity: 3153.0, mobility: 0.888"""	-0.500327	0.18144	0.905736	RPRACLSTVVGDNQLIKLKCRIAEEVI	generic|tr_Q8BRG4_Q8BRG4_MOUSE_REVERSED	|generic|sp_O35709_ENC1_MOUSE_REVERSED|
"""index: 680, intensity: 5318.0, mobility: 0.856"""	-0.500332	0.181702	0.905742	LGPPKQLEHH	generic|IP_883738_TX=10090_REVERSED|
"""index: 9590, intensity: 4283.0, mobility: 1.024"""	-0.500625	0.182022	0.906096	DKLPLLLPELEEL	generic|tr_A0A1L1SS48_A0A1L1SS48_MOUSE__II_3457277_REVERSED	|generic|tr_F6QLS2_F6QLS2_MOUSE__II_853304_REVERSED	|generic|sp_Q45VK7_DYHC2_MOUSE__chr9_-1_7052557_7052643_ENSMUST00000139671_REVERSED	|generic|sp_Q45VK7-2_DYHC2_MOUSE__chr9_-1_7052557_7052643_ENSMUST00000139671_REVERSED|
"""index: 8017, intensity: 3645.0, mobility: 0.887"""	-0.500697	0.182167	0.906184	MVESDASPHQVG	generic|chr6_1_107569024_107569116_ENSMUST00000049285_REVERSED|
"""index: 5198, intensity: 2901.0, mobility: 0.850"""	-0.501251	0.182486	0.906853	FELKVRHKQSSY	generic|IP_1046644_TX=10090_REVERSED|
"""index: 17080, intensity: 4384.0, mobility: 0.941"""	-0.501368	0.182748	0.906994	KTLSPEKQRM	generic|IP_1094852_TX=10090_REVERSED|
"""index: 14616, intensity: 3224.0, mobility: 1.034"""	-0.501425	0.183009	0.907063	QQQQQQQQQQQQQQQQQQQQQQQLPLSGPYPTRQYFA	generic|sp_Q6PDK2_KMT2D_MOUSE__chrX_1_69523531_69523560_ENSMUST00000033532_REVERSED	|generic|tr_A0A0A0MQ73_A0A0A0MQ73_MOUSE__chrX_1_69523531_69523560_ENSMUST00000033532_REVERSED|
"""index: 6073, intensity: 3472.0, mobility: 0.851"""	-0.501571	0.183269	0.907239	ATEFQKYE	generic|tr_A0A3Q4EGJ0_A0A3Q4EGJ0_MOUSE_REVERSED	|generic|tr_Q149E7_Q149E7_MOUSE_REVERSED	|generic|tr_Q8R0L3_Q8R0L3_MOUSE_REVERSED	|generic|tr_B8JJZ7_B8JJZ7_MOUSE_REVERSED	|generic|tr_Q3UX68_Q3UX68_MOUSE_REVERSED	|generic|tr_Q149E8_Q149E8_MOUSE_REVERSED|
"""index: 20257, intensity: 2513.0, mobility: 1.071"""	-0.501883	0.183413	0.907616	QLCLLCVPSSSLKR	generic|tr_A2RTI5_A2RTI5_MOUSE__II_3478416_REVERSED	|generic|tr_B7ZNN0_B7ZNN0_MOUSE__II_3478416_REVERSED	|generic|sp_Q9DAG9-2_PHF7_MOUSE__II_3478418_REVERSED	|generic|II_3480049_TX=10090_REVERSED	|generic|tr_A0A2I3BR08_A0A2I3BR08_MOUSE_REVERSED	|generic|tr_A0A2I3BRU3_A0A2I3BRU3_MOUSE_REVERSED|
"""index: 14304, intensity: 7555.0, mobility: 0.931"""	-0.502253	0.183673	0.908061	EKGKTKIKD	generic|sp_P16015_CAH3_MOUSE__II_987204_REVERSED|
"""index: 3648, intensity: 2503.0, mobility: 1.121"""	-0.502378	0.183992	0.908211	MHEVHMSTGPRHSALPC	generic|IP_3494462_TX=10090_REVERSED|
"""index: 15393, intensity: 2794.0, mobility: 0.833"""	-0.502847	0.184311	0.908775	SSSQLGSYASR	generic|tr_Q05DD2_Q05DD2_MOUSE_REVERSED	|generic|sp_P08551_NFL_MOUSE_REVERSED|
"""index: 3965, intensity: 2611.0, mobility: 1.164"""	-0.502974	0.18463	0.908928	RRALHAEQTFSPKVME	generic|chr1_-1_176756612_176756716_ENSMUST00000195717__IP_1029649_TX=10090_REVERSED|
"""index: 9680, intensity: 4604.0, mobility: 0.958"""	-0.502985	0.184855	0.908941	EEEQKLDRQLPPSKLSVKGQAMK	generic|IP_1084667_TX=10090_REVERSED|
"""index: 14464, intensity: 3860.0, mobility: 1.056"""	-0.502987	0.184855	0.908943	EAFTKELSLLSESVELGERRGCLGPQKHS	generic|sp_Q6ZPI0_JADE1_MOUSE__chr3_1_41591806_41591844_ENSMUST00000195322_REVERSED|
"""index: 8264, intensity: 3069.0, mobility: 0.875"""	-0.503513	0.185173	0.909573	NLLNREMIP	generic|IP_3476966_TX=10090_REVERSED|
"""index: 14239, intensity: 4851.0, mobility: 0.879"""	-0.503619	0.185492	0.909701	MRKMDKIR	generic|chr9_-1_22449803_22449859_ENSMUST00000215715_REVERSED|
"""index: 2929, intensity: 4687.0, mobility: 0.841"""	-0.503661	0.18581	0.909751	YRSGSDPTCHMLIAAKV	generic|IP_1079117_TX=10090_REVERSED|
"""index: 6470, intensity: 9728.0, mobility: 1.050"""	-0.503993	0.185832	0.910149	RHCLIVRVPYSTEPPSSWGGRQESPRKPKMRQGLKRVDW	generic|IP_1084357_TX=10090_REVERSED|
"""index: 7901, intensity: 4275.0, mobility: 1.142"""	-0.504864	0.18615	0.911189	WIRCAKWPVGMIPAVRRDRGGRHREVAMSEESAFTNGPKMR	generic|IP_929601_TX=10090_REVERSED|
"""index: 8818, intensity: 937759.0, mobility: 1.152"""	-0.505123	0.186468	0.911498	LYDPCLIPLAKSCAEQIKDELDANEGELMRVKELYNALRENLI	generic|sp_Q6IFX4_K1C39_MOUSE_REVERSED|
"""index: 16591, intensity: 3243.0, mobility: 0.944"""	-0.505211	0.186667	0.911603	KEKVKMEFVQEMEMEMKKMKAIHERREEEM	generic|tr_Q8C2A3_Q8C2A3_MOUSE__chr9_1_25307517_25307552_ENSMUST00000217598__II_3455604_REVERSED|
"""index: 5930, intensity: 4009.0, mobility: 0.960"""	-0.505719	0.186984	0.912207	TQFLTRRKGLRMTGGMQGPNHEPMDI	generic|II_960843_TX=10090_REVERSED	|generic|sp_P70698_PYRG1_MOUSE_REVERSED|
"""index: 12060, intensity: 4413.0, mobility: 1.049"""	-0.505783	0.187302	0.912284	TGHEWRAVSLRLLGADVRCDAR	generic|IP_932587_TX=10090_REVERSED|
"""index: 3461, intensity: 5626.0, mobility: 0.874"""	-0.505904	0.18756	0.912428	DFVVTYWSADTLKNIVAEQY	generic|sp_A2CG63_ARI4B_MOUSE__chr13_1_14197668_14197733_ENSMUST00000151151__II_1109848_REVERSED	|generic|sp_A2CG63-2_ARI4B_MOUSE__chr13_1_14197668_14197733_ENSMUST00000151151__II_1109848_REVERSED	|generic|tr_Z4YMH1_Z4YMH1_MOUSE__chr13_1_14145287_14145370_ENSMUST00000222928_REVERSED	|generic|tr_Z4YL44_Z4YL44_MOUSE__chr13_1_14145287_14145370_ENSMUST00000222928_REVERSED	|generic|tr_A0A1Y7VIX3_A0A1Y7VIX3_MOUSE_REVERSED|
"""index: 5267, intensity: 3831.0, mobility: 0.946"""	-0.506132	0.187817	0.912698	MEATRDYYTDITLNGDTNHASH	generic|tr_A2ART8_A2ART8_MOUSE_REVERSED	|generic|tr_A0A571BDB6_A0A571BDB6_MOUSE_REVERSED|
"""index: 8921, intensity: 5120.0, mobility: 1.093"""	-0.50641	0.188015	0.913029	ASPVGGPQAGSDQINMHMMVVPEVSQHSIRI	generic|sp_Q9Z1R2_BAG6_MOUSE__chr17_1_35147165_35147236_ENSMUST00000172882__II_1065885_REVERSED	|generic|tr_Q3UF95_Q3UF95_MOUSE__chr17_1_35147165_35147236_ENSMUST00000172882__II_1065885_REVERSED	|generic|tr_Q8HWH4_Q8HWH4_MOUSE__chr17_1_35140290_35140493_ENSMUST00000173351_REVERSED	|generic|tr_G3UZT6_G3UZT6_MOUSE__chr17_1_35147165_35147236_ENSMUST00000172882_REVERSED	|generic|tr_Q3TDL4_Q3TDL4_MOUSE__chr17_1_35140290_35140493_ENSMUST00000173351_REVERSED	|generic|tr_G3UYQ2_G3UYQ2_MOUSE__chr17_1_35147165_35147236_ENSMUST00000172882_REVERSED	|generic|tr_G3UXT8_G3UXT8_MOUSE__chr17_1_35140290_35140493_ENSMUST00000173351_REVERSED	|generic|tr_A0A1B0GX81_A0A1B0GX81_MOUSE__chr17_1_35140290_35140493_ENSMUST00000173351_REVERSED|
"""index: 10423, intensity: 4008.0, mobility: 0.812"""	-0.507015	0.188273	0.913746	LQMQLDKILDEKI	generic|sp_Q80YT7-2_MYOME_MOUSE__chr3_-1_97741271_97741426_ENSMUST00000175751__II_981756_REVERSED	|generic|tr_B7ZNY0_B7ZNY0_MOUSE__chr3_-1_97742485_97742601_ENSMUST00000175751_REVERSED	|generic|sp_Q80YT7_MYOME_MOUSE__chr3_-1_97742485_97742601_ENSMUST00000175751_REVERSED	|generic|tr_B2RUJ9_B2RUJ9_MOUSE__chr3_-1_97742485_97742601_ENSMUST00000175751_REVERSED	|generic|tr_E9Q1A0_E9Q1A0_MOUSE__chr3_-1_97742485_97742601_ENSMUST00000175751_REVERSED	|generic|tr_G3X9L9_G3X9L9_MOUSE__chr3_-1_97742485_97742601_ENSMUST00000175751_REVERSED|
"""index: 10466, intensity: 4186.0, mobility: 0.873"""	-0.507293	0.18847	0.914075	GQDAKRWRGLVEIVRP	generic|IP_929134_TX=10090_REVERSED|
"""index: 23158, intensity: 8898.0, mobility: 1.091"""	-0.507803	0.188667	0.914678	VPIMQEGPRVWMIPGDDSDKRSELKLSSLTGWPLTCKLFPSAELM	generic|tr_D3Z0K6_D3Z0K6_MOUSE__chr5_-1_20896075_20896251_ENSMUST00000196780__II_946130_REVERSED	|generic|tr_A0A0G2JEI9_A0A0G2JEI9_MOUSE_REVERSED|
"""index: 5800, intensity: 3582.0, mobility: 0.804"""	-0.507983	0.188924	0.914891	SRLSSSGPASQVSSTNVNSLVTQSSAGSPAT	generic|sp_Q6P3Y5_Z280C_MOUSE_REVERSED	|generic|sp_Q6P3Y5-2_Z280C_MOUSE_REVERSED	|generic|sp_Q6P3Y5-3_Z280C_MOUSE_REVERSED|
"""index: 23247, intensity: 11014.0, mobility: 1.114"""	-0.508097	0.189061	0.915026	STMLQPRLEKVEAVNGLLGLMNRHLEQKEPFEKLCDLFLKMGNF	generic|sp_Q80ZJ6_ZER1_MOUSE__chr2_-1_30110658_30110939_ENSMUST00000154231_REVERSED	|generic|sp_Q80ZJ6-2_ZER1_MOUSE__chr2_-1_30110658_30110939_ENSMUST00000154231_REVERSED|
"""index: 10139, intensity: 3308.0, mobility: 1.184"""	-0.508365	0.189334	0.915342	VMINSPVYALEWPYFSTVSARFFSPVTSIPQ	generic|tr_Q8C623_Q8C623_MOUSE_REVERSED	|generic|tr_Q6XBG2_Q6XBG2_MOUSE_REVERSED	|generic|tr_E9PWH4_E9PWH4_MOUSE_REVERSED	|generic|tr_Q8CDR1_Q8CDR1_MOUSE_REVERSED|
"""index: 17761, intensity: 6333.0, mobility: 0.917"""	-0.508491	0.189334	0.91549	DAPKQDFVHILEKRRS	generic|IP_1088316_TX=10090_REVERSED|
"""index: 15373, intensity: 507142.0, mobility: 1.116"""	-0.509498	0.18959	0.916675	LLGRMYEMCGEEEMCYRIYPKFLSGFMK	generic|tr_A0A0A0MQC2_A0A0A0MQC2_MOUSE__chr4_1_152114360_152114572_ENSMUST00000140085__II_951760_REVERSED	|generic|tr_A0A5F8MPI8_A0A5F8MPI8_MOUSE__chr4_1_152114360_152114572_ENSMUST00000140085__II_951760_REVERSED	|generic|sp_Q66T02_PKHG5_MOUSE__chr4_1_152114360_152114572_ENSMUST00000140085__II_951760_REVERSED	|generic|tr_B1AS67_B1AS67_MOUSE__chr4_1_152114360_152114572_ENSMUST00000140085__II_951760_REVERSED	|generic|sp_Q66T02-2_PKHG5_MOUSE__chr4_1_152114360_152114572_ENSMUST00000140085_REVERSED|
"""index: 11715, intensity: 5798.0, mobility: 1.096"""	-0.510055	0.189845	0.917328	VQWYPLSGFAPSPDLSGRGWVSLQ	generic|IP_1081495_TX=10090_REVERSED|
"""index: 14478, intensity: 4370.0, mobility: 0.940"""	-0.510376	0.189981	0.917703	HIKDTGRHKCTRSMEMLFFDKHDPTSVEKGCHA	generic|IP_1087637_TX=10090_REVERSED|
"""index: 6871, intensity: 15195.0, mobility: 1.001"""	-0.511091	0.190236	0.918539	SYYQFQSVVYFFYYIWNIWVADDFTVTFGTYVSHLPPRRM	generic|IP_865645_TX=10090_REVERSED|
"""index: 8650, intensity: 3244.0, mobility: 1.097"""	-0.511596	0.190551	0.919127	FIGRSRGAGLSKKMVGNSSKSTHQ	generic|sp_Q8BPY9_FIGL1_MOUSE_REVERSED|
"""index: 9619, intensity: 5480.0, mobility: 1.114"""	-0.51177	0.190806	0.91933	KIISTTPMVANVPTKQGCNQTSLPSSHSISTVH	generic|tr_A0A3Q4EGS4_A0A3Q4EGS4_MOUSE_REVERSED|
"""index: 14604, intensity: 4714.0, mobility: 0.811"""	-0.511827	0.191061	0.919396	YGMNLTQFL	generic|IP_1035615_TX=10090_REVERSED|
"""index: 5469, intensity: 2598.0, mobility: 0.765"""	-0.51251	0.191315	0.92019	MSTLERRRVHPR	generic|IP_1010228_TX=10090_REVERSED|
"""index: 6190, intensity: 3621.0, mobility: 0.953"""	-0.512565	0.19163	0.920254	EEFTSEIEKHWLNKNYKSPPEQAAA	generic|sp_Q497N6_C295L_MOUSE_REVERSED|
"""index: 20337, intensity: 4041.0, mobility: 1.108"""	-0.512827	0.191945	0.920557	KELLIKSGEITINTNYQWNAEAYENLLVQATRDYEEVFR	generic|tr_Q8K233_Q8K233_MOUSE__II_1127848_REVERSED	|generic|tr_F6QCP8_F6QCP8_MOUSE__II_1127848_REVERSED	|generic|tr_Q5XK22_Q5XK22_MOUSE__II_1127848_REVERSED	|generic|sp_P09470_ACE_MOUSE_REVERSED	|generic|sp_P09470-2_ACE_MOUSE_REVERSED	|generic|tr_Q3U3Q7_Q3U3Q7_MOUSE_REVERSED|
"""index: 14316, intensity: 160265.0, mobility: 0.893"""	-0.513376	0.192199	0.921192	RLDKCYLKTFWQNYALAAVML	generic|sp_Q3UFQ8_CARL3_MOUSE__chr14_1_55494396_55494425_ENSMUST00000228877__II_3444218_REVERSED	|generic|tr_A0A2I3BQ66_A0A2I3BQ66_MOUSE__chr14_1_55494396_55494425_ENSMUST00000228877__II_2542302_REVERSED	|generic|II_3444214_TX=10090_REVERSED	|generic|II_3444217_TX=10090_REVERSED|
"""index: 18391, intensity: 4421.0, mobility: 1.072"""	-0.513422	0.192513	0.921245	QLHFFVYGLLRIVIMVMFFLYRFHRLWFK	generic|sp_Q80X59_TMC5B_MOUSE_REVERSED|
"""index: 3846, intensity: 2862.0, mobility: 0.968"""	-0.513525	0.192646	0.921365	PRWTCPMTCTS	generic|chr7_-1_99154611_99157120_ENSMUST00000033001__IP_884525_TX=10090_REVERSED|
"""index: 6422, intensity: 3700.0, mobility: 1.006"""	-0.515527	0.192839	0.923665	PPNRNPNPHPPHEVAVSALTLP	generic|IP_987615_TX=10090_REVERSED|
"""index: 7933, intensity: 19070.0, mobility: 1.072"""	-0.515843	0.193153	0.924026	ETLLDKLERVEMVYTSREMEAKELEMELHERERRLQKI	generic|tr_A0A087WS29_A0A087WS29_MOUSE__chr14_1_47707242_47707283_ENSMUST00000189986__II_1099268_REVERSED	|generic|sp_Q61595-3_KTN1_MOUSE__chr14_1_47707242_47707283_ENSMUST00000189986__II_1099268_REVERSED	|generic|sp_Q61595-7_KTN1_MOUSE__chr14_1_47707242_47707283_ENSMUST00000189986__II_1099268_REVERSED	|generic|tr_A0A087WP14_A0A087WP14_MOUSE__chr14_1_47707242_47707283_ENSMUST00000189986__II_1099268_REVERSED|
"""index: 17148, intensity: 3531.0, mobility: 1.008"""	-0.515888	0.193467	0.924078	QYKPKKRRHT	generic|tr_Q9D2F8_Q9D2F8_MOUSE_REVERSED|
"""index: 19722, intensity: 3488.0, mobility: 0.910"""	-0.515926	0.193781	0.924121	NLLMGLRVSLSDPPLPHSSGQLLVLDGQSA	generic|II_1112320_TX=10090_REVERSED	|generic|II_1112326_TX=10090_REVERSED|
"""index: 6455, intensity: 11535.0, mobility: 0.896"""	-0.515958	0.194035	0.924158	DKYAPQIVVGH	generic|tr_E9PZI9_E9PZI9_MOUSE__II_1075151_REVERSED	|generic|tr_Q05D16_Q05D16_MOUSE__II_1075151_REVERSED	|generic|chr16_-1_45396955_45397212_ENSMUST00000167355_REVERSED	|generic|tr_Q80VX2_Q80VX2_MOUSE__chr16_-1_45392246_45392368_ENSMUST00000167355_REVERSED	|generic|tr_E9QMY1_E9QMY1_MOUSE_REVERSED	|generic|sp_O54901_OX2G_MOUSE_REVERSED|
"""index: 9231, intensity: 12344.0, mobility: 0.974"""	-0.516122	0.194349	0.924345	ELAAGNCPMASAGAQQNSTDRKDTSLSP	generic|IP_1106225_TX=10090_REVERSED|
"""index: 23408, intensity: 4036.0, mobility: 0.983"""	-0.516329	0.19454	0.92458	SLKLTPQPDWK	generic|tr_D6RCZ4_D6RCZ4_MOUSE__II_929394_REVERSED	|generic|tr_A0A0G2JH08_A0A0G2JH08_MOUSE__II_929394_REVERSED|
"""index: 15218, intensity: 3591.0, mobility: 1.151"""	-0.516781	0.194732	0.925094	IHIYVYSSSFSSFVYL	generic|tr_J3QMJ3_J3QMJ3_MOUSE_REVERSED|
"""index: 22832, intensity: 9443.0, mobility: 1.163"""	-0.517251	0.194862	0.925627	QSLMELKKKLQNLETLFCSKRRVEFYYQQKEALNK	generic|tr_Q8C2V6_Q8C2V6_MOUSE_REVERSED|
"""index: 11258, intensity: 2764.0, mobility: 0.987"""	-0.51817	0.195053	0.926666	HTLLHLYRKWFYMIVPFISMIAGHFITRDLH	generic|II_1041303_TX=10090_REVERSED|
"""index: 22415, intensity: 10057.0, mobility: 1.298"""	-0.5185	0.195183	0.927037	NTVSKTMMEQATVAIAKSYKVVTTQYDVFTGKPEPPTGEDLKSMA	generic|tr_A0A1L1SRI1_A0A1L1SRI1_MOUSE__chr2_1_29733737_29733766_ENSMUST00000123953__II_3500449_REVERSED	|generic|tr_A0A1L1SQ51_A0A1L1SQ51_MOUSE__chr2_1_29733737_29733766_ENSMUST00000123953_REVERSED	|generic|tr_Q68FD6_Q68FD6_MOUSE__chr2_1_29733737_29733766_ENSMUST00000123953_REVERSED	|generic|tr_B2RY15_B2RY15_MOUSE__chr2_1_29733737_29733766_ENSMUST00000123953_REVERSED	|generic|tr_Q8CHG4_Q8CHG4_MOUSE__chr2_1_29733737_29733766_ENSMUST00000123953_REVERSED	|generic|tr_Q8CDM9_Q8CDM9_MOUSE__chr2_1_29733737_29733766_ENSMUST00000123953_REVERSED	|generic|tr_E9PUM4_E9PUM4_MOUSE__chr2_1_29733737_29733766_ENSMUST00000123953_REVERSED|
"""index: 3023, intensity: 3130.0, mobility: 0.899"""	-0.519122	0.195496	0.927735	DANRASLSPR	generic|chr1_1_165461255_165461458_ENSMUST00000027853_REVERSED	|generic|chr1_1_165461318_165461458_ENSMUST00000027853_REVERSED	|generic|chr1_1_165461240_165461458_ENSMUST00000027853_REVERSED|
"""index: 15193, intensity: 104923.0, mobility: 0.914"""	-0.519128	0.195747	0.927741	RRRSSSSVK	generic|sp_Q8BG31_VEXIN_MOUSE_REVERSED|
"""index: 787, intensity: 2629.0, mobility: 0.862"""	-0.519803	0.19606	0.928496	NHFKSEFK	generic|tr_F6QNN0_F6QNN0_MOUSE__II_963547_REVERSED	|generic|tr_J3QNE4_J3QNE4_MOUSE_REVERSED|
"""index: 13523, intensity: 3463.0, mobility: 1.039"""	-0.520207	0.19625	0.928946	ILDVSDDEMDNASLTWLKAAAPDVVPK	generic|sp_Q8WTY4_CPIN1_MOUSE__chr8_-1_94823097_94823201_ENSMUST00000162357__II_861190_REVERSED	|generic|tr_F7BWP1_F7BWP1_MOUSE__chr8_-1_94823097_94823201_ENSMUST00000162357__II_3505169_REVERSED|
"""index: 5018, intensity: 3607.0, mobility: 1.110"""	-0.520439	0.19644	0.929204	ATSAMQAMLGPQGPAAPAPAAASPPPHAPPPAP	generic|tr_Q7TNL9_Q7TNL9_MOUSE__II_3468017_REVERSED	|generic|tr_Q8BW15_Q8BW15_MOUSE__II_3468017_REVERSED|
"""index: 15156, intensity: 3607.0, mobility: 0.948"""	-0.520516	0.196568	0.929289	FFFREDPDSAIARIERLFSSPDRQRRL	generic|IP_982035_TX=10090_REVERSED	|generic|tr_E9Q6R1_E9Q6R1_MOUSE_REVERSED	|generic|tr_Q14BL5_Q14BL5_MOUSE_REVERSED	|generic|tr_E9PXZ3_E9PXZ3_MOUSE_REVERSED|
"""index: 12884, intensity: 4509.0, mobility: 1.001"""	-0.520809	0.19688	0.929614	QKYNQSSCLRLDFHQCIKSHPLAVNQNVSPAKESYC	generic|IP_1040221_TX=10090_REVERSED|
"""index: 16827, intensity: 2936.0, mobility: 1.033"""	-0.521112	0.196885	0.92995	FQMREPSPLLVR	generic|sp_Q99MZ6_MYO7B_MOUSE_REVERSED|
"""index: 9710, intensity: 3940.0, mobility: 1.191"""	-0.522507	0.197135	0.931484	MVAMEAINIRNYIVNEICGRFNHRYALNK	generic|sp_O54991_CNTP1_MOUSE_REVERSED	|generic|tr_Q3U428_Q3U428_MOUSE_REVERSED|
"""index: 13412, intensity: 2585.0, mobility: 1.033"""	-0.523118	0.197446	0.932151	ATSAGTSSSTLLGESPRVATAAHML	generic|chrX_1_73353917_73354216_ENSMUST00000114499__IP_834560_TX=10090_REVERSED|
"""index: 3894, intensity: 2500.0, mobility: 0.864"""	-0.523158	0.197758	0.932195	LDSASAIIQVS	generic|tr_D3Z3A8_D3Z3A8_MOUSE__chr9_1_59908226_59908303_ENSMUST00000127933_REVERSED	|generic|sp_Q8C170_MYO9A_MOUSE__chr9_1_59908226_59908303_ENSMUST00000127933_REVERSED	|generic|sp_Q8C170-2_MYO9A_MOUSE__chr9_1_59908226_59908303_ENSMUST00000127933_REVERSED|
"""index: 22747, intensity: 6588.0, mobility: 0.812"""	-0.523511	0.198069	0.932578	GFCECLMI	generic|IP_3477882_TX=10090_REVERSED|
"""index: 19690, intensity: 3076.0, mobility: 0.842"""	-0.523573	0.198319	0.932646	QNISWSRL	generic|IP_2451190_TX=10090_REVERSED|
"""index: 6329, intensity: 6712.0, mobility: 0.946"""	-0.52378	0.19863	0.93287	LGWPWPLEMGEDKDKGSGESFVFLLL	generic|IP_2449298_TX=10090_REVERSED|
"""index: 17661, intensity: 3517.0, mobility: 1.061"""	-0.523809	0.198941	0.932901	EIEELGTTEDEIDEPLLIVMSLEGGQYPMELVKC	generic|sp_Q5SV42_ILEUC_MOUSE__II_3507851_REVERSED|
"""index: 14174, intensity: 3950.0, mobility: 1.140"""	-0.523841	0.199191	0.932935	DQAMNKKRTDHLPRYMDRLWLPCRLWFFGDQTESIKYYNKKY	generic|tr_B1AWG4_B1AWG4_MOUSE_REVERSED|
"""index: 3148, intensity: 7379.0, mobility: 0.833"""	-0.524404	0.199502	0.933544	WGLSRGLVRVGMRPPVTFPCDRLEL	generic|IP_979914_TX=10090_REVERSED|
"""index: 1192, intensity: 3454.0, mobility: 0.949"""	-0.52446	0.199813	0.933605	NPEPRPEQWEM	generic|sp_Q91VU8_PTOV1_MOUSE__chr7_-1_44867189_44867242_ENSMUST00000207393__II_889782_REVERSED	|generic|tr_A0A140LJ23_A0A140LJ23_MOUSE__chr7_-1_44864758_44864799_ENSMUST00000208765__II_889782_REVERSED	|generic|IP_889779_TX=10090_REVERSED	|generic|IP_889778_TX=10090_REVERSED	|generic|tr_A0A140LJ65_A0A140LJ65_MOUSE__chr7_-1_44864758_44864799_ENSMUST00000208765_REVERSED|
"""index: 9699, intensity: 5567.0, mobility: 1.075"""	-0.524513	0.200062	0.933661	FITHSEGAEEDDDFFQLEQKSRLQIKSEFSVTKVKNEKQACNG	generic|tr_F6Z9A1_F6Z9A1_MOUSE__chr9_1_80130743_80130862_ENSMUST00000175999__II_846447_REVERSED	|generic|sp_Q6P7W0_SENP6_MOUSE__chr9_1_80130743_80130862_ENSMUST00000175999__II_846447_REVERSED	|generic|sp_Q6P7W0-2_SENP6_MOUSE__chr9_1_80130743_80130862_ENSMUST00000175999__II_846447_REVERSED	|generic|tr_B7ZWN9_B7ZWN9_MOUSE__chr9_1_80126337_80126456_ENSMUST00000175999_REVERSED	|generic|tr_H3BLA9_H3BLA9_MOUSE__chr9_1_80130743_80130862_ENSMUST00000175999_REVERSED|
"""index: 8446, intensity: 244788.0, mobility: 1.157"""	-0.524729	0.200311	0.933893	YELQMEIRLLVAIPCSWGKNLFPMAATHLCQSQIHPVYSWFD	generic|IP_1107294_TX=10090_REVERSED|
"""index: 6876, intensity: 3954.0, mobility: 1.046"""	-0.525015	0.200622	0.9342	FLMNLNITGRHWSFLFNWPT	generic|IP_943518_TX=10090_REVERSED|
"""index: 4086, intensity: 3722.0, mobility: 0.928"""	-0.5251	0.200933	0.934291	DEKASGAQDLRKADSMFEIGMKRR	generic|tr_A0A571BF78_A0A571BF78_MOUSE_REVERSED|
"""index: 23707, intensity: 6918.0, mobility: 1.011"""	-0.525309	0.201244	0.934515	MRLIGVVLGFMLGWFAGPENVRK	generic|sp_Q8VDT1_SC5A9_MOUSE__II_958260_REVERSED|
"""index: 15608, intensity: 4482.0, mobility: 0.952"""	-0.525731	0.201493	0.934965	MSMRKKWK	generic|sp_Q8QZV4_ST32C_MOUSE_REVERSED|
"""index: 8457, intensity: 2545.0, mobility: 1.130"""	-0.52597	0.201553	0.93522	RFPLEMSSLNTRSQKV	generic|sp_Q8BNJ6_NETO2_MOUSE__II_3454412_REVERSED	|generic|sp_Q8BNJ6-2_NETO2_MOUSE__II_3454412_REVERSED	|generic|tr_B2RXQ6_B2RXQ6_MOUSE__II_3454412_REVERSED|
"""index: 6483, intensity: 23921.0, mobility: 1.081"""	-0.526541	0.201738	0.935825	ISRMDRLLVPRYNQELNEMYEFYNSVRFGHLAEEKLFVQL	generic|sp_Q3URV1_BROMI_MOUSE__chr10_-1_56228474_56228605_ENSMUST00000219385_REVERSED|
"""index: 24325, intensity: 4733.0, mobility: 1.257"""	-0.526674	0.202048	0.935967	IAHVIGGAYSAIILPLYVRP	generic|tr_Q8VG00_Q8VG00_MOUSE_REVERSED|
"""index: 23755, intensity: 5164.0, mobility: 1.187"""	-0.526678	0.202359	0.93597	QSLRSMQLIIMTKNIVMSSKCVVCDELSPETSVARTDL	generic|IP_3464557_TX=10090_REVERSED|
"""index: 9302, intensity: 3826.0, mobility: 0.900"""	-0.526963	0.202669	0.936272	QLLTIYIDNRVDGPMIIEPFGLK	generic|sp_Q8C3J5_DOCK2_MOUSE__II_1141334_REVERSED	|generic|tr_Q6A0A3_Q6A0A3_MOUSE__II_1141334_REVERSED	|generic|tr_Q5SRI3_Q5SRI3_MOUSE__II_1141334_REVERSED	|generic|II_1141322_TX=10090_REVERSED	|generic|tr_D6RGU3_D6RGU3_MOUSE_REVERSED|
"""index: 16067, intensity: 10031.0, mobility: 1.080"""	-0.527121	0.20298	0.936438	ALELIDLAVFLLGTEYFCFHVLYFLTTMTMMM	generic|IP_2416713_TX=10090_REVERSED|
"""index: 24565, intensity: 6563.0, mobility: 1.003"""	-0.527359	0.20329	0.936689	GEIIAMYSFRLQDPTQILGMRY	generic|sp_Q06180_PTN2_MOUSE_REVERSED	|generic|sp_Q06180-2_PTN2_MOUSE_REVERSED	|generic|tr_D3Z6W2_D3Z6W2_MOUSE_REVERSED|
"""index: 1447, intensity: 2504.0, mobility: 0.905"""	-0.527722	0.203348	0.937069	FHESNYGPTTA	generic|IP_1108547_TX=10090_REVERSED|
"""index: 15685, intensity: 3823.0, mobility: 1.168"""	-0.528344	0.203658	0.937718	RVLVQLAEALESNQRV	generic|sp_Q3V0F0_RIMB3_MOUSE_REVERSED|
"""index: 12182, intensity: 4202.0, mobility: 1.017"""	-0.528378	0.203968	0.937753	SIMAADNTDRLNEINNQDRAQIESE	generic|tr_D3Z4K0_D3Z4K0_MOUSE_REVERSED|
"""index: 21828, intensity: 3005.0, mobility: 1.024"""	-0.528716	0.204088	0.938105	FTRFRTQLEELSYTVSFIKRRYYKSEGLLLNVEPVLV	generic|tr_Q6NSR5_Q6NSR5_MOUSE__chr1_1_88216218_88216361_ENSMUST00000126203__II_1031858_REVERSED	|generic|sp_Q64435_UD16_MOUSE__chr1_1_88216218_88216361_ENSMUST00000126203__II_1031858_REVERSED	|generic|II_1031845_TX=10090_REVERSED|
"""index: 24818, intensity: 8085.0, mobility: 1.102"""	-0.529623	0.204145	0.939041	ELTPEKMSRFHLPTVSPKGVSNVSMPNKELTSECTFKLTPPI	generic|IP_852393_TX=10090_REVERSED|
"""index: 13101, intensity: 2851.0, mobility: 1.066"""	-0.52993	0.204454	0.939357	LKLTKHMERFRSYRRFVTWTEDLVSIKVEFEFHEDKGQGC	generic|sp_B1AVY7_KI16B_MOUSE_REVERSED	|generic|tr_E7FLY0_E7FLY0_MOUSE_REVERSED|
"""index: 4071, intensity: 3632.0, mobility: 0.831"""	-0.530123	0.204763	0.939555	YKDVASYQ	generic|sp_Q5GIG6_TNI3K_MOUSE__II_973464_REVERSED|
"""index: 5613, intensity: 3031.0, mobility: 0.970"""	-0.530202	0.205073	0.939636	KMQNTRHSQKQ	generic|sp_Q0V8T8-2_CTP5B_MOUSE__II_1030366_REVERSED	|generic|tr_A0A087WPQ7_A0A087WPQ7_MOUSE__II_1030366_REVERSED	|generic|sp_Q0V8T8_CTP5B_MOUSE_REVERSED	|generic|tr_B7ZP40_B7ZP40_MOUSE_REVERSED|
"""index: 6119, intensity: 3041.0, mobility: 0.836"""	-0.530408	0.205255	0.939846	TMVFEGQPL	generic|IP_850728_TX=10090_REVERSED|
"""index: 26153, intensity: 8005.0, mobility: 1.016"""	-0.530785	0.205437	0.94023	FLFFVVCGPFADELQKEPKKTQKHKAQK	generic|IP_926831_TX=10090_REVERSED|
"""index: 17330, intensity: 5311.0, mobility: 1.021"""	-0.531026	0.205746	0.940475	VNMSDLRGKIEVVPVKHYWNAALNRSVFFELNIP	generic|sp_Q8BX70-2_VP13C_MOUSE__chr9_1_67893084_67893227_ENSMUST00000217386__II_3501120_REVERSED	|generic|sp_Q8BX70_VP13C_MOUSE__chr9_1_67893084_67893227_ENSMUST00000217386_REVERSED	|generic|sp_Q8BX70-3_VP13C_MOUSE__chr9_1_67893084_67893227_ENSMUST00000217386_REVERSED|
"""index: 16914, intensity: 2577.0, mobility: 1.191"""	-0.531079	0.206055	0.940529	ELWMLRFQRTQLIQP	generic|IP_947994_TX=10090_REVERSED|
"""index: 7870, intensity: 13682.0, mobility: 0.762"""	-0.531099	0.206173	0.940549	QFQDENIGIEKLYSELLK	generic|tr_Q99JR9_Q99JR9_MOUSE_REVERSED	|generic|tr_Q5SNY8_Q5SNY8_MOUSE_REVERSED	|generic|sp_Q8C6E0_CFA36_MOUSE_REVERSED|
"""index: 13284, intensity: 2762.0, mobility: 0.978"""	-0.531818	0.206418	0.941276	FWAVGWAHRDM	generic|sp_Q9Z2C6_UPK1B_MOUSE_REVERSED|
"""index: 24385, intensity: 26814.0, mobility: 1.102"""	-0.5319	0.206726	0.941358	ITRVLVEAVAKSTVDVKKEMDKFDDDLKTGEAGGVK	generic|tr_Q3U3C4_Q3U3C4_MOUSE__II_2520029_REVERSED	|generic|tr_Q3TJB4_Q3TJB4_MOUSE__II_2520029_REVERSED	|generic|tr_Q3TRJ7_Q3TRJ7_MOUSE__II_2520029_REVERSED	|generic|tr_A0A3B2W7K0_A0A3B2W7K0_MOUSE_REVERSED|
"""index: 3139, intensity: 3855.0, mobility: 0.833"""	-0.53192	0.206971	0.941379	MFTSPKFLHKNLPHQRRSTSSKRS	generic|IP_826016_TX=10090_REVERSED	|generic|sp_Q6KAQ7_ZZZ3_MOUSE_REVERSED	|generic|sp_Q6KAQ7-2_ZZZ3_MOUSE_REVERSED	|generic|sp_Q6KAQ7-3_ZZZ3_MOUSE_REVERSED	|generic|tr_D3YTT9_D3YTT9_MOUSE_REVERSED|
"""index: 9130, intensity: 7388.0, mobility: 1.061"""	-0.532423	0.207152	0.941883	CEVEKMEIEETTSEKLKYRRKRQFKYACQNCVWMLSILVVA	generic|sp_Q9D806_VSTM5_MOUSE_REVERSED|
"""index: 12266, intensity: 2905.0, mobility: 0.837"""	-0.532609	0.207396	0.942069	VTRMIGPW	generic|sp_Q9QXG4_ACSA_MOUSE__chr2_1_155550129_155550182_ENSMUST00000133654__II_996859_REVERSED	|generic|tr_A2AQN5_A2AQN5_MOUSE__chr2_1_155550129_155550182_ENSMUST00000133654__II_996846_REVERSED	|generic|tr_Q8C113_Q8C113_MOUSE__chr2_1_155550129_155550182_ENSMUST00000133654__II_996846_REVERSED	|generic|tr_A2AQN4_A2AQN4_MOUSE__chr2_1_155550129_155550182_ENSMUST00000133654__II_996853_REVERSED	|generic|tr_Q8C1A8_Q8C1A8_MOUSE__chr2_1_155550129_155550182_ENSMUST00000133654__II_996853_REVERSED	|generic|tr_Q8C141_Q8C141_MOUSE__chr2_1_155550129_155550182_ENSMUST00000133654__II_996846_REVERSED	|generic|tr_Q8N9U3_Q8N9U3_MOUSE__chr2_1_155550129_155550182_ENSMUST00000133654__II_996846_REVERSED|
"""index: 22813, intensity: 4955.0, mobility: 0.919"""	-0.532974	0.207704	0.942434	PCPSRGPRTRP	generic|IP_978398_TX=10090_REVERSED|
"""index: 17997, intensity: 5694.0, mobility: 1.141"""	-0.532999	0.207884	0.942458	AVLSPPEQPRGSGSPPPAPSTPVAPRYPPNPLHW	generic|tr_Q8BSC1_Q8BSC1_MOUSE__IP_3505004_REVERSED|
"""index: 9215, intensity: 4664.0, mobility: 1.021"""	-0.534139	0.208192	0.943586	TDLKDMCSIRVTGYLVKLMGHMGPHDHLPI	generic|sp_Q6PDY2_AEDO_MOUSE_REVERSED|
"""index: 2865, intensity: 2790.0, mobility: 0.983"""	-0.534324	0.2085	0.943767	NSIIASAVQSFFHT	generic|IP_1089791_TX=10090_REVERSED|
"""index: 2576, intensity: 3351.0, mobility: 0.987"""	-0.534494	0.208744	0.943934	HKMHYRSFYDGNMSLHQLCKLK	generic|tr_L7MTS5_L7MTS5_MOUSE_REVERSED|
"""index: 8950, intensity: 21640.0, mobility: 0.914"""	-0.534567	0.208987	0.944006	LSSDLYSIVAYLNGFQGL	generic|IP_1151971_TX=10090_REVERSED|
"""index: 10510, intensity: 4180.0, mobility: 1.109"""	-0.534609	0.209295	0.944047	SPKDMQGLILLMENDIFEKFEKLNCNMQKE	generic|tr_F8WHT2_F8WHT2_MOUSE_REVERSED	|generic|sp_Q76I79_SSH1_MOUSE_REVERSED	|generic|sp_Q76I79-2_SSH1_MOUSE_REVERSED|
"""index: 20614, intensity: 13880.0, mobility: 1.032"""	-0.53468	0.209603	0.944116	MLFELTRYNQIPLEQLVELI	generic|tr_A0A2X0U2D8_A0A2X0U2D8_MOUSE__II_1026436_REVERSED	|generic|tr_E9QMX7_E9QMX7_MOUSE__II_1026436_REVERSED	|generic|sp_Q640N3_RHG30_MOUSE__II_1026436_REVERSED	|generic|sp_Q640N3-2_RHG30_MOUSE__II_1026436_REVERSED	|generic|II_1026429_TX=10090_REVERSED|
"""index: 4264, intensity: 3956.0, mobility: 1.064"""	-0.534713	0.209911	0.944149	LIFYEESLKSIQR	generic|tr_A2ASW0_A2ASW0_MOUSE__II_1013943_REVERSED	|generic|tr_F6QNG5_F6QNG5_MOUSE__II_1013943_REVERSED	|generic|sp_Q8K3H5_MYO3A_MOUSE_REVERSED|
"""index: 9063, intensity: 13552.0, mobility: 1.064"""	-0.534785	0.210219	0.944219	MFVPTLVSTGIFGLNLMAAQHNYSGLRGTCFPIMNCVVEFFTFR	generic|sp_Q8CBB2_S15A5_MOUSE_REVERSED|
"""index: 16089, intensity: 3594.0, mobility: 0.858"""	-0.534809	0.210462	0.944242	PVFRFHSL	generic|IP_972360_TX=10090_REVERSED|
"""index: 20591, intensity: 5486.0, mobility: 1.114"""	-0.535503	0.210704	0.944917	DARAVEEMLSGACDQVPRPESNWPESGGR	generic|sp_Q9JJB1-2_T191C_MOUSE__chr16_1_17277543_17277596_ENSMUST00000232092__II_1079878_REVERSED	|generic|sp_Q9JJB1_T191C_MOUSE__chr16_1_17277531_17277596_ENSMUST00000232092__II_1079875_REVERSED	|generic|tr_A0A338P7A9_A0A338P7A9_MOUSE__chr16_1_17277531_17277596_ENSMUST00000232092__II_1079875_REVERSED	|generic|II_1079876_TX=10090_REVERSED	|generic|tr_A0A338P6N9_A0A338P6N9_MOUSE__chr16_1_17277564_17277596_ENSMUST00000232092_REVERSED|
"""index: 24113, intensity: 11754.0, mobility: 1.019"""	-0.535579	0.211012	0.94499	AGERGPPGPIGQAGDAGVEGKAGPLGAVGPDGKLGPS	generic|tr_E9QPX1_E9QPX1_MOUSE_REVERSED	|generic|sp_P39061_COIA1_MOUSE_REVERSED	|generic|sp_P39061-1_COIA1_MOUSE_REVERSED	|generic|sp_P39061-2_COIA1_MOUSE_REVERSED|
"""index: 7122, intensity: 3299.0, mobility: 0.805"""	-0.535748	0.21132	0.945154	MDKIVLLVPSDLSASKRY	generic|tr_A0A1L1SSS4_A0A1L1SSS4_MOUSE__II_3466875_REVERSED	|generic|tr_A9Q6S9_A9Q6S9_MOUSE__II_3466875_REVERSED	|generic|tr_B9EIW5_B9EIW5_MOUSE__II_3466875_REVERSED	|generic|sp_Q6DFV7_NCOA7_MOUSE__II_3466875_REVERSED	|generic|chr10_-1_30652882_30653088_ENSMUST00000213897_REVERSED	|generic|tr_A0A1L1STT1_A0A1L1STT1_MOUSE_REVERSED	|generic|sp_Q6DFV7-4_NCOA7_MOUSE_REVERSED	|generic|sp_Q6DFV7-5_NCOA7_MOUSE_REVERSED	|generic|sp_Q6DFV7-6_NCOA7_MOUSE_REVERSED	|generic|tr_Q8CG81_Q8CG81_MOUSE_REVERSED|
"""index: 17013, intensity: 7652.0, mobility: 0.976"""	-0.535862	0.211432	0.945264	KVLLEETANNVILESFKNMVF	generic|tr_E9PZ00_E9PZ00_MOUSE_REVERSED	|generic|tr_Q3U5W2_Q3U5W2_MOUSE_REVERSED	|generic|tr_Q3TWF9_Q3TWF9_MOUSE_REVERSED	|generic|sp_Q61207_SAP_MOUSE_REVERSED	|generic|tr_Q3TWE9_Q3TWE9_MOUSE_REVERSED	|generic|tr_J3QPG5_J3QPG5_MOUSE_REVERSED	|generic|tr_Q3U825_Q3U825_MOUSE_REVERSED	|generic|tr_Q3TID4_Q3TID4_MOUSE_REVERSED	|generic|tr_Q8BFQ1_Q8BFQ1_MOUSE_REVERSED	|generic|tr_Q3TWM9_Q3TWM9_MOUSE_REVERSED	|generic|tr_Q3TKB2_Q3TKB2_MOUSE_REVERSED	|generic|tr_K3W4L3_K3W4L3_MOUSE_REVERSED	|generic|tr_Q3TWL8_Q3TWL8_MOUSE_REVERSED	|generic|tr_Q3UE29_Q3UE29_MOUSE_REVERSED	|generic|tr_Q3TXP9_Q3TXP9_MOUSE_REVERSED	|generic|tr_Q3TXJ0_Q3TXJ0_MOUSE_REVERSED	|generic|tr_Q3TIT5_Q3TIT5_MOUSE_REVERSED	|generic|tr_Q3UAS4_Q3UAS4_MOUSE_REVERSED	|generic|tr_Q3U8C4_Q3U8C4_MOUSE_REVERSED	|generic|tr_Q3TKK3_Q3TKK3_MOUSE_REVERSED	|generic|tr_B2RUD7_B2RUD7_MOUSE_REVERSED	|generic|tr_Q3U897_Q3U897_MOUSE_REVERSED|
"""index: 1910, intensity: 4338.0, mobility: 0.927"""	-0.536971	0.211544	0.946327	TSNGIFTSAMKL	generic|sp_Q922F4_TBB6_MOUSE_REVERSED	|generic|tr_Q3U9U3_Q3U9U3_MOUSE_REVERSED	|generic|tr_Q9CUN8_Q9CUN8_MOUSE_REVERSED|
"""index: 23736, intensity: 4768.0, mobility: 1.153"""	-0.537402	0.211851	0.946737	LKSSRYSWSWRRRSKVHVWVQRHVYECLCMCISMILSILYF	generic|IP_1051482_TX=10090_REVERSED|
"""index: 12993, intensity: 4162.0, mobility: 1.000"""	-0.537893	0.212158	0.947201	VFMSVYVYMYS	generic|IP_3466118_TX=10090_REVERSED|
"""index: 6000, intensity: 4261.0, mobility: 1.037"""	-0.537947	0.212465	0.947252	MEKQRMMPIRLPTRQDLSFSEQKRTQYRDFPHKCKAKFF	generic|tr_E9QLL8_E9QLL8_MOUSE_REVERSED	|generic|tr_Q3UEP8_Q3UEP8_MOUSE_REVERSED	|generic|tr_H3BJV3_H3BJV3_MOUSE_REVERSED	|generic|tr_E9QK54_E9QK54_MOUSE_REVERSED|
"""index: 8415, intensity: 3734.0, mobility: 0.852"""	-0.537989	0.212772	0.947291	QDRTRDMEVLWNHYVSGFR	generic|tr_A2BI50_A2BI50_MOUSE_REVERSED	|generic|tr_A2AIE6_A2AIE6_MOUSE_REVERSED	|generic|tr_A2BI45_A2BI45_MOUSE_REVERSED	|generic|tr_A2BI49_A2BI49_MOUSE_REVERSED	|generic|tr_A2BI46_A2BI46_MOUSE_REVERSED	|generic|tr_Q80UK6_Q80UK6_MOUSE_REVERSED	|generic|sp_Q9JJR2_XLR5C_MOUSE_REVERSED|
"""index: 4438, intensity: 12830.0, mobility: 1.191"""	-0.53804	0.21308	0.947339	SQPTQPCCM	generic|IP_1056497_TX=10090_REVERSED|
"""index: 4221, intensity: 2632.0, mobility: 0.972"""	-0.538301	0.213387	0.947585	YFMASYRFKC	generic|IP_1006301_TX=10090_REVERSED|
"""index: 14386, intensity: 4763.0, mobility: 1.091"""	-0.538396	0.21339	0.947674	RLFSINTKVRSRVSKLGYYIPGDPRSHRSLYSAMFASPLSDM	generic|IP_984695_TX=10090_REVERSED|
"""index: 9453, intensity: 42379.0, mobility: 1.037"""	-0.538496	0.21339	0.947767	HAPPPPPPPPPLPPPMPFGPQPPP	generic|sp_Q8CFT2_SET1B_MOUSE__chr5_1_123144210_123144356_ENSMUST00000100731_REVERSED	|generic|sp_Q8CFT2-2_SET1B_MOUSE__chr5_1_123144210_123144356_ENSMUST00000100731_REVERSED|
"""index: 1794, intensity: 16026.0, mobility: 0.894"""	-0.538618	0.21339	0.947881	LCLHPNRI	generic|tr_A0A087WQC4_A0A087WQC4_MOUSE__chr19_-1_8778509_8778655_ENSMUST00000176747__II_1049948_REVERSED	|generic|sp_Q8R2K4-2_TAF6L_MOUSE__chr19_-1_8778509_8778655_ENSMUST00000176747__II_1049948_REVERSED	|generic|tr_H3BJR2_H3BJR2_MOUSE__chr19_-1_8778509_8778655_ENSMUST00000176747__II_1049948_REVERSED	|generic|tr_H3BK01_H3BK01_MOUSE__chr19_-1_8778509_8778655_ENSMUST00000176747__II_1049949_REVERSED	|generic|tr_K3W4L1_K3W4L1_MOUSE__chr19_-1_8778509_8778655_ENSMUST00000176747_REVERSED	|generic|sp_Q8R2K4_TAF6L_MOUSE__chr19_-1_8778509_8778655_ENSMUST00000176747_REVERSED|
"""index: 18603, intensity: 3500.0, mobility: 0.951"""	-0.539989	0.213566	0.949153	NRHTRRRR	generic|tr_Q8C9N6_Q8C9N6_MOUSE__IP_871027_REVERSED|
"""index: 9349, intensity: 4552.0, mobility: 0.924"""	-0.540388	0.213871	0.949519	FSRCLLRRLARSGPRLAAMAR	generic|tr_Q9CVQ6_Q9CVQ6_MOUSE_REVERSED|
"""index: 18326, intensity: 2720.0, mobility: 1.034"""	-0.540752	0.214046	0.949852	ITCLAGWMKLNQG	generic|IP_940022_TX=10090_REVERSED|
"""index: 22227, intensity: 7387.0, mobility: 1.165"""	-0.540994	0.214351	0.950072	EFPVTPLIPKGVTSVCMPNKELTIERMPKFMVRDRLLNGVNNVR	generic|IP_1022692_TX=10090_REVERSED|
"""index: 12284, intensity: 7464.0, mobility: 0.947"""	-0.541201	0.214656	0.950261	DQWGVELKRVSSSQFCVHLVWLGTLF	generic|chr7_-1_113335472_113364963_ENSMUST00000047091__IP_882125_TX=10090_REVERSED|
"""index: 15584, intensity: 14791.0, mobility: 0.835"""	-0.541204	0.214831	0.950264	VSRTAPGRD	generic|IP_1135960_TX=10090_REVERSED|
"""index: 14501, intensity: 3428.0, mobility: 0.873"""	-0.541841	0.215136	0.950839	DPDVLKFDF	generic|tr_A0A0R4J0N7_A0A0R4J0N7_MOUSE_REVERSED	|generic|sp_O88962_CP8B1_MOUSE_REVERSED|
"""index: 22959, intensity: 8486.0, mobility: 1.296"""	-0.541894	0.215441	0.950887	YIIFGMEKLRRRFYKINEKLQQIREMGGINGEYGMTIKLSR	generic|sp_Q8BG54_SPTC3_MOUSE_REVERSED|
"""index: 9752, intensity: 4445.0, mobility: 1.043"""	-0.542099	0.215746	0.951072	TFCVGSHHYPISFVTQMKGVVR	generic|IP_960077_TX=10090_REVERSED|
"""index: 19807, intensity: 4832.0, mobility: 1.100"""	-0.542314	0.216051	0.951264	TLADEAKRIAQYM	generic|IP_827832_TX=10090_REVERSED|
"""index: 18153, intensity: 2555.0, mobility: 1.056"""	-0.542352	0.21629	0.951298	RMRHIWIFLLM	generic|IP_1018677_TX=10090_REVERSED|
"""index: 16893, intensity: 3717.0, mobility: 1.093"""	-0.542677	0.216397	0.951589	AVELNEEGPLCLWVK	generic|IP_910319_TX=10090_REVERSED|
"""index: 16424, intensity: 3309.0, mobility: 0.831"""	-0.542985	0.21657	0.951863	RSASRSPAP	generic|IP_1041407_TX=10090_REVERSED|
"""index: 12264, intensity: 5201.0, mobility: 0.890"""	-0.543259	0.216743	0.952106	AVKLPYGGLGQSPAGIQGYAMSIL	generic|II_1026048_TX=10090_REVERSED|
"""index: 13800, intensity: 3872.0, mobility: 1.028"""	-0.54367	0.217047	0.952469	EKVANTNNQSGRVTVTAGYMR	generic|tr_G3X8S6_G3X8S6_MOUSE_REVERSED	|generic|sp_Q99MQ1_BICC1_MOUSE_REVERSED	|generic|sp_Q99MQ1-2_BICC1_MOUSE_REVERSED|
"""index: 24173, intensity: 6223.0, mobility: 1.192"""	-0.544074	0.217219	0.952824	MKRKVLAMTWKQDRWGTHVLVAKQQLSLHLSMQPPHWQGLLHIR	generic|chr5_1_65131590_65131781_ENSMUST00000101191__IP_939700_TX=10090_REVERSED|
"""index: 10445, intensity: 3036.0, mobility: 1.116"""	-0.54444	0.217391	0.953143	RMEPRVLMRPYEW	generic|IP_1083180_TX=10090_REVERSED|
"""index: 10048, intensity: 8439.0, mobility: 1.049"""	-0.544816	0.217695	0.953471	FKYGNVLLHYIYHASFCYSR	generic|tr_Q8CCV2_Q8CCV2_MOUSE_REVERSED	|generic|tr_Q3TDX3_Q3TDX3_MOUSE_REVERSED	|generic|tr_Q3TC04_Q3TC04_MOUSE_REVERSED	|generic|tr_Q8BFW6_Q8BFW6_MOUSE_REVERSED|
"""index: 18504, intensity: 48863.0, mobility: 1.013"""	-0.544872	0.217735	0.953519	PSLALKKSVMNR	generic|IP_1100711_TX=10090_REVERSED	|generic|sp_O70145_NCF2_MOUSE_REVERSED|
"""index: 13882, intensity: 3720.0, mobility: 1.001"""	-0.545445	0.217906	0.954015	DKIADLPQTEFLWMCTRVD	generic|sp_Q4U4S6_XIRP2_MOUSE__II_1007720_REVERSED	|generic|sp_Q4U4S6-2_XIRP2_MOUSE_REVERSED	|generic|tr_A0A5F8MPR4_A0A5F8MPR4_MOUSE_REVERSED|
"""index: 24384, intensity: 25202.0, mobility: 1.173"""	-0.546039	0.218209	0.954525	SKVLERVLWVLQTRCTDQLKLYKEMLLQNIK	generic|sp_Q7TPD0_INT3_MOUSE__chr3_-1_90400591_90400635_ENSMUST00000199992_REVERSED	|generic|sp_Q7TPD0-2_INT3_MOUSE__chr3_-1_90413526_90413567_ENSMUST00000198562_REVERSED	|generic|tr_A0A0G2JFJ6_A0A0G2JFJ6_MOUSE__chr3_-1_90400591_90400635_ENSMUST00000199992_REVERSED|
"""index: 11522, intensity: 3170.0, mobility: 1.028"""	-0.546388	0.218513	0.954821	PATRQVGRQSQICSTRLSH	generic|IP_942652_TX=10090_REVERSED|
"""index: 9908, intensity: 3845.0, mobility: 1.089"""	-0.546392	0.218684	0.954825	KKGEAMLLRAIEEDQAVQAARMDVHTALLE	generic|IP_950489_TX=10090_REVERSED|
"""index: 18137, intensity: 3152.0, mobility: 1.089"""	-0.546629	0.218854	0.955026	CDHHLWLVKSLTRCKSYCNYK	generic|IP_3497544_TX=10090_REVERSED|
"""index: 7139, intensity: 3089.0, mobility: 0.789"""	-0.546935	0.219157	0.955285	NQLPYGTLVVRRRS	generic|sp_Q99NG0_ARIP4_MOUSE_REVERSED	|generic|tr_E9QKL0_E9QKL0_MOUSE_REVERSED|
"""index: 7406, intensity: 5928.0, mobility: 0.883"""	-0.547081	0.219394	0.955409	PETIQTNLLT	generic|chr2_-1_34224452_34224505_ENSMUST00000113132_REVERSED|
"""index: 15646, intensity: 3794.0, mobility: 0.822"""	-0.547419	0.219697	0.955517	KTTFTTMV	generic|sp_Q8CJC7_KLRE1_MOUSE__II_905071_REVERSED	|generic|II_905074_TX=10090_REVERSED|
"""index: 12340, intensity: 6392.0, mobility: 1.088"""	-0.547485	0.2198	0.955517	DDVVPQTKEEELMPHFINTMIKMLEEDTLQGFFVRL	generic|tr_A0A286YD45_A0A286YD45_MOUSE_REVERSED	|generic|tr_Q9CQC0_Q9CQC0_MOUSE_REVERSED	|generic|tr_Q9D2U1_Q9D2U1_MOUSE_REVERSED|
"""index: 21712, intensity: 5141.0, mobility: 0.999"""	-0.547934	0.220103	0.955517	FTRFRTQLEELSYTVSFIKRRYYKSEGLLLNVEPVLV	generic|tr_Q6NSR5_Q6NSR5_MOUSE__chr1_1_88216218_88216361_ENSMUST00000126203__II_1031858_REVERSED	|generic|sp_Q64435_UD16_MOUSE__chr1_1_88216218_88216361_ENSMUST00000126203__II_1031858_REVERSED	|generic|II_1031845_TX=10090_REVERSED|
"""index: 11009, intensity: 5264.0, mobility: 1.055"""	-0.548185	0.220272	0.955517	QLSSMRDPDSPHPPCRPKPLAQVGLEPRAWP	generic|IP_953070_TX=10090_REVERSED|
"""index: 17939, intensity: 5009.0, mobility: 0.952"""	-0.548533	0.220575	0.955517	MLIENPINIKP	generic|sp_B2RRF6_Z518A_MOUSE_REVERSED|
"""index: 14527, intensity: 5728.0, mobility: 0.968"""	-0.548983	0.220877	0.955517	LYLTLTLHFS	generic|chr13_-1_106993165_106993870_ENSMUST00000022204__IP_1103138_TX=10090_REVERSED|
"""index: 15740, intensity: 3024.0, mobility: 1.067"""	-0.549125	0.22118	0.955517	QRSSVVSTVTYGLYAVHNKLEEPFEKLYSERHPIVKGASTEK	generic|tr_Q7TQC3_Q7TQC3_MOUSE_REVERSED|
"""index: 13962, intensity: 3560.0, mobility: 1.033"""	-0.549191	0.221416	0.955517	QKIPSLVKLFLKEYVCSCMYFCILLFHMLFDT	generic|IP_902758_TX=10090_REVERSED|
"""index: 15904, intensity: 2954.0, mobility: 1.099"""	-0.549389	0.221651	0.955517	GEENEEEPSHQFLSSKLMDFIKEQSIYADGNLYYVEFCFRMK	generic|tr_Q9D9C0_Q9D9C0_MOUSE__II_947254_REVERSED|
"""index: 3934, intensity: 3784.0, mobility: 0.862"""	-0.549443	0.221953	0.955517	EAATDGLQRY	generic|tr_B9EJ17_B9EJ17_MOUSE_REVERSED|
"""index: 9683, intensity: 14330.0, mobility: 1.157"""	-0.54948	0.222189	0.955517	SVAEASVNEPAASPVSERTRGRVLESWPGAGIAN	generic|tr_B2RRK2_B2RRK2_MOUSE__chr19_-1_5423851_5423880_ENSMUST00000148219_REVERSED	|generic|sp_Q3UH53_SDK1_MOUSE__chr19_-1_5423851_5423880_ENSMUST00000148219_REVERSED	|generic|sp_Q3UH53-2_SDK1_MOUSE__chr19_-1_5423851_5423880_ENSMUST00000148219_REVERSED|
"""index: 9637, intensity: 3600.0, mobility: 0.850"""	-0.550088	0.222356	0.955517	GPGCTVETPLASCRLATYLVLTLV	generic|sp_Q91Y20_PCDAA_MOUSE_REVERSED	|generic|tr_O88190_O88190_MOUSE_REVERSED|
"""index: 4001, intensity: 2810.0, mobility: 0.850"""	-0.550377	0.222591	0.955517	APFGLLFSSM	generic|IP_1007210_TX=10090_REVERSED|
"""index: 2031, intensity: 3431.0, mobility: 0.804"""	-0.550559	0.222893	0.955517	APNISRCR	generic|IP_1061271_TX=10090_REVERSED|
"""index: 14217, intensity: 3610.0, mobility: 0.877"""	-0.550564	0.223061	0.955517	SVPWRLQH	generic|IP_972539_TX=10090_REVERSED|
"""index: 7581, intensity: 3415.0, mobility: 0.911"""	-0.551079	0.223295	0.955517	KRFNNCTKLAEKAANMGIQIDQPEFTLI	generic|tr_Q0VF76_Q0VF76_MOUSE_REVERSED|
"""index: 5843, intensity: 6481.0, mobility: 0.930"""	-0.5512	0.223462	0.955517	QTEKTQTERR	generic|tr_E0CY67_E0CY67_MOUSE__II_975264_REVERSED	|generic|sp_Q8C0X2_SL9B1_MOUSE__II_975260_REVERSED	|generic|sp_Q8C0X2-2_SL9B1_MOUSE__II_975260_REVERSED	|generic|sp_Q8C0X2-3_SL9B1_MOUSE__II_975260_REVERSED	|generic|tr_G5E8I2_G5E8I2_MOUSE__II_975260_REVERSED	|generic|sp_Q8C0X2-4_SL9B1_MOUSE_REVERSED|
"""index: 22677, intensity: 9032.0, mobility: 0.866"""	-0.551596	0.223764	0.955517	KILVFMSKNFLSH	generic|IP_1032653_TX=10090_REVERSED|
"""index: 23960, intensity: 17225.0, mobility: 1.145"""	-0.551722	0.223998	0.955517	PAASGSAAGDKWSTEVAKSDAVQLSVAASDFDQISVFCTYSG	generic|tr_A0A1L1SUD4_A0A1L1SUD4_MOUSE_REVERSED|
"""index: 1998, intensity: 3289.0, mobility: 0.806"""	-0.55204	0.224096	0.955517	PCLDVMNTKSFERHTK	generic|tr_E9Q1L5_E9Q1L5_MOUSE__chr16_1_56184156_56184194_ENSMUST00000200714__II_3481282_REVERSED	|generic|sp_Q8BUH8_SENP7_MOUSE__chr16_1_56184156_56184194_ENSMUST00000200714__II_1078106_REVERSED|
"""index: 24611, intensity: 4756.0, mobility: 1.167"""	-0.552562	0.224262	0.955517	WPAPVLSGNASSMPAML	generic|IP_3453768_TX=10090_REVERSED|
"""index: 8917, intensity: 16670.0, mobility: 1.061"""	-0.553029	0.224428	0.955517	ERDPNPINELIMKAQQFHKSA	generic|sp_Q6PHQ8_NAA35_MOUSE__chr13_1_59595351_59595386_ENSMUST00000225670__II_1108419_REVERSED|
"""index: 2501, intensity: 10889.0, mobility: 1.048"""	-0.553424	0.224527	0.955517	IETTSADGRQELQ	generic|sp_Q5EBJ4_ERMIN_MOUSE_REVERSED|
"""index: 9263, intensity: 5360.0, mobility: 0.841"""	-0.554066	0.224692	0.955517	LLETLRMAALFEQFLPGLFRYV	generic|IP_1100843_TX=10090_REVERSED	|generic|sp_Q9QWK5_BIR1A_MOUSE_REVERSED	|generic|tr_Q8CH65_Q8CH65_MOUSE_REVERSED	|generic|tr_Q8CH70_Q8CH70_MOUSE_REVERSED|
"""index: 5863, intensity: 4332.0, mobility: 0.991"""	-0.554542	0.224925	0.955517	MPLAPSPVKFMTPLYELVSVSWVM	generic|IP_1000357_TX=10090_REVERSED|
"""index: 3105, intensity: 3637.0, mobility: 0.853"""	-0.554783	0.22509	0.955517	AQAENTKWQ	generic|IP_826637_TX=10090_REVERSED	|generic|II_3468778_TX=10090_REVERSED	|generic|II_3496296_TX=10090_REVERSED	|generic|sp_P61089_UBE2N_MOUSE_REVERSED|
"""index: 12321, intensity: 2607.0, mobility: 0.940"""	-0.554895	0.22539	0.955517	YIMITITEHV	generic|IP_1104397_TX=10090_REVERSED|
"""index: 15088, intensity: 28336.0, mobility: 1.086"""	-0.554987	0.225623	0.955517	TRQLFGCIKLGLKRICGCWTDYTT	generic|IP_1145057_TX=10090_REVERSED|
"""index: 14834, intensity: 3799.0, mobility: 1.012"""	-0.55541	0.225923	0.955517	VQCPLVMAPRHHR	generic|IP_3500665_TX=10090_REVERSED|
"""index: 13948, intensity: 5578.0, mobility: 1.064"""	-0.555416	0.226223	0.955517	ALCQKLKEDSSTGHLVLDPMYTACYGALLSR	generic|tr_A7E1X7_A7E1X7_MOUSE__chr3_-1_79480555_79480674_ENSMUST00000154645__II_983066_REVERSED	|generic|tr_D3YUC5_D3YUC5_MOUSE__chr3_-1_79480555_79480674_ENSMUST00000154645__II_983078_REVERSED	|generic|sp_Q80TD3_FNIP2_MOUSE__chr3_-1_79480555_79480674_ENSMUST00000154645__II_983078_REVERSED|
"""index: 17483, intensity: 2521.0, mobility: 1.077"""	-0.555617	0.226523	0.955517	AHCRLMVAKHKLEHRYVWAFVKPLR	generic|tr_Q3UUV3_Q3UUV3_MOUSE_REVERSED	|generic|sp_Q8BUP8_FA43A_MOUSE_REVERSED|
"""index: 17687, intensity: 6713.0, mobility: 0.935"""	-0.55569	0.226687	0.955517	YFIVGRHR	generic|chr9_1_98581164_98581199_ENSMUST00000035033_REVERSED|
"""index: 20820, intensity: 3808.0, mobility: 0.870"""	-0.556381	0.226987	0.955517	ERCVNCFHSRPNSSSYWYHMGVLFPNNE	generic|tr_F6UUZ3_F6UUZ3_MOUSE__II_838093_REVERSED	|generic|tr_E9Q7N4_E9Q7N4_MOUSE__II_838093_REVERSED	|generic|tr_Q6DIC8_Q6DIC8_MOUSE_REVERSED|
"""index: 11238, intensity: 5032.0, mobility: 0.969"""	-0.556413	0.227218	0.955517	YDDENIEQVEV	generic|sp_Q9DCL2_CIA2A_MOUSE_REVERSED|
"""index: 21050, intensity: 6466.0, mobility: 1.169"""	-0.556559	0.227314	0.955517	EDLKNLAMQYVTRKKEMSPVAAPQQEYEMEELESTMSKSRLSIAPP	generic|II_892315_TX=10090_REVERSED	|generic|tr_D3YZU4_D3YZU4_MOUSE_REVERSED|
"""index: 9550, intensity: 4585.0, mobility: 0.989"""	-0.557501	0.227613	0.955517	FNQLLEMGFRLMGTGELPELLG	generic|IP_895213_TX=10090_REVERSED|
"""index: 13615, intensity: 22039.0, mobility: 1.064"""	-0.557745	0.227913	0.955517	EQACKWMAQMLRTFGMDKPKELGRMLRQ	generic|sp_Q8VCX5_MICU1_MOUSE__chr10_1_59728000_59728122_ENSMUST00000171409__II_1153669_REVERSED	|generic|sp_Q8VCX5-2_MICU1_MOUSE__chr10_1_59728000_59728122_ENSMUST00000171409__II_1153669_REVERSED	|generic|sp_Q8VCX5-3_MICU1_MOUSE__chr10_1_59728000_59728122_ENSMUST00000171409__II_1153669_REVERSED|
"""index: 7744, intensity: 3377.0, mobility: 0.883"""	-0.557825	0.228212	0.955517	VMTIGRFEEPISQRRCVLAGD	generic|tr_G3XA20_G3XA20_MOUSE__chr6_-1_91788004_91788033_ENSMUST00000162293__II_910741_REVERSED	|generic|tr_F7BQ55_F7BQ55_MOUSE__chr6_-1_91788004_91788033_ENSMUST00000162293__II_910725_REVERSED	|generic|tr_E0CXS4_E0CXS4_MOUSE__chr6_-1_91788004_91788033_ENSMUST00000162293__II_910741_REVERSED	|generic|tr_E0CYS1_E0CYS1_MOUSE__chr6_-1_91788004_91788033_ENSMUST00000162293_REVERSED|
"""index: 19896, intensity: 3115.0, mobility: 1.013"""	-0.557845	0.228443	0.955517	ESQDVLVQLAKE	generic|tr_Q8BUJ2_Q8BUJ2_MOUSE__chr2_-1_120338677_120338775_ENSMUST00000147085_REVERSED|
"""index: 25771, intensity: 5131.0, mobility: 0.798"""	-0.558021	0.228674	0.955517	TSPTAGHM	generic|II_835503_TX=10090_REVERSED	|generic|II_835493_TX=10090_REVERSED	|generic|tr_Q8BKS0_Q8BKS0_MOUSE_REVERSED	|generic|tr_Q8BYC7_Q8BYC7_MOUSE_REVERSED	|generic|tr_S4R267_S4R267_MOUSE_REVERSED	|generic|tr_Q3TJQ3_Q3TJQ3_MOUSE_REVERSED	|generic|sp_Q8R003_MBNL3_MOUSE_REVERSED|
"""index: 14722, intensity: 3165.0, mobility: 1.045"""	-0.558117	0.228973	0.955517	TNQEQLSVTQRQLALIQAQLNNNQTELQKLQTKLAQ	generic|tr_F6R1B7_F6R1B7_MOUSE_REVERSED	|generic|tr_Q6ZPV9_Q6ZPV9_MOUSE_REVERSED	|generic|tr_A0A6I8MX08_A0A6I8MX08_MOUSE_REVERSED	|generic|sp_Q5SNZ0_GRDN_MOUSE_REVERSED	|generic|tr_Z4YLP6_Z4YLP6_MOUSE_REVERSED	|generic|sp_Q5SNZ0-2_GRDN_MOUSE_REVERSED	|generic|sp_Q5SNZ0-3_GRDN_MOUSE_REVERSED|
"""index: 8834, intensity: 8774.0, mobility: 0.985"""	-0.558159	0.229273	0.955517	SETVYIPPDGYQTQAFNLLRR	generic|sp_Q8K1F9_LCTL_MOUSE__II_848698_REVERSED	|generic|tr_D3YTQ7_D3YTQ7_MOUSE_REVERSED	|generic|sp_Q8K1F9-3_LCTL_MOUSE_REVERSED|
"""index: 11107, intensity: 4378.0, mobility: 1.007"""	-0.558177	0.229503	0.955517	TPPTRTHSMVPQRYSRVSGPKLRMWM	generic|chr2_1_30013702_30015589_ENSMUST00000113717__IP_1012410_TX=10090_REVERSED|
"""index: 5095, intensity: 4120.0, mobility: 0.920"""	-0.558442	0.229803	0.955517	REKQDITFM	generic|IP_1128376_TX=10090_REVERSED|
"""index: 18278, intensity: 2803.0, mobility: 1.168"""	-0.558794	0.229964	0.955517	ILALLQATQYNDKECKD	generic|tr_Q5M6W0_Q5M6W0_MOUSE_REVERSED|
"""index: 12055, intensity: 4187.0, mobility: 1.015"""	-0.558876	0.230194	0.955517	ETDIEITDKSDEPIDEEEGADLDIR	generic|tr_Q9QXI6_Q9QXI6_MOUSE_REVERSED	|generic|tr_Q8CCA7_Q8CCA7_MOUSE_REVERSED	|generic|sp_Q8C3K6_SC5A1_MOUSE_REVERSED	|generic|tr_Q9QXX5_Q9QXX5_MOUSE_REVERSED|
"""index: 18194, intensity: 3821.0, mobility: 1.078"""	-0.559289	0.230424	0.955517	LWPSVICPPRQTAMFMLKKITVSRPGHSG	generic|IP_998035_TX=10090_REVERSED|
"""index: 10362, intensity: 3398.0, mobility: 0.990"""	-0.55936	0.230723	0.955517	GLRQQGQPRSSTRTCASFRRFAEQLLSCSPGATSNP	generic|II_3477775_TX=10090_REVERSED|
"""index: 5866, intensity: 4365.0, mobility: 0.821"""	-0.559484	0.230953	0.955517	LSSNNVKASISATPDL	generic|sp_Q60930_VDAC2_MOUSE__chr14_1_21838003_21838047_ENSMUST00000132364__II_1101404_REVERSED	|generic|tr_G3UX26_G3UX26_MOUSE__chr14_1_21838003_21838047_ENSMUST00000132364__II_1101404_REVERSED|
"""index: 20579, intensity: 2805.0, mobility: 0.984"""	-0.559761	0.231183	0.955517	DGRRRHTLDR	generic|sp_Q3V1M1_IGS10_MOUSE__chr10_-1_62569529_62569558_ENSMUST00000159704_REVERSED|
"""index: 6567, intensity: 8463.0, mobility: 1.083"""	-0.559765	0.231274	0.955517	IIYNNVPAGGDITPIEWTITVSD	generic|tr_A0A5K1VVQ9_A0A5K1VVQ9_MOUSE__chr19_-1_7374046_7374075_ENSMUST00000237653__II_1006392_REVERSED	|generic|sp_A2ASS6_TITIN_MOUSE__chr19_-1_7374046_7374075_ENSMUST00000237653__II_1006392_REVERSED	|generic|sp_A2ASS6-2_TITIN_MOUSE__chr19_-1_7374046_7374075_ENSMUST00000237653__II_1006392_REVERSED	|generic|tr_A0A5K1VVQ1_A0A5K1VVQ1_MOUSE__chr19_-1_7374046_7374075_ENSMUST00000237653__II_1006392_REVERSED	|generic|tr_E9Q8K5_E9Q8K5_MOUSE__chr19_-1_7374046_7374075_ENSMUST00000237653__II_1006392_REVERSED	|generic|tr_E9Q8N1_E9Q8N1_MOUSE__chr19_-1_7374046_7374075_ENSMUST00000237653__II_1006392_REVERSED|
"""index: 5462, intensity: 2558.0, mobility: 1.145"""	-0.560066	0.231435	0.955517	LAKVQEQLQQQYSQQ	generic|tr_Q6GYB6_Q6GYB6_MOUSE_REVERSED|
"""index: 2084, intensity: 3099.0, mobility: 0.959"""	-0.56039	0.231733	0.955517	SMPKIQINRPYANDPEDTFWKKEAQGMRT	generic|tr_E3VRY8_E3VRY8_MOUSE__chr14_-1_23509786_23509872_ENSMUST00000225794__II_3478359_REVERSED	|generic|tr_A0A286YCP1_A0A286YCP1_MOUSE__chr14_-1_23509786_23509872_ENSMUST00000225794__II_3478359_REVERSED	|generic|tr_E3VRZ0_E3VRZ0_MOUSE__chr14_-1_23509786_23509872_ENSMUST00000225794__II_1098484_REVERSED	|generic|tr_F7BHL0_F7BHL0_MOUSE__chr14_-1_23509786_23509872_ENSMUST00000225794__II_1098484_REVERSED	|generic|tr_E3VRY5_E3VRY5_MOUSE__chr14_-1_23509786_23509872_ENSMUST00000225794__II_1098484_REVERSED	|generic|sp_Q08460-2_KCMA1_MOUSE__chr14_-1_23509786_23509872_ENSMUST00000225794__II_3478359_REVERSED	|generic|tr_A0A286YCI9_A0A286YCI9_MOUSE__chr14_-1_23509786_23509872_ENSMUST00000225794__II_1098484_REVERSED|
"""index: 17360, intensity: 7924.0, mobility: 0.915"""	-0.560564	0.232031	0.955517	EVQKQNHHIMVPITIRALHHHGPVKLG	generic|IP_3445147_TX=10090_REVERSED|
"""index: 1657, intensity: 2716.0, mobility: 0.914"""	-0.56065	0.232052	0.955517	SPSSAPKGLAAIAPSKDHIYKTCVRRV	generic|chr5_1_21756818_21756931_ENSMUST00000141022_REVERSED|
"""index: 4356, intensity: 2805.0, mobility: 0.928"""	-0.561035	0.23235	0.955517	EDVAAGTLRGAEYAKELRSMF	generic|tr_E9Q3N0_E9Q3N0_MOUSE__II_907734_REVERSED	|generic|sp_Q9Z129_RECQ1_MOUSE__II_907734_REVERSED	|generic|tr_Q3UUK0_Q3UUK0_MOUSE__II_907734_REVERSED|
"""index: 1243, intensity: 3720.0, mobility: 0.904"""	-0.561185	0.232648	0.955517	EEELVERQPLDHGPRHWTRSEAPSSNRPVQ	generic|tr_K7N6T7_K7N6T7_MOUSE_REVERSED	|generic|tr_A6NAT8_A6NAT8_MOUSE_REVERSED	|generic|tr_L7N2B9_L7N2B9_MOUSE_REVERSED	|generic|tr_M0QW81_M0QW81_MOUSE_REVERSED	|generic|tr_E9Q9Z8_E9Q9Z8_MOUSE_REVERSED	|generic|tr_A6NAS3_A6NAS3_MOUSE_REVERSED	|generic|tr_E9Q5P1_E9Q5P1_MOUSE_REVERSED	|generic|tr_A6NAU0_A6NAU0_MOUSE_REVERSED	|generic|tr_L7N2C5_L7N2C5_MOUSE_REVERSED	|generic|tr_A6NAV4_A6NAV4_MOUSE_REVERSED|
"""index: 4195, intensity: 3051.0, mobility: 1.032"""	-0.561219	0.232877	0.955517	KYLGPQGQDEQRQ	generic|IP_974754_TX=10090_REVERSED|
"""index: 21693, intensity: 12687.0, mobility: 1.017"""	-0.561438	0.233105	0.955517	SIMHELRRRI	generic|chr3_1_103969096_103981922_ENSMUST00000117150__IP_980795_TX=10090_REVERSED|
"""index: 8476, intensity: 903546.0, mobility: 1.065"""	-0.561721	0.233403	0.955517	QKHAKPRGQGQLRLLEEFSMD	generic|tr_A0A3B2WBC2_A0A3B2WBC2_MOUSE__chr17_-1_46672702_46672818_ENSMUST00000233155__II_3462191_REVERSED	|generic|tr_A0A0R4J045_A0A0R4J045_MOUSE__chr17_-1_46672702_46672818_ENSMUST00000233155__II_3462195_REVERSED	|generic|tr_A0A3B2WB30_A0A3B2WB30_MOUSE__chr17_-1_46672702_46672818_ENSMUST00000233155__II_3462191_REVERSED|
"""index: 16012, intensity: 14638.0, mobility: 0.930"""	-0.561906	0.233701	0.955517	FKAVFVNRR	generic|IP_1149188_TX=10090_REVERSED|
"""index: 2827, intensity: 3507.0, mobility: 1.212"""	-0.561984	0.233998	0.955517	EKLTQHEQFVNEQLKH	generic|IP_902063_TX=10090_REVERSED|
"""index: 10181, intensity: 3259.0, mobility: 1.031"""	-0.561996	0.234296	0.955517	PHKPHKPRMLF	generic|IP_2537807_TX=10090_REVERSED|
"""index: 768, intensity: 2797.0, mobility: 0.907"""	-0.562175	0.234594	0.955517	INSSCTQSLPK	generic|tr_E2IUN6_E2IUN6_MOUSE_REVERSED	|generic|tr_J3QMK1_J3QMK1_MOUSE_REVERSED|
"""index: 14206, intensity: 2967.0, mobility: 1.011"""	-0.562374	0.234891	0.955517	ASRLMLSTWLAPVDTLVDEGVEQP	generic|tr_Q3UUX0_Q3UUX0_MOUSE_REVERSED|
"""index: 7707, intensity: 3285.0, mobility: 1.031"""	-0.562381	0.235119	0.955517	GYYPNLMEHSLLYLWERAVGGYDLGEEGRFKIMLRKWLD	generic|sp_A2A5Z6_SMUF2_MOUSE__II_1125000_REVERSED	|generic|sp_A2A5Z6-2_SMUF2_MOUSE__II_1125000_REVERSED|
"""index: 16176, intensity: 2701.0, mobility: 1.021"""	-0.562534	0.235417	0.955517	LGPCVTLLATATLR	generic|sp_P49772-2_FLT3L_MOUSE_REVERSED|
"""index: 10200, intensity: 14498.0, mobility: 1.146"""	-0.562537	0.235714	0.955517	TSLIQVSVICDTHVSMMRFLWKLVPVPCQV	generic|tr_Q3TST9_Q3TST9_MOUSE__chr19_1_44960826_44960879_ENSMUST00000236895_REVERSED	|generic|tr_E9Q839_E9Q839_MOUSE__chr19_1_44960826_44960879_ENSMUST00000236895_REVERSED	|generic|tr_B7ZWK5_B7ZWK5_MOUSE__chr19_1_44960826_44960879_ENSMUST00000236895_REVERSED	|generic|tr_A0A494BB73_A0A494BB73_MOUSE__chr19_1_44960826_44960879_ENSMUST00000236895_REVERSED	|generic|tr_A0A494BB77_A0A494BB77_MOUSE__chr19_1_44960826_44960879_ENSMUST00000236895_REVERSED	|generic|tr_Q8BZ50_Q8BZ50_MOUSE__chr19_1_44960826_44960879_ENSMUST00000236895_REVERSED	|generic|tr_B2RXQ3_B2RXQ3_MOUSE__chr19_1_44960826_44960879_ENSMUST00000236895_REVERSED	|generic|sp_Q6P9P0_SLF2_MOUSE__chr19_1_44960826_44960879_ENSMUST00000236895_REVERSED|
"""index: 5003, intensity: 4231.0, mobility: 0.926"""	-0.562592	0.235942	0.955517	RHPRLCLLLFALAAAGVTREAEAEEVVEM	generic|chr2_-1_22953570_22957119_ENSMUST00000123948_REVERSED|
"""index: 12810, intensity: 2505.0, mobility: 0.779"""	-0.562696	0.236099	0.955517	FPEAMNGVSTSITKP	generic|IP_3477143_TX=10090_REVERSED|
"""index: 24314, intensity: 10265.0, mobility: 1.099"""	-0.563143	0.236396	0.955517	KMLLSLKVQILIAVEHKQLLLLVQNQTKTPVILK	generic|IP_827332_TX=10090_REVERSED|
"""index: 14063, intensity: 2513.0, mobility: 0.821"""	-0.563475	0.236693	0.955517	RDLVNLCV	generic|chr9_1_73012864_73013058_ENSMUST00000037977__IP_847141_TX=10090_REVERSED	|generic|chr9_1_73012780_73013058_ENSMUST00000037977__IP_847141_TX=10090_REVERSED|
"""index: 18250, intensity: 3003.0, mobility: 0.968"""	-0.563496	0.23685	0.955517	SPTICITPPNPK	generic|IP_3465349_TX=10090_REVERSED|
"""index: 17821, intensity: 6714.0, mobility: 1.033"""	-0.563644	0.236936	0.955517	FNIGIWLQPLV	generic|tr_A0A1Y7VLV8_A0A1Y7VLV8_MOUSE__chr12_1_81975862_81975930_ENSMUST00000222005__II_3470991_REVERSED	|generic|tr_A0A1Y7VKR5_A0A1Y7VKR5_MOUSE__chr12_1_81975862_81975930_ENSMUST00000222005__II_3470993_REVERSED	|generic|tr_Q6PG01_Q6PG01_MOUSE__chr12_1_81975862_81975930_ENSMUST00000222005__II_3470991_REVERSED	|generic|sp_Q9QYC1_PCX1_MOUSE__chr12_1_81975862_81975930_ENSMUST00000222005__II_3470993_REVERSED	|generic|sp_Q9QYC1-2_PCX1_MOUSE__chr12_1_81975862_81975930_ENSMUST00000222005__II_3470993_REVERSED|
"""index: 22383, intensity: 39271.0, mobility: 1.459"""	-0.563871	0.237162	0.955517	EKRSFIKRDRMLSENKKEKSFPMRASGTFLDLLQTL	generic|tr_A0A571BGC3_A0A571BGC3_MOUSE__chr16_-1_28372909_28372938_ENSMUST00000100024__II_1028876_REVERSED	|generic|tr_A0A140LIJ4_A0A140LIJ4_MOUSE__chr16_-1_28372909_28372938_ENSMUST00000100024__II_1028876_REVERSED|
"""index: 3577, intensity: 167380.0, mobility: 0.870"""	-0.564396	0.237459	0.955517	FEGSRLTSLYKRNLFSDSSLPNVWDPV	generic|IP_3454586_TX=10090_REVERSED|
"""index: 17678, intensity: 3965.0, mobility: 1.064"""	-0.564536	0.237685	0.955517	WPQQRSTECDLKELLAFSNLPHDACPASDWPGQN	generic|IP_2443731_TX=10090_REVERSED|
"""index: 19674, intensity: 6048.0, mobility: 1.108"""	-0.56472	0.237841	0.955517	GLRRAGKGSSSFQDLSDRTLVFWARRPLLWPR	generic|sp_Q8VCE9_PKHH3_MOUSE__chr11_-1_101168638_101168691_ENSMUST00000129895__II_1126590_REVERSED	|generic|sp_Q8VCE9-2_PKHH3_MOUSE__chr11_-1_101168638_101168691_ENSMUST00000129895__II_1126590_REVERSED	|generic|sp_Q8VCE9-3_PKHH3_MOUSE__chr11_-1_101168638_101168691_ENSMUST00000129895__II_1126591_REVERSED	|generic|sp_Q8VCE9-4_PKHH3_MOUSE__chr11_-1_101168638_101168691_ENSMUST00000129895__II_1126591_REVERSED	|generic|tr_A2A4L0_A2A4L0_MOUSE__chr11_-1_101168638_101168691_ENSMUST00000129895_REVERSED|
"""index: 4466, intensity: 7488.0, mobility: 1.223"""	-0.564969	0.237926	0.955517	APIVASNQNP	generic|sp_Q9ER74_SALL1_MOUSE_REVERSED	|generic|tr_Q6P5E3_Q6P5E3_MOUSE_REVERSED	|generic|tr_Q9EPW7_Q9EPW7_MOUSE_REVERSED|
"""index: 16301, intensity: 4670.0, mobility: 0.847"""	-0.565519	0.238222	0.955517	MSIQMVDYSI	generic|IP_3461220_TX=10090_REVERSED|
"""index: 9200, intensity: 11034.0, mobility: 1.070"""	-0.565728	0.238448	0.955517	ERDINPLPTRWFMFSSFELN	generic|tr_Q148S3_Q148S3_MOUSE__chr8_-1_107412914_107413135_ENSMUST00000169311__II_858786_REVERSED|
"""index: 18736, intensity: 5808.0, mobility: 1.069"""	-0.565998	0.238462	0.955517	SMSHISTYVRKTVNQPYRQHFRSKSPYLWKK	generic|tr_G3UX65_G3UX65_MOUSE__II_1134329_REVERSED	|generic|sp_Q8VI88_ODFP4_MOUSE__II_1134332_REVERSED	|generic|tr_A0A0R4J255_A0A0R4J255_MOUSE_REVERSED	|generic|sp_Q8VI88-2_ODFP4_MOUSE_REVERSED|
"""index: 10425, intensity: 4912.0, mobility: 0.959"""	-0.566668	0.238757	0.955517	MPPTPWQVTLEKRMTLH	generic|IP_1103594_TX=10090_REVERSED|
"""index: 20533, intensity: 4664.0, mobility: 1.049"""	-0.566777	0.239053	0.955517	VRHQRMRSKR	generic|IP_1144039_TX=10090_REVERSED|
"""index: 2407, intensity: 4393.0, mobility: 0.858"""	-0.566778	0.239349	0.955517	TMIYIFILKKH	generic|IP_1116117_TX=10090_REVERSED|
"""index: 24521, intensity: 4594.0, mobility: 0.984"""	-0.566827	0.239645	0.955517	EWEPEKARRL	generic|tr_F6YU21_F6YU21_MOUSE__II_1064711_REVERSED	|generic|sp_Q3TYG6_TGRM2_MOUSE_REVERSED|
"""index: 5614, intensity: 4538.0, mobility: 1.075"""	-0.56702	0.239799	0.955517	WRQQDDSPLAQNGR	generic|IP_1091515_TX=10090_REVERSED|
"""index: 15487, intensity: 3561.0, mobility: 0.963"""	-0.567282	0.239953	0.955517	GPLRMKIPWRRTLSIQPGKLTLVSTSSR	generic|chr11_-1_101980684_101981784_ENSMUST00000176261__IP_1126224_TX=10090_REVERSED|
"""index: 16015, intensity: 3852.0, mobility: 1.116"""	-0.567656	0.240248	0.955517	AINSLGFMINVKISACALRAIGMHEC	generic|tr_Q7TRP1_Q7TRP1_MOUSE__II_3499307_REVERSED	|generic|tr_A0A1B0GSN5_A0A1B0GSN5_MOUSE__II_3499301_REVERSED	|generic|tr_A0A1B0GSE1_A0A1B0GSE1_MOUSE__II_3499307_REVERSED	|generic|tr_Q7TRP2_Q7TRP2_MOUSE__II_3499301_REVERSED|
"""index: 8320, intensity: 3328.0, mobility: 0.826"""	-0.56768	0.240544	0.955517	WTDLPGCSDLKKQIVA	generic|IP_1136773_TX=10090_REVERSED|
"""index: 18511, intensity: 3999.0, mobility: 1.051"""	-0.567748	0.240839	0.955517	WGTLTCKSVTSGSVPHFGYNCEYRIE	generic|IP_1018251_TX=10090_REVERSED|
"""index: 5396, intensity: 3432.0, mobility: 0.942"""	-0.567755	0.241135	0.955517	ERVPPIEGRSM	generic|tr_D3Z184_D3Z184_MOUSE_REVERSED	|generic|sp_Q9ESG2_ROP1_MOUSE_REVERSED|
"""index: 16374, intensity: 5684.0, mobility: 0.976"""	-0.567828	0.241288	0.955517	EHLIHNLSMDTDTETLMKHAQQICMNAQEVTRA	generic|IP_1096932_TX=10090_REVERSED|
"""index: 11881, intensity: 2519.0, mobility: 0.912"""	-0.568008	0.241583	0.955517	GVAGRAFSAYTGAPLLAKSARRAVECIACTAFFFC	generic|tr_Q3V2I1_Q3V2I1_MOUSE_REVERSED	|generic|sp_Q8CHJ2_AQP12_MOUSE_REVERSED|
"""index: 11031, intensity: 3316.0, mobility: 1.088"""	-0.568029	0.241664	0.955517	RMSLWGRVHEFWSGFLVNGQLFWEF	generic|sp_P50236_ST2A2_MOUSE_REVERSED|
"""index: 16498, intensity: 5301.0, mobility: 0.783"""	-0.568384	0.241959	0.955517	YMLTLMRMEMFCRCHLGAMSRPWAPTGM	generic|IP_1080397_TX=10090_REVERSED	|generic|IP_1080399_TX=10090_REVERSED|
"""index: 5842, intensity: 3380.0, mobility: 0.967"""	-0.568743	0.242183	0.955517	GNPPIYDKMERDYRANNSKALDEFKSKE	generic|IP_1142670_TX=10090_REVERSED|
"""index: 18694, intensity: 2675.0, mobility: 1.140"""	-0.568785	0.242335	0.955517	EQRRIEEKIGAQTEPLTPMTAMNSWRLPRT	generic|sp_Q62172_RBP1_MOUSE_REVERSED	|generic|tr_A6H6B3_A6H6B3_MOUSE_REVERSED	|generic|tr_Q3ULP3_Q3ULP3_MOUSE_REVERSED	|generic|tr_Q3TX60_Q3TX60_MOUSE_REVERSED|
"""index: 24105, intensity: 4410.0, mobility: 0.916"""	-0.569207	0.24263	0.955517	LAQQTEMER	generic|IP_1098336_TX=10090_REVERSED|
"""index: 25351, intensity: 9170.0, mobility: 1.222"""	-0.569308	0.242853	0.955517	RMVKLSERKETTKWM	generic|IP_863484_TX=10090_REVERSED|
"""index: 21754, intensity: 11354.0, mobility: 1.029"""	-0.569326	0.243148	0.955517	FKAQRHVQLLS	generic|IP_1045951_TX=10090_REVERSED|
"""index: 6011, intensity: 13077.0, mobility: 0.883"""	-0.569398	0.243156	0.955517	EKCLMAVAGLFISLLVWFTSSHTGEKN	generic|sp_Q8BG19-2_TMTC4_MOUSE_REVERSED	|generic|sp_Q8BG19_TMTC4_MOUSE__chr14_-1_122919995_122920084_ENSMUST00000143189_REVERSED	|generic|tr_D6RHA9_D6RHA9_MOUSE_REVERSED|
"""index: 25337, intensity: 59371.0, mobility: 1.269"""	-0.570411	0.243378	0.955517	MQYILFIIYTIMFVFR	generic|IP_1017841_TX=10090_REVERSED|
"""index: 25512, intensity: 4765.0, mobility: 1.240"""	-0.570754	0.243601	0.955517	PRKKLHLM	generic|sp_Q04998_INHBA_MOUSE_REVERSED	|generic|tr_Q3UXL8_Q3UXL8_MOUSE_REVERSED	|generic|tr_Q4FJM4_Q4FJM4_MOUSE_REVERSED|
"""index: 10177, intensity: 6598.0, mobility: 1.125"""	-0.570904	0.243895	0.955517	GPRMSVALVCRDHLTRTKAHLSDVEWI	generic|II_3475966_TX=10090_REVERSED|
"""index: 6116, intensity: 2564.0, mobility: 1.067"""	-0.571002	0.244118	0.955517	FREIEFDVGITAKYDHDFVNKCLRH	generic|tr_A0A1X7SB53_A0A1X7SB53_MOUSE__chr10_1_75044487_75044540_ENSMUST00000136944__II_1152219_REVERSED	|generic|sp_Q8CAM5_RAB36_MOUSE__chr10_1_75044487_75044540_ENSMUST00000136944__II_1152212_REVERSED	|generic|tr_Q9D372_Q9D372_MOUSE__chr10_1_75044487_75044540_ENSMUST00000136944_REVERSED|
"""index: 10289, intensity: 5100.0, mobility: 0.837"""	-0.571107	0.244196	0.955517	VKVSIQCII	generic|tr_G3X9B1_G3X9B1_MOUSE__chr13_1_12438603_12438677_ENSMUST00000222091__II_3473348_REVERSED	|generic|tr_A0A1Y7VNG8_A0A1Y7VNG8_MOUSE__chr13_1_12396508_12396642_ENSMUST00000221046_REVERSED	|generic|tr_Q8BLJ4_Q8BLJ4_MOUSE__chr13_1_12396508_12396642_ENSMUST00000221046_REVERSED	|generic|tr_Q3TMK0_Q3TMK0_MOUSE__chr13_1_12396508_12396642_ENSMUST00000221046_REVERSED	|generic|tr_Q3TNE1_Q3TNE1_MOUSE__chr13_1_12396508_12396642_ENSMUST00000221046_REVERSED	|generic|tr_Q3T9I0_Q3T9I0_MOUSE__chr13_1_12396508_12396642_ENSMUST00000221046_REVERSED	|generic|tr_Q3UNW7_Q3UNW7_MOUSE__chr13_1_12396508_12396642_ENSMUST00000221046_REVERSED|
"""index: 13124, intensity: 4664.0, mobility: 1.065"""	-0.571297	0.244347	0.955517	QNSVPMHELIKQVDPEFGMDIMRDAEDLVVYTCRSLVL	generic|tr_D3Z0M9_D3Z0M9_MOUSE__chr15_-1_98658226_98658423_ENSMUST00000160506__II_1086102_REVERSED	|generic|II_1086115_TX=10090_REVERSED	|generic|II_1086123_TX=10090_REVERSED|
"""index: 16973, intensity: 4158.0, mobility: 0.921"""	-0.571996	0.244425	0.955517	ELLVLGPFHTH	generic|IP_1111713_TX=10090_REVERSED|
"""index: 6986, intensity: 3223.0, mobility: 0.830"""	-0.5723	0.244647	0.955517	EPDFLGHSNLWLGKEQ	generic|IP_1139696_TX=10090_REVERSED	|generic|tr_Q7TN90_Q7TN90_MOUSE_REVERSED	|generic|tr_Q924W4_Q924W4_MOUSE_REVERSED	|generic|sp_Q9JIW4_DPOLM_MOUSE_REVERSED|
"""index: 16177, intensity: 2632.0, mobility: 1.080"""	-0.572453	0.244868	0.955517	WLYLPESTPIDMTDPNGILWQNRCQTR	generic|IP_968129_TX=10090_REVERSED|
"""index: 23024, intensity: 4190.0, mobility: 0.963"""	-0.573555	0.245161	0.955517	LLKIPFYTQFEIAL	generic|tr_A0A384DVB1_A0A384DVB1_MOUSE__chr17_1_27707291_27707350_ENSMUST00000231854__II_3488785_REVERSED|
"""index: 7436, intensity: 39353.0, mobility: 1.024"""	-0.573571	0.245455	0.955517	ILVMVLTKWIRMIANKMDKNSFNYVMPTLMMFLCIIEFM	generic|IP_3496883_TX=10090_REVERSED|
"""index: 5895, intensity: 6514.0, mobility: 0.904"""	-0.573653	0.245748	0.955517	QLFMERELQYPNLFPPLSFSSRGL	generic|IP_965356_TX=10090_REVERSED|
"""index: 14361, intensity: 110774.0, mobility: 0.903"""	-0.573667	0.246041	0.955517	ERAKLMPAVETWENVSSNYRW	generic|sp_Q3U410_KLH21_MOUSE_REVERSED|
"""index: 12690, intensity: 55964.0, mobility: 1.291"""	-0.573837	0.246334	0.955517	VMRLVQQELLCHMLQLH	generic|IP_936109_TX=10090_REVERSED|
"""index: 19184, intensity: 4826.0, mobility: 0.920"""	-0.573882	0.246555	0.955517	FTSVNRLYS	generic|IP_833859_TX=10090_REVERSED|
"""index: 9518, intensity: 4327.0, mobility: 0.928"""	-0.574178	0.246848	0.955517	KMIIGYHSPFDRRNPLIAEK	generic|tr_A2ADI4_A2ADI4_MOUSE_REVERSED|
"""index: 7455, intensity: 8739.0, mobility: 1.019"""	-0.574209	0.246852	0.955517	MVRGGTPSMPGYSRTVYLRECRRM	generic|chr15_1_101209137_101210749_ENSMUST00000000544_REVERSED|
"""index: 2931, intensity: 3889.0, mobility: 0.996"""	-0.574851	0.247145	0.955517	FSNWLHLGESDQ	generic|sp_Q8BFW3_PR15B_MOUSE__II_1035113_REVERSED	|generic|sp_Q8BFW3-2_PR15B_MOUSE__II_1035113_REVERSED|
"""index: 13164, intensity: 3071.0, mobility: 0.949"""	-0.574908	0.247438	0.955517	VNMSDLRGKIEVVPVKHYWNA	generic|sp_Q8BX70-2_VP13C_MOUSE__chr9_1_67893084_67893227_ENSMUST00000217386__II_3501120_REVERSED	|generic|sp_Q8BX70_VP13C_MOUSE__chr9_1_67893084_67893227_ENSMUST00000217386_REVERSED	|generic|sp_Q8BX70-3_VP13C_MOUSE__chr9_1_67893084_67893227_ENSMUST00000217386_REVERSED|
"""index: 1661, intensity: 3413.0, mobility: 0.836"""	-0.574932	0.247586	0.955517	PKPIYGPYSDETIVKCMR	generic|sp_Q8BI06-3_CEMIP_MOUSE__chr7_-1_83947144_83947317_ENSMUST00000150495__II_885785_REVERSED	|generic|II_885778_TX=10090_REVERSED	|generic|sp_Q8BI06_CEMIP_MOUSE__chr7_-1_83935621_83935701_ENSMUST00000145171_REVERSED	|generic|tr_Q14AX8_Q14AX8_MOUSE__chr7_-1_83935621_83935701_ENSMUST00000145171_REVERSED|
"""index: 13534, intensity: 2912.0, mobility: 0.965"""	-0.575241	0.247878	0.955517	NELAPPTGKRND	generic|IP_991574_TX=10090_REVERSED	|generic|IP_991575_TX=10090_REVERSED|
"""index: 5436, intensity: 4283.0, mobility: 0.932"""	-0.575256	0.248098	0.955517	QEVEMQAEEKA	generic|tr_B0V2H4_B0V2H4_MOUSE__chr17_1_35235973_35237798_ENSMUST00000118384__II_1065819_REVERSED	|generic|sp_Q9WTT4_VATG2_MOUSE__chr17_1_35237646_35237798_ENSMUST00000146711__II_1065819_REVERSED|
"""index: 18573, intensity: 4167.0, mobility: 1.016"""	-0.575662	0.248175	0.955517	RRGAGSMSAAEIRP	generic|tr_A0A0R4J0I9_A0A0R4J0I9_MOUSE__chr10_-1_127590553_127590726_ENSMUST00000125480__II_1143500_REVERSED	|generic|sp_Q91ZX7_LRP1_MOUSE__chr10_-1_127590553_127590726_ENSMUST00000125480__II_1143500_REVERSED	|generic|tr_Q3U454_Q3U454_MOUSE_REVERSED|
"""index: 3472, intensity: 3127.0, mobility: 0.916"""	-0.575743	0.248175	0.955517	MSTEMEAARQM	generic|chr1_-1_30804851_30804931_ENSMUST00000186733_REVERSED|
"""index: 3983, intensity: 3258.0, mobility: 0.868"""	-0.576848	0.248252	0.955517	PSGSEVKFKM	generic|IP_886313_TX=10090_REVERSED|
"""index: 12705, intensity: 5850.0, mobility: 0.857"""	-0.576982	0.248252	0.955517	TRLTLNRM	generic|chr4_-1_34607145_34607213_ENSMUST00000048706_REVERSED|
"""index: 8892, intensity: 6762.0, mobility: 0.953"""	-0.577354	0.248326	0.955517	AVVHNPSFIRMSYLLPTHCKTTPLC	generic|IP_873703_TX=10090_REVERSED|
"""index: 23298, intensity: 4955.0, mobility: 1.038"""	-0.577798	0.248617	0.955517	GDIGIKNEDQPDKYRTYLQELKK	generic|tr_A0A1B0GXL7_A0A1B0GXL7_MOUSE__II_988247_REVERSED	|generic|tr_A0A0G2JDN9_A0A0G2JDN9_MOUSE__II_988247_REVERSED	|generic|tr_A0A1Y7VP24_A0A1Y7VP24_MOUSE__II_3473974_REVERSED	|generic|tr_A0A0G2JDM0_A0A0G2JDM0_MOUSE__II_988247_REVERSED	|generic|tr_Q3UT23_Q3UT23_MOUSE__II_988248_REVERSED	|generic|sp_Q9QZ73_DCNL1_MOUSE__II_988248_REVERSED	|generic|tr_A0A140T8R8_A0A140T8R8_MOUSE_REVERSED	|generic|tr_Q3TMV8_Q3TMV8_MOUSE_REVERSED	|generic|tr_A0A0G2JEA2_A0A0G2JEA2_MOUSE_REVERSED	|generic|tr_A0A0G2JGV7_A0A0G2JGV7_MOUSE_REVERSED|
"""index: 14628, intensity: 3979.0, mobility: 0.958"""	-0.577846	0.248908	0.955517	MVAIAQEAKHQLALLAAQRGQ	generic|sp_Q9R0L6-2_PCM1_MOUSE__chr8_1_41274102_41274302_ENSMUST00000211090__II_3501011_REVERSED	|generic|tr_B2RSW8_B2RSW8_MOUSE__chr8_1_41274102_41274302_ENSMUST00000211090_REVERSED	|generic|chr8_1_41267229_41267372_ENSMUST00000211090_REVERSED	|generic|chr8_1_41267280_41267372_ENSMUST00000211090_REVERSED	|generic|sp_Q9R0L6_PCM1_MOUSE__chr8_1_41274102_41274302_ENSMUST00000211090_REVERSED|
"""index: 6583, intensity: 156402.0, mobility: 1.002"""	-0.57795	0.249199	0.955517	MAGPLYGPMGQHHGGYQGHPPMPPRMAQQQPLGPQPPMM	generic|sp_Q9JMD0_ZN207_MOUSE__chr11_1_80389266_80389334_ENSMUST00000178665__II_1129855_REVERSED	|generic|tr_M0QWF0_M0QWF0_MOUSE__chr11_1_80389266_80389334_ENSMUST00000178665__II_1129855_REVERSED	|generic|sp_Q9JMD0-2_ZN207_MOUSE__chr11_1_80389266_80389334_ENSMUST00000178665_REVERSED	|generic|sp_Q9JMD0-3_ZN207_MOUSE__chr11_1_80389266_80389334_ENSMUST00000178665_REVERSED	|generic|sp_Q9JMD0-4_ZN207_MOUSE__chr11_1_80389266_80389334_ENSMUST00000178665_REVERSED|
"""index: 9872, intensity: 22030.0, mobility: 1.148"""	-0.57796	0.249491	0.955517	EADVKVVAYYPLNVFVPANDNQDEVTVKVV	generic|tr_Q9QXA3_Q9QXA3_MOUSE_REVERSED	|generic|tr_A0A1L1SQU7_A0A1L1SQU7_MOUSE_REVERSED	|generic|tr_A0A087WRT4_A0A087WRT4_MOUSE_REVERSED	|generic|tr_F2Z4A3_F2Z4A3_MOUSE_REVERSED|
"""index: 10505, intensity: 5965.0, mobility: 1.039"""	-0.57811	0.249636	0.955517	LEQDRLDMKRWPEKHPNLEYINNRRVAEIYAEH	generic|sp_Q921C3_BRWD1_MOUSE__chr16_-1_96056111_96056161_ENSMUST00000233976__II_1073093_REVERSED	|generic|sp_Q921C3-2_BRWD1_MOUSE__chr16_-1_96056111_96056161_ENSMUST00000233976__II_1073093_REVERSED	|generic|tr_A0A3B2WB73_A0A3B2WB73_MOUSE__II_1073114_REVERSED|
"""index: 23662, intensity: 23581.0, mobility: 1.069"""	-0.578589	0.249927	0.955517	QDETYDLIGKLQGESAQKVVKKIDDYKAPKELRC	generic|IP_839118_TX=10090_REVERSED|
"""index: 10257, intensity: 2643.0, mobility: 1.248"""	-0.578649	0.250073	0.955517	FAWFQTKMCVSNLLFLLND	generic|IP_918220_TX=10090_REVERSED|
"""index: 8410, intensity: 4082.0, mobility: 0.974"""	-0.578767	0.250291	0.955517	SLQRGLLASMRPFTQGERNISFGRWSTADVA	generic|IP_964263_TX=10090_REVERSED|
"""index: 7482, intensity: 8773.0, mobility: 0.965"""	-0.579157	0.250509	0.955517	LLTDCIGREPTRSSLTIPRRKRHM	generic|chr4_-1_107247283_107247579_ENSMUST00000030360_REVERSED|
"""index: 20790, intensity: 2571.0, mobility: 0.931"""	-0.579234	0.250799	0.955517	KLHYSYEIK	generic|IP_881377_TX=10090_REVERSED|
"""index: 1881, intensity: 3213.0, mobility: 0.850"""	-0.579307	0.25109	0.955517	ADRVLSDMEGQSRVRMVWPKGDKH	generic|tr_P70344_P70344_MOUSE_REVERSED|
"""index: 3433, intensity: 3293.0, mobility: 0.920"""	-0.579494	0.251307	0.955517	EGRRLGLGGVET	generic|tr_E9QP49_E9QP49_MOUSE__chr19_-1_5710207_5710287_ENSMUST00000237367_REVERSED|
"""index: 10842, intensity: 3041.0, mobility: 1.064"""	-0.579572	0.251452	0.955517	FKYGNVLLHYIYHASFCYSR	generic|tr_Q8CCV2_Q8CCV2_MOUSE_REVERSED	|generic|tr_Q3TDX3_Q3TDX3_MOUSE_REVERSED	|generic|tr_Q3TC04_Q3TC04_MOUSE_REVERSED	|generic|tr_Q8BFW6_Q8BFW6_MOUSE_REVERSED|
"""index: 6319, intensity: 2731.0, mobility: 0.850"""	-0.579789	0.251742	0.955517	MSQRTMMKTMMRRPTRVPRRKR	generic|chr14_-1_55628207_55628861_ENSMUST00000047131_REVERSED|
"""index: 12641, intensity: 3920.0, mobility: 0.862"""	-0.579795	0.252033	0.955517	RPRLGSDMGPGAYPQLTR	generic|tr_A2A7E7_A2A7E7_MOUSE_REVERSED|
"""index: 5576, intensity: 2511.0, mobility: 0.941"""	-0.579799	0.252323	0.955517	QDLRKADSMFEIGMKRREWEERR	generic|tr_A0A571BF78_A0A571BF78_MOUSE_REVERSED|
"""index: 23877, intensity: 7370.0, mobility: 1.032"""	-0.580041	0.252613	0.955517	RRFSRDSLHLP	generic|tr_A0A158RFU0_A0A158RFU0_MOUSE__chr2_1_32536096_32536236_ENSMUST00000136816__II_1011310_REVERSED	|generic|tr_Q6KAR2_Q6KAR2_MOUSE__chr2_1_32566532_32566561_ENSMUST00000136816__II_1011310_REVERSED|
"""index: 11274, intensity: 4460.0, mobility: 0.804"""	-0.580079	0.25283	0.955517	IMTGPKLK	generic|II_1139917_TX=10090_REVERSED	|generic|tr_Q3UGS1_Q3UGS1_MOUSE__chr11_1_4883734_4883775_ENSMUST00000136552_REVERSED	|generic|tr_Q5SVF7_Q5SVF7_MOUSE__chr11_1_4874018_4874107_ENSMUST00000136552_REVERSED|
"""index: 7543, intensity: 4339.0, mobility: 1.028"""	-0.580259	0.253047	0.955517	VLHSLLTVEAREPEESARFLGMKRHQTHQCHGTVLGSHVSNRYM	generic|IP_1022284_TX=10090_REVERSED|
"""index: 5235, intensity: 4788.0, mobility: 0.909"""	-0.580379	0.253264	0.955517	VVNVCYVPHTHAAASLPTRQVPTRRHSR	generic|tr_D6Q0F4_D6Q0F4_MOUSE__chr6_1_6027417_6027482_ENSMUST00000203520_REVERSED	|generic|sp_O88485_DC1I1_MOUSE__chr6_1_6027417_6027482_ENSMUST00000203520_REVERSED	|generic|sp_O88485-2_DC1I1_MOUSE__chr6_1_6027417_6027482_ENSMUST00000203520_REVERSED	|generic|tr_D6Q0F3_D6Q0F3_MOUSE__chr6_1_6027417_6027482_ENSMUST00000203520_REVERSED	|generic|tr_D3Z0M6_D3Z0M6_MOUSE__chr6_1_6027417_6027482_ENSMUST00000203520_REVERSED	|generic|tr_Q3TYJ3_Q3TYJ3_MOUSE__chr6_1_6027417_6027482_ENSMUST00000203520_REVERSED|
"""index: 10999, intensity: 3550.0, mobility: 0.869"""	-0.580524	0.253407	0.955517	DSSNSILKRLFIEKNFYFTNIILA	generic|IP_874557_TX=10090_REVERSED|
"""index: 5962, intensity: 2967.0, mobility: 0.827"""	-0.581029	0.253623	0.955517	PSVFHLYESRPGWW	generic|IP_3478161_TX=10090_REVERSED|
"""index: 7181, intensity: 253650.0, mobility: 1.088"""	-0.581251	0.253913	0.955517	KLSAQDMPQPHTTLLSSGSVYSVKEYHSQIIWNSSGLAYGSSLPTV	generic|tr_A0A0R4J0J5_A0A0R4J0J5_MOUSE__chr14_1_64992989_64993117_ENSMUST00000224593_REVERSED	|generic|sp_Q8K114_INT9_MOUSE__chr14_1_64992989_64993117_ENSMUST00000224593_REVERSED	|generic|sp_Q8K114-2_INT9_MOUSE__chr14_1_64992989_64993117_ENSMUST00000224593_REVERSED|
"""index: 3737, intensity: 3047.0, mobility: 1.335"""	-0.581341	0.254203	0.955517	PEKISCSSRESSCSGPHSASRKMM	generic|sp_Q9ERS4_PKHA3_MOUSE_REVERSED|
"""index: 7836, intensity: 4802.0, mobility: 0.859"""	-0.581452	0.254493	0.955517	DLAIGEPSGLDQRII	generic|sp_P10493_NID1_MOUSE__chr13_1_13509963_13510067_ENSMUST00000222436__II_3474953_REVERSED|
"""index: 18801, intensity: 5447.0, mobility: 0.885"""	-0.581483	0.254783	0.955517	RSFGMELAAKVVPTSMMVV	generic|tr_F7BQL8_F7BQL8_MOUSE__II_853187_REVERSED	|generic|sp_O08863_BIRC3_MOUSE_REVERSED	|generic|tr_Q3T9B6_Q3T9B6_MOUSE_REVERSED	|generic|tr_A2CGA5_A2CGA5_MOUSE_REVERSED	|generic|tr_Q3TSE5_Q3TSE5_MOUSE_REVERSED	|generic|sp_Q62210_BIRC2_MOUSE_REVERSED|
"""index: 8627, intensity: 3270.0, mobility: 1.164"""	-0.581603	0.255072	0.955517	GDGAESPEAMDGGGGGGSGGGGGGGGGRLEEKRERERRARERSRSSRRK	generic|sp_Q62376_RU17_MOUSE__II_3448194_REVERSED|
"""index: 16188, intensity: 3726.0, mobility: 0.862"""	-0.581651	0.255362	0.955517	WLSRTLML	generic|IP_1148398_TX=10090_REVERSED|
"""index: 26137, intensity: 5662.0, mobility: 1.097"""	-0.581657	0.255652	0.955517	GPSKPVLKLINMLKKKWFAEMGVLQLL	generic|chr6_1_58870159_58873783_ENSMUST00000031823__IP_920003_TX=10090_REVERSED	|generic|chr6_1_58868760_58873783_ENSMUST00000031823__IP_920003_TX=10090_REVERSED|
"""index: 17775, intensity: 5667.0, mobility: 1.006"""	-0.5817	0.255794	0.955517	RGGARARKAPAAM	generic|II_859798_TX=10090_REVERSED|
"""index: 22008, intensity: 4806.0, mobility: 1.085"""	-0.582275	0.256083	0.955517	SRRPRRSLPPKPNRAQPKPPLRRPSPQR	generic|chr15_1_79029017_79029259_ENSMUST00000180086__IP_1087880_TX=10090_REVERSED|
"""index: 9944, intensity: 4701.0, mobility: 0.963"""	-0.582376	0.256373	0.955517	MLEIRLMYQR	generic|sp_O08538_ANGP1_MOUSE_REVERSED	|generic|tr_Q6A0F0_Q6A0F0_MOUSE_REVERSED	|generic|tr_Q8C2K6_Q8C2K6_MOUSE_REVERSED|
"""index: 13676, intensity: 2995.0, mobility: 1.097"""	-0.58239	0.256663	0.955517	EMSKKQKELEEQLQVMQRQISANTEELRKIEEEQILLQQDAFDK	generic|tr_Q80U10_Q80U10_MOUSE__II_3465187_REVERSED	|generic|tr_A0A1W2P737_A0A1W2P737_MOUSE__II_3465187_REVERSED	|generic|tr_F8VPV0_F8VPV0_MOUSE__II_3465187_REVERSED	|generic|sp_P48725_PCNT_MOUSE__II_3465187_REVERSED	|generic|sp_P48725-2_PCNT_MOUSE__II_3465187_REVERSED	|generic|sp_P48725-3_PCNT_MOUSE_REVERSED|
"""index: 8077, intensity: 5852.0, mobility: 1.002"""	-0.582485	0.256952	0.955517	LKAHYTQELEEKYLRVQADHQERMEHLAQALKYEY	generic|II_1055346_TX=10090_REVERSED	|generic|tr_Q8C553_Q8C553_MOUSE_REVERSED	|generic|sp_P14733_LMNB1_MOUSE_REVERSED|
"""index: 21090, intensity: 3285.0, mobility: 1.093"""	-0.582572	0.257093	0.955517	RGDFIFAPKLMKKHIREYDLEKFMDWETCIVLAHAGDCA	generic|tr_Q3TJ71_Q3TJ71_MOUSE__chr5_-1_65423444_65423650_ENSMUST00000125375__II_939549_REVERSED	|generic|tr_Q3TS38_Q3TS38_MOUSE__chr5_-1_65423444_65423650_ENSMUST00000125375__II_939549_REVERSED	|generic|tr_Q3TI06_Q3TI06_MOUSE__chr5_-1_65423444_65423650_ENSMUST00000125375__II_939549_REVERSED	|generic|tr_Q3TJE8_Q3TJE8_MOUSE__chr5_-1_65423444_65423650_ENSMUST00000125375__II_939549_REVERSED	|generic|tr_Q3UIZ1_Q3UIZ1_MOUSE__chr5_-1_65423444_65423650_ENSMUST00000125375__II_939549_REVERSED	|generic|II_939551_TX=10090_REVERSED|
"""index: 6691, intensity: 7503.0, mobility: 0.973"""	-0.582772	0.257383	0.955517	VPCRGAAGAGGRQLG	generic|IP_891722_TX=10090_REVERSED|
"""index: 13476, intensity: 4450.0, mobility: 0.817"""	-0.582777	0.257672	0.955517	GALASFLF	generic|chr14_-1_66868518_66868682_ENSMUST00000022629_REVERSED|
"""index: 16543, intensity: 5309.0, mobility: 0.900"""	-0.582882	0.257738	0.955517	RCVARELR	generic|tr_Q14AA9_Q14AA9_MOUSE_REVERSED|
"""index: 22955, intensity: 5792.0, mobility: 1.206"""	-0.58326	0.258027	0.955517	ECPERLCINDDFPLVRQASITTLLTRN	generic|sp_O35161_CELR1_MOUSE_REVERSED|
"""index: 12488, intensity: 8603.0, mobility: 0.956"""	-0.583503	0.258316	0.955517	LTSSLMVSSVCLSFVFYWSFNKWERCQSSILMVLL	generic|IP_990059_TX=10090_REVERSED|
"""index: 9468, intensity: 3542.0, mobility: 0.946"""	-0.583653	0.258606	0.955517	HVMPKKLSFSM	generic|IP_3489136_TX=10090_REVERSED	|generic|IP_3489101_TX=10090_REVERSED|
"""index: 10446, intensity: 14896.0, mobility: 1.067"""	-0.583832	0.258895	0.955517	QLEEKPVEKLVEGHKEFFESKHRHLTDIVKT	generic|II_1154603_TX=10090_REVERSED|
"""index: 4032, intensity: 3090.0, mobility: 1.055"""	-0.584096	0.259184	0.955517	MMWEPKIGYRYFREEMKAYLPDK	generic|tr_E9PYU4_E9PYU4_MOUSE_REVERSED	|generic|sp_A2A8L1_CHD5_MOUSE_REVERSED	|generic|tr_E9PYL1_E9PYL1_MOUSE_REVERSED|
"""index: 11757, intensity: 2903.0, mobility: 0.989"""	-0.584224	0.259398	0.955517	FYKEIMEALFMGVISLIV	generic|sp_Q62205_SCN9A_MOUSE__II_1007735_REVERSED	|generic|tr_A0A0R5RP26_A0A0R5RP26_MOUSE__II_1007735_REVERSED	|generic|tr_F8VPQ7_F8VPQ7_MOUSE__II_1007735_REVERSED	|generic|tr_E9PW82_E9PW82_MOUSE__II_1007735_REVERSED	|generic|tr_B2RY06_B2RY06_MOUSE__II_1007735_REVERSED	|generic|tr_B7ZWN0_B7ZWN0_MOUSE__II_1007735_REVERSED	|generic|tr_A0A0R5RP35_A0A0R5RP35_MOUSE__II_1007735_REVERSED	|generic|tr_B1AYL0_B1AYL0_MOUSE__II_1007735_REVERSED|
"""index: 8498, intensity: 4977.0, mobility: 0.916"""	-0.584334	0.259676	0.955517	RYIMLKLSYEHPTFYLHIK	generic|IP_1088576_TX=10090_REVERSED|
"""index: 6347, intensity: 4605.0, mobility: 0.888"""	-0.584365	0.259676	0.955517	CISTNLTTSCIALTLLFLEVDKWRVV	generic|IP_1048937_TX=10090_REVERSED	|generic|chr19_-1_12774907_12776083_ENSMUST00000038627_REVERSED|
"""index: 7099, intensity: 6215.0, mobility: 0.973"""	-0.585201	0.25989	0.955517	LYFSLETQPLIISLGYTSRDGNWNGDFILSVIIV	generic|sp_Q6DFW0_CI072_MOUSE__chr4_-1_35213005_35213061_ENSMUST00000156472__II_965632_REVERSED	|generic|sp_Q6DFW0-2_CI072_MOUSE__chr4_-1_35213005_35213061_ENSMUST00000156472__II_965632_REVERSED|
"""index: 15035, intensity: 5195.0, mobility: 1.071"""	-0.58536	0.260179	0.955517	ESFKFLALFRVFLLFKTWWQLVSFFLQEQLILSILSFAC	generic|tr_Q8CA97_Q8CA97_MOUSE_REVERSED|
"""index: 14789, intensity: 4019.0, mobility: 0.786"""	-0.58538	0.260393	0.955517	GENPLQPSQLLTY	generic|sp_Q80T03_MUC6_MOUSE_REVERSED	|generic|tr_Q80Z18_Q80Z18_MOUSE_REVERSED	|generic|tr_Q0VAV1_Q0VAV1_MOUSE_REVERSED	|generic|tr_A0A087WR59_A0A087WR59_MOUSE_REVERSED	|generic|tr_F8WIM6_F8WIM6_MOUSE_REVERSED|
"""index: 3297, intensity: 7816.0, mobility: 0.880"""	-0.585607	0.260606	0.955517	QLTWCHSDGHHLPEM	generic|chr8_-1_69619318_69619368_ENSMUST00000121886_REVERSED|
"""index: 1405, intensity: 3035.0, mobility: 0.914"""	-0.585777	0.260744	0.955517	KDPELKGKYH	generic|IP_946906_TX=10090_REVERSED|
"""index: 10017, intensity: 4332.0, mobility: 0.951"""	-0.586374	0.261033	0.955517	EAAQSSLPPLSRFAARRRSFPHTEPS	generic|IP_848566_TX=10090_REVERSED|
"""index: 6484, intensity: 12782.0, mobility: 0.987"""	-0.586482	0.261095	0.955517	NKPKNPTLGGTAGSGAGPGGGGTVADEGGKCGDAEPAGTDNGPGTAET	generic|sp_Q61060_FOXD3_MOUSE_REVERSED	|generic|tr_A2BDY3_A2BDY3_MOUSE_REVERSED|
"""index: 2128, intensity: 4302.0, mobility: 0.921"""	-0.587013	0.261233	0.955517	FQLSTYLLFQ	generic|IP_1099232_TX=10090_REVERSED|
"""index: 24340, intensity: 9675.0, mobility: 0.898"""	-0.587258	0.261295	0.955517	TKLPLLPLGSSPDQVCRGLL	generic|sp_Q8R0W0_EPIPL_MOUSE_REVERSED	|generic|tr_A0A2I3BRT4_A0A2I3BRT4_MOUSE_REVERSED|
"""index: 14268, intensity: 2618.0, mobility: 0.899"""	-0.587552	0.261507	0.955517	LVTDSKFTVEDMAPGMSNRPHVQ	generic|IP_3486510_TX=10090_REVERSED|
"""index: 6706, intensity: 7656.0, mobility: 1.125"""	-0.587726	0.261569	0.955517	AFVMMMRMIWRKMKIKGAPGFCLSQRWVSQSHPVKGADARQM	generic|IP_1017579_TX=10090_REVERSED|
"""index: 7721, intensity: 5026.0, mobility: 0.942"""	-0.587899	0.261706	0.955517	MMQLCTTRMM	generic|chr9_-1_40311738_40311806_ENSMUST00000121357_REVERSED	|generic|chr9_-1_40310032_40311806_ENSMUST00000121357_REVERSED|
"""index: 23600, intensity: 4446.0, mobility: 1.223"""	-0.58809	0.261918	0.955517	WRKWQGVAGLPYAPGRGK	generic|IP_1146646_TX=10090_REVERSED|
"""index: 18164, intensity: 4974.0, mobility: 0.954"""	-0.588102	0.262206	0.955517	MLIENPINIKP	generic|sp_B2RRF6_Z518A_MOUSE_REVERSED|
"""index: 1252, intensity: 6758.0, mobility: 0.915"""	-0.588171	0.262493	0.955517	ALREEAERKLEERSLEWEAEKKQFEEKM	generic|tr_A0A1W2P737_A0A1W2P737_MOUSE__II_3465187_REVERSED	|generic|tr_F8VPV0_F8VPV0_MOUSE__II_3465187_REVERSED	|generic|sp_P48725_PCNT_MOUSE__II_3465187_REVERSED	|generic|tr_Q3ULT7_Q3ULT7_MOUSE_REVERSED	|generic|sp_P48725-3_PCNT_MOUSE_REVERSED	|generic|tr_Q497U2_Q497U2_MOUSE_REVERSED|
"""index: 8404, intensity: 19776.0, mobility: 1.069"""	-0.588198	0.26278	0.955517	MSYVLPNLMPIVMTYFVSTVK	generic|tr_Q8VFX4_Q8VFX4_MOUSE_REVERSED	|generic|tr_Q7TQR6_Q7TQR6_MOUSE_REVERSED|
"""index: 10230, intensity: 2698.0, mobility: 0.948"""	-0.588287	0.262992	0.955517	DSRLDHIRVRRDMNGSVMLNPPSDRIN	generic|sp_Q8BIA4_FBXW8_MOUSE__chr5_-1_118077573_118077701_ENSMUST00000201545_REVERSED|
"""index: 9583, intensity: 6378.0, mobility: 1.037"""	-0.588411	0.263279	0.955517	KRQSDNVFGPGFNPPNPRSIQHTISGDQAVAQ	generic|sp_Q8BRH4-2_KMT2C_MOUSE__chr5_-1_25387920_25387997_ENSMUST00000172626__II_945291_REVERSED	|generic|tr_G3UY45_G3UY45_MOUSE__chr5_-1_25292810_25292929_ENSMUST00000173673__II_945291_REVERSED	|generic|sp_Q8BRH4_KMT2C_MOUSE__chr5_-1_25387920_25387997_ENSMUST00000172626_REVERSED	|generic|tr_Q8BZX5_Q8BZX5_MOUSE_REVERSED	|generic|tr_F8WI37_F8WI37_MOUSE__chr5_-1_25387920_25387997_ENSMUST00000172626_REVERSED|
"""index: 22867, intensity: 6510.0, mobility: 1.016"""	-0.588458	0.263519	0.955517	QSRQQNPCLPKLSHSPSMLLYPLYIRLRQARKRQCSFS	generic|IP_1037680_TX=10090_REVERSED|
"""index: 24323, intensity: 6085.0, mobility: 0.983"""	-0.588487	0.263519	0.955517	YDNGVTTRLGD	generic|IP_1143266_TX=10090_REVERSED|
"""index: 25547, intensity: 4920.0, mobility: 0.991"""	-0.589037	0.263519	0.955517	PYSVPQYWKM	generic|IP_1119189_TX=10090_REVERSED|
"""index: 11154, intensity: 4063.0, mobility: 1.143"""	-0.589656	0.263519	0.955517	KMAETVAQIVEPELPTTANYDMYVKRVVR	generic|tr_D3Z7G6_D3Z7G6_MOUSE__chr1_1_91305397_91305459_ENSMUST00000154045_REVERSED|
"""index: 10081, intensity: 17617.0, mobility: 0.948"""	-0.590114	0.26373	0.955517	QEMNRGDKDRH	generic|IP_1109504_TX=10090_REVERSED|
"""index: 13292, intensity: 4446.0, mobility: 1.010"""	-0.590251	0.264016	0.955517	MEGIGIRCEKHF	generic|IP_899298_TX=10090_REVERSED|
"""index: 11135, intensity: 3562.0, mobility: 0.915"""	-0.590272	0.264059	0.955517	ILQDALSSEAR	generic|IP_1106862_TX=10090_REVERSED|
"""index: 13905, intensity: 3109.0, mobility: 1.085"""	-0.590481	0.264059	0.955517	QESRKNIQTTQEWYKPGEQEMWPARPE	generic|tr_A0A2Z4T2Y0_A0A2Z4T2Y0_MOUSE_REVERSED|
"""index: 2236, intensity: 3921.0, mobility: 0.806"""	-0.59106	0.264269	0.955517	EVTQKLKNRMVST	generic|sp_Q3UMG5-3_LRCH2_MOUSE__chrX_-1_147472957_147473070_ENSMUST00000134265__II_830116_REVERSED	|generic|tr_A2AMP0_A2AMP0_MOUSE__chrX_-1_147472957_147473070_ENSMUST00000134265__II_830116_REVERSED	|generic|sp_Q3UMG5_LRCH2_MOUSE__chrX_-1_147472957_147473070_ENSMUST00000134265_REVERSED	|generic|tr_F6VQ19_F6VQ19_MOUSE__chrX_-1_147472957_147473070_ENSMUST00000134265_REVERSED|
"""index: 2711, intensity: 2829.0, mobility: 1.203"""	-0.59112	0.264555	0.955517	YSMVAFFEQLCLHAFSYS	generic|tr_A0A1G5SJ67_A0A1G5SJ67_MOUSE_REVERSED	|generic|sp_A1Z198-2_NL1B2_MOUSE_REVERSED	|generic|sp_A1Z198-3_NL1B2_MOUSE_REVERSED|
"""index: 15879, intensity: 20339.0, mobility: 0.910"""	-0.591123	0.264765	0.955517	EPLGQVRKW	generic|tr_B1AYM9_B1AYM9_MOUSE_REVERSED|
"""index: 2465, intensity: 3150.0, mobility: 0.904"""	-0.591326	0.264899	0.955517	LVAGTQPMRPP	generic|IP_957173_TX=10090_REVERSED|
"""index: 11817, intensity: 2625.0, mobility: 1.200"""	-0.591467	0.265184	0.955517	RERHIREQERRREQEVHMRERELREREMRERELRHRHFAL	generic|tr_S4R1M2_S4R1M2_MOUSE__chr17_1_56602928_56602987_ENSMUST00000182378__II_1062358_REVERSED	|generic|sp_D3YXK2_SAFB1_MOUSE__chr17_1_56602928_56602987_ENSMUST00000182378__II_1062364_REVERSED|
"""index: 21040, intensity: 5360.0, mobility: 1.012"""	-0.591489	0.265318	0.955517	QVQQLQQQVLYQQQIQQLQLQEQQQQFMQQAQHPLQMMQH	generic|tr_J3QPU9_J3QPU9_MOUSE_REVERSED|
"""index: 19561, intensity: 4837.0, mobility: 0.910"""	-0.591667	0.265603	0.955517	GEMLWLSLR	generic|IP_1154337_TX=10090_REVERSED|
"""index: 9126, intensity: 20052.0, mobility: 0.978"""	-0.591788	0.265736	0.955517	LARPLPPSPSTTTTSSLHPGSNIPGGCSPIRLRSCISSRPLS	generic|chr9_1_110251084_110256224_ENSMUST00000035058_REVERSED|
"""index: 17281, intensity: 6371.0, mobility: 0.910"""	-0.591963	0.266021	0.955517	WMRIAIGR	generic|tr_E9QKE4_E9QKE4_MOUSE__chr1_1_185283874_185283996_ENSMUST00000195042__II_1025077_REVERSED	|generic|sp_Q8BMG7_RBGPR_MOUSE__chr1_1_185283874_185283996_ENSMUST00000195042__II_1025077_REVERSED	|generic|tr_A0A0A6YWM5_A0A0A6YWM5_MOUSE__chr1_1_185283874_185283996_ENSMUST00000195042__II_1025077_REVERSED|
"""index: 15028, intensity: 4827.0, mobility: 0.940"""	-0.592087	0.266306	0.955517	DKHGLVRPLF	generic|sp_P05524_FGF3_MOUSE_REVERSED	|generic|sp_P05524-2_FGF3_MOUSE_REVERSED	|generic|tr_Q0VG15_Q0VG15_MOUSE_REVERSED|
"""index: 16426, intensity: 2701.0, mobility: 1.040"""	-0.592096	0.266591	0.955517	LMPSSELGGRQWIG	generic|IP_856518_TX=10090_REVERSED	|generic|IP_856529_TX=10090_REVERSED|
"""index: 18734, intensity: 9220.0, mobility: 0.917"""	-0.592215	0.266876	0.955517	WLDKGYDAELR	generic|IP_969858_TX=10090_REVERSED|
"""index: 18330, intensity: 3322.0, mobility: 0.992"""	-0.592252	0.267084	0.955517	NEVADLESSPLGQADEQSTIEEVL	generic|sp_Q91VN1_ZNF24_MOUSE_REVERSED|
"""index: 4405, intensity: 3588.0, mobility: 0.903"""	-0.592408	0.267369	0.955517	MSRYTSTSKD	generic|sp_O08717_INHBE_MOUSE_REVERSED|
"""index: 14761, intensity: 9798.0, mobility: 0.917"""	-0.592449	0.267654	0.955517	RRNVDYLR	generic|tr_Q6A066_Q6A066_MOUSE__chr4_-1_145081297_145081392_ENSMUST00000130704__II_952862_REVERSED	|generic|tr_B1ART2_B1ART2_MOUSE__chr4_-1_145081297_145081392_ENSMUST00000130704__II_952849_REVERSED	|generic|tr_V9GX23_V9GX23_MOUSE__chr4_-1_145081297_145081392_ENSMUST00000130704__II_952862_REVERSED	|generic|tr_B1ART1_B1ART1_MOUSE__chr4_-1_145081297_145081392_ENSMUST00000130704__II_952849_REVERSED	|generic|tr_F6XI52_F6XI52_MOUSE__chr4_-1_145081297_145081392_ENSMUST00000130704__II_952881_REVERSED	|generic|chr4_-1_145087114_145087314_ENSMUST00000130704_REVERSED|
"""index: 20805, intensity: 3908.0, mobility: 1.077"""	-0.592467	0.267938	0.955517	RHCKWWWSQLS	generic|IP_882741_TX=10090_REVERSED|
"""index: 9831, intensity: 2961.0, mobility: 0.769"""	-0.592533	0.268147	0.955517	GDWVTIFDYIPETQLV	generic|tr_F6TRD7_F6TRD7_MOUSE__II_1085631_REVERSED	|generic|tr_E9PWJ0_E9PWJ0_MOUSE__II_1085631_REVERSED	|generic|sp_Q80T79_CSMD3_MOUSE__II_1085631_REVERSED	|generic|sp_Q80T79-1_CSMD3_MOUSE__II_1085631_REVERSED|
"""index: 18531, intensity: 2898.0, mobility: 1.087"""	-0.592594	0.268432	0.955517	MLVYFQGQRSFGFI	generic|IP_1043982_TX=10090_REVERSED|
"""index: 22444, intensity: 29749.0, mobility: 1.006"""	-0.592851	0.268716	0.955517	CRLTKWTAEKL	generic|chr4_1_125085136_125086250_ENSMUST00000154689_REVERSED	|generic|chr4_1_125086152_125086250_ENSMUST00000154689_REVERSED|
"""index: 3309, intensity: 3047.0, mobility: 0.899"""	-0.593006	0.269001	0.955517	LFNFDQHFH	generic|IP_3507251_TX=10090_REVERSED|
"""index: 9860, intensity: 3561.0, mobility: 0.835"""	-0.593091	0.269286	0.955517	KNEVMANQLTYNEKQNNK	generic|IP_3499363_TX=10090_REVERSED|
"""index: 9234, intensity: 3429.0, mobility: 1.044"""	-0.593276	0.269417	0.955517	PHPSSICDPSRPLSISLTKPLPM	generic|II_844106_TX=10090_REVERSED|
"""index: 22088, intensity: 12962.0, mobility: 1.010"""	-0.593717	0.269701	0.955517	QRVLVRLLCID	generic|IP_1069735_TX=10090_REVERSED|
"""index: 2789, intensity: 3452.0, mobility: 0.907"""	-0.593862	0.269986	0.955517	QFAREREWQ	generic|sp_Q7M6Y6_MRO2B_MOUSE_REVERSED	|generic|sp_Q7M6Y6-2_MRO2B_MOUSE_REVERSED	|generic|sp_Q7M6Y6-3_MRO2B_MOUSE_REVERSED|
"""index: 3068, intensity: 2827.0, mobility: 0.964"""	-0.594134	0.27004	0.955517	PWSTPGTKMQPE	generic|IP_859055_TX=10090_REVERSED|
"""index: 12251, intensity: 3379.0, mobility: 0.890"""	-0.594297	0.27017	0.955517	LSVQHCLEEWQRQLLEVREKLMSIDEASLY	generic|tr_A0A1L1STC6_A0A1L1STC6_MOUSE__chr10_-1_5368188_5368301_ENSMUST00000215887_REVERSED	|generic|sp_Q6ZWR6_SYNE1_MOUSE__chr10_-1_5368188_5368301_ENSMUST00000215887_REVERSED	|generic|sp_Q6ZWR6-4_SYNE1_MOUSE__chr10_-1_5368188_5368301_ENSMUST00000215887_REVERSED|
"""index: 4423, intensity: 2604.0, mobility: 0.930"""	-0.59445	0.270378	0.955517	MHGAAELHDRLRGATVANGTHP	generic|sp_A4FUP9_GL1D1_MOUSE_REVERSED	|generic|sp_A4FUP9-2_GL1D1_MOUSE_REVERSED|
"""index: 16228, intensity: 8972.0, mobility: 0.952"""	-0.594478	0.270585	0.955517	FHSIISSLLM	generic|IP_911803_TX=10090_REVERSED|
"""index: 9352, intensity: 7207.0, mobility: 1.066"""	-0.594496	0.270792	0.955517	LEMESPSCEHLFQLDVLPKEQGELGEQFAKLLLQLRPVQDQVV	generic|tr_A0A3B2W3J1_A0A3B2W3J1_MOUSE__II_1068163_REVERSED	|generic|tr_B8JJD1_B8JJD1_MOUSE__II_1068163_REVERSED	|generic|tr_Q3UY28_Q3UY28_MOUSE__II_1068163_REVERSED	|generic|tr_B8JJD3_B8JJD3_MOUSE__chr17_1_28326209_28326253_ENSMUST00000123248__II_1068176_REVERSED	|generic|tr_B8JJD6_B8JJD6_MOUSE__II_1068163_REVERSED	|generic|tr_F7DAL6_F7DAL6_MOUSE__chr17_1_28326209_28326253_ENSMUST00000123248__II_1068177_REVERSED|
"""index: 14993, intensity: 4266.0, mobility: 0.957"""	-0.594553	0.271076	0.955517	PKPKKELCPK	generic|IP_1034772_TX=10090_REVERSED|
"""index: 2614, intensity: 3011.0, mobility: 1.116"""	-0.594716	0.27136	0.955517	WTREGAMTCTNSPLRVA	generic|IP_3472698_TX=10090_REVERSED|
"""index: 15727, intensity: 5085.0, mobility: 1.130"""	-0.594728	0.271566	0.955517	EVVQRTQQIIQQLEQERQRHRMEMQKIKRELGMFHKMEPTHNEK	generic|tr_B9EKT8_B9EKT8_MOUSE_REVERSED	|generic|sp_Q6ZQ06_CE162_MOUSE_REVERSED|
"""index: 19909, intensity: 4814.0, mobility: 1.142"""	-0.595099	0.271773	0.955517	AAGQPTSGASGAGTATAPPGPAGPSNGRPGPAATD	generic|tr_G3UXB3_G3UXB3_MOUSE_REVERSED|
"""index: 8824, intensity: 62057.0, mobility: 1.152"""	-0.595125	0.271902	0.955517	QLDTDYNIEKDKTTQPNTSNAKVDELKLGLNFAGPKMGQLYLEP	generic|tr_A0A1W2P6U8_A0A1W2P6U8_MOUSE__chr19_1_42266752_42266781_ENSMUST00000122375__II_1149644_REVERSED|
"""index: 8901, intensity: 3392.0, mobility: 0.884"""	-0.59522	0.272186	0.955517	PQPQPFTGACAMLLIELALSVGPR	generic|IP_978000_TX=10090_REVERSED|
"""index: 3723, intensity: 3831.0, mobility: 0.845"""	-0.595358	0.27247	0.955517	QSPAMNRTPSPVYDNPVV	generic|tr_A0A087WNU9_A0A087WNU9_MOUSE__chr1_1_60443985_60444086_ENSMUST00000191493__II_1038368_REVERSED	|generic|tr_Q6AXD2_Q6AXD2_MOUSE__chr1_1_60443985_60444086_ENSMUST00000191493_REVERSED	|generic|sp_P62484_ABI2_MOUSE__chr1_1_60443985_60444086_ENSMUST00000191493_REVERSED	|generic|tr_Q6AXH6_Q6AXH6_MOUSE__chr1_1_60443985_60444086_ENSMUST00000191493_REVERSED	|generic|tr_A0A087WPP8_A0A087WPP8_MOUSE__chr1_1_60443985_60444086_ENSMUST00000191493_REVERSED|
"""index: 12996, intensity: 4290.0, mobility: 0.806"""	-0.595513	0.272676	0.955517	LNAVAPVW	generic|tr_H6V7B1_H6V7B1_MOUSE_REVERSED|
"""index: 10157, intensity: 4400.0, mobility: 1.099"""	-0.595615	0.272882	0.955517	AMLMLPLLWATLIILPTSLPDSSFMNSF	generic|tr_W0TGY1_W0TGY1_MOUSE_REVERSED	|generic|tr_Q3UPP3_Q3UPP3_MOUSE_REVERSED	|generic|tr_Q7JCY6_Q7JCY6_MOUSE_REVERSED	|generic|tr_A0A141CM50_A0A141CM50_MOUSE_REVERSED	|generic|tr_Q9ME04_Q9ME04_MOUSE_REVERSED	|generic|tr_A0A141CM24_A0A141CM24_MOUSE_REVERSED	|generic|tr_F1JVR2_F1JVR2_MOUSE_REVERSED	|generic|tr_A9UIX0_A9UIX0_MOUSE_REVERSED|
"""index: 6152, intensity: 3157.0, mobility: 0.862"""	-0.595735	0.273165	0.955517	PKPPREKEM	generic|tr_E9Q0B6_E9Q0B6_MOUSE__chr4_-1_129629107_129629136_ENSMUST00000084264__II_913725_REVERSED	|generic|tr_E9Q3H7_E9Q3H7_MOUSE__chr4_-1_129629107_129629136_ENSMUST00000084264__II_913725_REVERSED	|generic|tr_Q5DTV6_Q5DTV6_MOUSE_REVERSED	|generic|tr_Q8BZ42_Q8BZ42_MOUSE_REVERSED|
"""index: 19432, intensity: 3867.0, mobility: 0.866"""	-0.596051	0.273371	0.955517	FYFFCKVFD	generic|IP_3497567_TX=10090_REVERSED|
"""index: 18337, intensity: 37333.0, mobility: 1.148"""	-0.596193	0.273499	0.955517	VSSIVPFPGGDELFARWPFLAFAQPSWPDLPQ	generic|tr_A0A1W2P6T8_A0A1W2P6T8_MOUSE__II_3464912_REVERSED	|generic|sp_Q0VG85_CC162_MOUSE__II_3464912_REVERSED	|generic|sp_Q0VG85-6_CC162_MOUSE__II_3464912_REVERSED|
"""index: 14792, intensity: 3980.0, mobility: 0.890"""	-0.596428	0.273783	0.955517	SSYRDKRR	generic|II_1027054_TX=10090_REVERSED|
"""index: 11969, intensity: 4905.0, mobility: 0.848"""	-0.596524	0.273988	0.955517	DGELASEPGCTFDDELKVMLVGE	generic|tr_Q8C879_Q8C879_MOUSE__II_854255_REVERSED	|generic|tr_Q99PG9_Q99PG9_MOUSE_REVERSED	|generic|tr_E9Q2D3_E9Q2D3_MOUSE_REVERSED	|generic|tr_Q99PG8_Q99PG8_MOUSE_REVERSED|
"""index: 14060, intensity: 3119.0, mobility: 1.049"""	-0.596639	0.274271	0.955517	FKYGNVLLHYIYHASFCYSR	generic|tr_Q8CCV2_Q8CCV2_MOUSE_REVERSED	|generic|tr_Q3TDX3_Q3TDX3_MOUSE_REVERSED	|generic|tr_Q3TC04_Q3TC04_MOUSE_REVERSED	|generic|tr_Q8BFW6_Q8BFW6_MOUSE_REVERSED|
"""index: 16756, intensity: 17031.0, mobility: 1.118"""	-0.596685	0.274477	0.955517	YVSVAGIDKGNEYVW	generic|IP_990052_TX=10090_REVERSED|
"""index: 10051, intensity: 2879.0, mobility: 0.875"""	-0.59673	0.274759	0.955517	WTTTAWEPLR	generic|chr1_1_191610458_191611900_ENSMUST00000045450_REVERSED	|generic|chr1_1_191610443_191611900_ENSMUST00000045450_REVERSED|
"""index: 10455, intensity: 3922.0, mobility: 1.121"""	-0.596792	0.275042	0.955517	SQDQNSRIAYGSCKQRRLEGIHPLPVTDRR	generic|IP_926667_TX=10090_REVERSED|
"""index: 3022, intensity: 2783.0, mobility: 1.062"""	-0.596986	0.275092	0.955517	FKQQTKPAYPFAH	generic|IP_2448920_TX=10090_REVERSED|
"""index: 14335, intensity: 2607.0, mobility: 1.013"""	-0.597394	0.275375	0.955517	WGTPVLLAKPMQT	generic|IP_3480107_TX=10090_REVERSED|
"""index: 13771, intensity: 3866.0, mobility: 1.067"""	-0.597409	0.275579	0.955517	RTEENFSTADRILEKNQTDDDLFSDSEAGGPLFNGYTPRYG	generic|sp_A2ARZ3_FSIP2_MOUSE__II_1006030_REVERSED	|generic|tr_Q8R4I8_Q8R4I8_MOUSE_REVERSED|
"""index: 23497, intensity: 4148.0, mobility: 1.107"""	-0.597718	0.275862	0.955517	VQVAPVEGQHGLCTAATVAPDSWSRRPGEIHPR	generic|II_885861_TX=10090_REVERSED|
"""index: 10052, intensity: 2948.0, mobility: 0.825"""	-0.597721	0.275989	0.955517	SIVPEGKSKDMVVTRE	generic|sp_Q80YR5_SAFB2_MOUSE__chr17_-1_56566322_56566402_ENSMUST00000144255__II_1062423_REVERSED	|generic|tr_F6WIZ2_F6WIZ2_MOUSE__chr17_-1_56566322_56566402_ENSMUST00000144255_REVERSED|
"""index: 11653, intensity: 2783.0, mobility: 0.875"""	-0.597903	0.276193	0.955517	LTLHTNRWS	generic|IP_1149175_TX=10090_REVERSED|
"""index: 16866, intensity: 2582.0, mobility: 0.978"""	-0.597941	0.276476	0.955517	MRLTEKLMLVNARKEVEATSLEAVQQEHRW	generic|sp_Q80ZQ3_CH074_MOUSE_REVERSED|
"""index: 2861, intensity: 3133.0, mobility: 0.925"""	-0.59806	0.276758	0.955517	QAARLSVGLFITWMANM	generic|IP_939804_TX=10090_REVERSED|
"""index: 13618, intensity: 3047.0, mobility: 0.887"""	-0.598109	0.276962	0.955517	RELEMKAAALEQHHSHR	generic|tr_F6RSY8_F6RSY8_MOUSE__II_1154027_REVERSED	|generic|tr_F6TU77_F6TU77_MOUSE__II_1154023_REVERSED	|generic|tr_A0A1W2P6N4_A0A1W2P6N4_MOUSE__II_3464985_REVERSED	|generic|tr_F6R487_F6R487_MOUSE__II_3464986_REVERSED	|generic|tr_A0A1W2P7W6_A0A1W2P7W6_MOUSE__II_3464987_REVERSED	|generic|tr_E9PW83_E9PW83_MOUSE_REVERSED	|generic|tr_Q3UT79_Q3UT79_MOUSE_REVERSED	|generic|chr10_-1_53649078_53649224_ENSMUST00000218659_REVERSED|
"""index: 790, intensity: 2569.0, mobility: 0.833"""	-0.598252	0.277166	0.955517	ERKIYIEVCDEKSKKNNPEGAGW	generic|tr_B1B506_B1B506_MOUSE__II_1027615_REVERSED	|generic|tr_Q3UV83_Q3UV83_MOUSE_REVERSED	|generic|tr_Q3TCF3_Q3TCF3_MOUSE_REVERSED	|generic|tr_Q3TSW6_Q3TSW6_MOUSE_REVERSED	|generic|tr_B1B507_B1B507_MOUSE_REVERSED	|generic|tr_Q3TA36_Q3TA36_MOUSE_REVERSED|
"""index: 12336, intensity: 4164.0, mobility: 1.056"""	-0.598789	0.277448	0.955517	RMSLRPQNIKDL	generic|tr_Z4YKC4_Z4YKC4_MOUSE__II_957367_REVERSED	|generic|tr_A0A0N4SVL0_A0A0N4SVL0_MOUSE__II_957367_REVERSED	|generic|tr_A0A0R4J112_A0A0R4J112_MOUSE__II_957367_REVERSED	|generic|tr_A2AMI7_A2AMI7_MOUSE__II_957367_REVERSED	|generic|tr_A2AMI2_A2AMI2_MOUSE__II_957367_REVERSED	|generic|sp_Q80XI3_IF4G3_MOUSE_REVERSED	|generic|sp_Q80XI3-2_IF4G3_MOUSE_REVERSED	|generic|sp_Q80XI3-3_IF4G3_MOUSE_REVERSED	|generic|sp_Q80XI3-4_IF4G3_MOUSE_REVERSED|
"""index: 16956, intensity: 3608.0, mobility: 0.880"""	-0.598883	0.277652	0.955517	KKMGWRLR	generic|IP_1009391_TX=10090_REVERSED|
"""index: 8525, intensity: 3778.0, mobility: 0.976"""	-0.599032	0.277856	0.955517	LTAQNGGDEIAYKHFIEVVCFVGRLLR	generic|sp_Q9D3P1_TCHL1_MOUSE_REVERSED|
"""index: 11191, intensity: 3115.0, mobility: 1.220"""	-0.599078	0.278138	0.955517	HEEERHVIPESSTVYES	generic|sp_Q70KF4_CMYA5_MOUSE_REVERSED	|generic|tr_E9QLJ0_E9QLJ0_MOUSE_REVERSED|
"""index: 9599, intensity: 3294.0, mobility: 1.048"""	-0.599149	0.27842	0.955517	NEDKMEVINLQLKELAEKMMD	generic|sp_Q9CWS0_DDAH1_MOUSE_REVERSED	|generic|tr_Q3UF01_Q3UF01_MOUSE_REVERSED|
"""index: 14031, intensity: 4130.0, mobility: 1.091"""	-0.599179	0.278702	0.955517	NRPDHAAQGWSSSRPASCSRGRSNPNQTQWG	generic|IP_1006056_TX=10090_REVERSED|
"""index: 22577, intensity: 29451.0, mobility: 0.962"""	-0.599264	0.278827	0.955517	KMVLLEVEMLCLLQIK	generic|tr_E9Q5I9_E9Q5I9_MOUSE__chr7_1_140882481_140882570_ENSMUST00000166889__II_876918_REVERSED|
"""index: 3289, intensity: 3546.0, mobility: 0.867"""	-0.599403	0.27903	0.955517	MLKTTATMMT	generic|IP_1008346_TX=10090_REVERSED|
"""index: 12795, intensity: 3531.0, mobility: 0.893"""	-0.599576	0.279312	0.955517	YTDMVPKFHHFKSDQLL	generic|tr_Q8BMP2_Q8BMP2_MOUSE__chr12_1_40779168_40779227_ENSMUST00000222287__II_3471807_REVERSED	|generic|sp_P59764_DOCK4_MOUSE__chr12_1_40779168_40779227_ENSMUST00000222287__II_3471803_REVERSED	|generic|sp_P59764-2_DOCK4_MOUSE__chr12_1_40779168_40779227_ENSMUST00000222287__II_3471803_REVERSED	|generic|tr_A0A1Y7VLY2_A0A1Y7VLY2_MOUSE__chr12_1_40779168_40779227_ENSMUST00000222287__II_3471803_REVERSED|
"""index: 1508, intensity: 2880.0, mobility: 0.817"""	-0.599622	0.279594	0.955517	INNRTAAQQAHWWA	generic|IP_879652_TX=10090_REVERSED|
"""index: 19473, intensity: 3630.0, mobility: 0.845"""	-0.599691	0.279718	0.955517	STINLVTYL	generic|tr_Q8VF02_Q8VF02_MOUSE__II_3499108_REVERSED|
"""index: 9652, intensity: 3216.0, mobility: 0.875"""	-0.599921	0.279764	0.955517	FMILELSPI	generic|IP_968538_TX=10090_REVERSED|
"""index: 6928, intensity: 4723.0, mobility: 0.861"""	-0.60013	0.279966	0.955517	ELQESDERL	generic|sp_Q3UHA3_SPTCS_MOUSE__II_1052887_REVERSED	|generic|sp_Q3UHA3-2_SPTCS_MOUSE__II_1000971_REVERSED|
"""index: 3410, intensity: 3255.0, mobility: 0.972"""	-0.600203	0.28009	0.955517	DWEVKTAWAGPE	generic|tr_Q8C2A6_Q8C2A6_MOUSE_REVERSED	|generic|sp_P70387_HFE_MOUSE_REVERSED	|generic|tr_Q5SZ87_Q5SZ87_MOUSE_REVERSED|
"""index: 13770, intensity: 4542.0, mobility: 1.008"""	-0.60058	0.280214	0.955517	WSFWNQAEQRK	generic|tr_A2APM2_A2APM2_MOUSE__chr2_-1_102865277_102865444_ENSMUST00000124624_REVERSED	|generic|sp_P15379_CD44_MOUSE__chr2_-1_102865277_102865444_ENSMUST00000124624_REVERSED	|generic|sp_P15379-7_CD44_MOUSE__chr2_-1_102865277_102865444_ENSMUST00000124624_REVERSED	|generic|sp_P15379-12_CD44_MOUSE__chr2_-1_102865277_102865444_ENSMUST00000124624_REVERSED	|generic|sp_P15379-13_CD44_MOUSE__chr2_-1_102865277_102865444_ENSMUST00000124624_REVERSED|
"""index: 22371, intensity: 3790.0, mobility: 0.944"""	-0.600735	0.280416	0.955517	LNNKIVETRH	generic|II_966395_TX=10090_REVERSED	|generic|sp_Q8BT60_CPNE3_MOUSE_REVERSED	|generic|tr_Q3UJS6_Q3UJS6_MOUSE_REVERSED|
"""index: 14538, intensity: 3133.0, mobility: 1.130"""	-0.60087	0.280539	0.955517	NQAEWNFGIANLNRYTELMVHKYLKKQ	generic|tr_A4QPE7_A4QPE7_MOUSE_REVERSED	|generic|tr_A0A1Y7VN06_A0A1Y7VN06_MOUSE_REVERSED	|generic|tr_K7N6H3_K7N6H3_MOUSE_REVERSED|
"""index: 26444, intensity: 3394.0, mobility: 1.135"""	-0.601094	0.280662	0.955517	FSPLRLLDEQLMSVHSQKHATPIKQTLSILFLVR	generic|tr_A0A1D5RLV3_A0A1D5RLV3_MOUSE__chr1_1_66468450_66468542_ENSMUST00000114008_REVERSED	|generic|sp_Q8BLN6_UNC80_MOUSE__chr1_1_66468450_66468542_ENSMUST00000114008_REVERSED	|generic|tr_B8XCJ6_B8XCJ6_MOUSE__chr1_1_66468450_66468542_ENSMUST00000114008_REVERSED|
"""index: 6877, intensity: 6519.0, mobility: 0.972"""	-0.601269	0.280943	0.955517	SNITAPAEFSKIPELSVASHFAISRGYTIVLIEGEPI	generic|tr_B2RUC7_B2RUC7_MOUSE_REVERSED|
"""index: 22381, intensity: 722082.0, mobility: 0.880"""	-0.601559	0.281224	0.955517	MIILLNGTVTLIYMFLF	generic|tr_B9EJ38_B9EJ38_MOUSE_REVERSED|
"""index: 8314, intensity: 7196.0, mobility: 1.031"""	-0.60161	0.281268	0.955517	PSYKQNLDSDVKRLLEQADKMDKHFQHYDEMYKLHSEECIL	generic|tr_Q6PG96_Q6PG96_MOUSE__II_3486491_REVERSED	|generic|tr_G5E898_G5E898_MOUSE_REVERSED	|generic|sp_Q9R269_PEPL_MOUSE_REVERSED|
"""index: 16362, intensity: 4155.0, mobility: 1.146"""	-0.601976	0.281469	0.955517	RMWMVWVPKPYFGSVHCVLQRHGHASSPVSSL	generic|tr_Q7TMK5_Q7TMK5_MOUSE__II_982376_REVERSED	|generic|tr_A0A0R4J090_A0A0R4J090_MOUSE__II_982376_REVERSED	|generic|tr_E9Q395_E9Q395_MOUSE__II_982376_REVERSED	|generic|II_982366_TX=10090_REVERSED|
"""index: 17969, intensity: 10718.0, mobility: 1.013"""	-0.602144	0.281556	0.955517	RAAWLRGSARL	generic|chrX_1_7648598_7648891_ENSMUST00000069520__IP_837959_TX=10090_REVERSED|
"""index: 26114, intensity: 3751.0, mobility: 1.076"""	-0.602241	0.281556	0.955517	GPSKPVLKLINMLKKKWFAEMGVLQLL	generic|chr6_1_58870159_58873783_ENSMUST00000031823__IP_920003_TX=10090_REVERSED	|generic|chr6_1_58868760_58873783_ENSMUST00000031823__IP_920003_TX=10090_REVERSED|
"""index: 3286, intensity: 3240.0, mobility: 0.957"""	-0.602894	0.281678	0.955517	NHFPKMVEIMS	generic|IP_892739_TX=10090_REVERSED|
"""index: 13874, intensity: 3925.0, mobility: 0.861"""	-0.603105	0.281958	0.955517	FIETGILMAEQFCFAGVPLIMFA	generic|IP_826434_TX=10090_REVERSED|
"""index: 5194, intensity: 3175.0, mobility: 0.889"""	-0.603185	0.282238	0.955517	PCSPQGMHMSPHNNAYLSALHKL	generic|sp_O89001_CBPD_MOUSE_REVERSED|
"""index: 14760, intensity: 3222.0, mobility: 0.973"""	-0.603376	0.282438	0.955517	LMKIVQAYEQGDEKFVLE	generic|sp_Q8BMJ3_IF1AX_MOUSE_REVERSED	|generic|tr_A0A494BB95_A0A494BB95_MOUSE_REVERSED	|generic|tr_Q4FJR7_Q4FJR7_MOUSE_REVERSED	|generic|tr_Q3UC76_Q3UC76_MOUSE_REVERSED|
"""index: 12162, intensity: 2796.0, mobility: 0.926"""	-0.603587	0.28256	0.955517	LCGLLTAPSLEP	generic|IP_978560_TX=10090_REVERSED|
"""index: 10473, intensity: 3553.0, mobility: 0.911"""	-0.603922	0.28284	0.955517	DWGARAQELSP	generic|IP_1137932_TX=10090_REVERSED|
"""index: 10060, intensity: 2719.0, mobility: 1.156"""	-0.603989	0.283119	0.955517	TPSNNDRIQRSSHMRVKRSTFGMWLERVMTC	generic|IP_862576_TX=10090_REVERSED|
"""index: 2325, intensity: 2799.0, mobility: 1.175"""	-0.604024	0.283399	0.955517	LVFMIFGISMPNKYFY	generic|IP_3486038_TX=10090_REVERSED|
"""index: 5628, intensity: 3516.0, mobility: 0.907"""	-0.604068	0.28352	0.955517	IVPAQGENRAR	generic|IP_903297_TX=10090_REVERSED|
"""index: 11235, intensity: 2622.0, mobility: 1.099"""	-0.604645	0.283799	0.955517	RETGTVMAVASWAVSAASPFFLGCKPLRH	generic|chr15_1_38949404_38949511_ENSMUST00000163313_REVERSED|
"""index: 1735, intensity: 2567.0, mobility: 0.809"""	-0.604865	0.28404	0.955517	STSQLGPTR	generic|IP_994514_TX=10090_REVERSED	|generic|II_994520_TX=10090_REVERSED	|generic|IP_994524_TX=10090_REVERSED	|generic|IP_994522_TX=10090_REVERSED|
"""index: 8943, intensity: 3896.0, mobility: 1.069"""	-0.605077	0.28404	0.955517	FQLVQLGLMEAQQPTRDYYTIVLANDKQPA	generic|tr_F8WHU9_F8WHU9_MOUSE__II_850742_REVERSED|
"""index: 9528, intensity: 7872.0, mobility: 1.040"""	-0.605253	0.284319	0.955517	KMKDMQRLLKEKRAERDHHLISMREAADMVFFIDHIGYLAA	generic|tr_Q7TSU8_Q7TSU8_MOUSE__chr7_1_118730689_118730745_ENSMUST00000149056__II_881620_REVERSED	|generic|sp_Q7TSH4_CP110_MOUSE__chr7_1_118730689_118730745_ENSMUST00000149056__II_881615_REVERSED	|generic|tr_A0A140LJ44_A0A140LJ44_MOUSE__chr7_1_118730689_118730745_ENSMUST00000149056__II_881615_REVERSED	|generic|tr_A0A140LIP6_A0A140LIP6_MOUSE__chr7_1_118730689_118730745_ENSMUST00000149056__II_881615_REVERSED|
"""index: 14152, intensity: 10032.0, mobility: 0.830"""	-0.605254	0.28436	0.955517	DATLAAEDEEESPESPVKGETSDPI	generic|tr_B2RWW9_B2RWW9_MOUSE__II_954585_REVERSED	|generic|tr_A0A2I3BQG2_A0A2I3BQG2_MOUSE__II_954589_REVERSED	|generic|tr_B7ZCC2_B7ZCC2_MOUSE__II_954589_REVERSED|
"""index: 15786, intensity: 4735.0, mobility: 1.173"""	-0.605717	0.284639	0.955517	MKEPITKLFEPKQKEFDPNYCLMILQMRT	generic|sp_P10649_GSTM1_MOUSE_REVERSED|
"""index: 2446, intensity: 3103.0, mobility: 0.800"""	-0.605748	0.284918	0.955517	VNVTKADNWINRRYLE	generic|tr_A0A0R4J0B7_A0A0R4J0B7_MOUSE__chr5_-1_92303662_92303766_ENSMUST00000202604__II_942796_REVERSED	|generic|tr_A0A0J9YV20_A0A0J9YV20_MOUSE__chr5_-1_92303662_92303766_ENSMUST00000202604__II_942796_REVERSED	|generic|sp_Q80UZ2_SDA1_MOUSE__chr5_-1_92303662_92303766_ENSMUST00000202604__II_942796_REVERSED	|generic|sp_Q80UZ2-2_SDA1_MOUSE__chr5_-1_92303662_92303766_ENSMUST00000202604__II_942796_REVERSED	|generic|sp_Q80UZ2-3_SDA1_MOUSE__chr5_-1_92301803_92301883_ENSMUST00000202604__II_942796_REVERSED|
"""index: 11350, intensity: 2543.0, mobility: 0.788"""	-0.605766	0.285157	0.955517	PSVALQLITGNKID	generic|sp_Q8BHL5_ELMO2_MOUSE__chr2_-1_165311619_165311786_ENSMUST00000126318_REVERSED	|generic|sp_Q8BHL5-2_ELMO2_MOUSE__chr2_-1_165311619_165311786_ENSMUST00000126318_REVERSED	|generic|sp_Q8BHL5-3_ELMO2_MOUSE__chr2_-1_165311619_165311786_ENSMUST00000126318_REVERSED	|generic|tr_Q5GMG0_Q5GMG0_MOUSE__chr2_-1_165315994_165316029_ENSMUST00000126318_REVERSED|
"""index: 16853, intensity: 2765.0, mobility: 1.132"""	-0.606218	0.285157	0.955517	ELSSQETVSQLNLRGWDYGDNLESTHLWSDT	generic|sp_Q3UM18_LSG1_MOUSE__chr16_-1_30582527_30582607_ENSMUST00000144666__II_1077000_REVERSED	|generic|sp_Q3UM18-2_LSG1_MOUSE__chr16_-1_30582527_30582607_ENSMUST00000144666__II_1077000_REVERSED	|generic|II_1077013_TX=10090_REVERSED	|generic|II_1077008_TX=10090_REVERSED|
"""index: 2265, intensity: 23696.0, mobility: 0.765"""	-0.606571	0.285356	0.955517	DERDQDEGLARKG	generic|IP_1015090_TX=10090_REVERSED|
"""index: 6121, intensity: 5929.0, mobility: 0.956"""	-0.60693	0.285635	0.955517	HVTVKHTQSCKREETNFMLSAPMSSGSPNE	generic|II_1045685_TX=10090_REVERSED	|generic|tr_S4R1Q8_S4R1Q8_MOUSE_REVERSED	|generic|sp_Q8K4S1_PLCE1_MOUSE_REVERSED	|generic|tr_B7ZNH9_B7ZNH9_MOUSE_REVERSED|
"""index: 6454, intensity: 5746.0, mobility: 0.992"""	-0.606976	0.285913	0.955517	YDLNLKMGCSIVVSNPKRALHD	generic|IP_3463161_TX=10090_REVERSED|
"""index: 13853, intensity: 3336.0, mobility: 0.936"""	-0.607091	0.286112	0.955517	VLDRVMAKGAEEASIAASEPK	generic|tr_E9PU96_E9PU96_MOUSE__II_1073843_REVERSED|
"""index: 19829, intensity: 3954.0, mobility: 1.067"""	-0.607267	0.286151	0.955517	VRANDQDMNYAFDGVHLVADFMGQQTDR	generic|sp_Q8BX37_ACP7_MOUSE_REVERSED	|generic|tr_B2RRA7_B2RRA7_MOUSE_REVERSED|
"""index: 1996, intensity: 3167.0, mobility: 0.917"""	-0.607584	0.286429	0.955517	AMSVVRQVQHS	generic|tr_E9Q368_E9Q368_MOUSE_REVERSED|
"""index: 2867, intensity: 3420.0, mobility: 0.838"""	-0.607634	0.286628	0.955517	LDLFAPVRILEVPPPDMSTFMK	generic|tr_Q3TW27_Q3TW27_MOUSE__chr2_1_174425183_174425257_ENSMUST00000139390_REVERSED	|generic|sp_Q922L6_NELFD_MOUSE__chr2_1_174425183_174425257_ENSMUST00000139390_REVERSED|
"""index: 15422, intensity: 2781.0, mobility: 1.186"""	-0.607868	0.286667	0.955517	EELDNLKNRADKLAHE	generic|sp_K22E_HUMAN__REVERSED|
"""index: 8463, intensity: 5639.0, mobility: 0.843"""	-0.608413	0.286944	0.955517	LDPEEELDHLQLHKQLNQGE	generic|tr_Q684Q4_Q684Q4_MOUSE_REVERSED	|generic|tr_Q3V1R8_Q3V1R8_MOUSE_REVERSED	|generic|sp_Q08890_IDS_MOUSE_REVERSED|
"""index: 4635, intensity: 3658.0, mobility: 0.965"""	-0.608811	0.287142	0.955517	LRHVESEHCRL	generic|tr_E6Y2W7_E6Y2W7_MOUSE__II_918906_REVERSED	|generic|tr_E9QP94_E9QP94_MOUSE__II_918906_REVERSED	|generic|tr_E6Y2W6_E6Y2W6_MOUSE__II_918906_REVERSED	|generic|tr_D3Z165_D3Z165_MOUSE__II_918906_REVERSED	|generic|tr_F6VCV9_F6VCV9_MOUSE__II_918906_REVERSED	|generic|sp_Q3TVA9-2_CC136_MOUSE__II_918906_REVERSED	|generic|sp_Q3TVA9_CC136_MOUSE_REVERSED|
"""index: 4069, intensity: 2928.0, mobility: 1.010"""	-0.608913	0.28742	0.955517	ESCKYPEKGTHYMQHISLSGKQTFSK	generic|tr_B9EIT4_B9EIT4_MOUSE_REVERSED	|generic|tr_E9Q6M3_E9Q6M3_MOUSE_REVERSED|
"""index: 3277, intensity: 27973.0, mobility: 0.833"""	-0.608929	0.287698	0.955517	TSSTLLAWRSVGGQRI	generic|chr3_1_96188142_96188423_ENSMUST00000133665_REVERSED|
"""index: 3189, intensity: 262455.0, mobility: 0.911"""	-0.608991	0.287816	0.955517	APHAAPLGRQHG	generic|chr6_-1_24664528_24664743_ENSMUST00000031695_REVERSED|
"""index: 19140, intensity: 5623.0, mobility: 1.019"""	-0.60942	0.287933	0.955517	YLGHRSLRHK	generic|IP_3493524_TX=10090_REVERSED|
"""index: 16053, intensity: 2509.0, mobility: 0.826"""	-0.609612	0.288211	0.955517	RFAKWCTVEEEVQER	generic|IP_924287_TX=10090_REVERSED|
"""index: 11212, intensity: 3770.0, mobility: 1.034"""	-0.609721	0.288248	0.955517	PTPLNNYHAEQGELLSRYTAIEQELRS	generic|sp_P19001_K1C19_MOUSE_REVERSED|
"""index: 13765, intensity: 4012.0, mobility: 0.915"""	-0.610348	0.288525	0.955517	DALYRQIMEEQYQHRHGMKL	generic|sp_B2RUR8_OTU7B_MOUSE_REVERSED|
"""index: 17164, intensity: 2990.0, mobility: 1.037"""	-0.610487	0.288643	0.955517	LAEPHSLASTFRLSSEGVMIYRWSTNYVSVGKIKPDEN	generic|tr_Q9CYK9_Q9CYK9_MOUSE_REVERSED|
"""index: 11298, intensity: 4443.0, mobility: 0.920"""	-0.61075	0.28884	0.955517	GISRFDVALARADFFGTGGSAHLM	generic|sp_Q9DBX7_HEYL_MOUSE_REVERSED|
"""index: 10942, intensity: 4548.0, mobility: 0.847"""	-0.610813	0.289037	0.955517	TENQELDKRFCKHKLNG	generic|tr_Q3UQV9_Q3UQV9_MOUSE__II_1007735_REVERSED	|generic|sp_Q62205_SCN9A_MOUSE__II_1007735_REVERSED	|generic|tr_A0A0R5RP26_A0A0R5RP26_MOUSE__II_1007735_REVERSED	|generic|tr_F8VPQ7_F8VPQ7_MOUSE__II_1007735_REVERSED	|generic|tr_E9PW82_E9PW82_MOUSE__II_1007735_REVERSED	|generic|tr_B2RY06_B2RY06_MOUSE__II_1007735_REVERSED	|generic|tr_B7ZWN0_B7ZWN0_MOUSE__II_1007735_REVERSED	|generic|tr_A0A0R5RP35_A0A0R5RP35_MOUSE__II_1007735_REVERSED	|generic|tr_B1AYL0_B1AYL0_MOUSE__II_1007735_REVERSED|
"""index: 2444, intensity: 2627.0, mobility: 0.784"""	-0.610907	0.289233	0.955517	DKVIPPLS	generic|sp_REF_HEVBR__REVERSED|
"""index: 13498, intensity: 2708.0, mobility: 1.037"""	-0.610948	0.28935	0.955517	AGTLSHTAMYENTYLVQMLDNIFKQPKSKNCRAIQWREIT	generic|sp_Q6PFX2_BEND6_MOUSE_REVERSED	|generic|sp_Q6PFX2-2_BEND6_MOUSE_REVERSED	|generic|sp_Q6PFX2-3_BEND6_MOUSE_REVERSED|
"""index: 12315, intensity: 2690.0, mobility: 1.007"""	-0.611462	0.289466	0.955517	IKEACTRNEGLNC	generic|sp_A2ARV4_LRP2_MOUSE_REVERSED|
"""index: 3150, intensity: 2611.0, mobility: 0.796"""	-0.611914	0.289743	0.955517	QPLPQTKC	generic|II_963884_TX=10090_REVERSED	|generic|sp_Q9Z0J1_RECK_MOUSE_REVERSED	|generic|tr_A2RSP9_A2RSP9_MOUSE_REVERSED|
"""index: 6735, intensity: 7087.0, mobility: 1.140"""	-0.611971	0.289939	0.955517	RYTMHAETTLIVCLTRKMTFTFHTVCVVVLLSLEKFSKR	generic|IP_3497323_TX=10090_REVERSED|
"""index: 11487, intensity: 2610.0, mobility: 0.985"""	-0.612024	0.290216	0.955517	TLSVEMQAPESKA	generic|sp_Q8VIG1_REST_MOUSE_REVERSED|
"""index: 26320, intensity: 21218.0, mobility: 1.055"""	-0.612223	0.290412	0.955517	PRQLLDQWLAKVFLLCFLQKCHKPHQKEWIM	generic|IP_987517_TX=10090_REVERSED|
"""index: 15857, intensity: 3720.0, mobility: 0.898"""	-0.61223	0.290688	0.955517	EQRTSFSDLPFELHPTSGFQLA	generic|sp_Q70UZ7_VWA2_MOUSE_REVERSED	|generic|tr_Q8CE01_Q8CE01_MOUSE_REVERSED|
"""index: 15624, intensity: 4053.0, mobility: 0.942"""	-0.612368	0.290804	0.955517	LDKARTEKW	generic|IP_1092797_TX=10090_REVERSED|
"""index: 23066, intensity: 40311.0, mobility: 1.078"""	-0.612662	0.290839	0.955517	SGGGYSGGGGSSGGYSGGGGSSGGYSGGGSSGGYSGGHSGGGRGGGGGSS	generic|tr_A2A513_A2A513_MOUSE_REVERSED|
"""index: 13041, intensity: 3457.0, mobility: 0.935"""	-0.613096	0.291034	0.955517	TLIVCPFLKEIMREIMGNEILPVG	generic|sp_O35595_PTC2_MOUSE__II_961613_REVERSED	|generic|tr_D6RG83_D6RG83_MOUSE_REVERSED|
"""index: 16752, intensity: 5050.0, mobility: 0.874"""	-0.613206	0.29123	0.955517	QPHILVFLSVLWVFLCVN	generic|IP_1020254_TX=10090_REVERSED|
"""index: 14452, intensity: 3328.0, mobility: 1.104"""	-0.613215	0.291506	0.955517	DNMQQTAEPNDRTLLCMLQRVEERIA	generic|tr_A2VCS3_A2VCS3_MOUSE_REVERSED	|generic|tr_Z4YMA7_Z4YMA7_MOUSE_REVERSED	|generic|sp_A2AN08_UBR4_MOUSE__chr4_1_139478963_139479064_ENSMUST00000145273_REVERSED	|generic|sp_A2AN08-2_UBR4_MOUSE__chr4_1_139478963_139479064_ENSMUST00000145273_REVERSED	|generic|sp_A2AN08-3_UBR4_MOUSE__chr4_1_139478963_139479064_ENSMUST00000145273_REVERSED	|generic|sp_A2AN08-5_UBR4_MOUSE__chr4_1_139478963_139479064_ENSMUST00000145273_REVERSED|
"""index: 9143, intensity: 4696.0, mobility: 0.866"""	-0.613247	0.29154	0.955517	IEEYHNMLKERES	generic|sp_Q6P1E8_EFCB6_MOUSE__chr15_-1_83867049_83867171_ENSMUST00000143592_REVERSED	|generic|sp_Q6P1E8-3_EFCB6_MOUSE__chr15_-1_83867049_83867171_ENSMUST00000143592_REVERSED	|generic|sp_Q6P1E8-4_EFCB6_MOUSE__chr15_-1_83867049_83867171_ENSMUST00000143592_REVERSED|
"""index: 6960, intensity: 2715.0, mobility: 1.131"""	-0.613868	0.291816	0.955517	VCTFIFDLKLDMES	generic|tr_E9Q1L5_E9Q1L5_MOUSE__chr16_1_56184156_56184194_ENSMUST00000200714__II_3481282_REVERSED	|generic|sp_Q8BUH8_SENP7_MOUSE__chr16_1_56184156_56184194_ENSMUST00000200714__II_1078106_REVERSED|
"""index: 3186, intensity: 2739.0, mobility: 0.817"""	-0.61411	0.291931	0.955517	MVGNWIFF	generic|IP_1113432_TX=10090_REVERSED|
"""index: 1771, intensity: 2663.0, mobility: 0.862"""	-0.614571	0.291999	0.955517	GFDPNGSAHHCFAATTRQT	generic|IP_856597_TX=10090_REVERSED|
"""index: 10264, intensity: 3091.0, mobility: 0.937"""	-0.614815	0.291999	0.955517	SSLTTTTNPIRRMHALRTCDSAW	generic|IP_898725_TX=10090_REVERSED|
"""index: 9000, intensity: 14077.0, mobility: 0.922"""	-0.615202	0.292194	0.955517	ISSLDKFRHKYELSHV	generic|tr_Q542M5_Q542M5_MOUSE__chr13_-1_12440845_12440946_ENSMUST00000133143__II_1110034_REVERSED	|generic|tr_A8DIL0_A8DIL0_MOUSE__chr13_-1_12440845_12440946_ENSMUST00000133143__II_1110034_REVERSED	|generic|tr_Q3U2W5_Q3U2W5_MOUSE__chr13_-1_12440845_12440946_ENSMUST00000133143__II_1110034_REVERSED	|generic|tr_Q8C6H0_Q8C6H0_MOUSE__chr13_-1_12440845_12440946_ENSMUST00000133143__II_1110034_REVERSED|
"""index: 22537, intensity: 19090.0, mobility: 0.863"""	-0.615607	0.292341	0.955517	LILHVNLGGQLVKFECYS	generic|IP_1089085_TX=10090_REVERSED|
"""index: 13803, intensity: 3360.0, mobility: 0.972"""	-0.615614	0.292341	0.955517	VEEHTKAPVYQSSLTKKLSSNES	generic|tr_Q8CIA8_Q8CIA8_MOUSE__II_3499897_REVERSED	|generic|tr_A0A0R4J0S7_A0A0R4J0S7_MOUSE__II_3506002_REVERSED	|generic|tr_A0A1L1SVG0_A0A1L1SVG0_MOUSE__II_3506002_REVERSED	|generic|tr_A0A1L1STY4_A0A1L1STY4_MOUSE__II_3499897_REVERSED	|generic|sp_Q8CGB3_UACA_MOUSE_REVERSED	|generic|sp_Q8CGB3-2_UACA_MOUSE_REVERSED	|generic|sp_Q8CGB3-3_UACA_MOUSE_REVERSED|
"""index: 4111, intensity: 2826.0, mobility: 0.914"""	-0.616006	0.292536	0.955517	PSQSLDKEESATARAQAEQAPGSSHDGP	generic|tr_A0A1B0GT88_A0A1B0GT88_MOUSE__chr19_-1_5687560_5687589_ENSMUST00000113615_REVERSED|
"""index: 8752, intensity: 8681.0, mobility: 0.975"""	-0.616391	0.29273	0.955517	HAPPPPPPPPPLPPPMPFGPQPPP	generic|sp_Q8CFT2_SET1B_MOUSE__chr5_1_123144210_123144356_ENSMUST00000100731_REVERSED	|generic|sp_Q8CFT2-2_SET1B_MOUSE__chr5_1_123144210_123144356_ENSMUST00000100731_REVERSED|
"""index: 4387, intensity: 3447.0, mobility: 1.103"""	-0.616543	0.292924	0.955517	RKRRKRKRRERRRKMRERKKRERRRKKMKERRKRRKRRRERRRKMKKRR	generic|IP_855666_TX=10090_REVERSED|
"""index: 6212, intensity: 3431.0, mobility: 0.847"""	-0.616611	0.293118	0.955517	DGTQLQQKEHSKALKEAAAIPCGSLSR	generic|tr_F7CGS5_F7CGS5_MOUSE__chr2_1_181810359_181810403_ENSMUST00000130079__II_992985_REVERSED	|generic|sp_Q8CFC2_MYT1_MOUSE__chr2_1_181810359_181810403_ENSMUST00000130079__II_992985_REVERSED	|generic|sp_Q8CFC2-2_MYT1_MOUSE__chr2_1_181810359_181810403_ENSMUST00000130079__IP_992979_REVERSED	|generic|tr_B0R0C1_B0R0C1_MOUSE__chr2_1_181810359_181810403_ENSMUST00000130079__II_992985_REVERSED	|generic|tr_F6SWU2_F6SWU2_MOUSE__chr2_1_181810359_181810403_ENSMUST00000130079__II_992988_REVERSED	|generic|II_992963_TX=10090_REVERSED	|generic|tr_Q3UXY0_Q3UXY0_MOUSE__chr2_1_181810359_181810403_ENSMUST00000130079_REVERSED|
"""index: 24205, intensity: 5637.0, mobility: 1.110"""	-0.616639	0.293392	0.955517	HSFLERASTDHCTIRTGRVSTTVFYLV	generic|tr_Q3U185_Q3U185_MOUSE_REVERSED	|generic|tr_Q3U217_Q3U217_MOUSE_REVERSED	|generic|tr_A0A0R4J289_A0A0R4J289_MOUSE_REVERSED	|generic|sp_P35383_P2RY2_MOUSE_REVERSED|
"""index: 11085, intensity: 5673.0, mobility: 0.984"""	-0.616763	0.293666	0.955517	VYKEVSSGIGSTTGNGDKLYNLDKGIEITTHNSIC	generic|chr2_1_65717601_65717885_ENSMUST00000202508__II_1007876_TX=10090_REVERSED	|generic|sp_B1AWN6_SCN2A_MOUSE__chr15_1_100970239_100970271_ENSMUST00000202971__II_1007876_REVERSED	|generic|tr_A0A5H1ZRM8_A0A5H1ZRM8_MOUSE__chr15_1_100970239_100970271_ENSMUST00000202971__II_1007876_REVERSED	|generic|tr_A0A0R5RP28_A0A0R5RP28_MOUSE__chr15_1_100970239_100970271_ENSMUST00000202971__II_1007876_REVERSED	|generic|tr_A0A0J9YTX0_A0A0J9YTX0_MOUSE__II_1007876_REVERSED	|generic|tr_A9JQD3_A9JQD3_MOUSE__II_1007876_REVERSED	|generic|tr_A0A0R5RP29_A0A0R5RP29_MOUSE__chr15_1_100970239_100970271_ENSMUST00000202971__II_1007876_REVERSED|
"""index: 2599, intensity: 2784.0, mobility: 0.800"""	-0.616982	0.293892	0.955517	PAQPPLLM	generic|chr9_1_21637291_21637326_ENSMUST00000034707__IP_851980_TX=10090_REVERSED|
"""index: 9765, intensity: 3188.0, mobility: 0.935"""	-0.616983	0.293892	0.955517	LNSCTFSHFQKMPKRRNAETRSWHSHHLR	generic|IP_1053011_TX=10090_REVERSED	|generic|IP_1053001_TX=10090_REVERSED|
"""index: 17513, intensity: 2901.0, mobility: 0.739"""	-0.617302	0.294005	0.955517	EGSTSSSD	generic|sp_Q9CWV4_MAGBG_MOUSE_REVERSED|
"""index: 11234, intensity: 2904.0, mobility: 0.780"""	-0.617545	0.294279	0.955517	LAVAAGLIAPPGPPGP	generic|tr_A2AJY5_A2AJY5_MOUSE_REVERSED	|generic|tr_A2AJY2_A2AJY2_MOUSE_REVERSED	|generic|sp_O35206_COFA1_MOUSE_REVERSED|
"""index: 10057, intensity: 4958.0, mobility: 1.023"""	-0.617693	0.294552	0.955517	DRTQHWRPELVALAVYLFGSLGLFSLGQSREQLAS	generic|tr_F7A0T4_F7A0T4_MOUSE_REVERSED|
"""index: 14605, intensity: 3905.0, mobility: 1.108"""	-0.617746	0.294826	0.955517	EGTHVRLHIRLDSSQSFGKGCEYCQYP	generic|sp_P24399_ZN239_MOUSE_REVERSED|
"""index: 8891, intensity: 4081.0, mobility: 1.022"""	-0.617774	0.294938	0.955517	MKEEGDIVVFQLQQLQLGLFE	generic|chr1_-1_58534578_58535518_ENSMUST00000097724__IP_1038867_TX=10090_REVERSED|
"""index: 11019, intensity: 2922.0, mobility: 1.119"""	-0.617913	0.295212	0.955517	TPGPSCLYTSLLNNSVLLVSASMLVTAQPE	generic|IP_1136061_TX=10090_REVERSED|
"""index: 11848, intensity: 2808.0, mobility: 0.911"""	-0.618032	0.295486	0.955517	NTNSFVLTLSQ	generic|chr3_1_60613345_60615731_ENSMUST00000192807__IP_984015_TX=10090_REVERSED|
"""index: 1946, intensity: 3369.0, mobility: 0.741"""	-0.618225	0.295678	0.955517	YGIVYGRSLQKR	generic|IP_1105748_TX=10090_REVERSED|
"""index: 14230, intensity: 5288.0, mobility: 1.077"""	-0.618295	0.295952	0.955517	PRKISYSKDQEQLYSVFHIWVNDKSW	generic|IP_1089205_TX=10090_REVERSED|
"""index: 8720, intensity: 4294.0, mobility: 1.039"""	-0.6184	0.296225	0.955517	NEQEEQLKQKELELQELKQQRKLLEIELDSKKKQAEEEKQ	generic|tr_H3BLM7_H3BLM7_MOUSE__chr2_1_3779522_3779617_ENSMUST00000177125__II_1015499_REVERSED	|generic|sp_Q3TGF2_F107B_MOUSE__chr2_1_3779522_3779617_ENSMUST00000177125__II_1015499_REVERSED	|generic|tr_A0A2I3BR29_A0A2I3BR29_MOUSE__chr2_1_3779522_3779617_ENSMUST00000177125_REVERSED	|generic|tr_H9H9T1_H9H9T1_MOUSE__chr2_1_3779522_3779617_ENSMUST00000177125_REVERSED|
"""index: 25700, intensity: 11901.0, mobility: 1.437"""	-0.618714	0.296418	0.955517	LPLPRRRLLRKT	generic|IP_3505138_TX=10090_REVERSED|
"""index: 18862, intensity: 2694.0, mobility: 1.056"""	-0.618916	0.29661	0.955517	MKRMELKMWL	generic|chr6_1_83979685_83979747_ENSMUST00000204751_REVERSED|
"""index: 12934, intensity: 5349.0, mobility: 0.941"""	-0.618937	0.296884	0.955517	LSSDLSNLFMNVLRNEKE	generic|IP_3460221_TX=10090_REVERSED|
"""index: 17998, intensity: 2651.0, mobility: 1.082"""	-0.618994	0.297157	0.955517	PGAMPAEVPDARTIHEWHQSPAW	generic|tr_E9Q0I4_E9Q0I4_MOUSE__II_921475_REVERSED	|generic|sp_Q8CG65_SSPO_MOUSE__II_921472_REVERSED	|generic|tr_A0A1D5RLZ9_A0A1D5RLZ9_MOUSE__II_921475_REVERSED	|generic|tr_Q8CG66_Q8CG66_MOUSE_REVERSED|
"""index: 4796, intensity: 2665.0, mobility: 0.994"""	-0.619001	0.297349	0.955517	KALLQAREESLTNKEHLAEQLIDMQAEQ	generic|tr_F6XLV1_F6XLV1_MOUSE_REVERSED|
"""index: 15429, intensity: 15928.0, mobility: 0.935"""	-0.619283	0.297622	0.955517	YRQWLQLL	generic|tr_A0A1L1STC6_A0A1L1STC6_MOUSE__chr10_-1_5368188_5368301_ENSMUST00000215887_REVERSED	|generic|sp_Q6ZWR6_SYNE1_MOUSE__chr10_-1_5368188_5368301_ENSMUST00000215887_REVERSED	|generic|sp_Q6ZWR6-4_SYNE1_MOUSE__chr10_-1_5368188_5368301_ENSMUST00000215887_REVERSED|
"""index: 16932, intensity: 14516.0, mobility: 1.015"""	-0.619285	0.297652	0.955517	YPFAEGCQNIQNRLLIINEI	generic|IP_1149654_TX=10090_REVERSED|
"""index: 2880, intensity: 20854.0, mobility: 0.831"""	-0.62027	0.297681	0.955517	QSLTARVATNISRQHCSC	generic|sp_Q3UGY8_BIG3_MOUSE__chr10_-1_18589581_18589757_ENSMUST00000019999__II_3464775_REVERSED	|generic|tr_A0A1N9M5I8_A0A1N9M5I8_MOUSE_REVERSED|
"""index: 2302, intensity: 4184.0, mobility: 0.883"""	-0.62053	0.297791	0.955517	WHMAYIKALHGRLTRRTRM	generic|tr_Q8BMQ1_Q8BMQ1_MOUSE__chr4_1_155557233_155557277_ENSMUST00000176308__II_906182_REVERSED	|generic|sp_P62880_GBB2_MOUSE__chr4_1_155557206_155557277_ENSMUST00000176308__II_928667_REVERSED	|generic|tr_Q3TQ70_Q3TQ70_MOUSE__chr4_1_155551660_155551725_ENSMUST00000175705__II_951084_REVERSED	|generic|tr_E9QKR0_E9QKR0_MOUSE__chr4_1_155557206_155557277_ENSMUST00000176308__II_928667_REVERSED	|generic|tr_Q3U2F9_Q3U2F9_MOUSE__chr3_-1_32589993_32590058_ENSMUST00000184130__II_988517_REVERSED	|generic|tr_D3YZX3_D3YZX3_MOUSE__chr4_1_155557206_155557277_ENSMUST00000176308__II_928667_REVERSED	|generic|sp_P29387_GBB4_MOUSE__chr3_-1_32589993_32590058_ENSMUST00000184130__II_988517_REVERSED	|generic|tr_D3Z1M1_D3Z1M1_MOUSE__II_928660_REVERSED	|generic|tr_D3Z1T4_D3Z1T4_MOUSE__II_928660_REVERSED	|generic|tr_Q3TY18_Q3TY18_MOUSE__chr3_-1_32589993_32590058_ENSMUST00000184130__II_988517_REVERSED	|generic|tr_Q54AE3_Q54AE3_MOUSE__chr4_1_155557233_155557277_ENSMUST00000176308__II_906182_REVERSED	|generic|II_951086_TX=10090_REVERSED	|generic|tr_H3BLF7_H3BLF7_MOUSE_REVERSED	|generic|tr_H3BKR2_H3BKR2_MOUSE__chr4_1_155551660_155551725_ENSMUST00000175705_REVERSED	|generic|tr_Q3U1B1_Q3U1B1_MOUSE__chr4_1_155551660_155551725_ENSMUST00000175705_REVERSED	|generic|chr4_1_155535379_155535531_ENSMUST00000175688_REVERSED	|generic|tr_A0A0A6YVN9_A0A0A6YVN9_MOUSE__chr3_-1_32591255_32602101_ENSMUST00000193050_REVERSED|
"""index: 4897, intensity: 6627.0, mobility: 0.948"""	-0.6207	0.298064	0.955517	MDPTYNYIRYTLYRKMWRSRQPVARLHQVDPVGCRPIHMI	generic|tr_D3Z705_D3Z705_MOUSE__II_853259_REVERSED	|generic|sp_P34960_MMP12_MOUSE__II_853259_REVERSED	|generic|tr_Q8BJC0_Q8BJC0_MOUSE_REVERSED	|generic|tr_Q3TCW6_Q3TCW6_MOUSE_REVERSED|
"""index: 18342, intensity: 24354.0, mobility: 1.167"""	-0.620869	0.298337	0.955517	QLISDFCSTIKTELFSTYDSELRAWLAPELL	generic|tr_A0A0R4J0W9_A0A0R4J0W9_MOUSE__II_3504550_REVERSED	|generic|sp_Q6DIA2_EX3L4_MOUSE_REVERSED|
"""index: 9877, intensity: 4960.0, mobility: 0.786"""	-0.620971	0.298609	0.955517	FGAAFVKS	generic|tr_A0A2I3BPF4_A0A2I3BPF4_MOUSE_REVERSED	|generic|tr_A8WFQ2_A8WFQ2_MOUSE_REVERSED	|generic|tr_Q8R2B6_Q8R2B6_MOUSE_REVERSED|
"""index: 3425, intensity: 3989.0, mobility: 1.097"""	-0.62098	0.2988	0.955517	MMYLRQPCAGGLRW	generic|IP_1006293_TX=10090_REVERSED|
"""index: 8667, intensity: 3422.0, mobility: 1.051"""	-0.621177	0.298992	0.955517	EPMRHKNLVLFSRVMEKTYEHRFFFQSLIIKGTGSFNFFF	generic|IP_838717_TX=10090_REVERSED|
"""index: 1529, intensity: 3421.0, mobility: 0.842"""	-0.621395	0.299101	0.955517	MITGTMWWALGADHLWSSGSLML	generic|sp_Q91YL7-2_PG2IP_MOUSE_REVERSED|
"""index: 16197, intensity: 3120.0, mobility: 0.951"""	-0.62158	0.299373	0.955517	DTAGPMSLASWLQSVSVSVRID	generic|IP_1123947_TX=10090_REVERSED|
"""index: 20808, intensity: 6050.0, mobility: 0.963"""	-0.621623	0.299564	0.955517	RFDNKRSKW	generic|IP_3461314_TX=10090_REVERSED|
"""index: 8267, intensity: 3826.0, mobility: 0.909"""	-0.621806	0.299837	0.955517	EREGKFEQREQGRAGRKVNEEVGERW	generic|IP_904358_TX=10090_REVERSED|
"""index: 10742, intensity: 3682.0, mobility: 0.910"""	-0.621878	0.300109	0.955517	MTVTQQGTTSISDKFPLIITVQHF	generic|IP_854856_TX=10090_REVERSED|
"""index: 11000, intensity: 3650.0, mobility: 0.804"""	-0.621909	0.300381	0.955517	KPGKGGKAM	generic|tr_D3Z3F9_D3Z3F9_MOUSE_REVERSED	|generic|sp_Q9CQ07_LRC18_MOUSE_REVERSED	|generic|sp_Q9CQ07-2_LRC18_MOUSE_REVERSED	|generic|tr_D3Z3X8_D3Z3X8_MOUSE_REVERSED	|generic|tr_D3Z0P1_D3Z0P1_MOUSE_REVERSED|
"""index: 15484, intensity: 2952.0, mobility: 0.847"""	-0.621923	0.300572	0.955517	ASPATSTSTCPRQQLNIKQTNII	generic|II_3479978_TX=10090_REVERSED|
"""index: 23180, intensity: 83959.0, mobility: 1.107"""	-0.622025	0.30068	0.955517	TIYVIAGLAKLAACCGKGVEGYGCVVVQKGGFMVDTTR	generic|sp_Q80SW1_SAHH2_MOUSE__chr6_1_29886119_29886238_ENSMUST00000149816__II_980202_REVERSED	|generic|II_980203_TX=10090_REVERSED|
"""index: 2985, intensity: 2642.0, mobility: 0.884"""	-0.622321	0.300952	0.955517	VSMEKNTEQD	generic|tr_Q8BP77_Q8BP77_MOUSE_REVERSED|
"""index: 14101, intensity: 4271.0, mobility: 0.812"""	-0.622432	0.301224	0.955517	SSFFYFRF	generic|IP_3454451_TX=10090_REVERSED|
"""index: 9536, intensity: 3352.0, mobility: 0.942"""	-0.622551	0.301497	0.955517	FSRKTLPQMWPYLCSCSTTLESLTSLRR	generic|chr6_-1_124820150_124821210_ENSMUST00000047510_REVERSED|
"""index: 5482, intensity: 3483.0, mobility: 0.801"""	-0.622665	0.301769	0.955517	KSPCPPFVSLKKSD	generic|sp_Q66JQ7_KNL1_MOUSE_REVERSED	|generic|tr_A3KGI3_A3KGI3_MOUSE_REVERSED|
"""index: 10874, intensity: 2748.0, mobility: 1.147"""	-0.622685	0.301877	0.955517	TQLLEQDRVSCDGPKTVTEESSDSDLEIYVSKKRPQTQRNKKV	generic|sp_P48754_BRCA1_MOUSE__II_1126337_REVERSED	|generic|tr_Q6NV63_Q6NV63_MOUSE__II_1126337_REVERSED	|generic|tr_Q9Z1D2_Q9Z1D2_MOUSE__II_1126337_REVERSED	|generic|tr_Q3UMS5_Q3UMS5_MOUSE_REVERSED|
"""index: 15495, intensity: 4176.0, mobility: 1.137"""	-0.622912	0.302148	0.955517	ENRDLFQYYHYETP	generic|sp_Q99N09_M4A6B_MOUSE__II_1049224_REVERSED	|generic|II_1049210_TX=10090_REVERSED	|generic|II_1049211_TX=10090_REVERSED|
"""index: 29, intensity: 65249.0, mobility: 1.005"""	-0.623384	0.302338	0.955517	IMLYKKDTKK	generic|tr_A6H663_A6H663_MOUSE_REVERSED	|generic|sp_Q9JLV1_BAG3_MOUSE_REVERSED	|generic|tr_Q3TAM9_Q3TAM9_MOUSE_REVERSED|
"""index: 23664, intensity: 5735.0, mobility: 1.367"""	-0.623554	0.30261	0.955517	QIESQSSLEVSELKQKRN	generic|tr_A0A1L1SUS8_A0A1L1SUS8_MOUSE__II_844491_REVERSED	|generic|sp_Q3UPP8-2_CEP63_MOUSE__II_844491_REVERSED	|generic|tr_U5KVR9_U5KVR9_MOUSE_REVERSED	|generic|sp_Q3UPP8_CEP63_MOUSE_REVERSED	|generic|sp_Q3UPP8-3_CEP63_MOUSE_REVERSED	|generic|tr_F8VPJ7_F8VPJ7_MOUSE_REVERSED|
"""index: 7714, intensity: 6994.0, mobility: 0.922"""	-0.623616	0.3028	0.955517	SYTGEAAIISEENNLRAVMVKG	generic|tr_Q64097_Q64097_MOUSE_REVERSED	|generic|tr_Q60601_Q60601_MOUSE_REVERSED|
"""index: 5000, intensity: 11278.0, mobility: 0.964"""	-0.623785	0.303071	0.955517	YPVCRFAVGLGDREPLPPVKEM	generic|IP_1098364_TX=10090_REVERSED|
"""index: 6375, intensity: 5444.0, mobility: 0.927"""	-0.623806	0.303261	0.955517	CLSTLVSAFRGRLGQLDMTSNVAGLSLL	generic|IP_954540_TX=10090_REVERSED|
"""index: 774, intensity: 4081.0, mobility: 0.832"""	-0.623919	0.30345	0.955517	KCKIAKEPPELFEDKIKRM	generic|sp_Q99MV7_RNF17_MOUSE__II_3481351_REVERSED	|generic|sp_Q99MV7-2_RNF17_MOUSE__II_3481351_REVERSED	|generic|sp_Q99MV7-3_RNF17_MOUSE_REVERSED|
"""index: 5100, intensity: 4031.0, mobility: 0.981"""	-0.624064	0.303722	0.955517	TPRAASHNAFVHFKKFFYKFQKKQKTQT	generic|IP_957374_TX=10090_REVERSED|
"""index: 14846, intensity: 206042.0, mobility: 0.899"""	-0.624095	0.303746	0.955517	MALTSQLKR	generic|IP_1151954_TX=10090_REVERSED|
"""index: 3743, intensity: 2809.0, mobility: 1.091"""	-0.624473	0.304017	0.955517	YQIAFDIHQLVINMSEEDSQDYPL	generic|tr_F7CWA0_F7CWA0_MOUSE__II_936676_REVERSED	|generic|sp_Q9D3W4_GPN3_MOUSE__chr5_1_122381205_122381309_ENSMUST00000127608__II_936677_REVERSED|
"""index: 9816, intensity: 25014.0, mobility: 1.081"""	-0.62448	0.304289	0.955517	STNLNLGLMFNHVK	generic|sp_P47713_PA24A_MOUSE_REVERSED	|generic|tr_Q9DBX5_Q9DBX5_MOUSE_REVERSED|
"""index: 8637, intensity: 2839.0, mobility: 1.040"""	-0.624562	0.30456	0.955517	ELKPHEGLVPKGMEAIRKAEEEEVTLKRDTVESIGREMWKPEGL	generic|tr_Q3UTP5_Q3UTP5_MOUSE_REVERSED	|generic|sp_S4R2P9-2_NAC3_MOUSE_REVERSED|
"""index: 8694, intensity: 2993.0, mobility: 1.191"""	-0.624588	0.304666	0.955517	YSFDLHLDKSANPDKKKGRKAAIYDKMEWDYSIKDAKAMEDF	generic|IP_970382_TX=10090_REVERSED|
"""index: 17754, intensity: 5980.0, mobility: 0.996"""	-0.625164	0.304938	0.955517	RLERHRALE	generic|tr_D3Z083_D3Z083_MOUSE_REVERSED	|generic|sp_Q6NV66_ZN646_MOUSE_REVERSED	|generic|tr_Q8BHQ4_Q8BHQ4_MOUSE_REVERSED|
"""index: 19866, intensity: 3158.0, mobility: 0.863"""	-0.625193	0.305209	0.955517	MFFSPKEVSM	generic|chr4_-1_116614334_116614399_ENSMUST00000030456_REVERSED|
"""index: 16665, intensity: 6044.0, mobility: 0.890"""	-0.625225	0.30548	0.955517	FVAAWMRNNLPHAALRFL	generic|tr_F6RYL8_F6RYL8_MOUSE__chr9_-1_54366418_54366618_ENSMUST00000154092__II_850066_REVERSED	|generic|sp_Q8BPN8_DMXL2_MOUSE__chr9_-1_54458848_54459015_ENSMUST00000144736__II_850049_REVERSED	|generic|sp_Q8BPN8-2_DMXL2_MOUSE__chr9_-1_54458848_54459015_ENSMUST00000144736__II_850049_REVERSED	|generic|tr_B0V2P5_B0V2P5_MOUSE__chr9_-1_54458848_54459015_ENSMUST00000144736__II_850049_REVERSED|
"""index: 8651, intensity: 2957.0, mobility: 1.013"""	-0.625299	0.305669	0.955517	LFLYAGGFAENMRGLQRTKQNKMM	generic|chrX_1_36604836_36604970_ENSMUST00000073339__IP_836656_TX=10090_REVERSED|
"""index: 2516, intensity: 4016.0, mobility: 0.909"""	-0.625433	0.305857	0.955517	EETIIFYCR	generic|II_3461089_TX=10090_REVERSED	|generic|tr_E9PZS9_E9PZS9_MOUSE_REVERSED|
"""index: 19889, intensity: 3756.0, mobility: 1.145"""	-0.625627	0.306128	0.955517	RWMLTQHVTPRLHFVHNSVALNHELRFPELVVGDRVPFTLRL	generic|sp_Q6P1E1_ZMIZ1_MOUSE__chr14_1_25656915_25656998_ENSMUST00000162546_REVERSED	|generic|sp_Q6P1E1-2_ZMIZ1_MOUSE__chr14_1_25656915_25656998_ENSMUST00000162546_REVERSED|
"""index: 9775, intensity: 15052.0, mobility: 1.035"""	-0.625811	0.306399	0.955517	SETVYIPPDGYQTQAFNLLRR	generic|sp_Q8K1F9_LCTL_MOUSE__II_848698_REVERSED	|generic|tr_D3YTQ7_D3YTQ7_MOUSE_REVERSED	|generic|sp_Q8K1F9-3_LCTL_MOUSE_REVERSED|
"""index: 17872, intensity: 2669.0, mobility: 0.885"""	-0.625814	0.306443	0.955517	FDTRPQNGCCWMTVTMGEDAQNKLLGDEYY	generic|IP_954581_TX=10090_REVERSED|
"""index: 11640, intensity: 3510.0, mobility: 1.008"""	-0.625857	0.306443	0.955517	KHTAPIWHPRLFALKQQYSTLAKTVKIMGSNITNETFCP	generic|IP_946724_TX=10090_REVERSED|
"""index: 22095, intensity: 3298.0, mobility: 1.189"""	-0.626569	0.306508	0.955517	KMPHYKWLSTSLSKCSVLWKRLIRMM	generic|IP_1025988_TX=10090_REVERSED|
"""index: 23125, intensity: 7069.0, mobility: 1.252"""	-0.62694	0.306508	0.955517	QGLYHMVEKMTFVEGQAGAAHLIKLLQLKPRVQQSIQE	generic|tr_A0A087WQP2_A0A087WQP2_MOUSE__chr1_-1_133011061_133011168_ENSMUST00000191212__II_1035163_REVERSED	|generic|tr_Q3UTC9_Q3UTC9_MOUSE__chr1_-1_133011061_133011168_ENSMUST00000191212__II_1035172_REVERSED	|generic|tr_Q99L86_Q99L86_MOUSE__chr1_-1_133011061_133011168_ENSMUST00000191212_REVERSED	|generic|tr_A0A087WQ20_A0A087WQ20_MOUSE__chr1_-1_133011061_133011168_ENSMUST00000191212_REVERSED	|generic|tr_A0A087WQ90_A0A087WQ90_MOUSE__chr1_-1_133011061_133011168_ENSMUST00000191212_REVERSED|
"""index: 9940, intensity: 3014.0, mobility: 0.893"""	-0.62696	0.306508	0.955517	RLVNIEYKQQKFKE	generic|tr_Q3TH80_Q3TH80_MOUSE_REVERSED	|generic|tr_J3QQ13_J3QQ13_MOUSE_REVERSED	|generic|tr_K3W4R7_K3W4R7_MOUSE_REVERSED	|generic|sp_P50752_TNNT2_MOUSE_REVERSED	|generic|sp_P50752-4_TNNT2_MOUSE_REVERSED	|generic|sp_P50752-3_TNNT2_MOUSE_REVERSED	|generic|sp_P50752-2_TNNT2_MOUSE_REVERSED	|generic|tr_K3W4R6_K3W4R6_MOUSE_REVERSED	|generic|tr_Q6P3Z7_Q6P3Z7_MOUSE_REVERSED|
"""index: 7597, intensity: 4051.0, mobility: 1.100"""	-0.627733	0.306778	0.955517	SHHTVHAKPSDTRLLTANGNKLYRRLWEVCTGELYARLREAE	generic|tr_Q3UBW0_Q3UBW0_MOUSE__II_1069689_REVERSED	|generic|tr_A0A494BA33_A0A494BA33_MOUSE__II_1069676_REVERSED	|generic|tr_Q3TH01_Q3TH01_MOUSE__II_1069676_REVERSED	|generic|tr_W5XIT1_W5XIT1_MOUSE__II_1069676_REVERSED	|generic|tr_Q7JJ15_Q7JJ15_MOUSE__II_1069676_REVERSED	|generic|tr_A0A494BAT0_A0A494BAT0_MOUSE__II_1069676_REVERSED	|generic|tr_W5XIK7_W5XIK7_MOUSE_REVERSED	|generic|tr_Q3TVI9_Q3TVI9_MOUSE_REVERSED	|generic|tr_W5XHY0_W5XHY0_MOUSE_REVERSED	|generic|tr_G3UXW2_G3UXW2_MOUSE_REVERSED|
"""index: 16119, intensity: 3317.0, mobility: 1.045"""	-0.627883	0.306821	0.955517	NESWTIITSTLQLFAILGDQEKQTI	generic|tr_Q6ZQG1_Q6ZQG1_MOUSE__II_917959_REVERSED	|generic|tr_Q6P9L5_Q6P9L5_MOUSE__II_917959_REVERSED	|generic|tr_A0A0J9YUD5_A0A0J9YUD5_MOUSE__II_917959_REVERSED	|generic|tr_B9EJ54_B9EJ54_MOUSE__II_917959_REVERSED	|generic|tr_Q6PDG0_Q6PDG0_MOUSE_REVERSED	|generic|tr_Q9D6C1_Q9D6C1_MOUSE_REVERSED|
"""index: 2530, intensity: 6697.0, mobility: 0.965"""	-0.628113	0.306821	0.955517	DNHRDPAVQFGK	generic|tr_Q8VDC3_Q8VDC3_MOUSE_REVERSED	|generic|sp_P28271_ACOC_MOUSE_REVERSED|
"""index: 6968, intensity: 2710.0, mobility: 0.820"""	-0.628367	0.307008	0.955517	SSNSTWPADRVVFGKS	generic|tr_Q3V1M8_Q3V1M8_MOUSE_REVERSED	|generic|sp_Q8VDJ3_VIGLN_MOUSE_REVERSED	|generic|tr_A0A087WP83_A0A087WP83_MOUSE_REVERSED|
"""index: 17152, intensity: 3969.0, mobility: 1.042"""	-0.628414	0.307278	0.955517	FTAVGVNQLPFY	generic|IP_1088342_TX=10090_REVERSED|
"""index: 20163, intensity: 9290.0, mobility: 1.173"""	-0.628433	0.307381	0.955517	MVENDNSYFLIERANKLFEQIYQCSILIISEDESDILEEQDKKL	generic|tr_A8R0W5_A8R0W5_MOUSE_REVERSED|
"""index: 10391, intensity: 2851.0, mobility: 0.830"""	-0.628545	0.307651	0.955517	QAASLQPK	generic|sp_P28359_HXD10_MOUSE_REVERSED|
"""index: 2495, intensity: 2703.0, mobility: 0.789"""	-0.628598	0.30792	0.955517	PSPLPTTM	generic|chr9_-1_49568340_49568456_ENSMUST00000193547__IP_850538_TX=10090_REVERSED|
"""index: 18829, intensity: 5672.0, mobility: 0.980"""	-0.628599	0.30819	0.955517	WRRGKSPHR	generic|IP_1108407_TX=10090_REVERSED|
"""index: 18019, intensity: 2730.0, mobility: 1.080"""	-0.628639	0.308293	0.955517	IYFGSLQGVCPAPYKNKQKFNVN	generic|IP_1117717_TX=10090_REVERSED|
"""index: 11368, intensity: 3676.0, mobility: 0.825"""	-0.629114	0.308562	0.955517	LAPETTCISMQSIKEIPY	generic|IP_3499102_TX=10090_REVERSED|
"""index: 5659, intensity: 2545.0, mobility: 0.856"""	-0.629129	0.308831	0.955517	FELLGQLEK	generic|sp_Q7TME2_SPAG5_MOUSE__II_1130334_REVERSED|
"""index: 15833, intensity: 3287.0, mobility: 0.838"""	-0.629664	0.309101	0.955517	MMASFTHRY	generic|IP_839363_TX=10090_REVERSED|
"""index: 11291, intensity: 4116.0, mobility: 1.076"""	-0.629697	0.30937	0.955517	MTNKWSLKISMNLLFTSKLPLSEW	generic|chr13_1_119699696_119699800_ENSMUST00000179869__IP_1102468_TX=10090_REVERSED|
"""index: 17341, intensity: 64352.0, mobility: 0.958"""	-0.629817	0.309639	0.955517	LYIFQLFLR	generic|IP_927735_TX=10090_REVERSED|
"""index: 11954, intensity: 2768.0, mobility: 1.149"""	-0.629826	0.309908	0.955517	TSPDMDSVDHLRSTQPLYASDMYQRQLWPMEEHE	generic|tr_F6T4B0_F6T4B0_MOUSE__II_1085301_REVERSED	|generic|sp_Q6NXY1_TBC31_MOUSE_REVERSED|
"""index: 3259, intensity: 3551.0, mobility: 1.007"""	-0.629891	0.310178	0.955517	VAQEYHSGSAASVSAERVPKQRQEIDVDLDIKRG	generic|tr_Q8BK55_Q8BK55_MOUSE_REVERSED	|generic|sp_O55111_DSG2_MOUSE_REVERSED|
"""index: 3698, intensity: 2604.0, mobility: 0.960"""	-0.630156	0.310447	0.955517	HCTADAESTRYQ	generic|sp_Q91ZD6_EAF2_MOUSE__II_1076040_REVERSED	|generic|sp_Q91ZD6-2_EAF2_MOUSE__II_1076043_REVERSED|
"""index: 21342, intensity: 6032.0, mobility: 1.031"""	-0.630268	0.310549	0.955517	ERAAVSLLTNMVA	generic|tr_A0A140LJ04_A0A140LJ04_MOUSE__chr11_1_72917820_72917873_ENSMUST00000152481__II_1132657_REVERSED	|generic|tr_E9Q5W5_E9Q5W5_MOUSE__chr11_1_72917820_72917873_ENSMUST00000152481__II_1132657_REVERSED	|generic|sp_Q5SSH7_ZZEF1_MOUSE__chr11_1_72917820_72917873_ENSMUST00000152481__II_1132657_REVERSED	|generic|sp_Q5SSH7-2_ZZEF1_MOUSE__chr11_1_72917820_72917873_ENSMUST00000152481__II_1132657_REVERSED|
"""index: 12567, intensity: 3855.0, mobility: 0.989"""	-0.630345	0.310818	0.955517	MCLKMYMGTSVY	generic|IP_3460104_TX=10090_REVERSED|
"""index: 25117, intensity: 4411.0, mobility: 1.056"""	-0.630357	0.311087	0.955517	QKRPAKGGTSKRATQKTLAM	generic|sp_P02301_H3C_MOUSE_REVERSED|
"""index: 7616, intensity: 4693.0, mobility: 0.981"""	-0.630446	0.311273	0.955517	QWPWRAQSPSRLPQGLAGHRAV	generic|IP_892092_TX=10090_REVERSED|
"""index: 24962, intensity: 3072.0, mobility: 1.119"""	-0.630581	0.311542	0.955517	QPDTSSLLMNMSRQIRQPLGWRLHILHKQLHFELLR	generic|IP_949993_TX=10090_REVERSED|
"""index: 5683, intensity: 6081.0, mobility: 0.944"""	-0.630599	0.311727	0.955517	EQPSLISELAKHFQKGQLFVNSTYEA	generic|sp_Q9CXC3_MGME1_MOUSE_REVERSED|
"""index: 14488, intensity: 5788.0, mobility: 0.948"""	-0.630709	0.311996	0.955517	LEDVDSWDSGSSPHEMVVERDTHKTHSEEKQFV	generic|tr_Q3U179_Q3U179_MOUSE__II_909137_REVERSED|
"""index: 1227, intensity: 3696.0, mobility: 0.788"""	-0.630939	0.312181	0.955517	SKMEYDEQLKFK	generic|IP_3504725_TX=10090_REVERSED	|generic|tr_Q3TJ69_Q3TJ69_MOUSE_REVERSED	|generic|tr_Q9DAV6_Q9DAV6_MOUSE_REVERSED	|generic|tr_Q6P217_Q6P217_MOUSE_REVERSED|
"""index: 17713, intensity: 4514.0, mobility: 0.893"""	-0.630984	0.312366	0.955517	MAVLWKSLW	generic|tr_Q544L9_Q544L9_MOUSE_REVERSED|
"""index: 18023, intensity: 18178.0, mobility: 1.142"""	-0.631112	0.31255	0.955517	GGYLPPAIAVRTRHQLKKGCGEPCTSWPSFESV	generic|sp_Q6P4U0_THS7B_MOUSE__II_1035939_REVERSED	|generic|tr_Q8BHP3_Q8BHP3_MOUSE_REVERSED	|generic|tr_D3Z366_D3Z366_MOUSE_REVERSED|
"""index: 14331, intensity: 3972.0, mobility: 0.819"""	-0.63162	0.312668	0.955517	NTPAPITTV	generic|tr_Q9Z1Z7_Q9Z1Z7_MOUSE__II_1037268_REVERSED	|generic|tr_A0A087WSN6_A0A087WSN6_MOUSE__chr1_-1_71637244_71637333_ENSMUST00000186613__II_1037262_REVERSED	|generic|tr_Q3TCF1_Q3TCF1_MOUSE__chr1_-1_71637244_71637333_ENSMUST00000186613__II_1037262_REVERSED	|generic|tr_B9EHT6_B9EHT6_MOUSE__chr1_-1_71637244_71637333_ENSMUST00000186613__II_1037262_REVERSED	|generic|tr_B7ZNJ1_B7ZNJ1_MOUSE__chr1_-1_71637244_71637333_ENSMUST00000186613_REVERSED	|generic|tr_Q3TBB4_Q3TBB4_MOUSE__chr1_-1_71637244_71637333_ENSMUST00000186613_REVERSED|
"""index: 4250, intensity: 3998.0, mobility: 0.829"""	-0.631639	0.312668	0.955517	EMAQATWEPATQSIK	generic|tr_Q14AI7_Q14AI7_MOUSE__chr5_1_100547369_100547437_ENSMUST00000123559__II_936064_REVERSED	|generic|tr_Q3TIJ1_Q3TIJ1_MOUSE__chr5_1_100547369_100547437_ENSMUST00000123559__II_936064_REVERSED|
"""index: 6439, intensity: 18051.0, mobility: 1.055"""	-0.632151	0.312684	0.955517	ERDPNPINELIMKAQQFHKSA	generic|sp_Q6PHQ8_NAA35_MOUSE__chr13_1_59595351_59595386_ENSMUST00000225670__II_1108419_REVERSED|
"""index: 3549, intensity: 3617.0, mobility: 0.848"""	-0.632246	0.312953	0.955517	WYVQWVGY	generic|IP_1065212_TX=10090_REVERSED|
"""index: 12756, intensity: 4131.0, mobility: 0.756"""	-0.632261	0.313221	0.955517	LERPRSTEIFMYYGEPTG	generic|tr_D3Z499_D3Z499_MOUSE__II_1067647_REVERSED	|generic|sp_Q0PMG2_MDGA1_MOUSE__II_1067649_REVERSED	|generic|tr_F7ABV5_F7ABV5_MOUSE__II_1067657_REVERSED	|generic|tr_A0A3Q4EGH1_A0A3Q4EGH1_MOUSE_REVERSED|
"""index: 24339, intensity: 7195.0, mobility: 0.978"""	-0.632358	0.313405	0.955517	CRAKRCVMVW	generic|chr8_-1_70191894_70194209_ENSMUST00000110127__IP_866806_TX=10090_REVERSED|
"""index: 5680, intensity: 4006.0, mobility: 0.910"""	-0.632414	0.313505	0.955517	TIPAQPRSWR	generic|tr_A0A087WR50_A0A087WR50_MOUSE__chr1_-1_71637244_71637333_ENSMUST00000186613__II_1037262_REVERSED	|generic|tr_A0A087WSN6_A0A087WSN6_MOUSE__chr1_-1_71637244_71637333_ENSMUST00000186613__II_1037262_REVERSED	|generic|sp_P11276_FINC_MOUSE__chr1_-1_71637244_71637333_ENSMUST00000186613__II_1037262_REVERSED	|generic|tr_Q3TCF1_Q3TCF1_MOUSE__chr1_-1_71637244_71637333_ENSMUST00000186613__II_1037262_REVERSED	|generic|tr_B9EHT6_B9EHT6_MOUSE__chr1_-1_71637244_71637333_ENSMUST00000186613__II_1037262_REVERSED	|generic|tr_Q3UHL6_Q3UHL6_MOUSE__chr1_-1_71637244_71637333_ENSMUST00000186613__II_1037262_REVERSED	|generic|tr_Q3UGY5_Q3UGY5_MOUSE__chr1_-1_71637244_71637333_ENSMUST00000186613_REVERSED	|generic|tr_Q3TCL7_Q3TCL7_MOUSE__chr1_-1_71637244_71637333_ENSMUST00000186613_REVERSED	|generic|tr_B7ZNJ1_B7ZNJ1_MOUSE__chr1_-1_71637244_71637333_ENSMUST00000186613_REVERSED	|generic|tr_Q3UH17_Q3UH17_MOUSE__chr1_-1_71637244_71637333_ENSMUST00000186613_REVERSED	|generic|tr_Q3TBB4_Q3TBB4_MOUSE__chr1_-1_71637244_71637333_ENSMUST00000186613_REVERSED	|generic|tr_A0A087WS56_A0A087WS56_MOUSE__chr1_-1_71637244_71637333_ENSMUST00000186613_REVERSED	|generic|tr_Q3UHR1_Q3UHR1_MOUSE__chr1_-1_71637244_71637333_ENSMUST00000186613_REVERSED|
"""index: 6690, intensity: 5227.0, mobility: 1.045"""	-0.632914	0.313537	0.955517	KRSLTVMTKMSSTTTNSFTQPQ	generic|IP_928172_TX=10090_REVERSED|
"""index: 2460, intensity: 2902.0, mobility: 1.013"""	-0.633123	0.313537	0.955517	EEMELNAEGHHSGP	generic|tr_E0CY92_E0CY92_MOUSE__II_853363_REVERSED	|generic|sp_P70343_CASP4_MOUSE_REVERSED|
"""index: 11956, intensity: 2658.0, mobility: 0.975"""	-0.633934	0.313804	0.955517	FSNNPNISAFSGNH	generic|tr_A0A0N4SVZ4_A0A0N4SVZ4_MOUSE_REVERSED|
"""index: 11052, intensity: 3696.0, mobility: 0.974"""	-0.633974	0.313988	0.955517	MGQWQGLVQPEL	generic|IP_868687_TX=10090_REVERSED|
"""index: 7366, intensity: 7586.0, mobility: 1.121"""	-0.634107	0.314171	0.955517	LADSSMQLSQKEAELGKLREELKTCENRLEKNQQLQTDLLQ	generic|tr_Q3UYL3_Q3UYL3_MOUSE_REVERSED|
"""index: 16114, intensity: 2936.0, mobility: 1.054"""	-0.634211	0.314439	0.955517	NYFTPRQERAHLTSRSRTGTLEMTPEPG	generic|IP_877074_TX=10090_REVERSED|
"""index: 26295, intensity: 21943.0, mobility: 1.033"""	-0.634337	0.314706	0.955517	EPILGSLETLSDELVKLMR	generic|tr_A0A2R8VJY6_A0A2R8VJY6_MOUSE__II_3485295_REVERSED	|generic|tr_Q8BVD2_Q8BVD2_MOUSE__II_3444929_REVERSED	|generic|tr_B7ZP10_B7ZP10_MOUSE__II_3444929_REVERSED	|generic|II_3485290_TX=10090_REVERSED|
"""index: 13640, intensity: 3183.0, mobility: 1.049"""	-0.634353	0.314973	0.955517	NSTFSKGCHNCGYPKQGTHTMLHKKVASLNNFA	generic|tr_E9Q1J0_E9Q1J0_MOUSE_REVERSED	|generic|tr_Q9DAN2_Q9DAN2_MOUSE_REVERSED|
"""index: 18722, intensity: 5205.0, mobility: 1.027"""	-0.634373	0.315241	0.955517	KRWSGLARFHK	generic|IP_999051_TX=10090_REVERSED|
"""index: 5386, intensity: 3528.0, mobility: 0.877"""	-0.634383	0.315339	0.955517	MMLLVVSGALMRRVRNKEPFYPEDE	generic|sp_Q14AT5_ANO7_MOUSE_REVERSED	|generic|sp_Q14AT5-2_ANO7_MOUSE_REVERSED|
"""index: 7038, intensity: 4181.0, mobility: 1.094"""	-0.634677	0.315607	0.955517	EMAEFMAPGVGVIIISMPLSSASVI	generic|sp_Q1RLL3_CPNE9_MOUSE__chr6_1_113290185_113290274_ENSMUST00000130191__II_909439_REVERSED	|generic|tr_Q5DTH0_Q5DTH0_MOUSE__chr6_1_113304478_113304621_ENSMUST00000130191__II_909430_REVERSED	|generic|tr_Q8BRJ6_Q8BRJ6_MOUSE__chr6_1_113290185_113290274_ENSMUST00000130191__II_909430_REVERSED	|generic|tr_A0A0R4J0J1_A0A0R4J0J1_MOUSE__chr6_1_113290185_113290274_ENSMUST00000130191__II_909439_REVERSED|
"""index: 20709, intensity: 2702.0, mobility: 1.037"""	-0.634703	0.315874	0.955517	SAKLSSTRRGEKM	generic|sp_Q8VEK6_ING3_MOUSE__chr6_1_21969983_21970111_ENSMUST00000136200__II_915354_REVERSED	|generic|tr_D3YUP8_D3YUP8_MOUSE__chr6_1_21969983_21970111_ENSMUST00000136200__II_915354_REVERSED	|generic|tr_Q3V3Y2_Q3V3Y2_MOUSE__chr6_1_21969983_21970111_ENSMUST00000136200__II_915354_REVERSED	|generic|II_915359_TX=10090_REVERSED	|generic|tr_D3YX13_D3YX13_MOUSE_REVERSED|
"""index: 7825, intensity: 4397.0, mobility: 1.072"""	-0.63479	0.316141	0.955517	QLRFAQEQPCTQSHNNRVLCWQIKQWVDETREPASRYAQSID	generic|sp_Q3UFQ8_CARL3_MOUSE__chr14_1_55494396_55494425_ENSMUST00000228877__II_3444218_REVERSED	|generic|II_3481187_TX=10090_REVERSED	|generic|II_3481189_TX=10090_REVERSED	|generic|II_3444214_TX=10090_REVERSED	|generic|II_3444217_TX=10090_REVERSED|
"""index: 24477, intensity: 3276.0, mobility: 0.968"""	-0.634832	0.316239	0.955517	MFDWEVPLRL	generic|IP_1114735_TX=10090_REVERSED|
"""index: 14897, intensity: 2684.0, mobility: 0.974"""	-0.635108	0.316422	0.955517	LEFVLTRCIL	generic|chr9_1_110187911_110190960_ENSMUST00000088716_REVERSED|
"""index: 14572, intensity: 3680.0, mobility: 1.217"""	-0.635323	0.316689	0.955517	DVMALGRKSLHGGRQDF	generic|IP_1153352_TX=10090_REVERSED|
"""index: 18445, intensity: 5292.0, mobility: 0.968"""	-0.635425	0.316956	0.955517	NSVSLGTLNYLPITKMVKYQKTPDMKYLHRDTV	generic|tr_Q8K063_Q8K063_MOUSE_REVERSED	|generic|tr_Q3UG58_Q3UG58_MOUSE_REVERSED	|generic|sp_Q5SYD0_MYO1D_MOUSE__chr11_-1_80779694_80779750_ENSMUST00000125944_REVERSED|
"""index: 5890, intensity: 4254.0, mobility: 0.853"""	-0.635445	0.317223	0.955517	LMKEQERLLMEKESEMKEQLKAI	generic|sp_Q61107_GBP4_MOUSE_REVERSED|
"""index: 11349, intensity: 2976.0, mobility: 0.933"""	-0.635465	0.31749	0.955517	SLMMVFMMVTMSYKSPVLPL	generic|tr_Q6PG12_Q6PG12_MOUSE__chr12_1_4196768_4196926_ENSMUST00000152792__II_1118625_REVERSED	|generic|tr_Q6PGC0_Q6PGC0_MOUSE__chr12_1_4196768_4196926_ENSMUST00000152792__II_1118633_REVERSED	|generic|tr_Q80TY9_Q80TY9_MOUSE__chr12_1_4196768_4196926_ENSMUST00000152792__II_1118633_REVERSED	|generic|tr_B8JK56_B8JK56_MOUSE__chr12_1_4196768_4196926_ENSMUST00000152792__II_1118633_REVERSED	|generic|sp_Q8VHH7_ADCY3_MOUSE__chr12_1_4196768_4196926_ENSMUST00000152792__II_1118633_REVERSED|
"""index: 11911, intensity: 3912.0, mobility: 0.794"""	-0.635667	0.317757	0.955517	VETTFVNPFDEAQQLCVQQQQ	generic|tr_E9Q9F7_E9Q9F7_MOUSE_REVERSED	|generic|tr_G3X8Z3_G3X8Z3_MOUSE_REVERSED	|generic|tr_Q9D511_Q9D511_MOUSE_REVERSED|
"""index: 3797, intensity: 3371.0, mobility: 0.967"""	-0.635672	0.317939	0.955517	SGLIDKGLEKL	generic|IP_3483577_TX=10090_REVERSED|
"""index: 15453, intensity: 4266.0, mobility: 0.928"""	-0.635707	0.318061	0.955517	APLHRREQP	generic|IP_898508_TX=10090_REVERSED|
"""index: 24234, intensity: 4656.0, mobility: 1.037"""	-0.635955	0.318061	0.955517	IYSIWIVSLAFF	generic|tr_Q7TQR1_Q7TQR1_MOUSE_REVERSED	|generic|tr_Q8VFW5_Q8VFW5_MOUSE_REVERSED|
"""index: 6371, intensity: 2999.0, mobility: 0.862"""	-0.636104	0.318061	0.955517	KNYYNAMLQPKPPKKSLSF	generic|tr_Q3UL99_Q3UL99_MOUSE_REVERSED	|generic|sp_P23116_EIF3A_MOUSE_REVERSED	|generic|tr_Q3TKF9_Q3TKF9_MOUSE_REVERSED	|generic|tr_Q6A0B9_Q6A0B9_MOUSE_REVERSED	|generic|tr_Q3UEK3_Q3UEK3_MOUSE_REVERSED	|generic|tr_Q3UM46_Q3UM46_MOUSE_REVERSED|
"""index: 19885, intensity: 5159.0, mobility: 0.992"""	-0.636404	0.318327	0.955517	QETPTETSKSGPDSP	generic|tr_B2RWU2_B2RWU2_MOUSE_REVERSED	|generic|sp_Q3UHF7_ZEP2_MOUSE_REVERSED|
"""index: 13243, intensity: 4207.0, mobility: 1.006"""	-0.636415	0.318424	0.955517	RFRQDREQRRLQEEERQQRREQERSKRD	generic|tr_Q3V203_Q3V203_MOUSE_REVERSED	|generic|tr_A0A0B4J1F9_A0A0B4J1F9_MOUSE_REVERSED|
"""index: 12342, intensity: 22561.0, mobility: 0.906"""	-0.636563	0.31869	0.955517	EMLNLVMFR	generic|IP_839424_TX=10090_REVERSED|
"""index: 12062, intensity: 4419.0, mobility: 0.911"""	-0.636624	0.318871	0.955517	ELLDAMKELMNSWHL	generic|tr_E0CZ42_E0CZ42_MOUSE__II_1085176_REVERSED|
"""index: 22979, intensity: 7366.0, mobility: 1.051"""	-0.636643	0.319053	0.955517	CYVNSYQLISVLTVVGYYLLNQIAIRVLNLEVDAEASIKQVHRF	generic|sp_Q9WUE4_NPRL2_MOUSE__chr9_1_107544383_107544481_ENSMUST00000195370__II_843812_REVERSED|
"""index: 18275, intensity: 6503.0, mobility: 0.964"""	-0.636882	0.319234	0.955517	IQINVYAFVK	generic|tr_E9QKD1_E9QKD1_MOUSE__chr13_1_49675406_49675516_ENSMUST00000221328__II_3476051_REVERSED	|generic|sp_Q3UHX0_NOL8_MOUSE__chr13_1_49675406_49675516_ENSMUST00000221328__II_3476051_REVERSED	|generic|tr_A0A1Y7VJP6_A0A1Y7VJP6_MOUSE_REVERSED	|generic|tr_A0A1Y7VN09_A0A1Y7VN09_MOUSE_REVERSED	|generic|tr_A0A1Y7VNA8_A0A1Y7VNA8_MOUSE_REVERSED|
"""index: 2037, intensity: 2887.0, mobility: 0.822"""	-0.63692	0.319341	0.955517	DSGRRWFSRTTFRAP	generic|tr_Q9CUK2_Q9CUK2_MOUSE_REVERSED|
"""index: 9735, intensity: 7081.0, mobility: 0.954"""	-0.637084	0.319341	0.955517	GVEVHDSGKDDQKHLLEFYYRRSAMLRRP	generic|sp_Q766D5_B4GN4_MOUSE__chr7_1_141064653_141064739_ENSMUST00000210203__II_3459586_REVERSED|
"""index: 12763, intensity: 2633.0, mobility: 1.175"""	-0.637415	0.319607	0.955517	HIYSPVHYGFRHTFFS	generic|tr_K7N6B2_K7N6B2_MOUSE_REVERSED	|generic|tr_Q9EQQ5_Q9EQQ5_MOUSE_REVERSED	|generic|tr_E9PV96_E9PV96_MOUSE_REVERSED|
"""index: 15421, intensity: 3033.0, mobility: 0.841"""	-0.637432	0.319872	0.955517	MSIQSATMGHQ	generic|II_1053253_TX=10090_REVERSED	|generic|IP_3463280_TX=10090_REVERSED|
"""index: 4011, intensity: 2754.0, mobility: 1.022"""	-0.637608	0.320085	0.955517	HCTHVSHVPHIEK	generic|IP_925711_TX=10090_REVERSED|
"""index: 7321, intensity: 9250.0, mobility: 1.136"""	-0.637616	0.320085	0.955517	EFQLYVGGLEDLRAVLDEIEEVINRLDAQQSLHSATQLAQVTA	generic|tr_Q3U505_Q3U505_MOUSE__chr2_1_157321748_157321876_ENSMUST00000141934__II_996177_REVERSED	|generic|tr_A2ACG7_A2ACG7_MOUSE__chr2_1_157321748_157321876_ENSMUST00000141934__II_996171_REVERSED	|generic|sp_Q9DBG6_RPN2_MOUSE__chr2_1_157321748_157321876_ENSMUST00000141934__II_996177_REVERSED	|generic|tr_Q61833_Q61833_MOUSE_REVERSED|
"""index: 11741, intensity: 3274.0, mobility: 0.947"""	-0.637776	0.320085	0.955517	KTAASKLMSRFNEELEDMSLTL	generic|tr_B1ART2_B1ART2_MOUSE__chr4_-1_145081297_145081392_ENSMUST00000130704__II_952849_REVERSED	|generic|tr_V9GX23_V9GX23_MOUSE__chr4_-1_145081297_145081392_ENSMUST00000130704__II_952862_REVERSED	|generic|tr_B1ART1_B1ART1_MOUSE__chr4_-1_145081297_145081392_ENSMUST00000130704__II_952849_REVERSED|
"""index: 8042, intensity: 6142.0, mobility: 1.046"""	-0.637789	0.320085	0.955517	QMGPPCPNRPSVKIVPPAFNVIM	generic|IP_879929_TX=10090_REVERSED|
"""index: 21357, intensity: 9320.0, mobility: 1.026"""	-0.638335	0.32035	0.955517	LSCRHRPKKW	generic|IP_825343_TX=10090_REVERSED|
"""index: 5852, intensity: 3440.0, mobility: 0.870"""	-0.638343	0.32036	0.955517	ELEPWGGLSPGEKQSGWSKEPHRNPSQ	generic|sp_Q99KW3_TARA_MOUSE__II_3484968_REVERSED	|generic|sp_Q99KW3-4_TARA_MOUSE__II_3484968_REVERSED	|generic|sp_Q99KW3-2_TARA_MOUSE__II_3484968_REVERSED	|generic|tr_Q3U2M9_Q3U2M9_MOUSE_REVERSED|
"""index: 19236, intensity: 3160.0, mobility: 1.008"""	-0.63881	0.320625	0.955517	FTTTCAKLGLVLS	generic|IP_944602_TX=10090_REVERSED|
"""index: 8366, intensity: 19992.0, mobility: 1.176"""	-0.639025	0.320805	0.955517	VGMWRALQKRAELSLFYNMRFIRELEDLQWQTFR	generic|IP_830298_TX=10090_REVERSED	|generic|tr_L7MU37_L7MU37_MOUSE_REVERSED	|generic|tr_A2AWM0_A2AWM0_MOUSE_REVERSED	|generic|tr_B9EJQ9_B9EJQ9_MOUSE_REVERSED	|generic|tr_A2ANE1_A2ANE1_MOUSE_REVERSED	|generic|tr_A6H657_A6H657_MOUSE_REVERSED	|generic|tr_Q6YI58_Q6YI58_MOUSE_REVERSED	|generic|tr_Q4TU90_Q4TU90_MOUSE_REVERSED|
"""index: 9997, intensity: 3928.0, mobility: 1.032"""	-0.639356	0.321069	0.955517	EFDPLNHIIEMY	generic|sp_Q9DC23_DJC10_MOUSE_REVERSED|
"""index: 24095, intensity: 4476.0, mobility: 0.973"""	-0.639528	0.321164	0.955517	SDHSRKSHRR	generic|sp_A2A6A1_GPTC8_MOUSE__chr14_-1_39472911_39472940_ENSMUST00000166968_REVERSED|
"""index: 14766, intensity: 2751.0, mobility: 0.791"""	-0.640017	0.321429	0.955517	PVCPLPFHAAPPNT	generic|IP_916807_TX=10090_REVERSED|
"""index: 12589, intensity: 4429.0, mobility: 1.138"""	-0.64003	0.321693	0.955517	ELDEITSNKNTLKQNLEKMLREYDAIEMNMLTTQQADKKVLELE	generic|tr_E9PWI6_E9PWI6_MOUSE__chr10_1_58290307_58290480_ENSMUST00000160636__II_1153857_REVERSED	|generic|tr_E0CYI9_E0CYI9_MOUSE__chr10_1_58290307_58290480_ENSMUST00000160636__II_1153857_REVERSED	|generic|sp_Q8CHG3_GCC2_MOUSE__chr10_1_58290307_58290480_ENSMUST00000160636__II_1153857_REVERSED	|generic|tr_Q3UFV3_Q3UFV3_MOUSE__chr10_1_58290307_58290480_ENSMUST00000160636__II_1153857_REVERSED	|generic|tr_B2RSU7_B2RSU7_MOUSE__chr10_1_58290307_58290480_ENSMUST00000160636__II_1153857_REVERSED|
"""index: 9376, intensity: 5723.0, mobility: 0.919"""	-0.640038	0.321702	0.955517	TNLTTTTPCSMLSRQTWPWRQ	generic|IP_955646_TX=10090_REVERSED|
"""index: 21412, intensity: 3317.0, mobility: 0.997"""	-0.640238	0.321882	0.955517	LVSLPCVELQGPA	generic|IP_1016794_TX=10090_REVERSED|
"""index: 7442, intensity: 10206.0, mobility: 0.986"""	-0.640282	0.321891	0.955517	RKDPAFALLRKLLDLAEPPTDPPLLADLTQQPRSGLNQL	generic|sp_Q80Y86_MK15_MOUSE__II_1084102_REVERSED	|generic|tr_Q7TS65_Q7TS65_MOUSE_REVERSED|
"""index: 17349, intensity: 4974.0, mobility: 0.917"""	-0.640404	0.322155	0.955517	RTFRTKPVE	generic|IP_978727_TX=10090_REVERSED|
"""index: 1365, intensity: 2955.0, mobility: 0.824"""	-0.640488	0.322164	0.955517	PKAPPRMTQ	generic|II_1126282_TX=10090_REVERSED	|generic|tr_Q3UQQ4_Q3UQQ4_MOUSE_REVERSED	|generic|tr_Q3U580_Q3U580_MOUSE_REVERSED	|generic|tr_Q5DTN5_Q5DTN5_MOUSE_REVERSED	|generic|sp_A2A4P0_DHX8_MOUSE_REVERSED|
"""index: 15045, intensity: 3413.0, mobility: 0.942"""	-0.640987	0.322257	0.955517	LRHATLPPRH	generic|chr2_-1_28834403_28834531_ENSMUST00000037117_REVERSED|
"""index: 7623, intensity: 10117.0, mobility: 0.986"""	-0.641394	0.322351	0.955517	TIEHPGTSTSVLGQSTMVQSLDQSGSSS	generic|tr_S4R299_S4R299_MOUSE__II_1052137_REVERSED	|generic|tr_B2RR24_B2RR24_MOUSE__II_1052137_REVERSED|
"""index: 24196, intensity: 11759.0, mobility: 1.127"""	-0.641595	0.32253	0.955517	ERALKERAVDAIPGFITVPRLFGAERLVVR	generic|tr_B9EHJ3_B9EHJ3_MOUSE__chr7_-1_65311000_65311206_ENSMUST00000206612__II_887944_REVERSED	|generic|sp_P39447_ZO1_MOUSE__chr7_-1_65311000_65311206_ENSMUST00000206612_REVERSED	|generic|tr_A0A0U1RPW2_A0A0U1RPW2_MOUSE__chr7_-1_65343611_65343649_ENSMUST00000206612_REVERSED|
"""index: 7260, intensity: 502608.0, mobility: 1.091"""	-0.641864	0.322708	0.955517	QHMKLYSKKLFAKGCEICAYPKEGTHTRQHTKLYWKHQFAK	generic|tr_E9Q732_E9Q732_MOUSE_REVERSED	|generic|tr_B2RU83_B2RU83_MOUSE_REVERSED|
"""index: 20385, intensity: 4450.0, mobility: 0.957"""	-0.642016	0.322886	0.955517	RRHNEKTNAK	generic|IP_856808_TX=10090_REVERSED|
"""index: 7710, intensity: 2627.0, mobility: 0.853"""	-0.642069	0.32298	0.955517	EKEKISYLPDVLKNHV	generic|tr_Q8BK00_Q8BK00_MOUSE__IP_916600_REVERSED	|generic|tr_Q3TKA0_Q3TKA0_MOUSE__IP_916600_REVERSED	|generic|tr_A0A494B9X2_A0A494B9X2_MOUSE__IP_916601_REVERSED	|generic|sp_O88958_GNPI1_MOUSE__IP_916601_REVERSED	|generic|tr_Q6A0D9_Q6A0D9_MOUSE__IP_916601_REVERSED|
"""index: 6987, intensity: 3961.0, mobility: 1.044"""	-0.642323	0.323081	0.955517	PPAAGGGGGGGGATRSPHLTGVASSLTTV	generic|sp_Q00196_PO2F2_MOUSE_REVERSED	|generic|sp_Q00196-2_PO2F2_MOUSE_REVERSED	|generic|sp_Q00196-3_PO2F2_MOUSE_REVERSED	|generic|sp_Q00196-5_PO2F2_MOUSE_REVERSED	|generic|sp_Q00196-6_PO2F2_MOUSE_REVERSED	|generic|sp_Q00196-7_PO2F2_MOUSE_REVERSED	|generic|tr_H3BKB7_H3BKB7_MOUSE_REVERSED|
"""index: 23511, intensity: 2593.0, mobility: 0.841"""	-0.642445	0.323081	0.955517	QGQIPKSYD	generic|II_1104899_TX=10090_REVERSED	|generic|sp_Q8K2B3_SDHA_MOUSE__chr13_-1_74323087_74323167_ENSMUST00000161434_REVERSED|
"""index: 14407, intensity: 3964.0, mobility: 1.049"""	-0.642713	0.323344	0.955517	QLPPNNSQKTPPQTQQPLPPQETTGMPLE	generic|tr_E0CXT7_E0CXT7_MOUSE__chr5_1_145176152_145176208_ENSMUST00000160574__II_932088_REVERSED|
"""index: 2596, intensity: 3811.0, mobility: 0.805"""	-0.642918	0.323522	0.955517	PTQPALHSRETNVVQV	generic|tr_Q8BYQ8_Q8BYQ8_MOUSE_REVERSED	|generic|tr_A0A0R4J1T4_A0A0R4J1T4_MOUSE_REVERSED	|generic|tr_E9Q8Y9_E9Q8Y9_MOUSE_REVERSED	|generic|sp_Q80XG9_LRRT4_MOUSE_REVERSED	|generic|sp_Q80XG9-2_LRRT4_MOUSE_REVERSED|
"""index: 19963, intensity: 3051.0, mobility: 0.879"""	-0.642938	0.323784	0.955517	HFKCRHYGARSFRPQLL	generic|IP_918595_TX=10090_REVERSED|
"""index: 19891, intensity: 3450.0, mobility: 1.307"""	-0.643052	0.324047	0.955517	QMLLNALERSLDRIMH	generic|sp_Q8CFL8_ZSWM3_MOUSE_REVERSED|
"""index: 3450, intensity: 3961.0, mobility: 0.958"""	-0.643144	0.32431	0.955517	LSCSEPLRTNMM	generic|IP_1142617_TX=10090_REVERSED|
"""index: 14505, intensity: 3598.0, mobility: 1.053"""	-0.643246	0.324573	0.955517	WWPGQIGVWLFPTAAKERRDGQIQP	generic|IP_1012148_TX=10090_REVERSED|
"""index: 14350, intensity: 3576.0, mobility: 0.936"""	-0.64329	0.324836	0.955517	TKLCSRMVNGQSMWFASVMERQ	generic|IP_1086242_TX=10090_REVERSED|
"""index: 23386, intensity: 15120.0, mobility: 1.031"""	-0.643308	0.325099	0.955517	LAETDVTLKNSPTL	generic|sp_A2CE44_ZXDB_MOUSE__IP_827258_REVERSED|
"""index: 22083, intensity: 4915.0, mobility: 1.110"""	-0.643326	0.325276	0.955517	LEKIWKSKVKTCSSLFPHIRMRR	generic|IP_845988_TX=10090_REVERSED|
"""index: 993, intensity: 3821.0, mobility: 0.830"""	-0.643404	0.325453	0.955517	DHRRKEIIYGQIPSGGDSR	generic|tr_A0A5K1VVQ9_A0A5K1VVQ9_MOUSE__chr19_-1_7374046_7374075_ENSMUST00000237653__II_1006392_REVERSED	|generic|sp_A2ASS6_TITIN_MOUSE__chr19_-1_7374046_7374075_ENSMUST00000237653__II_1006392_REVERSED	|generic|sp_A2ASS6-2_TITIN_MOUSE__chr19_-1_7374046_7374075_ENSMUST00000237653__II_1006392_REVERSED	|generic|tr_A0A5K1VVQ1_A0A5K1VVQ1_MOUSE__chr19_-1_7374046_7374075_ENSMUST00000237653__II_1006392_REVERSED	|generic|tr_E9Q8K5_E9Q8K5_MOUSE__chr19_-1_7374046_7374075_ENSMUST00000237653__II_1006392_REVERSED	|generic|tr_E9Q8N1_E9Q8N1_MOUSE__chr19_-1_7374046_7374075_ENSMUST00000237653__II_1006392_REVERSED|
"""index: 23921, intensity: 77465.0, mobility: 1.130"""	-0.643607	0.325716	0.955517	NFASSGSNSGGGGGGGSSTSSSSNGGSGEPTGAAGLFQPAGNSLLMME	generic|tr_Q3UM09_Q3UM09_MOUSE_REVERSED	|generic|sp_P08046_EGR1_MOUSE_REVERSED	|generic|tr_Q8CAT6_Q8CAT6_MOUSE_REVERSED|
"""index: 13896, intensity: 4065.0, mobility: 1.341"""	-0.643955	0.325807	0.955517	IFNIMYECMPSRNIRYVF	generic|tr_Q3USK5_Q3USK5_MOUSE_REVERSED	|generic|tr_E9QAK6_E9QAK6_MOUSE_REVERSED	|generic|tr_Q3UFP5_Q3UFP5_MOUSE_REVERSED	|generic|tr_E9PZ73_E9PZ73_MOUSE_REVERSED	|generic|tr_E9Q387_E9Q387_MOUSE_REVERSED	|generic|sp_P30051_TEAD1_MOUSE_REVERSED	|generic|tr_Q80W05_Q80W05_MOUSE_REVERSED	|generic|tr_Q6PAQ8_Q6PAQ8_MOUSE_REVERSED	|generic|tr_E9PVS2_E9PVS2_MOUSE_REVERSED|
"""index: 25833, intensity: 8658.0, mobility: 1.215"""	-0.644183	0.325905	0.955517	KRRVPLKKLPRK	generic|IP_897814_TX=10090_REVERSED|
"""index: 15609, intensity: 4442.0, mobility: 1.160"""	-0.644202	0.325905	0.955517	ELDTRALTLEDLVRR	generic|tr_B1AQ77_B1AQ77_MOUSE_REVERSED	|generic|sp_Q61414_K1C15_MOUSE_REVERSED	|generic|sp_P19001_K1C19_MOUSE_REVERSED|
"""index: 15693, intensity: 8851.0, mobility: 1.102"""	-0.644686	0.326167	0.955517	FEDVEKEEIENMTIEWPDTSFPMFALSC	generic|tr_Q8C5Z9_Q8C5Z9_MOUSE_REVERSED|
"""index: 16353, intensity: 5622.0, mobility: 0.995"""	-0.644703	0.326343	0.955517	KWKRREKQP	generic|IP_984855_TX=10090_REVERSED|
"""index: 15696, intensity: 17446.0, mobility: 0.789"""	-0.645119	0.326606	0.955517	HHDHFQQQQQQQQQQHHHHHDHFQQQ	generic|tr_H8ZX57_H8ZX57_MOUSE_REVERSED	|generic|tr_H8ZX66_H8ZX66_MOUSE_REVERSED|
"""index: 15520, intensity: 3014.0, mobility: 1.157"""	-0.645181	0.326782	0.955517	QHRTEPRNQLFVQRPRPLRTTRSAASSWPPCS	generic|tr_D3YVK6_D3YVK6_MOUSE_REVERSED|
"""index: 10717, intensity: 3352.0, mobility: 1.070"""	-0.64531	0.327044	0.955517	EKFDSKTYKGGKGKWKVKAVSQSFDVHIRRDDILVNDMKFFA	generic|sp_Q9CXG3_PPIL4_MOUSE__chr10_1_7801887_7801973_ENSMUST00000143214_REVERSED	|generic|tr_Q9CSN5_Q9CSN5_MOUSE__chr10_1_7801887_7801973_ENSMUST00000143214_REVERSED	|generic|tr_Q9D3J1_Q9D3J1_MOUSE__chr10_1_7801887_7801973_ENSMUST00000143214_REVERSED|
"""index: 16624, intensity: 6151.0, mobility: 0.899"""	-0.645409	0.32722	0.955517	MAIVQALEK	generic|sp_E9Q7R9_CFA43_MOUSE__II_1048287_REVERSED|
"""index: 12453, intensity: 5800.0, mobility: 0.869"""	-0.645471	0.327482	0.955517	WLLSPAPLDFLFK	generic|IP_1067674_TX=10090_REVERSED|
"""index: 14043, intensity: 2761.0, mobility: 1.073"""	-0.645774	0.327573	0.955517	SPPPDEIVIGSQRQRRRKKSWLEHCDQWHPLDPPAMKSLEVD	generic|sp_Q14AX6_CDK12_MOUSE__chr13_-1_17739087_17739164_ENSMUST00000222359__II_1127685_REVERSED	|generic|sp_Q14AX6-2_CDK12_MOUSE__chr13_-1_17739087_17739164_ENSMUST00000222359__II_1127685_REVERSED	|generic|sp_Q14AX6-3_CDK12_MOUSE__chr13_-1_17739087_17739164_ENSMUST00000222359__II_1127685_REVERSED|
"""index: 19720, intensity: 15489.0, mobility: 0.967"""	-0.645873	0.327663	0.955517	FVTVRPPPHI	generic|sp_Q6PD24_AN13D_MOUSE__chr19_-1_4270336_4270443_ENSMUST00000163858__II_1058876_REVERSED	|generic|tr_Q9CW76_Q9CW76_MOUSE__chr19_-1_4270336_4270443_ENSMUST00000163858_REVERSED|
"""index: 14955, intensity: 3193.0, mobility: 0.976"""	-0.646058	0.327839	0.955517	MRTANYRWYLADEPIHGTTLR	generic|IP_972508_TX=10090_REVERSED|
"""index: 5416, intensity: 4718.0, mobility: 1.011"""	-0.646145	0.3281	0.955517	FRWEVLNQGNEGPLTMNRKA	generic|sp_Q9WTS6-2_TEN3_MOUSE__chr8_-1_48299590_48299649_ENSMUST00000145344__II_863852_REVERSED	|generic|sp_Q9WTS6-4_TEN3_MOUSE__chr8_-1_48299590_48299649_ENSMUST00000145344__II_863852_REVERSED	|generic|sp_Q9WTS6-6_TEN3_MOUSE__chr8_-1_48299590_48299649_ENSMUST00000145344__II_863852_REVERSED	|generic|sp_Q9WTS6-8_TEN3_MOUSE__chr8_-1_48299590_48299649_ENSMUST00000145344__II_863852_REVERSED	|generic|tr_B7ZNJ5_B7ZNJ5_MOUSE__chr8_-1_48299590_48299649_ENSMUST00000145344__II_863852_REVERSED	|generic|sp_Q9WTS6_TEN3_MOUSE__chr8_-1_48299590_48299649_ENSMUST00000145344_REVERSED	|generic|sp_Q9WTS6-3_TEN3_MOUSE__chr8_-1_48299590_48299649_ENSMUST00000145344_REVERSED	|generic|sp_Q9WTS6-5_TEN3_MOUSE__chr8_-1_48299590_48299649_ENSMUST00000145344_REVERSED	|generic|sp_Q9WTS6-7_TEN3_MOUSE__chr8_-1_48299590_48299649_ENSMUST00000145344_REVERSED	|generic|tr_G3X907_G3X907_MOUSE__chr8_-1_48299590_48299649_ENSMUST00000145344_REVERSED|
"""index: 19341, intensity: 5126.0, mobility: 1.176"""	-0.646368	0.328362	0.955517	HRFQEASPFVPQGMHQWA	generic|tr_Q6PEP9_Q6PEP9_MOUSE__chr5_1_108669393_108669521_ENSMUST00000140620_REVERSED|
"""index: 6738, intensity: 24013.0, mobility: 0.952"""	-0.646472	0.328452	0.955517	FSFGENFSCGPSPSCNEESESSSDKEQDCAMLEE	generic|tr_Q0VEX8_Q0VEX8_MOUSE_REVERSED|
"""index: 11554, intensity: 4127.0, mobility: 0.986"""	-0.646652	0.328542	0.955517	NDVDSTRVSLEPSASELFKVHESGYGHPDTSVVER	generic|IP_1022406_TX=10090_REVERSED|
"""index: 12147, intensity: 4556.0, mobility: 0.906"""	-0.646762	0.328717	0.955517	KMYLMFANLPKKIHPKKKEEEK	generic|tr_Q8CAI6_Q8CAI6_MOUSE__chr19_1_55912572_55912649_ENSMUST00000111654__II_1048015_REVERSED	|generic|tr_E9QQ90_E9QQ90_MOUSE__chr19_1_55912572_55912649_ENSMUST00000111654__II_1048028_REVERSED	|generic|sp_Q924A0-4_TF7L2_MOUSE__chr19_1_55912572_55912649_ENSMUST00000111654__II_1048028_REVERSED	|generic|tr_F6WPX2_F6WPX2_MOUSE__chr19_1_55912572_55912649_ENSMUST00000111654__II_1048015_REVERSED	|generic|tr_E9QQ89_E9QQ89_MOUSE__chr19_1_55912572_55912649_ENSMUST00000111654__II_1048028_REVERSED	|generic|tr_F6XQR1_F6XQR1_MOUSE__chr19_1_55912572_55912649_ENSMUST00000111654__II_1048013_REVERSED	|generic|tr_Q8BS68_Q8BS68_MOUSE__chr19_1_55912572_55912649_ENSMUST00000111654_REVERSED	|generic|tr_E9QQ91_E9QQ91_MOUSE__chr19_1_55912572_55912649_ENSMUST00000111654_REVERSED	|generic|tr_D3YWT3_D3YWT3_MOUSE__chr19_1_55931466_55931513_ENSMUST00000111658_REVERSED	|generic|tr_F6WBK9_F6WBK9_MOUSE__chr19_1_55931466_55931513_ENSMUST00000111658_REVERSED	|generic|tr_Q3V1G9_Q3V1G9_MOUSE__chr19_1_55912572_55912649_ENSMUST00000111654_REVERSED	|generic|sp_Q924A0_TF7L2_MOUSE__chr19_1_55912572_55912649_ENSMUST00000111654_REVERSED	|generic|sp_Q924A0-2_TF7L2_MOUSE__chr19_1_55931466_55931513_ENSMUST00000111658_REVERSED	|generic|sp_Q924A0-3_TF7L2_MOUSE__chr19_1_55912572_55912649_ENSMUST00000111654_REVERSED	|generic|sp_Q924A0-8_TF7L2_MOUSE__chr19_1_55912572_55912649_ENSMUST00000111654_REVERSED	|generic|sp_Q924A0-9_TF7L2_MOUSE__chr19_1_55912572_55912649_ENSMUST00000111654_REVERSED	|generic|tr_A0A0R4J1G0_A0A0R4J1G0_MOUSE__chr19_1_55931466_55931513_ENSMUST00000111658_REVERSED	|generic|tr_E9Q990_E9Q990_MOUSE__chr19_1_55912572_55912649_ENSMUST00000111654_REVERSED	|generic|tr_D3Z1L0_D3Z1L0_MOUSE__chr19_1_55912572_55912649_ENSMUST00000111654_REVERSED|
"""index: 11731, intensity: 2817.0, mobility: 0.943"""	-0.646825	0.328721	0.955517	QELRFFDPVYSEGSTAVSILQM	generic|sp_Q8CFW7_C2D2A_MOUSE__II_940661_REVERSED	|generic|sp_Q8CFW7-2_C2D2A_MOUSE__II_940661_REVERSED	|generic|tr_F6YZ61_F6YZ61_MOUSE__II_940661_REVERSED|
"""index: 3089, intensity: 3252.0, mobility: 0.919"""	-0.646971	0.328814	0.955517	EEMGPGHGKWR	generic|tr_A0A494B9E6_A0A494B9E6_MOUSE_REVERSED|
"""index: 15561, intensity: 3431.0, mobility: 1.016"""	-0.647147	0.328814	0.955517	TLFKMKISKTYYSFVTNITYFSIKCKQTRPHMKMNLKMSM	generic|IP_1115682_TX=10090_REVERSED|
"""index: 15869, intensity: 3012.0, mobility: 1.120"""	-0.647606	0.329074	0.955517	EWTQSQLIRHCPLMQLFRSPQRGRNMLKYTQPTLRSFARE	generic|chr6_1_22999927_23000106_ENSMUST00000090568__IP_915272_TX=10090_REVERSED|
"""index: 8033, intensity: 20131.0, mobility: 1.008"""	-0.647721	0.329249	0.955517	CPVGREGKAHVPFLGGLIIDGDLRISHAYEQSHTRQMMTLIW	generic|tr_B7ZMR4_B7ZMR4_MOUSE_REVERSED	|generic|tr_D3YZL1_D3YZL1_MOUSE_REVERSED	|generic|tr_Q05BD6_Q05BD6_MOUSE_REVERSED|
"""index: 2570, intensity: 2807.0, mobility: 0.900"""	-0.647753	0.329252	0.955517	HSPLVRETHT	generic|tr_Q32MH1_Q32MH1_MOUSE_REVERSED	|generic|tr_E9Q1L3_E9Q1L3_MOUSE_REVERSED	|generic|tr_A2AJU2_A2AJU2_MOUSE_REVERSED	|generic|tr_L7N236_L7N236_MOUSE_REVERSED	|generic|tr_Q62014_Q62014_MOUSE_REVERSED	|generic|tr_B1AVZ5_B1AVZ5_MOUSE_REVERSED	|generic|tr_B1AZM2_B1AZM2_MOUSE_REVERSED|
"""index: 21547, intensity: 39417.0, mobility: 1.012"""	-0.647978	0.329256	0.955517	IAVYRDIAMLI	generic|tr_Q8VFF8_Q8VFF8_MOUSE_REVERSED	|generic|tr_F6XP16_F6XP16_MOUSE_REVERSED	|generic|tr_A0A2I3BQA3_A0A2I3BQA3_MOUSE_REVERSED|
"""index: 16227, intensity: 7549.0, mobility: 1.263"""	-0.648322	0.329433	0.955517	PMFRNVRIYFRGKFFFVE	generic|tr_E9QPT8_E9QPT8_MOUSE__II_2505716_REVERSED	|generic|sp_Q9EPL5_MMP1A_MOUSE__II_2505716_REVERSED|
"""index: 8397, intensity: 5451.0, mobility: 1.171"""	-0.648661	0.329433	0.955517	EQERRREQEVHMRERELREREMRERELRHRHFALRERA	generic|tr_S4R1M2_S4R1M2_MOUSE__chr17_1_56602928_56602987_ENSMUST00000182378__II_1062358_REVERSED	|generic|sp_D3YXK2_SAFB1_MOUSE__chr17_1_56602928_56602987_ENSMUST00000182378__II_1062364_REVERSED|
"""index: 3327, intensity: 2887.0, mobility: 0.919"""	-0.649126	0.329607	0.955517	ETDDVYGVEMYRPKGLGPR	generic|tr_A0A2Z4SZ19_A0A2Z4SZ19_MOUSE_REVERSED	|generic|tr_A0A2Z4T1Z5_A0A2Z4T1Z5_MOUSE_REVERSED	|generic|tr_Q61895_Q61895_MOUSE_REVERSED	|generic|tr_A0A2Z4T1M3_A0A2Z4T1M3_MOUSE_REVERSED	|generic|tr_A0A2Z4T309_A0A2Z4T309_MOUSE_REVERSED	|generic|tr_A0A2Z4T3T7_A0A2Z4T3T7_MOUSE_REVERSED	|generic|tr_A0A2Z4SXE9_A0A2Z4SXE9_MOUSE_REVERSED	|generic|tr_A0A2Z4T2N0_A0A2Z4T2N0_MOUSE_REVERSED	|generic|tr_A0A2Z4SZ54_A0A2Z4SZ54_MOUSE_REVERSED	|generic|tr_A0A2Z4SXK6_A0A2Z4SXK6_MOUSE_REVERSED|
"""index: 12499, intensity: 2833.0, mobility: 0.922"""	-0.649198	0.329867	0.955517	LNLALGQSSGHM	generic|IP_1056465_TX=10090_REVERSED|
"""index: 8072, intensity: 27585.0, mobility: 0.969"""	-0.649507	0.329958	0.955517	QETSSHSETDEDDETEVGTCCLKGLHVTRGE	generic|tr_F6ZCF0_F6ZCF0_MOUSE__chr13_-1_59496972_59497031_ENSMUST00000169745__II_1108491_REVERSED	|generic|sp_Q641K1_CBPC1_MOUSE__chr13_-1_59496972_59497031_ENSMUST00000169745__II_1108487_REVERSED	|generic|sp_Q641K1-2_CBPC1_MOUSE__chr13_-1_59496972_59497031_ENSMUST00000169745__II_1108487_REVERSED	|generic|sp_Q641K1-3_CBPC1_MOUSE__chr13_-1_59496972_59497031_ENSMUST00000169745_REVERSED	|generic|sp_Q641K1-4_CBPC1_MOUSE__chr13_-1_59496972_59497031_ENSMUST00000169745_REVERSED	|generic|sp_Q641K1-5_CBPC1_MOUSE__chr13_-1_59525142_59525237_ENSMUST00000169745_REVERSED|
"""index: 21497, intensity: 2835.0, mobility: 1.173"""	-0.649572	0.329958	0.955517	KSFKMSAIISQTMKDMDLMTKEHQSKIINFETNMRYNLNEYMYV	generic|IP_1093745_TX=10090_REVERSED|
"""index: 17578, intensity: 4764.0, mobility: 0.885"""	-0.650091	0.330132	0.955517	GWYDFSSGYYYRACYYVVSDESTLSSLQM	generic|tr_A2KTK1_A2KTK1_MOUSE_REVERSED|
"""index: 12994, intensity: 16794.0, mobility: 0.941"""	-0.650172	0.330135	0.955517	WSDVSYIPVMWLIRIIPKQLEP	generic|sp_Q3TPR7_T184C_MOUSE_REVERSED	|generic|sp_Q3TPR7-2_T184C_MOUSE_REVERSED	|generic|tr_D3YVG4_D3YVG4_MOUSE_REVERSED|
"""index: 5390, intensity: 2968.0, mobility: 0.846"""	-0.650597	0.330394	0.955517	TSSRRRTKGQVMR	generic|tr_E9PUF8_E9PUF8_MOUSE_REVERSED	|generic|sp_Q8R367_RERG_MOUSE_REVERSED|
"""index: 4154, intensity: 3204.0, mobility: 1.026"""	-0.650638	0.330579	0.955517	HEYRRMPSTPVI	generic|IP_827707_TX=10090_REVERSED|
"""index: 15598, intensity: 5000.0, mobility: 1.190"""	-0.65073	0.330579	0.955517	EGLRSKLKDYNMMIREIEKENGERRFREI	generic|tr_Q3TST3_Q3TST3_MOUSE_REVERSED	|generic|tr_A0A1L1ST33_A0A1L1ST33_MOUSE_REVERSED	|generic|sp_Q64143_P55G_MOUSE_REVERSED|
"""index: 17004, intensity: 3088.0, mobility: 1.087"""	-0.650781	0.330579	0.955517	IYKPAEAGLLWRM	generic|IP_871710_TX=10090_REVERSED|
"""index: 22861, intensity: 11747.0, mobility: 1.054"""	-0.65093	0.330579	0.955517	RSALGAGGGVGAGVSGRCRLVLLFRVTEG	generic|tr_E9Q2V5_E9Q2V5_MOUSE__chr5_-1_138260241_138260635_ENSMUST00000159146__II_928242_REVERSED	|generic|sp_Q3UTZ3_MA11_MOUSE__chr5_-1_138260241_138260635_ENSMUST00000159146__II_928242_REVERSED	|generic|tr_E9Q6X8_E9Q6X8_MOUSE_REVERSED|
"""index: 10202, intensity: 6310.0, mobility: 1.037"""	-0.651028	0.330579	0.955517	EADVKVVAYYPLNVFVPANDNQDEVTVKVV	generic|tr_Q9QXA3_Q9QXA3_MOUSE_REVERSED	|generic|tr_A0A1L1SQU7_A0A1L1SQU7_MOUSE_REVERSED	|generic|tr_A0A087WRT4_A0A087WRT4_MOUSE_REVERSED	|generic|tr_F2Z4A3_F2Z4A3_MOUSE_REVERSED|
"""index: 18926, intensity: 27587.0, mobility: 1.072"""	-0.651981	0.330579	0.955517	FTQVSMTCMYVPLS	generic|IP_1094438_TX=10090_REVERSED|
"""index: 9297, intensity: 5450.0, mobility: 0.852"""	-0.652489	0.330666	0.955517	TSVLTPLEESHPKNHMIPHLPLH	generic|tr_A0A0U1RNI3_A0A0U1RNI3_MOUSE__II_881957_REVERSED	|generic|tr_Q6NWW0_Q6NWW0_MOUSE_REVERSED	|generic|tr_A0A0U1RPC1_A0A0U1RPC1_MOUSE_REVERSED	|generic|tr_E9PUW0_E9PUW0_MOUSE_REVERSED	|generic|tr_Q8BSS6_Q8BSS6_MOUSE_REVERSED	|generic|sp_P40645-2_SOX6_MOUSE_REVERSED	|generic|tr_Q3V1J7_Q3V1J7_MOUSE_REVERSED	|generic|tr_A0A0U1RNW8_A0A0U1RNW8_MOUSE_REVERSED|
"""index: 1625, intensity: 5426.0, mobility: 0.885"""	-0.652836	0.330753	0.955517	WNGPAGRPRP	generic|IP_950867_TX=10090_REVERSED|
"""index: 10671, intensity: 3911.0, mobility: 0.989"""	-0.653319	0.330841	0.955517	LVGMHAVALHIQMGEGDSAPQPRIGYMDLK	generic|sp_A2AD83_FRMD7_MOUSE__chr2_1_127594447_127594476_ENSMUST00000028852_REVERSED|
"""index: 22353, intensity: 3350.0, mobility: 0.976"""	-0.653368	0.331099	0.955517	FADELQKEPKKTQKHKAQK	generic|IP_926831_TX=10090_REVERSED|
"""index: 8226, intensity: 8538.0, mobility: 1.038"""	-0.653422	0.331356	0.955517	PSTHGTLSMICNPKNISWLNVR	generic|sp_Q8BG40_KTNB1_MOUSE__chr8_1_95098000_95098035_ENSMUST00000212968_REVERSED	|generic|tr_A0A1D5RMH5_A0A1D5RMH5_MOUSE__chr8_1_95093916_95093954_ENSMUST00000034239_REVERSED|
"""index: 17884, intensity: 45553.0, mobility: 1.015"""	-0.653498	0.331614	0.955517	QWLLGLVLHPKG	generic|tr_A0A1C7CYV0_A0A1C7CYV0_MOUSE__II_832884_REVERSED	|generic|tr_Q3UJG9_Q3UJG9_MOUSE__II_832884_REVERSED	|generic|sp_Q99K51_PLST_MOUSE__II_832884_REVERSED	|generic|tr_B1AX58_B1AX58_MOUSE_REVERSED	|generic|sp_Q3V0K9_PLSI_MOUSE_REVERSED	|generic|tr_Q3UKB1_Q3UKB1_MOUSE_REVERSED|
"""index: 11032, intensity: 4580.0, mobility: 1.033"""	-0.65355	0.331872	0.955517	DLGPLPTPPPGGTAAAYKARLNYQ	generic|sp_Q0VGT2_GLI2_MOUSE_REVERSED	|generic|tr_Q0VGV1_Q0VGV1_MOUSE_REVERSED|
"""index: 9729, intensity: 2548.0, mobility: 0.847"""	-0.653562	0.33213	0.955517	PPRFLLLWAPPLPWHAESVCSVL	generic|IP_1119883_TX=10090_REVERSED|
"""index: 1716, intensity: 3188.0, mobility: 0.753"""	-0.653572	0.332302	0.955517	VFTEKWYQNES	generic|IP_990804_TX=10090_REVERSED|
"""index: 18530, intensity: 3706.0, mobility: 1.051"""	-0.65366	0.332474	0.955517	SAVSMHVCQCVYVHNLMFYKKFFH	generic|IP_883953_TX=10090_REVERSED|
"""index: 22680, intensity: 8872.0, mobility: 1.211"""	-0.653861	0.332561	0.955517	RPTPFRNLLCAERRPWWKERVLLQARLQSWLSSQF	generic|IP_955757_TX=10090_REVERSED|
"""index: 8212, intensity: 31575.0, mobility: 1.051"""	-0.654301	0.332818	0.955517	MSYVLPNLMPIVMTYFVSTVK	generic|tr_Q8VFX4_Q8VFX4_MOUSE_REVERSED	|generic|tr_Q7TQR6_Q7TQR6_MOUSE_REVERSED|
"""index: 12632, intensity: 23970.0, mobility: 0.959"""	-0.654371	0.332819	0.955517	QSADLGAVPPAQVMPQLQQQ	generic|sp_P56477_IRF5_MOUSE_REVERSED	|generic|tr_B2CC69_B2CC69_MOUSE_REVERSED|
"""index: 9458, intensity: 3154.0, mobility: 1.005"""	-0.654679	0.332905	0.955517	NLNLDVLYKEILAWDIEVEKNKQNQTVPMKLNKEM	generic|tr_L7MUE8_L7MUE8_MOUSE__II_946528_REVERSED	|generic|tr_F6X687_F6X687_MOUSE__II_946528_REVERSED	|generic|tr_J3QMX3_J3QMX3_MOUSE__II_946528_REVERSED|
"""index: 11076, intensity: 2552.0, mobility: 0.935"""	-0.654852	0.333162	0.955517	EMPHLRQFRLVTYPTSLYLHMTTPT	generic|IP_1056144_TX=10090_REVERSED|
"""index: 13062, intensity: 5612.0, mobility: 0.842"""	-0.654907	0.333333	0.955517	KTWLQLCQLNPDVLEPM	generic|IP_3469505_TX=10090_REVERSED|
"""index: 12975, intensity: 82730.0, mobility: 0.941"""	-0.655095	0.333591	0.955517	QSADLGAVPPAQVMPQLQQQ	generic|sp_P56477_IRF5_MOUSE_REVERSED	|generic|tr_B2CC69_B2CC69_MOUSE_REVERSED|
"""index: 16160, intensity: 2876.0, mobility: 1.005"""	-0.655208	0.333848	0.955517	LELSVVQPLMSFI	generic|IP_3483271_TX=10090_REVERSED|
"""index: 5837, intensity: 3378.0, mobility: 0.816"""	-0.655579	0.334018	0.955517	PYLVNEISIQFLHFIFINEAC	generic|IP_1149387_TX=10090_REVERSED|
"""index: 5963, intensity: 3269.0, mobility: 0.894"""	-0.655653	0.334018	0.955517	DFRSLLTHPLQINEITTKKPN	generic|tr_Q3UA65_Q3UA65_MOUSE_REVERSED	|generic|tr_Q542F4_Q542F4_MOUSE_REVERSED	|generic|tr_Q8C1Z0_Q8C1Z0_MOUSE_REVERSED	|generic|tr_Q9D077_Q9D077_MOUSE_REVERSED	|generic|tr_Q921D5_Q921D5_MOUSE_REVERSED	|generic|tr_Q5DTS8_Q5DTS8_MOUSE_REVERSED|
"""index: 21669, intensity: 3161.0, mobility: 1.131"""	-0.655915	0.33419	0.955517	MEHLSHAVAYVSNYLNYCTESMSMGLPPVFFRKLLTKTPCNKLTKC	generic|tr_E9Q067_E9Q067_MOUSE__II_3458820_REVERSED	|generic|II_3458828_TX=10090_REVERSED	|generic|tr_A0A3B2W3L2_A0A3B2W3L2_MOUSE_REVERSED	|generic|tr_A0A3B2WCK0_A0A3B2WCK0_MOUSE_REVERSED	|generic|tr_A0A3B2WBK0_A0A3B2WBK0_MOUSE_REVERSED|
"""index: 9463, intensity: 3758.0, mobility: 0.969"""	-0.655944	0.334361	0.955517	ASRSLSMEVQKMKLLTWTEARRGETPPW	generic|II_864070_TX=10090_REVERSED|
"""index: 18246, intensity: 2659.0, mobility: 1.078"""	-0.656114	0.334531	0.955517	QMYIYIYIYIYIYIHTHTYIHTYK	generic|IP_3491632_TX=10090_REVERSED|
"""index: 5813, intensity: 3964.0, mobility: 0.894"""	-0.656176	0.334788	0.955517	FAQTGMLHIPAHGLKTTHRAPKETPEP	generic|IP_918074_TX=10090_REVERSED|
"""index: 24571, intensity: 5344.0, mobility: 1.119"""	-0.656225	0.334872	0.955517	SLWLALVRTHSTSVRGLFILLTARGPSKMSEGQNTM	generic|IP_1011679_TX=10090_REVERSED|
"""index: 10929, intensity: 2933.0, mobility: 0.895"""	-0.656229	0.334872	0.955517	LVETGMLRPL	generic|tr_Q6GQX7_Q6GQX7_MOUSE_REVERSED	|generic|tr_E9Q295_E9Q295_MOUSE_REVERSED|
"""index: 4318, intensity: 2547.0, mobility: 0.932"""	-0.656647	0.335041	0.955517	EDVAAGTLRGAEYAKELRSMF	generic|tr_E9Q3N0_E9Q3N0_MOUSE__II_907734_REVERSED	|generic|sp_Q9Z129_RECQ1_MOUSE__II_907734_REVERSED	|generic|tr_Q3UUK0_Q3UUK0_MOUSE__II_907734_REVERSED|
"""index: 12649, intensity: 3494.0, mobility: 1.242"""	-0.656722	0.335041	0.955517	AQEISLPSMRTYAKDYFAQMLLWDIGCHCSVLRTGD	generic|IP_1072894_TX=10090_REVERSED|
"""index: 16935, intensity: 9465.0, mobility: 0.999"""	-0.657239	0.335297	0.955517	KDIKNGVLMNVIDNRTCYTEL	generic|tr_A0A452J8C1_A0A452J8C1_MOUSE__chr18_1_6765277_6765336_ENSMUST00000234720__II_1053015_REVERSED	|generic|sp_P35293_RAB18_MOUSE__chr18_1_6765277_6765336_ENSMUST00000234720_REVERSED	|generic|tr_A0A3Q4EI12_A0A3Q4EI12_MOUSE__chr18_1_6765277_6765336_ENSMUST00000234720_REVERSED	|generic|tr_Q8CEH2_Q8CEH2_MOUSE__chr18_1_6788557_6788655_ENSMUST00000097680_REVERSED|
"""index: 23164, intensity: 3168.0, mobility: 1.324"""	-0.657311	0.335462	0.955517	KIDLRCRVHPVPGSPPEPPACR	generic|sp_A2AJA9_AJM1_MOUSE_REVERSED	|generic|sp_A2AJA9-2_AJM1_MOUSE_REVERSED|
"""index: 11250, intensity: 3111.0, mobility: 1.246"""	-0.657452	0.335462	0.955517	LKREKEEQLNQRRREEALKQQQVEEEKRRKREKEERKKREKEQD	generic|tr_D3Z2H4_D3Z2H4_MOUSE__chr13_1_54650014_54650067_ENSMUST00000153894_REVERSED	|generic|sp_Q3TDN2_FAF2_MOUSE__chr13_1_54650014_54650067_ENSMUST00000153894_REVERSED	|generic|sp_Q3TDN2-2_FAF2_MOUSE__chr13_1_54650014_54650067_ENSMUST00000153894_REVERSED|
"""index: 3487, intensity: 5195.0, mobility: 0.852"""	-0.657573	0.335462	0.955517	NLMDIFPTKKEVHTKRYWWKLYR	generic|sp_Q69ZF3_GBA2_MOUSE__chr4_-1_43567189_43567464_ENSMUST00000128403__II_964035_REVERSED	|generic|II_964041_TX=10090_REVERSED	|generic|II_964038_TX=10090_REVERSED	|generic|II_964023_TX=10090_REVERSED	|generic|tr_B1AWI3_B1AWI3_MOUSE__chr4_-1_43578012_43578257_ENSMUST00000152251_REVERSED|
"""index: 8000, intensity: 25673.0, mobility: 1.114"""	-0.657631	0.335462	0.955517	KMKKREQDSIAAKSMKSKTDTILFSMNNIENQVVFNQEER	generic|tr_F6U7V1_F6U7V1_MOUSE__chr13_-1_11667075_11667146_ENSMUST00000221941__II_3474813_REVERSED	|generic|sp_E9Q401_RYR2_MOUSE__chr13_-1_11667075_11667146_ENSMUST00000221941__II_3474813_REVERSED	|generic|II_3474828_TX=10090_REVERSED	|generic|tr_A0A1Y7VK09_A0A1Y7VK09_MOUSE_REVERSED|
"""index: 6804, intensity: 5903.0, mobility: 0.877"""	-0.658733	0.335629	0.955517	QKLMQADKKAVVGEEFLL	generic|IP_927904_TX=10090_REVERSED|
"""index: 5357, intensity: 5639.0, mobility: 1.032"""	-0.658892	0.335629	0.955517	FSDAGKNACGALGAQLGLWPSLSK	generic|IP_2422323_TX=10090_REVERSED|
"""index: 3387, intensity: 12125.0, mobility: 0.890"""	-0.659044	0.335629	0.955517	KSNDDTNEIRLYIIKDLPLPCK	generic|IP_938709_TX=10090_REVERSED|
"""index: 2168, intensity: 4092.0, mobility: 0.880"""	-0.659915	0.335798	0.955517	LPTKNEVKEQEELALF	generic|tr_Q8C0Y5_Q8C0Y5_MOUSE__II_1071405_REVERSED	|generic|sp_Q66JX5_CEP43_MOUSE__chr17_1_8194542_8194595_ENSMUST00000161898_REVERSED	|generic|sp_Q66JX5-2_CEP43_MOUSE__chr17_1_8194542_8194595_ENSMUST00000161898_REVERSED|
"""index: 11089, intensity: 4572.0, mobility: 0.990"""	-0.660034	0.335967	0.955517	LNHNIEKKLEQNNKRAEIYEMELNHLFSMV	generic|IP_879568_TX=10090_REVERSED|
"""index: 3663, intensity: 2534.0, mobility: 1.083"""	-0.660143	0.336222	0.955517	RETAQSQDTDLMGFCPPDQVRSVASP	generic|sp_Q6IUP1_SOLH1_MOUSE_REVERSED|
"""index: 2972, intensity: 6225.0, mobility: 1.069"""	-0.660143	0.336391	0.955517	KMLAELQTRREECDEMQLELNEE	generic|sp_A2AJB1_CC183_MOUSE_REVERSED	|generic|sp_A2AJB1-2_CC183_MOUSE_REVERSED|
"""index: 9977, intensity: 3515.0, mobility: 0.987"""	-0.66035	0.336561	0.955517	LTGTNRRQDKYDPPPRTLHRNMQDQPSLK	generic|tr_F6U238_F6U238_MOUSE_REVERSED	|generic|tr_Q8BMG4_Q8BMG4_MOUSE_REVERSED	|generic|tr_Q6ZPH8_Q6ZPH8_MOUSE_REVERSED	|generic|tr_E9Q7L5_E9Q7L5_MOUSE_REVERSED|
"""index: 5833, intensity: 11566.0, mobility: 0.986"""	-0.660562	0.336813	0.955517	EEMLRLSHELK	generic|sp_P39428_TRAF1_MOUSE__II_1010615_REVERSED	|generic|tr_Q4VA12_Q4VA12_MOUSE__II_1010615_REVERSED	|generic|tr_Q3UM74_Q3UM74_MOUSE__II_1010615_REVERSED|
"""index: 21104, intensity: 3474.0, mobility: 0.948"""	-0.660719	0.336813	0.955517	FTKQRRSKST	generic|IP_1003960_TX=10090_REVERSED|
"""index: 16530, intensity: 2826.0, mobility: 0.959"""	-0.661045	0.337067	0.955517	MSRKHPRFP	generic|IP_953274_TX=10090_REVERSED|
"""index: 15011, intensity: 9235.0, mobility: 0.920"""	-0.661295	0.337236	0.955517	LKRNSFARE	generic|tr_Q8C8H6_Q8C8H6_MOUSE__IP_903993_REVERSED|
"""index: 17890, intensity: 4158.0, mobility: 0.893"""	-0.661484	0.33749	0.955517	FPTLSPQFPA	generic|IP_3454824_TX=10090_REVERSED|
"""index: 21893, intensity: 5931.0, mobility: 1.179"""	-0.661527	0.337659	0.955517	QGSHSLNVFVQLCPSRGHDQCSGECTFSF	generic|tr_E9Q7U0_E9Q7U0_MOUSE_REVERSED|
"""index: 8441, intensity: 4602.0, mobility: 0.967"""	-0.661731	0.337907	0.955517	SCQSLAPLLASFQFDVICCSVLEL	generic|tr_L7N1Y3_L7N1Y3_MOUSE__II_3503431_REVERSED	|generic|tr_A0A1Y7VJ51_A0A1Y7VJ51_MOUSE_REVERSED	|generic|tr_Q3UTB0_Q3UTB0_MOUSE_REVERSED|
"""index: 11121, intensity: 3230.0, mobility: 1.046"""	-0.661899	0.337907	0.955517	SVEYIYIHTHTHIYIYIYIYIYIYIYIYIYIYVYMYK	generic|IP_1118056_TX=10090_REVERSED|
"""index: 6897, intensity: 5852.0, mobility: 0.967"""	-0.662518	0.337907	0.955517	PESTEIEKRIC	generic|II_938035_TX=10090_REVERSED	|generic|II_938048_TX=10090_REVERSED	|generic|sp_P49025_CTRO_MOUSE__chr5_1_115946884_115946943_ENSMUST00000122877_REVERSED	|generic|sp_P49025-3_CTRO_MOUSE__chr5_1_115946884_115946943_ENSMUST00000122877_REVERSED	|generic|sp_P49025-4_CTRO_MOUSE__chr5_1_115946884_115946943_ENSMUST00000122877_REVERSED	|generic|sp_P49025-5_CTRO_MOUSE__chr5_1_115946884_115946943_ENSMUST00000122877_REVERSED	|generic|tr_E9QL53_E9QL53_MOUSE__chr5_1_115946884_115946943_ENSMUST00000122877_REVERSED	|generic|tr_D3Z1U0_D3Z1U0_MOUSE__chr5_1_115946884_115946943_ENSMUST00000122877_REVERSED	|generic|tr_F6SBR5_F6SBR5_MOUSE__chr5_1_115946884_115946943_ENSMUST00000122877_REVERSED	|generic|tr_D3YU89_D3YU89_MOUSE__chr5_1_115946884_115946943_ENSMUST00000122877_REVERSED|
"""index: 22731, intensity: 8204.0, mobility: 0.917"""	-0.662918	0.338161	0.955517	PSMLLAYRLC	generic|IP_1154453_TX=10090_REVERSED|
"""index: 16576, intensity: 6224.0, mobility: 1.175"""	-0.662925	0.338415	0.955517	PTKEREFHQKMQKCAYYNGDRLSQMKMVESF	generic|tr_H3BLH6_H3BLH6_MOUSE_REVERSED|
"""index: 3879, intensity: 2776.0, mobility: 0.872"""	-0.662965	0.338669	0.955517	NNTLPNNNTL	generic|tr_Q8BWF5_Q8BWF5_MOUSE__II_1024273_REVERSED|
"""index: 4439, intensity: 43321.0, mobility: 1.134"""	-0.66316	0.338923	0.955517	EQPWSTMWLSWERGPNWPMKRSKWSLRG	generic|tr_A0A1D5RM31_A0A1D5RM31_MOUSE__chr8_-1_122574965_122575475_ENSMUST00000006764_REVERSED|
"""index: 16889, intensity: 8649.0, mobility: 0.968"""	-0.663198	0.339177	0.955517	KSMDPVPSHTKPAMPPRSDPHIPQQNSGNSMNMNL	generic|II_931231_TX=10090_REVERSED	|generic|sp_Q9CYA6_ZCHC8_MOUSE__chr5_-1_123716980_123717051_ENSMUST00000198826_REVERSED	|generic|tr_Q3TKH5_Q3TKH5_MOUSE__chr5_-1_123716980_123717051_ENSMUST00000198826_REVERSED|
"""index: 7659, intensity: 80221.0, mobility: 1.097"""	-0.663268	0.339431	0.955517	FNKKPKEKQPSHPNQDRMILRTLRQWTKWREREKQLC	generic|IP_992389_TX=10090_REVERSED|
"""index: 6967, intensity: 4559.0, mobility: 0.874"""	-0.663285	0.339599	0.955517	SGTSAATSGQMK	generic|chr5_1_33727830_33727913_ENSMUST00000201437_REVERSED|
"""index: 6181, intensity: 3054.0, mobility: 0.959"""	-0.663456	0.339766	0.955517	ACNGTRKPKHHWGLRVKEYTMMRM	generic|IP_965610_TX=10090_REVERSED|
"""index: 10799, intensity: 2962.0, mobility: 0.846"""	-0.663549	0.339934	0.955517	FPPGVLRT	generic|IP_870841_TX=10090_REVERSED|
"""index: 6680, intensity: 8786.0, mobility: 0.884"""	-0.663642	0.340188	0.955517	LQRQMEEIQRQPINQLISYVDSMKEEP	generic|tr_E9Q1M5_E9Q1M5_MOUSE__chr2_-1_93795631_93795738_ENSMUST00000125407_REVERSED|
"""index: 6835, intensity: 5507.0, mobility: 0.878"""	-0.663778	0.340442	0.955517	QLTRAGGMDGKCVRAVRA	generic|sp_Q64151_SEM4C_MOUSE__chr1_-1_36552715_36552870_ENSMUST00000191785_REVERSED	|generic|tr_Q69ZB9_Q69ZB9_MOUSE__chr1_-1_36552715_36552870_ENSMUST00000191785_REVERSED|
"""index: 12878, intensity: 5882.0, mobility: 1.083"""	-0.664041	0.340696	0.955517	NSFIISAASFSDNSKC	generic|sp_A2ARV4_LRP2_MOUSE_REVERSED	|generic|tr_A2ARV5_A2ARV5_MOUSE_REVERSED|
"""index: 18123, intensity: 3648.0, mobility: 1.114"""	-0.664119	0.340771	0.955517	TIRLLEPTSLDPHRRSYEYIFEAFFKDPD	generic|sp_O89020_AFAM_MOUSE_REVERSED	|generic|sp_O89020-2_AFAM_MOUSE_REVERSED	|generic|sp_O89020-3_AFAM_MOUSE_REVERSED|
"""index: 8540, intensity: 4187.0, mobility: 1.037"""	-0.664343	0.340771	0.955517	LTNEQNTISQYPLAWGMTPPAIELSITR	generic|IP_840311_TX=10090_REVERSED|
"""index: 12630, intensity: 2861.0, mobility: 1.125"""	-0.66484	0.341024	0.955517	EVTVSGMVQVSIMLTDIMFLEATGKMVSVRTGMFTEGTGLQILMMALV	generic|IP_1088610_TX=10090_REVERSED	|generic|IP_1088622_TX=10090_REVERSED|
"""index: 6500, intensity: 36806.0, mobility: 0.910"""	-0.664867	0.341105	0.955517	LVTWDDVQPTGPLVATNRTASCH	generic|IP_920060_TX=10090_REVERSED|
"""index: 16822, intensity: 6495.0, mobility: 0.874"""	-0.665185	0.341358	0.955517	ADEKTLIGKLIIPLRTMSQ	generic|sp_Q9NYQ2_HAOX2_MOUSE_REVERSED	|generic|tr_Q3UNU6_Q3UNU6_MOUSE_REVERSED	|generic|tr_Q9D2W7_Q9D2W7_MOUSE_REVERSED	|generic|tr_Q8JZR9_Q8JZR9_MOUSE_REVERSED|
"""index: 15661, intensity: 31323.0, mobility: 0.967"""	-0.665208	0.341612	0.955517	HRRNDKTIR	generic|tr_Q3U0J7_Q3U0J7_MOUSE_REVERSED	|generic|tr_D3Z3H9_D3Z3H9_MOUSE_REVERSED	|generic|sp_P48281_VDR_MOUSE_REVERSED	|generic|tr_Q4FJV8_Q4FJV8_MOUSE_REVERSED|
"""index: 7116, intensity: 4065.0, mobility: 1.040"""	-0.665222	0.341779	0.955517	MVPRGPKGSSPMPGPAAKKGGEQTE	generic|tr_B2RQ57_B2RQ57_MOUSE_REVERSED	|generic|tr_F8VQH0_F8VQH0_MOUSE_REVERSED	|generic|tr_B7ZMZ2_B7ZMZ2_MOUSE_REVERSED|
"""index: 18509, intensity: 4854.0, mobility: 0.943"""	-0.665429	0.341945	0.955517	MHKLKREPW	generic|sp_Q03517_SCG2_MOUSE_REVERSED	|generic|tr_Q4W8U9_Q4W8U9_MOUSE_REVERSED|
"""index: 9716, intensity: 5187.0, mobility: 1.012"""	-0.665527	0.342199	0.955517	QRRPQQLTYHLLMLGWILGFVLLLFSLKQSM	generic|sp_Q8BIS8_CC126_MOUSE__chr6_1_49339831_49340010_ENSMUST00000114491_REVERSED	|generic|sp_Q8BIS8-2_CC126_MOUSE_REVERSED|
"""index: 9660, intensity: 2807.0, mobility: 0.873"""	-0.665566	0.342452	0.955517	TMSAKQQPPGKSSGYMLMEDDLMP	generic|tr_A0A571BEA5_A0A571BEA5_MOUSE__chr13_-1_103868039_103868110_ENSMUST00000189323__II_977414_REVERSED	|generic|tr_E9Q6L9_E9Q6L9_MOUSE__chr13_-1_103868039_103868110_ENSMUST00000189323_REVERSED	|generic|tr_A0A0G2JDT9_A0A0G2JDT9_MOUSE__chr13_-1_103868039_103868110_ENSMUST00000189323_REVERSED	|generic|tr_A0A0G2JFZ5_A0A0G2JFZ5_MOUSE__chr13_-1_103868039_103868110_ENSMUST00000189323_REVERSED	|generic|tr_B9EHV0_B9EHV0_MOUSE__chr13_-1_103868039_103868110_ENSMUST00000189323_REVERSED	|generic|sp_Q80TE7_LRRC7_MOUSE__chr13_-1_103868039_103868110_ENSMUST00000189323_REVERSED|
"""index: 3361, intensity: 3516.0, mobility: 0.819"""	-0.665671	0.342618	0.955517	LAMLLHPLVRPRPSSCSQTHVVQ	generic|IP_1000112_TX=10090_REVERSED|
"""index: 16086, intensity: 2724.0, mobility: 1.149"""	-0.665822	0.342872	0.955517	ERWAHVAERADRASLHFPRDAGYASGRTMNF	generic|sp_Q9EP78_CHST7_MOUSE_REVERSED|
"""index: 5317, intensity: 2679.0, mobility: 0.875"""	-0.665841	0.343125	0.955517	LEESVVTKKTEPLPCVLPDNCPPEELT	generic|tr_A0A494BBJ2_A0A494BBJ2_MOUSE_REVERSED|
"""index: 4166, intensity: 3184.0, mobility: 0.785"""	-0.665851	0.343291	0.955517	SGQGVVEPDRRTID	generic|IP_1101549_TX=10090_REVERSED|
"""index: 8214, intensity: 7232.0, mobility: 0.916"""	-0.665972	0.343544	0.955517	HLSAGHFFTPFLLHCTFLVFILIKCL	generic|IP_983900_TX=10090_REVERSED|
"""index: 11896, intensity: 4763.0, mobility: 0.845"""	-0.665972	0.343797	0.955517	ALEKDTKP	generic|sp_P33434_MMP2_MOUSE__chr8_1_92852594_92852665_ENSMUST00000211691__II_3453461_REVERSED	|generic|tr_Q75UT7_Q75UT7_MOUSE_REVERSED|
"""index: 10408, intensity: 4083.0, mobility: 1.017"""	-0.665979	0.343964	0.955517	ESAEQRKLTLHMKESQTCVWFDEATYTSPAELIWFEEKW	generic|IP_967258_TX=10090_REVERSED|
"""index: 9820, intensity: 25861.0, mobility: 0.817"""	-0.666371	0.344217	0.955517	ATAELTEAELHLRTPLESLA	generic|IP_913819_TX=10090_REVERSED|
"""index: 24272, intensity: 16142.0, mobility: 1.292"""	-0.66646	0.344453	0.955517	ERLEQRDVHIGVVNAQITPE	generic|sp_Q8R2Y2_MUC18_MOUSE__chr9_1_44137230_44137313_ENSMUST00000149241_REVERSED	|generic|sp_Q8R2Y2-2_MUC18_MOUSE__chr9_1_44137230_44137313_ENSMUST00000149241_REVERSED|
"""index: 6839, intensity: 5720.0, mobility: 1.380"""	-0.666607	0.344453	0.955517	QRQVSNTLDYTLSYYFSESDMFMKLLEELLRRELKEKEKS	generic|tr_B2RQ14_B2RQ14_MOUSE__chr7_1_128690652_128690699_ENSMUST00000151237__II_878401_REVERSED	|generic|tr_Q8CA68_Q8CA68_MOUSE__chr7_1_128667606_128667803_ENSMUST00000129085__II_878401_REVERSED	|generic|sp_Q8CDA1-4_SAC2_MOUSE__chr7_1_128667606_128667803_ENSMUST00000129085_REVERSED|
"""index: 6316, intensity: 7428.0, mobility: 1.058"""	-0.666892	0.344453	0.955517	VQNSCWSFPLSIVHYNPYITHYFLLYFKFYSILFHWLYV	generic|IP_3498646_TX=10090_REVERSED|
"""index: 8407, intensity: 10393.0, mobility: 1.029"""	-0.667299	0.344706	0.955517	RTDPACGEAPAPARPVGVLGQREE	generic|sp_Q3U2C5_RN149_MOUSE_REVERSED|
"""index: 18013, intensity: 18669.0, mobility: 0.999"""	-0.667333	0.344958	0.955517	WKQHSRKRL	generic|chr18_-1_20820999_20825016_ENSMUST00000225661_REVERSED|
"""index: 14791, intensity: 3842.0, mobility: 0.862"""	-0.6674	0.345211	0.955517	IALLLYVCCIPLLIDE	generic|tr_Q3UXH5_Q3UXH5_MOUSE_REVERSED|
"""index: 14379, intensity: 5622.0, mobility: 0.833"""	-0.667443	0.345436	0.955517	RLRRAMEGAETRMKLLQTIGT	generic|IP_1146377_TX=10090_REVERSED|
"""index: 15734, intensity: 15408.0, mobility: 0.984"""	-0.667446	0.345436	0.955517	QRGVRRPLW	generic|IP_965375_TX=10090_REVERSED|
"""index: 11611, intensity: 2913.0, mobility: 0.983"""	-0.667553	0.345436	0.955517	DVVRDTSPSIFE	generic|sp_O88783_FA5_MOUSE_REVERSED|
"""index: 18806, intensity: 8628.0, mobility: 0.917"""	-0.667724	0.345436	0.955517	AMPWRLWMRS	generic|IP_1024110_TX=10090_REVERSED|
"""index: 21637, intensity: 3503.0, mobility: 1.075"""	-0.668788	0.345601	0.955517	VDEQRCSNGAAVAKATAMTIGKTMR	generic|tr_A0A1L1SQP9_A0A1L1SQP9_MOUSE__II_3500450_REVERSED	|generic|tr_Q3UHS6_Q3UHS6_MOUSE__chr2_1_29733737_29733766_ENSMUST00000123953__II_964058_REVERSED	|generic|tr_Q80TM2_Q80TM2_MOUSE__chr2_1_29733737_29733766_ENSMUST00000123953__II_964058_REVERSED	|generic|tr_A0A1L1SRI1_A0A1L1SRI1_MOUSE__chr2_1_29733737_29733766_ENSMUST00000123953__II_3500449_REVERSED	|generic|sp_P26039_TLN1_MOUSE__chr2_1_29733737_29733766_ENSMUST00000123953__II_964058_REVERSED	|generic|II_3456509_TX=10090_REVERSED	|generic|tr_Q9CS79_Q9CS79_MOUSE_REVERSED	|generic|tr_A0A1L1SQ51_A0A1L1SQ51_MOUSE__chr2_1_29733737_29733766_ENSMUST00000123953_REVERSED	|generic|tr_Q68FD6_Q68FD6_MOUSE__chr2_1_29733737_29733766_ENSMUST00000123953_REVERSED	|generic|tr_B2RY15_B2RY15_MOUSE__chr2_1_29733737_29733766_ENSMUST00000123953_REVERSED	|generic|tr_Q6PB69_Q6PB69_MOUSE_REVERSED	|generic|tr_Q3TBC3_Q3TBC3_MOUSE_REVERSED	|generic|tr_Q8CHG4_Q8CHG4_MOUSE__chr2_1_29733737_29733766_ENSMUST00000123953_REVERSED	|generic|tr_Q0V930_Q0V930_MOUSE_REVERSED	|generic|tr_Q8CDM9_Q8CDM9_MOUSE__chr2_1_29733737_29733766_ENSMUST00000123953_REVERSED	|generic|sp_Q71LX4_TLN2_MOUSE__chr2_1_29733737_29733766_ENSMUST00000123953_REVERSED	|generic|tr_E9PUM4_E9PUM4_MOUSE__chr2_1_29733737_29733766_ENSMUST00000123953_REVERSED|
"""index: 12226, intensity: 5408.0, mobility: 0.906"""	-0.668828	0.34567	0.955517	EMLNLVMFR	generic|IP_839424_TX=10090_REVERSED|
"""index: 10970, intensity: 2817.0, mobility: 1.105"""	-0.668897	0.34567	0.955517	IMQSVTEHLSNPSEEACLLLLRGSRPIGA	generic|IP_914177_TX=10090_REVERSED|
"""index: 6537, intensity: 2930.0, mobility: 1.143"""	-0.669477	0.345921	0.955517	QTREQYKSPYLILFTDKMRHRRPWVILICHMNMRNWEL	generic|IP_989979_TX=10090_REVERSED|
"""index: 8336, intensity: 2666.0, mobility: 1.109"""	-0.669518	0.346173	0.955517	KNPIAPCGTPRAYDIM	generic|IP_1020307_TX=10090_REVERSED|
"""index: 19040, intensity: 3472.0, mobility: 1.078"""	-0.669582	0.346425	0.955517	TATLPWCLVRSTISPKLSSNIH	generic|IP_1057963_TX=10090_REVERSED|
"""index: 3946, intensity: 3205.0, mobility: 0.903"""	-0.6697	0.346677	0.955517	NQYLQHIRKPKRVACQKDVTSRSAYH	generic|sp_Q8BV79_TRNK1_MOUSE_REVERSED|
"""index: 13326, intensity: 18093.0, mobility: 0.997"""	-0.669799	0.346841	0.955517	ASSMTAMTQFAKD	generic|tr_A0A1B0GRZ4_A0A1B0GRZ4_MOUSE__II_3492295_REVERSED	|generic|tr_A0A1B0GR00_A0A1B0GR00_MOUSE__II_3492296_REVERSED	|generic|tr_Q80UL2_Q80UL2_MOUSE__II_3458442_REVERSED	|generic|tr_Q3UPV9_Q3UPV9_MOUSE__II_3492295_REVERSED	|generic|tr_Q3UMJ5_Q3UMJ5_MOUSE__II_3492295_REVERSED	|generic|tr_A0A1B0GT36_A0A1B0GT36_MOUSE__II_3492295_REVERSED	|generic|tr_Q3V262_Q3V262_MOUSE__II_3492295_REVERSED	|generic|tr_A0A1B0GS07_A0A1B0GS07_MOUSE_REVERSED|
"""index: 12181, intensity: 6080.0, mobility: 0.874"""	-0.670116	0.347006	0.955517	YRYQTVTLVARSDSGFGPLHQN	generic|II_848323_TX=10090_REVERSED|
"""index: 24233, intensity: 4322.0, mobility: 1.237"""	-0.670194	0.347257	0.955517	EWRDLKLLIGPRHAVVSP	generic|IP_1104255_TX=10090_REVERSED|
"""index: 12561, intensity: 4568.0, mobility: 1.064"""	-0.670395	0.347411	0.955517	WWWWWWWWWWWRVTGK	generic|IP_1129357_TX=10090_REVERSED|
"""index: 10532, intensity: 5018.0, mobility: 0.833"""	-0.670514	0.347411	0.955517	ITMILLMELPFHR	generic|chr5_1_34613304_34613402_ENSMUST00000114338_REVERSED|
"""index: 22433, intensity: 4522.0, mobility: 0.806"""	-0.67134	0.347575	0.955517	PLIPDRHT	generic|IP_887770_TX=10090_REVERSED|
"""index: 10542, intensity: 3219.0, mobility: 1.045"""	-0.671444	0.347826	0.955517	RLYTALPVVGRKRFPRSFMYQMGRRKGKTHM	generic|IP_3469185_TX=10090_REVERSED|
"""index: 22513, intensity: 8204.0, mobility: 0.940"""	-0.671501	0.347903	0.955517	LRRTMGELWRLRSTEQVLA	generic|IP_1092935_TX=10090_REVERSED|
"""index: 6330, intensity: 5417.0, mobility: 1.091"""	-0.671791	0.347979	0.955517	NYLPITKMVKYQKTPDMKYLHRD	generic|tr_Q8K063_Q8K063_MOUSE_REVERSED	|generic|tr_Q3UG58_Q3UG58_MOUSE_REVERSED	|generic|tr_B2RWZ2_B2RWZ2_MOUSE__chr11_-1_80779694_80779750_ENSMUST00000125944_REVERSED	|generic|sp_Q5SYD0_MYO1D_MOUSE__chr11_-1_80779694_80779750_ENSMUST00000125944_REVERSED	|generic|sp_Q5SYD0-2_MYO1D_MOUSE__chr11_-1_80779694_80779750_ENSMUST00000125944_REVERSED|
"""index: 11900, intensity: 2646.0, mobility: 0.906"""	-0.671907	0.34823	0.955517	IFYTWFLPWECEINEFLKLEAPEYYLRN	generic|tr_Q8BSV5_Q8BSV5_MOUSE__chrX_-1_102554880_102555002_ENSMUST00000142534__II_831508_REVERSED	|generic|tr_A2AI89_A2AI89_MOUSE__chrX_-1_102554880_102555002_ENSMUST00000142534__II_831508_REVERSED	|generic|sp_P18826_KPB1_MOUSE__chrX_-1_102554880_102555002_ENSMUST00000142534__II_831508_REVERSED	|generic|sp_P18826-2_KPB1_MOUSE__chrX_-1_102554880_102555002_ENSMUST00000142534__II_831508_REVERSED	|generic|tr_A2AI88_A2AI88_MOUSE__chrX_-1_102554880_102555002_ENSMUST00000142534__II_831508_REVERSED	|generic|tr_A2AI87_A2AI87_MOUSE__chrX_-1_102554880_102555002_ENSMUST00000142534__II_831508_REVERSED	|generic|tr_Q3UV91_Q3UV91_MOUSE__chrX_-1_102554880_102555002_ENSMUST00000142534_REVERSED	|generic|tr_A2AI91_A2AI91_MOUSE__chrX_-1_102554880_102555002_ENSMUST00000142534_REVERSED	|generic|tr_Q8CBA7_Q8CBA7_MOUSE__chrX_-1_102554880_102555002_ENSMUST00000142534_REVERSED|
"""index: 7335, intensity: 4806.0, mobility: 1.111"""	-0.671912	0.348481	0.955517	QWKLLAEREPADEPTHHLQLQQQLRQRVGPMQLAERGHPH	generic|IP_886262_TX=10090_REVERSED|
"""index: 15865, intensity: 4633.0, mobility: 1.037"""	-0.672001	0.348732	0.955517	WLQLVTPFMLQV	generic|chr17_1_3196826_3196945_ENSMUST00000076734__IP_1072286_TX=10090_REVERSED|
"""index: 5405, intensity: 3288.0, mobility: 1.121"""	-0.672062	0.348896	0.955517	EANIKDLPEVNHKEPS	generic|tr_A0A087WS76_A0A087WS76_MOUSE__II_1036195_REVERSED	|generic|tr_A0A140LHL6_A0A140LHL6_MOUSE_REVERSED	|generic|sp_E9Q3S4_M3K19_MOUSE_REVERSED|
"""index: 4098, intensity: 3155.0, mobility: 1.033"""	-0.672235	0.349059	0.955517	VTEIRKVVERRMAAEEPCPSMF	generic|tr_A0A0G2JDV2_A0A0G2JDV2_MOUSE__II_3477177_REVERSED|
"""index: 19310, intensity: 5115.0, mobility: 0.987"""	-0.672294	0.349222	0.955517	QRMRHLQRK	generic|sp_P55194_3BP1_MOUSE__chr15_1_78906445_78906507_ENSMUST00000151146__II_3484950_REVERSED	|generic|tr_S4R2D3_S4R2D3_MOUSE__chr15_1_78906445_78906507_ENSMUST00000151146__II_3484950_REVERSED	|generic|tr_A2A5V2_A2A5V2_MOUSE__chr15_1_78906445_78906507_ENSMUST00000151146__II_3484950_REVERSED	|generic|tr_A2A5V3_A2A5V3_MOUSE__chr15_1_78906445_78906507_ENSMUST00000151146__II_3484950_REVERSED	|generic|tr_S4R2T6_S4R2T6_MOUSE__chr15_1_78899918_78899965_ENSMUST00000134703_REVERSED|
"""index: 10160, intensity: 15061.0, mobility: 1.130"""	-0.672451	0.349386	0.955517	LTDEVTDMSLPLWATYIFDLLRQLGAASPV	generic|tr_A2AI76_A2AI76_MOUSE_REVERSED|
"""index: 12592, intensity: 2910.0, mobility: 0.947"""	-0.672595	0.349536	0.955517	GWCRRLGKHGMGLFCCQLVA	generic|IP_1000614_TX=10090_REVERSED|
"""index: 12628, intensity: 3348.0, mobility: 0.964"""	-0.672796	0.349536	0.955517	MLEIRLMYQR	generic|sp_O08538_ANGP1_MOUSE_REVERSED	|generic|tr_Q6A0F0_Q6A0F0_MOUSE_REVERSED	|generic|tr_Q8C2K6_Q8C2K6_MOUSE_REVERSED|
"""index: 14489, intensity: 3201.0, mobility: 0.856"""	-0.672995	0.349612	0.955517	ACDIITHLT	generic|tr_Q3U1C4_Q3U1C4_MOUSE__chr13_1_51683298_51683381_ENSMUST00000153877__II_1106573_REVERSED	|generic|tr_Q3TGQ4_Q3TGQ4_MOUSE__chr13_1_51683298_51683381_ENSMUST00000153877__II_1106573_REVERSED	|generic|II_1106575_TX=10090_REVERSED|
"""index: 7720, intensity: 5929.0, mobility: 1.059"""	-0.673167	0.349862	0.955517	YNKMHAIQDQEWHFRKMQNEELELRTKVYQDYNGTYYKL	generic|tr_Q3UVI9_Q3UVI9_MOUSE_REVERSED	|generic|sp_Q99LE6_ABCF2_MOUSE_REVERSED|
"""index: 7819, intensity: 4466.0, mobility: 0.941"""	-0.673201	0.350113	0.955517	PPSFVLCFFFHPLFASPSLAISIFFCLWGD	generic|IP_881326_TX=10090_REVERSED|
"""index: 13892, intensity: 3191.0, mobility: 1.296"""	-0.673258	0.35035	0.955517	KSLTFMFANGGMDWCLKFLS	generic|IP_1076565_TX=10090_REVERSED|
"""index: 9387, intensity: 4741.0, mobility: 1.146"""	-0.673262	0.35035	0.955517	ENEEHKKMGAEKEKIES	generic|sp_Q8BL66_EEA1_MOUSE__chr10_1_96026080_96026175_ENSMUST00000218291__II_3496304_REVERSED|
"""index: 21207, intensity: 3865.0, mobility: 0.896"""	-0.673403	0.350513	0.955517	PLRQRLLELMSSQESRKLGKMDLIKQFT	generic|tr_Q3TLZ3_Q3TLZ3_MOUSE__chr11_-1_76136195_76136233_ENSMUST00000170143_REVERSED	|generic|tr_Q3TX19_Q3TX19_MOUSE__chr11_-1_76136195_76136233_ENSMUST00000170143_REVERSED	|generic|tr_Q3UDN2_Q3UDN2_MOUSE__chr11_-1_76136195_76136233_ENSMUST00000170143_REVERSED	|generic|sp_Q8CCB4_VPS53_MOUSE__chr11_-1_76136195_76136233_ENSMUST00000170143_REVERSED	|generic|sp_Q8CCB4-2_VPS53_MOUSE__chr11_-1_76136195_76136233_ENSMUST00000170143_REVERSED	|generic|tr_E9PXG9_E9PXG9_MOUSE__chr11_-1_76136195_76136233_ENSMUST00000170143_REVERSED	|generic|tr_Q3TJT1_Q3TJT1_MOUSE__chr11_-1_76136195_76136233_ENSMUST00000170143_REVERSED|
"""index: 16495, intensity: 3331.0, mobility: 1.021"""	-0.673608	0.350575	0.955517	LHCDCIWPNDKLLVLRVKPMAELLER	generic|tr_A6H6T2_A6H6T2_MOUSE__II_3478375_REVERSED	|generic|tr_A0A286YE57_A0A286YE57_MOUSE__II_3478375_REVERSED	|generic|tr_A0A286YDD9_A0A286YDD9_MOUSE_REVERSED|
"""index: 16479, intensity: 4194.0, mobility: 0.931"""	-0.673642	0.350575	0.955517	EWLIKHLEK	generic|IP_2451435_TX=10090_REVERSED|
"""index: 6559, intensity: 4305.0, mobility: 0.870"""	-0.674196	0.350825	0.955517	NDYLAAVHLATEGLAGRQRFDCNQDHQ	generic|sp_P69744_TRPV5_MOUSE_REVERSED	|generic|tr_A0A0A6YW69_A0A0A6YW69_MOUSE_REVERSED|
"""index: 13746, intensity: 20287.0, mobility: 1.056"""	-0.674213	0.350886	0.955517	VSISLDEHARSLSSVDLLFSIDIRSLRDVYIYGL	generic|tr_T2HRB1_T2HRB1_MOUSE__II_1006231_REVERSED	|generic|tr_Q6NV53_Q6NV53_MOUSE__II_1006231_REVERSED	|generic|sp_Q00651_ITA4_MOUSE__II_1006220_REVERSED	|generic|tr_Q792F9_Q792F9_MOUSE__II_1006231_REVERSED|
"""index: 18741, intensity: 2934.0, mobility: 1.142"""	-0.67422	0.350886	0.955517	IYNFYKHMFNEFLYILFSIYEYKVFII	generic|IP_3464489_TX=10090_REVERSED|
"""index: 14033, intensity: 8358.0, mobility: 0.943"""	-0.674615	0.351048	0.955517	LLQHETARL	generic|tr_Q712P5_Q712P5_MOUSE_REVERSED	|generic|tr_Q5FW61_Q5FW61_MOUSE_REVERSED|
"""index: 2804, intensity: 3214.0, mobility: 0.975"""	-0.67478	0.351297	0.955517	MVLKMYLRSNP	generic|sp_Q3U7R1_ESYT1_MOUSE__chr12_1_116334225_116334260_ENSMUST00000220720__II_3465874_REVERSED	|generic|tr_A0A1W2P784_A0A1W2P784_MOUSE__II_3465875_REVERSED	|generic|sp_Q3U7R1-2_ESYT1_MOUSE__chr12_1_116334225_116334260_ENSMUST00000220720_REVERSED|
"""index: 10272, intensity: 6287.0, mobility: 1.029"""	-0.674785	0.351547	0.955517	LTGTNRRQDKYDPPPRTLHRNMQDQPSLK	generic|tr_F6U238_F6U238_MOUSE_REVERSED	|generic|tr_Q8BMG4_Q8BMG4_MOUSE_REVERSED	|generic|tr_Q6ZPH8_Q6ZPH8_MOUSE_REVERSED	|generic|tr_E9Q7L5_E9Q7L5_MOUSE_REVERSED|
"""index: 23075, intensity: 3036.0, mobility: 0.879"""	-0.674833	0.351709	0.955517	HQLTAKQNRTW	generic|IP_871412_TX=10090_REVERSED|
"""index: 18088, intensity: 5877.0, mobility: 0.901"""	-0.67501	0.35187	0.955517	NKMIRFVVE	generic|IP_2430912_TX=10090_REVERSED|
"""index: 10886, intensity: 2554.0, mobility: 0.944"""	-0.675061	0.351944	0.955517	FAICRQLRCYQCRNR	generic|sp_Q505F1_NR2C1_MOUSE__chr6_1_92152393_92152425_ENSMUST00000146175_REVERSED	|generic|sp_Q505F1-2_NR2C1_MOUSE__chr6_1_92152393_92152425_ENSMUST00000146175_REVERSED|
"""index: 9925, intensity: 3101.0, mobility: 1.187"""	-0.675183	0.352106	0.955517	VMINSPVYALEWPYFSTVSARFFSPVTSIPQ	generic|tr_Q8C623_Q8C623_MOUSE_REVERSED	|generic|tr_Q6XBG2_Q6XBG2_MOUSE_REVERSED	|generic|tr_E9PWH4_E9PWH4_MOUSE_REVERSED	|generic|tr_Q8CDR1_Q8CDR1_MOUSE_REVERSED|
"""index: 22794, intensity: 19136.0, mobility: 1.163"""	-0.675401	0.352267	0.955517	VQYSSIPGNIEKVKRLTFRPLPRGRVTFFDVEPLPPE	generic|tr_A2AN91_A2AN91_MOUSE__II_962421_REVERSED	|generic|tr_B2RY76_B2RY76_MOUSE__II_962421_REVERSED	|generic|tr_E9Q3H4_E9Q3H4_MOUSE__II_962421_REVERSED	|generic|tr_B2RXU0_B2RXU0_MOUSE__II_962421_REVERSED|
"""index: 10528, intensity: 8093.0, mobility: 1.147"""	-0.675562	0.352428	0.955517	SRHYLKLMYRLPYGQPWQKMEKGPAEK	generic|tr_Q3USZ3_Q3USZ3_MOUSE_REVERSED	|generic|sp_Q9Z0L4_BMP15_MOUSE_REVERSED|
"""index: 14131, intensity: 3889.0, mobility: 0.812"""	-0.675656	0.352677	0.955517	MMVVVVMMM	generic|IP_826713_TX=10090_REVERSED|
"""index: 8272, intensity: 38247.0, mobility: 0.996"""	-0.67568	0.352839	0.955517	LCLLGHSGKAGTETERQIRL	generic|IP_3476774_TX=10090_REVERSED|
"""index: 870, intensity: 2615.0, mobility: 0.898"""	-0.675858	0.353088	0.955517	GKADSCFCTWRKPPCAVKKVNRWT	generic|IP_1147692_TX=10090_REVERSED	|generic|IP_1147698_TX=10090_REVERSED|
"""index: 10280, intensity: 2872.0, mobility: 0.959"""	-0.675979	0.353161	0.955517	PRATTGSRKKSLGAPEEAGRLRHESAH	generic|IP_1022158_TX=10090_REVERSED|
"""index: 3304, intensity: 8316.0, mobility: 0.932"""	-0.676143	0.35341	0.955517	APPVWHVTGTF	generic|sp_Q91X60_ACHA2_MOUSE_REVERSED|
"""index: 7327, intensity: 86557.0, mobility: 1.039"""	-0.676298	0.353659	0.955517	SGLAPGKTPLSTSVVPTELTPGPSS	generic|sp_Q6SJQ0_CLM8_MOUSE_REVERSED|
"""index: 13014, intensity: 3630.0, mobility: 1.046"""	-0.676387	0.353907	0.955517	DSRMAQTLVTNQLLLFSMFFGPLCS	generic|sp_A7TZG3_SKIT9_MOUSE_REVERSED|
"""index: 3158, intensity: 3108.0, mobility: 1.048"""	-0.676436	0.354141	0.955517	RWSGTSTPSTWWP	generic|IP_1087844_TX=10090_REVERSED|
"""index: 10014, intensity: 3335.0, mobility: 0.927"""	-0.67651	0.354141	0.955517	EETKRLFWAEVDRRNKEAMQEYQDRM	generic|tr_Q9EQD6_Q9EQD6_MOUSE__IP_1119735_REVERSED	|generic|tr_Q3ZAW8_Q3ZAW8_MOUSE__IP_1119735_REVERSED	|generic|tr_Q3SYP5_Q3SYP5_MOUSE__IP_1119735_REVERSED	|generic|tr_Q9EQD7_Q9EQD7_MOUSE__IP_1119735_REVERSED|
"""index: 2675, intensity: 2940.0, mobility: 1.073"""	-0.676725	0.354389	0.955517	RKRREAEVQMQM	generic|sp_Q99JB2_STML2_MOUSE__II_964302_REVERSED	|generic|IP_3477408_TX=10090_REVERSED	|generic|II_964303_TX=10090_REVERSED	|generic|tr_A2AG39_A2AG39_MOUSE_REVERSED	|generic|tr_A2AG41_A2AG41_MOUSE_REVERSED	|generic|tr_F6WI02_F6WI02_MOUSE_REVERSED|
"""index: 7138, intensity: 3729.0, mobility: 0.877"""	-0.676774	0.354534	0.955517	MKKRFEDASRKFKDSEEQLLIMKRHTMQ	generic|sp_Q91ZU6-5_DYST_MOUSE__chr1_1_34161097_34161162_ENSMUST00000183331__II_1042617_REVERSED	|generic|II_1042618_TX=10090_REVERSED|
"""index: 5341, intensity: 7118.0, mobility: 0.920"""	-0.67679	0.354534	0.955517	QKMQLGISSCPSKSKELSPARL	generic|IP_1028328_TX=10090_REVERSED|
"""index: 9778, intensity: 6091.0, mobility: 0.922"""	-0.677195	0.354783	0.955517	WTPGSYRGLETLLTMTLSPSQL	generic|chr1_1_40000700_40004816_ENSMUST00000192509__IP_1040510_TX=10090_REVERSED|
"""index: 17602, intensity: 35962.0, mobility: 0.964"""	-0.67721	0.355031	0.955517	QVVIYQHPVL	generic|sp_Q91Z69_SRGP1_MOUSE__chr10_-1_121931310_121931495_ENSMUST00000162710__II_1143952_REVERSED	|generic|tr_D3YZW1_D3YZW1_MOUSE__chr10_-1_121931310_121931495_ENSMUST00000162710__II_1143952_REVERSED	|generic|II_1143957_TX=10090_REVERSED|
"""index: 11728, intensity: 3468.0, mobility: 0.816"""	-0.677243	0.35528	0.955517	GQLDERKEAYIDIRTADAD	generic|tr_Q0VAW0_Q0VAW0_MOUSE__chr7_1_82306966_82306995_ENSMUST00000178526_REVERSED	|generic|sp_Q8C5W4_MOR2B_MOUSE__chr7_1_82306966_82306995_ENSMUST00000178526_REVERSED	|generic|sp_Q8C5W4-2_MOR2B_MOUSE__chr7_1_82306966_82306995_ENSMUST00000178526_REVERSED|
"""index: 5528, intensity: 3163.0, mobility: 1.124"""	-0.677266	0.35544	0.955517	PAAAAPASPAS	generic|sp_Q673U1_HS3S2_MOUSE_REVERSED	|generic|sp_Q673U1-2_HS3S2_MOUSE_REVERSED|
"""index: 23260, intensity: 4926.0, mobility: 1.035"""	-0.67774	0.355688	0.955517	TNASLPAWHSIR	generic|chr2_-1_24801578_24802066_ENSMUST00000147147__IP_1013605_TX=10090_REVERSED|
"""index: 17485, intensity: 10929.0, mobility: 0.938"""	-0.677976	0.355936	0.955517	VHINLDKRR	generic|tr_E9QPG8_E9QPG8_MOUSE_REVERSED	|generic|tr_A0A140LHB2_A0A140LHB2_MOUSE_REVERSED	|generic|sp_Q60997_DMBT1_MOUSE_REVERSED	|generic|sp_Q60997-2_DMBT1_MOUSE_REVERSED	|generic|sp_Q60997-3_DMBT1_MOUSE_REVERSED	|generic|sp_Q60997-4_DMBT1_MOUSE_REVERSED	|generic|tr_A0A140LI59_A0A140LI59_MOUSE_REVERSED	|generic|tr_B6V683_B6V683_MOUSE_REVERSED	|generic|tr_A0A1D5RM72_A0A1D5RM72_MOUSE_REVERSED|
"""index: 15595, intensity: 3343.0, mobility: 1.003"""	-0.678086	0.356096	0.955517	IPKTSAAPKWVW	generic|IP_990726_TX=10090_REVERSED|
"""index: 25006, intensity: 3292.0, mobility: 1.119"""	-0.678728	0.356168	0.955517	GAFPGPTLLLPSGTAAAAVDLLPYNVLVVKSFNFKYTFRK	generic|tr_A0A140LIR9_A0A140LIR9_MOUSE_REVERSED|
"""index: 22669, intensity: 9729.0, mobility: 0.994"""	-0.678829	0.356416	0.955517	IFKSITLLTHL	generic|IP_927115_TX=10090_REVERSED|
"""index: 14149, intensity: 3056.0, mobility: 1.031"""	-0.678878	0.356664	0.955517	DKLFMYHDGILNGSIPHLGLG	generic|tr_Q3TS87_Q3TS87_MOUSE_REVERSED	|generic|tr_Q3UW62_Q3UW62_MOUSE_REVERSED|
"""index: 5806, intensity: 7425.0, mobility: 0.863"""	-0.678886	0.356824	0.955517	VCRNEVGKISSAVSSMNIINGSKQALM	generic|tr_G3UWD3_G3UWD3_MOUSE__II_975297_REVERSED	|generic|sp_Q8JZV9_BDH2_MOUSE__II_975297_REVERSED|
"""index: 22896, intensity: 6322.0, mobility: 1.017"""	-0.678929	0.356895	0.955517	LVGEPTTVVRLILSSGQGEEQKVLDESSSNLEGLLRFWFVL	generic|IP_1123610_TX=10090_REVERSED|
"""index: 9456, intensity: 3737.0, mobility: 0.852"""	-0.679346	0.357143	0.955517	MGVALHYLGVAVFTPEVDVSVTIPPE	generic|tr_Q8BRP0_Q8BRP0_MOUSE__chr5_1_65202572_65202655_ENSMUST00000204582__II_939664_REVERSED	|generic|sp_Q3UGF1_WDR19_MOUSE__chr5_1_65257748_65257816_ENSMUST00000203359__II_939676_REVERSED	|generic|sp_Q3UGF1-2_WDR19_MOUSE__chr5_1_65257748_65257816_ENSMUST00000203359__II_939653_REVERSED	|generic|sp_Q3UGF1-3_WDR19_MOUSE__chr5_1_65202572_65202655_ENSMUST00000204582__II_939676_REVERSED	|generic|II_939667_TX=10090_REVERSED	|generic|II_939663_TX=10090_REVERSED|
"""index: 10144, intensity: 3391.0, mobility: 0.962"""	-0.679519	0.357391	0.955517	MKNTFERISRSSSHPRLKSHLMWRSTI	generic|IP_1051585_TX=10090_REVERSED|
"""index: 14366, intensity: 16883.0, mobility: 0.878"""	-0.679531	0.357639	0.955517	KSIWESRK	generic|IP_3482677_TX=10090_REVERSED|
"""index: 5037, intensity: 3123.0, mobility: 1.170"""	-0.679733	0.357887	0.955517	RISMPLSSSTAFRAHKGSS	generic|IP_1052334_TX=10090_REVERSED|
"""index: 15773, intensity: 4119.0, mobility: 1.000"""	-0.6799	0.358135	0.955517	IYPQFPKESVNLHIPEMWRETGATMRLGLN	generic|tr_Q3T9T5_Q3T9T5_MOUSE__II_893695_REVERSED	|generic|tr_A0A1L1SSS3_A0A1L1SSS3_MOUSE__II_893695_REVERSED	|generic|sp_P35329_CD22_MOUSE__II_893695_REVERSED	|generic|sp_P35329-2_CD22_MOUSE__II_893695_REVERSED	|generic|tr_Q3TAX0_Q3TAX0_MOUSE__II_893695_REVERSED	|generic|tr_Q3TAA6_Q3TAA6_MOUSE__II_893695_REVERSED	|generic|tr_Q3UP36_Q3UP36_MOUSE__II_893699_REVERSED	|generic|tr_A0A087WR96_A0A087WR96_MOUSE__II_893695_REVERSED	|generic|tr_Q3U0M3_Q3U0M3_MOUSE__II_893695_REVERSED|
"""index: 2723, intensity: 5152.0, mobility: 0.783"""	-0.68003	0.358383	0.955517	SLIEPASSEMSFMFM	generic|IP_3489800_TX=10090_REVERSED|
"""index: 13991, intensity: 3357.0, mobility: 1.049"""	-0.680047	0.358542	0.955517	IFMLLPKAVNWV	generic|IP_1105427_TX=10090_REVERSED|
"""index: 18718, intensity: 26361.0, mobility: 0.996"""	-0.68009	0.35879	0.955517	SWLLLLPTLSR	generic|IP_1150322_TX=10090_REVERSED|
"""index: 16583, intensity: 21058.0, mobility: 0.996"""	-0.680095	0.358949	0.955517	GDSPGVFQPDLPGGLATGSGRSVPLG	generic|tr_Q3TRD9_Q3TRD9_MOUSE_REVERSED|
"""index: 6681, intensity: 3737.0, mobility: 0.830"""	-0.680241	0.359197	0.955517	HPGAFATACM	generic|IP_1118078_TX=10090_REVERSED|
"""index: 3050, intensity: 2855.0, mobility: 1.042"""	-0.680344	0.359445	0.955517	MHSELDEASEFKVNCEPCRLGACPR	generic|tr_G3UW89_G3UW89_MOUSE_REVERSED	|generic|tr_Q3V017_Q3V017_MOUSE_REVERSED	|generic|sp_Q80TS5_ZN423_MOUSE_REVERSED	|generic|sp_Q80TS5-2_ZN423_MOUSE_REVERSED|
"""index: 23420, intensity: 4642.0, mobility: 1.013"""	-0.680364	0.359603	0.955517	RFNKRSIKLFS	generic|IP_976220_TX=10090_REVERSED|
"""index: 23657, intensity: 29658.0, mobility: 1.055"""	-0.680446	0.359851	0.955517	LAQTQEAGVAGPSGGPSSLVAGALVELEQRVSSFTDRLLRTI	generic|tr_A0A2R8VK23_A0A2R8VK23_MOUSE_REVERSED	|generic|tr_Q921Q9_Q921Q9_MOUSE_REVERSED	|generic|tr_A0A0A0MQA2_A0A0A0MQA2_MOUSE_REVERSED	|generic|sp_Q6NS57_MABP1_MOUSE_REVERSED	|generic|sp_Q6NS57-2_MABP1_MOUSE_REVERSED|
"""index: 23787, intensity: 4857.0, mobility: 0.930"""	-0.680577	0.360099	0.955517	SNSMVTTAVIS	generic|tr_Q8VCB7_Q8VCB7_MOUSE__chr13_-1_107728564_107728638_ENSMUST00000224719__II_3478004_REVERSED	|generic|sp_Q80TB7_ZSWM6_MOUSE__chr13_-1_107728564_107728638_ENSMUST00000224719__II_3478004_REVERSED	|generic|sp_Q80TB7-2_ZSWM6_MOUSE__chr13_-1_107728564_107728638_ENSMUST00000224719_REVERSED|
"""index: 12462, intensity: 2604.0, mobility: 0.887"""	-0.680817	0.360347	0.955517	SLRYMCLPGH	generic|IP_905697_TX=10090_REVERSED|
"""index: 25786, intensity: 13194.0, mobility: 1.170"""	-0.68082	0.360595	0.955517	LRQLQLLLRLRV	generic|IP_939210_TX=10090_REVERSED|
"""index: 15082, intensity: 4879.0, mobility: 0.900"""	-0.68084	0.360843	0.955517	ELLEQKLMSTYIGLMKMM	generic|IP_1104136_TX=10090_REVERSED|
"""index: 2312, intensity: 2879.0, mobility: 0.819"""	-0.680988	0.36109	0.955517	PLFFPAFQYGSHGLPHG	generic|IP_860481_TX=10090_REVERSED|
"""index: 20229, intensity: 2878.0, mobility: 0.831"""	-0.681046	0.361338	0.955517	RCRNVEITHRNQ	generic|IP_904069_TX=10090_REVERSED|
"""index: 10658, intensity: 3831.0, mobility: 0.997"""	-0.681063	0.361586	0.955517	RFIGSMRWMDQDELYSGDSWRLVMVALRNEGARL	generic|sp_BGAL_ECOLI__REVERSED|
"""index: 13406, intensity: 3542.0, mobility: 0.867"""	-0.68118	0.361834	0.955517	SRMTLISPK	generic|chr2_-1_25573507_25573689_ENSMUST00000039156__IP_1016558_TX=10090_REVERSED	|generic|IP_1016563_TX=10090_REVERSED|
"""index: 13445, intensity: 3838.0, mobility: 1.034"""	-0.681216	0.36186	0.955517	EEMVREELQLFTLHSSTEPSG	generic|IP_949367_TX=10090_REVERSED|
"""index: 16564, intensity: 10986.0, mobility: 0.850"""	-0.681246	0.36186	0.955517	PSWLFTYYD	generic|tr_D3Z152_D3Z152_MOUSE__II_920778_REVERSED	|generic|tr_D3Z213_D3Z213_MOUSE_REVERSED	|generic|tr_D3Z715_D3Z715_MOUSE_REVERSED	|generic|sp_Q3UKC1_TAXB1_MOUSE__chr6_1_52757593_52757733_ENSMUST00000149586_REVERSED|
"""index: 11290, intensity: 3714.0, mobility: 1.163"""	-0.681341	0.36186	0.955517	AETEDVSDDLSLLFEKFSKMIPPPVGLDIE	generic|tr_A0A1Y7VNN4_A0A1Y7VNN4_MOUSE__chr5_-1_137302122_137302313_ENSMUST00000198526__II_928798_REVERSED	|generic|tr_A0A0G2JDN3_A0A0G2JDN3_MOUSE__chr5_-1_137298722_137298823_ENSMUST00000199243__II_928814_REVERSED	|generic|sp_Q99MR6_SRRT_MOUSE__chr5_-1_137302122_137302313_ENSMUST00000198526__II_928803_REVERSED	|generic|sp_Q99MR6-2_SRRT_MOUSE__chr5_-1_137302122_137302313_ENSMUST00000198526__II_928803_REVERSED	|generic|sp_Q99MR6-3_SRRT_MOUSE__chr5_-1_137302122_137302313_ENSMUST00000198526__II_928803_REVERSED	|generic|sp_Q99MR6-4_SRRT_MOUSE__chr5_-1_137302122_137302313_ENSMUST00000198526__II_928803_REVERSED|
"""index: 3708, intensity: 3311.0, mobility: 0.831"""	-0.681962	0.362018	0.955517	SSESVVPLFLWPH	generic|IP_1151218_TX=10090_REVERSED|
"""index: 10947, intensity: 4835.0, mobility: 0.990"""	-0.682009	0.362086	0.955517	QHEFMARFVPSRAALIAKHARFEQGAVLLCCDTFLSN	generic|tr_E0CXI6_E0CXI6_MOUSE__II_978421_REVERSED	|generic|IP_970882_TX=10090_REVERSED|
"""index: 21396, intensity: 4300.0, mobility: 1.132"""	-0.68223	0.362333	0.955517	LTLAESLLCSPCIPVRM	generic|IP_840053_TX=10090_REVERSED|
"""index: 19506, intensity: 24455.0, mobility: 1.064"""	-0.682233	0.36258	0.955517	YKRKFESRIK	generic|tr_Q99KH3_Q99KH3_MOUSE__chr9_1_69491476_69491505_ENSMUST00000143878__II_847660_REVERSED	|generic|tr_B0V2N5_B0V2N5_MOUSE__chr9_1_69491476_69491505_ENSMUST00000143878__II_847664_REVERSED	|generic|tr_Q3UCD3_Q3UCD3_MOUSE__chr9_1_69491476_69491505_ENSMUST00000143878__II_847664_REVERSED	|generic|tr_Q542G9_Q542G9_MOUSE__chr9_1_69491476_69491505_ENSMUST00000143878__II_847660_REVERSED	|generic|chr9_1_69489676_69489828_ENSMUST00000143878_REVERSED	|generic|tr_Q9CZI7_Q9CZI7_MOUSE__chr9_1_69491476_69491505_ENSMUST00000143878_REVERSED|
"""index: 16445, intensity: 4650.0, mobility: 0.980"""	-0.682304	0.362738	0.955517	EVSRVKRLQR	generic|tr_F8VQ72_F8VQ72_MOUSE__chr13_-1_111748900_111748932_ENSMUST00000175936__II_1102914_REVERSED	|generic|sp_P53349_M3K1_MOUSE__chr13_-1_111748900_111748932_ENSMUST00000175936_REVERSED|
"""index: 18770, intensity: 12962.0, mobility: 1.006"""	-0.68249	0.362985	0.955517	LTIDIIFNKQH	generic|IP_979805_TX=10090_REVERSED|
"""index: 5344, intensity: 2949.0, mobility: 1.103"""	-0.682524	0.363232	0.955517	RIYHIKERLTHN	generic|sp_Q8K4P8-2_HECW1_MOUSE__chr13_-1_14265109_14265204_ENSMUST00000222241__II_3473366_REVERSED	|generic|tr_A0A1Y7VJ05_A0A1Y7VJ05_MOUSE__chr13_-1_14265109_14265204_ENSMUST00000222241__II_3473366_REVERSED	|generic|sp_Q8K4P8_HECW1_MOUSE__chr13_-1_14265109_14265204_ENSMUST00000222241_REVERSED|
"""index: 3958, intensity: 3736.0, mobility: 0.947"""	-0.682536	0.363479	0.955517	QTSQSALQAEMN	generic|sp_F6ZDS4_TPR_MOUSE__chr1_1_150443389_150443433_ENSMUST00000152967__II_1033421_REVERSED	|generic|tr_Q7M739_Q7M739_MOUSE__chr1_1_150443389_150443433_ENSMUST00000152967__II_1033421_REVERSED	|generic|tr_Q3V1L5_Q3V1L5_MOUSE__chr1_1_150412987_150413121_ENSMUST00000141827_REVERSED|
"""index: 23127, intensity: 30337.0, mobility: 1.076"""	-0.682544	0.363704	0.955517	HALSAIINGTLAITPAHVSNLSDALIQI	generic|tr_B7ZNI2_B7ZNI2_MOUSE_REVERSED	|generic|tr_A0A1D5RM61_A0A1D5RM61_MOUSE_REVERSED	|generic|sp_A2RT91_ANKAR_MOUSE_REVERSED|
"""index: 12921, intensity: 5245.0, mobility: 0.989"""	-0.682617	0.363704	0.955517	MQFRFQSWKNRHKYQFGGVYRCVYTRVYA	generic|IP_981086_TX=10090_REVERSED|
"""index: 9275, intensity: 20426.0, mobility: 0.990"""	-0.682897	0.363861	0.955517	YSPLSIASLLCQPHQHGGTSLLLRET	generic|IP_922936_TX=10090_REVERSED|
"""index: 14801, intensity: 12539.0, mobility: 0.814"""	-0.682951	0.364018	0.955517	MSICLVCVSM	generic|IP_847956_TX=10090_REVERSED|
"""index: 3868, intensity: 2651.0, mobility: 1.202"""	-0.683104	0.364129	0.955517	VIFAHMGHRAGLCILHAL	generic|tr_Q3UNF3_Q3UNF3_MOUSE__II_1102127_REVERSED	|generic|sp_Q9QXD1_ACOX2_MOUSE__II_1102127_REVERSED|
"""index: 9661, intensity: 3304.0, mobility: 0.968"""	-0.683358	0.364129	0.955517	LDWRTGSLKMH	generic|IP_1024287_TX=10090_REVERSED|
"""index: 6920, intensity: 3799.0, mobility: 0.861"""	-0.683558	0.364129	0.955517	LFSYPFTNM	generic|IP_969111_TX=10090_REVERSED|
"""index: 17525, intensity: 10902.0, mobility: 0.946"""	-0.6838	0.364375	0.955517	MNRRWTRL	generic|IP_939887_TX=10090_REVERSED|
"""index: 9771, intensity: 3913.0, mobility: 0.932"""	-0.683802	0.364622	0.955517	SQKDQDDQIPLASDQLPGETELAATRPKDGAEQG	generic|sp_Q8VIH1_NOBOX_MOUSE__II_921825_REVERSED|
"""index: 12980, intensity: 5456.0, mobility: 0.925"""	-0.683954	0.364778	0.955517	WNKCGEVLAIGGIVKEQSI	generic|IP_918022_TX=10090_REVERSED|
"""index: 17693, intensity: 5024.0, mobility: 0.922"""	-0.684166	0.364935	0.955517	EYKVDLTLR	generic|tr_E9PWQ6_E9PWQ6_MOUSE_REVERSED	|generic|sp_Q99MW1_STK31_MOUSE_REVERSED	|generic|tr_E9Q260_E9Q260_MOUSE_REVERSED|
"""index: 1111, intensity: 12313.0, mobility: 0.800"""	-0.684424	0.365091	0.955517	FAPTLTPMS	generic|tr_B9EKS2_B9EKS2_MOUSE__chr18_1_34828971_34829033_ENSMUST00000225195__II_3463446_REVERSED	|generic|sp_Q6ZPY7_KDM3B_MOUSE__chr18_1_34828971_34829033_ENSMUST00000225195__II_3463446_REVERSED	|generic|sp_Q6ZPY7-2_KDM3B_MOUSE_REVERSED	|generic|tr_A0A286YDJ6_A0A286YDJ6_MOUSE__chr18_1_34828971_34829033_ENSMUST00000225195_REVERSED|
"""index: 21228, intensity: 6352.0, mobility: 1.140"""	-0.684494	0.365337	0.955517	LILETVTREGLSRAARMARIRGEEEVLQCHVLTVL	generic|tr_Q3UT88_Q3UT88_MOUSE_REVERSED	|generic|sp_Q4VGL6_RC3H1_MOUSE_REVERSED	|generic|tr_H7BX02_H7BX02_MOUSE_REVERSED	|generic|tr_A0A668KLW6_A0A668KLW6_MOUSE_REVERSED|
"""index: 19442, intensity: 3634.0, mobility: 0.973"""	-0.684543	0.365583	0.955517	KYMKADKRL	generic|sp_A2AIV8_CARD9_MOUSE__II_1016290_REVERSED|
"""index: 12163, intensity: 7368.0, mobility: 0.870"""	-0.684574	0.36583	0.955517	MRTPTTRI	generic|IP_996423_TX=10090_REVERSED|
"""index: 22401, intensity: 45667.0, mobility: 0.852"""	-0.684577	0.365896	0.955517	GVCLVFVNEKSLEIGALL	generic|IP_1000950_TX=10090_REVERSED|
"""index: 6001, intensity: 3903.0, mobility: 0.974"""	-0.684903	0.366142	0.955517	PEPEPEPEQLPEPEPEPEPEPKQEP	generic|tr_C4IXT3_C4IXT3_MOUSE__chr11_-1_61157167_61157217_ENSMUST00000173525_REVERSED|
"""index: 19659, intensity: 27323.0, mobility: 1.043"""	-0.685022	0.366208	0.955517	LFLQRCPPKRL	generic|IP_865506_TX=10090_REVERSED|
"""index: 5338, intensity: 4087.0, mobility: 0.878"""	-0.685095	0.366315	0.955517	YWESLGGSLM	generic|IP_1001181_TX=10090_REVERSED|
"""index: 11448, intensity: 2896.0, mobility: 1.192"""	-0.685132	0.366315	0.955517	LVWPCSGPDAAGIRCALLEC	generic|IP_1011313_TX=10090_REVERSED|
"""index: 20351, intensity: 4395.0, mobility: 0.869"""	-0.685138	0.366315	0.955517	EIAQVQIPNL	generic|IP_952414_TX=10090_REVERSED|
"""index: 18713, intensity: 3596.0, mobility: 1.017"""	-0.685489	0.36647	0.955517	KKQYTYNKRR	generic|IP_1027242_TX=10090_REVERSED|
"""index: 592, intensity: 3405.0, mobility: 0.841"""	-0.68551	0.366536	0.955517	LSTFIKGSDKNWMKVIRSDASL	generic|tr_Q3UFZ4_Q3UFZ4_MOUSE_REVERSED	|generic|tr_Q3TUB5_Q3TUB5_MOUSE_REVERSED	|generic|tr_Q3TPG4_Q3TPG4_MOUSE_REVERSED|
"""index: 8339, intensity: 3839.0, mobility: 0.903"""	-0.685881	0.366601	0.955517	IEPINSFLREAEVECLL	generic|tr_A0A0A0MQC2_A0A0A0MQC2_MOUSE__chr4_1_152114360_152114572_ENSMUST00000140085__II_951760_REVERSED	|generic|tr_A0A5F8MPI8_A0A5F8MPI8_MOUSE__chr4_1_152114360_152114572_ENSMUST00000140085__II_951760_REVERSED	|generic|sp_Q66T02_PKHG5_MOUSE__chr4_1_152114360_152114572_ENSMUST00000140085__II_951760_REVERSED	|generic|tr_B1AS67_B1AS67_MOUSE__chr4_1_152114360_152114572_ENSMUST00000140085__II_951760_REVERSED	|generic|sp_Q66T02-2_PKHG5_MOUSE__chr4_1_152114360_152114572_ENSMUST00000140085_REVERSED|
"""index: 16449, intensity: 2549.0, mobility: 1.049"""	-0.685997	0.366732	0.955517	RPLRMKMESPPEHDSESDPG	generic|tr_B2RQA7_B2RQA7_MOUSE__II_940443_REVERSED	|generic|tr_E9PWG6_E9PWG6_MOUSE__II_940443_REVERSED	|generic|II_940447_TX=10090_REVERSED	|generic|II_940453_TX=10090_REVERSED|
"""index: 21126, intensity: 9325.0, mobility: 1.039"""	-0.68618	0.366732	0.955517	PFNIVILKMIME	generic|tr_E0CXI7_E0CXI7_MOUSE_REVERSED	|generic|sp_Q6IE26_EPHX4_MOUSE_REVERSED|
"""index: 16367, intensity: 2682.0, mobility: 1.087"""	-0.68681	0.366797	0.955517	YIKDCNNVFCVRVNITMLHQYRISGMN	generic|chr6_1_65096080_65096214_ENSMUST00000204620__II_919810_TX=10090_REVERSED|
"""index: 7109, intensity: 4387.0, mobility: 1.119"""	-0.687029	0.367042	0.955517	LKKQLRDTESQAQEQITETQERCQTLEVDKAGVSSALSEIEQ	generic|sp_Q70FJ1_AKAP9_MOUSE_REVERSED	|generic|sp_Q70FJ1-2_AKAP9_MOUSE_REVERSED	|generic|sp_Q70FJ1-3_AKAP9_MOUSE_REVERSED	|generic|tr_E9QQ10_E9QQ10_MOUSE_REVERSED|
"""index: 10798, intensity: 3575.0, mobility: 0.914"""	-0.687124	0.367197	0.955517	FMLAAEVCVTAKRYSTLLSHS	generic|IP_3485014_TX=10090_REVERSED|
"""index: 1574, intensity: 3963.0, mobility: 0.826"""	-0.687248	0.367442	0.955517	TSSTTVPPR	generic|sp_Q8BIH0_SP130_MOUSE__chr18_1_31674360_31674500_ENSMUST00000234769__II_3464046_REVERSED	|generic|sp_Q8BIH0-2_SP130_MOUSE__chr18_1_31674360_31674500_ENSMUST00000234769__II_3464046_REVERSED	|generic|II_3464049_TX=10090_REVERSED	|generic|tr_A0A0R4J060_A0A0R4J060_MOUSE__chr18_1_31674360_31674500_ENSMUST00000234769_REVERSED	|generic|sp_Q8BIH0-3_SP130_MOUSE__chr18_1_31666414_31666518_ENSMUST00000234769_REVERSED	|generic|tr_J3QNK5_J3QNK5_MOUSE__chr18_1_31674360_31674500_ENSMUST00000234769_REVERSED|
"""index: 12408, intensity: 3314.0, mobility: 0.940"""	-0.68725	0.367687	0.955517	MFLLQITAHM	generic|tr_A2AV11_A2AV11_MOUSE_REVERSED	|generic|tr_Q8VG41_Q8VG41_MOUSE_REVERSED|
"""index: 15614, intensity: 3817.0, mobility: 0.956"""	-0.687263	0.367931	0.955517	MPPPLHLPPL	generic|tr_Q8BUE8_Q8BUE8_MOUSE_REVERSED|
"""index: 12941, intensity: 3775.0, mobility: 0.866"""	-0.687345	0.368151	0.955517	QRWNRRRLWPQKQI	generic|chr11_1_44519633_44524993_ENSMUST00000101327_REVERSED|
"""index: 19727, intensity: 2599.0, mobility: 1.067"""	-0.687347	0.368151	0.955517	GPIGLLMFFLPH	generic|tr_Q8VGZ2_Q8VGZ2_MOUSE_REVERSED|
"""index: 23656, intensity: 23453.0, mobility: 1.104"""	-0.687603	0.368395	0.955517	TQGPVSVPKYVIRYGKVPGSPPDWTIRVRNYWEESVRLNQ	generic|sp_Q80X19-2_COEA1_MOUSE__II_1085384_REVERSED	|generic|tr_B7ZNH7_B7ZNH7_MOUSE_REVERSED	|generic|sp_Q80X19_COEA1_MOUSE_REVERSED	|generic|tr_K3W4R4_K3W4R4_MOUSE_REVERSED|
"""index: 7684, intensity: 3651.0, mobility: 0.833"""	-0.687606	0.36855	0.955517	EDTGLVLNGNRPKAI	generic|IP_953004_TX=10090_REVERSED|
"""index: 9531, intensity: 2744.0, mobility: 0.814"""	-0.687843	0.368794	0.955517	KCNMQLAIKTAIAMVTQQK	generic|sp_Q9JMB7_PIWL1_MOUSE_REVERSED	|generic|sp_Q9JMB7-2_PIWL1_MOUSE_REVERSED|
"""index: 17132, intensity: 2831.0, mobility: 0.836"""	-0.68796	0.369039	0.955517	DGFPSFRE	generic|tr_Q3US38_Q3US38_MOUSE_REVERSED	|generic|sp_Q8BHN5_RBM45_MOUSE_REVERSED|
"""index: 11139, intensity: 4632.0, mobility: 1.189"""	-0.688097	0.369193	0.955517	LDITSLMCLFLYMPQHLSPESRVVLLVAM	generic|tr_B2RU86_B2RU86_MOUSE_REVERSED	|generic|tr_Q8VG23_Q8VG23_MOUSE_REVERSED|
"""index: 7604, intensity: 115776.0, mobility: 1.071"""	-0.688305	0.369438	0.955517	KDPLASVFGKLHALELAMWVEE	generic|tr_Q8BRD0_Q8BRD0_MOUSE__chr16_1_14472812_14473009_ENSMUST00000133454__II_1080308_REVERSED	|generic|tr_A5D6P3_A5D6P3_MOUSE__chr16_1_14410881_14410937_ENSMUST00000133454__II_1080308_REVERSED	|generic|tr_Q8C7V6_Q8C7V6_MOUSE__chr16_1_14472812_14473009_ENSMUST00000133454__II_1080308_REVERSED	|generic|tr_Q9JL41_Q9JL41_MOUSE__chr16_1_14472046_14472108_ENSMUST00000133454_REVERSED|
"""index: 12899, intensity: 3236.0, mobility: 0.922"""	-0.688326	0.369682	0.955517	VTTLCSLFLIVVLRFGSKNQ	generic|IP_1091729_TX=10090_REVERSED|
"""index: 9244, intensity: 12583.0, mobility: 1.029"""	-0.688452	0.369836	0.955517	EKTMYCPESYGTQRLCIIGLVHYCQSSHGSVRFTRIVVPTHYR	generic|IP_938389_TX=10090_REVERSED|
"""index: 5873, intensity: 3148.0, mobility: 0.815"""	-0.688629	0.36999	0.955517	GMLSKMISPAMRKII	generic|tr_Q3U724_Q3U724_MOUSE_REVERSED|
"""index: 15498, intensity: 17449.0, mobility: 0.910"""	-0.688727	0.370235	0.955517	WLTRSYLR	generic|IP_984250_TX=10090_REVERSED|
"""index: 8628, intensity: 4514.0, mobility: 1.114"""	-0.688746	0.370479	0.955517	LASHGSLPLPTTPQSDSAPPDSPEPPKGEKSTEI	generic|tr_H3BK24_H3BK24_MOUSE__chr5_-1_136373317_136373445_ENSMUST00000175918__II_929026_REVERSED	|generic|tr_H3BKF6_H3BKF6_MOUSE__chr5_-1_136370114_136370191_ENSMUST00000175918__II_929026_REVERSED	|generic|tr_H3BLS0_H3BLS0_MOUSE__chr5_-1_136373317_136373445_ENSMUST00000175918__II_929026_REVERSED	|generic|tr_H3BJQ9_H3BJQ9_MOUSE__chr5_-1_136373317_136373445_ENSMUST00000175918__II_929026_REVERSED	|generic|tr_E9QKE9_E9QKE9_MOUSE__chr5_-1_136373317_136373445_ENSMUST00000175918__II_929026_REVERSED	|generic|tr_Q5BL05_Q5BL05_MOUSE__chr5_-1_136373317_136373445_ENSMUST00000175918_REVERSED	|generic|tr_Q3V2M8_Q3V2M8_MOUSE_REVERSED	|generic|sp_P53564-5_CUX1_MOUSE_REVERSED	|generic|sp_P53564_CUX1_MOUSE__chr5_-1_136373317_136373445_ENSMUST00000175918_REVERSED	|generic|sp_P53564-2_CUX1_MOUSE__chr5_-1_136373317_136373445_ENSMUST00000175918_REVERSED	|generic|sp_P53564-3_CUX1_MOUSE__chr5_-1_136373317_136373445_ENSMUST00000175918_REVERSED	|generic|sp_P53564-4_CUX1_MOUSE__chr5_-1_136359998_136360066_ENSMUST00000175918_REVERSED|
"""index: 3471, intensity: 3126.0, mobility: 0.968"""	-0.688762	0.370723	0.955517	LKMPESSRLQM	generic|IP_1148722_TX=10090_REVERSED|
"""index: 25038, intensity: 5290.0, mobility: 1.162"""	-0.688952	0.370968	0.955517	GSSVILPELICVGPKNYCLFSLFLRVQHYFDDDDFIEEDLDRLHANAPGQ	generic|sp_Q9JKX4-3_AATF_MOUSE__chr11_-1_84473048_84473146_ENSMUST00000148434_REVERSED|
"""index: 16254, intensity: 3688.0, mobility: 1.102"""	-0.689077	0.371212	0.955517	EMCELLVQSIYTDTINGREISTLEAMTFCM	generic|IP_882099_TX=10090_REVERSED|
"""index: 19211, intensity: 4448.0, mobility: 0.882"""	-0.689188	0.371338	0.955517	TRLESISRVFRI	generic|tr_A0A140T8V9_A0A140T8V9_MOUSE_REVERSED	|generic|sp_Q8VDC1_FYCO1_MOUSE_REVERSED|
"""index: 19635, intensity: 2640.0, mobility: 0.826"""	-0.689198	0.371338	0.955517	WNWHPGPW	generic|IP_3461453_TX=10090_REVERSED|
"""index: 16322, intensity: 2854.0, mobility: 1.080"""	-0.689582	0.371582	0.955517	EIFKGFRSSNDNRTTKANGIAEMIP	generic|tr_G5E8G6_G5E8G6_MOUSE__chr18_1_74770387_74770449_ENSMUST00000154986__II_1053885_REVERSED	|generic|sp_P21271_MYO5B_MOUSE__chr18_1_74770387_74770449_ENSMUST00000154986__II_1053885_REVERSED	|generic|sp_P21271-3_MYO5B_MOUSE__chr18_1_74770387_74770449_ENSMUST00000154986__II_1053885_REVERSED	|generic|tr_G3X9Y9_G3X9Y9_MOUSE__chr18_1_74770387_74770449_ENSMUST00000154986__II_1053885_REVERSED	|generic|II_1053895_TX=10090_REVERSED|
"""index: 5977, intensity: 12261.0, mobility: 1.065"""	-0.689629	0.371826	0.955517	YYYFGRRCLNCHNLATKLFHRRYVQHWTDKILSPDVEVGR	generic|tr_H7BX01_H7BX01_MOUSE__chr16_1_29616666_29616695_ENSMUST00000160475__II_1077122_REVERSED	|generic|sp_P58281_OPA1_MOUSE__chr16_1_29616666_29616695_ENSMUST00000160475__II_1077122_REVERSED	|generic|sp_P58281-2_OPA1_MOUSE__chr16_1_29616666_29616695_ENSMUST00000160475__II_1077122_REVERSED	|generic|II_1077129_TX=10090_REVERSED	|generic|tr_Q80TX7_Q80TX7_MOUSE__chr16_1_29616666_29616695_ENSMUST00000160475_REVERSED|
"""index: 18919, intensity: 2923.0, mobility: 0.845"""	-0.689675	0.37207	0.955517	GFSTSMYKHT	generic|IP_863585_TX=10090_REVERSED|
"""index: 17664, intensity: 3844.0, mobility: 0.857"""	-0.689683	0.372314	0.955517	PRTRRVQPVRAAASNKQKEE	generic|tr_V9GXS9_V9GXS9_MOUSE_REVERSED	|generic|tr_Q4TU81_Q4TU81_MOUSE_REVERSED|
"""index: 14530, intensity: 3544.0, mobility: 0.915"""	-0.68976	0.372559	0.955517	IVMFQERQL	generic|IP_3473080_TX=10090_REVERSED|
"""index: 18312, intensity: 4383.0, mobility: 1.082"""	-0.689796	0.372803	0.955517	PKQFQFKFVQIGQLCLHKTKRGVCDDAH	generic|tr_A0A1Y7VKC5_A0A1Y7VKC5_MOUSE__II_3477149_REVERSED|
"""index: 6444, intensity: 4585.0, mobility: 0.875"""	-0.689858	0.372935	0.955517	LCVPNWDCPP	generic|IP_1138054_TX=10090_REVERSED|
"""index: 4853, intensity: 3393.0, mobility: 0.914"""	-0.690273	0.372935	0.955517	AIIEPAIYDPTGCFTKTTVG	generic|sp_P68404_KPCB_MOUSE__chr7_1_122633796_122633897_ENSMUST00000143692__II_880769_REVERSED	|generic|sp_P68404-2_KPCB_MOUSE__chr7_1_122518049_122518183_ENSMUST00000143692_REVERSED|
"""index: 6676, intensity: 14016.0, mobility: 0.954"""	-0.690433	0.372935	0.955517	SQGVSKDQTNPSVPSTGSIETPVSA	generic|sp_A2AAE1_K1109_MOUSE__chr3_1_37040404_37040475_ENSMUST00000136746__II_985682_REVERSED	|generic|sp_A2AAE1-2_K1109_MOUSE__chr3_1_37040404_37040475_ENSMUST00000136746__II_985682_REVERSED	|generic|sp_A2AAE1-3_K1109_MOUSE__chr3_1_37040404_37040475_ENSMUST00000136746__II_985682_REVERSED	|generic|sp_A2AAE1-4_K1109_MOUSE__chr3_1_37040404_37040475_ENSMUST00000136746__II_985682_REVERSED	|generic|sp_A2AAE1-6_K1109_MOUSE__chr3_1_37040404_37040475_ENSMUST00000136746__II_985682_REVERSED	|generic|tr_A0A1D5RMC4_A0A1D5RMC4_MOUSE__chr3_1_36887681_36887872_ENSMUST00000152881__II_985682_REVERSED|
"""index: 20926, intensity: 3741.0, mobility: 1.032"""	-0.690703	0.372935	0.955517	MPFFAQPSTPYSERQAVVVPVL	generic|sp_Q7TN08_DACT2_MOUSE_REVERSED|
"""index: 8095, intensity: 4726.0, mobility: 1.003"""	-0.691085	0.372935	0.955517	WRSVMPQPRTCCYKLPLPLARPPLPLRPRSMSPCCHR	generic|chr10_-1_81492881_81493443_ENSMUST00000020463__IP_1146660_TX=10090_REVERSED|
"""index: 3635, intensity: 6045.0, mobility: 0.920"""	-0.691173	0.372935	0.955517	LMNLSMARKM	generic|tr_D3Z710_D3Z710_MOUSE__II_892177_REVERSED	|generic|II_892174_TX=10090_REVERSED	|generic|sp_Q91W40_KLC3_MOUSE_REVERSED|
"""index: 13430, intensity: 17335.0, mobility: 1.000"""	-0.691682	0.372935	0.955517	DVQTLKCHHNKMRHGEDVIMYKWRIKALI	generic|tr_H3BJK2_H3BJK2_MOUSE__chr19_1_26676643_26676801_ENSMUST00000099537__II_1046690_REVERSED|
"""index: 10440, intensity: 3017.0, mobility: 1.105"""	-0.69171	0.372935	0.955517	EESVSYYLIMEEMLVELKHIEQWPQIVFH	generic|tr_A0A0A0MQD1_A0A0A0MQD1_MOUSE__chr9_1_77792111_77792140_ENSMUST00000034905__II_963527_REVERSED	|generic|sp_Q8K1H1_TDRD7_MOUSE__chr9_1_77792111_77792140_ENSMUST00000034905__II_963527_REVERSED|
"""index: 22409, intensity: 19573.0, mobility: 0.958"""	-0.692129	0.373178	0.955517	LSLPHEECLWLKAKFRTG	generic|II_1130715_TX=10090_REVERSED|
"""index: 15374, intensity: 3964.0, mobility: 1.043"""	-0.692169	0.373239	0.955517	HHMRDRAVDRPLRDMHDTIDRNAFHDLLIKAAEY	generic|tr_Q3U1W7_Q3U1W7_MOUSE_REVERSED	|generic|sp_O35516_NOTC2_MOUSE__chr3_1_98047730_98047813_ENSMUST00000198324_REVERSED	|generic|sp_O35516-2_NOTC2_MOUSE__chr3_1_98047730_98047813_ENSMUST00000198324_REVERSED	|generic|tr_Q6PCM9_Q6PCM9_MOUSE_REVERSED|
"""index: 17408, intensity: 6558.0, mobility: 0.987"""	-0.692643	0.373301	0.955517	KWKRMRWK	generic|IP_827880_TX=10090_REVERSED|
"""index: 15775, intensity: 4418.0, mobility: 0.873"""	-0.693512	0.373544	0.955517	LTAPDHRTH	generic|IP_941449_TX=10090_REVERSED|
"""index: 13459, intensity: 2996.0, mobility: 0.951"""	-0.693631	0.373786	0.955517	LLCTLYVISVNPTPVHFAM	generic|IP_992383_TX=10090_REVERSED|
"""index: 8674, intensity: 9318.0, mobility: 1.053"""	-0.693631	0.374029	0.955517	RSERDRSDRDRDRHGSSRRSREELDRHRDRDPSRRGWER	generic|sp_Q7TSH6_SCAF4_MOUSE_REVERSED	|generic|sp_Q7TSH6-2_SCAF4_MOUSE_REVERSED	|generic|sp_Q7TSH6-3_SCAF4_MOUSE_REVERSED|
"""index: 10575, intensity: 2688.0, mobility: 1.131"""	-0.693647	0.374181	0.955517	KKKKKKLNETKFFMCFGWAVEVTAMSH	generic|IP_994937_TX=10090_REVERSED|
"""index: 11272, intensity: 3444.0, mobility: 0.938"""	-0.693911	0.374424	0.955517	SSITPFTGRWLRKDRPDWSSWL	generic|IP_954850_TX=10090_REVERSED|
"""index: 21625, intensity: 4687.0, mobility: 1.027"""	-0.693941	0.374455	0.955517	FTRFRTQLEELSYTVSFIKRRYYKSEGLLLNVEPVLV	generic|tr_Q6NSR5_Q6NSR5_MOUSE__chr1_1_88216218_88216361_ENSMUST00000126203__II_1031858_REVERSED	|generic|sp_Q64435_UD16_MOUSE__chr1_1_88216218_88216361_ENSMUST00000126203__II_1031858_REVERSED	|generic|II_1031845_TX=10090_REVERSED|
"""index: 11080, intensity: 2762.0, mobility: 1.081"""	-0.694107	0.374455	0.955517	GRPFLLVAFLLCCSF	generic|IP_1001480_TX=10090_REVERSED|
"""index: 12277, intensity: 4629.0, mobility: 1.046"""	-0.694294	0.374546	0.955517	GAAAEEKMEVDQPAPPPPEQEGGPPPKAKDAGRRRASGEQ	generic|tr_Q3U5M8_Q3U5M8_MOUSE_REVERSED	|generic|tr_Q3ULJ5_Q3ULJ5_MOUSE_REVERSED	|generic|tr_Q8BK46_Q8BK46_MOUSE_REVERSED	|generic|sp_P14685_PSMD3_MOUSE_REVERSED|
"""index: 4809, intensity: 3985.0, mobility: 1.034"""	-0.69439	0.374546	0.955517	EYINVVITTVKQEKEITELFQEGTELEYVFGYRPGFSLKQHM	generic|sp_Q9QW08_PHOS_MOUSE__II_1033461_REVERSED	|generic|tr_A0A087WS02_A0A087WS02_MOUSE_REVERSED|
"""index: 5567, intensity: 2711.0, mobility: 0.817"""	-0.69456	0.374546	0.955517	NGPAIDAGLHVWSKKP	generic|tr_Q6T3A5_Q6T3A5_MOUSE_REVERSED	|generic|tr_E9PZ36_E9PZ36_MOUSE_REVERSED	|generic|tr_Q8CIS7_Q8CIS7_MOUSE_REVERSED|
"""index: 12959, intensity: 5522.0, mobility: 0.976"""	-0.695182	0.374788	0.955517	FVSSRFSMCPTK	generic|IP_903740_TX=10090_REVERSED|
"""index: 4524, intensity: 11424.0, mobility: 1.096"""	-0.695182	0.37503	0.955517	ASTPSPAVAALAAQEQDMRSGVGMKLPDRPG	generic|tr_F6X7Z3_F6X7Z3_MOUSE__II_886152_REVERSED	|generic|sp_P70166_CPEB1_MOUSE_REVERSED	|generic|tr_Q059Z2_Q059Z2_MOUSE_REVERSED|
"""index: 7871, intensity: 10125.0, mobility: 1.077"""	-0.695209	0.37506	0.955517	DAHQGDDPSIPLSDPIPLLKQPADHEPVLWELESAAPLQMGEFQK	generic|tr_D3Z7B1_D3Z7B1_MOUSE__chr16_-1_32826131_32826196_ENSMUST00000135480__II_1076629_REVERSED	|generic|sp_Q80U62_RUBIC_MOUSE__chr16_-1_32826131_32826196_ENSMUST00000135480__II_1076629_REVERSED	|generic|sp_Q80U62-2_RUBIC_MOUSE__chr16_-1_32826131_32826196_ENSMUST00000135480__II_1076629_REVERSED	|generic|sp_Q80U62-3_RUBIC_MOUSE__chr16_-1_32826131_32826196_ENSMUST00000135480__II_1076629_REVERSED	|generic|sp_Q80U62-4_RUBIC_MOUSE__chr16_-1_32826131_32826196_ENSMUST00000135480__II_1076629_REVERSED|
"""index: 19022, intensity: 2517.0, mobility: 0.937"""	-0.695515	0.37506	0.955517	PFGDEIKIR	generic|sp_Q61122_NAB1_MOUSE_REVERSED	|generic|tr_A0A087WSU4_A0A087WSU4_MOUSE_REVERSED|
"""index: 26373, intensity: 17545.0, mobility: 1.054"""	-0.695895	0.375302	0.955517	GPSKPVLKLINMLKKKWFAEMGVLQLL	generic|chr6_1_58870159_58873783_ENSMUST00000031823__IP_920003_TX=10090_REVERSED	|generic|chr6_1_58868760_58873783_ENSMUST00000031823__IP_920003_TX=10090_REVERSED|
"""index: 11292, intensity: 2553.0, mobility: 1.027"""	-0.695918	0.375453	0.955517	KLWMSALMQRVY	generic|tr_J3QN68_J3QN68_MOUSE__II_1006371_REVERSED|
"""index: 1575, intensity: 3066.0, mobility: 0.744"""	-0.696321	0.375604	0.955517	KDPMQIEKMMKN	generic|IP_1015194_TX=10090_REVERSED|
"""index: 8146, intensity: 3274.0, mobility: 0.864"""	-0.696459	0.375753	0.955517	NSGIRRERSARRRK	generic|tr_A0A0R4J273_A0A0R4J273_MOUSE_REVERSED	|generic|sp_Q9DAC9_PO5F2_MOUSE_REVERSED|
"""index: 18100, intensity: 3627.0, mobility: 1.091"""	-0.696544	0.375753	0.955517	LQSPTPEIDAPARCDAASTSQTPEI	generic|II_2562208_TX=10090_REVERSED|
"""index: 17748, intensity: 4267.0, mobility: 0.937"""	-0.6966	0.375753	0.955517	NWKQHSRKR	generic|chr18_-1_20820999_20825016_ENSMUST00000225661_REVERSED|
"""index: 13841, intensity: 3871.0, mobility: 1.051"""	-0.696668	0.375753	0.955517	MWTVYARTGWPPIFTAWCDQAKTGNNVEFEI	generic|tr_Q3UEE1_Q3UEE1_MOUSE_REVERSED	|generic|sp_Q62463_V1AR_MOUSE_REVERSED|
"""index: 1833, intensity: 2688.0, mobility: 1.002"""	-0.697528	0.375904	0.955517	YNYKAKLFNSKY	generic|IP_994233_TX=10090_REVERSED|
"""index: 6359, intensity: 11730.0, mobility: 1.053"""	-0.697781	0.376145	0.955517	MGPKLGTLITSSQDKSVPIEKTE	generic|sp_Q80Z71_TENN_MOUSE_REVERSED	|generic|sp_Q80Z71-2_TENN_MOUSE_REVERSED	|generic|tr_E9Q1F6_E9Q1F6_MOUSE_REVERSED|
"""index: 7561, intensity: 6087.0, mobility: 1.094"""	-0.697844	0.376386	0.955517	YFAVGLSQFREQGATDWIQMTVLRDDVMVEKTLFDAGITAKYQNS	generic|sp_P51150_RAB7A_MOUSE_REVERSED	|generic|tr_A0A0N4SVR6_A0A0N4SVR6_MOUSE_REVERSED	|generic|tr_A0A0N4SVG9_A0A0N4SVG9_MOUSE_REVERSED|
"""index: 12830, intensity: 2862.0, mobility: 0.976"""	-0.697891	0.376536	0.955517	FFCLPVVEYFTYNLRRVA	generic|IP_1117820_TX=10090_REVERSED|
"""index: 15501, intensity: 3717.0, mobility: 0.887"""	-0.697985	0.376686	0.955517	QLVDEDGSASRYLQHSFPHCHHCLPHLEM	generic|IP_1084370_TX=10090_REVERSED|
"""index: 18534, intensity: 2775.0, mobility: 1.088"""	-0.698146	0.376836	0.955517	IPISLANDCAPILSMH	generic|IP_3479244_TX=10090_REVERSED|
"""index: 3046, intensity: 4077.0, mobility: 0.799"""	-0.698233	0.377077	0.955517	VLEAKSSSDTARTVLHGIC	generic|IP_953523_TX=10090_REVERSED|
"""index: 10687, intensity: 3172.0, mobility: 1.145"""	-0.698246	0.377227	0.955517	MSYYPPHLLVCPVWRRRVPEPQCYLM	generic|IP_853928_TX=10090_REVERSED|
"""index: 2850, intensity: 2794.0, mobility: 1.136"""	-0.698349	0.377468	0.955517	STESTRLYYHYYLQGIKSAIEGIQWRKLGYRNDLVQRHQQQFKWL	generic|tr_Q3TQB4_Q3TQB4_MOUSE__chr2_-1_39123003_39123083_ENSMUST00000204404__II_1009826_REVERSED	|generic|tr_A0A0N4SVJ6_A0A0N4SVJ6_MOUSE__chr2_-1_39123003_39123083_ENSMUST00000204404__II_1009828_REVERSED	|generic|sp_Q8C8N2_SCAI_MOUSE__chr2_-1_39075010_39075123_ENSMUST00000204404__II_1009833_REVERSED	|generic|sp_Q8C8N2-2_SCAI_MOUSE__chr2_-1_39123003_39123083_ENSMUST00000204404__II_1009828_REVERSED	|generic|tr_Q8C4E7_Q8C4E7_MOUSE__chr2_-1_39123003_39123083_ENSMUST00000204404_REVERSED|
"""index: 18547, intensity: 5186.0, mobility: 1.039"""	-0.698417	0.377585	0.955517	WGTLTCKSVTSGSVPHFGYNCEYRIE	generic|IP_1018251_TX=10090_REVERSED|
"""index: 5565, intensity: 73999.0, mobility: 0.954"""	-0.698438	0.377585	0.955517	RSTTTFRMFKFKGFGGYVESKTWAL	generic|tr_A0A5F8MPV8_A0A5F8MPV8_MOUSE__II_1029528_REVERSED	|generic|sp_A0A0A6YXX9_CTSEL_MOUSE__II_1029528_REVERSED	|generic|tr_A0A571BGH9_A0A571BGH9_MOUSE__II_1029531_REVERSED|
"""index: 18877, intensity: 3113.0, mobility: 1.067"""	-0.698572	0.377644	0.955517	YEWVKLGKELMEE	generic|IP_3495971_TX=10090_REVERSED|
"""index: 14988, intensity: 4284.0, mobility: 1.080"""	-0.698751	0.377885	0.955517	SLCMWSATHQKSFDIPMEGPGNEIMYLLA	generic|sp_Q91W52-2_TMM19_MOUSE__II_3469205_REVERSED	|generic|tr_A0A1W2P7Q0_A0A1W2P7Q0_MOUSE_REVERSED	|generic|sp_Q91W52_TMM19_MOUSE_REVERSED	|generic|tr_A0A1W2P7P6_A0A1W2P7P6_MOUSE_REVERSED	|generic|tr_A0A1W2P7R5_A0A1W2P7R5_MOUSE_REVERSED|
"""index: 6126, intensity: 2642.0, mobility: 1.007"""	-0.698783	0.378125	0.955517	NDPYTIHLRQSH	generic|IP_984828_TX=10090_REVERSED|
"""index: 4229, intensity: 3337.0, mobility: 0.827"""	-0.698828	0.378151	0.955517	MIMLIPVHC	generic|IP_3459482_TX=10090_REVERSED|
"""index: 6969, intensity: 3889.0, mobility: 1.034"""	-0.698914	0.378151	0.955517	FREIYLDPPSAQLEKSVRELHSTI	generic|sp_Q8R0X2_CACL1_MOUSE_REVERSED	|generic|sp_Q8R0X2-2_CACL1_MOUSE_REVERSED	|generic|tr_E9PV69_E9PV69_MOUSE_REVERSED	|generic|tr_Q921D1_Q921D1_MOUSE_REVERSED	|generic|tr_Q3TAW5_Q3TAW5_MOUSE_REVERSED|
"""index: 6331, intensity: 4956.0, mobility: 0.926"""	-0.699298	0.378359	0.955517	FVHMIINRFKATWSDMHDLLQRNMTVR	generic|sp_Q8BRG8-3_TM209_MOUSE__chr6_-1_30487371_30487424_ENSMUST00000151187_REVERSED|
"""index: 565, intensity: 2864.0, mobility: 0.864"""	-0.699441	0.378359	0.955517	QNGTSQAWPLPEQHHWTL	generic|tr_A0JNY3_A0JNY3_MOUSE__chr12_1_78683798_78683911_ENSMUST00000219629__II_3506860_REVERSED	|generic|tr_Q571C2_Q571C2_MOUSE__chr12_1_78683798_78683911_ENSMUST00000219629__II_3506860_REVERSED	|generic|sp_Q8BUV3_GEPH_MOUSE__chr12_1_78683798_78683911_ENSMUST00000219629__II_3506860_REVERSED|
"""index: 17762, intensity: 2521.0, mobility: 0.852"""	-0.699531	0.378566	0.955517	LLIMLTHFLAH	generic|tr_Q8VFF6_Q8VFF6_MOUSE_REVERSED|
"""index: 16290, intensity: 7284.0, mobility: 1.099"""	-0.699598	0.378566	0.955517	NEEMIAGKFMDQDLCSSMHEVVLNATEFRQ	generic|tr_Q3V277_Q3V277_MOUSE_REVERSED|
"""index: 22572, intensity: 14859.0, mobility: 0.852"""	-0.700021	0.378773	0.955517	PMEKKLNPFKEGIIKN	generic|IP_3504028_TX=10090_REVERSED|
"""index: 9136, intensity: 3208.0, mobility: 0.995"""	-0.700064	0.378773	0.955517	NLNQPDFGSLSFLFNSCLQHFLKRNCVKTAIFQEF	generic|sp_Q8BM14_LIPK_MOUSE__II_3464571_REVERSED	|generic|sp_Q8BM14-2_LIPK_MOUSE__II_3464571_REVERSED|
"""index: 14210, intensity: 29766.0, mobility: 0.921"""	-0.700155	0.378922	0.955517	GRAFMLSDGALFGPDHGRAGLASML	generic|IP_844735_TX=10090_REVERSED|
"""index: 13336, intensity: 3625.0, mobility: 1.096"""	-0.700393	0.379162	0.955517	NTVLSNSASELDGLGAR	generic|tr_F6S251_F6S251_MOUSE__II_1090521_REVERSED	|generic|sp_Q6ZPE2_MTMR5_MOUSE__chr15_-1_89293937_89294065_ENSMUST00000124576__II_1090528_REVERSED	|generic|sp_Q6ZPE2-2_MTMR5_MOUSE__chr15_-1_89293937_89294065_ENSMUST00000124576__II_1090518_REVERSED|
"""index: 5575, intensity: 19813.0, mobility: 1.003"""	-0.700481	0.379401	0.955517	LLFKTTDPYMKLDPCGASVKESRH	generic|tr_F6UMF8_F6UMF8_MOUSE_REVERSED|
"""index: 715, intensity: 2740.0, mobility: 0.778"""	-0.700511	0.379459	0.955517	TGASSLCLSTSRLDL	generic|IP_1039073_TX=10090_REVERSED|
"""index: 15649, intensity: 3250.0, mobility: 0.986"""	-0.700545	0.379607	0.955517	QNETEKVEQLDKAQDVVRQ	generic|chr12_1_59072713_59072835_ENSMUST00000021381_REVERSED	|generic|chr12_1_59072665_59072835_ENSMUST00000021381_REVERSED|
"""index: 7408, intensity: 7966.0, mobility: 0.984"""	-0.700592	0.379756	0.955517	RAVILQIMGRKNGETSMSRRLTEMAEQNAKGLLSEGNVAILQD	generic|sp_Q99NH2-5_PARD3_MOUSE__chr8_1_127370330_127370377_ENSMUST00000160593__II_859854_REVERSED	|generic|tr_Q8BPQ6_Q8BPQ6_MOUSE__chr8_1_127370330_127370377_ENSMUST00000160593__II_859854_REVERSED	|generic|tr_E9PYJ2_E9PYJ2_MOUSE__chr8_1_127370330_127370377_ENSMUST00000160593__II_859854_REVERSED	|generic|sp_Q99NH2_PARD3_MOUSE__chr8_1_127370330_127370377_ENSMUST00000160593__II_859847_REVERSED	|generic|sp_Q99NH2-2_PARD3_MOUSE__chr8_1_127370330_127370377_ENSMUST00000160593__II_859847_REVERSED	|generic|sp_Q99NH2-3_PARD3_MOUSE__chr8_1_127370330_127370377_ENSMUST00000160593__II_859847_REVERSED	|generic|sp_Q99NH2-4_PARD3_MOUSE__chr8_1_127370330_127370377_ENSMUST00000160593__II_859847_REVERSED	|generic|tr_E0CXL4_E0CXL4_MOUSE__chr8_1_127370330_127370377_ENSMUST00000160593__II_859847_REVERSED	|generic|tr_F6UGU7_F6UGU7_MOUSE__chr8_1_127370330_127370377_ENSMUST00000160593__II_859847_REVERSED	|generic|tr_Q8BPQ4_Q8BPQ4_MOUSE__chr8_1_127370330_127370377_ENSMUST00000160593__II_859847_REVERSED	|generic|tr_B7ZNY3_B7ZNY3_MOUSE__chr8_1_127370330_127370377_ENSMUST00000160593__II_859847_REVERSED	|generic|tr_A5D6P2_A5D6P2_MOUSE__chr8_1_127370330_127370377_ENSMUST00000160593__II_859847_REVERSED	|generic|tr_G3XA13_G3XA13_MOUSE__chr8_1_127370330_127370377_ENSMUST00000160593__II_859847_REVERSED	|generic|tr_E0CX45_E0CX45_MOUSE__chr8_1_127370330_127370377_ENSMUST00000160593__II_859847_REVERSED	|generic|tr_A0A0R4J1Y4_A0A0R4J1Y4_MOUSE__chr8_1_127370330_127370377_ENSMUST00000160593__II_859865_REVERSED	|generic|tr_E0CY24_E0CY24_MOUSE__chr8_1_127370330_127370377_ENSMUST00000160593__II_859847_REVERSED	|generic|tr_E0CZ83_E0CZ83_MOUSE__chr8_1_127370330_127370377_ENSMUST00000160593__II_859847_REVERSED	|generic|tr_F6TB42_F6TB42_MOUSE__II_859866_REVERSED	|generic|tr_F6S7Z1_F6S7Z1_MOUSE__chr8_1_127370330_127370377_ENSMUST00000160593__II_859847_REVERSED	|generic|tr_F6TSJ9_F6TSJ9_MOUSE__chr8_1_127370330_127370377_ENSMUST00000160593__II_859847_REVERSED	|generic|tr_E0CZE2_E0CZE2_MOUSE__chr8_1_127370330_127370377_ENSMUST00000160593__II_859847_REVERSED	|generic|tr_E0CXR8_E0CXR8_MOUSE__chr8_1_127370330_127370377_ENSMUST00000160593__II_859847_REVERSED	|generic|tr_B2RUK1_B2RUK1_MOUSE__chr8_1_127370330_127370377_ENSMUST00000160593__II_859847_REVERSED	|generic|tr_Q4JJC0_Q4JJC0_MOUSE__chr8_1_127370330_127370377_ENSMUST00000160593_REVERSED|
"""index: 22646, intensity: 7489.0, mobility: 0.957"""	-0.700732	0.379995	0.955517	HASFTSKGVGGKGSLVLLK	generic|tr_A0A2R8W6X5_A0A2R8W6X5_MOUSE__II_1080606_REVERSED	|generic|II_1080597_TX=10090_REVERSED	|generic|sp_Q9R060_NUBP1_MOUSE_REVERSED|
"""index: 1701, intensity: 2690.0, mobility: 0.981"""	-0.700777	0.380144	0.955517	DDLLIPYHPPWLGHSSVAGGETQVA	generic|tr_Q8BM36_Q8BM36_MOUSE__IP_1061534_REVERSED|
"""index: 5799, intensity: 3707.0, mobility: 0.858"""	-0.70086	0.380201	0.955517	EPPPFWSRL	generic|IP_973278_TX=10090_REVERSED|
"""index: 12406, intensity: 3667.0, mobility: 1.073"""	-0.700986	0.38044	0.955517	PAMLDPTNVDVLDMVEFNKKAEQTPQSPRDLFAKVWY	generic|sp_Q8BG60_TXNIP_MOUSE__chr3_1_96560479_96560529_ENSMUST00000128221__II_982087_REVERSED	|generic|sp_Q8BG60-2_TXNIP_MOUSE__chr3_1_96560479_96560529_ENSMUST00000128221__II_982087_REVERSED	|generic|tr_Q91X82_Q91X82_MOUSE_REVERSED|
"""index: 15795, intensity: 2761.0, mobility: 1.134"""	-0.701047	0.380679	0.955517	GSFHCVVKKPITDELCYPCCQGKRLVP	generic|tr_A0A3Q4EIC0_A0A3Q4EIC0_MOUSE__II_3460534_REVERSED	|generic|sp_Q9JLL0_CRIM1_MOUSE_REVERSED	|generic|tr_Q8BS96_Q8BS96_MOUSE_REVERSED|
"""index: 12569, intensity: 2806.0, mobility: 1.153"""	-0.701072	0.380918	0.955517	EVHLEKSSEAMSYEEQMQMWHQLEDEEKYITKLVSMRGLKLPT	generic|sp_Q3V036_CCD27_MOUSE_REVERSED|
"""index: 7331, intensity: 26427.0, mobility: 1.034"""	-0.70117	0.381157	0.955517	RSNHPDAHTESFKHHARHDRAWEYVDNQFAMTNAIILFIRLP	generic|tr_Q8BNZ5_Q8BNZ5_MOUSE_REVERSED	|generic|sp_Q99PL7_SCD3_MOUSE_REVERSED	|generic|tr_Q547C4_Q547C4_MOUSE_REVERSED|
"""index: 14456, intensity: 3860.0, mobility: 1.037"""	-0.701351	0.381396	0.955517	QTFLQNTSYETLFYPGKESAKAYP	generic|sp_Q0KK55-3_KNDC1_MOUSE__chr7_1_139938094_139938153_ENSMUST00000156941__II_877272_REVERSED	|generic|sp_Q0KK55_KNDC1_MOUSE__chr7_1_139938094_139938153_ENSMUST00000156941__II_3459501_REVERSED	|generic|tr_B2RX11_B2RX11_MOUSE__chr7_1_139938094_139938153_ENSMUST00000156941__II_3459501_REVERSED|
"""index: 21612, intensity: 4365.0, mobility: 1.007"""	-0.701624	0.381636	0.955517	RKMQDQFNDKLSQFERELKKRLEMQELLLKQLEER	generic|tr_D3YX64_D3YX64_MOUSE_REVERSED	|generic|sp_Q8BX46_SKOR1_MOUSE_REVERSED	|generic|sp_Q8BX46-2_SKOR1_MOUSE_REVERSED|
"""index: 24667, intensity: 8806.0, mobility: 1.060"""	-0.701707	0.381783	0.955517	LWRISVGTNDSFCTFVVPSQVRVTSDTVRVVPQTV	generic|tr_Q497W2_Q497W2_MOUSE_REVERSED|
"""index: 1422, intensity: 7199.0, mobility: 0.962"""	-0.701837	0.381805	0.955517	NIMGKGDSPIGVEPWGHFHFQRIQRSKNER	generic|sp_P18052_PTPRA_MOUSE_REVERSED	|generic|sp_P18052-2_PTPRA_MOUSE_REVERSED	|generic|tr_Q91V35_Q91V35_MOUSE_REVERSED|
"""index: 15868, intensity: 3560.0, mobility: 0.997"""	-0.701916	0.381805	0.955517	QWYTPMLVMTL	generic|IP_3474807_TX=10090_REVERSED|
"""index: 2735, intensity: 2592.0, mobility: 1.067"""	-0.702279	0.382044	0.955517	SQQDTPKQCTEETNE	generic|tr_A0A087WSD2_A0A087WSD2_MOUSE_REVERSED|
"""index: 20111, intensity: 3685.0, mobility: 1.006"""	-0.702327	0.382156	0.955517	FELVKPGDKTLM	generic|sp_Q64737_PUR2_MOUSE__chr16_-1_91633871_91634080_ENSMUST00000156713__II_3486348_REVERSED	|generic|tr_Q3UJP8_Q3UJP8_MOUSE__chr16_-1_91621557_91621721_ENSMUST00000232643__II_3486348_REVERSED	|generic|sp_Q64737-2_PUR2_MOUSE__chr16_-1_91633871_91634080_ENSMUST00000156713_REVERSED	|generic|tr_D6RCG1_D6RCG1_MOUSE_REVERSED|
"""index: 10125, intensity: 2818.0, mobility: 0.885"""	-0.702725	0.382156	0.955517	DKRRTHKYYMWAEQLLR	generic|sp_O89109_KCNN4_MOUSE__II_891559_REVERSED	|generic|tr_D1MQ07_D1MQ07_MOUSE__II_891559_REVERSED	|generic|tr_Q8C2E0_Q8C2E0_MOUSE__II_891559_REVERSED|
"""index: 24448, intensity: 3952.0, mobility: 1.261"""	-0.703072	0.382395	0.955517	VQMGLVREGLGGLELYANQF	generic|II_981307_TX=10090_REVERSED|
"""index: 15998, intensity: 4323.0, mobility: 0.965"""	-0.703169	0.382542	0.955517	QCPSLPPLFLDV	generic|IP_3479684_TX=10090_REVERSED|
"""index: 13181, intensity: 3406.0, mobility: 1.167"""	-0.70335	0.382781	0.955517	LMQVEPPEPLRDPTQTQ	generic|tr_Q6GQU3_Q6GQU3_MOUSE__chr2_1_32374420_32374470_ENSMUST00000192758__II_1011425_REVERSED	|generic|tr_Q8BIT2_Q8BIT2_MOUSE__chr2_1_32375522_32375578_ENSMUST00000192758__II_1011416_REVERSED	|generic|tr_F6XWQ4_F6XWQ4_MOUSE__chr2_1_32374420_32374470_ENSMUST00000192758__II_1011417_REVERSED	|generic|tr_A2AN61_A2AN61_MOUSE__chr2_1_32375522_32375578_ENSMUST00000192758__II_1011417_REVERSED	|generic|tr_Q8VEH2_Q8VEH2_MOUSE__chr2_1_32375522_32375578_ENSMUST00000192758__II_1011417_REVERSED	|generic|tr_Q70KX6_Q70KX6_MOUSE__chr2_1_32375522_32375578_ENSMUST00000192758__II_1011417_REVERSED	|generic|tr_Q3TXU6_Q3TXU6_MOUSE__chr2_1_32375522_32375578_ENSMUST00000192758__II_1011417_REVERSED	|generic|tr_Q3UUV0_Q3UUV0_MOUSE__chr2_1_32375522_32375578_ENSMUST00000192758__II_1011417_REVERSED	|generic|tr_Q3TMV1_Q3TMV1_MOUSE__chr2_1_32375522_32375578_ENSMUST00000192758__II_1011417_REVERSED	|generic|II_1011419_TX=10090_REVERSED	|generic|tr_F6S5B6_F6S5B6_MOUSE__chr2_1_32370274_32370348_ENSMUST00000192758_REVERSED	|generic|tr_F7D5G9_F7D5G9_MOUSE__chr2_1_32370274_32370348_ENSMUST00000192758_REVERSED|
"""index: 19068, intensity: 6088.0, mobility: 0.925"""	-0.703376	0.383019	0.955517	LMNMSRQIR	generic|IP_949993_TX=10090_REVERSED	|generic|tr_Q6GQS8_Q6GQS8_MOUSE_REVERSED|
"""index: 11691, intensity: 2553.0, mobility: 0.948"""	-0.70339	0.383258	0.955517	KLLCEQSDRRTKNTECCNKFV	generic|IP_1068591_TX=10090_REVERSED|
"""index: 7420, intensity: 29202.0, mobility: 0.887"""	-0.703559	0.383405	0.955517	ELEETRQIADTEYKTRWQAV	generic|tr_B2RQQ1_B2RQQ1_MOUSE__IP_1095154_REVERSED	|generic|sp_Q91Z83_MYH7_MOUSE__IP_1095154_REVERSED	|generic|tr_Q2TAW4_Q2TAW4_MOUSE__IP_1095154_REVERSED	|generic|tr_B2RY26_B2RY26_MOUSE__IP_1095154_REVERSED	|generic|sp_P13541_MYH3_MOUSE_REVERSED	|generic|tr_B2RWW8_B2RWW8_MOUSE_REVERSED	|generic|sp_P13542_MYH8_MOUSE_REVERSED	|generic|tr_G3UW82_G3UW82_MOUSE_REVERSED	|generic|tr_B2RWX0_B2RWX0_MOUSE_REVERSED	|generic|sp_Q5SX40_MYH1_MOUSE_REVERSED	|generic|tr_B1AR69_B1AR69_MOUSE_REVERSED	|generic|tr_I6L963_I6L963_MOUSE_REVERSED	|generic|sp_Q5SX39_MYH4_MOUSE_REVERSED|
"""index: 6280, intensity: 5782.0, mobility: 1.044"""	-0.703679	0.383627	0.955517	WGERGGVCVPNSQSRGSLRSEQQ	generic|IP_968303_TX=10090_REVERSED|
"""index: 4322, intensity: 4386.0, mobility: 1.046"""	-0.703687	0.383627	0.955517	YQWIREMDNWDRVVGHEMPYRITLLGRHEN	generic|II_1050965_TX=10090_REVERSED|
"""index: 20796, intensity: 2766.0, mobility: 1.173"""	-0.703853	0.383627	0.955517	FLLQEEPPRKMIGEIIRKLALVTSSEKADTLITTKKYRIMLFVDM	generic|tr_F8VPW8_F8VPW8_MOUSE_REVERSED	|generic|tr_A6PWE0_A6PWE0_MOUSE_REVERSED|
"""index: 11497, intensity: 3859.0, mobility: 1.037"""	-0.704308	0.383627	0.955517	FDELLVFSTLAVM	generic|IP_940107_TX=10090_REVERSED|
"""index: 8783, intensity: 5093.0, mobility: 0.810"""	-0.704594	0.383865	0.955517	KDIKSQGEAQVVITERR	generic|tr_Q8BI54_Q8BI54_MOUSE__II_1122803_REVERSED	|generic|tr_A0A494BAF9_A0A494BAF9_MOUSE__II_1122803_REVERSED	|generic|sp_Q8BI79_CCD40_MOUSE__II_1122803_REVERSED	|generic|sp_Q8BI79-2_CCD40_MOUSE__II_1122803_REVERSED	|generic|sp_Q8BI79-3_CCD40_MOUSE_REVERSED|
"""index: 1488, intensity: 2812.0, mobility: 0.806"""	-0.70463	0.383884	0.955517	SLEVELDGKFTY	generic|tr_Q8K0M3_Q8K0M3_MOUSE_REVERSED	|generic|sp_Q9R1Z8_VINEX_MOUSE_REVERSED	|generic|tr_A0A2I3BS41_A0A2I3BS41_MOUSE_REVERSED|
"""index: 3172, intensity: 3966.0, mobility: 0.829"""	-0.704797	0.383884	0.955517	SVFNEDQLVMVNR	generic|tr_A0A494B9A8_A0A494B9A8_MOUSE_REVERSED	|generic|tr_A0A494BAA1_A0A494BAA1_MOUSE_REVERSED	|generic|tr_A0A494B8X0_A0A494B8X0_MOUSE_REVERSED	|generic|sp_Q6P926_SPA24_MOUSE_REVERSED	|generic|sp_Q6P926-3_SPA24_MOUSE_REVERSED|
"""index: 10334, intensity: 3141.0, mobility: 0.926"""	-0.705246	0.384122	0.955517	EFLCLAAEYLSCLGESTRTPERWQSRDASSGLSRRMQ	generic|tr_E9PZP8_E9PZP8_MOUSE__chr9_1_66497262_66497342_ENSMUST00000135600__II_851103_REVERSED	|generic|tr_Q8BNF7_Q8BNF7_MOUSE__chr9_1_56052989_56053018_ENSMUST00000114276_REVERSED|
"""index: 7167, intensity: 230799.0, mobility: 1.110"""	-0.705403	0.384359	0.955517	NIMKWTFTPKGNNINNNFILRIGHHDSLICQFIEMNKYRNL	generic|tr_Q8C1Z1_Q8C1Z1_MOUSE__IP_856261_REVERSED|
"""index: 19813, intensity: 3214.0, mobility: 1.307"""	-0.705427	0.384506	0.955517	WYIHALWELGKGSPQR	generic|tr_A0A0G2JET1_A0A0G2JET1_MOUSE_REVERSED	|generic|tr_A0A075B5X8_A0A075B5X8_MOUSE_REVERSED	|generic|tr_A0A0G2JDE1_A0A0G2JDE1_MOUSE_REVERSED	|generic|tr_A0A075B5Y0_A0A075B5Y0_MOUSE_REVERSED	|generic|tr_A0A075B5X1_A0A075B5X1_MOUSE_REVERSED	|generic|tr_A0A075B678_A0A075B678_MOUSE_REVERSED|
"""index: 10381, intensity: 3176.0, mobility: 0.814"""	-0.705519	0.384743	0.955517	VMGIWQGTQKAFQAAQVQ	generic|tr_D3YVM8_D3YVM8_MOUSE__chr10_-1_128919997_128920095_ENSMUST00000135161__II_772655_REVERSED	|generic|sp_O55102_BL1S1_MOUSE__chr10_-1_128919997_128920095_ENSMUST00000135161__II_772655_REVERSED	|generic|chr10_-1_128920523_128920660_ENSMUST00000135161_REVERSED	|generic|tr_D3Z4L7_D3Z4L7_MOUSE_REVERSED|
"""index: 24727, intensity: 6614.0, mobility: 1.061"""	-0.705561	0.384981	0.955517	GPSKPVLKLINMLKKKWFAEMGVLQLL	generic|chr6_1_58870159_58873783_ENSMUST00000031823__IP_920003_TX=10090_REVERSED	|generic|chr6_1_58868760_58873783_ENSMUST00000031823__IP_920003_TX=10090_REVERSED|
"""index: 13332, intensity: 7282.0, mobility: 0.856"""	-0.705597	0.385219	0.955517	FPALLSCLR	generic|sp_Q80TA9_EPG5_MOUSE__chr18_1_78032925_78033107_ENSMUST00000235433_REVERSED|
"""index: 10162, intensity: 8426.0, mobility: 0.959"""	-0.705611	0.385456	0.955517	NQFHVPYLRSSFGGRLE	generic|IP_1146196_TX=10090_REVERSED|
"""index: 14077, intensity: 3343.0, mobility: 0.990"""	-0.705705	0.385694	0.955517	VSTGVWMPGRLCMPIISKMCFSQ	generic|IP_856352_TX=10090_REVERSED	|generic|IP_856326_TX=10090_REVERSED	|generic|IP_869383_TX=10090_REVERSED|
"""index: 22497, intensity: 37706.0, mobility: 0.900"""	-0.705755	0.385932	0.955517	EELENSKKQLEVTILKL	generic|sp_Q62209_SYCP1_MOUSE_REVERSED|
"""index: 8552, intensity: 80651.0, mobility: 1.022"""	-0.705824	0.386169	0.955517	RSSRVWPLPLLIGSSALVGVATFLKRITVLRLIKRSLL	generic|sp_Q5NCM1_S17A4_MOUSE__II_3475237_REVERSED	|generic|tr_A0A2C9F2D4_A0A2C9F2D4_MOUSE_REVERSED|
"""index: 8473, intensity: 3416.0, mobility: 1.257"""	-0.705843	0.386315	0.955517	EKTESPQTEETQADGEEDLMFPKKKKKKKKSMTPDFIMEDGSM	generic|tr_Q3ULL5_Q3ULL5_MOUSE_REVERSED|
"""index: 13704, intensity: 2983.0, mobility: 1.049"""	-0.706131	0.386369	0.955517	ANISQLTPHHWDAWLLLSICY	generic|IP_828160_TX=10090_REVERSED|
"""index: 6592, intensity: 5192.0, mobility: 0.893"""	-0.706513	0.386607	0.955517	VDAMSTFLKFHGRPGSYQGLV	generic|tr_Q5DTK7_Q5DTK7_MOUSE__chr11_1_77977566_77977658_ENSMUST00000151982__II_1130517_REVERSED	|generic|sp_Q7TSK2_SEZ6_MOUSE__chr11_1_77977566_77977658_ENSMUST00000151982__II_1130517_REVERSED	|generic|sp_Q7TSK2-2_SEZ6_MOUSE__chr11_1_77977566_77977658_ENSMUST00000151982__II_1130517_REVERSED	|generic|II_1130519_TX=10090_REVERSED	|generic|chr11_1_77974441_77974686_ENSMUST00000151982_REVERSED|
"""index: 11204, intensity: 4182.0, mobility: 1.031"""	-0.706627	0.38666	0.955517	FKLGGTGPAPKMRTW	generic|tr_D3YWS8_D3YWS8_MOUSE__chr7_1_4147062_4147103_ENSMUST00000037472__II_898717_REVERSED	|generic|sp_Q8CBY3_LENG8_MOUSE__II_898714_REVERSED|
"""index: 6310, intensity: 7092.0, mobility: 0.944"""	-0.706667	0.386806	0.955517	EQPSLISELAKHFQKGQLFVNSTYEA	generic|sp_Q9CXC3_MGME1_MOUSE_REVERSED|
"""index: 513, intensity: 2606.0, mobility: 0.831"""	-0.706771	0.387043	0.955517	ISKQIRWMEMWSR	generic|chr5_-1_25021978_25028523_ENSMUST00000030784__IP_945334_TX=10090_REVERSED	|generic|chr5_-1_25028461_25028523_ENSMUST00000030784_REVERSED|
"""index: 22143, intensity: 30451.0, mobility: 1.021"""	-0.706829	0.387189	0.955517	RFNFFFPKRI	generic|IP_1115362_TX=10090_REVERSED|
"""index: 8542, intensity: 4838.0, mobility: 0.895"""	-0.707074	0.387426	0.955517	RSMWQLTLNHHRTERSN	generic|IP_3472403_TX=10090_REVERSED|
"""index: 11023, intensity: 4921.0, mobility: 1.138"""	-0.70713	0.387663	0.955517	MFGVQPSTLLSTKLGCYRILYHSIVTDFY	generic|tr_Q9DCP4_Q9DCP4_MOUSE_REVERSED|
"""index: 8816, intensity: 3738.0, mobility: 1.126"""	-0.707177	0.387808	0.955517	GQRMYSLAKEKLNVTLQKQKTLYDLIYINPAFYIMNQEGCGY	generic|tr_A6MDD3_A6MDD3_MOUSE__chr8_1_106244691_106244720_ENSMUST00000071592_REVERSED|
"""index: 5822, intensity: 9783.0, mobility: 0.862"""	-0.707244	0.388007	0.955517	PSKWMKKLKFEEVRAEDPTITACK	generic|tr_A0A0U1RP68_A0A0U1RP68_MOUSE__II_890159_REVERSED	|generic|tr_D6RIL6_D6RIL6_MOUSE__chr7_-1_80098175_80098249_ENSMUST00000107384__II_890150_REVERSED	|generic|sp_P54071_IDHP_MOUSE__II_890154_REVERSED|
"""index: 10249, intensity: 13338.0, mobility: 1.176"""	-0.707534	0.388007	0.955517	FLLSLSGQLAMPNACDSRSDVNRWGVTTALNK	generic|IP_856516_TX=10090_REVERSED|
"""index: 15054, intensity: 3728.0, mobility: 1.022"""	-0.707873	0.388152	0.955517	RIMGSMRKLFSE	generic|IP_1021413_TX=10090_REVERSED|
"""index: 4307, intensity: 15062.0, mobility: 0.946"""	-0.708006	0.388389	0.955517	QRPVEALVCKAL	generic|sp_Q9Z140_CPNE6_MOUSE__chr14_1_55516980_55517087_ENSMUST00000170155__II_1094996_REVERSED	|generic|tr_Q3UYN2_Q3UYN2_MOUSE__chr14_1_55516980_55517087_ENSMUST00000170155__II_1094996_REVERSED	|generic|tr_Q3UN71_Q3UN71_MOUSE_REVERSED|
"""index: 18162, intensity: 2639.0, mobility: 1.148"""	-0.708015	0.388626	0.955517	NNRLMLTRLGDLGRFMGSRISELQNATLHLE	generic|tr_E9QAW9_E9QAW9_MOUSE__chr19_-1_41608314_41608364_ENSMUST00000169416_REVERSED	|generic|sp_Q80TR4_SLIT1_MOUSE__chr19_-1_41608314_41608364_ENSMUST00000169416_REVERSED	|generic|tr_E9Q2P0_E9Q2P0_MOUSE__chr19_-1_41608314_41608364_ENSMUST00000169416_REVERSED|
"""index: 7145, intensity: 3864.0, mobility: 1.118"""	-0.708029	0.388678	0.955517	FMNKAKVCAICNKIF	generic|IP_985968_TX=10090_REVERSED|
"""index: 23117, intensity: 30824.0, mobility: 1.245"""	-0.708142	0.388915	0.955517	KERKKAEKEEMEKNIKQEREKREQKNKKQVWEKHKVEAIIKRKEREEMEK	generic|tr_Q5RL17_Q5RL17_MOUSE__II_1004348_REVERSED	|generic|sp_Q3UI66_CCD34_MOUSE__chr2_1_110018000_110018218_ENSMUST00000127630__II_1004348_REVERSED|
"""index: 17367, intensity: 4992.0, mobility: 0.932"""	-0.708142	0.38906	0.955517	PEMPSSLTYLL	generic|IP_966474_TX=10090_REVERSED|
"""index: 23626, intensity: 29531.0, mobility: 1.103"""	-0.708258	0.389205	0.955517	LSAGKLGNGQLGPERPVRLGHGLLGAMRRSDVPAAVSGP	generic|IP_1111558_TX=10090_REVERSED|
"""index: 2249, intensity: 5043.0, mobility: 0.910"""	-0.708343	0.389441	0.955517	LCPPAPSFPFY	generic|IP_3487219_TX=10090_REVERSED|
"""index: 15284, intensity: 5185.0, mobility: 0.915"""	-0.708425	0.389678	0.955517	SFTPVLQYFSLKVLWQT	generic|IP_946727_TX=10090_REVERSED|
"""index: 6957, intensity: 2709.0, mobility: 0.805"""	-0.708437	0.389915	0.955517	EGNSGESRT	generic|IP_916100_TX=10090_REVERSED|
"""index: 15914, intensity: 3568.0, mobility: 1.055"""	-0.708487	0.389967	0.955517	HMECDMGVVLIGDRVWSLSVPFPPAGEVSS	generic|tr_F8WGX5_F8WGX5_MOUSE__chr18_1_49920967_49921035_ENSMUST00000181907_REVERSED	|generic|sp_Q6PNC0_DMXL1_MOUSE__chr18_1_49920967_49921035_ENSMUST00000181907_REVERSED|
"""index: 13724, intensity: 3612.0, mobility: 0.933"""	-0.708607	0.390204	0.955517	IMLALCGLGPYS	generic|IP_992880_TX=10090_REVERSED|
"""index: 12796, intensity: 5056.0, mobility: 0.840"""	-0.708713	0.39044	0.955517	EVYSEFAQQNEKMYSVCARRIQL	generic|tr_A0A5F8MPZ7_A0A5F8MPZ7_MOUSE__II_833039_REVERSED	|generic|sp_Q9D8C3_ALG13_MOUSE__chrX_1_144318056_144320008_ENSMUST00000238864__II_833042_REVERSED	|generic|II_833048_TX=10090_REVERSED|
"""index: 5055, intensity: 3969.0, mobility: 0.842"""	-0.70878	0.390584	0.955517	SIKKMTRYS	generic|IP_3477667_TX=10090_REVERSED|
"""index: 529, intensity: 2589.0, mobility: 0.785"""	-0.708854	0.390821	0.955517	NPVYAQKT	generic|tr_A2ATL0_A2ATL0_MOUSE__chr2_1_3226268_3226510_ENSMUST00000091505_REVERSED	|generic|tr_A2ATK9_A2ATK9_MOUSE__chr2_1_3226268_3226510_ENSMUST00000091505_REVERSED	|generic|tr_A2ATK8_A2ATK8_MOUSE_REVERSED|
"""index: 9629, intensity: 3711.0, mobility: 1.072"""	-0.708868	0.390935	0.955517	LSKILLFQTHTHTHTHTHTHTHKPPPMHTETHIPIHTHTYTT	generic|IP_946090_TX=10090_REVERSED|
"""index: 3828, intensity: 2867.0, mobility: 0.837"""	-0.709005	0.390935	0.955517	PTLPRWPLTETSGRRE	generic|IP_857613_TX=10090_REVERSED|
"""index: 10817, intensity: 2721.0, mobility: 1.097"""	-0.709071	0.390935	0.955517	SGVRQMLILIFYMKANLTTSKVSMKDM	generic|IP_976278_TX=10090_REVERSED|
"""index: 12717, intensity: 35510.0, mobility: 0.840"""	-0.709116	0.390935	0.955517	MLVSVLRL	generic|chr11_-1_93875862_93876074_ENSMUST00000066888__IP_1132317_TX=10090_REVERSED|
"""index: 6078, intensity: 3812.0, mobility: 0.974"""	-0.709538	0.391171	0.955517	PVACMESKALERTKSRDAETSAREAD	generic|tr_Q3V075_Q3V075_MOUSE__II_957376_REVERSED	|generic|tr_Z4YKC4_Z4YKC4_MOUSE__II_957367_REVERSED	|generic|tr_A0A0N4SVL0_A0A0N4SVL0_MOUSE__II_957367_REVERSED	|generic|tr_A0A0R4J112_A0A0R4J112_MOUSE__II_957367_REVERSED	|generic|tr_A2AMI7_A2AMI7_MOUSE__II_957367_REVERSED	|generic|tr_A2AMI2_A2AMI2_MOUSE__II_957367_REVERSED	|generic|II_957362_TX=10090_REVERSED	|generic|sp_Q80XI3_IF4G3_MOUSE_REVERSED	|generic|sp_Q80XI3-2_IF4G3_MOUSE_REVERSED	|generic|sp_Q80XI3-3_IF4G3_MOUSE_REVERSED	|generic|sp_Q80XI3-4_IF4G3_MOUSE_REVERSED	|generic|tr_Q6DI78_Q6DI78_MOUSE_REVERSED|
"""index: 11068, intensity: 3969.0, mobility: 1.006"""	-0.709591	0.391407	0.955517	AEDEVTAVYDLLRSVLMVVWSIMPIDM	generic|chr17_1_74615225_74615374_ENSMUST00000182164__II_1064488_TX=10090_REVERSED|
"""index: 16779, intensity: 3376.0, mobility: 1.145"""	-0.709607	0.391643	0.955517	MPQPQYYQPIQLSSQRQQLQLQQQQQPP	generic|sp_Q8BXJ2_TREF1_MOUSE__chr17_1_47324608_47324658_ENSMUST00000188947__IP_1060925_REVERSED	|generic|sp_Q8BXJ2-2_TREF1_MOUSE__chr17_1_47324608_47324658_ENSMUST00000188947__IP_1060925_REVERSED	|generic|sp_Q8BXJ2-4_TREF1_MOUSE__chr17_1_47324608_47324658_ENSMUST00000188947__IP_1060925_REVERSED	|generic|sp_Q8BXJ2-3_TREF1_MOUSE_REVERSED|
"""index: 2102, intensity: 59228.0, mobility: 0.924"""	-0.70974	0.391704	0.955517	EGHVLWHLQR	generic|IP_1085370_TX=10090_REVERSED|
"""index: 18671, intensity: 16364.0, mobility: 0.911"""	-0.709793	0.391704	0.955517	EMKRRTNR	generic|sp_Q8CGA0_PPM1F_MOUSE_REVERSED|
"""index: 14109, intensity: 3943.0, mobility: 0.986"""	-0.710019	0.391704	0.955517	TWGFFLCTVTDEVAVFGPKCLGGH	generic|IP_1031386_TX=10090_REVERSED|
"""index: 5381, intensity: 5222.0, mobility: 0.954"""	-0.710277	0.391847	0.955517	TQTRQPHSAMNAITQPLQ	generic|IP_3496312_TX=10090_REVERSED|
"""index: 9478, intensity: 2966.0, mobility: 0.909"""	-0.71041	0.391991	0.955517	RPHMTAFMNEKRERGKL	generic|IP_3489765_TX=10090_REVERSED|
"""index: 4046, intensity: 6038.0, mobility: 0.812"""	-0.710531	0.392041	0.955517	DQEKECAQLQVLVQHLMGV	generic|tr_A0A0A0MQN9_A0A0A0MQN9_MOUSE__chr5_1_111235481_111235645_ENSMUST00000129017_REVERSED	|generic|sp_Q80XJ3_TTC28_MOUSE__chr5_1_111235481_111235645_ENSMUST00000129017_REVERSED|
"""index: 16508, intensity: 4017.0, mobility: 1.085"""	-0.710608	0.392152	0.955517	DETHGGMDKCGKDKSIFGRHKQRLG	generic|tr_A0A087WS76_A0A087WS76_MOUSE__II_1036195_REVERSED	|generic|tr_A0A140LHL6_A0A140LHL6_MOUSE_REVERSED	|generic|sp_E9Q3S4_M3K19_MOUSE_REVERSED|
"""index: 7747, intensity: 6953.0, mobility: 0.992"""	-0.710672	0.392152	0.955517	EYLAKMYAFEKMASLRSLYLWSVNHRHK	generic|sp_Q9CQS5_RIOK2_MOUSE_REVERSED	|generic|tr_Q8BHT4_Q8BHT4_MOUSE_REVERSED	|generic|tr_A0A338P7E9_A0A338P7E9_MOUSE_REVERSED|
"""index: 9748, intensity: 4394.0, mobility: 0.978"""	-0.711038	0.392152	0.955517	KVLYHEMESSIGGTVLMQLLEVVHYNYFST	generic|sp_O54982_KCNU1_MOUSE__II_3453783_REVERSED	|generic|tr_G3X9P7_G3X9P7_MOUSE__II_3453783_REVERSED	|generic|tr_D3Z5P2_D3Z5P2_MOUSE_REVERSED|
"""index: 6480, intensity: 59724.0, mobility: 1.086"""	-0.711366	0.392152	0.955517	SKFQDLSSPKTTLARMVQEKVVQMVKNFDESTARMEKWTKNL	generic|sp_Q8BPU7_ELMO1_MOUSE__chr13_1_20251061_20251177_ENSMUST00000181429__II_1109607_REVERSED	|generic|tr_Q571D6_Q571D6_MOUSE__chr13_1_20185400_20192037_ENSMUST00000221067_REVERSED|
"""index: 8600, intensity: 4255.0, mobility: 0.910"""	-0.711761	0.39218	0.955517	ALLTCDYSW	generic|tr_E9Q411_E9Q411_MOUSE__chr12_1_13558612_13558755_ENSMUST00000223081__II_3501783_REVERSED	|generic|tr_Q8BUH3_Q8BUH3_MOUSE_REVERSED|
"""index: 16971, intensity: 3226.0, mobility: 1.086"""	-0.711938	0.39218	0.955517	ELYFLVHGNKIDT	generic|tr_Q80ZR1_Q80ZR1_MOUSE__II_905326_REVERSED	|generic|tr_Q3TTY9_Q3TTY9_MOUSE__II_905326_REVERSED	|generic|sp_Q3UU35_OVOS_MOUSE__II_905326_REVERSED	|generic|tr_Q8K040_Q8K040_MOUSE_REVERSED|
"""index: 24952, intensity: 13079.0, mobility: 1.102"""	-0.712055	0.39218	0.955517	GPSKPVLKLINMLKKKWFAEMGVLQLL	generic|chr6_1_58870159_58873783_ENSMUST00000031823__IP_920003_TX=10090_REVERSED	|generic|chr6_1_58868760_58873783_ENSMUST00000031823__IP_920003_TX=10090_REVERSED|
"""index: 14582, intensity: 4462.0, mobility: 0.926"""	-0.712183	0.39218	0.955517	LLFVEKPQQ	generic|IP_869908_TX=10090_REVERSED|
"""index: 3920, intensity: 3498.0, mobility: 0.879"""	-0.712319	0.39218	0.955517	VEVEKRRNERLLTAVDYYGQSR	generic|tr_F6T4B0_F6T4B0_MOUSE__II_1085301_REVERSED|
"""index: 4672, intensity: 2950.0, mobility: 0.873"""	-0.712328	0.39218	0.955517	KCLTTENFR	generic|II_842839_TX=10090_REVERSED	|generic|II_842837_TX=10090_REVERSED	|generic|tr_A0A0A6YY18_A0A0A6YY18_MOUSE_REVERSED	|generic|tr_A0A0A6YWA1_A0A0A6YWA1_MOUSE_REVERSED	|generic|tr_A0A0A6YX46_A0A0A6YX46_MOUSE_REVERSED	|generic|tr_Q6PAT6_Q6PAT6_MOUSE_REVERSED	|generic|tr_A0A0A6YXT7_A0A0A6YXT7_MOUSE_REVERSED	|generic|tr_A0A0A6YVS3_A0A0A6YVS3_MOUSE_REVERSED	|generic|sp_Q80V72_IP6K2_MOUSE_REVERSED	|generic|tr_A0A0A6YWM3_A0A0A6YWM3_MOUSE_REVERSED|
"""index: 19238, intensity: 6147.0, mobility: 1.187"""	-0.713433	0.392322	0.955517	VNMLNRELIPEKIINFIVPHQFPKVVNTINMHKRELKDEKIVNSI	generic|IP_1112462_TX=10090_REVERSED|
"""index: 10940, intensity: 12481.0, mobility: 0.989"""	-0.713562	0.392556	0.955517	FGLPFQSAFLTLFWPAAYLSPSIENEELHNYL	generic|tr_F6SUV7_F6SUV7_MOUSE__chr14_-1_101444538_101444747_ENSMUST00000161304__II_1089325_REVERSED	|generic|sp_Q8BYJ6_TBCD4_MOUSE__chr14_-1_101444538_101444747_ENSMUST00000161304_REVERSED	|generic|sp_Q8BYJ6-5_TBCD4_MOUSE__chr14_-1_101444538_101444747_ENSMUST00000161304_REVERSED	|generic|tr_E0CX53_E0CX53_MOUSE__chr14_-1_101444538_101444747_ENSMUST00000161304_REVERSED	|generic|tr_E9Q6Q8_E9Q6Q8_MOUSE__chr14_-1_101444538_101444747_ENSMUST00000161304_REVERSED|
"""index: 8182, intensity: 4647.0, mobility: 0.864"""	-0.713655	0.39279	0.955517	MKLLEEQAANIEKLL	generic|tr_F7CB97_F7CB97_MOUSE__chr5_-1_123590789_123590845_ENSMUST00000125340_REVERSED|
"""index: 4861, intensity: 8040.0, mobility: 1.134"""	-0.713706	0.393024	0.955517	QRRTDVAQNELVDMRIREE	generic|IP_970042_TX=10090_REVERSED|
"""index: 11854, intensity: 3267.0, mobility: 1.135"""	-0.713712	0.393258	0.955517	MYLHRGLSARVTLPSVWS	generic|IP_878732_TX=10090_REVERSED|
[truncated: 1,612,988 more chars]
