# Supplementary material for: Ion Mobility Coupled to a Time-of-Flight Mass Analyzer Combined With Fragment Intensity Predictions Improves Identification of Classical Bioactive Peptides and Small Open Reading Frame-Encoded Peptides
Source: Front Cell Dev Biol. 2021 Sep 17;9:720570. doi: 10.3389/fcell.2021.720570 (PMC8484717; doi:10.3389/fcell.2021.720570)
Supplement: Supplementary file 16 [file Data_Sheet_4.ZIP › sORFs_P5_cortex_b_1_1_1142.msgf_searchenginefeatures.pout_dec]

PSMId	score	q-value	posterior_error_prob	peptide	proteinIds
"""index: 16712, intensity: 2706.0, mobility: 0.975"""	0.208603	0.00176991	0.0211376	FIKNCTPVVHR	generic|IP_979040_TX=10090_REVERSED|
"""index: 3745, intensity: 2979.0, mobility: 1.167"""	0.204673	0.0020436	0.0217962	KEMYARDNVQGGEVFEM	generic|sp_Q9D0L4_ADCK1_MOUSE_REVERSED	|generic|sp_Q9D0L4-2_ADCK1_MOUSE_REVERSED|
"""index: 22445, intensity: 12653.0, mobility: 0.949"""	0.12866	0.00268817	0.0393415	LHLVLRIRN	generic|IP_1129193_TX=10090_REVERSED|
"""index: 9564, intensity: 5044.0, mobility: 1.187"""	0.125261	0.00329164	0.0403871	GPAPAPAPAPAPAPAPAPAPAPAAAPAPTSAAGGPVASGVSAAPVSAA	generic|sp_Q99PP7_TRI33_MOUSE__chr3_1_103339303_103339347_ENSMUST00000198706__II_981001_REVERSED	|generic|sp_Q99PP7-2_TRI33_MOUSE__chr3_1_103339303_103339347_ENSMUST00000198706_REVERSED|
"""index: 10378, intensity: 4140.0, mobility: 1.138"""	0.120555	0.00369458	0.0418795	MRLLNVAFTGNAEYVINLFPPRGVKHGGM	generic|tr_I7HJI5_I7HJI5_MOUSE_REVERSED|
"""index: 3910, intensity: 2881.0, mobility: 0.799"""	0.0996731	0.00396376	0.0491715	SPGPERER	generic|IP_3460058_TX=10090_REVERSED|
"""index: 5883, intensity: 4520.0, mobility: 0.867"""	0.0677753	0.00452233	0.0627173	SWHSQFNRGPPRPSWGMAMEQPTSHI	generic|tr_A0A1B0GS61_A0A1B0GS61_MOUSE_REVERSED|
"""index: 19558, intensity: 3070.0, mobility: 1.071"""	0.0664718	0.00495595	0.0633404	YFSKDCAKCRYPR	generic|IP_1070552_TX=10090_REVERSED|
"""index: 5763, intensity: 3087.0, mobility: 0.803"""	0.057361	0.00539665	0.0678626	EGLAAEASQAAASFFGGGPKQPKFVQCLR	generic|tr_Q3UI88_Q3UI88_MOUSE__II_1105797_REVERSED|
"""index: 6203, intensity: 2635.0, mobility: 0.825"""	0.0470325	0.00584174	0.0733576	LPKPPIMGPHIPPIDMAPR	generic|tr_S4R294_S4R294_MOUSE__chr1_-1_162723106_162723174_ENSMUST00000182288__II_1027809_REVERSED	|generic|sp_Q3TLH4_PRC2C_MOUSE__chr1_-1_162723106_162723174_ENSMUST00000182288__II_1027809_REVERSED	|generic|sp_Q3TLH4-5_PRC2C_MOUSE__chr1_-1_162723106_162723174_ENSMUST00000182288__II_1027809_REVERSED	|generic|tr_S4R2J9_S4R2J9_MOUSE__chr1_-1_162723106_162723174_ENSMUST00000182288_REVERSED	|generic|tr_A0A0A0MQ79_A0A0A0MQ79_MOUSE__chr1_-1_162723106_162723174_ENSMUST00000182288_REVERSED|
"""index: 5003, intensity: 4231.0, mobility: 0.926"""	0.0411474	0.00634921	0.0766729	RHPRLCLLLFALAAAGVTREAEAEEVVEM	generic|chr2_-1_22953570_22957119_ENSMUST00000123948_REVERSED|
"""index: 6387, intensity: 17039.0, mobility: 0.840"""	0.0394246	0.00685654	0.0776697	EASDLRAKVAELSDEK	generic|sp_Q922J3_CLIP1_MOUSE__chr5_-1_123590789_123590845_ENSMUST00000125340__II_931266_REVERSED	|generic|sp_Q922J3-2_CLIP1_MOUSE__chr5_-1_123590789_123590845_ENSMUST00000125340__II_931266_REVERSED	|generic|tr_D3Z2Z1_D3Z2Z1_MOUSE__chr5_-1_123590789_123590845_ENSMUST00000125340__II_931266_REVERSED	|generic|tr_F6RCU2_F6RCU2_MOUSE__chr5_-1_123590789_123590845_ENSMUST00000125340__II_931276_REVERSED	|generic|tr_F8WIA1_F8WIA1_MOUSE__chr5_-1_123590789_123590845_ENSMUST00000125340__II_931266_REVERSED	|generic|tr_Q8C0S5_Q8C0S5_MOUSE__chr5_-1_123641774_123641875_ENSMUST00000144121_REVERSED	|generic|tr_D3Z3M7_D3Z3M7_MOUSE__chr5_-1_123590789_123590845_ENSMUST00000125340_REVERSED|
"""index: 4508, intensity: 3153.0, mobility: 0.888"""	0.037139	0.00727273	0.0790107	RPRACLSTVVGDNQLIKLKCRIAEEVI	generic|tr_Q8BRG4_Q8BRG4_MOUSE_REVERSED	|generic|sp_O35709_ENC1_MOUSE_REVERSED|
"""index: 24858, intensity: 2767.0, mobility: 1.082"""	0.0300265	0.00761808	0.0833232	IVPPPPPPPPPPPPPPPIPVPP	generic|sp_Q9R0I7_YLPM1_MOUSE__chr12_1_85069619_85069765_ENSMUST00000164558__II_1113891_REVERSED	|generic|tr_E9Q803_E9Q803_MOUSE__chr12_1_85069619_85069765_ENSMUST00000164558__II_1113891_REVERSED	|generic|tr_D3YWX2_D3YWX2_MOUSE__chr12_1_85069619_85069765_ENSMUST00000164558__II_1113891_REVERSED	|generic|tr_F6YTL8_F6YTL8_MOUSE__chr12_1_85015355_85015597_ENSMUST00000164558__II_1113902_REVERSED|
"""index: 1951, intensity: 3050.0, mobility: 0.770"""	0.0195634	0.00779727	0.0900656	GPPPPPPPP	generic|sp_Q99PJ1-12_PCD15_MOUSE__II_1152339_REVERSED	|generic|sp_Q80YR4_ZN598_MOUSE__chr17_1_24680728_24680802_ENSMUST00000234988__II_3461576_REVERSED	|generic|sp_Q80YR4-2_ZN598_MOUSE__chr17_1_24680728_24680802_ENSMUST00000234988__II_3461576_REVERSED	|generic|sp_Q80YR4-3_ZN598_MOUSE__chr17_1_24680728_24680802_ENSMUST00000234988__II_3461576_REVERSED	|generic|tr_Q3TXX8_Q3TXX8_MOUSE__II_915139	|generic|tr_Q3TXX8_Q3TXX8_MOUSE__II_915139_REVERSED	|generic|tr_J3QNM3_J3QNM3_MOUSE__chr1_-1_181930674_181930754_ENSMUST00000195840__II_1028819	|generic|tr_Q3UQ99_Q3UQ99_MOUSE__II_915139	|generic|tr_Q3UQ99_Q3UQ99_MOUSE__II_915139_REVERSED	|generic|tr_E9QLZ9_E9QLZ9_MOUSE__chr1_-1_181930674_181930754_ENSMUST00000195840__II_1028819	|generic|tr_Q3UGK7_Q3UGK7_MOUSE__II_915139	|generic|tr_Q3UGK7_Q3UGK7_MOUSE__II_915139_REVERSED	|generic|sp_Q6P9Q4_FHOD1_MOUSE__II_859342	|generic|tr_A0A2I3BRQ7_A0A2I3BRQ7_MOUSE__chr15_-1_96414788_96414877_ENSMUST00000227069__II_3483093	|generic|tr_Q7TPN5_Q7TPN5_MOUSE__II_915139	|generic|tr_Q7TPN5_Q7TPN5_MOUSE__II_915139_REVERSED	|generic|tr_E9QKQ9_E9QKQ9_MOUSE__chr1_-1_181930674_181930754_ENSMUST00000195840__II_1028819	|generic|tr_Q3T9Z7_Q3T9Z7_MOUSE__II_954851_REVERSED	|generic|sp_Q6NXI6-2_RPRD2_MOUSE__chr3_-1_95790096_95790212_ENSMUST00000198741__II_977696_REVERSED	|generic|tr_A0A0A6YXB5_A0A0A6YXB5_MOUSE__II_1152336_REVERSED	|generic|tr_D3Z139_D3Z139_MOUSE__II_859065_REVERSED	|generic|tr_E9PVP4_E9PVP4_MOUSE__chr12_1_108683230_108683265_ENSMUST00000222048__II_3504210	|generic|sp_Q8BH43_WASF2_MOUSE__II_954851_REVERSED	|generic|tr_A0A0A6YWL3_A0A0A6YWL3_MOUSE__II_1152276_REVERSED	|generic|sp_Q3UR85_MYRF_MOUSE__chr19_-1_10223113_10223235_ENSMUST00000190922__II_1049632	|generic|sp_Q3UR85-2_MYRF_MOUSE__chr19_-1_10223113_10223235_ENSMUST00000190922__II_1049632	|generic|sp_Q3UR85-3_MYRF_MOUSE__chr19_-1_10223113_10223235_ENSMUST00000190922__II_1049643	|generic|tr_A0A0A6YW06_A0A0A6YW06_MOUSE__chr1_-1_181930674_181930754_ENSMUST00000195840__II_1028819	|generic|sp_Q14AX6_CDK12_MOUSE__chr13_-1_17739087_17739164_ENSMUST00000222359__II_1127685	|generic|sp_Q14AX6-3_CDK12_MOUSE__chr13_-1_17739087_17739164_ENSMUST00000222359__II_1127685	|generic|sp_Q8K0G8_ESRP2_MOUSE__II_859065_REVERSED	|generic|tr_E9Q159_E9Q159_MOUSE__II_1152336_REVERSED	|generic|tr_A0A0G2JFW6_A0A0G2JFW6_MOUSE__chr3_-1_95790096_95790212_ENSMUST00000198741__II_977696_REVERSED	|generic|tr_A0A1Y7VJA2_A0A1Y7VJA2_MOUSE__chr12_1_108683230_108683265_ENSMUST00000222048__II_3504211	|generic|tr_A0A140T8S2_A0A140T8S2_MOUSE__II_1152336_REVERSED	|generic|tr_Q3TH23_Q3TH23_MOUSE__II_859065_REVERSED	|generic|tr_F8WJB9_F8WJB9_MOUSE__chr12_1_108683230_108683265_ENSMUST00000222048__II_3504210	|generic|sp_Q99PJ1_PCD15_MOUSE__II_1152353_REVERSED	|generic|sp_Q99PJ1-2_PCD15_MOUSE__II_1152353_REVERSED	|generic|sp_Q99PJ1-4_PCD15_MOUSE__II_1152336_REVERSED	|generic|sp_Q99PJ1-5_PCD15_MOUSE__II_1152353_REVERSED	|generic|sp_Q99PJ1-6_PCD15_MOUSE__II_1152336_REVERSED	|generic|sp_Q99PJ1-7_PCD15_MOUSE__II_1152336_REVERSED	|generic|sp_P70429_EVL_MOUSE__chr12_1_108683230_108683265_ENSMUST00000222048__II_3504210	|generic|sp_P70429-2_EVL_MOUSE__chr12_1_108683230_108683265_ENSMUST00000222048__II_3504210	|generic|sp_Q99PJ1-8_PCD15_MOUSE__II_1152353_REVERSED	|generic|sp_Q99PJ1-9_PCD15_MOUSE__II_1152336_REVERSED	|generic|tr_A0A0A6YXC8_A0A0A6YXC8_MOUSE__chr1_-1_181930674_181930754_ENSMUST00000195840__II_1028819	|generic|sp_Q99PJ1-10_PCD15_MOUSE__II_1152336_REVERSED	|generic|sp_Q03173_ENAH_MOUSE__chr1_-1_181930674_181930754_ENSMUST00000195840__II_1028819	|generic|sp_Q03173-3_ENAH_MOUSE__chr1_-1_181930674_181930754_ENSMUST00000195840__II_1028819	|generic|sp_Q03173-4_ENAH_MOUSE__chr1_-1_181930674_181930754_ENSMUST00000195840__II_1028819	|generic|sp_Q03173-5_ENAH_MOUSE__chr1_-1_181930674_181930754_ENSMUST00000195840__II_1028819	|generic|sp_Q99PJ1-11_PCD15_MOUSE__II_1152336_REVERSED	|generic|sp_Q99PJ1-18_PCD15_MOUSE__II_1152336_REVERSED	|generic|sp_Q99PJ1-19_PCD15_MOUSE__II_1152336_REVERSED	|generic|sp_Q99PJ1-24_PCD15_MOUSE__II_1152336_REVERSED	|generic|sp_Q99PJ1-25_PCD15_MOUSE__II_1152347_REVERSED	|generic|sp_Q99PJ1-26_PCD15_MOUSE__II_1152336_REVERSED	|generic|tr_Q6PB99_Q6PB99_MOUSE__chr12_1_108683230_108683265_ENSMUST00000222048__II_3504210	|generic|tr_A0A0A6YY17_A0A0A6YY17_MOUSE__II_1152347_REVERSED	|generic|sp_Q03173-2_ENAH_MOUSE__II_1028819	|generic|sp_Q8CBH7_MARHB_MOUSE__II_1091368_REVERSED	|generic|IP_827256_TX=10090_REVERSED	|generic|IP_1102392_TX=10090_REVERSED	|generic|II_1050538_TX=10090_REVERSED	|generic|IP_1102405_TX=10090_REVERSED	|generic|IP_858763_TX=10090_REVERSED	|generic|IP_1119905_TX=10090_REVERSED	|generic|IP_864533_TX=10090_REVERSED	|generic|IP_3505138_TX=10090_REVERSED	|generic|II_1125665_TX=10090_REVERSED	|generic|tr_A0A2I3BQU5_A0A2I3BQU5_MOUSE__chr15_-1_96423513_96423584_ENSMUST00000227069	|generic|tr_Q3UBH2_Q3UBH2_MOUSE__chr19_-1_5279466_5279567_ENSMUST00000237781_REVERSED	|generic|sp_Q8VHQ2_SOCS7_MOUSE_REVERSED	|generic|tr_D3Z0K7_D3Z0K7_MOUSE_REVERSED	|generic|tr_Q3U3E7_Q3U3E7_MOUSE_REVERSED	|generic|tr_Q8CHG2_Q8CHG2_MOUSE__chr11_-1_99385419_99385448_ENSMUST00000103131_REVERSED	|generic|tr_A0A1B0GRU3_A0A1B0GRU3_MOUSE	|generic|tr_A0A1B0GRU3_A0A1B0GRU3_MOUSE_REVERSED	|generic|sp_Q05860_FMN1_MOUSE	|generic|sp_Q05860_FMN1_MOUSE	|generic|sp_Q05860_FMN1_MOUSE_REVERSED	|generic|sp_Q05860-2_FMN1_MOUSE	|generic|sp_Q05860-2_FMN1_MOUSE	|generic|sp_Q05860-2_FMN1_MOUSE_REVERSED	|generic|sp_Q05860-3_FMN1_MOUSE	|generic|sp_Q05860-3_FMN1_MOUSE	|generic|sp_Q05860-3_FMN1_MOUSE_REVERSED	|generic|chr19_-1_5293035_5293319_ENSMUST00000236014_REVERSED	|generic|sp_Q05860-5_FMN1_MOUSE	|generic|sp_Q05860-5_FMN1_MOUSE	|generic|sp_Q05860-5_FMN1_MOUSE_REVERSED	|generic|sp_Q05860-6_FMN1_MOUSE	|generic|sp_Q05860-6_FMN1_MOUSE	|generic|sp_Q05860-6_FMN1_MOUSE_REVERSED	|generic|tr_Q8BP69_Q8BP69_MOUSE__chr11_-1_99385419_99385448_ENSMUST00000103131_REVERSED	|generic|tr_Q8BKZ3_Q8BKZ3_MOUSE_REVERSED	|generic|tr_A0A0A6YVZ6_A0A0A6YVZ6_MOUSE	|generic|tr_Q6PHN2_Q6PHN2_MOUSE	|generic|sp_Q9QZ04_MAGL2_MOUSE_REVERSED	|generic|tr_A0A1W2P6X3_A0A1W2P6X3_MOUSE__chr11_1_103194683_103194832_ENSMUST00000021322_REVERSED	|generic|tr_Q3V386_Q3V386_MOUSE	|generic|tr_A0A286YCS6_A0A286YCS6_MOUSE_REVERSED	|generic|sp_Q9JL26_FMNL1_MOUSE__chr11_1_103194683_103194832_ENSMUST00000021322_REVERSED	|generic|tr_C9K0Z8_C9K0Z8_MOUSE__chr7_1_30415650_30415679_ENSMUST00000207982	|generic|sp_Q9JL26-2_FMNL1_MOUSE__chr11_1_103194683_103194832_ENSMUST00000021322_REVERSED	|generic|tr_E9QKR1_E9QKR1_MOUSE__chr1_-1_181930674_181930754_ENSMUST00000195840	|generic|tr_Q810T0_Q810T0_MOUSE__chr15_-1_96414788_96414877_ENSMUST00000227069	|generic|tr_Q9CS24_Q9CS24_MOUSE_REVERSED	|generic|sp_Q8C1S0_MED19_MOUSE__chr2_1_25054605_25054634_ENSMUST00000100334_REVERSED	|generic|tr_A0A494B9S9_A0A494B9S9_MOUSE_REVERSED	|generic|sp_Q6NXI6_RPRD2_MOUSE__chr3_-1_95790096_95790212_ENSMUST00000198741_REVERSED	|generic|tr_D3YXE6_D3YXE6_MOUSE_REVERSED	|generic|tr_Q9CSS1_Q9CSS1_MOUSE__chr15_-1_96414788_96414877_ENSMUST00000227069	|generic|tr_Q6ZPE9_Q6ZPE9_MOUSE__chr15_-1_96423513_96423584_ENSMUST00000227069	|generic|tr_Q3UJB0_Q3UJB0_MOUSE__chr19_-1_5279466_5279567_ENSMUST00000237781_REVERSED	|generic|tr_A0A5F8MPL0_A0A5F8MPL0_MOUSE	|generic|tr_A0A5F8MPL0_A0A5F8MPL0_MOUSE	|generic|tr_A0A5F8MPL0_A0A5F8MPL0_MOUSE_REVERSED	|generic|sp_Q6PEV3_WIPF2_MOUSE	|generic|sp_Q6PEV3_WIPF2_MOUSE_REVERSED	|generic|tr_E9PZM7_E9PZM7_MOUSE__chr15_-1_96423513_96423584_ENSMUST00000227069	|generic|sp_Q9CYT6_CAP2_MOUSE_REVERSED	|generic|tr_D3YZD0_D3YZD0_MOUSE__chr19_1_6372570_6372629_ENSMUST00000113485_REVERSED	|generic|tr_B7ZW99_B7ZW99_MOUSE	|generic|tr_B7ZW99_B7ZW99_MOUSE	|generic|tr_B7ZW99_B7ZW99_MOUSE_REVERSED	|generic|sp_Q8VHI6_WASF3_MOUSE	|generic|tr_Q9CW04_Q9CW04_MOUSE	|generic|sp_Q61345_FOXD1_MOUSE_REVERSED	|generic|chr10_-1_33624159_33624233_ENSMUST00000019920_REVERSED	|generic|tr_Q80VV6_Q80VV6_MOUSE_REVERSED	|generic|tr_A2AB60_A2AB60_MOUSE__chr11_1_103194683_103194832_ENSMUST00000021322_REVERSED	|generic|tr_D3YTR7_D3YTR7_MOUSE_REVERSED	|generic|sp_Q69Z61_PWP2A_MOUSE_REVERSED	|generic|sp_Q69Z61-2_PWP2A_MOUSE_REVERSED	|generic|tr_E9Q8K8_E9Q8K8_MOUSE	|generic|tr_E9Q8K8_E9Q8K8_MOUSE_REVERSED	|generic|tr_B9EHJ5_B9EHJ5_MOUSE	|generic|tr_B9EHJ5_B9EHJ5_MOUSE	|generic|tr_B9EHJ5_B9EHJ5_MOUSE_REVERSED	|generic|sp_Q6ZPZ3_ZC3H4_MOUSE	|generic|sp_Q6ZPZ3_ZC3H4_MOUSE_REVERSED	|generic|sp_Q6ZPZ3-2_ZC3H4_MOUSE	|generic|sp_Q6ZPZ3-2_ZC3H4_MOUSE_REVERSED	|generic|sp_Q9EQM3_NKX24_MOUSE	|generic|sp_O88703_HCN2_MOUSE__chr7_1_30415650_30415679_ENSMUST00000207982	|generic|sp_Q9DBD5_PELP1_MOUSE	|generic|tr_Q3UAI4_Q3UAI4_MOUSE__chr19_-1_5279466_5279567_ENSMUST00000237781_REVERSED	|generic|tr_Q8BZD7_Q8BZD7_MOUSE_REVERSED	|generic|tr_Q3TY82_Q3TY82_MOUSE__chr11_1_103194683_103194832_ENSMUST00000021322_REVERSED	|generic|sp_Q80Z10_ASTN2_MOUSE	|generic|sp_Q80Z10-2_ASTN2_MOUSE	|generic|tr_Q8CHD5_Q8CHD5_MOUSE__chr19_1_45518810_45518923_ENSMUST00000225662_REVERSED	|generic|sp_P10284_HXB4_MOUSE	|generic|sp_P10284_HXB4_MOUSE_REVERSED	|generic|sp_Q9QX96_SALL2_MOUSE__chr11_-1_99385419_99385448_ENSMUST00000103131_REVERSED	|generic|sp_Q80Z10-3_ASTN2_MOUSE	|generic|tr_A0A2I3BQV4_A0A2I3BQV4_MOUSE__chr11_-1_99385419_99385448_ENSMUST00000103131_REVERSED	|generic|sp_Q64213-3_SF01_MOUSE__chr19_1_6372570_6372629_ENSMUST00000113485_REVERSED	|generic|sp_Q69ZK9_NLGN2_MOUSE	|generic|sp_Q8CBH7-2_MARHB_MOUSE_REVERSED	|generic|tr_E9Q7P6_E9Q7P6_MOUSE	|generic|tr_E9Q7P6_E9Q7P6_MOUSE	|generic|tr_E9Q7P6_E9Q7P6_MOUSE_REVERSED	|generic|tr_A0A024CD92_A0A024CD92_MOUSE	|generic|tr_Q3UQU5_Q3UQU5_MOUSE_REVERSED	|generic|tr_Q80W39_Q80W39_MOUSE__chr19_-1_5279466_5279567_ENSMUST00000237781_REVERSED	|generic|tr_A0A571BEJ5_A0A571BEJ5_MOUSE	|generic|tr_A0A571BEJ5_A0A571BEJ5_MOUSE_REVERSED	|generic|tr_A0A571BEJ5_A0A571BEJ5_MOUSE_REVERSED	|generic|tr_Q3UK67_Q3UK67_MOUSE__chr19_1_6372570_6372629_ENSMUST00000113485_REVERSED	|generic|sp_D7PDD4_G6B_MOUSE_REVERSED|
"""index: 3683, intensity: 3716.0, mobility: 0.957"""	0.000315795	0.00828057	0.103794	VAPPAAVETSAKW	generic|sp_Q8K031_STAR8_MOUSE_REVERSED|
"""index: 7490, intensity: 6396.0, mobility: 0.943"""	0	0.00875912	0.104035	HGSMVMGGELAVHKSQDAKREKVPM	generic|IP_3455142_TX=10090_REVERSED|
"""index: 10018, intensity: 3139.0, mobility: 0.879"""	-6.06599e-05	0.00924574	0.104081	FSISKQHMVMNTLMKP	generic|tr_Q8VEV0_Q8VEV0_MOUSE_REVERSED|
"""index: 5264, intensity: 2605.0, mobility: 0.852"""	-0.000340564	0.0097229	0.104294	QIHAFTTWSRLLSAMGR	generic|IP_1017807_TX=10090_REVERSED|
"""index: 11626, intensity: 3139.0, mobility: 1.129"""	-0.000878319	0.0100913	0.104706	TPPAPPPACQRAAEPAPIDTYVAGQPAGLPAPPRALVPHPLLDR	generic|sp_P50207_HXC13_MOUSE_REVERSED|
"""index: 10860, intensity: 6437.0, mobility: 1.140"""	-0.00586613	0.0104315	0.108592	KEDALSKRERQESPLKSHPSKRGSSVSAPSPS	generic|tr_Q3TQI2_Q3TQI2_MOUSE__chrX_1_20851679_20851816_ENSMUST00000136451__II_836925_REVERSED	|generic|tr_E9Q0P8_E9Q0P8_MOUSE__chrX_1_20851679_20851816_ENSMUST00000136451__II_836925_REVERSED	|generic|sp_P04627_ARAF_MOUSE__chrX_1_20851679_20851816_ENSMUST00000136451__II_836944_REVERSED	|generic|tr_Q3UXR0_Q3UXR0_MOUSE__chrX_1_20851679_20851816_ENSMUST00000136451_REVERSED|
"""index: 2168, intensity: 4092.0, mobility: 0.880"""	-0.0151259	0.0107126	0.116151	LPTKNEVKEQEELALF	generic|tr_Q8C0Y5_Q8C0Y5_MOUSE__II_1071405_REVERSED	|generic|sp_Q66JX5_CEP43_MOUSE__chr17_1_8194542_8194595_ENSMUST00000161898_REVERSED	|generic|sp_Q66JX5-2_CEP43_MOUSE__chr17_1_8194542_8194595_ENSMUST00000161898_REVERSED|
"""index: 3894, intensity: 2500.0, mobility: 0.864"""	-0.0269891	0.0111421	0.12652	LDSASAIIQVS	generic|tr_D3Z3A8_D3Z3A8_MOUSE__chr9_1_59908226_59908303_ENSMUST00000127933_REVERSED	|generic|sp_Q8C170_MYO9A_MOUSE__chr9_1_59908226_59908303_ENSMUST00000127933_REVERSED	|generic|sp_Q8C170-2_MYO9A_MOUSE__chr9_1_59908226_59908303_ENSMUST00000127933_REVERSED|
"""index: 10764, intensity: 7003.0, mobility: 1.191"""	-0.0285915	0.0115527	0.127982	SLQLDSPKLNKIYRNVYSMLIPTVYSEM	generic|chr15_1_35371964_35372146_ENSMUST00000227309_REVERSED|
"""index: 5895, intensity: 6514.0, mobility: 0.904"""	-0.0310298	0.0119211	0.130234	QLFMERELQYPNLFPPLSFSSRGL	generic|IP_965356_TX=10090_REVERSED|
"""index: 9988, intensity: 3250.0, mobility: 0.885"""	-0.0348438	0.012357	0.133827	FSISKQHMVMNTLMKP	generic|tr_Q8VEV0_Q8VEV0_MOUSE_REVERSED|
"""index: 10752, intensity: 2599.0, mobility: 0.911"""	-0.0361542	0.0127737	0.135081	YWMNGMWILLQFQQSLSSL	generic|IP_926372_TX=10090_REVERSED|
"""index: 13000, intensity: 6415.0, mobility: 1.147"""	-0.0381358	0.0130807	0.136997	SFLEQMLPTAFPHSDQ	generic|sp_O54915_NR1I2_MOUSE_REVERSED	|generic|sp_O54915-2_NR1I2_MOUSE_REVERSED|
"""index: 22746, intensity: 4216.0, mobility: 0.863"""	-0.0470533	0.0135318	0.145914	HLVDRLLR	generic|IP_1139078_TX=10090_REVERSED|
"""index: 3938, intensity: 3324.0, mobility: 0.799"""	-0.0471746	0.0138269	0.146038	SPGPERER	generic|IP_3460058_TX=10090_REVERSED|
"""index: 4208, intensity: 9323.0, mobility: 0.867"""	-0.0533619	0.0139677	0.152519	APWWNLLW	generic|II_958981_TX=10090_REVERSED|
"""index: 3387, intensity: 12125.0, mobility: 0.890"""	-0.0663601	0.0143541	0.16693	KSNDDTNEIRLYIIKDLPLPCK	generic|IP_938709_TX=10090_REVERSED|
"""index: 3105, intensity: 3637.0, mobility: 0.853"""	-0.069379	0.0147569	0.170435	AQAENTKWQ	generic|IP_826637_TX=10090_REVERSED	|generic|II_3468778_TX=10090_REVERSED	|generic|II_3496296_TX=10090_REVERSED	|generic|sp_P61089_UBE2N_MOUSE_REVERSED|
"""index: 20793, intensity: 2529.0, mobility: 1.126"""	-0.0712402	0.0151646	0.172626	ENKHALAQDIFDTA	generic|tr_H3BKL8_H3BKL8_MOUSE_REVERSED|
"""index: 5481, intensity: 6415.0, mobility: 0.877"""	-0.0724014	0.0155709	0.174005	HPKANAVVALSEPSHAAHH	generic|tr_Q3UGZ6_Q3UGZ6_MOUSE__II_869633_REVERSED	|generic|tr_F7BQE4_F7BQE4_MOUSE__II_869652_REVERSED	|generic|sp_Q8C033_ARHGA_MOUSE__II_869633_REVERSED	|generic|sp_Q8C033-2_ARHGA_MOUSE__II_869633_REVERSED|
"""index: 3778, intensity: 2674.0, mobility: 1.082"""	-0.0756503	0.0158798	0.17791	TMLTNRTSTSPTTR	generic|IP_1124400_TX=10090_REVERSED|
"""index: 12610, intensity: 2529.0, mobility: 0.861"""	-0.079523	0.0162116	0.182659	PVTTDCKLIGSQVSMKLH	generic|chr5_-1_143507387_143508124_ENSMUST00000080537__IP_932527_TX=10090_REVERSED|
"""index: 842, intensity: 16873.0, mobility: 0.833"""	-0.0855849	0.0166382	0.190297	LLAPPLRCE	generic|IP_1073212_TX=10090_REVERSED|
"""index: 5702, intensity: 4837.0, mobility: 0.909"""	-0.086058	0.0170576	0.190904	TIPAQPRSWR	generic|tr_A0A087WR50_A0A087WR50_MOUSE__chr1_-1_71637244_71637333_ENSMUST00000186613__II_1037262_REVERSED	|generic|tr_A0A087WSN6_A0A087WSN6_MOUSE__chr1_-1_71637244_71637333_ENSMUST00000186613__II_1037262_REVERSED	|generic|sp_P11276_FINC_MOUSE__chr1_-1_71637244_71637333_ENSMUST00000186613__II_1037262_REVERSED	|generic|tr_Q3TCF1_Q3TCF1_MOUSE__chr1_-1_71637244_71637333_ENSMUST00000186613__II_1037262_REVERSED	|generic|tr_B9EHT6_B9EHT6_MOUSE__chr1_-1_71637244_71637333_ENSMUST00000186613__II_1037262_REVERSED	|generic|tr_Q3UHL6_Q3UHL6_MOUSE__chr1_-1_71637244_71637333_ENSMUST00000186613__II_1037262_REVERSED	|generic|tr_Q3UGY5_Q3UGY5_MOUSE__chr1_-1_71637244_71637333_ENSMUST00000186613_REVERSED	|generic|tr_Q3TCL7_Q3TCL7_MOUSE__chr1_-1_71637244_71637333_ENSMUST00000186613_REVERSED	|generic|tr_B7ZNJ1_B7ZNJ1_MOUSE__chr1_-1_71637244_71637333_ENSMUST00000186613_REVERSED	|generic|tr_Q3UH17_Q3UH17_MOUSE__chr1_-1_71637244_71637333_ENSMUST00000186613_REVERSED	|generic|tr_Q3TBB4_Q3TBB4_MOUSE__chr1_-1_71637244_71637333_ENSMUST00000186613_REVERSED	|generic|tr_A0A087WS56_A0A087WS56_MOUSE__chr1_-1_71637244_71637333_ENSMUST00000186613_REVERSED	|generic|tr_Q3UHR1_Q3UHR1_MOUSE__chr1_-1_71637244_71637333_ENSMUST00000186613_REVERSED|
"""index: 12329, intensity: 3295.0, mobility: 0.943"""	-0.0866749	0.0174617	0.191698	KPAPIDAWINW	generic|sp_Q9DBF1_AL7A1_MOUSE__chr18_-1_56544961_56545014_ENSMUST00000174704__II_1055375_REVERSED	|generic|sp_Q9DBF1-2_AL7A1_MOUSE__chr18_-1_56544961_56545014_ENSMUST00000174704__II_1055375_REVERSED	|generic|tr_G3UY72_G3UY72_MOUSE__chr18_-1_56544961_56545014_ENSMUST00000174704__II_1055373_REVERSED	|generic|tr_E9Q1H3_E9Q1H3_MOUSE_REVERSED	|generic|tr_E9Q1G1_E9Q1G1_MOUSE_REVERSED	|generic|tr_G3UYR8_G3UYR8_MOUSE__chr18_-1_56544961_56545014_ENSMUST00000174704_REVERSED|
"""index: 8930, intensity: 2862.0, mobility: 1.126"""	-0.0869896	0.0178571	0.192104	KYTDLVTFTNKLCLAS	generic|IP_1115371_TX=10090_REVERSED|
"""index: 10893, intensity: 12673.0, mobility: 1.163"""	-0.0875058	0.0181435	0.192771	LKLSCVCQMRKQVRSKEQASEKEQVGVSR	generic|IP_949109_TX=10090_REVERSED|
"""index: 6146, intensity: 4365.0, mobility: 0.962"""	-0.0930735	0.0184952	0.200084	LRTMGNYIEGRRHQGNSPINNYVNK	generic|tr_Q3UT63_Q3UT63_MOUSE__IP_3467402_REVERSED	|generic|IP_876156_TX=10090_REVERSED|
"""index: 22950, intensity: 14421.0, mobility: 1.346"""	-0.0970074	0.0189155	0.205381	RFWHMSICYIVAPSEEAQFAKNLKIFTDIEVRRRKALAEIEV	generic|tr_Q9CVR9_Q9CVR9_MOUSE_REVERSED	|generic|tr_Q8VCJ2_Q8VCJ2_MOUSE_REVERSED	|generic|sp_Q8C6M1_UBP20_MOUSE_REVERSED|
"""index: 12661, intensity: 3173.0, mobility: 1.169"""	-0.0972033	0.0192711	0.205648	MRPGYGMPPNLSGSQALQ	generic|sp_B2RWS6_EP300_MOUSE__chr15_1_81640047_81640145_ENSMUST00000205816__II_1087171_REVERSED	|generic|tr_A0A0U1RNN6_A0A0U1RNN6_MOUSE_REVERSED|
"""index: 824, intensity: 3844.0, mobility: 0.830"""	-0.0991658	0.019657	0.208334	LLAPPLRCE	generic|IP_1073212_TX=10090_REVERSED|
"""index: 5397, intensity: 8713.0, mobility: 0.878"""	-0.101072	0.0200167	0.210969	EIPPMRKMK	generic|IP_1106715_TX=10090_REVERSED|
"""index: 10484, intensity: 5595.0, mobility: 1.158"""	-0.104694	0.020332	0.216046	EPHLNSVLLISNGADALGPIAICDAAAAAAAAAAAAAAA	generic|IP_3485509_TX=10090_REVERSED|
"""index: 17754, intensity: 5980.0, mobility: 0.996"""	-0.108619	0.0207125	0.221652	RLERHRALE	generic|tr_D3Z083_D3Z083_MOUSE_REVERSED	|generic|sp_Q6NV66_ZN646_MOUSE_REVERSED	|generic|tr_Q8BHQ4_Q8BHQ4_MOUSE_REVERSED|
"""index: 4356, intensity: 2805.0, mobility: 0.928"""	-0.111242	0.0211005	0.225459	EDVAAGTLRGAEYAKELRSMF	generic|tr_E9Q3N0_E9Q3N0_MOUSE__II_907734_REVERSED	|generic|sp_Q9Z129_RECQ1_MOUSE__II_907734_REVERSED	|generic|tr_Q3UUK0_Q3UUK0_MOUSE__II_907734_REVERSED|
"""index: 3189, intensity: 262455.0, mobility: 0.911"""	-0.112961	0.0215054	0.227982	APHAAPLGRQHG	generic|chr6_-1_24664528_24664743_ENSMUST00000031695_REVERSED|
"""index: 4318, intensity: 2547.0, mobility: 0.932"""	-0.114689	0.0218918	0.230537	EDVAAGTLRGAEYAKELRSMF	generic|tr_E9Q3N0_E9Q3N0_MOUSE__II_907734_REVERSED	|generic|sp_Q9Z129_RECQ1_MOUSE__II_907734_REVERSED	|generic|tr_Q3UUK0_Q3UUK0_MOUSE__II_907734_REVERSED|
"""index: 2454, intensity: 3760.0, mobility: 0.784"""	-0.115039	0.0222864	0.231058	KDVPLAPK	generic|tr_E9QLR8_E9QLR8_MOUSE__II_882704_REVERSED	|generic|tr_Q5SEK5_Q5SEK5_MOUSE__II_882704_REVERSED	|generic|tr_Q3UH62_Q3UH62_MOUSE_REVERSED	|generic|sp_Q924W6_TRI66_MOUSE_REVERSED	|generic|sp_Q924W6-2_TRI66_MOUSE_REVERSED	|generic|tr_E9PZP2_E9PZP2_MOUSE_REVERSED	|generic|tr_B2RQQ4_B2RQQ4_MOUSE_REVERSED|
"""index: 18435, intensity: 3365.0, mobility: 0.995"""	-0.116299	0.0226711	0.232938	IFKIRSLMNM	generic|IP_1042103_TX=10090_REVERSED|
"""index: 9302, intensity: 3826.0, mobility: 0.900"""	-0.117127	0.0230833	0.23418	QLLTIYIDNRVDGPMIIEPFGLK	generic|sp_Q8C3J5_DOCK2_MOUSE__II_1141334_REVERSED	|generic|tr_Q6A0A3_Q6A0A3_MOUSE__II_1141334_REVERSED	|generic|tr_Q5SRI3_Q5SRI3_MOUSE__II_1141334_REVERSED	|generic|II_1141322_TX=10090_REVERSED	|generic|tr_D6RGU3_D6RGU3_MOUSE_REVERSED|
"""index: 9215, intensity: 4664.0, mobility: 1.021"""	-0.117597	0.0234955	0.234886	TDLKDMCSIRVTGYLVKLMGHMGPHDHLPI	generic|sp_Q6PDY2_AEDO_MOUSE_REVERSED|
"""index: 385, intensity: 2829.0, mobility: 0.869"""	-0.117628	0.0239077	0.234933	ERFCISVMVSFWLWDFPLALGSSYM	generic|IP_1093968_TX=10090_REVERSED|
"""index: 17108, intensity: 3513.0, mobility: 0.935"""	-0.117707	0.0242998	0.235052	GDENRADVDAGRQLLMTVVAAHGRRA	generic|sp_A0JNU3_LPP60_MOUSE__II_3505063_REVERSED|
"""index: 24383, intensity: 4778.0, mobility: 1.273"""	-0.118549	0.0246914	0.236323	VTFATQPVLRPMLPVLRR	generic|tr_A0A0U1RNN7_A0A0U1RNN7_MOUSE__chr7_-1_98647801_98647902_ENSMUST00000206565__II_884600_REVERSED	|generic|tr_A0A0U1RPK1_A0A0U1RPK1_MOUSE__chr7_-1_98647801_98647902_ENSMUST00000206565__II_884600_REVERSED	|generic|sp_Q8BMB0_EMSY_MOUSE__chr7_-1_98647801_98647902_ENSMUST00000206565__II_884612_REVERSED	|generic|sp_Q8BMB0-2_EMSY_MOUSE__chr7_-1_98647801_98647902_ENSMUST00000206565__II_884600_REVERSED	|generic|sp_Q8BMB0-3_EMSY_MOUSE__chr7_-1_98647801_98647902_ENSMUST00000206565__II_884612_REVERSED	|generic|tr_A0A0U1RPW3_A0A0U1RPW3_MOUSE__chr7_-1_98647801_98647902_ENSMUST00000206565__II_884600_REVERSED	|generic|tr_A0A0U1RPN4_A0A0U1RPN4_MOUSE_REVERSED|
"""index: 7737, intensity: 5773.0, mobility: 0.984"""	-0.118816	0.0251029	0.236727	VPITRGDLTPVNV	generic|tr_Q3TU79_Q3TU79_MOUSE_REVERSED	|generic|tr_Q3TYL7_Q3TYL7_MOUSE_REVERSED	|generic|tr_Q3TIT6_Q3TIT6_MOUSE_REVERSED|
"""index: 4727, intensity: 6202.0, mobility: 1.051"""	-0.118819	0.0254934	0.236732	DPRHLVFEIALWFGMGMQRGL	generic|IP_1128196_TX=10090_REVERSED|
"""index: 20558, intensity: 24261.0, mobility: 0.890"""	-0.119833	0.0257985	0.238272	LLVRLISPFNRM	generic|chr11_-1_98171763_98173281_ENSMUST00000092735_REVERSED|
"""index: 13788, intensity: 3475.0, mobility: 1.023"""	-0.123923	0.0261438	0.244554	MTGAATREVIMRHVILPEMAALET	generic|IP_1022146_TX=10090_REVERSED|
"""index: 14130, intensity: 4818.0, mobility: 0.943"""	-0.125925	0.0265523	0.247672	FVGLAEYSREP	generic|IP_3457676_TX=10090_REVERSED|
"""index: 25760, intensity: 2666.0, mobility: 1.415"""	-0.126011	0.0269608	0.247807	RRKRRPKLKRK	generic|IP_1111237_TX=10090_REVERSED|
"""index: 1112, intensity: 2558.0, mobility: 0.914"""	-0.126789	0.0273693	0.249026	ATPKGAPNITSL	generic|sp_P52963_E41LA_MOUSE_REVERSED|
"""index: 15374, intensity: 3964.0, mobility: 1.043"""	-0.126914	0.0277438	0.249223	HHMRDRAVDRPLRDMHDTIDRNAFHDLLIKAAEY	generic|tr_Q3U1W7_Q3U1W7_MOUSE_REVERSED	|generic|sp_O35516_NOTC2_MOUSE__chr3_1_98047730_98047813_ENSMUST00000198324_REVERSED	|generic|sp_O35516-2_NOTC2_MOUSE__chr3_1_98047730_98047813_ENSMUST00000198324_REVERSED	|generic|tr_Q6PCM9_Q6PCM9_MOUSE_REVERSED|
"""index: 11655, intensity: 2656.0, mobility: 1.099"""	-0.129505	0.0279579	0.253319	NGSVEPMYSSTGTTRRQFQDDNSKKVEE	generic|IP_1060874_TX=10090_REVERSED|
"""index: 901, intensity: 5871.0, mobility: 0.835"""	-0.136103	0.0283057	0.263963	LLAPPLRCE	generic|IP_1073212_TX=10090_REVERSED|
"""index: 1473, intensity: 2813.0, mobility: 0.819"""	-0.139547	0.0286753	0.26964	QQLTQWLAVARSEPSVQFP	generic|tr_B9EJ11_B9EJ11_MOUSE_REVERSED	|generic|sp_Q8BWD2_IP6K3_MOUSE_REVERSED|
"""index: 2902, intensity: 2671.0, mobility: 0.854"""	-0.141765	0.0290792	0.273338	ILASSVPIEP	generic|IP_1147747_TX=10090_REVERSED|
"""index: 16710, intensity: 8030.0, mobility: 1.024"""	-0.141869	0.029483	0.273514	SVHSGSSGSSIPSKAKSSPPTGPVPKMPSALKDSGGPP	generic|sp_Q925J9_MED1_MOUSE__II_1127706_REVERSED	|generic|sp_Q925J9-4_MED1_MOUSE_REVERSED|
"""index: 14649, intensity: 4843.0, mobility: 1.200"""	-0.142052	0.0298628	0.27382	ARKIAGFQSGQSLVTYY	generic|sp_A2ARV4_LRP2_MOUSE_REVERSED|
"""index: 24611, intensity: 4756.0, mobility: 1.167"""	-0.142515	0.0302663	0.274598	WPAPVLSGNASSMPAML	generic|IP_3453768_TX=10090_REVERSED|
"""index: 14299, intensity: 9384.0, mobility: 0.896"""	-0.143308	0.0305958	0.275933	EVCRRNLV	generic|sp_Q99JT1_GATB_MOUSE__II_982521_REVERSED	|generic|tr_Q3TLZ6_Q3TLZ6_MOUSE_REVERSED	|generic|tr_Q8BW84_Q8BW84_MOUSE_REVERSED|
"""index: 11234, intensity: 2904.0, mobility: 0.780"""	-0.145468	0.030961	0.279591	LAVAAGLIAPPGPPGP	generic|tr_A2AJY5_A2AJY5_MOUSE_REVERSED	|generic|tr_A2AJY2_A2AJY2_MOUSE_REVERSED	|generic|sp_O35206_COFA1_MOUSE_REVERSED|
"""index: 4046, intensity: 6038.0, mobility: 0.812"""	-0.146246	0.0313631	0.280917	DQEKECAQLQVLVQHLMGV	generic|tr_A0A0A0MQN9_A0A0A0MQN9_MOUSE__chr5_1_111235481_111235645_ENSMUST00000129017_REVERSED	|generic|sp_Q80XJ3_TTC28_MOUSE__chr5_1_111235481_111235645_ENSMUST00000129017_REVERSED|
"""index: 2444, intensity: 2627.0, mobility: 0.784"""	-0.146595	0.0317397	0.281513	DKVIPPLS	generic|sp_REF_HEVBR__REVERSED|
"""index: 5504, intensity: 2800.0, mobility: 0.954"""	-0.147684	0.0321414	0.283378	HEAVLAKHINK	generic|sp_Q920B0_FRM4B_MOUSE__chr6_-1_97288360_97288458_ENSMUST00000203486__II_910209_REVERSED	|generic|sp_Q920B0-2_FRM4B_MOUSE__chr6_-1_97288360_97288458_ENSMUST00000203486__II_910209_REVERSED	|generic|tr_Q6ZQ04_Q6ZQ04_MOUSE__chr6_-1_97288360_97288458_ENSMUST00000203486__II_910209_REVERSED	|generic|tr_Q8C0E8_Q8C0E8_MOUSE__chr6_-1_97288360_97288458_ENSMUST00000203486_REVERSED	|generic|tr_Q8K0I1_Q8K0I1_MOUSE__chr6_-1_97288360_97288458_ENSMUST00000203486_REVERSED	|generic|tr_Q6PE61_Q6PE61_MOUSE__chr6_-1_97288360_97288458_ENSMUST00000203486_REVERSED|
"""index: 6783, intensity: 5265.0, mobility: 0.878"""	-0.147865	0.0324649	0.283688	QKLMQADKKAVVGEEFLL	generic|IP_927904_TX=10090_REVERSED|
"""index: 18511, intensity: 3999.0, mobility: 1.051"""	-0.150156	0.0328657	0.287641	WGTLTCKSVTSGSVPHFGYNCEYRIE	generic|IP_1018251_TX=10090_REVERSED|
"""index: 9530, intensity: 4005.0, mobility: 0.884"""	-0.150785	0.0332532	0.288733	TKVQVLYSLS	generic|IP_1078304_TX=10090_REVERSED|
"""index: 9775, intensity: 15052.0, mobility: 1.035"""	-0.151127	0.0336404	0.289327	SETVYIPPDGYQTQAFNLLRR	generic|sp_Q8K1F9_LCTL_MOUSE__II_848698_REVERSED	|generic|tr_D3YTQ7_D3YTQ7_MOUSE_REVERSED	|generic|sp_Q8K1F9-3_LCTL_MOUSE_REVERSED|
"""index: 9977, intensity: 3515.0, mobility: 0.987"""	-0.15141	0.034	0.28982	LTGTNRRQDKYDPPPRTLHRNMQDQPSLK	generic|tr_F6U238_F6U238_MOUSE_REVERSED	|generic|tr_Q8BMG4_Q8BMG4_MOUSE_REVERSED	|generic|tr_Q6ZPH8_Q6ZPH8_MOUSE_REVERSED	|generic|tr_E9Q7L5_E9Q7L5_MOUSE_REVERSED|
"""index: 21973, intensity: 3847.0, mobility: 0.919"""	-0.152353	0.0343862	0.291465	CVVNLYSYIL	generic|IP_1149530_TX=10090_REVERSED|
"""index: 10225, intensity: 3809.0, mobility: 0.962"""	-0.153086	0.0347722	0.292749	FYLEVGELAMWCFAALFCFHLMVAVLR	generic|tr_E9QJS7_E9QJS7_MOUSE__chr8_-1_83724183_83724251_ENSMUST00000139797__II_862537_REVERSED	|generic|tr_A0A0D9SEG8_A0A0D9SEG8_MOUSE__chr8_-1_83724183_83724251_ENSMUST00000139797__II_862537_REVERSED	|generic|tr_Q4FJS6_Q4FJS6_MOUSE__chr8_-1_83724183_83724251_ENSMUST00000139797__II_862537_REVERSED	|generic|tr_Q9DC42_Q9DC42_MOUSE__chr8_-1_83724183_83724251_ENSMUST00000139797__II_862537_REVERSED	|generic|tr_E9QMJ5_E9QMJ5_MOUSE__chr8_-1_83724183_83724251_ENSMUST00000139797__II_862537_REVERSED|
"""index: 18115, intensity: 28078.0, mobility: 0.916"""	-0.153389	0.0351438	0.29328	MVLHILAML	generic|IP_900654_TX=10090_REVERSED|
"""index: 9337, intensity: 5330.0, mobility: 0.947"""	-0.15426	0.0355431	0.294811	ELQSWVDLVDHAFNFYEPVPQ	generic|tr_A0A140LHR8_A0A140LHR8_MOUSE__II_881471_REVERSED	|generic|sp_Q8BGA8_ACSM5_MOUSE__II_881459_REVERSED	|generic|tr_Q6P8J0_Q6P8J0_MOUSE_REVERSED	|generic|sp_Q8BGA8-2_ACSM5_MOUSE_REVERSED|
"""index: 14241, intensity: 2698.0, mobility: 1.174"""	-0.154403	0.0358566	0.295063	LLTMLDSSCLVISGSHFG	generic|IP_1045015_TX=10090_REVERSED|
"""index: 13794, intensity: 4663.0, mobility: 1.023"""	-0.1565	0.0362405	0.298772	MTGAATREVIMRHVILPEMAALET	generic|IP_1022146_TX=10090_REVERSED|
"""index: 13638, intensity: 3597.0, mobility: 0.975"""	-0.157088	0.0366388	0.299818	ESGFDGGAEKKSGKGGERSKK	generic|tr_B9EJ77_B9EJ77_MOUSE__chr2_1_59843827_59844123_ENSMUST00000147650__II_1008386_REVERSED	|generic|sp_Q0VGY8_TANC1_MOUSE__chr2_1_59843827_59844123_ENSMUST00000147650__II_1008386_REVERSED	|generic|tr_E9QAF9_E9QAF9_MOUSE__chr2_1_59843827_59844123_ENSMUST00000147650__II_1008386_REVERSED|
"""index: 15498, intensity: 17449.0, mobility: 0.910"""	-0.157339	0.037037	0.300265	WLTRSYLR	generic|IP_984250_TX=10090_REVERSED|
"""index: 4103, intensity: 3290.0, mobility: 0.920"""	-0.158489	0.0374055	0.302318	TPDVLVTNCDAF	generic|IP_1038902_TX=10090_REVERSED|
"""index: 9907, intensity: 7562.0, mobility: 1.132"""	-0.159716	0.0377433	0.304517	IMAETPPASRVMWQPFRAPRAVTQTPTPNTP	generic|IP_873451_TX=10090_REVERSED|
"""index: 20147, intensity: 3094.0, mobility: 0.983"""	-0.160527	0.0380952	0.305976	PCRCVRNVYIH	generic|IP_3488151_TX=10090_REVERSED|
"""index: 24044, intensity: 4927.0, mobility: 0.940"""	-0.163473	0.0383703	0.311315	WCKMLAISMN	generic|chr15_1_18819075_18899530_ENSMUST00000166873_REVERSED	|generic|chr15_1_18819048_18899530_ENSMUST00000166873_REVERSED|
"""index: 5220, intensity: 3636.0, mobility: 0.959"""	-0.165894	0.0387046	0.315744	SPQLFSEATLFM	generic|IP_843994_TX=10090_REVERSED|
"""index: 9973, intensity: 4532.0, mobility: 0.944"""	-0.167125	0.0390533	0.318012	EAAQSSLPPLSRFAARRRSFPHTEPS	generic|IP_848566_TX=10090_REVERSED|
"""index: 19807, intensity: 4832.0, mobility: 1.100"""	-0.168025	0.0392465	0.319674	TLADEAKRIAQYM	generic|IP_827832_TX=10090_REVERSED|
"""index: 11510, intensity: 3243.0, mobility: 1.094"""	-0.172644	0.0396389	0.328292	CMVLSETP	generic|IP_879729_TX=10090_REVERSED|
"""index: 22867, intensity: 6510.0, mobility: 1.016"""	-0.173072	0.0399687	0.329097	QSRQQNPCLPKLSHSPSMLLYPLYIRLRQARKRQCSFS	generic|IP_1037680_TX=10090_REVERSED|
"""index: 13224, intensity: 3638.0, mobility: 1.220"""	-0.173649	0.0402973	0.330185	WRHNPCHLLLMDAHHHLA	generic|IP_1005706_TX=10090_REVERSED|
"""index: 14800, intensity: 3150.0, mobility: 0.920"""	-0.176434	0.0406886	0.335463	IETRHNWEMHQTLFK	generic|tr_D2K7E2_D2K7E2_MOUSE_REVERSED	|generic|sp_Q96EQ9_PRDM9_MOUSE_REVERSED	|generic|tr_D2K7E4_D2K7E4_MOUSE_REVERSED	|generic|tr_E9Q4V2_E9Q4V2_MOUSE_REVERSED	|generic|tr_F2Y0K5_F2Y0K5_MOUSE_REVERSED	|generic|tr_D2K7E0_D2K7E0_MOUSE_REVERSED	|generic|tr_Q05CM8_Q05CM8_MOUSE_REVERSED	|generic|tr_D2K7E3_D2K7E3_MOUSE_REVERSED	|generic|tr_D2K7E1_D2K7E1_MOUSE_REVERSED|
"""index: 18601, intensity: 12805.0, mobility: 0.969"""	-0.176474	0.0410798	0.335539	PKALRWRYPP	generic|IP_3504290_TX=10090_REVERSED|
"""index: 9506, intensity: 3874.0, mobility: 1.087"""	-0.176756	0.0414386	0.336075	MGKVNREGFYLRSAEELGEHWMEHWLIAVRILEESVMMAQQVL	generic|sp_Q9JLN9_MTOR_MOUSE__chr4_1_148547604_148547690_ENSMUST00000129715__II_952476_REVERSED|
"""index: 586, intensity: 2737.0, mobility: 0.941"""	-0.177432	0.0417969	0.337365	AAREESENEKG	generic|sp_Q99LM3_SMTL1_MOUSE_REVERSED|
"""index: 15190, intensity: 504102.0, mobility: 0.884"""	-0.178563	0.042171	0.339529	AGTPDTFYAAEGFPYQDVTRDYYVRMEFD	generic|tr_Q6IQZ2_Q6IQZ2_MOUSE_REVERSED	|generic|sp_Q9DAY5_CF120_MOUSE_REVERSED	|generic|tr_Q05CC8_Q05CC8_MOUSE_REVERSED	|generic|tr_Q8BPF2_Q8BPF2_MOUSE_REVERSED|
"""index: 3028, intensity: 2774.0, mobility: 0.969"""	-0.179213	0.0425117	0.340776	CSQPLHVSSGVDA	generic|tr_Q8C9G2_Q8C9G2_MOUSE__IP_1102277_REVERSED|
"""index: 11669, intensity: 4009.0, mobility: 0.806"""	-0.179982	0.0428516	0.342256	RSASGQRR	generic|IP_1128247_TX=10090_REVERSED|
"""index: 16021, intensity: 3120.0, mobility: 1.048"""	-0.181136	0.0432411	0.34448	ALELIDLAVFLLGTEYFCFHVLYFLTTMTMMM	generic|IP_2416713_TX=10090_REVERSED|
"""index: 14302, intensity: 18112.0, mobility: 0.925"""	-0.182196	0.0436137	0.346532	LPHSRLARS	generic|chr7_1_130936379_130936633_ENSMUST00000006367__IP_878122_TX=10090_REVERSED|
"""index: 10096, intensity: 23993.0, mobility: 1.198"""	-0.182689	0.0439689	0.347489	QSFAKVWAYMKIFKIYTLVENMKQVRD	generic|sp_Q9R1X5_MRP5_MOUSE__chr16_-1_20405385_20405531_ENSMUST00000134962__II_3486883_REVERSED	|generic|tr_A0A338P7E4_A0A338P7E4_MOUSE__II_3453132_REVERSED	|generic|tr_F8WJ10_F8WJ10_MOUSE__chr16_-1_20405385_20405531_ENSMUST00000134962_REVERSED|
"""index: 9930, intensity: 4012.0, mobility: 1.105"""	-0.183357	0.0443407	0.348786	KDEATPAAPAQPNESFSGKSPHSAKRQLQR	generic|sp_Q3TYL0_IQAK1_MOUSE_REVERSED|
"""index: 10551, intensity: 5131.0, mobility: 1.121"""	-0.18382	0.0446775	0.349688	EELATVWKAGRDEQYLDLLETLKVSAE	generic|tr_E9PZY8_E9PZY8_MOUSE_REVERSED	|generic|sp_A2AIV2_VIR_MOUSE_REVERSED	|generic|sp_A2AIV2-2_VIR_MOUSE_REVERSED|
"""index: 22381, intensity: 722082.0, mobility: 0.880"""	-0.18526	0.0450485	0.352499	MIILLNGTVTLIYMFLF	generic|tr_B9EJ38_B9EJ38_MOUSE_REVERSED|
"""index: 17872, intensity: 2669.0, mobility: 0.885"""	-0.185977	0.045384	0.353903	FDTRPQNGCCWMTVTMGEDAQNKLLGDEYY	generic|IP_954581_TX=10090_REVERSED|
"""index: 15263, intensity: 2979.0, mobility: 0.914"""	-0.186819	0.0457364	0.355555	ILFSALPWLSPSLTPGKTK	generic|IP_1119094_TX=10090_REVERSED|
"""index: 12054, intensity: 15401.0, mobility: 1.076"""	-0.188042	0.0461062	0.357963	NELNPMLPSPTSSYS	generic|tr_Q5QGZ6_Q5QGZ6_MOUSE__chr15_-1_72736831_72736860_ENSMUST00000023276_REVERSED	|generic|tr_A6H6H9_A6H6H9_MOUSE__chr15_-1_72736831_72736860_ENSMUST00000023276_REVERSED	|generic|sp_Q61818_RAI1_MOUSE__chr15_-1_72736831_72736860_ENSMUST00000023276_REVERSED	|generic|sp_Q61818-2_RAI1_MOUSE__chr15_-1_72736831_72736860_ENSMUST00000023276_REVERSED|
"""index: 7766, intensity: 5599.0, mobility: 0.843"""	-0.188397	0.0464936	0.358663	SCLLVRSYVTLCFYSSA	generic|IP_3456032_TX=10090_REVERSED|
"""index: 1020, intensity: 2866.0, mobility: 0.917"""	-0.18862	0.0468629	0.359105	KLDTISEQYH	generic|IP_847574_TX=10090_REVERSED|
"""index: 26234, intensity: 3442.0, mobility: 1.069"""	-0.18979	0.0472502	0.361418	KWCPPHLMFLRWRLNMMKKMSFDLFKVVVLLDKL	generic|IP_1023624_TX=10090_REVERSED|
"""index: 22920, intensity: 9324.0, mobility: 1.135"""	-0.190912	0.0476375	0.363646	SLLSTTVAAPTGSGLGTGAPSVRALSR	generic|chr10_-1_116910278_116910376_ENSMUST00000020375_REVERSED	|generic|chr10_-1_116910137_116910376_ENSMUST00000020375_REVERSED|
"""index: 4708, intensity: 2501.0, mobility: 0.990"""	-0.19106	0.047932	0.36394	TQAAWSGSCQPLHNCERERYAR	generic|IP_3455122_TX=10090_REVERSED|
"""index: 8507, intensity: 42915.0, mobility: 1.105"""	-0.194046	0.0482812	0.369904	NILNRELIIEKMFTFVIAIHLPKVVSVVNMPNKELIFEKMGKFIVTLHFH	generic|tr_Q8BI77_Q8BI77_MOUSE__IP_1062643_REVERSED|
"""index: 2564, intensity: 2743.0, mobility: 0.932"""	-0.195512	0.0486674	0.372851	LVLFAADQQPGE	generic|IP_2441071_TX=10090_REVERSED|
"""index: 18342, intensity: 24354.0, mobility: 1.167"""	-0.195623	0.0490158	0.373074	QLISDFCSTIKTELFSTYDSELRAWLAPELL	generic|tr_A0A0R4J0W9_A0A0R4J0W9_MOUSE__II_3504550_REVERSED	|generic|sp_Q6DIA2_EX3L4_MOUSE_REVERSED|
"""index: 15685, intensity: 3823.0, mobility: 1.168"""	-0.196157	0.0494018	0.374152	RVLVQLAEALESNQRV	generic|sp_Q3V0F0_RIMB3_MOUSE_REVERSED|
"""index: 20495, intensity: 3732.0, mobility: 0.984"""	-0.19664	0.0497877	0.375125	ERVMELLKQ	generic|sp_Q8C4J0_CCD60_MOUSE_REVERSED	|generic|tr_B7ZWG5_B7ZWG5_MOUSE_REVERSED|
"""index: 20414, intensity: 4407.0, mobility: 1.116"""	-0.196985	0.0501737	0.375822	DARAVEEMLSGACDQVPRPESNWPESGGR	generic|sp_Q9JJB1-2_T191C_MOUSE__chr16_1_17277543_17277596_ENSMUST00000232092__II_1079878_REVERSED	|generic|sp_Q9JJB1_T191C_MOUSE__chr16_1_17277531_17277596_ENSMUST00000232092__II_1079875_REVERSED	|generic|tr_A0A338P7A9_A0A338P7A9_MOUSE__chr16_1_17277531_17277596_ENSMUST00000232092__II_1079875_REVERSED	|generic|II_1079876_TX=10090_REVERSED	|generic|tr_A0A338P6N9_A0A338P6N9_MOUSE__chr16_1_17277564_17277596_ENSMUST00000232092_REVERSED|
"""index: 1833, intensity: 2688.0, mobility: 1.002"""	-0.197336	0.0505596	0.376533	YNYKAKLFNSKY	generic|IP_994233_TX=10090_REVERSED|
"""index: 16424, intensity: 3309.0, mobility: 0.831"""	-0.197412	0.0509456	0.376687	RSASRSPAP	generic|IP_1041407_TX=10090_REVERSED|
"""index: 1687, intensity: 2732.0, mobility: 1.107"""	-0.197722	0.0513117	0.377314	FHLWIYIYIHIYICIYIYVCVCMYVY	generic|IP_872897_TX=10090_REVERSED|
"""index: 11953, intensity: 2747.0, mobility: 0.825"""	-0.198006	0.0516577	0.377889	GHTVKLQY	generic|IP_1128548_TX=10090_REVERSED|
"""index: 2221, intensity: 3048.0, mobility: 0.826"""	-0.198555	0.0520432	0.379003	DKSYKIQRRCHYIEA	generic|sp_Q8BU88_RM22_MOUSE_REVERSED|
"""index: 6132, intensity: 3144.0, mobility: 1.006"""	-0.198559	0.0523681	0.379012	NLMPNPNIPQGAQA	generic|sp_P11714_CP2D9_MOUSE__II_3483029_REVERSED	|generic|tr_Q3UNW2_Q3UNW2_MOUSE__II_3483029_REVERSED	|generic|tr_A0A2R8VHT2_A0A2R8VHT2_MOUSE_REVERSED	|generic|tr_A0A2R8VHW1_A0A2R8VHW1_MOUSE_REVERSED|
"""index: 6170, intensity: 5439.0, mobility: 0.889"""	-0.199156	0.0527532	0.380223	KWNDAECHAR	generic|IP_3467952_TX=10090_REVERSED|
"""index: 23723, intensity: 6975.0, mobility: 1.033"""	-0.199442	0.0530769	0.380805	SSMTATNISTLIAEWLSMDK	generic|IP_1109494_TX=10090_REVERSED|
"""index: 5431, intensity: 14112.0, mobility: 1.046"""	-0.200469	0.0534204	0.382897	YPVCRFAVGLGDREPLPPVKEM	generic|IP_1098364_TX=10090_REVERSED|
"""index: 9453, intensity: 42379.0, mobility: 1.037"""	-0.202847	0.0537841	0.387762	HAPPPPPPPPPLPPPMPFGPQPPP	generic|sp_Q8CFT2_SET1B_MOUSE__chr5_1_123144210_123144356_ENSMUST00000100731_REVERSED	|generic|sp_Q8CFT2-2_SET1B_MOUSE__chr5_1_123144210_123144356_ENSMUST00000100731_REVERSED|
"""index: 13659, intensity: 6494.0, mobility: 0.986"""	-0.203115	0.0541683	0.388312	CRRFGATMPRLS	generic|IP_949557_TX=10090_REVERSED|
"""index: 11635, intensity: 4148.0, mobility: 1.049"""	-0.203259	0.0544896	0.388607	VCIDKDQKLFYFMAAFYSQLTPHYFVTH	generic|tr_B9EIZ9_B9EIZ9_MOUSE_REVERSED	|generic|sp_Q66X22_NLR9B_MOUSE_REVERSED|
"""index: 2885, intensity: 2848.0, mobility: 1.018"""	-0.203434	0.0548734	0.388967	YQPSLNNGDDPPPEPPMIFVTHESR	generic|tr_E9Q449_E9Q449_MOUSE_REVERSED	|generic|sp_A6H8H2_DEN4C_MOUSE_REVERSED	|generic|sp_A6H8H2-2_DEN4C_MOUSE_REVERSED|
"""index: 10266, intensity: 3992.0, mobility: 1.007"""	-0.203786	0.0552147	0.38969	SKPQCVPPAAAPVAVAGFFLQHQYILMCLHV	generic|II_3507218_TX=10090_REVERSED|
"""index: 8340, intensity: 3469.0, mobility: 0.824"""	-0.204646	0.0555768	0.391461	HPHCGPSAEGRTVPGGGGRWLM	generic|chr6_-1_85348002_85348082_ENSMUST00000060837_REVERSED|
"""index: 852, intensity: 4116.0, mobility: 0.812"""	-0.205627	0.0559601	0.393483	LLAPPLRCE	generic|IP_1073212_TX=10090_REVERSED|
"""index: 23245, intensity: 15712.0, mobility: 1.292"""	-0.205992	0.0563003	0.394237	QRTKSSAHPYIVTTAGRNWDVVVVNMEQVSILSQVLEEIWVPPSGT	generic|tr_A0A338P6M6_A0A338P6M6_MOUSE_REVERSED	|generic|sp_Q8CIV3_LIPH_MOUSE_REVERSED	|generic|sp_Q8CIV3-2_LIPH_MOUSE_REVERSED	|generic|sp_Q8CIV3-3_LIPH_MOUSE_REVERSED|
"""index: 1549, intensity: 2929.0, mobility: 0.976"""	-0.206286	0.0566616	0.394845	SRLEFGSVAMYW	generic|IP_895514_TX=10090_REVERSED|
"""index: 12742, intensity: 47541.0, mobility: 0.841"""	-0.20658	0.0570444	0.395454	QQLKGTKE	generic|tr_A0A087WQD0_A0A087WQD0_MOUSE__chr14_1_47707242_47707283_ENSMUST00000189986__II_1099268_REVERSED	|generic|tr_A0A087WS04_A0A087WS04_MOUSE__chr14_1_47707242_47707283_ENSMUST00000189986__II_1099268_REVERSED	|generic|tr_A0A087WP85_A0A087WP85_MOUSE__chr14_1_47707242_47707283_ENSMUST00000189986__II_1099268_REVERSED	|generic|tr_A0A087WQF8_A0A087WQF8_MOUSE__chr14_1_47707242_47707283_ENSMUST00000189986__II_1099268_REVERSED	|generic|tr_A0A087WS23_A0A087WS23_MOUSE__chr14_1_47707242_47707283_ENSMUST00000189986__II_1099268_REVERSED	|generic|tr_A0A087WPW5_A0A087WPW5_MOUSE__chr14_1_47707242_47707283_ENSMUST00000189986__II_1099268_REVERSED	|generic|tr_A0A087WPX0_A0A087WPX0_MOUSE__chr14_1_47707242_47707283_ENSMUST00000189986__II_1099268_REVERSED	|generic|tr_A0A087WS29_A0A087WS29_MOUSE__chr14_1_47707242_47707283_ENSMUST00000189986__II_1099268_REVERSED	|generic|sp_Q61595_KTN1_MOUSE__chr14_1_47707242_47707283_ENSMUST00000189986__II_1099268_REVERSED	|generic|sp_Q61595-2_KTN1_MOUSE__chr14_1_47707242_47707283_ENSMUST00000189986__II_1099268_REVERSED	|generic|sp_Q61595-3_KTN1_MOUSE__chr14_1_47707242_47707283_ENSMUST00000189986__II_1099268_REVERSED	|generic|sp_Q61595-4_KTN1_MOUSE__chr14_1_47707242_47707283_ENSMUST00000189986__II_1099268_REVERSED	|generic|sp_Q61595-5_KTN1_MOUSE__chr14_1_47707242_47707283_ENSMUST00000189986__II_1099268_REVERSED	|generic|sp_Q61595-6_KTN1_MOUSE__chr14_1_47707242_47707283_ENSMUST00000189986__II_1099268_REVERSED	|generic|sp_Q61595-7_KTN1_MOUSE__chr14_1_47707242_47707283_ENSMUST00000189986__II_1099268_REVERSED	|generic|sp_Q61595-8_KTN1_MOUSE__chr14_1_47707242_47707283_ENSMUST00000189986__II_1099268_REVERSED	|generic|sp_Q61595-9_KTN1_MOUSE__chr14_1_47707242_47707283_ENSMUST00000189986__II_1099268_REVERSED	|generic|sp_Q61595-10_KTN1_MOUSE__chr14_1_47707242_47707283_ENSMUST00000189986__II_1099268_REVERSED	|generic|sp_Q61595-11_KTN1_MOUSE__chr14_1_47707242_47707283_ENSMUST00000189986__II_1099268_REVERSED	|generic|sp_Q61595-12_KTN1_MOUSE__chr14_1_47707242_47707283_ENSMUST00000189986__II_1099268_REVERSED	|generic|sp_Q61595-13_KTN1_MOUSE__chr14_1_47707242_47707283_ENSMUST00000189986__II_1099268_REVERSED	|generic|sp_Q61595-14_KTN1_MOUSE__chr14_1_47707242_47707283_ENSMUST00000189986__II_1099268_REVERSED	|generic|sp_Q61595-15_KTN1_MOUSE__chr14_1_47707242_47707283_ENSMUST00000189986__II_1099268_REVERSED	|generic|sp_Q61595-16_KTN1_MOUSE__chr14_1_47707242_47707283_ENSMUST00000189986__II_1099268_REVERSED	|generic|tr_F8VQC7_F8VQC7_MOUSE__chr14_1_47707242_47707283_ENSMUST00000189986__II_1099268_REVERSED	|generic|tr_A0A087WP48_A0A087WP48_MOUSE__chr14_1_47707242_47707283_ENSMUST00000189986__II_1099268_REVERSED	|generic|tr_A0A087WQI3_A0A087WQI3_MOUSE__chr14_1_47707242_47707283_ENSMUST00000189986__II_1099268_REVERSED	|generic|tr_A0A087WQG4_A0A087WQG4_MOUSE__chr14_1_47707242_47707283_ENSMUST00000189986__II_1099268_REVERSED	|generic|tr_A0A087WP14_A0A087WP14_MOUSE__chr14_1_47707242_47707283_ENSMUST00000189986__II_1099268_REVERSED	|generic|tr_A0A087WQ25_A0A087WQ25_MOUSE__chr14_1_47707242_47707283_ENSMUST00000189986__II_1099268_REVERSED	|generic|tr_A0A087WNW3_A0A087WNW3_MOUSE__chr14_1_47707242_47707283_ENSMUST00000189986__II_1099268_REVERSED	|generic|tr_A0A087WQQ5_A0A087WQQ5_MOUSE__chr14_1_47707242_47707283_ENSMUST00000189986__II_1099268_REVERSED	|generic|tr_A0A087WRS1_A0A087WRS1_MOUSE__chr14_1_47707242_47707283_ENSMUST00000189986__II_1099268_REVERSED|
"""index: 2727, intensity: 2530.0, mobility: 0.809"""	-0.206603	0.0574053	0.395501	GQRDVLLGSIPGLPER	generic|IP_1040967_TX=10090_REVERSED|
"""index: 12763, intensity: 2633.0, mobility: 1.175"""	-0.206916	0.0576116	0.39615	HIYSPVHYGFRHTFFS	generic|tr_K7N6B2_K7N6B2_MOUSE_REVERSED	|generic|tr_Q9EQQ5_Q9EQQ5_MOUSE_REVERSED	|generic|tr_E9PV96_E9PV96_MOUSE_REVERSED|
"""index: 17330, intensity: 5311.0, mobility: 1.021"""	-0.210454	0.057971	0.403509	VNMSDLRGKIEVVPVKHYWNAALNRSVFFELNIP	generic|sp_Q8BX70-2_VP13C_MOUSE__chr9_1_67893084_67893227_ENSMUST00000217386__II_3501120_REVERSED	|generic|sp_Q8BX70_VP13C_MOUSE__chr9_1_67893084_67893227_ENSMUST00000217386_REVERSED	|generic|sp_Q8BX70-3_VP13C_MOUSE__chr9_1_67893084_67893227_ENSMUST00000217386_REVERSED|
"""index: 13740, intensity: 3407.0, mobility: 0.957"""	-0.211968	0.0583302	0.406676	STVAVLRWLR	generic|chr10_-1_127029595_127030512_ENSMUST00000152054_REVERSED|
"""index: 24699, intensity: 8423.0, mobility: 1.218"""	-0.212389	0.0587114	0.407558	IERTMSFIDQIPKASE	generic|IP_3487518_TX=10090_REVERSED|
"""index: 8834, intensity: 8774.0, mobility: 0.985"""	-0.212457	0.0590251	0.407702	SETVYIPPDGYQTQAFNLLRR	generic|sp_Q8K1F9_LCTL_MOUSE__II_848698_REVERSED	|generic|tr_D3YTQ7_D3YTQ7_MOUSE_REVERSED	|generic|sp_Q8K1F9-3_LCTL_MOUSE_REVERSED|
"""index: 14407, intensity: 3964.0, mobility: 1.049"""	-0.212689	0.0594059	0.408189	QLPPNNSQKTPPQTQQPLPPQETTGMPLE	generic|tr_E0CXT7_E0CXT7_MOUSE__chr5_1_145176152_145176208_ENSMUST00000160574__II_932088_REVERSED|
"""index: 12640, intensity: 5086.0, mobility: 0.924"""	-0.212825	0.0596278	0.408474	DSSILLDRHATRPDLTLDA	generic|tr_G3UYJ8_G3UYJ8_MOUSE_REVERSED	|generic|tr_A2RT81_A2RT81_MOUSE_REVERSED|
"""index: 13202, intensity: 2905.0, mobility: 0.794"""	-0.214957	0.0599393	0.412959	YGGFLFSS	generic|IP_839955_TX=10090_REVERSED|
"""index: 18344, intensity: 4520.0, mobility: 0.890"""	-0.215297	0.0602958	0.413676	ERIIAMWK	generic|sp_Q80U38_KHNYN_MOUSE__chr14_1_55887932_55888021_ENSMUST00000228462__II_3444238_REVERSED	|generic|tr_A0A2I3BPI4_A0A2I3BPI4_MOUSE__chr14_1_55887932_55888021_ENSMUST00000228462_REVERSED|
"""index: 20591, intensity: 5486.0, mobility: 1.114"""	-0.215616	0.060675	0.41435	DARAVEEMLSGACDQVPRPESNWPESGGR	generic|sp_Q9JJB1-2_T191C_MOUSE__chr16_1_17277543_17277596_ENSMUST00000232092__II_1079878_REVERSED	|generic|sp_Q9JJB1_T191C_MOUSE__chr16_1_17277531_17277596_ENSMUST00000232092__II_1079875_REVERSED	|generic|tr_A0A338P7A9_A0A338P7A9_MOUSE__chr16_1_17277531_17277596_ENSMUST00000232092__II_1079875_REVERSED	|generic|II_1079876_TX=10090_REVERSED	|generic|tr_A0A338P6N9_A0A338P6N9_MOUSE__chr16_1_17277564_17277596_ENSMUST00000232092_REVERSED|
"""index: 10177, intensity: 6598.0, mobility: 1.125"""	-0.215909	0.0610542	0.41497	GPRMSVALVCRDHLTRTKAHLSDVEWI	generic|II_3475966_TX=10090_REVERSED|
"""index: 23298, intensity: 4955.0, mobility: 1.038"""	-0.216354	0.0614102	0.41591	GDIGIKNEDQPDKYRTYLQELKK	generic|tr_A0A1B0GXL7_A0A1B0GXL7_MOUSE__II_988247_REVERSED	|generic|tr_A0A0G2JDN9_A0A0G2JDN9_MOUSE__II_988247_REVERSED	|generic|tr_A0A1Y7VP24_A0A1Y7VP24_MOUSE__II_3473974_REVERSED	|generic|tr_A0A0G2JDM0_A0A0G2JDM0_MOUSE__II_988247_REVERSED	|generic|tr_Q3UT23_Q3UT23_MOUSE__II_988248_REVERSED	|generic|sp_Q9QZ73_DCNL1_MOUSE__II_988248_REVERSED	|generic|tr_A0A140T8R8_A0A140T8R8_MOUSE_REVERSED	|generic|tr_Q3TMV8_Q3TMV8_MOUSE_REVERSED	|generic|tr_A0A0G2JEA2_A0A0G2JEA2_MOUSE_REVERSED	|generic|tr_A0A0G2JGV7_A0A0G2JGV7_MOUSE_REVERSED|
"""index: 7690, intensity: 2678.0, mobility: 1.034"""	-0.216684	0.0617658	0.416607	LIKLQQTNDLVPKSRKDLYTFFEYEDKNLRSPRSEIHTL	generic|tr_A0A1W2P7X8_A0A1W2P7X8_MOUSE_REVERSED|
"""index: 6592, intensity: 5192.0, mobility: 0.893"""	-0.216965	0.0620272	0.417201	VDAMSTFLKFHGRPGSYQGLV	generic|tr_Q5DTK7_Q5DTK7_MOUSE__chr11_1_77977566_77977658_ENSMUST00000151982__II_1130517_REVERSED	|generic|sp_Q7TSK2_SEZ6_MOUSE__chr11_1_77977566_77977658_ENSMUST00000151982__II_1130517_REVERSED	|generic|sp_Q7TSK2-2_SEZ6_MOUSE__chr11_1_77977566_77977658_ENSMUST00000151982__II_1130517_REVERSED	|generic|II_1130519_TX=10090_REVERSED	|generic|chr11_1_77974441_77974686_ENSMUST00000151982_REVERSED|
"""index: 15415, intensity: 2601.0, mobility: 1.207"""	-0.218648	0.0623347	0.420772	EKIISVKTEELPKKVDAE	generic|tr_J9JI72_J9JI72_MOUSE_REVERSED	|generic|tr_Q3V0L1_Q3V0L1_MOUSE_REVERSED	|generic|tr_I7HLZ6_I7HLZ6_MOUSE_REVERSED	|generic|tr_B9EJU1_B9EJU1_MOUSE_REVERSED|
"""index: 5357, intensity: 5639.0, mobility: 1.032"""	-0.219973	0.0626415	0.423591	FSDAGKNACGALGAQLGLWPSLSK	generic|IP_2422323_TX=10090_REVERSED|
"""index: 3958, intensity: 3736.0, mobility: 0.947"""	-0.220655	0.0629951	0.425045	QTSQSALQAEMN	generic|sp_F6ZDS4_TPR_MOUSE__chr1_1_150443389_150443433_ENSMUST00000152967__II_1033421_REVERSED	|generic|tr_Q7M739_Q7M739_MOUSE__chr1_1_150443389_150443433_ENSMUST00000152967__II_1033421_REVERSED	|generic|tr_Q3V1L5_Q3V1L5_MOUSE__chr1_1_150412987_150413121_ENSMUST00000141827_REVERSED|
"""index: 4545, intensity: 2669.0, mobility: 0.874"""	-0.221414	0.0633484	0.426666	GVPMESITSPSYPPYDRVR	generic|IP_863930_TX=10090_REVERSED|
"""index: 12025, intensity: 3959.0, mobility: 1.049"""	-0.221603	0.0637255	0.427068	FKYGNVLLHYIYHASFCYSR	generic|tr_Q8CCV2_Q8CCV2_MOUSE_REVERSED	|generic|tr_Q3TDX3_Q3TDX3_MOUSE_REVERSED	|generic|tr_Q3TC04_Q3TC04_MOUSE_REVERSED	|generic|tr_Q8BFW6_Q8BFW6_MOUSE_REVERSED|
"""index: 1210, intensity: 4146.0, mobility: 0.846"""	-0.221627	0.0641026	0.427118	ESESLVEEK	generic|tr_Q3TSH0_Q3TSH0_MOUSE__chr5_1_52866416_52866619_ENSMUST00000144574__II_940096_REVERSED	|generic|tr_Q3TI31_Q3TI31_MOUSE__chr5_1_52866416_52866619_ENSMUST00000144574__II_940089_REVERSED	|generic|sp_Q91W96_APC4_MOUSE__chr5_1_52866416_52866619_ENSMUST00000144574__II_940096_REVERSED|
"""index: 9872, intensity: 22030.0, mobility: 1.148"""	-0.221677	0.0644553	0.427226	EADVKVVAYYPLNVFVPANDNQDEVTVKVV	generic|tr_Q9QXA3_Q9QXA3_MOUSE_REVERSED	|generic|tr_A0A1L1SQU7_A0A1L1SQU7_MOUSE_REVERSED	|generic|tr_A0A087WRT4_A0A087WRT4_MOUSE_REVERSED	|generic|tr_F2Z4A3_F2Z4A3_MOUSE_REVERSED|
"""index: 16177, intensity: 2632.0, mobility: 1.080"""	-0.222044	0.0648323	0.428011	WLYLPESTPIDMTDPNGILWQNRCQTR	generic|IP_968129_TX=10090_REVERSED|
"""index: 21497, intensity: 2835.0, mobility: 1.173"""	-0.222246	0.0650865	0.428442	KSFKMSAIISQTMKDMDLMTKEHQSKIINFETNMRYNLNEYMYV	generic|IP_1093745_TX=10090_REVERSED|
"""index: 4015, intensity: 3977.0, mobility: 1.022"""	-0.224299	0.0654628	0.432844	YRYYNLHVMHI	generic|IP_1063067_TX=10090_REVERSED|
"""index: 11524, intensity: 5843.0, mobility: 1.192"""	-0.224381	0.065839	0.433019	EKLHHSLFDISAYTSASPL	generic|tr_Q3U2I0_Q3U2I0_MOUSE_REVERSED	|generic|tr_O88970_O88970_MOUSE_REVERSED	|generic|sp_P81122_IRS2_MOUSE_REVERSED|
"""index: 15089, intensity: 4290.0, mobility: 0.970"""	-0.224412	0.0661903	0.433085	SAIVLDNQEDSTHTRQVL	generic|IP_1020437_TX=10090_REVERSED|
"""index: 6920, intensity: 3799.0, mobility: 0.861"""	-0.224698	0.0665664	0.433701	LFSYPFTNM	generic|IP_969111_TX=10090_REVERSED|
"""index: 1855, intensity: 3384.0, mobility: 0.805"""	-0.224756	0.0668921	0.433825	TNLQNSFS	generic|tr_A0S0L3_A0S0L3_MOUSE__chr3_-1_103750199_103750333_ENSMUST00000137078__II_980906_REVERSED	|generic|sp_O88904_HIPK1_MOUSE__chr3_-1_103749275_103749478_ENSMUST00000137078__II_980906_REVERSED	|generic|sp_O88904-2_HIPK1_MOUSE__chr3_-1_103749275_103749478_ENSMUST00000137078__II_980906_REVERSED	|generic|tr_A0S0L2_A0S0L2_MOUSE_REVERSED	|generic|sp_O88904-3_HIPK1_MOUSE__chr3_-1_103761483_103761584_ENSMUST00000137078_REVERSED	|generic|chr3_-1_103760486_103760596_ENSMUST00000137078_REVERSED	|generic|tr_A0A0R4J1V6_A0A0R4J1V6_MOUSE__chr3_-1_103761483_103761584_ENSMUST00000137078_REVERSED|
"""index: 10560, intensity: 2914.0, mobility: 0.941"""	-0.225348	0.0671922	0.435098	VNQSVPTNIDGLK	generic|IP_924773_TX=10090_REVERSED|
"""index: 20457, intensity: 3274.0, mobility: 0.862"""	-0.226943	0.0675422	0.438534	RIAMPKWQ	generic|IP_848833_TX=10090_REVERSED|
"""index: 4586, intensity: 5358.0, mobility: 0.942"""	-0.227217	0.0678411	0.439125	LGKMDLIKQFT	generic|tr_Q3TLZ3_Q3TLZ3_MOUSE__chr11_-1_76136195_76136233_ENSMUST00000170143_REVERSED	|generic|tr_Q3TX19_Q3TX19_MOUSE__chr11_-1_76136195_76136233_ENSMUST00000170143_REVERSED	|generic|tr_Q3UDN2_Q3UDN2_MOUSE__chr11_-1_76136195_76136233_ENSMUST00000170143_REVERSED	|generic|sp_Q8CCB4_VPS53_MOUSE__chr11_-1_76136195_76136233_ENSMUST00000170143_REVERSED	|generic|sp_Q8CCB4-2_VPS53_MOUSE__chr11_-1_76136195_76136233_ENSMUST00000170143_REVERSED	|generic|tr_E9PXG9_E9PXG9_MOUSE__chr11_-1_76136195_76136233_ENSMUST00000170143_REVERSED	|generic|tr_Q3TJT1_Q3TJT1_MOUSE__chr11_-1_76136195_76136233_ENSMUST00000170143_REVERSED|
"""index: 4662, intensity: 3341.0, mobility: 1.061"""	-0.227977	0.0682159	0.440768	QMLQAELSSLMEQI	generic|sp_Q9D312_K1C20_MOUSE__chr5_1_138163555_138163584_ENSMUST00000019638_REVERSED|
"""index: 11304, intensity: 2939.0, mobility: 1.147"""	-0.227983	0.0685907	0.44078	EENMRERDSRERQFDEEFIKVQQKLL	generic|tr_Q3UXR9_Q3UXR9_MOUSE__II_1136538_REVERSED	|generic|sp_Q9WUU8_TNIP1_MOUSE_REVERSED	|generic|sp_Q9WUU8-2_TNIP1_MOUSE_REVERSED	|generic|sp_Q9WUU8-3_TNIP1_MOUSE_REVERSED	|generic|tr_D3Z2W0_D3Z2W0_MOUSE_REVERSED	|generic|tr_E9QM75_E9QM75_MOUSE_REVERSED|
"""index: 8752, intensity: 8681.0, mobility: 0.975"""	-0.228114	0.0688108	0.441063	HAPPPPPPPPPLPPPMPFGPQPPP	generic|sp_Q8CFT2_SET1B_MOUSE__chr5_1_123144210_123144356_ENSMUST00000100731_REVERSED	|generic|sp_Q8CFT2-2_SET1B_MOUSE__chr5_1_123144210_123144356_ENSMUST00000100731_REVERSED|
"""index: 22930, intensity: 7947.0, mobility: 1.013"""	-0.230038	0.0690299	0.44523	GWPPAPTKKRMLSPMRWVIGRSRLTMGRRKWIKMWSS	generic|IP_1094824_TX=10090_REVERSED|
"""index: 10028, intensity: 4140.0, mobility: 0.941"""	-0.230626	0.069403	0.446506	NLLRRMGWPVDQHMMSILASSNMDSAKLEMD	generic|tr_Q3TZ78_Q3TZ78_MOUSE_REVERSED	|generic|tr_F8VPT3_F8VPT3_MOUSE_REVERSED|
"""index: 17864, intensity: 5680.0, mobility: 1.146"""	-0.23068	0.0696981	0.446621	NKAQYGVRMLVREF	generic|sp_Q8BJY1_PSMD5_MOUSE__chr2_-1_34852576_34852770_ENSMUST00000143456__II_1010680_REVERSED	|generic|tr_Q921U5_Q921U5_MOUSE__chr2_-1_34852576_34852770_ENSMUST00000143456__II_1010680_REVERSED	|generic|tr_F7BA91_F7BA91_MOUSE__chr2_-1_34852576_34852770_ENSMUST00000143456__II_1010683_REVERSED|
"""index: 17367, intensity: 4992.0, mobility: 0.932"""	-0.231879	0.0700708	0.449227	PEMPSSLTYLL	generic|IP_966474_TX=10090_REVERSED|
"""index: 10573, intensity: 4813.0, mobility: 0.795"""	-0.232182	0.0704173	0.449887	QTILASQP	generic|IP_3485849_TX=10090_REVERSED|
"""index: 18326, intensity: 2720.0, mobility: 1.034"""	-0.232712	0.0707635	0.451041	ITCLAGWMKLNQG	generic|IP_940022_TX=10090_REVERSED|
"""index: 11303, intensity: 3597.0, mobility: 0.940"""	-0.233016	0.0711095	0.451701	PDVSTTMVEPW	generic|sp_Q8K1N2-2_PHLB2_MOUSE__II_1075057_REVERSED|
"""index: 11570, intensity: 4243.0, mobility: 0.835"""	-0.233257	0.0714552	0.452227	PPFSPQKT	generic|IP_3458479_TX=10090_REVERSED|
"""index: 14929, intensity: 4141.0, mobility: 0.803"""	-0.233418	0.0718006	0.452578	MATIKMIMKHQWQ	generic|IP_3462751_TX=10090_REVERSED|
"""index: 13414, intensity: 2848.0, mobility: 1.091"""	-0.234851	0.0721458	0.455707	FLDEQQVANRYLYDVMMWLEKPIEM	generic|tr_A0A2X0SG17_A0A2X0SG17_MOUSE__chr4_1_124800726_124800821_ENSMUST00000184454__II_960426_REVERSED	|generic|sp_Q8K337_I5P2_MOUSE__chr4_1_124800726_124800821_ENSMUST00000184454__II_960426_REVERSED	|generic|sp_Q8K337-3_I5P2_MOUSE__chr4_1_124800726_124800821_ENSMUST00000184454__II_960426_REVERSED	|generic|tr_Q9DBW2_Q9DBW2_MOUSE__chr4_1_124800726_124800821_ENSMUST00000184454__II_960426_REVERSED|
"""index: 689, intensity: 3682.0, mobility: 0.808"""	-0.235049	0.0725177	0.456138	LETMLKLYSKC	generic|chr3_1_152366221_152366403_ENSMUST00000123237__IP_973769_TX=10090_REVERSED	|generic|sp_Q8R5K2_UBP33_MOUSE__chr3_1_152363980_152364051_ENSMUST00000123237__II_973764_REVERSED	|generic|sp_Q8R5K2-2_UBP33_MOUSE__chr3_1_152363980_152364051_ENSMUST00000123237__II_973764_REVERSED	|generic|tr_Q80TK2_Q80TK2_MOUSE__chr3_1_152363980_152364051_ENSMUST00000123237_REVERSED	|generic|tr_A0A0H2UKB8_A0A0H2UKB8_MOUSE__chr3_1_152363980_152364051_ENSMUST00000123237_REVERSED|
"""index: 12632, intensity: 23970.0, mobility: 0.959"""	-0.235102	0.0728625	0.456254	QSADLGAVPPAQVMPQLQQQ	generic|sp_P56477_IRF5_MOUSE_REVERSED	|generic|tr_B2CC69_B2CC69_MOUSE_REVERSED|
"""index: 18250, intensity: 3003.0, mobility: 0.968"""	-0.235393	0.0731255	0.456891	SPTICITPPNPK	generic|IP_3465349_TX=10090_REVERSED|
"""index: 2169, intensity: 3519.0, mobility: 0.806"""	-0.236585	0.0734694	0.459499	VISTIFYT	generic|IP_902904_TX=10090_REVERSED	|generic|IP_870305_TX=10090_REVERSED|
"""index: 12975, intensity: 82730.0, mobility: 0.941"""	-0.236738	0.0738131	0.459834	QSADLGAVPPAQVMPQLQQQ	generic|sp_P56477_IRF5_MOUSE_REVERSED	|generic|tr_B2CC69_B2CC69_MOUSE_REVERSED|
"""index: 15484, intensity: 2952.0, mobility: 0.847"""	-0.236997	0.074184	0.460402	ASPATSTSTCPRQQLNIKQTNII	generic|II_3479978_TX=10090_REVERSED|
"""index: 13164, intensity: 3071.0, mobility: 0.949"""	-0.237046	0.0745273	0.460509	VNMSDLRGKIEVVPVKHYWNA	generic|sp_Q8BX70-2_VP13C_MOUSE__chr9_1_67893084_67893227_ENSMUST00000217386__II_3501120_REVERSED	|generic|sp_Q8BX70_VP13C_MOUSE__chr9_1_67893084_67893227_ENSMUST00000217386_REVERSED	|generic|sp_Q8BX70-3_VP13C_MOUSE__chr9_1_67893084_67893227_ENSMUST00000217386_REVERSED|
"""index: 10592, intensity: 4410.0, mobility: 1.031"""	-0.237141	0.0748703	0.460717	NPSPMIKPVEGKNGPPLRQVWFNWNGMLNK	generic|IP_3497379_TX=10090_REVERSED|
"""index: 14031, intensity: 4130.0, mobility: 1.091"""	-0.23764	0.075213	0.461812	NRPDHAAQGWSSSRPASCSRGRSNPNQTQWG	generic|IP_1006056_TX=10090_REVERSED|
"""index: 13800, intensity: 3872.0, mobility: 1.028"""	-0.238046	0.0752768	0.462703	EKVANTNNQSGRVTVTAGYMR	generic|tr_G3X8S6_G3X8S6_MOUSE_REVERSED	|generic|sp_Q99MQ1_BICC1_MOUSE_REVERSED	|generic|sp_Q99MQ1-2_BICC1_MOUSE_REVERSED|
"""index: 24205, intensity: 5637.0, mobility: 1.110"""	-0.241402	0.07559	0.470086	HSFLERASTDHCTIRTGRVSTTVFYLV	generic|tr_Q3U185_Q3U185_MOUSE_REVERSED	|generic|tr_Q3U217_Q3U217_MOUSE_REVERSED	|generic|tr_A0A0R4J289_A0A0R4J289_MOUSE_REVERSED	|generic|sp_P35383_P2RY2_MOUSE_REVERSED|
"""index: 7495, intensity: 6177.0, mobility: 0.986"""	-0.241665	0.0759587	0.470665	AWDEPLPLNSVRVRVGSWNNA	generic|tr_Q8BLH8_Q8BLH8_MOUSE_REVERSED	|generic|tr_Q8BKJ6_Q8BKJ6_MOUSE_REVERSED|
"""index: 18013, intensity: 18669.0, mobility: 0.999"""	-0.241692	0.0761309	0.470725	WKQHSRKRL	generic|chr18_-1_20820999_20825016_ENSMUST00000225661_REVERSED|
"""index: 6483, intensity: 23921.0, mobility: 1.081"""	-0.242976	0.0764987	0.473559	ISRMDRLLVPRYNQELNEMYEFYNSVRFGHLAEEKLFVQL	generic|sp_Q3URV1_BROMI_MOUSE__chr10_-1_56228474_56228605_ENSMUST00000219385_REVERSED|
"""index: 13075, intensity: 2944.0, mobility: 1.038"""	-0.24348	0.0767818	0.474673	VLRDIAMSALLYSDTNGLAMFFYMQVLCGVYSITKT	generic|tr_Q8VFT2_Q8VFT2_MOUSE_REVERSED|
"""index: 11214, intensity: 6156.0, mobility: 0.812"""	-0.244688	0.0771208	0.477344	GRSTQPPK	generic|tr_A0A087WP87_A0A087WP87_MOUSE__II_1033275_REVERSED|
"""index: 3185, intensity: 3289.0, mobility: 0.870"""	-0.245212	0.0774881	0.478505	ACMEIWVGFSTSQKFSWNQV	generic|IP_1091647_TX=10090_REVERSED|
"""index: 4772, intensity: 29160.0, mobility: 1.054"""	-0.245535	0.0778267	0.47922	YPVCRFAVGLGDREPLPPVKEM	generic|IP_1098364_TX=10090_REVERSED|
"""index: 8479, intensity: 19126.0, mobility: 1.096"""	-0.245599	0.0781651	0.479361	RVTCLTNMLESSLQVFREARLVFGTEYCELPAPFLEMILQSLN	generic|tr_A2ASJ0_A2ASJ0_MOUSE__II_952985_REVERSED|
"""index: 832, intensity: 5520.0, mobility: 0.811"""	-0.24589	0.0785321	0.480007	CNSEILLTV	generic|IP_3486677_TX=10090_REVERSED|
"""index: 13334, intensity: 3965.0, mobility: 0.874"""	-0.246247	0.0788991	0.480798	RPWCELGLPHGPPPPFR	generic|IP_927884_TX=10090_REVERSED|
"""index: 19825, intensity: 3457.0, mobility: 0.836"""	-0.246352	0.0791499	0.48103	WVDEVLELEKQH	generic|sp_Q9JJC6_RIPL1_MOUSE__chr5_-1_124503551_124503679_ENSMUST00000200202_REVERSED|
"""index: 16067, intensity: 10031.0, mobility: 1.080"""	-0.247334	0.0795163	0.48321	ALELIDLAVFLLGTEYFCFHVLYFLTTMTMMM	generic|IP_2416713_TX=10090_REVERSED|
"""index: 2031, intensity: 3431.0, mobility: 0.804"""	-0.247479	0.0798827	0.483531	APNISRCR	generic|IP_1061271_TX=10090_REVERSED|
"""index: 20720, intensity: 2551.0, mobility: 1.062"""	-0.247723	0.0801904	0.484074	FVEFNIKMWRQSGKKKREMLYGTVPQGGDYKPPEWV	generic|sp_Q5XKE0_MYPC2_MOUSE_REVERSED|
"""index: 6876, intensity: 3954.0, mobility: 1.046"""	-0.24816	0.08038	0.485044	FLMNLNITGRHWSFLFNWPT	generic|IP_943518_TX=10090_REVERSED|
"""index: 13948, intensity: 5578.0, mobility: 1.064"""	-0.251231	0.0806864	0.491878	ALCQKLKEDSSTGHLVLDPMYTACYGALLSR	generic|tr_A7E1X7_A7E1X7_MOUSE__chr3_-1_79480555_79480674_ENSMUST00000154645__II_983066_REVERSED	|generic|tr_D3YUC5_D3YUC5_MOUSE__chr3_-1_79480555_79480674_ENSMUST00000154645__II_983078_REVERSED	|generic|sp_Q80TD3_FNIP2_MOUSE__chr3_-1_79480555_79480674_ENSMUST00000154645__II_983078_REVERSED|
"""index: 4466, intensity: 7488.0, mobility: 1.223"""	-0.251926	0.0810219	0.493428	APIVASNQNP	generic|sp_Q9ER74_SALL1_MOUSE_REVERSED	|generic|tr_Q6P5E3_Q6P5E3_MOUSE_REVERSED	|generic|tr_Q9EPW7_Q9EPW7_MOUSE_REVERSED|
"""index: 9705, intensity: 5363.0, mobility: 1.044"""	-0.253214	0.0813572	0.496301	ERRLSSNGGGLEGLEV	generic|II_3458498_TX=10090_REVERSED|
"""index: 2450, intensity: 2652.0, mobility: 0.870"""	-0.253688	0.081722	0.497361	KLRDPMRLPLSYNMA	generic|sp_Q62470-2_ITA3_MOUSE__chr11_-1_95055853_95055930_ENSMUST00000141693__II_1131936_REVERSED	|generic|sp_Q62470_ITA3_MOUSE__chr11_-1_95055853_95055930_ENSMUST00000141693_REVERSED	|generic|sp_Q62470-3_ITA3_MOUSE__chr11_-1_95055853_95055930_ENSMUST00000141693_REVERSED|
"""index: 13163, intensity: 3480.0, mobility: 1.024"""	-0.253735	0.082027	0.497466	WPSHQPSLHSGSQVQPDPHPCVSLSK	generic|IP_1098792_TX=10090_REVERSED|
"""index: 1529, intensity: 3421.0, mobility: 0.842"""	-0.254794	0.0822416	0.499832	MITGTMWWALGADHLWSSGSLML	generic|sp_Q91YL7-2_PG2IP_MOUSE_REVERSED|
"""index: 10060, intensity: 2719.0, mobility: 1.156"""	-0.256614	0.0826055	0.503905	TPSNNDRIQRSSHMRVKRSTFGMWLERVMTC	generic|IP_862576_TX=10090_REVERSED|
"""index: 10200, intensity: 14498.0, mobility: 1.146"""	-0.256772	0.0829694	0.504258	TSLIQVSVICDTHVSMMRFLWKLVPVPCQV	generic|tr_Q3TST9_Q3TST9_MOUSE__chr19_1_44960826_44960879_ENSMUST00000236895_REVERSED	|generic|tr_E9Q839_E9Q839_MOUSE__chr19_1_44960826_44960879_ENSMUST00000236895_REVERSED	|generic|tr_B7ZWK5_B7ZWK5_MOUSE__chr19_1_44960826_44960879_ENSMUST00000236895_REVERSED	|generic|tr_A0A494BB73_A0A494BB73_MOUSE__chr19_1_44960826_44960879_ENSMUST00000236895_REVERSED	|generic|tr_A0A494BB77_A0A494BB77_MOUSE__chr19_1_44960826_44960879_ENSMUST00000236895_REVERSED	|generic|tr_Q8BZ50_Q8BZ50_MOUSE__chr19_1_44960826_44960879_ENSMUST00000236895_REVERSED	|generic|tr_B2RXQ3_B2RXQ3_MOUSE__chr19_1_44960826_44960879_ENSMUST00000236895_REVERSED	|generic|sp_Q6P9P0_SLF2_MOUSE__chr19_1_44960826_44960879_ENSMUST00000236895_REVERSED|
"""index: 17013, intensity: 7652.0, mobility: 0.976"""	-0.256931	0.0833333	0.504613	KVLLEETANNVILESFKNMVF	generic|tr_E9PZ00_E9PZ00_MOUSE_REVERSED	|generic|tr_Q3U5W2_Q3U5W2_MOUSE_REVERSED	|generic|tr_Q3TWF9_Q3TWF9_MOUSE_REVERSED	|generic|sp_Q61207_SAP_MOUSE_REVERSED	|generic|tr_Q3TWE9_Q3TWE9_MOUSE_REVERSED	|generic|tr_J3QPG5_J3QPG5_MOUSE_REVERSED	|generic|tr_Q3U825_Q3U825_MOUSE_REVERSED	|generic|tr_Q3TID4_Q3TID4_MOUSE_REVERSED	|generic|tr_Q8BFQ1_Q8BFQ1_MOUSE_REVERSED	|generic|tr_Q3TWM9_Q3TWM9_MOUSE_REVERSED	|generic|tr_Q3TKB2_Q3TKB2_MOUSE_REVERSED	|generic|tr_K3W4L3_K3W4L3_MOUSE_REVERSED	|generic|tr_Q3TWL8_Q3TWL8_MOUSE_REVERSED	|generic|tr_Q3UE29_Q3UE29_MOUSE_REVERSED	|generic|tr_Q3TXP9_Q3TXP9_MOUSE_REVERSED	|generic|tr_Q3TXJ0_Q3TXJ0_MOUSE_REVERSED	|generic|tr_Q3TIT5_Q3TIT5_MOUSE_REVERSED	|generic|tr_Q3UAS4_Q3UAS4_MOUSE_REVERSED	|generic|tr_Q3U8C4_Q3U8C4_MOUSE_REVERSED	|generic|tr_Q3TKK3_Q3TKK3_MOUSE_REVERSED	|generic|tr_B2RUD7_B2RUD7_MOUSE_REVERSED	|generic|tr_Q3U897_Q3U897_MOUSE_REVERSED|
"""index: 7595, intensity: 4232.0, mobility: 0.878"""	-0.256945	0.0836668	0.504645	TRKALSNERPMVQDEVRVNKNM	generic|IP_1089912_TX=10090_REVERSED|
"""index: 18491, intensity: 8731.0, mobility: 1.010"""	-0.257547	0.084	0.505995	EWLIKPAESRL	generic|IP_1058218_TX=10090_REVERSED|
"""index: 14558, intensity: 101657.0, mobility: 0.900"""	-0.257704	0.0843636	0.506347	KERVRNFI	generic|tr_E9Q202_E9Q202_MOUSE__II_1009802_REVERSED	|generic|tr_A2API5_A2API5_MOUSE__chr2_-1_42323586_42323708_ENSMUST00000138700__II_1009802_REVERSED	|generic|sp_Q9JI18_LRP1B_MOUSE__chr2_-1_42323586_42323708_ENSMUST00000138700_REVERSED|
"""index: 7776, intensity: 5163.0, mobility: 0.863"""	-0.257878	0.0846965	0.506737	EQAFQHVELMQQLWEWHR	generic|tr_Q91ZE6_Q91ZE6_MOUSE__chr14_1_20707869_20707898_ENSMUST00000022358__II_895543_REVERSED	|generic|tr_Q8VBX2_Q8VBX2_MOUSE__chr7_-1_27357292_27357411_ENSMUST00000126587_REVERSED	|generic|tr_E9PX29_E9PX29_MOUSE__chr14_1_20707869_20707898_ENSMUST00000022358_REVERSED	|generic|tr_E9PZC2_E9PZC2_MOUSE__chr7_-1_27357292_27357411_ENSMUST00000126587_REVERSED	|generic|tr_Q8VIE5_Q8VIE5_MOUSE__chr14_1_20707869_20707898_ENSMUST00000022358_REVERSED|
"""index: 1232, intensity: 2655.0, mobility: 0.811"""	-0.257989	0.08506	0.506985	LSVGTLPQP	generic|chr9_1_107947976_107948251_ENSMUST00000035700__IP_843486_TX=10090_REVERSED|
"""index: 10202, intensity: 6310.0, mobility: 1.037"""	-0.258183	0.0854235	0.507421	EADVKVVAYYPLNVFVPANDNQDEVTVKVV	generic|tr_Q9QXA3_Q9QXA3_MOUSE_REVERSED	|generic|tr_A0A1L1SQU7_A0A1L1SQU7_MOUSE_REVERSED	|generic|tr_A0A087WRT4_A0A087WRT4_MOUSE_REVERSED	|generic|tr_F2Z4A3_F2Z4A3_MOUSE_REVERSED|
"""index: 3942, intensity: 3304.0, mobility: 0.930"""	-0.25821	0.0857558	0.50748	EQHILQLQPLHSFQMDNIRFK	generic|IP_1019347_TX=10090_REVERSED|
"""index: 3879, intensity: 2776.0, mobility: 0.872"""	-0.258558	0.0861192	0.50826	NNTLPNNNTL	generic|tr_Q8BWF5_Q8BWF5_MOUSE__II_1024273_REVERSED|
"""index: 9073, intensity: 18814.0, mobility: 1.160"""	-0.258766	0.0864826	0.508728	KACIPGSIPNGKARQQNFWELMAKDLEEYMSPKMSKRKALLSTS	generic|sp_B2RRL2_JERKL_MOUSE_REVERSED|
"""index: 14963, intensity: 3924.0, mobility: 1.110"""	-0.259213	0.0868459	0.50973	YYIETICNLLVQLKEVNRDRPHTGEQHAWTDALLGGPSLRSSIDQLSSE	generic|tr_Q3THP3_Q3THP3_MOUSE__chr10_-1_121553899_121553970_ENSMUST00000219400__II_3465840_REVERSED	|generic|tr_A1L361_A1L361_MOUSE__chr10_-1_121553899_121553970_ENSMUST00000219400__II_3469399_REVERSED|
"""index: 11019, intensity: 2922.0, mobility: 1.119"""	-0.259348	0.0872093	0.510033	TPGPSCLYTSLLNNSVLLVSASMLVTAQPE	generic|IP_1136061_TX=10090_REVERSED|
"""index: 11938, intensity: 3225.0, mobility: 1.023"""	-0.2594	0.0875727	0.510148	SNKIPFSLNRDHI	generic|sp_Q5BKS4_ERI2_MOUSE__II_881391_REVERSED	|generic|II_881390_TX=10090_REVERSED	|generic|tr_Q6ZPP5_Q6ZPP5_MOUSE_REVERSED|
"""index: 18194, intensity: 3821.0, mobility: 1.078"""	-0.259432	0.0878722	0.510221	LWPSVICPPRQTAMFMLKKITVSRPGHSG	generic|IP_998035_TX=10090_REVERSED|
"""index: 4995, intensity: 4285.0, mobility: 1.191"""	-0.260317	0.0882033	0.512207	PPSVSWGPGQ	generic|IP_1087774_TX=10090_REVERSED|
"""index: 18832, intensity: 2784.0, mobility: 0.780"""	-0.261211	0.0885662	0.514216	TAYRATNSTTQSSCF	generic|tr_Q3UJW8_Q3UJW8_MOUSE_REVERSED|
"""index: 10350, intensity: 3809.0, mobility: 0.872"""	-0.261382	0.088897	0.514599	IDVLEVKAALTRALRLR	generic|sp_Q9JID9_SH2B2_MOUSE_REVERSED	|generic|tr_A0A0G2JED4_A0A0G2JED4_MOUSE_REVERSED|
"""index: 1924, intensity: 2641.0, mobility: 0.875"""	-0.262	0.0892598	0.515989	LTPTAGLPRPHPCRACL	generic|IP_1048602_TX=10090_REVERSED|
"""index: 18659, intensity: 4230.0, mobility: 0.894"""	-0.262192	0.0895901	0.51642	SPKSNMQYVPR	generic|tr_A2AGC3_A2AGC3_MOUSE__chr3_-1_108560183_108560275_ENSMUST00000090546__II_979864_REVERSED|
"""index: 12322, intensity: 3361.0, mobility: 0.976"""	-0.26299	0.0898551	0.518213	MRGVTLWFWF	generic|IP_909352_TX=10090_REVERSED|
"""index: 22665, intensity: 7550.0, mobility: 1.319"""	-0.26403	0.0901847	0.520553	HIREQERRREQEVHMRERELREREMRERELRHRHFALRERAIELREREER	generic|tr_S4R1M2_S4R1M2_MOUSE__chr17_1_56602928_56602987_ENSMUST00000182378__II_1062358_REVERSED	|generic|sp_D3YXK2_SAFB1_MOUSE__chr17_1_56602928_56602987_ENSMUST00000182378__II_1062364_REVERSED|
"""index: 2680, intensity: 3102.0, mobility: 0.942"""	-0.264595	0.0903832	0.521824	APLRQCMPQLH	generic|IP_1134448_TX=10090_REVERSED|
"""index: 16568, intensity: 6397.0, mobility: 1.021"""	-0.266042	0.0907448	0.525082	FFILTVSKMIEPSISIATILPAFSFFAV	generic|tr_Q8BZR7_Q8BZR7_MOUSE_REVERSED	|generic|sp_A2ARI4_LGR4_MOUSE__chr2_1_110000564_110000635_ENSMUST00000142869_REVERSED	|generic|sp_A2ARI4-2_LGR4_MOUSE__chr2_1_110000564_110000635_ENSMUST00000142869_REVERSED|
"""index: 7607, intensity: 5273.0, mobility: 0.847"""	-0.26621	0.0911063	0.52546	IEAVTADGSVLLSKEPGHGSHWSVR	generic|sp_Q63870_CO7A1_MOUSE__II_3456777_REVERSED|
"""index: 11796, intensity: 2744.0, mobility: 0.917"""	-0.266324	0.0914017	0.525717	HWCEPLQPLL	generic|IP_856040_TX=10090_REVERSED|
"""index: 8737, intensity: 4058.0, mobility: 0.958"""	-0.266459	0.0916968	0.526022	HRETVKFEMK	generic|IP_985752_TX=10090_REVERSED|
"""index: 15765, intensity: 2844.0, mobility: 1.032"""	-0.26673	0.0920578	0.526631	EFGKELVLRQQEE	generic|tr_E9Q1F5_E9Q1F5_MOUSE__II_3499973_REVERSED	|generic|II_3455141_TX=10090_REVERSED|
"""index: 984, intensity: 4008.0, mobility: 0.804"""	-0.266836	0.0923521	0.52687	LWEKKEADVSSSQIR	generic|sp_A7XUY5_SKIT5_MOUSE_REVERSED	|generic|sp_A7XUY5-2_SKIT5_MOUSE_REVERSED	|generic|tr_K4DID5_K4DID5_MOUSE_REVERSED	|generic|tr_E9Q072_E9Q072_MOUSE_REVERSED	|generic|tr_E9Q4T3_E9Q4T3_MOUSE_REVERSED|
"""index: 24818, intensity: 8085.0, mobility: 1.102"""	-0.267194	0.0926794	0.527678	ELTPEKMSRFHLPTVSPKGVSNVSMPNKELTSECTFKLTPPI	generic|IP_852393_TX=10090_REVERSED|
"""index: 20709, intensity: 2702.0, mobility: 1.037"""	-0.267734	0.092906	0.528894	SAKLSSTRRGEKM	generic|sp_Q8VEK6_ING3_MOUSE__chr6_1_21969983_21970111_ENSMUST00000136200__II_915354_REVERSED	|generic|tr_D3YUP8_D3YUP8_MOUSE__chr6_1_21969983_21970111_ENSMUST00000136200__II_915354_REVERSED	|generic|tr_Q3V3Y2_Q3V3Y2_MOUSE__chr6_1_21969983_21970111_ENSMUST00000136200__II_915354_REVERSED	|generic|II_915359_TX=10090_REVERSED	|generic|tr_D3YX13_D3YX13_MOUSE_REVERSED|
"""index: 6565, intensity: 12237.0, mobility: 0.976"""	-0.268299	0.0932325	0.530168	EGQLSIYGLIEHKDSFMLKKM	generic|IP_3466971_TX=10090_REVERSED|
"""index: 15996, intensity: 3154.0, mobility: 0.747"""	-0.268652	0.0935925	0.530964	LWVYFIKVNE	generic|IP_998776_TX=10090_REVERSED|
"""index: 4543, intensity: 5344.0, mobility: 1.064"""	-0.268741	0.0939525	0.531166	SQPTQPCCM	generic|IP_1056497_TX=10090_REVERSED|
"""index: 15627, intensity: 6072.0, mobility: 1.088"""	-0.268969	0.0943125	0.53168	DRDRLRYFGERCRECHVGATNDNCNLCR	generic|tr_Q61965_Q61965_MOUSE_REVERSED|
"""index: 22433, intensity: 4522.0, mobility: 0.806"""	-0.269275	0.0946043	0.532368	PLIPDRHT	generic|IP_887770_TX=10090_REVERSED|
"""index: 1857, intensity: 3125.0, mobility: 0.989"""	-0.269532	0.0949299	0.532948	SLECVFTATQGEK	generic|tr_A0A5K1VVQ9_A0A5K1VVQ9_MOUSE__chr19_-1_7374046_7374075_ENSMUST00000237653__II_1006392_REVERSED	|generic|sp_A2ASS6_TITIN_MOUSE__chr19_-1_7374046_7374075_ENSMUST00000237653__II_1006392_REVERSED	|generic|sp_A2ASS6-2_TITIN_MOUSE__chr19_-1_7374046_7374075_ENSMUST00000237653__II_1006392_REVERSED	|generic|tr_A0A5K1VVQ1_A0A5K1VVQ1_MOUSE__chr19_-1_7374046_7374075_ENSMUST00000237653__II_1006392_REVERSED	|generic|tr_E9Q8K5_E9Q8K5_MOUSE__chr19_-1_7374046_7374075_ENSMUST00000237653__II_1006392_REVERSED	|generic|tr_E9Q8N1_E9Q8N1_MOUSE__chr19_-1_7374046_7374075_ENSMUST00000237653__II_1006392_REVERSED	|generic|tr_Q3TZL3_Q3TZL3_MOUSE_REVERSED|
"""index: 16473, intensity: 2728.0, mobility: 1.153"""	-0.269973	0.0951526	0.533944	WPRSPECLVAMTPEQR	generic|IP_827953_TX=10090_REVERSED|
"""index: 16777, intensity: 4784.0, mobility: 0.991"""	-0.270859	0.0953063	0.535941	RIPERLVIWT	generic|tr_Q3UND9_Q3UND9_MOUSE_REVERSED	|generic|tr_G3XA26_G3XA26_MOUSE_REVERSED	|generic|sp_Q9ERQ8_CAH7_MOUSE_REVERSED|
"""index: 5844, intensity: 4447.0, mobility: 1.130"""	-0.272459	0.0956304	0.539554	KFSDAQQEKAHKDKATKFESFFEEEYERIAEISESSNGKGTVV	generic|tr_Q80TX7_Q80TX7_MOUSE__chr16_1_29616666_29616695_ENSMUST00000160475_REVERSED|
"""index: 6736, intensity: 11897.0, mobility: 1.088"""	-0.272557	0.0959198	0.539774	MYSRVDFKKGDLLLPNQVYRQVVRAQPARFPMKRYIPDDE	generic|tr_V9GXT8_V9GXT8_MOUSE__II_950685_REVERSED	|generic|sp_A4Q9F3_TTL10_MOUSE__II_950685_REVERSED	|generic|sp_A4Q9F3-2_TTL10_MOUSE__II_950685_REVERSED	|generic|tr_B1ASM0_B1ASM0_MOUSE__II_950685_REVERSED	|generic|tr_V9GXB7_V9GXB7_MOUSE__II_950685_REVERSED|
"""index: 21774, intensity: 4078.0, mobility: 1.113"""	-0.27266	0.0962777	0.540008	SSVMRVVANDCSIKMQAPGLFPYCLDALPMMKSPDLGTGGLLEVFDG	generic|tr_Q3UY07_Q3UY07_MOUSE_REVERSED	|generic|tr_A0A217FL62_A0A217FL62_MOUSE_REVERSED|
"""index: 7016, intensity: 6841.0, mobility: 0.997"""	-0.273407	0.0966356	0.541694	MRYYEDIAYQYKPTSIGLVSAIKEGLFDCVSLTSTAARLMYFW	generic|sp_Q8BR63_F177A_MOUSE__IP_3505588_REVERSED|
"""index: 9136, intensity: 3208.0, mobility: 0.995"""	-0.273697	0.0969589	0.542349	NLNQPDFGSLSFLFNSCLQHFLKRNCVKTAIFQEF	generic|sp_Q8BM14_LIPK_MOUSE__II_3464571_REVERSED	|generic|sp_Q8BM14-2_LIPK_MOUSE__II_3464571_REVERSED|
"""index: 18767, intensity: 13607.0, mobility: 1.002"""	-0.273947	0.0973166	0.542914	LHPRRWCRR	generic|IP_955778_TX=10090_REVERSED|
"""index: 23264, intensity: 4353.0, mobility: 1.003"""	-0.27438	0.0976744	0.543891	LISMTPALKSHL	generic|IP_1069792_TX=10090_REVERSED|
"""index: 4219, intensity: 6942.0, mobility: 0.973"""	-0.274428	0.0979971	0.544001	MKVDWADKEENPFSKAMNFHREGPK	generic|tr_B7ZNJ0_B7ZNJ0_MOUSE__chr12_-1_21361655_21361777_ENSMUST00000127974__II_3442882_REVERSED	|generic|tr_Q3UEW9_Q3UEW9_MOUSE__chr12_-1_21361655_21361777_ENSMUST00000127974__II_1119363_REVERSED	|generic|sp_Q9Z0F8_ADA17_MOUSE__chr12_-1_21361655_21361777_ENSMUST00000127974__II_3442882_REVERSED	|generic|tr_E9PXU2_E9PXU2_MOUSE__chr12_-1_21361655_21361777_ENSMUST00000127974__II_3442882_REVERSED	|generic|tr_Q3UV09_Q3UV09_MOUSE__chr12_-1_21361655_21361777_ENSMUST00000127974_REVERSED	|generic|tr_B2RRI4_B2RRI4_MOUSE__chr12_-1_21361655_21361777_ENSMUST00000127974_REVERSED	|generic|sp_Q9Z0F8-2_ADA17_MOUSE__chr12_-1_21361655_21361777_ENSMUST00000127974_REVERSED	|generic|tr_Q3UEC0_Q3UEC0_MOUSE__chr12_-1_21361655_21361777_ENSMUST00000127974_REVERSED	|generic|tr_B2RRI1_B2RRI1_MOUSE__chr12_-1_21361655_21361777_ENSMUST00000127974_REVERSED	|generic|tr_Q3UNK7_Q3UNK7_MOUSE__chr12_-1_21361655_21361777_ENSMUST00000127974_REVERSED|
"""index: 20082, intensity: 3402.0, mobility: 1.136"""	-0.274858	0.0983548	0.544971	LWGKFEMTLRYVSD	generic|tr_F7B9G4_F7B9G4_MOUSE__II_975934_REVERSED	|generic|tr_Q52JJ6_Q52JJ6_MOUSE__II_975927_REVERSED|
"""index: 14819, intensity: 2653.0, mobility: 1.067"""	-0.274941	0.0987124	0.545157	STPGAYQN	generic|IP_1054284_TX=10090_REVERSED|
"""index: 46, intensity: 22033.0, mobility: 1.033"""	-0.275357	0.0990701	0.546098	NPIRLHSVLSF	generic|IP_968000_TX=10090_REVERSED|
"""index: 15218, intensity: 3591.0, mobility: 1.151"""	-0.275569	0.0994278	0.546577	IHIYVYSSSFSSFVYL	generic|tr_J3QMJ3_J3QMJ3_MOUSE_REVERSED|
"""index: 13874, intensity: 3925.0, mobility: 0.861"""	-0.275864	0.0997854	0.547244	FIETGILMAEQFCFAGVPLIMFA	generic|IP_826434_TX=10090_REVERSED|
"""index: 104, intensity: 6244.0, mobility: 1.048"""	-0.275946	0.100107	0.547427	TMWPLSSSWRRL	generic|IP_1133291_TX=10090_REVERSED|
"""index: 22011, intensity: 2557.0, mobility: 1.180"""	-0.276238	0.100465	0.548088	LFHQFTPWSALASDPLH	generic|IP_862648_TX=10090_REVERSED|
"""index: 11228, intensity: 4630.0, mobility: 0.845"""	-0.276259	0.100822	0.548136	QLYQLRGQDILLKC	generic|sp_Q8BYH3_TRM13_MOUSE__II_977085_REVERSED	|generic|II_977078_TX=10090_REVERSED|
"""index: 3835, intensity: 4506.0, mobility: 0.784"""	-0.276283	0.101071	0.548191	EKALKDGE	generic|sp_E5FYH1_TOPZ1_MOUSE_REVERSED|
"""index: 1151, intensity: 11532.0, mobility: 0.825"""	-0.27682	0.101356	0.549404	FAPTLTPMS	generic|tr_B9EKS2_B9EKS2_MOUSE__chr18_1_34828971_34829033_ENSMUST00000225195__II_3463446_REVERSED	|generic|sp_Q6ZPY7_KDM3B_MOUSE__chr18_1_34828971_34829033_ENSMUST00000225195__II_3463446_REVERSED	|generic|sp_Q6ZPY7-2_KDM3B_MOUSE_REVERSED	|generic|tr_A0A286YDJ6_A0A286YDJ6_MOUSE__chr18_1_34828971_34829033_ENSMUST00000225195_REVERSED|
"""index: 18547, intensity: 5186.0, mobility: 1.039"""	-0.277018	0.101568	0.549849	WGTLTCKSVTSGSVPHFGYNCEYRIE	generic|IP_1018251_TX=10090_REVERSED|
"""index: 15422, intensity: 2781.0, mobility: 1.186"""	-0.278285	0.101888	0.552712	EELDNLKNRADKLAHE	generic|sp_K22E_HUMAN__REVERSED|
"""index: 819, intensity: 6070.0, mobility: 0.753"""	-0.278425	0.102244	0.55303	ASLAKDLA	generic|sp_Q921W0_CHM1A_MOUSE__chr8_-1_123206140_123206211_ENSMUST00000167655__II_860458_REVERSED|
"""index: 3410, intensity: 3255.0, mobility: 0.972"""	-0.27849	0.102528	0.553177	DWEVKTAWAGPE	generic|tr_Q8C2A6_Q8C2A6_MOUSE_REVERSED	|generic|sp_P70387_HFE_MOUSE_REVERSED	|generic|tr_Q5SZ87_Q5SZ87_MOUSE_REVERSED|
"""index: 18577, intensity: 2733.0, mobility: 1.070"""	-0.279465	0.10281	0.555379	ERLITPSGPLHADR	generic|tr_A0A1Y7VKH5_A0A1Y7VKH5_MOUSE_REVERSED|
"""index: 11371, intensity: 3528.0, mobility: 0.942"""	-0.280233	0.103093	0.557115	QDEVSQTIELFTRVETE	generic|IP_1154688_TX=10090_REVERSED|
"""index: 7546, intensity: 3757.0, mobility: 0.946"""	-0.280868	0.103375	0.55855	DANISILSSLAMQLDQASMLSY	generic|tr_Q925L2_Q925L2_MOUSE_REVERSED	|generic|tr_Q3UH89_Q3UH89_MOUSE_REVERSED	|generic|tr_Q91Y01_Q91Y01_MOUSE_REVERSED|
"""index: 1493, intensity: 4781.0, mobility: 0.833"""	-0.281506	0.103693	0.559993	FATPAQSTFP	generic|tr_D3YVX4_D3YVX4_MOUSE__chr1_-1_23849295_23849438_ENSMUST00000133398__II_1043053_REVERSED	|generic|sp_Q91VZ6_SMAP1_MOUSE__chr1_-1_23849295_23849438_ENSMUST00000133398__II_1043053_REVERSED|
"""index: 9997, intensity: 3928.0, mobility: 1.032"""	-0.281804	0.104011	0.560664	EFDPLNHIIEMY	generic|sp_Q9DC23_DJC10_MOUSE_REVERSED|
"""index: 3441, intensity: 2582.0, mobility: 0.974"""	-0.28234	0.104366	0.561875	DWEVKTAWAGPE	generic|tr_Q8C2A6_Q8C2A6_MOUSE_REVERSED	|generic|sp_P70387_HFE_MOUSE_REVERSED	|generic|tr_Q5SZ87_Q5SZ87_MOUSE_REVERSED|
"""index: 10874, intensity: 2748.0, mobility: 1.147"""	-0.282364	0.10461	0.561932	TQLLEQDRVSCDGPKTVTEESSDSDLEIYVSKKRPQTQRNKKV	generic|sp_P48754_BRCA1_MOUSE__II_1126337_REVERSED	|generic|tr_Q6NV63_Q6NV63_MOUSE__II_1126337_REVERSED	|generic|tr_Q9Z1D2_Q9Z1D2_MOUSE__II_1126337_REVERSED	|generic|tr_Q3UMS5_Q3UMS5_MOUSE_REVERSED|
"""index: 6928, intensity: 4723.0, mobility: 0.861"""	-0.283414	0.104927	0.564304	ELQESDERL	generic|sp_Q3UHA3_SPTCS_MOUSE__II_1052887_REVERSED	|generic|sp_Q3UHA3-2_SPTCS_MOUSE__II_1000971_REVERSED|
"""index: 7871, intensity: 10125.0, mobility: 1.077"""	-0.283894	0.105245	0.565388	DAHQGDDPSIPLSDPIPLLKQPADHEPVLWELESAAPLQMGEFQK	generic|tr_D3Z7B1_D3Z7B1_MOUSE__chr16_-1_32826131_32826196_ENSMUST00000135480__II_1076629_REVERSED	|generic|sp_Q80U62_RUBIC_MOUSE__chr16_-1_32826131_32826196_ENSMUST00000135480__II_1076629_REVERSED	|generic|sp_Q80U62-2_RUBIC_MOUSE__chr16_-1_32826131_32826196_ENSMUST00000135480__II_1076629_REVERSED	|generic|sp_Q80U62-3_RUBIC_MOUSE__chr16_-1_32826131_32826196_ENSMUST00000135480__II_1076629_REVERSED	|generic|sp_Q80U62-4_RUBIC_MOUSE__chr16_-1_32826131_32826196_ENSMUST00000135480__II_1076629_REVERSED|
"""index: 22819, intensity: 8343.0, mobility: 1.012"""	-0.284051	0.105599	0.565742	GDSQFEKMFSKGIRVVKAFLIPDHSL	generic|sp_B1AZI6_THOC2_MOUSE__chrX_-1_41872561_41872665_ENSMUST00000129915__II_835960_REVERSED	|generic|II_835952_TX=10090_REVERSED	|generic|tr_Q3UYT9_Q3UYT9_MOUSE_REVERSED	|generic|tr_E9Q5E2_E9Q5E2_MOUSE_REVERSED	|generic|tr_Q3US09_Q3US09_MOUSE__chrX_-1_41872561_41872665_ENSMUST00000129915_REVERSED|
"""index: 22994, intensity: 3436.0, mobility: 1.219"""	-0.284121	0.105878	0.565901	LWRDGVVTAGCFHRPGE	generic|tr_D3YTR8_D3YTR8_MOUSE__II_1147105_REVERSED	|generic|sp_P69525_TMPS9_MOUSE_REVERSED	|generic|tr_B2RY54_B2RY54_MOUSE_REVERSED|
"""index: 6316, intensity: 7428.0, mobility: 1.058"""	-0.285011	0.106195	0.567912	VQNSCWSFPLSIVHYNPYITHYFLLYFKFYSILFHWLYV	generic|IP_3498646_TX=10090_REVERSED|
"""index: 1683, intensity: 7764.0, mobility: 0.987"""	-0.285169	0.106549	0.568267	HMFPLPQYSMFP	generic|IP_895098_TX=10090_REVERSED	|generic|IP_895102_TX=10090_REVERSED|
"""index: 23329, intensity: 8839.0, mobility: 1.094"""	-0.285192	0.106865	0.568321	QRTKSSAHPYIVTTAGRNWDVVVVNMEQVSILSQVLEEIWVPPSGT	generic|tr_A0A338P6M6_A0A338P6M6_MOUSE_REVERSED	|generic|sp_Q8CIV3_LIPH_MOUSE_REVERSED	|generic|sp_Q8CIV3-2_LIPH_MOUSE_REVERSED	|generic|sp_Q8CIV3-3_LIPH_MOUSE_REVERSED|
"""index: 23664, intensity: 5735.0, mobility: 1.367"""	-0.285348	0.107219	0.568672	QIESQSSLEVSELKQKRN	generic|tr_A0A1L1SUS8_A0A1L1SUS8_MOUSE__II_844491_REVERSED	|generic|sp_Q3UPP8-2_CEP63_MOUSE__II_844491_REVERSED	|generic|tr_U5KVR9_U5KVR9_MOUSE_REVERSED	|generic|sp_Q3UPP8_CEP63_MOUSE_REVERSED	|generic|sp_Q3UPP8-3_CEP63_MOUSE_REVERSED	|generic|tr_F8VPJ7_F8VPJ7_MOUSE_REVERSED|
"""index: 3418, intensity: 3157.0, mobility: 0.896"""	-0.285394	0.107496	0.568777	SLYSFHSGKR	generic|IP_3471732_TX=10090_REVERSED|
"""index: 14676, intensity: 3334.0, mobility: 1.034"""	-0.285566	0.107774	0.569164	WLRGGAGLGKMLESYFSSLGGIS	generic|sp_Q9JI39_ABCBA_MOUSE_REVERSED|
"""index: 3044, intensity: 2686.0, mobility: 0.968"""	-0.286211	0.108051	0.570622	SCQPIFHPDAW	generic|IP_875826_TX=10090_REVERSED|
"""index: 23881, intensity: 4405.0, mobility: 0.926"""	-0.287001	0.108404	0.572407	WSNLSTVNKF	generic|IP_2406739_TX=10090_REVERSED|
"""index: 4972, intensity: 3395.0, mobility: 0.921"""	-0.287045	0.108642	0.572505	DVKQWTILNSLATVNHVGPTDLQ	generic|sp_Q8R3C0_MCMBP_MOUSE__chr7_-1_128698444_128698566_ENSMUST00000119081_REVERSED	|generic|tr_H9KV04_H9KV04_MOUSE__chr7_-1_128712660_128712710_ENSMUST00000146352_REVERSED|
"""index: 7321, intensity: 9250.0, mobility: 1.136"""	-0.287758	0.108956	0.574116	EFQLYVGGLEDLRAVLDEIEEVINRLDAQQSLHSATQLAQVTA	generic|tr_Q3U505_Q3U505_MOUSE__chr2_1_157321748_157321876_ENSMUST00000141934__II_996177_REVERSED	|generic|tr_A2ACG7_A2ACG7_MOUSE__chr2_1_157321748_157321876_ENSMUST00000141934__II_996171_REVERSED	|generic|sp_Q9DBG6_RPN2_MOUSE__chr2_1_157321748_157321876_ENSMUST00000141934__II_996177_REVERSED	|generic|tr_Q61833_Q61833_MOUSE_REVERSED|
"""index: 12692, intensity: 3499.0, mobility: 1.147"""	-0.288384	0.10927	0.575529	SFLEQMLPTAFPHSDQ	generic|sp_O54915_NR1I2_MOUSE_REVERSED	|generic|sp_O54915-2_NR1I2_MOUSE_REVERSED|
"""index: 15750, intensity: 15542.0, mobility: 1.173"""	-0.289006	0.109584	0.576932	EGDLLEQLIVQRERC	generic|tr_E9PV60_E9PV60_MOUSE_REVERSED	|generic|sp_E9Q2M9_WDFY4_MOUSE_REVERSED|
"""index: 2128, intensity: 4302.0, mobility: 0.921"""	-0.289091	0.109937	0.577125	FQLSTYLLFQ	generic|IP_1099232_TX=10090_REVERSED|
"""index: 16015, intensity: 3852.0, mobility: 1.116"""	-0.289128	0.11025	0.577207	AINSLGFMINVKISACALRAIGMHEC	generic|tr_Q7TRP1_Q7TRP1_MOUSE__II_3499307_REVERSED	|generic|tr_A0A1B0GSN5_A0A1B0GSN5_MOUSE__II_3499301_REVERSED	|generic|tr_A0A1B0GSE1_A0A1B0GSE1_MOUSE__II_3499307_REVERSED	|generic|tr_Q7TRP2_Q7TRP2_MOUSE__II_3499301_REVERSED|
"""index: 14489, intensity: 3201.0, mobility: 0.856"""	-0.289143	0.110524	0.577242	ACDIITHLT	generic|tr_Q3U1C4_Q3U1C4_MOUSE__chr13_1_51683298_51683381_ENSMUST00000153877__II_1106573_REVERSED	|generic|tr_Q3TGQ4_Q3TGQ4_MOUSE__chr13_1_51683298_51683381_ENSMUST00000153877__II_1106573_REVERSED	|generic|II_1106575_TX=10090_REVERSED|
"""index: 9683, intensity: 14330.0, mobility: 1.157"""	-0.289857	0.110837	0.578853	SVAEASVNEPAASPVSERTRGRVLESWPGAGIAN	generic|tr_B2RRK2_B2RRK2_MOUSE__chr19_-1_5423851_5423880_ENSMUST00000148219_REVERSED	|generic|sp_Q3UH53_SDK1_MOUSE__chr19_-1_5423851_5423880_ENSMUST00000148219_REVERSED	|generic|sp_Q3UH53-2_SDK1_MOUSE__chr19_-1_5423851_5423880_ENSMUST00000148219_REVERSED|
"""index: 3352, intensity: 3667.0, mobility: 0.912"""	-0.290136	0.111189	0.579484	QFNVGQVWMY	generic|IP_1128612_TX=10090_REVERSED|
"""index: 4001, intensity: 2810.0, mobility: 0.850"""	-0.290223	0.111541	0.579678	APFGLLFSSM	generic|IP_1007210_TX=10090_REVERSED|
"""index: 8818, intensity: 937759.0, mobility: 1.152"""	-0.290304	0.111775	0.579861	LYDPCLIPLAKSCAEQIKDELDANEGELMRVKELYNALRENLI	generic|sp_Q6IFX4_K1C39_MOUSE_REVERSED|
"""index: 12272, intensity: 4193.0, mobility: 0.949"""	-0.291091	0.112127	0.581638	SSVLVTEWTVEFRETVSQSGPTGDVVLL	generic|tr_Q80VM5_Q80VM5_MOUSE__chr5_1_27664720_27664764_ENSMUST00000134175_REVERSED	|generic|tr_E9PWX1_E9PWX1_MOUSE__chr5_1_27664720_27664764_ENSMUST00000134175_REVERSED	|generic|tr_Q3TY19_Q3TY19_MOUSE__chr5_1_27664720_27664764_ENSMUST00000134175_REVERSED	|generic|tr_Q5U4C2_Q5U4C2_MOUSE__chr5_1_27664720_27664764_ENSMUST00000134175_REVERSED	|generic|sp_Q9Z218_DPP6_MOUSE__chr5_1_27664720_27664764_ENSMUST00000134175_REVERSED|
"""index: 2711, intensity: 2829.0, mobility: 1.203"""	-0.291289	0.112399	0.582083	YSMVAFFEQLCLHAFSYS	generic|tr_A0A1G5SJ67_A0A1G5SJ67_MOUSE_REVERSED	|generic|sp_A1Z198-2_NL1B2_MOUSE_REVERSED	|generic|sp_A1Z198-3_NL1B2_MOUSE_REVERSED|
"""index: 11369, intensity: 3013.0, mobility: 1.146"""	-0.291856	0.112711	0.583363	SPSACPTYSSSMRKQLCLALLIALSASSPWAP	generic|chr9_-1_42035562_42037314_ENSMUST00000060989__IP_854097_TX=10090_REVERSED|
"""index: 13618, intensity: 3047.0, mobility: 0.887"""	-0.292033	0.113022	0.58376	RELEMKAAALEQHHSHR	generic|tr_F6RSY8_F6RSY8_MOUSE__II_1154027_REVERSED	|generic|tr_F6TU77_F6TU77_MOUSE__II_1154023_REVERSED	|generic|tr_A0A1W2P6N4_A0A1W2P6N4_MOUSE__II_3464985_REVERSED	|generic|tr_F6R487_F6R487_MOUSE__II_3464986_REVERSED	|generic|tr_A0A1W2P7W6_A0A1W2P7W6_MOUSE__II_3464987_REVERSED	|generic|tr_E9PW83_E9PW83_MOUSE_REVERSED	|generic|tr_Q3UT79_Q3UT79_MOUSE_REVERSED	|generic|chr10_-1_53649078_53649224_ENSMUST00000218659_REVERSED|
"""index: 16051, intensity: 4333.0, mobility: 0.981"""	-0.292654	0.113294	0.585161	VIDRALRWSPP	generic|sp_Q8CIR4_TRPM6_MOUSE_REVERSED|
"""index: 16800, intensity: 3976.0, mobility: 0.958"""	-0.292956	0.113644	0.585841	HPLWGPLCLR	generic|IP_1041731_TX=10090_REVERSED|
"""index: 6331, intensity: 4956.0, mobility: 0.926"""	-0.292983	0.113955	0.585903	FVHMIINRFKATWSDMHDLLQRNMTVR	generic|sp_Q8BRG8-3_TM209_MOUSE__chr6_-1_30487371_30487424_ENSMUST00000151187_REVERSED|
"""index: 16977, intensity: 3117.0, mobility: 1.126"""	-0.293375	0.114266	0.586786	DELISVLNQCIMYDILRAFKGLKL	generic|tr_D3Z2X2_D3Z2X2_MOUSE_REVERSED	|generic|tr_Q6KAN9_Q6KAN9_MOUSE_REVERSED|
"""index: 7206, intensity: 3148.0, mobility: 0.980"""	-0.293551	0.114576	0.587183	ITVMENLTNVFRIGNEGKEP	generic|tr_Q14BA3_Q14BA3_MOUSE_REVERSED	|generic|tr_Q3UWE2_Q3UWE2_MOUSE_REVERSED	|generic|tr_Q9ES78_Q9ES78_MOUSE_REVERSED	|generic|sp_Q9JIP7_S15A1_MOUSE_REVERSED|
"""index: 8017, intensity: 3645.0, mobility: 0.887"""	-0.293704	0.114846	0.587527	MVESDASPHQVG	generic|chr6_1_107569024_107569116_ENSMUST00000049285_REVERSED|
"""index: 15393, intensity: 2794.0, mobility: 0.833"""	-0.294068	0.115196	0.588348	SSSQLGSYASR	generic|tr_Q05DD2_Q05DD2_MOUSE_REVERSED	|generic|sp_P08551_NFL_MOUSE_REVERSED|
"""index: 14531, intensity: 9439.0, mobility: 0.863"""	-0.294079	0.115506	0.588373	CVSLKKFF	generic|IP_1093071_TX=10090_REVERSED|
"""index: 13658, intensity: 3981.0, mobility: 1.107"""	-0.294505	0.115815	0.589332	TMMMLKTMMMTKRRLGMRRMSSLWQGR	generic|chr13_-1_98863708_98863875_ENSMUST00000109399__IP_1106026_TX=10090_REVERSED|
"""index: 6168, intensity: 2910.0, mobility: 0.820"""	-0.294555	0.116084	0.589444	RSVPLVPDP	generic|chr1_-1_60493594_60495477_ENSMUST00000140485__IP_1038330_TX=10090_REVERSED|
"""index: 4286, intensity: 3368.0, mobility: 0.991"""	-0.294878	0.116434	0.590172	PWGPWSSSLYPM	generic|IP_934119_TX=10090_REVERSED|
"""index: 5599, intensity: 15321.0, mobility: 0.835"""	-0.294968	0.116783	0.590376	ISSGWLVQKVWSIEA	generic|chr5_-1_84105867_84105944_ENSMUST00000053733_REVERSED|
"""index: 5908, intensity: 7701.0, mobility: 0.850"""	-0.295025	0.117133	0.590504	YFLMSYIKNEKLCIFNRPVTKPM	generic|IP_832739_TX=10090_REVERSED|
"""index: 10215, intensity: 16135.0, mobility: 1.149"""	-0.295244	0.117359	0.590998	LTDEVTDMSLPLWATYIFDLLRQLGAASPV	generic|tr_A2AI76_A2AI76_MOUSE_REVERSED|
"""index: 20274, intensity: 3275.0, mobility: 0.953"""	-0.295742	0.117627	0.592119	EKYKGCKRSR	generic|IP_897903_TX=10090_REVERSED|
"""index: 16086, intensity: 2724.0, mobility: 1.149"""	-0.295955	0.117934	0.592599	ERWAHVAERADRASLHFPRDAGYASGRTMNF	generic|sp_Q9EP78_CHST7_MOUSE_REVERSED|
"""index: 3876, intensity: 4983.0, mobility: 0.953"""	-0.296199	0.118201	0.593147	WVHRCSSALNRHKRFSTHRPMWLLRRGR	generic|IP_1143838_TX=10090_REVERSED|
"""index: 11064, intensity: 4873.0, mobility: 0.914"""	-0.296353	0.118508	0.593493	TPPDEYSVTVDGKPKGAEKDLYIHIMPQ	generic|IP_3467507_TX=10090_REVERSED|
"""index: 21024, intensity: 9158.0, mobility: 1.042"""	-0.296883	0.118857	0.594686	MKRMMKMRMMK	generic|chr1_-1_86356670_86357037_ENSMUST00000027438__IP_1032264_TX=10090_REVERSED	|generic|chr1_-1_86356948_86357037_ENSMUST00000027438_REVERSED|
"""index: 15598, intensity: 5000.0, mobility: 1.190"""	-0.296905	0.119205	0.594736	EGLRSKLKDYNMMIREIEKENGERRFREI	generic|tr_Q3TST3_Q3TST3_MOUSE_REVERSED	|generic|tr_A0A1L1ST33_A0A1L1ST33_MOUSE_REVERSED	|generic|sp_Q64143_P55G_MOUSE_REVERSED|
"""index: 8902, intensity: 8693.0, mobility: 1.092"""	-0.29697	0.119471	0.594882	LGRAAVDTCLLIGSDSNCFQFFTTTQKNQK	generic|IP_901053_TX=10090_REVERSED|
"""index: 16197, intensity: 3120.0, mobility: 0.951"""	-0.297502	0.119819	0.596079	DTAGPMSLASWLQSVSVSVRID	generic|IP_1123947_TX=10090_REVERSED|
"""index: 136, intensity: 3184.0, mobility: 1.022"""	-0.297648	0.119958	0.596407	RSAKEIDRQLR	generic|sp_Q6WKZ7_NOSTN_MOUSE_REVERSED|
"""index: 11969, intensity: 4905.0, mobility: 0.848"""	-0.298635	0.120181	0.598625	DGELASEPGCTFDDELKVMLVGE	generic|tr_Q8C879_Q8C879_MOUSE__II_854255_REVERSED	|generic|tr_Q99PG9_Q99PG9_MOUSE_REVERSED	|generic|tr_E9Q2D3_E9Q2D3_MOUSE_REVERSED	|generic|tr_Q99PG8_Q99PG8_MOUSE_REVERSED|
"""index: 13080, intensity: 4804.0, mobility: 1.109"""	-0.300176	0.120361	0.602088	WIMWDTISLHLHPPTLCAMQSTPYAMIQV	generic|IP_966565_TX=10090_REVERSED|
"""index: 18829, intensity: 5672.0, mobility: 0.980"""	-0.300452	0.120666	0.602707	WRRGKSPHR	generic|IP_1108407_TX=10090_REVERSED|
"""index: 25581, intensity: 3705.0, mobility: 1.357"""	-0.300498	0.121012	0.602811	RNLRFKKAKDISYIVMKML	generic|IP_1122167_TX=10090_REVERSED|
"""index: 23247, intensity: 11014.0, mobility: 1.114"""	-0.300536	0.121275	0.602895	STMLQPRLEKVEAVNGLLGLMNRHLEQKEPFEKLCDLFLKMGNF	generic|sp_Q80ZJ6_ZER1_MOUSE__chr2_-1_30110658_30110939_ENSMUST00000154231_REVERSED	|generic|sp_Q80ZJ6-2_ZER1_MOUSE__chr2_-1_30110658_30110939_ENSMUST00000154231_REVERSED|
"""index: 16512, intensity: 2666.0, mobility: 1.053"""	-0.30079	0.121369	0.603467	EISLSDKASEEVSSEKADNEM	generic|tr_A0JLM4_A0JLM4_MOUSE_REVERSED	|generic|sp_O88466_ZN106_MOUSE__chr2_-1_120545839_120545877_ENSMUST00000141874_REVERSED	|generic|sp_O88466-2_ZN106_MOUSE__chr2_-1_120545839_120545877_ENSMUST00000141874_REVERSED	|generic|sp_O88466-3_ZN106_MOUSE__chr2_-1_120545839_120545877_ENSMUST00000141874_REVERSED|
"""index: 25660, intensity: 6204.0, mobility: 1.481"""	-0.301872	0.121631	0.605895	KKQKKKKLNKHI	generic|IP_1128996_TX=10090_REVERSED|
"""index: 23158, intensity: 8898.0, mobility: 1.091"""	-0.302659	0.121808	0.607658	VPIMQEGPRVWMIPGDDSDKRSELKLSSLTGWPLTCKLFPSAELM	generic|tr_D3Z0K6_D3Z0K6_MOUSE__chr5_-1_20896075_20896251_ENSMUST00000196780__II_946130_REVERSED	|generic|tr_A0A0G2JEI9_A0A0G2JEI9_MOUSE_REVERSED|
"""index: 2026, intensity: 2959.0, mobility: 0.800"""	-0.303617	0.122069	0.609806	APNISRCR	generic|IP_1061271_TX=10090_REVERSED|
"""index: 16048, intensity: 4405.0, mobility: 0.978"""	-0.304045	0.122337	0.610764	PNSFHLALKWP	generic|IP_3457120_TX=10090_REVERSED|
"""index: 6225, intensity: 3659.0, mobility: 1.100"""	-0.304089	0.122337	0.610863	MVEKNFRTSDGLFEGVQTSDLREEQH	generic|sp_A2A5R2_BIG2_MOUSE_REVERSED	|generic|tr_Q3U5C3_Q3U5C3_MOUSE_REVERSED|
"""index: 22083, intensity: 4915.0, mobility: 1.110"""	-0.305825	0.122638	0.614748	LEKIWKSKVKTCSSLFPHIRMRR	generic|IP_845988_TX=10090_REVERSED|
"""index: 16644, intensity: 3018.0, mobility: 1.113"""	-0.305878	0.122982	0.614867	YVSVAGIDKGNEYVW	generic|IP_990052_TX=10090_REVERSED|
"""index: 12055, intensity: 4187.0, mobility: 1.015"""	-0.306397	0.123325	0.616027	ETDIEITDKSDEPIDEEEGADLDIR	generic|tr_Q9QXI6_Q9QXI6_MOUSE_REVERSED	|generic|tr_Q8CCA7_Q8CCA7_MOUSE_REVERSED	|generic|sp_Q8C3K6_SC5A1_MOUSE_REVERSED	|generic|tr_Q9QXX5_Q9QXX5_MOUSE_REVERSED|
"""index: 6546, intensity: 4278.0, mobility: 0.877"""	-0.306742	0.123626	0.616799	EVAIAVHALP	generic|tr_Q3THM1_Q3THM1_MOUSE__chr9_1_108944806_108944892_ENSMUST00000192305__II_842749_REVERSED	|generic|sp_Q9CZ13_QCR1_MOUSE__chr9_1_108944806_108944892_ENSMUST00000192305__II_842749_REVERSED	|generic|tr_Q3TIC8_Q3TIC8_MOUSE__chr9_1_108944806_108944892_ENSMUST00000192305__II_842749_REVERSED	|generic|chr9_1_108947357_108947557_ENSMUST00000193332_REVERSED|
"""index: 14950, intensity: 3225.0, mobility: 1.089"""	-0.306976	0.1238	0.617322	HLAWEGLHQLQYPT	generic|IP_885241_TX=10090_REVERSED|
"""index: 7503, intensity: 35287.0, mobility: 1.018"""	-0.308125	0.124058	0.619888	GPPEGVNSDLFFPTSDLLILKDM	generic|chr15_1_83102958_83103038_ENSMUST00000167645__II_1086771_TX=10090_REVERSED|
"""index: 5879, intensity: 5565.0, mobility: 1.147"""	-0.308719	0.1244	0.621212	RDVAEKQWMGQIPQPSSNLPEMEEDPDFRLFLKKGHVQADQL	generic|sp_Q6R2P8_NEIL2_MOUSE__II_3481576_REVERSED	|generic|tr_Q1RLK4_Q1RLK4_MOUSE__II_3481576_REVERSED	|generic|tr_Q1LZM6_Q1LZM6_MOUSE__II_3481576_REVERSED|
"""index: 11412, intensity: 3677.0, mobility: 1.043"""	-0.308966	0.124658	0.621764	RDNQMKLVNAAWV	generic|tr_A0A571BF46_A0A571BF46_MOUSE_REVERSED	|generic|tr_A0A571BF58_A0A571BF58_MOUSE_REVERSED	|generic|tr_A2AQB2_A2AQB2_MOUSE_REVERSED|
"""index: 10362, intensity: 3398.0, mobility: 0.990"""	-0.309273	0.125	0.622447	GLRQQGQPRSSTRTCASFRRFAEQLLSCSPGATSNP	generic|II_3477775_TX=10090_REVERSED|
"""index: 8391, intensity: 24054.0, mobility: 1.212"""	-0.309669	0.125257	0.623331	MEHERLQREIGRRVEQLERELRGIVSELDQLQMQYHQESA	generic|sp_Q8CCX5_KT222_MOUSE_REVERSED	|generic|sp_Q8CCX5-2_KT222_MOUSE_REVERSED|
"""index: 20832, intensity: 3721.0, mobility: 1.076"""	-0.310293	0.125599	0.62472	GLADAVVETAMRKEYFTRLKREDDVEILKQCGTTPFSI	generic|IP_989722_TX=10090_REVERSED|
"""index: 5789, intensity: 4916.0, mobility: 1.029"""	-0.310403	0.125812	0.624966	IGWRSTLMQCTDPFALNSVLLWGLLM	generic|IP_1090652_TX=10090_REVERSED|
"""index: 988, intensity: 3560.0, mobility: 0.873"""	-0.310608	0.126154	0.625424	ELVPDDGELAS	generic|tr_Q8C879_Q8C879_MOUSE__II_854255_REVERSED	|generic|tr_Q99PG9_Q99PG9_MOUSE_REVERSED	|generic|tr_E9Q2D3_E9Q2D3_MOUSE_REVERSED	|generic|tr_Q99PG8_Q99PG8_MOUSE_REVERSED|
"""index: 18877, intensity: 3113.0, mobility: 1.067"""	-0.310798	0.126496	0.625845	YEWVKLGKELMEE	generic|IP_3495971_TX=10090_REVERSED|
"""index: 1847, intensity: 3456.0, mobility: 0.887"""	-0.310967	0.126838	0.626222	DVRSMVYLY	generic|sp_Q14DH7_ACSS3_MOUSE__II_1144842_REVERSED|
"""index: 25198, intensity: 3447.0, mobility: 1.099"""	-0.311537	0.127136	0.62749	LFLEWKPIHEEVSAWYRTELSLMSPQPHPILK	generic|tr_A0A286YE50_A0A286YE50_MOUSE__II_3478246_REVERSED	|generic|tr_A0A286YDP6_A0A286YDP6_MOUSE__chr3_1_89445453_89445482_ENSMUST00000038942__II_3478246_REVERSED	|generic|tr_A0A286YCQ6_A0A286YCQ6_MOUSE_REVERSED	|generic|sp_Q8BGD0_CC014_MOUSE__chr3_1_89445453_89445482_ENSMUST00000038942_REVERSED|
"""index: 25561, intensity: 4628.0, mobility: 1.325"""	-0.311881	0.127304	0.628255	KQKLCIGLH	generic|IP_3456276_TX=10090_REVERSED|
"""index: 10101, intensity: 2521.0, mobility: 0.896"""	-0.312736	0.127602	0.630155	WRPLQLSACGAVPSMPR	generic|IP_1139556_TX=10090_REVERSED|
"""index: 15751, intensity: 50839.0, mobility: 1.111"""	-0.31286	0.127681	0.630431	STGTVTFALDMVMDHHWHLCTYTYKQDSH	generic|tr_Q9CRF5_Q9CRF5_MOUSE__chr1_1_45814631_45814720_ENSMUST00000154436__II_1039997_REVERSED	|generic|sp_Q3U821_WDR75_MOUSE__chr1_1_45814631_45814720_ENSMUST00000154436__II_1040007_REVERSED	|generic|tr_Q3TQZ0_Q3TQZ0_MOUSE__chr1_1_45814631_45814720_ENSMUST00000154436__II_1040007_REVERSED	|generic|tr_Q3TI30_Q3TI30_MOUSE__chr1_1_45814631_45814720_ENSMUST00000154436_REVERSED	|generic|tr_Q3THS2_Q3THS2_MOUSE__chr1_1_45814631_45814720_ENSMUST00000154436_REVERSED|
"""index: 9638, intensity: 3018.0, mobility: 0.798"""	-0.313847	0.127978	0.632623	LFPTGPGW	generic|tr_Q924C7_Q924C7_MOUSE_REVERSED	|generic|tr_A0A158RFU9_A0A158RFU9_MOUSE_REVERSED|
"""index: 18246, intensity: 2659.0, mobility: 1.078"""	-0.314043	0.128319	0.633059	QMYIYIYIYIYIYIHTHTYIHTYK	generic|IP_3491632_TX=10090_REVERSED|
"""index: 6266, intensity: 2700.0, mobility: 0.868"""	-0.314107	0.128659	0.6332	LFHCNLAMK	generic|IP_1109999_TX=10090_REVERSED|
"""index: 22571, intensity: 22568.0, mobility: 0.922"""	-0.314153	0.128999	0.633303	PNGASSASIRSRGLTLERTCSL	generic|IP_891733_TX=10090_REVERSED|
"""index: 18445, intensity: 5292.0, mobility: 0.968"""	-0.31424	0.12934	0.633496	NSVSLGTLNYLPITKMVKYQKTPDMKYLHRDTV	generic|tr_Q8K063_Q8K063_MOUSE_REVERSED	|generic|tr_Q3UG58_Q3UG58_MOUSE_REVERSED	|generic|sp_Q5SYD0_MYO1D_MOUSE__chr11_-1_80779694_80779750_ENSMUST00000125944_REVERSED|
"""index: 12971, intensity: 3724.0, mobility: 0.997"""	-0.314369	0.129636	0.633782	TVADKHGTFRYARSQPKMHWIMLTSDMSGSALHKTN	generic|sp_Q8JZX3_POC1A_MOUSE__chr9_1_106284967_106285056_ENSMUST00000214540__II_847943_REVERSED	|generic|tr_A0A1L1SQ32_A0A1L1SQ32_MOUSE__chr9_1_106284967_106285056_ENSMUST00000214540__II_2522705_REVERSED	|generic|tr_A0A1L1SRG3_A0A1L1SRG3_MOUSE__chr9_1_106284967_106285056_ENSMUST00000214540__II_3501171_REVERSED	|generic|tr_A0A1L1SR04_A0A1L1SR04_MOUSE__chr9_1_106284967_106285056_ENSMUST00000214540__II_3501173_REVERSED	|generic|sp_Q8JZX3-2_POC1A_MOUSE__chr9_1_106284967_106285056_ENSMUST00000214540_REVERSED	|generic|sp_Q8JZX3-3_POC1A_MOUSE__chr9_1_106284967_106285056_ENSMUST00000214540_REVERSED|
"""index: 726, intensity: 3344.0, mobility: 0.866"""	-0.314789	0.129976	0.634713	DSSYELIETSIPESPECLRD	generic|sp_Q8BGX7_SPIDR_MOUSE_REVERSED	|generic|sp_Q8BGX7-2_SPIDR_MOUSE_REVERSED|
"""index: 5096, intensity: 4303.0, mobility: 0.861"""	-0.315057	0.130272	0.635308	SFNSISYPPEPGSHNECLA	generic|sp_Q8VIM6_STRC_MOUSE__II_1001187_REVERSED	|generic|II_1001186_TX=10090_REVERSED	|generic|tr_Q3UMD0_Q3UMD0_MOUSE_REVERSED|
"""index: 8289, intensity: 5599.0, mobility: 1.089"""	-0.315173	0.130612	0.635564	QIYPVPYYQDFNIRFISPYPNEHYFTYGRHSIRFVQFKTIL	generic|sp_Q9Z180_SETBP_MOUSE_REVERSED|
"""index: 16479, intensity: 4194.0, mobility: 0.931"""	-0.31549	0.130863	0.636266	EWLIKHLEK	generic|IP_2451435_TX=10090_REVERSED|
"""index: 1423, intensity: 2578.0, mobility: 0.782"""	-0.315918	0.131203	0.637215	QYMVLEQRRVSSFF	generic|IP_954368_TX=10090_REVERSED|
"""index: 8427, intensity: 5905.0, mobility: 0.888"""	-0.315944	0.131231	0.637272	MVESDASPHQVG	generic|chr6_1_107569024_107569116_ENSMUST00000049285_REVERSED|
"""index: 2299, intensity: 7171.0, mobility: 0.893"""	-0.317212	0.131481	0.640078	FAEIAEQLMTS	generic|tr_A0A338P6N2_A0A338P6N2_MOUSE__chr8_-1_124679984_124680064_ENSMUST00000131633__II_860128_REVERSED	|generic|tr_Q3UMK4_Q3UMK4_MOUSE__chr8_-1_124679984_124680064_ENSMUST00000131633__II_860128_REVERSED|
"""index: 12453, intensity: 5800.0, mobility: 0.869"""	-0.317557	0.13173	0.640839	WLLSPAPLDFLFK	generic|IP_1067674_TX=10090_REVERSED|
"""index: 7870, intensity: 13682.0, mobility: 0.762"""	-0.317974	0.132069	0.64176	QFQDENIGIEKLYSELLK	generic|tr_Q99JR9_Q99JR9_MOUSE_REVERSED	|generic|tr_Q5SNY8_Q5SNY8_MOUSE_REVERSED	|generic|sp_Q8C6E0_CFA36_MOUSE_REVERSED|
"""index: 22098, intensity: 3551.0, mobility: 1.110"""	-0.318508	0.132408	0.642941	LWGPQNEERLGIKALHLRNVWSIKSLPNPTIFVVMFS	generic|tr_F6S3V7_F6S3V7_MOUSE__II_956894_REVERSED	|generic|tr_F6ZH54_F6ZH54_MOUSE__II_956882_REVERSED	|generic|sp_A2AWP8_ARGAL_MOUSE__II_956893_REVERSED	|generic|sp_A2AWP8-2_ARGAL_MOUSE__II_956893_REVERSED	|generic|sp_A2AWP8-3_ARGAL_MOUSE__II_956893_REVERSED	|generic|tr_A2AWP6_A2AWP6_MOUSE__II_956893_REVERSED	|generic|sp_A2AWP8-4_ARGAL_MOUSE__II_956893_REVERSED	|generic|sp_A2AWP8-5_ARGAL_MOUSE__II_956893_REVERSED|
"""index: 1147, intensity: 54219.0, mobility: 0.808"""	-0.318648	0.132657	0.643249	FAPTLTPMS	generic|tr_B9EKS2_B9EKS2_MOUSE__chr18_1_34828971_34829033_ENSMUST00000225195__II_3463446_REVERSED	|generic|sp_Q6ZPY7_KDM3B_MOUSE__chr18_1_34828971_34829033_ENSMUST00000225195__II_3463446_REVERSED	|generic|sp_Q6ZPY7-2_KDM3B_MOUSE_REVERSED	|generic|tr_A0A286YDJ6_A0A286YDJ6_MOUSE__chr18_1_34828971_34829033_ENSMUST00000225195_REVERSED|
"""index: 22979, intensity: 7366.0, mobility: 1.051"""	-0.318994	0.132995	0.644013	CYVNSYQLISVLTVVGYYLLNQIAIRVLNLEVDAEASIKQVHRF	generic|sp_Q9WUE4_NPRL2_MOUSE__chr9_1_107544383_107544481_ENSMUST00000195370__II_843812_REVERSED|
"""index: 18534, intensity: 2775.0, mobility: 1.088"""	-0.319013	0.133288	0.644054	IPISLANDCAPILSMH	generic|IP_3479244_TX=10090_REVERSED|
"""index: 6557, intensity: 48917.0, mobility: 1.039"""	-0.319174	0.133446	0.644409	HAADTRRPKCLLFDKISFTNYLCHKVVILLLDGFFYGMEHFS	generic|IP_972918_TX=10090_REVERSED|
"""index: 22969, intensity: 5112.0, mobility: 1.326"""	-0.319871	0.133739	0.645945	KVEQNKLSYILPNLMPTVASY	generic|tr_Q8VF93_Q8VF93_MOUSE_REVERSED	|generic|tr_A1L1B4_A1L1B4_MOUSE_REVERSED	|generic|tr_Q8VET6_Q8VET6_MOUSE_REVERSED|
"""index: 6997, intensity: 7909.0, mobility: 0.895"""	-0.320484	0.133986	0.647296	KQEQSGQHTK	generic|tr_B3F5L4_B3F5L4_MOUSE__II_3448751_REVERSED|
"""index: 22829, intensity: 9073.0, mobility: 1.323"""	-0.320744	0.134323	0.647869	FCRTETQLKL	generic|IP_974277_TX=10090_REVERSED|
"""index: 12690, intensity: 55964.0, mobility: 1.291"""	-0.320804	0.134661	0.648	VMRLVQQELLCHMLQLH	generic|IP_936109_TX=10090_REVERSED|
"""index: 6836, intensity: 3158.0, mobility: 0.826"""	-0.320833	0.134953	0.648065	WHKEWVLERTMVFC	generic|IP_966608_TX=10090_REVERSED|
"""index: 5806, intensity: 7425.0, mobility: 0.863"""	-0.320856	0.135199	0.648116	VCRNEVGKISSAVSSMNIINGSKQALM	generic|tr_G3UWD3_G3UWD3_MOUSE__II_975297_REVERSED	|generic|sp_Q8JZV9_BDH2_MOUSE__II_975297_REVERSED|
"""index: 16010, intensity: 4911.0, mobility: 0.786"""	-0.321412	0.13549	0.649338	YPRDRWCQRMLEYVEDDCNRPQEMRY	generic|II_961260_TX=10090_REVERSED	|generic|sp_Q06806_TIE1_MOUSE_REVERSED|
"""index: 3743, intensity: 2809.0, mobility: 1.091"""	-0.321448	0.135782	0.649416	YQIAFDIHQLVINMSEEDSQDYPL	generic|tr_F7CWA0_F7CWA0_MOUSE__II_936676_REVERSED	|generic|sp_Q9D3W4_GPN3_MOUSE__chr5_1_122381205_122381309_ENSMUST00000127608__II_936677_REVERSED|
"""index: 4423, intensity: 2604.0, mobility: 0.930"""	-0.32157	0.136119	0.649686	MHGAAELHDRLRGATVANGTHP	generic|sp_A4FUP9_GL1D1_MOUSE_REVERSED	|generic|sp_A4FUP9-2_GL1D1_MOUSE_REVERSED|
"""index: 18926, intensity: 27587.0, mobility: 1.072"""	-0.322088	0.136456	0.650824	FTQVSMTCMYVPLS	generic|IP_1094438_TX=10090_REVERSED|
"""index: 20727, intensity: 9984.0, mobility: 0.898"""	-0.322163	0.136792	0.65099	REILLFKLGSQH	generic|IP_871821_TX=10090_REVERSED|
"""index: 3985, intensity: 26609.0, mobility: 0.825"""	-0.322771	0.137129	0.652324	LRTPGPSPPSPDRSTGAAPE	generic|chr10_1_98915157_98968775_ENSMUST00000020107_REVERSED|
"""index: 1346, intensity: 2701.0, mobility: 0.851"""	-0.322925	0.137374	0.652663	VMSNVTPNVMFCMEKSTK	generic|IP_848982_TX=10090_REVERSED|
"""index: 13412, intensity: 2585.0, mobility: 1.033"""	-0.323502	0.137664	0.653927	ATSAGTSSSTLLGESPRVATAAHML	generic|chrX_1_73353917_73354216_ENSMUST00000114499__IP_834560_TX=10090_REVERSED|
"""index: 24925, intensity: 4293.0, mobility: 1.044"""	-0.32367	0.138001	0.654295	DKQKLSKTAAQKE	generic|tr_E9QPE7_E9QPE7_MOUSE_REVERSED	|generic|tr_A0A338P6K2_A0A338P6K2_MOUSE_REVERSED	|generic|sp_O08638_MYH11_MOUSE_REVERSED	|generic|sp_O08638-2_MYH11_MOUSE_REVERSED	|generic|tr_A0A2R8VHF9_A0A2R8VHF9_MOUSE_REVERSED	|generic|tr_Q69ZX3_Q69ZX3_MOUSE_REVERSED|
"""index: 24411, intensity: 3357.0, mobility: 1.281"""	-0.323779	0.138337	0.654536	KRGYGLEAGGTVLLELGTCFTAESALFVAAAAV	generic|tr_Q6P3D4_Q6P3D4_MOUSE__II_3498257_REVERSED	|generic|tr_E9Q3D4_E9Q3D4_MOUSE__II_3498257_REVERSED|
"""index: 10877, intensity: 3020.0, mobility: 1.119"""	-0.323857	0.138674	0.654705	ELSRRQEHFAAPSKLPPMIGQSVLEER	generic|sp_Q8K4J6_MRTFA_MOUSE_REVERSED	|generic|tr_D3YUI2_D3YUI2_MOUSE_REVERSED	|generic|tr_A0A5F8MQ33_A0A5F8MQ33_MOUSE_REVERSED	|generic|tr_Q3U1I6_Q3U1I6_MOUSE_REVERSED	|generic|tr_A0A668KL76_A0A668KL76_MOUSE_REVERSED|
"""index: 10891, intensity: 4375.0, mobility: 1.031"""	-0.323947	0.138917	0.654903	AVPFPMYPIAAR	generic|tr_A0A1B0GS08_A0A1B0GS08_MOUSE__II_3481038_REVERSED	|generic|tr_J3QP43_J3QP43_MOUSE_REVERSED	|generic|sp_Q0VBF8_STUM_MOUSE_REVERSED|
"""index: 22577, intensity: 29451.0, mobility: 0.962"""	-0.324111	0.139253	0.655261	KMVLLEVEMLCLLQIK	generic|tr_E9Q5I9_E9Q5I9_MOUSE__chr7_1_140882481_140882570_ENSMUST00000166889__II_876918_REVERSED|
"""index: 4369, intensity: 4128.0, mobility: 1.042"""	-0.324163	0.13959	0.655376	KGRHNKSTGSPMCFLIVKQWM	generic|IP_1105382_TX=10090_REVERSED|
"""index: 13693, intensity: 2792.0, mobility: 1.087"""	-0.324649	0.139926	0.65644	RKLMEELSLNPYY	generic|II_942428_TX=10090_REVERSED	|generic|sp_Q8R1Q9_RBSK_MOUSE_REVERSED|
"""index: 3769, intensity: 14113.0, mobility: 0.905"""	-0.324767	0.140215	0.656699	NMALMCLFFYMPQHLSPELKITAIVIS	generic|tr_E9Q564_E9Q564_MOUSE_REVERSED	|generic|tr_Q8VGY7_Q8VGY7_MOUSE_REVERSED|
"""index: 16216, intensity: 3628.0, mobility: 1.013"""	-0.325009	0.140551	0.657228	EHAWPLSAVLCSFGSDTLDLRTGGIEEKGKKR	generic|IP_1115412_TX=10090_REVERSED	|generic|IP_1115395_TX=10090_REVERSED|
"""index: 9820, intensity: 25861.0, mobility: 0.817"""	-0.325186	0.140793	0.657614	ATAELTEAELHLRTPLESLA	generic|IP_913819_TX=10090_REVERSED|
"""index: 6672, intensity: 3568.0, mobility: 0.786"""	-0.325986	0.141082	0.659364	SFIDWVQELVSDSH	generic|sp_Q08288_LYAR_MOUSE__chr5_1_38224727_38224801_ENSMUST00000202506_REVERSED	|generic|tr_A0A0J9YVD4_A0A0J9YVD4_MOUSE_REVERSED	|generic|tr_D3Z345_D3Z345_MOUSE__chr5_1_38224727_38224801_ENSMUST00000202506_REVERSED	|generic|tr_D3Z7N3_D3Z7N3_MOUSE__chr5_1_38224727_38224801_ENSMUST00000202506_REVERSED|
"""index: 25702, intensity: 4629.0, mobility: 1.416"""	-0.326896	0.141418	0.66135	KFIATILLPK	generic|IP_935670_TX=10090_REVERSED|
"""index: 16119, intensity: 3317.0, mobility: 1.045"""	-0.327	0.141753	0.661576	NESWTIITSTLQLFAILGDQEKQTI	generic|tr_Q6ZQG1_Q6ZQG1_MOUSE__II_917959_REVERSED	|generic|tr_Q6P9L5_Q6P9L5_MOUSE__II_917959_REVERSED	|generic|tr_A0A0J9YUD5_A0A0J9YUD5_MOUSE__II_917959_REVERSED	|generic|tr_B9EJ54_B9EJ54_MOUSE__II_917959_REVERSED	|generic|tr_Q6PDG0_Q6PDG0_MOUSE_REVERSED	|generic|tr_Q9D6C1_Q9D6C1_MOUSE_REVERSED|
"""index: 5217, intensity: 2801.0, mobility: 0.979"""	-0.327211	0.141994	0.662038	WVEISIANEPEK	generic|IP_1152975_TX=10090_REVERSED|
"""index: 3367, intensity: 17337.0, mobility: 0.894"""	-0.328003	0.142282	0.663763	KSIDNEVPKTIEQELLQFQSLQ	generic|tr_A0A0R4J212_A0A0R4J212_MOUSE_REVERSED	|generic|sp_O35177_CASL_MOUSE_REVERSED|
"""index: 4153, intensity: 3739.0, mobility: 0.816"""	-0.328338	0.142474	0.664493	GRPTAPGAPPPPTSVLPCGE	generic|IP_858268_TX=10090_REVERSED|
"""index: 728, intensity: 3453.0, mobility: 0.752"""	-0.32863	0.142809	0.665129	ASIAGAAKV	generic|tr_A0A0R4J0W9_A0A0R4J0W9_MOUSE__II_3504550_REVERSED	|generic|sp_Q6DIA2_EX3L4_MOUSE_REVERSED|
"""index: 10391, intensity: 2851.0, mobility: 0.830"""	-0.329223	0.143001	0.666419	QAASLQPK	generic|sp_P28359_HXD10_MOUSE_REVERSED|
"""index: 17991, intensity: 3110.0, mobility: 1.066"""	-0.330222	0.143048	0.668587	VVVMGFFVSSLILGQIDPSWSYVPNKVND	generic|sp_Q61983_NPT1_MOUSE_REVERSED	|generic|tr_Q91WV5_Q91WV5_MOUSE_REVERSED	|generic|tr_Q921B2_Q921B2_MOUSE_REVERSED|
"""index: 1322, intensity: 2709.0, mobility: 0.900"""	-0.330776	0.143239	0.66979	SNGFNVDYPEP	generic|tr_Q14AL4_Q14AL4_MOUSE_REVERSED	|generic|tr_Q0VEM9_Q0VEM9_MOUSE_REVERSED|
"""index: 20398, intensity: 3465.0, mobility: 0.960"""	-0.33125	0.143525	0.670816	LTRELKQNLE	generic|IP_3453896_TX=10090_REVERSED|
"""index: 18978, intensity: 2867.0, mobility: 0.907"""	-0.331613	0.143763	0.671603	SLSLYKSQNYALIWMHLL	generic|IP_826330_TX=10090_REVERSED|
"""index: 9940, intensity: 3014.0, mobility: 0.893"""	-0.331881	0.144048	0.672182	RLVNIEYKQQKFKE	generic|tr_Q3TH80_Q3TH80_MOUSE_REVERSED	|generic|tr_J3QQ13_J3QQ13_MOUSE_REVERSED	|generic|tr_K3W4R7_K3W4R7_MOUSE_REVERSED	|generic|sp_P50752_TNNT2_MOUSE_REVERSED	|generic|sp_P50752-4_TNNT2_MOUSE_REVERSED	|generic|sp_P50752-3_TNNT2_MOUSE_REVERSED	|generic|sp_P50752-2_TNNT2_MOUSE_REVERSED	|generic|tr_K3W4R6_K3W4R6_MOUSE_REVERSED	|generic|tr_Q6P3Z7_Q6P3Z7_MOUSE_REVERSED|
"""index: 15740, intensity: 3024.0, mobility: 1.067"""	-0.331963	0.144189	0.67236	QRSSVVSTVTYGLYAVHNKLEEPFEKLYSERHPIVKGASTEK	generic|tr_Q7TQC3_Q7TQC3_MOUSE_REVERSED|
"""index: 20419, intensity: 3606.0, mobility: 1.130"""	-0.332415	0.14433	0.673337	MLPLAQVPLLKLSLMVLCSACFFCLLFMCISPWC	generic|IP_1019848_TX=10090_REVERSED|
"""index: 7502, intensity: 40425.0, mobility: 1.154"""	-0.333141	0.144662	0.674906	RALHRREEARIFHNQQFIRELEQLQWWQFNYHLSRQ	generic|tr_Q2MDF8_Q2MDF8_MOUSE__II_836163_REVERSED	|generic|tr_Q9D3I8_Q9D3I8_MOUSE__II_838187_REVERSED	|generic|tr_Q2MDG0_Q2MDG0_MOUSE__II_836187_REVERSED	|generic|tr_Q9JI43_Q9JI43_MOUSE__II_838183_REVERSED	|generic|tr_Q504P9_Q504P9_MOUSE__II_836178_REVERSED	|generic|tr_Q2MDF7_Q2MDF7_MOUSE__II_836149_REVERSED	|generic|tr_Q2MDG1_Q2MDG1_MOUSE__II_836195_REVERSED	|generic|tr_B7ZWM1_B7ZWM1_MOUSE__II_838183_REVERSED	|generic|tr_B7ZWB1_B7ZWB1_MOUSE_REVERSED|
"""index: 12439, intensity: 3509.0, mobility: 0.852"""	-0.333239	0.144947	0.675118	SPIQALEPVQHVNL	generic|IP_972259_TX=10090_REVERSED|
"""index: 23600, intensity: 4446.0, mobility: 1.223"""	-0.333493	0.145231	0.675667	WRKWQGVAGLPYAPGRGK	generic|IP_1146646_TX=10090_REVERSED|
"""index: 8068, intensity: 6581.0, mobility: 1.110"""	-0.33361	0.145515	0.67592	MMPIRLPTRQDLSFSEQKRTQYRDFPHKCKAKFFIYNL	generic|tr_E9QLL8_E9QLL8_MOUSE_REVERSED	|generic|tr_Q3UEP8_Q3UEP8_MOUSE_REVERSED	|generic|tr_H3BJV3_H3BJV3_MOUSE_REVERSED	|generic|tr_E9QK54_E9QK54_MOUSE_REVERSED|
"""index: 18088, intensity: 5877.0, mobility: 0.901"""	-0.333942	0.14575	0.676635	NKMIRFVVE	generic|IP_2430912_TX=10090_REVERSED|
"""index: 12165, intensity: 5552.0, mobility: 0.978"""	-0.334247	0.145985	0.677293	EQVVYAVGCSGDKRDEFSIEAKSPGEVAIALGGAGAERTW	generic|tr_B9EKP5_B9EKP5_MOUSE__chrX_-1_74235106_74235261_ENSMUST00000144429__II_836555_REVERSED	|generic|tr_B7FAV1_B7FAV1_MOUSE__chrX_-1_74235106_74235261_ENSMUST00000144429__II_836536_REVERSED	|generic|sp_Q8BTM8_FLNA_MOUSE__chrX_-1_74235106_74235261_ENSMUST00000144429__II_836555_REVERSED	|generic|tr_B7FAU9_B7FAU9_MOUSE__chrX_-1_74235106_74235261_ENSMUST00000144429__II_836555_REVERSED	|generic|tr_Q6KAM8_Q6KAM8_MOUSE__chrX_-1_74235106_74235261_ENSMUST00000144429_REVERSED	|generic|tr_J3JS91_J3JS91_MOUSE_REVERSED|
"""index: 20682, intensity: 7455.0, mobility: 0.914"""	-0.334857	0.146317	0.678607	MYQSRMKFWFWFV	generic|IP_1027801_TX=10090_REVERSED|
"""index: 11274, intensity: 4460.0, mobility: 0.804"""	-0.33495	0.146649	0.678808	IMTGPKLK	generic|II_1139917_TX=10090_REVERSED	|generic|tr_Q3UGS1_Q3UGS1_MOUSE__chr11_1_4883734_4883775_ENSMUST00000136552_REVERSED	|generic|tr_Q5SVF7_Q5SVF7_MOUSE__chr11_1_4874018_4874107_ENSMUST00000136552_REVERSED|
"""index: 11971, intensity: 3400.0, mobility: 1.097"""	-0.334952	0.146932	0.678811	RSKPYPKNKCYRY	generic|tr_Q3THJ6_Q3THJ6_MOUSE__II_558247_REVERSED	|generic|tr_A0A1B0GXC3_A0A1B0GXC3_MOUSE__II_558247_REVERSED	|generic|sp_Q6ZWV3_RL10_MOUSE__II_558247_REVERSED	|generic|tr_I7HLV2_I7HLV2_MOUSE__II_558247_REVERSED	|generic|sp_P86048_RL10L_MOUSE__II_558247_REVERSED	|generic|tr_B7FAU6_B7FAU6_MOUSE__II_558247_REVERSED	|generic|II_836503_TX=10090_REVERSED	|generic|IP_836501_TX=10090_REVERSED	|generic|IP_855607_TX=10090_REVERSED	|generic|IP_3494808_TX=10090_REVERSED	|generic|IP_3504383_TX=10090_REVERSED	|generic|II_558236_TX=10090_REVERSED|
"""index: 18391, intensity: 4421.0, mobility: 1.072"""	-0.335177	0.147264	0.679297	QLHFFVYGLLRIVIMVMFFLYRFHRLWFK	generic|sp_Q80X59_TMC5B_MOUSE_REVERSED|
"""index: 3338, intensity: 2626.0, mobility: 0.963"""	-0.33528	0.147595	0.679518	CSYQVFSYWT	generic|IP_1028537_TX=10090_REVERSED|
"""index: 14501, intensity: 3428.0, mobility: 0.873"""	-0.335386	0.147927	0.679745	DPDVLKFDF	generic|tr_A0A0R4J0N7_A0A0R4J0N7_MOUSE_REVERSED	|generic|sp_O88962_CP8B1_MOUSE_REVERSED|
"""index: 1650, intensity: 2555.0, mobility: 1.022"""	-0.335419	0.148259	0.679816	TVIVPSNVSHHFRIQHLNL	generic|IP_1126811_TX=10090_REVERSED|
"""index: 14247, intensity: 3732.0, mobility: 0.996"""	-0.335702	0.14859	0.680426	PVFDSLQLTLPKDCGPRILAGDV	generic|IP_1053142_TX=10090_REVERSED|
"""index: 12243, intensity: 4309.0, mobility: 0.984"""	-0.335825	0.148873	0.680688	RYFQLMFGTILM	generic|sp_Q925N2_SFXN2_MOUSE_REVERSED	|generic|tr_A0A494B9V3_A0A494B9V3_MOUSE_REVERSED|
"""index: 1713, intensity: 3382.0, mobility: 0.905"""	-0.336001	0.149204	0.681067	AWHLCTFGTIFDRKSLLGPECTLLGELSDW	generic|sp_Q8C0J6_SWAHC_MOUSE_REVERSED|
"""index: 651, intensity: 2743.0, mobility: 0.846"""	-0.336024	0.149486	0.681116	FAEDMLLQE	generic|tr_Q3U0N4_Q3U0N4_MOUSE__II_3506082_REVERSED	|generic|sp_Q6PDZ2_TAF1C_MOUSE__II_3506082_REVERSED	|generic|II_3506083_TX=10090_REVERSED|
"""index: 10164, intensity: 5196.0, mobility: 1.130"""	-0.336358	0.149818	0.681833	EADVKVVAYYPLNVFVPANDNQDEVTVKVV	generic|tr_Q9QXA3_Q9QXA3_MOUSE_REVERSED	|generic|tr_A0A1L1SQU7_A0A1L1SQU7_MOUSE_REVERSED	|generic|tr_A0A087WRT4_A0A087WRT4_MOUSE_REVERSED	|generic|tr_F2Z4A3_F2Z4A3_MOUSE_REVERSED|
"""index: 3615, intensity: 2819.0, mobility: 1.001"""	-0.336466	0.150099	0.682065	VPLDKYQMFYQ	generic|tr_Q8K233_Q8K233_MOUSE__II_1127848_REVERSED	|generic|tr_F6QCP8_F6QCP8_MOUSE__II_1127848_REVERSED	|generic|tr_Q5XK22_Q5XK22_MOUSE__II_1127848_REVERSED	|generic|sp_P09470_ACE_MOUSE_REVERSED	|generic|sp_P09470-2_ACE_MOUSE_REVERSED	|generic|tr_Q3U3Q7_Q3U3Q7_MOUSE_REVERSED|
"""index: 14239, intensity: 4851.0, mobility: 0.879"""	-0.336802	0.150232	0.682787	MRKMDKIR	generic|chr9_-1_22449803_22449859_ENSMUST00000215715_REVERSED|
"""index: 1508, intensity: 2880.0, mobility: 0.817"""	-0.337616	0.150463	0.684532	INNRTAAQQAHWWA	generic|IP_879652_TX=10090_REVERSED|
"""index: 3297, intensity: 7816.0, mobility: 0.880"""	-0.338041	0.150794	0.685442	QLTWCHSDGHHLPEM	generic|chr8_-1_69619318_69619368_ENSMUST00000121886_REVERSED|
"""index: 2837, intensity: 2624.0, mobility: 1.202"""	-0.338235	0.151074	0.685857	NDQKPSHYSGPVMYMFVAA	generic|tr_Q7TRY2_Q7TRY2_MOUSE_REVERSED	|generic|tr_B2RWR7_B2RWR7_MOUSE_REVERSED|
"""index: 22515, intensity: 8662.0, mobility: 0.833"""	-0.338445	0.151355	0.686307	CRMLLMQRVLKIK	generic|IP_3478141_TX=10090_REVERSED|
"""index: 12008, intensity: 2870.0, mobility: 1.000"""	-0.338611	0.151635	0.686662	FKMFESNKIASY	generic|IP_830754_TX=10090_REVERSED	|generic|IP_1043866_TX=10090_REVERSED	|generic|IP_3457771_TX=10090_REVERSED|
"""index: 1279, intensity: 2687.0, mobility: 0.896"""	-0.338646	0.151966	0.686736	MWWKRMKMWLLWCLTIKSQAESAYCRR	generic|chr17_-1_78935950_78936936_ENSMUST00000024885__IP_1064276_TX=10090_REVERSED|
"""index: 12741, intensity: 50657.0, mobility: 0.916"""	-0.338661	0.152195	0.686768	QSADLGAVPPAQVMPQLQQQ	generic|sp_P56477_IRF5_MOUSE_REVERSED	|generic|tr_B2CC69_B2CC69_MOUSE_REVERSED|
"""index: 12181, intensity: 6080.0, mobility: 0.874"""	-0.339171	0.152475	0.687858	YRYQTVTLVARSDSGFGPLHQN	generic|II_848323_TX=10090_REVERSED|
"""index: 1349, intensity: 3474.0, mobility: 0.799"""	-0.339571	0.152755	0.688712	AKQTDRVESLDGPI	generic|sp_Q9QYE0_PLAG1_MOUSE_REVERSED|
"""index: 22628, intensity: 11496.0, mobility: 0.953"""	-0.340147	0.152984	0.689939	QKRFHNLLQQLVKMKGSYKPDSL	generic|tr_A0A589M209_A0A589M209_MOUSE__chr13_1_63834743_63834793_ENSMUST00000095724__II_3474116_REVERSED	|generic|sp_Q9JIM3_ER6L2_MOUSE__chr13_1_63834743_63834793_ENSMUST00000095724__II_1105754_REVERSED	|generic|sp_Q9JIM3-2_ER6L2_MOUSE__chr13_1_63834743_63834793_ENSMUST00000095724__II_1105754_REVERSED	|generic|sp_Q9JIM3-3_ER6L2_MOUSE__chr13_1_63834743_63834793_ENSMUST00000095724__II_1105757_REVERSED|
"""index: 4814, intensity: 6007.0, mobility: 1.000"""	-0.34071	0.153263	0.69114	YPVCRFAVGLGDREPLPPVKEM	generic|IP_1098364_TX=10090_REVERSED|
"""index: 25048, intensity: 10695.0, mobility: 1.163"""	-0.340823	0.153491	0.69138	KVGHTAMVARLNDGEVLLKFKEKGSQ	generic|tr_B2RXC6_B2RXC6_MOUSE__chr14_-1_24452187_24452324_ENSMUST00000223718__II_3478365_REVERSED	|generic|II_3478364_TX=10090_REVERSED|
"""index: 20161, intensity: 2874.0, mobility: 1.019"""	-0.341052	0.153821	0.691867	FFKIYLQQFEE	generic|sp_Q8BGZ1_HPCL4_MOUSE_REVERSED	|generic|tr_F2Z3Z1_F2Z3Z1_MOUSE_REVERSED|
"""index: 24155, intensity: 15371.0, mobility: 1.010"""	-0.34111	0.15415	0.69199	KYKEAEQVMRE	generic|tr_Q3ULM1_Q3ULM1_MOUSE__II_854160_REVERSED	|generic|tr_Q504P4_Q504P4_MOUSE__II_854160_REVERSED	|generic|tr_Q3TZJ3_Q3TZJ3_MOUSE__II_854160_REVERSED	|generic|tr_Q3TEK2_Q3TEK2_MOUSE__II_854160_REVERSED	|generic|tr_Q3TF16_Q3TF16_MOUSE__II_854160_REVERSED	|generic|tr_Q3KQJ4_Q3KQJ4_MOUSE__II_854160_REVERSED	|generic|tr_Q3UBA6_Q3UBA6_MOUSE__II_854160_REVERSED	|generic|tr_Q3U9L2_Q3U9L2_MOUSE__II_854160_REVERSED	|generic|tr_Q3UXU1_Q3UXU1_MOUSE__II_854160_REVERSED	|generic|tr_Q3UBR0_Q3UBR0_MOUSE__II_854160_REVERSED	|generic|tr_Q3TH56_Q3TH56_MOUSE__II_854160_REVERSED	|generic|tr_Q3TH04_Q3TH04_MOUSE__II_854160_REVERSED	|generic|tr_Q3TQ13_Q3TQ13_MOUSE__II_854160_REVERSED	|generic|sp_P63017_HSP7C_MOUSE__II_854160_REVERSED	|generic|tr_Q3TRH3_Q3TRH3_MOUSE__II_854160_REVERSED	|generic|IP_3494333_TX=10090_REVERSED	|generic|tr_Q3UDS0_Q3UDS0_MOUSE_REVERSED|
"""index: 2641, intensity: 2746.0, mobility: 1.203"""	-0.341154	0.15448	0.692084	ANAAPSDDKVMSEPGSPSHPM	generic|tr_Q8C308_Q8C308_MOUSE_REVERSED|
"""index: 12342, intensity: 22561.0, mobility: 0.906"""	-0.341164	0.154656	0.692105	EMLNLVMFR	generic|IP_839424_TX=10090_REVERSED|
"""index: 5607, intensity: 4936.0, mobility: 0.969"""	-0.341642	0.154934	0.693121	MNIVLDNSLIDL	generic|sp_Q9QXD6_F16P1_MOUSE_REVERSED	|generic|tr_Q9JHT8_Q9JHT8_MOUSE_REVERSED	|generic|tr_Q9JHT7_Q9JHT7_MOUSE_REVERSED|
"""index: 10842, intensity: 3041.0, mobility: 1.064"""	-0.341741	0.155263	0.693332	FKYGNVLLHYIYHASFCYSR	generic|tr_Q8CCV2_Q8CCV2_MOUSE_REVERSED	|generic|tr_Q3TDX3_Q3TDX3_MOUSE_REVERSED	|generic|tr_Q3TC04_Q3TC04_MOUSE_REVERSED	|generic|tr_Q8BFW6_Q8BFW6_MOUSE_REVERSED|
"""index: 11522, intensity: 3170.0, mobility: 1.028"""	-0.341769	0.155592	0.693393	PATRQVGRQSQICSTRLSH	generic|IP_942652_TX=10090_REVERSED|
"""index: 23606, intensity: 5354.0, mobility: 1.269"""	-0.341899	0.155921	0.693667	KRMVLYDGCDDEIPLFIEP	generic|sp_Q9JJS0_SCUB2_MOUSE__II_882621_REVERSED	|generic|tr_D3YVM9_D3YVM9_MOUSE__II_882621_REVERSED|
"""index: 7819, intensity: 4466.0, mobility: 0.941"""	-0.34193	0.156199	0.693735	PPSFVLCFFFHPLFASPSLAISIFFCLWGD	generic|IP_881326_TX=10090_REVERSED|
"""index: 8441, intensity: 4602.0, mobility: 0.967"""	-0.341999	0.156527	0.693881	SCQSLAPLLASFQFDVICCSVLEL	generic|tr_L7N1Y3_L7N1Y3_MOUSE__II_3503431_REVERSED	|generic|tr_A0A1Y7VJ51_A0A1Y7VJ51_MOUSE_REVERSED	|generic|tr_Q3UTB0_Q3UTB0_MOUSE_REVERSED|
"""index: 3661, intensity: 3336.0, mobility: 0.967"""	-0.342102	0.156721	0.6941	EIMPPPPPPFAG	generic|tr_A0A0N4SUX7_A0A0N4SUX7_MOUSE__II_916916_REVERSED	|generic|tr_A0A0N4SVD2_A0A0N4SVD2_MOUSE__II_916916_REVERSED	|generic|tr_Q8CBM0_Q8CBM0_MOUSE__chr6_1_42357867_42357956_ENSMUST00000203290__II_916911_REVERSED	|generic|sp_Q62523_ZYX_MOUSE__chr6_1_42357867_42357956_ENSMUST00000203290__II_916911_REVERSED	|generic|tr_Q7TQE2_Q7TQE2_MOUSE__chr6_1_42357867_42357956_ENSMUST00000203290__II_916911_REVERSED	|generic|tr_Q3TCR9_Q3TCR9_MOUSE__chr6_1_42357867_42357956_ENSMUST00000203290__II_916911_REVERSED	|generic|tr_Q8CD55_Q8CD55_MOUSE__chr6_1_42357867_42357956_ENSMUST00000203290__II_916911_REVERSED	|generic|tr_A0A0N4SVP4_A0A0N4SVP4_MOUSE_REVERSED|
"""index: 11715, intensity: 5798.0, mobility: 1.096"""	-0.34225	0.156721	0.694414	VQWYPLSGFAPSPDLSGRGWVSLQ	generic|IP_1081495_TX=10090_REVERSED|
"""index: 14259, intensity: 3598.0, mobility: 0.972"""	-0.343425	0.157049	0.696905	VGCVKGNSSAPIKVDLFNNSEFK	generic|sp_O88799_ZAN_MOUSE_REVERSED	|generic|tr_Q99ND0_Q99ND0_MOUSE_REVERSED	|generic|tr_E9PWQ7_E9PWQ7_MOUSE_REVERSED|
"""index: 23233, intensity: 6601.0, mobility: 1.017"""	-0.343771	0.157377	0.697637	WLILLGCNGERL	generic|IP_913890_TX=10090_REVERSED|
"""index: 1024, intensity: 2526.0, mobility: 0.985"""	-0.343802	0.157705	0.697702	MVAQQQMRERQ	generic|tr_Q3UKG7_Q3UKG7_MOUSE__chr17_1_47789701_47789814_ENSMUST00000140715__II_1063144_REVERSED	|generic|sp_Q9R210_TFEB_MOUSE__chr17_1_47789701_47789814_ENSMUST00000140715__II_1063144_REVERSED	|generic|tr_Q6P203_Q6P203_MOUSE__chr17_1_47789701_47789814_ENSMUST00000140715__II_1063144_REVERSED	|generic|tr_Q3U327_Q3U327_MOUSE__chr17_1_47789701_47789814_ENSMUST00000140715__II_1063144_REVERSED	|generic|tr_D3Z219_D3Z219_MOUSE_REVERSED	|generic|tr_D3YZM7_D3YZM7_MOUSE_REVERSED	|generic|tr_D3Z6Q7_D3Z6Q7_MOUSE_REVERSED	|generic|tr_E9PXZ1_E9PXZ1_MOUSE_REVERSED	|generic|tr_E9PWJ9_E9PWJ9_MOUSE_REVERSED	|generic|tr_Q8C5F1_Q8C5F1_MOUSE_REVERSED	|generic|tr_D3Z782_D3Z782_MOUSE_REVERSED	|generic|tr_D3Z1X9_D3Z1X9_MOUSE_REVERSED|
"""index: 3364, intensity: 3420.0, mobility: 0.852"""	-0.343841	0.157981	0.697785	EMAEMKEAR	generic|tr_Q768S5_Q768S5_MOUSE_REVERSED	|generic|sp_P47708_RP3A_MOUSE_REVERSED|
"""index: 4690, intensity: 16666.0, mobility: 1.148"""	-0.344032	0.158257	0.69819	TAWVHHGRTMLRGRHPLMSPERSGAMFPVW	generic|IP_1147465_TX=10090_REVERSED|
"""index: 1966, intensity: 2536.0, mobility: 0.874"""	-0.344275	0.158585	0.698702	QIPHYFATR	generic|IP_2434080_TX=10090_REVERSED|
"""index: 8264, intensity: 3069.0, mobility: 0.875"""	-0.344497	0.158912	0.699172	NLLNREMIP	generic|IP_3476966_TX=10090_REVERSED|
"""index: 592, intensity: 3405.0, mobility: 0.841"""	-0.344837	0.159136	0.69989	LSTFIKGSDKNWMKVIRSDASL	generic|tr_Q3UFZ4_Q3UFZ4_MOUSE_REVERSED	|generic|tr_Q3TUB5_Q3TUB5_MOUSE_REVERSED	|generic|tr_Q3TPG4_Q3TPG4_MOUSE_REVERSED|
"""index: 3923, intensity: 3432.0, mobility: 0.979"""	-0.345649	0.159411	0.701602	GWLMFGGLWNLF	generic|IP_922051_TX=10090_REVERSED|
"""index: 22670, intensity: 10449.0, mobility: 0.904"""	-0.345786	0.159738	0.701891	PSMDLQHKTVQTTGVR	generic|tr_H3BJ55_H3BJ55_MOUSE__II_896213_REVERSED|
"""index: 19833, intensity: 13442.0, mobility: 1.007"""	-0.345808	0.160065	0.701937	FLVVPLMVAVNR	generic|tr_E9Q554_E9Q554_MOUSE_REVERSED	|generic|tr_Q8VGZ5_Q8VGZ5_MOUSE_REVERSED|
"""index: 2983, intensity: 2663.0, mobility: 1.070"""	-0.345971	0.16034	0.702281	ENFAEIATRKMQIEQSTRTYEEY	generic|tr_Q80UI5_Q80UI5_MOUSE__chr13_-1_101690477_101690581_ENSMUST00000190171__II_1103483_REVERSED	|generic|tr_Q3TST3_Q3TST3_MOUSE_REVERSED	|generic|tr_A0A1L1ST33_A0A1L1ST33_MOUSE_REVERSED	|generic|tr_A0A087WQM2_A0A087WQM2_MOUSE_REVERSED	|generic|tr_B1AUG0_B1AUG0_MOUSE_REVERSED	|generic|sp_P26450_P85A_MOUSE__chr13_-1_101701707_101701883_ENSMUST00000185701_REVERSED	|generic|tr_P70304_P70304_MOUSE__chr13_-1_101701707_101701883_ENSMUST00000185701_REVERSED	|generic|sp_Q64143_P55G_MOUSE_REVERSED|
"""index: 9143, intensity: 4696.0, mobility: 0.866"""	-0.346641	0.16051	0.703691	IEEYHNMLKERES	generic|sp_Q6P1E8_EFCB6_MOUSE__chr15_-1_83867049_83867171_ENSMUST00000143592_REVERSED	|generic|sp_Q6P1E8-3_EFCB6_MOUSE__chr15_-1_83867049_83867171_ENSMUST00000143592_REVERSED	|generic|sp_Q6P1E8-4_EFCB6_MOUSE__chr15_-1_83867049_83867171_ENSMUST00000143592_REVERSED|
"""index: 1615, intensity: 4254.0, mobility: 1.046"""	-0.346897	0.160784	0.704229	NISVQPAERVLLWTTARTVG	generic|sp_A2AJ76_HMCN2_MOUSE__II_1011788_REVERSED	|generic|tr_A0A2I3BRN3_A0A2I3BRN3_MOUSE_REVERSED|
"""index: 3862, intensity: 4833.0, mobility: 0.799"""	-0.347596	0.161058	0.705698	LHCASTPLTAKSPSPV	generic|IP_945517_TX=10090_REVERSED|
"""index: 5669, intensity: 3954.0, mobility: 0.900"""	-0.347675	0.161385	0.705862	WFYKMIGMI	generic|IP_3498706_TX=10090_REVERSED|
"""index: 2744, intensity: 3252.0, mobility: 0.786"""	-0.347783	0.161712	0.706089	IMALVYVG	generic|tr_Q7TR39_Q7TR39_MOUSE__II_3496875_REVERSED	|generic|tr_Q8VFR2_Q8VFR2_MOUSE__II_3496875_REVERSED|
"""index: 632, intensity: 6555.0, mobility: 0.799"""	-0.348178	0.161933	0.706918	CLINNRTRTFTS	generic|II_1141440_TX=10090_REVERSED|
"""index: 7470, intensity: 5082.0, mobility: 0.992"""	-0.348386	0.162259	0.707354	GKPSMMELHVGGMLEKTGPAEPRSHSSVSLPGPYDSARRSFLLNIH	generic|tr_A2ATL0_A2ATL0_MOUSE__chr2_1_3226268_3226510_ENSMUST00000091505_REVERSED	|generic|tr_A2ATK9_A2ATK9_MOUSE__chr2_1_3226268_3226510_ENSMUST00000091505_REVERSED	|generic|tr_A2ATL1_A2ATL1_MOUSE__chr2_1_3226268_3226510_ENSMUST00000091505_REVERSED|
"""index: 21712, intensity: 5141.0, mobility: 0.999"""	-0.349025	0.16248	0.708692	FTRFRTQLEELSYTVSFIKRRYYKSEGLLLNVEPVLV	generic|tr_Q6NSR5_Q6NSR5_MOUSE__chr1_1_88216218_88216361_ENSMUST00000126203__II_1031858_REVERSED	|generic|sp_Q64435_UD16_MOUSE__chr1_1_88216218_88216361_ENSMUST00000126203__II_1031858_REVERSED	|generic|II_1031845_TX=10090_REVERSED|
"""index: 12253, intensity: 3817.0, mobility: 1.046"""	-0.349405	0.162753	0.709487	EWLLPLMSSFSYYLFPLRYN	generic|IP_1003178_TX=10090_REVERSED|
"""index: 16367, intensity: 2682.0, mobility: 1.087"""	-0.349994	0.163079	0.710716	YIKDCNNVFCVRVNITMLHQYRISGMN	generic|chr6_1_65096080_65096214_ENSMUST00000204620__II_919810_TX=10090_REVERSED|
"""index: 4657, intensity: 4763.0, mobility: 0.987"""	-0.350439	0.163405	0.711644	TLSEENMPKDQVPVKPHEGDD	generic|sp_D0VYS2_HSF3_MOUSE__II_832234_REVERSED	|generic|tr_E9QNK9_E9QNK9_MOUSE__II_832234_REVERSED	|generic|sp_D0VYS2-2_HSF3_MOUSE_REVERSED	|generic|tr_Q8BL67_Q8BL67_MOUSE_REVERSED	|generic|tr_A0A0R4J251_A0A0R4J251_MOUSE_REVERSED|
"""index: 3443, intensity: 7193.0, mobility: 0.861"""	-0.350916	0.163625	0.712639	SFEAKITEET	generic|tr_S4R2P5_S4R2P5_MOUSE_REVERSED	|generic|sp_P86049_RBM46_MOUSE_REVERSED	|generic|tr_S4R1Y9_S4R1Y9_MOUSE_REVERSED|
"""index: 8182, intensity: 4647.0, mobility: 0.864"""	-0.35117	0.163844	0.713167	MKLLEEQAANIEKLL	generic|tr_F7CB97_F7CB97_MOUSE__chr5_-1_123590789_123590845_ENSMUST00000125340_REVERSED|
"""index: 14060, intensity: 3119.0, mobility: 1.049"""	-0.351434	0.164116	0.713716	FKYGNVLLHYIYHASFCYSR	generic|tr_Q8CCV2_Q8CCV2_MOUSE_REVERSED	|generic|tr_Q3TDX3_Q3TDX3_MOUSE_REVERSED	|generic|tr_Q3TC04_Q3TC04_MOUSE_REVERSED	|generic|tr_Q8BFW6_Q8BFW6_MOUSE_REVERSED|
"""index: 3331, intensity: 3261.0, mobility: 0.894"""	-0.351571	0.164442	0.714001	APLSYSTLYR	generic|sp_O70361_PER3_MOUSE__II_951925_REVERSED	|generic|II_951933_TX=10090_REVERSED	|generic|tr_O89119_O89119_MOUSE_REVERSED	|generic|tr_B9EIT7_B9EIT7_MOUSE_REVERSED	|generic|tr_Q69ZA5_Q69ZA5_MOUSE_REVERSED|
"""index: 5109, intensity: 4167.0, mobility: 1.070"""	-0.35159	0.164767	0.714041	QDAEKQLGRNLEDIRQQLKKRRQEPPLHSFDELAPGMKMS	generic|tr_E9PUI5_E9PUI5_MOUSE__chr3_-1_122549152_122549238_ENSMUST00000197342__II_976592_REVERSED	|generic|tr_A0A0G2JFM9_A0A0G2JFM9_MOUSE__chr3_-1_122549152_122549238_ENSMUST00000197342__II_976592_REVERSED|
"""index: 7706, intensity: 4701.0, mobility: 1.082"""	-0.351598	0.164985	0.714058	HDMHYRKFSISYPVGLSLNAFMGFWRNWLAKHHGFPFNHSI	generic|tr_F6S3U4_F6S3U4_MOUSE__II_1028766_REVERSED	|generic|sp_O09005_DEGS1_MOUSE_REVERSED|
"""index: 22084, intensity: 4150.0, mobility: 1.261"""	-0.352088	0.165311	0.715077	IDKRAKMVADLKGSVMISL	generic|tr_Q8BX68_Q8BX68_MOUSE__II_1030914_REVERSED	|generic|tr_A0A087WS92_A0A087WS92_MOUSE__II_1030914_REVERSED	|generic|tr_Q3V1M8_Q3V1M8_MOUSE_REVERSED	|generic|sp_Q8VDJ3_VIGLN_MOUSE_REVERSED	|generic|tr_A0A087WP83_A0A087WP83_MOUSE_REVERSED|
"""index: 12340, intensity: 6392.0, mobility: 1.088"""	-0.35224	0.165636	0.715392	DDVVPQTKEEELMPHFINTMIKMLEEDTLQGFFVRL	generic|tr_A0A286YD45_A0A286YD45_MOUSE_REVERSED	|generic|tr_Q9CQC0_Q9CQC0_MOUSE_REVERSED	|generic|tr_Q9D2U1_Q9D2U1_MOUSE_REVERSED|
"""index: 11023, intensity: 4921.0, mobility: 1.138"""	-0.352654	0.165908	0.716251	MFGVQPSTLLSTKLGCYRILYHSIVTDFY	generic|tr_Q9DCP4_Q9DCP4_MOUSE_REVERSED|
"""index: 26249, intensity: 2838.0, mobility: 1.143"""	-0.352871	0.165963	0.716701	QIKSIQHYLHAVYVASPITVTNDEDVDREQRQLEEEMERLE	generic|sp_Q9D083_SPC24_MOUSE__chr9_-1_21757286_21757378_ENSMUST00000213665__II_3455507_REVERSED	|generic|tr_Q14BA9_Q14BA9_MOUSE__chr9_-1_21757286_21757378_ENSMUST00000213665__II_3455507_REVERSED|
"""index: 7944, intensity: 13596.0, mobility: 1.008"""	-0.353841	0.166288	0.718709	YLTRMLPMWGSMSRPRELL	generic|IP_903781_TX=10090_REVERSED|
"""index: 17395, intensity: 5251.0, mobility: 0.928"""	-0.354043	0.166504	0.719127	EEVNELDKFK	generic|sp_Q6PFE3_RA54B_MOUSE_REVERSED|
"""index: 9126, intensity: 20052.0, mobility: 0.978"""	-0.354227	0.166775	0.719508	LARPLPPSPSTTTTSSLHPGSNIPGGCSPIRLRSCISSRPLS	generic|chr9_1_110251084_110256224_ENSMUST00000035058_REVERSED|
"""index: 20162, intensity: 3394.0, mobility: 0.963"""	-0.354447	0.166883	0.719962	NKAWRSGSLR	generic|chr9_-1_49543107_49545191_ENSMUST00000193547__IP_850539_TX=10090_REVERSED	|generic|chr9_-1_49544600_49544800_ENSMUST00000193547_REVERSED|
"""index: 13098, intensity: 3400.0, mobility: 1.018"""	-0.355212	0.167207	0.721542	VELFAILSYQYM	generic|tr_D3YYQ8_D3YYQ8_MOUSE__chr6_1_58663645_58663677_ENSMUST00000143752__II_930764_REVERSED	|generic|tr_F7ABZ6_F7ABZ6_MOUSE__chr6_1_58663645_58663677_ENSMUST00000143752__II_930764_REVERSED	|generic|II_930762_TX=10090_REVERSED|
"""index: 3577, intensity: 167380.0, mobility: 0.870"""	-0.35525	0.167531	0.72162	FEGSRLTSLYKRNLFSDSSLPNVWDPV	generic|IP_3454586_TX=10090_REVERSED|
"""index: 13932, intensity: 20402.0, mobility: 1.007"""	-0.355311	0.167855	0.721746	SKSTLIAKTRQP	generic|IP_2450151_TX=10090_REVERSED|
"""index: 16282, intensity: 2817.0, mobility: 1.083"""	-0.355381	0.168179	0.72189	TQNRGMMDYREKDVVIFLEVYR	generic|tr_Q3U1W3_Q3U1W3_MOUSE_REVERSED	|generic|tr_A0A140LHU0_A0A140LHU0_MOUSE_REVERSED	|generic|tr_Q3UG15_Q3UG15_MOUSE_REVERSED	|generic|sp_Q61072_ADAM9_MOUSE_REVERSED	|generic|tr_E9Q638_E9Q638_MOUSE_REVERSED|
"""index: 17513, intensity: 2901.0, mobility: 0.739"""	-0.355455	0.168503	0.722043	EGSTSSSD	generic|sp_Q9CWV4_MAGBG_MOUSE_REVERSED|
"""index: 2804, intensity: 3214.0, mobility: 0.975"""	-0.355515	0.168718	0.722166	MVLKMYLRSNP	generic|sp_Q3U7R1_ESYT1_MOUSE__chr12_1_116334225_116334260_ENSMUST00000220720__II_3465874_REVERSED	|generic|tr_A0A1W2P784_A0A1W2P784_MOUSE__II_3465875_REVERSED	|generic|sp_Q3U7R1-2_ESYT1_MOUSE__chr12_1_116334225_116334260_ENSMUST00000220720_REVERSED|
"""index: 8667, intensity: 3422.0, mobility: 1.051"""	-0.356095	0.169041	0.723361	EPMRHKNLVLFSRVMEKTYEHRFFFQSLIIKGTGSFNFFF	generic|IP_838717_TX=10090_REVERSED|
"""index: 14559, intensity: 4030.0, mobility: 0.848"""	-0.356271	0.169365	0.723722	PSLYFHKWVASRRR	generic|sp_Q80WQ9_ZBED4_MOUSE__IP_875871_REVERSED	|generic|IP_1018142_TX=10090_REVERSED	|generic|IP_3504898_TX=10090_REVERSED|
"""index: 881, intensity: 3818.0, mobility: 0.814"""	-0.35652	0.169579	0.724234	QPLALGLPDPSYPLT	generic|IP_852148_TX=10090_REVERSED|
"""index: 23022, intensity: 7884.0, mobility: 1.203"""	-0.356734	0.169738	0.724672	PCSTLILSQGPGTWGEFDQKKWIHKME	generic|IP_2444658_TX=10090_REVERSED|
"""index: 16426, intensity: 2701.0, mobility: 1.040"""	-0.356915	0.170006	0.725045	LMPSSELGGRQWIG	generic|IP_856518_TX=10090_REVERSED	|generic|IP_856529_TX=10090_REVERSED|
"""index: 10419, intensity: 6027.0, mobility: 0.975"""	-0.357083	0.17033	0.725389	EEHFKAAVYDLLEMQHEGCLTHSLQTKGTRF	generic|tr_Q8C610_Q8C610_MOUSE__II_3444873_REVERSED|
"""index: 22572, intensity: 14859.0, mobility: 0.852"""	-0.357201	0.170653	0.725631	PMEKKLNPFKEGIIKN	generic|IP_3504028_TX=10090_REVERSED|
"""index: 22353, intensity: 3350.0, mobility: 0.976"""	-0.357337	0.170976	0.725911	FADELQKEPKKTQKHKAQK	generic|IP_926831_TX=10090_REVERSED|
"""index: 8950, intensity: 21640.0, mobility: 0.914"""	-0.357423	0.171299	0.726088	LSSDLYSIVAYLNGFQGL	generic|IP_1151971_TX=10090_REVERSED|
"""index: 14078, intensity: 4164.0, mobility: 0.938"""	-0.357461	0.171512	0.726165	FVQYFQERL	generic|IP_3462186_TX=10090_REVERSED|
"""index: 20409, intensity: 2937.0, mobility: 0.870"""	-0.357947	0.171724	0.727161	KSQVQIQVTNKV	generic|tr_Q8BJ38_Q8BJ38_MOUSE__IP_954027_REVERSED|
"""index: 22669, intensity: 9729.0, mobility: 0.994"""	-0.358	0.172046	0.72727	IFKSITLLTHL	generic|IP_927115_TX=10090_REVERSED|
"""index: 25149, intensity: 2523.0, mobility: 0.949"""	-0.358137	0.172314	0.727551	FTELLILIQS	generic|IP_1053811_TX=10090_REVERSED|
"""index: 5412, intensity: 3657.0, mobility: 1.013"""	-0.358537	0.172581	0.728368	FDLLPISAHNNTHLIMQNHK	generic|IP_1021482_TX=10090_REVERSED|
"""index: 24672, intensity: 2683.0, mobility: 0.958"""	-0.358786	0.172903	0.728877	FPPPMTLLPVK	generic|chr11_-1_3358114_3358158_ENSMUST00000101640_REVERSED|
"""index: 1209, intensity: 21014.0, mobility: 0.863"""	-0.358787	0.172947	0.72888	GLGHPFNWIYFIDYE	generic|tr_E9Q0E7_E9Q0E7_MOUSE__II_3461367_REVERSED	|generic|II_3461383_TX=10090_REVERSED	|generic|tr_A0A3Q4L389_A0A3Q4L389_MOUSE_REVERSED|
"""index: 11862, intensity: 4490.0, mobility: 0.936"""	-0.359421	0.173269	0.730174	HFLDCGPGIHPP	generic|IP_901214_TX=10090_REVERSED|
"""index: 5921, intensity: 6493.0, mobility: 0.985"""	-0.359462	0.173479	0.730257	LKLLFCVQDKMWSAPIIPLVRAAVTDLTELSKQFELL	generic|sp_Q3UHA3_SPTCS_MOUSE__II_1052887_REVERSED|
"""index: 23693, intensity: 7602.0, mobility: 1.006"""	-0.359607	0.173689	0.730552	LERSVSPVPPYI	generic|sp_Q91WL5_CP4CA_MOUSE_REVERSED	|generic|tr_Q06767_Q06767_MOUSE_REVERSED	|generic|tr_B0G0Y2_B0G0Y2_MOUSE_REVERSED	|generic|sp_A2A974_CP4CB_MOUSE_REVERSED	|generic|tr_B0G0Y1_B0G0Y1_MOUSE_REVERSED|
"""index: 23830, intensity: 195048.0, mobility: 1.016"""	-0.359681	0.174011	0.730704	EYLEMEEAGLVK	generic|sp_Q9CQ25_MZT2_MOUSE__chr16_-1_15862393_15862539_ENSMUST00000137864_REVERSED	|generic|tr_A0A2R8VKN7_A0A2R8VKN7_MOUSE__chr16_-1_15862393_15862539_ENSMUST00000137864_REVERSED|
"""index: 24734, intensity: 6013.0, mobility: 1.195"""	-0.35977	0.174277	0.730884	FMLEVVGNKGLSVSNVAKPGIKALISHTQVMVEEHP	generic|tr_F6ZCF0_F6ZCF0_MOUSE__chr13_-1_59496972_59497031_ENSMUST00000169745__II_1108491_REVERSED|
"""index: 10798, intensity: 3575.0, mobility: 0.914"""	-0.360217	0.174486	0.731796	FMLAAEVCVTAKRYSTLLSHS	generic|IP_3485014_TX=10090_REVERSED|
"""index: 9865, intensity: 2743.0, mobility: 0.996"""	-0.360401	0.174751	0.73217	QCESEKSQLAAEKEAVQAKMTEKAK	generic|tr_A0A140T8V9_A0A140T8V9_MOUSE_REVERSED	|generic|sp_Q8VDC1_FYCO1_MOUSE_REVERSED|
"""index: 20665, intensity: 8249.0, mobility: 1.092"""	-0.360445	0.175072	0.732259	NIDQGNMDEVANKAAEHSDFSVFGFGKS	generic|tr_G5E8X2_G5E8X2_MOUSE_REVERSED|
"""index: 14315, intensity: 28421.0, mobility: 0.943"""	-0.360557	0.175225	0.732487	ILYGNGKFPMQ	generic|chr5_-1_25315026_25315118_ENSMUST00000045291_REVERSED|
"""index: 8177, intensity: 24199.0, mobility: 0.867"""	-0.360974	0.175433	0.733334	GNEEGADQDILALNGFETMNRRN	generic|tr_Q8R538_Q8R538_MOUSE_REVERSED|
"""index: 13694, intensity: 3028.0, mobility: 1.046"""	-0.361177	0.175754	0.733747	GYLYLLVLSTALLMWTEMSFN	generic|sp_Q64464_CP3AD_MOUSE_REVERSED|
"""index: 10276, intensity: 3003.0, mobility: 0.869"""	-0.36123	0.176074	0.733855	SSGSGHLAKPSPNWGVKSIPHHCSTLL	generic|IP_1060505_TX=10090_REVERSED|
"""index: 22933, intensity: 8217.0, mobility: 1.135"""	-0.361254	0.17632	0.733903	EKNFPNPAASTPTDKEINKLGIK	generic|IP_950364_TX=10090_REVERSED|
"""index: 10753, intensity: 5792.0, mobility: 0.857"""	-0.361261	0.17632	0.733918	RVSLTDVSLGLRCGFGRH	generic|II_988083_TX=10090_REVERSED|
"""index: 5606, intensity: 7234.0, mobility: 1.028"""	-0.361755	0.17664	0.734919	LDHIRTALTRIERDSLVGSQDTDVEHFVQSINLPQVASMLYYF	generic|II_1148967_TX=10090_REVERSED	|generic|II_1148970_TX=10090_REVERSED	|generic|tr_Q6P9R5_Q6P9R5_MOUSE__chr10_1_88440339_88440395_ENSMUST00000151273_REVERSED	|generic|sp_Q69ZN6_GNPTA_MOUSE__chr10_1_88400688_88400741_ENSMUST00000151273_REVERSED	|generic|sp_Q69ZN6-2_GNPTA_MOUSE__chr10_1_88440339_88440395_ENSMUST00000151273_REVERSED	|generic|tr_Q61340_Q61340_MOUSE__chr10_1_88436026_88436205_ENSMUST00000151273_REVERSED|
"""index: 13637, intensity: 4776.0, mobility: 1.127"""	-0.36185	0.17696	0.735113	RAVQPSMSGPKRSKDTRRPARVGAREWEAMLEKQVEEPLEYFVQPD	generic|tr_Q8CF26_Q8CF26_MOUSE_REVERSED|
"""index: 6180, intensity: 8082.0, mobility: 0.893"""	-0.361932	0.17728	0.73528	EYKEMLVEYLGWHKLNPIHRL	generic|II_834381_TX=10090_REVERSED	|generic|II_834386_TX=10090_REVERSED	|generic|tr_Q0VAW8_Q0VAW8_MOUSE_REVERSED|
"""index: 2143, intensity: 2900.0, mobility: 0.836"""	-0.362134	0.177486	0.735688	AETEGADVGSDESLTQGSDSLQSL	generic|sp_Q80VW5-5_WHRN_MOUSE__II_961937_REVERSED	|generic|sp_Q80VW5_WHRN_MOUSE_REVERSED	|generic|sp_Q80VW5-2_WHRN_MOUSE_REVERSED	|generic|sp_Q80VW5-3_WHRN_MOUSE_REVERSED	|generic|sp_Q80VW5-4_WHRN_MOUSE_REVERSED	|generic|tr_B2RWY4_B2RWY4_MOUSE_REVERSED	|generic|sp_Q80VW5-6_WHRN_MOUSE_REVERSED	|generic|sp_Q80VW5-7_WHRN_MOUSE_REVERSED	|generic|sp_Q80VW5-8_WHRN_MOUSE_REVERSED	|generic|sp_Q80VW5-9_WHRN_MOUSE_REVERSED|
"""index: 4056, intensity: 2893.0, mobility: 0.800"""	-0.362581	0.177749	0.736594	LMSSAGQLMYHGALYEPT	generic|sp_Q922K7_NOP2_MOUSE_REVERSED	|generic|tr_E9QN31_E9QN31_MOUSE_REVERSED|
"""index: 20711, intensity: 3193.0, mobility: 1.158"""	-0.36273	0.178069	0.736894	WTHIKQPWTRQRFS	generic|IP_1092699_TX=10090_REVERSED|
"""index: 22872, intensity: 44579.0, mobility: 1.086"""	-0.363121	0.178389	0.737686	VVQQTPSFVIEKPPESAQAPTLQLVLSPGVNEALDELQSLSLHQTVS	generic|tr_B1AWG4_B1AWG4_MOUSE_REVERSED|
"""index: 11670, intensity: 4986.0, mobility: 1.092"""	-0.363224	0.178651	0.737892	KKIEADFFDKISEWISYSWPR	generic|sp_Q8CGC7_SYEP_MOUSE__chr1_1_185374151_185374216_ENSMUST00000191900__II_1024996_REVERSED	|generic|tr_B9EIU1_B9EIU1_MOUSE__chr1_1_185374151_185374216_ENSMUST00000191900_REVERSED|
"""index: 19399, intensity: 14911.0, mobility: 1.171"""	-0.363345	0.178971	0.738137	VEAHQFHPSSRPRYRPDTVAATEQAMVAHPYQPPPGRPEPGEAPPGRP	generic|sp_Q8K371_AMOL2_MOUSE__chr9_1_102725108_102725203_ENSMUST00000142011__II_844471_REVERSED	|generic|tr_B8JK87_B8JK87_MOUSE__chr9_1_102725108_102725203_ENSMUST00000142011__II_844471_REVERSED	|generic|tr_Q3TP05_Q3TP05_MOUSE__chr9_1_102725108_102725203_ENSMUST00000142011_REVERSED|
"""index: 6686, intensity: 8666.0, mobility: 0.890"""	-0.363517	0.179119	0.738485	KEQESKKFF	generic|tr_A0A1L1SU97_A0A1L1SU97_MOUSE__II_3500933_REVERSED	|generic|sp_Q6P9L6_KIF15_MOUSE__II_3455262_REVERSED	|generic|II_3500937_TX=10090_REVERSED|
"""index: 12959, intensity: 5522.0, mobility: 0.976"""	-0.363907	0.179381	0.73927	FVSSRFSMCPTK	generic|IP_903740_TX=10090_REVERSED|
"""index: 11099, intensity: 2549.0, mobility: 1.092"""	-0.364222	0.179643	0.739905	RCLTAPLNASTRPDCLSAMLPQLLKQQH	generic|IP_3467664_TX=10090_REVERSED|
"""index: 10999, intensity: 3550.0, mobility: 0.869"""	-0.365163	0.179962	0.741799	DSSNSILKRLFIEKNFYFTNIILA	generic|IP_874557_TX=10090_REVERSED|
"""index: 5957, intensity: 3536.0, mobility: 0.822"""	-0.365218	0.179994	0.741909	LSSNNVKASISATPDL	generic|sp_Q60930_VDAC2_MOUSE__chr14_1_21838003_21838047_ENSMUST00000132364__II_1101404_REVERSED	|generic|tr_G3UX26_G3UX26_MOUSE__chr14_1_21838003_21838047_ENSMUST00000132364__II_1101404_REVERSED|
"""index: 8921, intensity: 5120.0, mobility: 1.093"""	-0.36557	0.180255	0.742616	ASPVGGPQAGSDQINMHMMVVPEVSQHSIRI	generic|sp_Q9Z1R2_BAG6_MOUSE__chr17_1_35147165_35147236_ENSMUST00000172882__II_1065885_REVERSED	|generic|tr_Q3UF95_Q3UF95_MOUSE__chr17_1_35147165_35147236_ENSMUST00000172882__II_1065885_REVERSED	|generic|tr_Q8HWH4_Q8HWH4_MOUSE__chr17_1_35140290_35140493_ENSMUST00000173351_REVERSED	|generic|tr_G3UZT6_G3UZT6_MOUSE__chr17_1_35147165_35147236_ENSMUST00000172882_REVERSED	|generic|tr_Q3TDL4_Q3TDL4_MOUSE__chr17_1_35140290_35140493_ENSMUST00000173351_REVERSED	|generic|tr_G3UYQ2_G3UYQ2_MOUSE__chr17_1_35147165_35147236_ENSMUST00000172882_REVERSED	|generic|tr_G3UXT8_G3UXT8_MOUSE__chr17_1_35140290_35140493_ENSMUST00000173351_REVERSED	|generic|tr_A0A1B0GX81_A0A1B0GX81_MOUSE__chr17_1_35140290_35140493_ENSMUST00000173351_REVERSED|
"""index: 6052, intensity: 2706.0, mobility: 0.830"""	-0.365889	0.180573	0.743256	SVASSFFYL	generic|IP_1022273_TX=10090_REVERSED|
"""index: 21514, intensity: 3207.0, mobility: 1.237"""	-0.365996	0.180892	0.74347	HWWRQGVRSGRWQL	generic|IP_964774_TX=10090_REVERSED	|generic|IP_964765_TX=10090_REVERSED|
"""index: 8901, intensity: 3392.0, mobility: 0.884"""	-0.366129	0.181037	0.743736	PQPQPFTGACAMLLIELALSVGPR	generic|IP_978000_TX=10090_REVERSED|
"""index: 2317, intensity: 3043.0, mobility: 0.925"""	-0.366581	0.181355	0.744642	VLAPPVPHTGQH	generic|IP_843103_TX=10090_REVERSED|
"""index: 10839, intensity: 3620.0, mobility: 0.811"""	-0.366833	0.181674	0.745146	QEQIMQLQGCYRNK	generic|sp_K1C9_HUMAN__REVERSED|
"""index: 20771, intensity: 3378.0, mobility: 1.069"""	-0.366848	0.181934	0.745175	VELGQARGEAASLR	generic|sp_Q8CJ40_CROCC_MOUSE__II_956758_REVERSED	|generic|sp_Q8CJ40-2_CROCC_MOUSE__II_956758_REVERSED	|generic|sp_Q8CJ40-3_CROCC_MOUSE__II_956758_REVERSED|
"""index: 11089, intensity: 4572.0, mobility: 0.990"""	-0.367063	0.182252	0.745607	LNHNIEKKLEQNNKRAEIYEMELNHLFSMV	generic|IP_879568_TX=10090_REVERSED|
"""index: 7013, intensity: 3747.0, mobility: 0.848"""	-0.367307	0.182512	0.746094	PHMMAIFIP	generic|sp_Q8VBX6_MPDZ_MOUSE__chr4_-1_81279623_81279694_ENSMUST00000131418__II_965016_REVERSED	|generic|sp_Q8VBX6-2_MPDZ_MOUSE__chr4_-1_81279623_81279694_ENSMUST00000131418__II_965016_REVERSED	|generic|sp_Q8VBX6-4_MPDZ_MOUSE__chr4_-1_81279623_81279694_ENSMUST00000131418__II_965016_REVERSED	|generic|tr_A3KG84_A3KG84_MOUSE__chr4_-1_81279623_81279694_ENSMUST00000131418__II_965016_REVERSED	|generic|tr_B2RQR2_B2RQR2_MOUSE__chr4_-1_81279623_81279694_ENSMUST00000131418__II_965016_REVERSED	|generic|tr_D3YUX2_D3YUX2_MOUSE__chr4_-1_81279623_81279694_ENSMUST00000131418__II_965016_REVERSED|
"""index: 17288, intensity: 2773.0, mobility: 0.845"""	-0.367421	0.18283	0.746322	RLSQENVQ	generic|IP_878818_TX=10090_REVERSED|
"""index: 18571, intensity: 21773.0, mobility: 0.968"""	-0.367605	0.183148	0.746688	NFLLQFDATLLNVDDYEEMKLKQQIKMLDIPQ	generic|tr_D3YYF2_D3YYF2_MOUSE__chr14_1_31050181_31050255_ENSMUST00000136237__II_1097768_REVERSED	|generic|tr_F8VQD1_F8VQD1_MOUSE__chr14_1_31050181_31050255_ENSMUST00000136237__II_1097768_REVERSED	|generic|tr_E9Q4Y5_E9Q4Y5_MOUSE__chr14_1_31050181_31050255_ENSMUST00000136237__II_1097768_REVERSED	|generic|tr_D3Z1N4_D3Z1N4_MOUSE__chr14_1_31050181_31050255_ENSMUST00000136237__II_1097768_REVERSED	|generic|tr_D3Z1W6_D3Z1W6_MOUSE__chr14_1_31050181_31050255_ENSMUST00000136237__II_1097768_REVERSED	|generic|sp_Q8BSQ9_PB1_MOUSE__chr14_1_31050181_31050255_ENSMUST00000136237__II_1097795_REVERSED	|generic|sp_Q8BSQ9-2_PB1_MOUSE__chr14_1_31050181_31050255_ENSMUST00000136237__II_1097795_REVERSED	|generic|tr_E9Q7L3_E9Q7L3_MOUSE__chr14_1_31050181_31050255_ENSMUST00000136237__II_1097768_REVERSED	|generic|tr_E9Q7L2_E9Q7L2_MOUSE__chr14_1_31050181_31050255_ENSMUST00000136237__II_1097768_REVERSED	|generic|II_1097773_TX=10090_REVERSED	|generic|tr_F6THL5_F6THL5_MOUSE__chr14_1_31050181_31050255_ENSMUST00000136237_REVERSED	|generic|tr_D3Z3R4_D3Z3R4_MOUSE__chr14_1_31050181_31050255_ENSMUST00000136237_REVERSED	|generic|tr_D6RI94_D6RI94_MOUSE__chr14_1_31050181_31050255_ENSMUST00000136237_REVERSED	|generic|tr_D6RIL0_D6RIL0_MOUSE__chr14_1_31050181_31050255_ENSMUST00000136237_REVERSED|
"""index: 5619, intensity: 4119.0, mobility: 1.043"""	-0.367626	0.183408	0.74673	SFPPFMGLDAFDEI	generic|sp_Q61324_ARNT2_MOUSE__chr7_-1_84263173_84263310_ENSMUST00000208564__II_885723_REVERSED	|generic|sp_Q61324-2_ARNT2_MOUSE__chr7_-1_84263173_84263310_ENSMUST00000208564__II_885723_REVERSED|
"""index: 20473, intensity: 2765.0, mobility: 1.130"""	-0.368071	0.183492	0.747617	EICRFIKIMMQRIMDKESSVPLLTGSSHQRLLS	generic|tr_Q5PPR2_Q5PPR2_MOUSE__chr5_1_76569618_76569770_ENSMUST00000143736__II_617767_REVERSED	|generic|sp_Q8R3S6_EXOC1_MOUSE__chr5_1_76569618_76569770_ENSMUST00000143736__II_617767_REVERSED	|generic|tr_Q6P1Y9_Q6P1Y9_MOUSE__chr5_1_76569618_76569770_ENSMUST00000143736__II_617767_REVERSED	|generic|II_944091_TX=10090_REVERSED|
"""index: 24565, intensity: 6563.0, mobility: 1.003"""	-0.368504	0.183693	0.74848	GEIIAMYSFRLQDPTQILGMRY	generic|sp_Q06180_PTN2_MOUSE_REVERSED	|generic|sp_Q06180-2_PTN2_MOUSE_REVERSED	|generic|tr_D3Z6W2_D3Z6W2_MOUSE_REVERSED|
"""index: 9588, intensity: 13323.0, mobility: 1.180"""	-0.36903	0.18401	0.749525	QRSRDPGPSGLWSTEEALPSAEEQEVKVVLLG	generic|tr_A0A286YD55_A0A286YD55_MOUSE_REVERSED	|generic|tr_Q5SZT6_Q5SZT6_MOUSE_REVERSED|
"""index: 19051, intensity: 16170.0, mobility: 1.000"""	-0.369043	0.184269	0.74955	MLNRRKWFL	generic|IP_1047876_TX=10090_REVERSED|
"""index: 10097, intensity: 2920.0, mobility: 1.147"""	-0.369177	0.184352	0.749819	KMDCSPFFNYLKLTELFIMINYPTWFLFF	generic|tr_Q8CBJ0_Q8CBJ0_MOUSE_REVERSED|
"""index: 10247, intensity: 4753.0, mobility: 0.891"""	-0.370068	0.184669	0.751585	AKCDFEDETPAMHHQV	generic|tr_B7ZNH8_B7ZNH8_MOUSE_REVERSED	|generic|tr_B2RRC9_B2RRC9_MOUSE_REVERSED	|generic|sp_Q06194_FA8_MOUSE_REVERSED|
"""index: 2972, intensity: 6225.0, mobility: 1.069"""	-0.370261	0.184869	0.751967	KMLAELQTRREECDEMQLELNEE	generic|sp_A2AJB1_CC183_MOUSE_REVERSED	|generic|sp_A2AJB1-2_CC183_MOUSE_REVERSED|
"""index: 23676, intensity: 5978.0, mobility: 0.954"""	-0.370464	0.185127	0.75237	RSEDQVQPAEP	generic|sp_O88713_KLRG1_MOUSE_REVERSED|
"""index: 6951, intensity: 4815.0, mobility: 0.965"""	-0.371019	0.185384	0.753468	ALVSPMTSLSLGLDTLGLMALFYFQ	generic|tr_Q3U0P3_Q3U0P3_MOUSE_REVERSED|
"""index: 23505, intensity: 16825.0, mobility: 1.261"""	-0.371317	0.185525	0.754055	SKRRRLKMEGSSGHLNRSA	generic|sp_Q9JJQ0_PIGB_MOUSE__chr9_-1_73032049_73032078_ENSMUST00000183904__II_847094_REVERSED|
"""index: 4723, intensity: 3661.0, mobility: 0.899"""	-0.371778	0.185841	0.754966	LSEVTDAAELYLWQCLPSFKGTVAKLVE	generic|sp_Q8C7R4_UBA6_MOUSE__chr5_-1_86160275_86160313_ENSMUST00000147734_REVERSED	|generic|tr_D3Z061_D3Z061_MOUSE__chr5_-1_86160275_86160313_ENSMUST00000147734_REVERSED|
"""index: 715, intensity: 2740.0, mobility: 0.778"""	-0.371833	0.186098	0.755074	TGASSLCLSTSRLDL	generic|IP_1039073_TX=10090_REVERSED|
"""index: 13523, intensity: 3463.0, mobility: 1.039"""	-0.371986	0.186414	0.755376	ILDVSDDEMDNASLTWLKAAAPDVVPK	generic|sp_Q8WTY4_CPIN1_MOUSE__chr8_-1_94823097_94823201_ENSMUST00000162357__II_861190_REVERSED	|generic|tr_F7BWP1_F7BWP1_MOUSE__chr8_-1_94823097_94823201_ENSMUST00000162357__II_3505169_REVERSED|
"""index: 2861, intensity: 3133.0, mobility: 0.925"""	-0.372161	0.18673	0.755721	QAARLSVGLFITWMANM	generic|IP_939804_TX=10090_REVERSED|
"""index: 5768, intensity: 2744.0, mobility: 1.003"""	-0.372333	0.186928	0.756059	WNKLPSPFFMVA	generic|IP_1117842_TX=10090_REVERSED|
"""index: 8212, intensity: 31575.0, mobility: 1.051"""	-0.372581	0.187243	0.756547	MSYVLPNLMPIVMTYFVSTVK	generic|tr_Q8VFX4_Q8VFX4_MOUSE_REVERSED	|generic|tr_Q7TQR6_Q7TQR6_MOUSE_REVERSED|
"""index: 6255, intensity: 3463.0, mobility: 1.109"""	-0.372693	0.187441	0.756766	DDKGAHGESKASKLPEERSEEEGAEEEEGEGYP	generic|sp_Q9QY61_IRX4_MOUSE_REVERSED|
"""index: 6892, intensity: 5001.0, mobility: 1.035"""	-0.373066	0.187756	0.757499	DVVMETMFIVAINCRHLPGRPTITEPLYDVLPAWCGGSCPMPLPQ	generic|tr_A0A5F8MPN1_A0A5F8MPN1_MOUSE__chr5_1_150381674_150381727_ENSMUST00000202841__II_927530_REVERSED	|generic|sp_E9Q8I9_FRY_MOUSE__chr5_1_150381674_150381727_ENSMUST00000202841__II_927530_REVERSED	|generic|sp_E9Q8I9-2_FRY_MOUSE__chr5_1_150381674_150381727_ENSMUST00000202841__II_927560_REVERSED|
"""index: 13640, intensity: 3183.0, mobility: 1.049"""	-0.373126	0.188072	0.757617	NSTFSKGCHNCGYPKQGTHTMLHKKVASLNNFA	generic|tr_E9Q1J0_E9Q1J0_MOUSE_REVERSED	|generic|tr_Q9DAN2_Q9DAN2_MOUSE_REVERSED|
"""index: 19561, intensity: 4837.0, mobility: 0.910"""	-0.373217	0.188269	0.757796	GEMLWLSLR	generic|IP_1154337_TX=10090_REVERSED|
"""index: 1599, intensity: 2970.0, mobility: 1.049"""	-0.373325	0.188584	0.758008	AGCTETALGIGHIHSSHNAPVLWM	generic|IP_1152399_TX=10090_REVERSED|
"""index: 24192, intensity: 4328.0, mobility: 1.264"""	-0.373444	0.188899	0.758242	LKEKNSNVVKELETAKHR	generic|tr_A0A571BEL4_A0A571BEL4_MOUSE__II_1039443_REVERSED	|generic|sp_Q8CDI7_CC150_MOUSE__II_1039443_REVERSED	|generic|II_1039445_TX=10090_REVERSED	|generic|II_1039451_TX=10090_REVERSED|
"""index: 5290, intensity: 6942.0, mobility: 0.984"""	-0.37361	0.189155	0.758568	GAAVSPDP	generic|tr_Q9EQX5_Q9EQX5_MOUSE_REVERSED|
"""index: 16855, intensity: 2894.0, mobility: 1.031"""	-0.374056	0.18947	0.759441	IADWQSTTFWIKQTGLYKWHKFSVELATNL	generic|tr_E9Q1C1_E9Q1C1_MOUSE__II_3460114_REVERSED|
"""index: 10359, intensity: 2767.0, mobility: 0.790"""	-0.374437	0.189726	0.760186	KPGTCIGH	generic|sp_Q9ET80_JPH1_MOUSE__chr1_-1_16997479_16997535_ENSMUST00000186024_REVERSED|
"""index: 1917, intensity: 3687.0, mobility: 0.904"""	-0.37468	0.190041	0.760661	SFPYSLFSWG	generic|II_977700_TX=10090_REVERSED|
"""index: 6496, intensity: 5903.0, mobility: 0.944"""	-0.375008	0.190356	0.761303	SDLPNTFMRDF	generic|tr_E0CXC2_E0CXC2_MOUSE__II_1067712_REVERSED	|generic|tr_Q6A027_Q6A027_MOUSE__II_1067712_REVERSED	|generic|tr_A0A3Q4EIG4_A0A3Q4EIG4_MOUSE__II_1067712_REVERSED	|generic|sp_Q9DBC3_CMTR1_MOUSE__chr17_1_29700235_29700285_ENSMUST00000130871__II_1067705_REVERSED	|generic|tr_A0A3Q4EHZ1_A0A3Q4EHZ1_MOUSE__chr17_1_29700235_29700285_ENSMUST00000130871_REVERSED	|generic|tr_A0A3Q4EGE1_A0A3Q4EGE1_MOUSE_REVERSED	|generic|tr_A0A3Q4L303_A0A3Q4L303_MOUSE_REVERSED	|generic|tr_A0A3Q4EIE2_A0A3Q4EIE2_MOUSE_REVERSED|
"""index: 507, intensity: 2572.0, mobility: 0.872"""	-0.375012	0.190611	0.76131	MTSRASAPVET	generic|tr_Q3UWD0_Q3UWD0_MOUSE_REVERSED	|generic|tr_A0A0R4J043_A0A0R4J043_MOUSE_REVERSED	|generic|sp_P28825_MEP1A_MOUSE_REVERSED|
"""index: 6616, intensity: 23597.0, mobility: 0.940"""	-0.375101	0.190701	0.761484	PAGPGGPKCLAPDASSQPLNSPRGLP	generic|sp_Q9D219_BCL9_MOUSE_REVERSED|
"""index: 2714, intensity: 3550.0, mobility: 0.786"""	-0.375595	0.190701	0.762448	LSLTRLIMKSIIMN	generic|IP_951174_TX=10090_REVERSED	|generic|IP_875076_TX=10090_REVERSED|
"""index: 1036, intensity: 2535.0, mobility: 0.986"""	-0.376221	0.190955	0.763666	WALNCLCALNQR	generic|IP_963854_TX=10090_REVERSED|
"""index: 5186, intensity: 8643.0, mobility: 1.092"""	-0.376444	0.191029	0.764099	LLYEVEDPVMILPYKDESLFNFLCWLRFADQNSLPSSGIGDAR	generic|sp_Q8C2K1_DEFI6_MOUSE__II_3488804_REVERSED	|generic|tr_A0A0R4IZX1_A0A0R4IZX1_MOUSE__II_3488804_REVERSED|
"""index: 12408, intensity: 3314.0, mobility: 0.940"""	-0.377224	0.191343	0.765615	MFLLQITAHM	generic|tr_A2AV11_A2AV11_MOUSE_REVERSED	|generic|tr_Q8VG41_Q8VG41_MOUSE_REVERSED|
"""index: 4838, intensity: 5098.0, mobility: 0.959"""	-0.377302	0.191596	0.765766	DPRHLVFEIALWFGMGMQRGL	generic|IP_1128196_TX=10090_REVERSED|
"""index: 1405, intensity: 3035.0, mobility: 0.914"""	-0.377656	0.19191	0.766452	KDPELKGKYH	generic|IP_946906_TX=10090_REVERSED|
"""index: 3262, intensity: 5027.0, mobility: 0.921"""	-0.377661	0.192163	0.766461	VLPKVHMSQFVFTVPVGS	generic|IP_1143787_TX=10090_REVERSED|
"""index: 20904, intensity: 2982.0, mobility: 1.049"""	-0.377969	0.192356	0.767058	VLYSEESKKKT	generic|sp_Q3U5C8_ARHGG_MOUSE__II_951404_REVERSED|
"""index: 5235, intensity: 4788.0, mobility: 0.909"""	-0.378776	0.192609	0.768618	VVNVCYVPHTHAAASLPTRQVPTRRHSR	generic|tr_D6Q0F4_D6Q0F4_MOUSE__chr6_1_6027417_6027482_ENSMUST00000203520_REVERSED	|generic|sp_O88485_DC1I1_MOUSE__chr6_1_6027417_6027482_ENSMUST00000203520_REVERSED	|generic|sp_O88485-2_DC1I1_MOUSE__chr6_1_6027417_6027482_ENSMUST00000203520_REVERSED	|generic|tr_D6Q0F3_D6Q0F3_MOUSE__chr6_1_6027417_6027482_ENSMUST00000203520_REVERSED	|generic|tr_D3Z0M6_D3Z0M6_MOUSE__chr6_1_6027417_6027482_ENSMUST00000203520_REVERSED	|generic|tr_Q3TYJ3_Q3TYJ3_MOUSE__chr6_1_6027417_6027482_ENSMUST00000203520_REVERSED|
"""index: 11189, intensity: 2804.0, mobility: 0.794"""	-0.379141	0.192862	0.769321	DGTGILKLA	generic|IP_957764_TX=10090_REVERSED|
"""index: 13103, intensity: 4976.0, mobility: 0.917"""	-0.379726	0.192993	0.770448	LELADQRKHFEEIDVLRLKK	generic|tr_A0A087WR13_A0A087WR13_MOUSE__IP_1039938_REVERSED|
"""index: 18400, intensity: 3128.0, mobility: 1.053"""	-0.380057	0.193306	0.771085	KRNNWNVIKKV	generic|tr_Q9D3Z8_Q9D3Z8_MOUSE_REVERSED	|generic|tr_Q9D469_Q9D469_MOUSE_REVERSED|
"""index: 7167, intensity: 230799.0, mobility: 1.110"""	-0.380058	0.193558	0.771086	NIMKWTFTPKGNNINNNFILRIGHHDSLICQFIEMNKYRNL	generic|tr_Q8C1Z1_Q8C1Z1_MOUSE__IP_856261_REVERSED|
"""index: 7144, intensity: 6008.0, mobility: 1.023"""	-0.380174	0.193689	0.771309	LVAPVNVSYVYLS	generic|IP_1093080_TX=10090_REVERSED|
"""index: 9903, intensity: 3656.0, mobility: 1.001"""	-0.380501	0.194002	0.771937	ASVERVPLKNKVKYQQYLVDCGFCSIFSL	generic|IP_981584_TX=10090_REVERSED|
"""index: 2864, intensity: 2798.0, mobility: 1.048"""	-0.38064	0.194314	0.772204	GWEAAAPCWPSSRSWSRDFSTSGVLP	generic|IP_836375_TX=10090_REVERSED|
"""index: 13905, intensity: 3109.0, mobility: 1.085"""	-0.380742	0.194444	0.7724	QESRKNIQTTQEWYKPGEQEMWPARPE	generic|tr_A0A2Z4T2Y0_A0A2Z4T2Y0_MOUSE_REVERSED|
"""index: 22924, intensity: 7059.0, mobility: 0.889"""	-0.381378	0.194757	0.773619	PMKMHLEPGQVDVNPV	generic|tr_Q6UL10_Q6UL10_MOUSE_REVERSED	|generic|tr_E9Q616_E9Q616_MOUSE_REVERSED	|generic|tr_Q61484_Q61484_MOUSE_REVERSED|
"""index: 13062, intensity: 5612.0, mobility: 0.842"""	-0.381426	0.195008	0.77371	KTWLQLCQLNPDVLEPM	generic|IP_3469505_TX=10090_REVERSED|
"""index: 19909, intensity: 4814.0, mobility: 1.142"""	-0.381619	0.195016	0.774079	AAGQPTSGASGAGTATAPPGPAGPSNGRPGPAATD	generic|tr_G3UXB3_G3UXB3_MOUSE_REVERSED|
"""index: 17054, intensity: 4036.0, mobility: 1.096"""	-0.382027	0.195266	0.774859	YVSVAGIDKGNEYVW	generic|IP_990052_TX=10090_REVERSED|
"""index: 22299, intensity: 57472.0, mobility: 1.103"""	-0.382133	0.195517	0.775061	SDFAPTTAGLVGPLPSPKWDKASEDRLASYRRHLGP	generic|tr_B8QI36_B8QI36_MOUSE__chr1_-1_134309572_134309613_ENSMUST00000186553__II_1034858_REVERSED	|generic|tr_A0A087WPJ3_A0A087WPJ3_MOUSE__chr1_-1_134309572_134309613_ENSMUST00000186553__II_1034870_REVERSED	|generic|tr_Q69ZW5_Q69ZW5_MOUSE__chr1_-1_134309572_134309613_ENSMUST00000186553__II_1034870_REVERSED	|generic|tr_A0A087WPM2_A0A087WPM2_MOUSE__chr1_-1_134309572_134309613_ENSMUST00000186553__II_1034846_REVERSED|
"""index: 13504, intensity: 3497.0, mobility: 1.065"""	-0.38236	0.195828	0.775494	IEPQVSAEGHQVDDHPKPPTPAPSAAPVG	generic|tr_Q3TJ28_Q3TJ28_MOUSE__chrX_-1_107790732_107790773_ENSMUST00000191183_REVERSED|
"""index: 1936, intensity: 13048.0, mobility: 0.857"""	-0.382369	0.196078	0.775511	LPAKGYSPPW	generic|IP_1016469_TX=10090_REVERSED|
"""index: 24275, intensity: 17237.0, mobility: 1.043"""	-0.382611	0.196151	0.775975	SLEVDLNASFSISLYISLYISLYI	generic|IP_948988_TX=10090_REVERSED|
"""index: 4408, intensity: 13262.0, mobility: 1.073"""	-0.382838	0.196151	0.776407	LIQMMRSLWSKMKTMMRLSQYRKLYMM	generic|IP_832280_TX=10090_REVERSED	|generic|IP_832261_TX=10090_REVERSED|
"""index: 4382, intensity: 4284.0, mobility: 1.094"""	-0.38328	0.196462	0.777247	VPWNLTLPPPGLWNHDDQTR	generic|IP_3504327_TX=10090_REVERSED|
"""index: 469, intensity: 8677.0, mobility: 0.798"""	-0.383306	0.19665	0.777298	HITGTFDK	generic|tr_Q3TZ64_Q3TZ64_MOUSE_REVERSED	|generic|sp_P16388_KCNA1_MOUSE_REVERSED	|generic|tr_Q8CA58_Q8CA58_MOUSE_REVERSED|
"""index: 446, intensity: 2899.0, mobility: 0.822"""	-0.383674	0.19696	0.777998	VVDMHYLE	generic|IP_953215_TX=10090_REVERSED|
"""index: 14334, intensity: 7107.0, mobility: 1.070"""	-0.383848	0.19727	0.778327	ERERERERERERERLPLVSILFDHKSTHNYTVMCYTGVMDQSFLL	generic|IP_901103_TX=10090_REVERSED|
"""index: 10796, intensity: 9474.0, mobility: 0.883"""	-0.384257	0.197519	0.779104	RFNLCIRPIECGGAVRTGP	generic|IP_921174_TX=10090_REVERSED|
"""index: 17879, intensity: 2584.0, mobility: 0.989"""	-0.384383	0.197829	0.779343	RSLYHQQLLF	generic|tr_A0A1G5SL39_A0A1G5SL39_MOUSE_REVERSED	|generic|tr_Q5SWQ8_Q5SWQ8_MOUSE_REVERSED	|generic|tr_Q3TLN1_Q3TLN1_MOUSE_REVERSED|
"""index: 10347, intensity: 3461.0, mobility: 0.821"""	-0.384465	0.198017	0.779497	QSGPWRPVTLRGPGAVCGHLTTS	generic|chr18_1_84851387_84851506_ENSMUST00000160180__IP_1052003_TX=10090_REVERSED	|generic|chr18_1_84851381_84851506_ENSMUST00000160180__IP_1052003_TX=10090_REVERSED|
"""index: 4270, intensity: 4399.0, mobility: 0.921"""	-0.384746	0.198265	0.780029	DASFLRYINKLPIRGEPTVQL	generic|sp_Q9Z1B3_PLCB1_MOUSE__chr2_1_135472053_135472280_ENSMUST00000131552__II_998878_REVERSED	|generic|sp_Q9Z1B3-2_PLCB1_MOUSE__chr2_1_135260550_135260603_ENSMUST00000201485__II_998878_REVERSED	|generic|sp_Q9Z1B3-3_PLCB1_MOUSE__chr2_1_135260550_135260603_ENSMUST00000201485__II_998878_REVERSED	|generic|tr_Q3UPW0_Q3UPW0_MOUSE__chr2_1_135260550_135260603_ENSMUST00000201485__II_998878_REVERSED	|generic|tr_Q2M4J2_Q2M4J2_MOUSE__chr2_1_135260550_135260603_ENSMUST00000201485__II_998878_REVERSED	|generic|II_998863_TX=10090_REVERSED	|generic|II_998860_TX=10090_REVERSED|
"""index: 23094, intensity: 6137.0, mobility: 1.011"""	-0.38495	0.198391	0.780416	LSALGQLNQIRR	generic|IP_881040_TX=10090_REVERSED|
"""index: 4032, intensity: 3090.0, mobility: 1.055"""	-0.38507	0.1987	0.780643	MMWEPKIGYRYFREEMKAYLPDK	generic|tr_E9PYU4_E9PYU4_MOUSE_REVERSED	|generic|sp_A2A8L1_CHD5_MOUSE_REVERSED	|generic|tr_E9PYL1_E9PYL1_MOUSE_REVERSED|
"""index: 749, intensity: 3504.0, mobility: 0.872"""	-0.385247	0.198948	0.780977	PMHSLPRFCTVQTKF	generic|IP_924683_TX=10090_REVERSED|
"""index: 3714, intensity: 16044.0, mobility: 0.956"""	-0.385556	0.199196	0.781561	LGPPHPLSLFTF	generic|sp_P97382_KCAB3_MOUSE__chr11_1_69331774_69331833_ENSMUST00000142328_REVERSED|
"""index: 10348, intensity: 3192.0, mobility: 0.981"""	-0.38559	0.199197	0.781625	KPHRATTVPHAGDSAPGVAGQESDRK	generic|tr_A0A5F8MPH8_A0A5F8MPH8_MOUSE_REVERSED|
"""index: 5043, intensity: 67557.0, mobility: 1.082"""	-0.386476	0.199444	0.783296	EPPMLLMQAQFFPTPKLQKETNRLFFDLDHLIAQFFGEVVID	generic|tr_E9Q7N9_E9Q7N9_MOUSE__II_1111754_REVERSED	|generic|tr_Q9QZH1_Q9QZH1_MOUSE_REVERSED|
"""index: 14190, intensity: 9183.0, mobility: 0.924"""	-0.386783	0.199691	0.783873	VYKIQFGGATVSADSLFKLTMVNG	generic|sp_O08859_TSG6_MOUSE_REVERSED|
"""index: 6001, intensity: 3903.0, mobility: 0.974"""	-0.386819	0.199815	0.783941	PEPEPEPEQLPEPEPEPEPEPKQEP	generic|tr_C4IXT3_C4IXT3_MOUSE__chr11_-1_61157167_61157217_ENSMUST00000173525_REVERSED|
"""index: 19060, intensity: 3579.0, mobility: 1.070"""	-0.387185	0.200123	0.784629	ERNKWPFLPKQ	generic|IP_973296_TX=10090_REVERSED|
"""index: 5000, intensity: 11278.0, mobility: 0.964"""	-0.38727	0.200308	0.784789	YPVCRFAVGLGDREPLPPVKEM	generic|IP_1098364_TX=10090_REVERSED|
"""index: 10334, intensity: 3141.0, mobility: 0.926"""	-0.387554	0.200555	0.785321	EFLCLAAEYLSCLGESTRTPERWQSRDASSGLSRRMQ	generic|tr_E9PZP8_E9PZP8_MOUSE__chr9_1_66497262_66497342_ENSMUST00000135600__II_851103_REVERSED	|generic|tr_Q8BNF7_Q8BNF7_MOUSE__chr9_1_56052989_56053018_ENSMUST00000114276_REVERSED|
"""index: 18980, intensity: 3951.0, mobility: 0.949"""	-0.387933	0.200863	0.786032	DFFKVYLLF	generic|IP_1149908_TX=10090_REVERSED|
"""index: 6567, intensity: 8463.0, mobility: 1.083"""	-0.388073	0.201109	0.786294	IIYNNVPAGGDITPIEWTITVSD	generic|tr_A0A5K1VVQ9_A0A5K1VVQ9_MOUSE__chr19_-1_7374046_7374075_ENSMUST00000237653__II_1006392_REVERSED	|generic|sp_A2ASS6_TITIN_MOUSE__chr19_-1_7374046_7374075_ENSMUST00000237653__II_1006392_REVERSED	|generic|sp_A2ASS6-2_TITIN_MOUSE__chr19_-1_7374046_7374075_ENSMUST00000237653__II_1006392_REVERSED	|generic|tr_A0A5K1VVQ1_A0A5K1VVQ1_MOUSE__chr19_-1_7374046_7374075_ENSMUST00000237653__II_1006392_REVERSED	|generic|tr_E9Q8K5_E9Q8K5_MOUSE__chr19_-1_7374046_7374075_ENSMUST00000237653__II_1006392_REVERSED	|generic|tr_E9Q8N1_E9Q8N1_MOUSE__chr19_-1_7374046_7374075_ENSMUST00000237653__II_1006392_REVERSED|
"""index: 21828, intensity: 3005.0, mobility: 1.024"""	-0.388161	0.201293	0.786459	FTRFRTQLEELSYTVSFIKRRYYKSEGLLLNVEPVLV	generic|tr_Q6NSR5_Q6NSR5_MOUSE__chr1_1_88216218_88216361_ENSMUST00000126203__II_1031858_REVERSED	|generic|sp_Q64435_UD16_MOUSE__chr1_1_88216218_88216361_ENSMUST00000126203__II_1031858_REVERSED	|generic|II_1031845_TX=10090_REVERSED|
"""index: 5416, intensity: 4718.0, mobility: 1.011"""	-0.388943	0.201476	0.787921	FRWEVLNQGNEGPLTMNRKA	generic|sp_Q9WTS6-2_TEN3_MOUSE__chr8_-1_48299590_48299649_ENSMUST00000145344__II_863852_REVERSED	|generic|sp_Q9WTS6-4_TEN3_MOUSE__chr8_-1_48299590_48299649_ENSMUST00000145344__II_863852_REVERSED	|generic|sp_Q9WTS6-6_TEN3_MOUSE__chr8_-1_48299590_48299649_ENSMUST00000145344__II_863852_REVERSED	|generic|sp_Q9WTS6-8_TEN3_MOUSE__chr8_-1_48299590_48299649_ENSMUST00000145344__II_863852_REVERSED	|generic|tr_B7ZNJ5_B7ZNJ5_MOUSE__chr8_-1_48299590_48299649_ENSMUST00000145344__II_863852_REVERSED	|generic|sp_Q9WTS6_TEN3_MOUSE__chr8_-1_48299590_48299649_ENSMUST00000145344_REVERSED	|generic|sp_Q9WTS6-3_TEN3_MOUSE__chr8_-1_48299590_48299649_ENSMUST00000145344_REVERSED	|generic|sp_Q9WTS6-5_TEN3_MOUSE__chr8_-1_48299590_48299649_ENSMUST00000145344_REVERSED	|generic|sp_Q9WTS6-7_TEN3_MOUSE__chr8_-1_48299590_48299649_ENSMUST00000145344_REVERSED	|generic|tr_G3X907_G3X907_MOUSE__chr8_-1_48299590_48299649_ENSMUST00000145344_REVERSED|
"""index: 15487, intensity: 3561.0, mobility: 0.963"""	-0.389344	0.201657	0.788669	GPLRMKIPWRRTLSIQPGKLTLVSTSSR	generic|chr11_-1_101980684_101981784_ENSMUST00000176261__IP_1126224_TX=10090_REVERSED|
"""index: 6899, intensity: 4465.0, mobility: 1.032"""	-0.389405	0.201657	0.788782	KWEQLVLQSEADRHVQMQELLGTLTQLWTMTQIYQETNMIR	generic|tr_A0A1W2P799_A0A1W2P799_MOUSE__chr10_1_86831724_86831768_ENSMUST00000218792_REVERSED	|generic|sp_Q3UHB1_NT5D3_MOUSE__chr10_1_86831724_86831768_ENSMUST00000218792_REVERSED|
"""index: 8226, intensity: 8538.0, mobility: 1.038"""	-0.390081	0.201902	0.79004	PSTHGTLSMICNPKNISWLNVR	generic|sp_Q8BG40_KTNB1_MOUSE__chr8_1_95098000_95098035_ENSMUST00000212968_REVERSED	|generic|tr_A0A1D5RMH5_A0A1D5RMH5_MOUSE__chr8_1_95093916_95093954_ENSMUST00000034239_REVERSED|
"""index: 8455, intensity: 4854.0, mobility: 0.972"""	-0.390739	0.202147	0.791262	LVVYSHAYHEMGIIVAWPLCSSKFKLSMKP	generic|IP_906568_TX=10090_REVERSED|
"""index: 4145, intensity: 2709.0, mobility: 0.994"""	-0.391091	0.202268	0.791915	LVRHTQLMKMM	generic|IP_1003547_TX=10090_REVERSED	|generic|IP_1003537_TX=10090_REVERSED|
"""index: 19924, intensity: 8325.0, mobility: 1.073"""	-0.391532	0.20245	0.792732	IEEKKQQKKTK	generic|tr_A0A494BBM3_A0A494BBM3_MOUSE_REVERSED	|generic|tr_D3Z1J2_D3Z1J2_MOUSE_REVERSED	|generic|sp_A0AUP1_CC112_MOUSE_REVERSED|
"""index: 9501, intensity: 3141.0, mobility: 0.885"""	-0.392011	0.202694	0.793616	EKAINLHRR	generic|sp_Q8CI71_VPS50_MOUSE__chr6_1_3567804_3567857_ENSMUST00000184461__II_916349_REVERSED	|generic|sp_Q8CI71-2_VPS50_MOUSE__chr6_1_3567804_3567857_ENSMUST00000184461_REVERSED	|generic|sp_Q8CI71-3_VPS50_MOUSE__chr6_1_3600177_3600359_ENSMUST00000184461_REVERSED|
"""index: 13916, intensity: 3527.0, mobility: 1.077"""	-0.39233	0.203001	0.794206	RIFTKSMNGSFNRFSFFHFFFFVSFF	generic|IP_1117107_TX=10090_REVERSED|
"""index: 6452, intensity: 4357.0, mobility: 1.007"""	-0.392562	0.203307	0.794633	VVMVHSSCTAFAKHRSEASAMKI	generic|tr_Q78MG2_Q78MG2_MOUSE_REVERSED	|generic|tr_Q8VFA2_Q8VFA2_MOUSE_REVERSED|
"""index: 8833, intensity: 9609.0, mobility: 1.072"""	-0.392883	0.203613	0.795224	SFLEEYVQPDGKQMRLMKDGYKERLQLHISEDIRMPYMTLA	generic|II_3484981_TX=10090_REVERSED	|generic|sp_Q8QZY1_EIF3L_MOUSE_REVERSED|
"""index: 24733, intensity: 5469.0, mobility: 1.080"""	-0.392989	0.203857	0.795421	KQNQLSSFGKNARP	generic|sp_O70561_SPR2J_MOUSE_REVERSED|
"""index: 3102, intensity: 2905.0, mobility: 0.833"""	-0.393022	0.204156	0.795481	VFSALTAPRSPPLTLTWAA	generic|IP_849151_TX=10090_REVERSED	|generic|II_2423079_TX=10090_REVERSED	|generic|IP_3455112_TX=10090_REVERSED	|generic|IP_3455111_TX=10090_REVERSED|
"""index: 16002, intensity: 3295.0, mobility: 1.002"""	-0.393038	0.204156	0.795509	LKTYQLFYRAP	generic|IP_1093759_TX=10090_REVERSED|
"""index: 6343, intensity: 4472.0, mobility: 0.948"""	-0.393554	0.204462	0.796459	ERRIGETLADILTTDVVAGAAKEKM	generic|IP_968226_TX=10090_REVERSED|
"""index: 11554, intensity: 4127.0, mobility: 0.986"""	-0.393584	0.204768	0.796514	NDVDSTRVSLEPSASELFKVHESGYGHPDTSVVER	generic|IP_1022406_TX=10090_REVERSED|
"""index: 20003, intensity: 2506.0, mobility: 0.877"""	-0.393851	0.204885	0.797004	KRRRWGCQRR	generic|chr4_-1_126240104_126241819_ENSMUST00000122129_REVERSED|
"""index: 14377, intensity: 5197.0, mobility: 0.943"""	-0.394284	0.205066	0.797798	DFLLVNEPKIDRHVLQRSHM	generic|tr_A0A0B6VRD5_A0A0B6VRD5_MOUSE_REVERSED	|generic|sp_Q8QZX0_SBK1_MOUSE_REVERSED	|generic|tr_A0A5F8MPV4_A0A5F8MPV4_MOUSE_REVERSED|
"""index: 8381, intensity: 4740.0, mobility: 0.809"""	-0.394474	0.205371	0.798145	LCASLLCVKAPGQIPLM	generic|chr1_1_66648469_66649003_ENSMUST00000061620__IP_1037614_TX=10090_REVERSED|
"""index: 14057, intensity: 4159.0, mobility: 0.989"""	-0.394724	0.205676	0.798603	YHPPVSMGMYQDRFAMFGNLEV	generic|tr_Z4YMW4_Z4YMW4_MOUSE__II_1009926_REVERSED	|generic|sp_Q64249_NR6A1_MOUSE__II_1009933_REVERSED	|generic|sp_Q64249-2_NR6A1_MOUSE__II_1009933_REVERSED	|generic|sp_Q64249-3_NR6A1_MOUSE__II_1009926_REVERSED|
"""index: 1078, intensity: 3703.0, mobility: 0.893"""	-0.394894	0.205918	0.798915	NHEEGSLKPN	generic|tr_C0IQA3_C0IQA3_MOUSE_REVERSED|
"""index: 22896, intensity: 6322.0, mobility: 1.017"""	-0.395088	0.20616	0.799268	LVGEPTTVVRLILSSGQGEEQKVLDESSSNLEGLLRFWFVL	generic|IP_1123610_TX=10090_REVERSED|
"""index: 16406, intensity: 3582.0, mobility: 0.980"""	-0.395175	0.206214	0.799428	TTLSPSPRTMTATPGLPIKRM	generic|chr7_-1_34351516_34353486_ENSMUST00000206830__IP_893364_TX=10090_REVERSED	|generic|chr7_-1_34351480_34353525_ENSMUST00000085585__IP_893354_TX=10090_REVERSED|
"""index: 16504, intensity: 14029.0, mobility: 1.110"""	-0.395716	0.206518	0.800414	ILGCMRWSGRLTWYRWCRCYSCGCNQRE	generic|tr_D3Z2U0_D3Z2U0_MOUSE_REVERSED|
"""index: 10264, intensity: 3091.0, mobility: 0.937"""	-0.395845	0.206823	0.800649	SSLTTTTNPIRRMHALRTCDSAW	generic|IP_898725_TX=10090_REVERSED|
"""index: 5614, intensity: 4538.0, mobility: 1.075"""	-0.395973	0.207128	0.800883	WRQQDDSPLAQNGR	generic|IP_1091515_TX=10090_REVERSED|
"""index: 821, intensity: 3539.0, mobility: 0.887"""	-0.396084	0.207369	0.801085	QEISKEWIQ	generic|tr_Q8C2F6_Q8C2F6_MOUSE__chr3_1_103985764_103985913_ENSMUST00000145727__II_980792_REVERSED	|generic|tr_Q80YS3_Q80YS3_MOUSE__chr3_1_103985764_103985913_ENSMUST00000145727__II_980792_REVERSED	|generic|tr_Q5IBN5_Q5IBN5_MOUSE__chr3_1_103985764_103985913_ENSMUST00000145727__II_980792_REVERSED	|generic|II_980793_TX=10090_REVERSED	|generic|tr_D6RIJ6_D6RIJ6_MOUSE__chr3_1_103985764_103985913_ENSMUST00000145727_REVERSED	|generic|tr_D3YTP5_D3YTP5_MOUSE__chr3_1_103985764_103985913_ENSMUST00000145727_REVERSED	|generic|tr_Q6PAP4_Q6PAP4_MOUSE__chr3_1_103985764_103985913_ENSMUST00000145727_REVERSED|
"""index: 6310, intensity: 7092.0, mobility: 0.944"""	-0.396274	0.207674	0.801431	EQPSLISELAKHFQKGQLFVNSTYEA	generic|sp_Q9CXC3_MGME1_MOUSE_REVERSED|
"""index: 10841, intensity: 9062.0, mobility: 1.131"""	-0.396471	0.207978	0.801788	KRPMDKSCYLYLFKNMQSTALRDRIEL	generic|tr_A0A1Y7VNP1_A0A1Y7VNP1_MOUSE__chr12_-1_105626174_105626347_ENSMUST00000220960__II_3471074_REVERSED	|generic|sp_Q80XK6_ATG2B_MOUSE__chr12_-1_105660996_105661238_ENSMUST00000221568_REVERSED|
"""index: 1838, intensity: 3460.0, mobility: 0.862"""	-0.396527	0.208156	0.80189	TPIWIPHGAMTMVMSGARNLL	generic|chr1_1_62747200_62749151_ENSMUST00000102822__IP_1038180_TX=10090_REVERSED	|generic|chr1_1_62747170_62749151_ENSMUST00000102822__IP_1038180_TX=10090_REVERSED|
"""index: 22608, intensity: 6481.0, mobility: 0.806"""	-0.397033	0.208397	0.802809	LPLVNVYM	generic|IP_1120612_TX=10090_REVERSED|
"""index: 23095, intensity: 8794.0, mobility: 0.916"""	-0.39712	0.208637	0.802966	PSFPQVPTAPLQPFLLSQARLL	generic|tr_Q8BGD2_Q8BGD2_MOUSE_REVERSED|
"""index: 14712, intensity: 3454.0, mobility: 1.062"""	-0.397539	0.208914	0.803727	EMKYESMKEQLEM	generic|sp_Q148W8_DUS27_MOUSE_REVERSED|
"""index: 4945, intensity: 4108.0, mobility: 1.019"""	-0.397596	0.208914	0.80383	AEFQKNKFEWSNDNGESTRCPGFLARLFPQKNMEGGHLYLDNK	generic|tr_G3UWL5_G3UWL5_MOUSE_REVERSED	|generic|tr_G3UXC7_G3UXC7_MOUSE_REVERSED|
"""index: 6125, intensity: 4440.0, mobility: 0.864"""	-0.398348	0.208914	0.805189	RPDGTHAGMW	generic|IP_851042_TX=10090_REVERSED|
"""index: 7963, intensity: 6358.0, mobility: 0.968"""	-0.398924	0.209218	0.806226	PQIDDLGHHISEFLMRKLFGTNF	generic|tr_A0A0R4J0U8_A0A0R4J0U8_MOUSE__chr1_1_151443266_151443334_ENSMUST00000189655__II_1033296_REVERSED	|generic|sp_A2RSY6_TRM1L_MOUSE__chr1_1_151443266_151443334_ENSMUST00000189655_REVERSED	|generic|sp_A2RSY6-2_TRM1L_MOUSE__chr1_1_151443266_151443334_ENSMUST00000189655_REVERSED|
"""index: 889, intensity: 2705.0, mobility: 0.880"""	-0.398941	0.209457	0.806257	GMGLPHNIWF	generic|IP_894780_TX=10090_REVERSED|
"""index: 13041, intensity: 3457.0, mobility: 0.935"""	-0.39897	0.20957	0.80631	TLIVCPFLKEIMREIMGNEILPVG	generic|sp_O35595_PTC2_MOUSE__II_961613_REVERSED	|generic|tr_D6RG83_D6RG83_MOUSE_REVERSED|
"""index: 3663, intensity: 2534.0, mobility: 1.083"""	-0.39939	0.209809	0.807065	RETAQSQDTDLMGFCPPDQVRSVASP	generic|sp_Q6IUP1_SOLH1_MOUSE_REVERSED|
"""index: 6893, intensity: 6587.0, mobility: 0.962"""	-0.399623	0.210112	0.807484	EKVCVIGQGQTH	generic|IP_1109168_TX=10090_REVERSED|
"""index: 5715, intensity: 40627.0, mobility: 0.946"""	-0.399852	0.210224	0.807895	EEPVEATELFLSHIKLTSLHFHTGEV	generic|IP_969685_TX=10090_REVERSED|
"""index: 14512, intensity: 3728.0, mobility: 1.053"""	-0.400157	0.210463	0.808443	RSKEEMEKRKHNEKLAELFLTRF	generic|II_830678_TX=10090_REVERSED	|generic|tr_Q8C414_Q8C414_MOUSE__chrX_1_129957265_129957363_ENSMUST00000127577_REVERSED	|generic|tr_E9Q4U7_E9Q4U7_MOUSE__chrX_1_129957265_129957363_ENSMUST00000127577_REVERSED	|generic|sp_O70566_DIAP2_MOUSE__chrX_1_129957265_129957363_ENSMUST00000127577_REVERSED	|generic|tr_Q6W4W7_Q6W4W7_MOUSE__chrX_1_129957265_129957363_ENSMUST00000127577_REVERSED	|generic|tr_K4PWM5_K4PWM5_MOUSE__chrX_1_129957265_129957363_ENSMUST00000127577_REVERSED|
"""index: 4017, intensity: 33351.0, mobility: 0.853"""	-0.400503	0.210622	0.809063	SPPPQPVVGQPWKRVDQ	generic|sp_B2RQC6_PYR1_MOUSE__chr5_1_31059489_31059608_ENSMUST00000202967__II_944365_REVERSED	|generic|sp_B2RQC6-2_PYR1_MOUSE__chr5_1_31059489_31059608_ENSMUST00000202967__II_944365_REVERSED	|generic|tr_E9QAI5_E9QAI5_MOUSE__chr5_1_31059489_31059608_ENSMUST00000202967__II_944365_REVERSED	|generic|tr_Q6P9L1_Q6P9L1_MOUSE__chr5_1_31072332_31072391_ENSMUST00000201256__II_944365_REVERSED	|generic|tr_G3UWN2_G3UWN2_MOUSE__chr5_1_31059489_31059608_ENSMUST00000202967__II_944365_REVERSED	|generic|tr_Q80VF8_Q80VF8_MOUSE__chr5_1_31072332_31072391_ENSMUST00000201256_REVERSED	|generic|tr_F6S3Z3_F6S3Z3_MOUSE_REVERSED|
"""index: 2150, intensity: 16944.0, mobility: 0.819"""	-0.400559	0.210622	0.809163	INSWFGLIGLICNGFCL	generic|IP_3495615_TX=10090_REVERSED|
"""index: 8906, intensity: 2811.0, mobility: 0.778"""	-0.401352	0.210669	0.810579	PEAGVGLR	generic|IP_1007846_TX=10090_REVERSED|
"""index: 21706, intensity: 7509.0, mobility: 1.086"""	-0.401846	0.210907	0.811461	LAIMLSIRKLLELMLFVNIIFLLIYFSFKHTFILKNYVILK	generic|IP_3491740_TX=10090_REVERSED|
"""index: 24207, intensity: 6017.0, mobility: 1.067"""	-0.402192	0.211145	0.812076	KETKPLQFYKE	generic|sp_Q4U4S6_XIRP2_MOUSE__II_1007720_REVERSED	|generic|sp_Q4U4S6-2_XIRP2_MOUSE_REVERSED	|generic|tr_A0A5F8MPR4_A0A5F8MPR4_MOUSE_REVERSED|
"""index: 6877, intensity: 6519.0, mobility: 0.972"""	-0.402547	0.211255	0.812708	SNITAPAEFSKIPELSVASHFAISRGYTIVLIEGEPI	generic|tr_B2RUC7_B2RUC7_MOUSE_REVERSED|
"""index: 3996, intensity: 3260.0, mobility: 0.861"""	-0.403127	0.211556	0.813737	VEDYWPKVLQLISRY	generic|sp_Q8BS03_PI15_MOUSE_REVERSED	|generic|tr_A0A0R4J126_A0A0R4J126_MOUSE_REVERSED|
"""index: 25511, intensity: 3942.0, mobility: 1.544"""	-0.403258	0.211729	0.813969	VRVRDQPKEPIVL	generic|tr_B7ZWG1_B7ZWG1_MOUSE_REVERSED	|generic|tr_B1AUC4_B1AUC4_MOUSE_REVERSED	|generic|tr_Q3V081_Q3V081_MOUSE_REVERSED|
"""index: 23844, intensity: 7075.0, mobility: 1.125"""	-0.403539	0.211903	0.814466	KEPVIGPSPAELKVRV	generic|IP_3501264_TX=10090_REVERSED|
"""index: 17394, intensity: 2984.0, mobility: 0.877"""	-0.403981	0.212203	0.815249	VISLYSLEPA	generic|sp_P0C6A1_GTR7_MOUSE_REVERSED	|generic|tr_B1ARZ3_B1ARZ3_MOUSE_REVERSED|
"""index: 8111, intensity: 10534.0, mobility: 1.072"""	-0.403994	0.212504	0.815272	EKMLKKVNASDPDLCTQDGNKLTAIIETKNCNPSPAFQKLDKL	generic|tr_Q3U089_Q3U089_MOUSE__II_942782_REVERSED	|generic|sp_P18340_CXCL9_MOUSE__II_942782_REVERSED	|generic|tr_Q8C9B8_Q8C9B8_MOUSE_REVERSED	|generic|tr_Q91ZB2_Q91ZB2_MOUSE_REVERSED|
"""index: 13052, intensity: 4136.0, mobility: 0.968"""	-0.404015	0.21274	0.815308	YLQCLLSMDLQRLGVMEKR	generic|sp_Q14BJ1_FA89A_MOUSE_REVERSED	|generic|sp_Q14BJ1-2_FA89A_MOUSE_REVERSED|
"""index: 3148, intensity: 7379.0, mobility: 0.833"""	-0.404056	0.212977	0.81538	WGLSRGLVRVGMRPPVTFPCDRLEL	generic|IP_979914_TX=10090_REVERSED|
"""index: 1562, intensity: 3493.0, mobility: 0.752"""	-0.404161	0.213021	0.815567	MLMIQFSCLFYL	generic|tr_Q3UM98_Q3UM98_MOUSE_REVERSED|
"""index: 5744, intensity: 4391.0, mobility: 1.046"""	-0.4046	0.213257	0.816341	YPVCRFAVGLGDREPLPPVKEM	generic|IP_1098364_TX=10090_REVERSED|
"""index: 2390, intensity: 3481.0, mobility: 1.013"""	-0.404707	0.213365	0.81653	ESPAPPPFRPEER	generic|tr_Q9D0Q5_Q9D0Q5_MOUSE__IP_991910_REVERSED|
"""index: 7836, intensity: 4802.0, mobility: 0.859"""	-0.404999	0.213601	0.817044	DLAIGEPSGLDQRII	generic|sp_P10493_NID1_MOUSE__chr13_1_13509963_13510067_ENSMUST00000222436__II_3474953_REVERSED|
"""index: 13373, intensity: 2895.0, mobility: 0.903"""	-0.405321	0.213645	0.817609	PRRIFSNR	generic|chr2_1_30819687_30819830_ENSMUST00000041830__II_1012051_TX=10090_REVERSED|
"""index: 4104, intensity: 4227.0, mobility: 0.868"""	-0.405767	0.213944	0.818393	LRTPGPSPPSPDRSTGAAPE	generic|chr10_1_98915157_98968775_ENSMUST00000020107_REVERSED|
"""index: 5774, intensity: 6991.0, mobility: 0.960"""	-0.405812	0.214243	0.818471	RSTTTFRMFKFKGFGGYVESKTWAL	generic|tr_A0A5F8MPV8_A0A5F8MPV8_MOUSE__II_1029528_REVERSED	|generic|sp_A0A0A6YXX9_CTSEL_MOUSE__II_1029528_REVERSED	|generic|tr_A0A571BGH9_A0A571BGH9_MOUSE__II_1029531_REVERSED|
"""index: 23321, intensity: 3116.0, mobility: 1.229"""	-0.40587	0.214542	0.818574	EEETSRSKHAKLNLSENSPDWQNDSGYMKCNETTDSTNYPTSQSSEYLMK	generic|tr_B1B1D3_B1B1D3_MOUSE_REVERSED	|generic|tr_G3UVW7_G3UVW7_MOUSE_REVERSED	|generic|tr_Q6P8K9_Q6P8K9_MOUSE_REVERSED	|generic|tr_Q06054_Q06054_MOUSE_REVERSED|
"""index: 25987, intensity: 2588.0, mobility: 1.110"""	-0.406024	0.214777	0.818843	QTLKKQRRECSQYVLFLLEGKGHSVTYSPVLIFGNQI	generic|IP_1074937_TX=10090_REVERSED|
"""index: 18252, intensity: 3957.0, mobility: 1.125"""	-0.406061	0.215076	0.818908	IFFSAVVGTLVRFPR	generic|sp_O08790_FPRS1_MOUSE_REVERSED|
"""index: 4073, intensity: 2988.0, mobility: 0.863"""	-0.406082	0.215375	0.818946	MKLEVERLNEIMK	generic|tr_E9PVD7_E9PVD7_MOUSE__II_915436_REVERSED	|generic|sp_P26361_CFTR_MOUSE__II_915436_REVERSED	|generic|tr_F6U9G7_F6U9G7_MOUSE_REVERSED	|generic|tr_Q8CC89_Q8CC89_MOUSE_REVERSED	|generic|sp_P26361-2_CFTR_MOUSE_REVERSED	|generic|sp_P26361-3_CFTR_MOUSE_REVERSED|
"""index: 3723, intensity: 3831.0, mobility: 0.845"""	-0.406228	0.21561	0.819201	QSPAMNRTPSPVYDNPVV	generic|tr_A0A087WNU9_A0A087WNU9_MOUSE__chr1_1_60443985_60444086_ENSMUST00000191493__II_1038368_REVERSED	|generic|tr_Q6AXD2_Q6AXD2_MOUSE__chr1_1_60443985_60444086_ENSMUST00000191493_REVERSED	|generic|sp_P62484_ABI2_MOUSE__chr1_1_60443985_60444086_ENSMUST00000191493_REVERSED	|generic|tr_Q6AXH6_Q6AXH6_MOUSE__chr1_1_60443985_60444086_ENSMUST00000191493_REVERSED	|generic|tr_A0A087WPP8_A0A087WPP8_MOUSE__chr1_1_60443985_60444086_ENSMUST00000191493_REVERSED|
"""index: 10017, intensity: 4332.0, mobility: 0.951"""	-0.406369	0.215845	0.819448	EAAQSSLPPLSRFAARRRSFPHTEPS	generic|IP_848566_TX=10090_REVERSED|
"""index: 655, intensity: 3952.0, mobility: 0.861"""	-0.406425	0.216079	0.819545	ISSGSNLDECKCQLCKI	generic|IP_1085216_TX=10090_REVERSED|
"""index: 7260, intensity: 502608.0, mobility: 1.091"""	-0.406619	0.216313	0.819884	QHMKLYSKKLFAKGCEICAYPKEGTHTRQHTKLYWKHQFAK	generic|tr_E9Q732_E9Q732_MOUSE_REVERSED	|generic|tr_B2RU83_B2RU83_MOUSE_REVERSED|
"""index: 5317, intensity: 2679.0, mobility: 0.875"""	-0.406837	0.216483	0.820266	LEESVVTKKTEPLPCVLPDNCPPEELT	generic|tr_A0A494BBJ2_A0A494BBJ2_MOUSE_REVERSED|
"""index: 18843, intensity: 5520.0, mobility: 1.072"""	-0.407357	0.216716	0.821173	WKLDDSYMYKWS	generic|IP_1074679_TX=10090_REVERSED|
"""index: 26153, intensity: 8005.0, mobility: 1.016"""	-0.407929	0.216756	0.822169	FLFFVVCGPFADELQKEPKKTQKHKAQK	generic|IP_926831_TX=10090_REVERSED|
"""index: 9199, intensity: 30705.0, mobility: 0.924"""	-0.408475	0.217054	0.823119	FSKFALMVPSSLSADKGERRQN	generic|tr_Q3TXK6_Q3TXK6_MOUSE_REVERSED	|generic|tr_A0A1D5RLR0_A0A1D5RLR0_MOUSE_REVERSED	|generic|sp_Q9QZE7_TSNAX_MOUSE_REVERSED|
"""index: 10173, intensity: 6614.0, mobility: 1.037"""	-0.408626	0.217352	0.823381	LASLPCPFYGSTGPLRCFSGMSVEGSQHCVNDVLLVSGDPMVPLY	generic|tr_E9Q2V5_E9Q2V5_MOUSE__chr5_-1_138260241_138260635_ENSMUST00000159146__II_928242_REVERSED	|generic|sp_Q3UTZ3_MA11_MOUSE__chr5_-1_138260241_138260635_ENSMUST00000159146__II_928242_REVERSED|
"""index: 22916, intensity: 13695.0, mobility: 0.999"""	-0.408743	0.217651	0.823583	RRTFISLERSLPWTALTMWF	generic|tr_B0ZE73_B0ZE73_MOUSE_REVERSED|
"""index: 7116, intensity: 4065.0, mobility: 1.040"""	-0.408781	0.217884	0.823648	MVPRGPKGSSPMPGPAAKKGGEQTE	generic|tr_B2RQ57_B2RQ57_MOUSE_REVERSED	|generic|tr_F8VQH0_F8VQH0_MOUSE_REVERSED	|generic|tr_B7ZMZ2_B7ZMZ2_MOUSE_REVERSED|
"""index: 6510, intensity: 13204.0, mobility: 1.076"""	-0.408934	0.218182	0.823914	RVKMGCLSGLGMSHPVGHEQESPR	generic|IP_843765_TX=10090_REVERSED|
"""index: 8410, intensity: 4082.0, mobility: 0.974"""	-0.408939	0.218285	0.823923	SLQRGLLASMRPFTQGERNISFGRWSTADVA	generic|IP_964263_TX=10090_REVERSED|
"""index: 11212, intensity: 3770.0, mobility: 1.034"""	-0.409277	0.218582	0.824508	PTPLNNYHAEQGELLSRYTAIEQELRS	generic|sp_P19001_K1C19_MOUSE_REVERSED|
"""index: 616, intensity: 2559.0, mobility: 0.741"""	-0.409297	0.21888	0.824542	SPPAVLQQEPPVSMYP	generic|tr_Q14AJ8_Q14AJ8_MOUSE_REVERSED	|generic|tr_Q9D410_Q9D410_MOUSE_REVERSED|
"""index: 18109, intensity: 32780.0, mobility: 0.896"""	-0.409401	0.219048	0.824722	KRRLVSWY	generic|IP_3477376_TX=10090_REVERSED|
"""index: 16806, intensity: 2576.0, mobility: 0.838"""	-0.409716	0.219345	0.825267	SSYWWMRQ	generic|IP_971390_TX=10090_REVERSED|
"""index: 1252, intensity: 6758.0, mobility: 0.915"""	-0.409801	0.219578	0.825413	ALREEAERKLEERSLEWEAEKKQFEEKM	generic|tr_A0A1W2P737_A0A1W2P737_MOUSE__II_3465187_REVERSED	|generic|tr_F8VPV0_F8VPV0_MOUSE__II_3465187_REVERSED	|generic|sp_P48725_PCNT_MOUSE__II_3465187_REVERSED	|generic|tr_Q3ULT7_Q3ULT7_MOUSE_REVERSED	|generic|sp_P48725-3_PCNT_MOUSE_REVERSED	|generic|tr_Q497U2_Q497U2_MOUSE_REVERSED|
"""index: 10230, intensity: 2698.0, mobility: 0.948"""	-0.409881	0.21978	0.825552	DSRLDHIRVRRDMNGSVMLNPPSDRIN	generic|sp_Q8BIA4_FBXW8_MOUSE__chr5_-1_118077573_118077701_ENSMUST00000201545_REVERSED|
"""index: 3920, intensity: 3498.0, mobility: 0.879"""	-0.409948	0.21978	0.825666	VEVEKRRNERLLTAVDYYGQSR	generic|tr_F6T4B0_F6T4B0_MOUSE__II_1085301_REVERSED|
"""index: 20884, intensity: 3414.0, mobility: 1.105"""	-0.410454	0.220077	0.826538	KRSVCWQSLEAVVHSTSREPHHPQ	generic|IP_885846_TX=10090_REVERSED|
"""index: 5368, intensity: 11890.0, mobility: 0.858"""	-0.410837	0.220178	0.827198	PQPPEPRLPP	generic|II_3500327_TX=10090_REVERSED	|generic|tr_A6H6S8_A6H6S8_MOUSE_REVERSED|
"""index: 10940, intensity: 12481.0, mobility: 0.989"""	-0.411001	0.220344	0.82748	FGLPFQSAFLTLFWPAAYLSPSIENEELHNYL	generic|tr_F6SUV7_F6SUV7_MOUSE__chr14_-1_101444538_101444747_ENSMUST00000161304__II_1089325_REVERSED	|generic|sp_Q8BYJ6_TBCD4_MOUSE__chr14_-1_101444538_101444747_ENSMUST00000161304_REVERSED	|generic|sp_Q8BYJ6-5_TBCD4_MOUSE__chr14_-1_101444538_101444747_ENSMUST00000161304_REVERSED	|generic|tr_E0CX53_E0CX53_MOUSE__chr14_-1_101444538_101444747_ENSMUST00000161304_REVERSED	|generic|tr_E9Q6Q8_E9Q6Q8_MOUSE__chr14_-1_101444538_101444747_ENSMUST00000161304_REVERSED|
"""index: 6706, intensity: 7656.0, mobility: 1.125"""	-0.411352	0.220575	0.828082	AFVMMMRMIWRKMKIKGAPGFCLSQRWVSQSHPVKGADARQM	generic|IP_1017579_TX=10090_REVERSED|
"""index: 12967, intensity: 5485.0, mobility: 0.875"""	-0.41155	0.220806	0.828422	PANQIAMTILAIYSYPPKVLDKPAA	generic|tr_B9EI61_B9EI61_MOUSE_REVERSED|
"""index: 11037, intensity: 4484.0, mobility: 0.974"""	-0.411806	0.221006	0.82886	QMRSHTVNMHK	generic|tr_E9PZ11_E9PZ11_MOUSE__chr9_1_121767602_121767769_ENSMUST00000213743__II_2424268_REVERSED	|generic|tr_A0A1L1STM6_A0A1L1STM6_MOUSE__II_3501867_REVERSED|
"""index: 11911, intensity: 3912.0, mobility: 0.794"""	-0.412051	0.221006	0.82928	VETTFVNPFDEAQQLCVQQQQ	generic|tr_E9Q9F7_E9Q9F7_MOUSE_REVERSED	|generic|tr_G3X8Z3_G3X8Z3_MOUSE_REVERSED	|generic|tr_Q9D511_Q9D511_MOUSE_REVERSED|
"""index: 26360, intensity: 4222.0, mobility: 1.018"""	-0.412814	0.221302	0.830582	LSSICNYYLNLSELSVLYQIGEL	generic|sp_Q9D3R3_CEP72_MOUSE__II_3477380_REVERSED	|generic|tr_A0A1Y7VJU1_A0A1Y7VJU1_MOUSE__II_3474289_REVERSED	|generic|tr_A0A1Y7VMX8_A0A1Y7VMX8_MOUSE__II_3474301_REVERSED|
"""index: 13181, intensity: 3406.0, mobility: 1.167"""	-0.412854	0.221401	0.83065	LMQVEPPEPLRDPTQTQ	generic|tr_Q6GQU3_Q6GQU3_MOUSE__chr2_1_32374420_32374470_ENSMUST00000192758__II_1011425_REVERSED	|generic|tr_Q8BIT2_Q8BIT2_MOUSE__chr2_1_32375522_32375578_ENSMUST00000192758__II_1011416_REVERSED	|generic|tr_F6XWQ4_F6XWQ4_MOUSE__chr2_1_32374420_32374470_ENSMUST00000192758__II_1011417_REVERSED	|generic|tr_A2AN61_A2AN61_MOUSE__chr2_1_32375522_32375578_ENSMUST00000192758__II_1011417_REVERSED	|generic|tr_Q8VEH2_Q8VEH2_MOUSE__chr2_1_32375522_32375578_ENSMUST00000192758__II_1011417_REVERSED	|generic|tr_Q70KX6_Q70KX6_MOUSE__chr2_1_32375522_32375578_ENSMUST00000192758__II_1011417_REVERSED	|generic|tr_Q3TXU6_Q3TXU6_MOUSE__chr2_1_32375522_32375578_ENSMUST00000192758__II_1011417_REVERSED	|generic|tr_Q3UUV0_Q3UUV0_MOUSE__chr2_1_32375522_32375578_ENSMUST00000192758__II_1011417_REVERSED	|generic|tr_Q3TMV1_Q3TMV1_MOUSE__chr2_1_32375522_32375578_ENSMUST00000192758__II_1011417_REVERSED	|generic|II_1011419_TX=10090_REVERSED	|generic|tr_F6S5B6_F6S5B6_MOUSE__chr2_1_32370274_32370348_ENSMUST00000192758_REVERSED	|generic|tr_F7D5G9_F7D5G9_MOUSE__chr2_1_32370274_32370348_ENSMUST00000192758_REVERSED|
"""index: 21277, intensity: 2816.0, mobility: 0.960"""	-0.413302	0.221697	0.831412	YKRVALLSVEQTLPPE	generic|tr_Q810G1_Q810G1_MOUSE_REVERSED	|generic|tr_Q1WWN2_Q1WWN2_MOUSE_REVERSED|
"""index: 7181, intensity: 253650.0, mobility: 1.088"""	-0.413385	0.221927	0.831555	KLSAQDMPQPHTTLLSSGSVYSVKEYHSQIIWNSSGLAYGSSLPTV	generic|tr_A0A0R4J0J5_A0A0R4J0J5_MOUSE__chr14_1_64992989_64993117_ENSMUST00000224593_REVERSED	|generic|sp_Q8K114_INT9_MOUSE__chr14_1_64992989_64993117_ENSMUST00000224593_REVERSED	|generic|sp_Q8K114-2_INT9_MOUSE__chr14_1_64992989_64993117_ENSMUST00000224593_REVERSED|
"""index: 14565, intensity: 4911.0, mobility: 0.880"""	-0.4134	0.222025	0.83158	AKELFEERAMPVSPRR	generic|tr_B2RRP1_B2RRP1_MOUSE_REVERSED|
"""index: 6429, intensity: 2688.0, mobility: 1.097"""	-0.413691	0.222124	0.832074	YVQSHSSSFKRHMISWCDHCFETPHISDVD	generic|sp_P15919_RAG1_MOUSE_REVERSED	|generic|tr_Q6XC89_Q6XC89_MOUSE_REVERSED	|generic|tr_Q78NA6_Q78NA6_MOUSE_REVERSED|
"""index: 24667, intensity: 8806.0, mobility: 1.060"""	-0.41414	0.222419	0.832836	LWRISVGTNDSFCTFVVPSQVRVTSDTVRVVPQTV	generic|tr_Q497W2_Q497W2_MOUSE_REVERSED|
"""index: 9944, intensity: 4701.0, mobility: 0.963"""	-0.414157	0.222714	0.832865	MLEIRLMYQR	generic|sp_O08538_ANGP1_MOUSE_REVERSED	|generic|tr_Q6A0F0_Q6A0F0_MOUSE_REVERSED	|generic|tr_Q8C2K6_Q8C2K6_MOUSE_REVERSED|
"""index: 7485, intensity: 22342.0, mobility: 1.083"""	-0.414341	0.222943	0.833177	RGVPHAGSPIVAKTGANGPCCRSTQG	generic|tr_Q8R2R7_Q8R2R7_MOUSE__chrX_-1_74352384_74352428_ENSMUST00000114153_REVERSED|
"""index: 16951, intensity: 2707.0, mobility: 0.845"""	-0.414552	0.223238	0.833535	IKLNKQQNNSTDALPEK	generic|tr_D3YWX2_D3YWX2_MOUSE__chr12_1_85069619_85069765_ENSMUST00000164558__II_1113891_REVERSED	|generic|tr_F6YTL8_F6YTL8_MOUSE__chr12_1_85015355_85015597_ENSMUST00000164558__II_1113902_REVERSED|
"""index: 5580, intensity: 3540.0, mobility: 0.963"""	-0.414576	0.223335	0.833575	FYLYGMQDAFQ	generic|sp_Q9CQG0_TMED6_MOUSE_REVERSED|
"""index: 17976, intensity: 3140.0, mobility: 1.158"""	-0.415449	0.223432	0.835049	QTSSPPQPPLHRHRKDLVDTHAQCLLIMPDR	generic|tr_F6V638_F6V638_MOUSE__II_937632_REVERSED|
"""index: 6249, intensity: 4598.0, mobility: 1.043"""	-0.415644	0.223727	0.835378	EKMVRQQELEQKEAETTQIAQQQELHWKELEARKSSEEELL	generic|sp_Q6A028_SWP70_MOUSE_REVERSED|
"""index: 2742, intensity: 9217.0, mobility: 0.990"""	-0.415932	0.223955	0.835864	IDNIIFEKTEY	generic|tr_Q6A066_Q6A066_MOUSE__chr4_-1_145081297_145081392_ENSMUST00000130704__II_952862_REVERSED	|generic|tr_B1ART2_B1ART2_MOUSE__chr4_-1_145081297_145081392_ENSMUST00000130704__II_952849_REVERSED	|generic|tr_V9GX23_V9GX23_MOUSE__chr4_-1_145081297_145081392_ENSMUST00000130704__II_952862_REVERSED	|generic|tr_B1ART1_B1ART1_MOUSE__chr4_-1_145081297_145081392_ENSMUST00000130704__II_952849_REVERSED	|generic|tr_F6XI52_F6XI52_MOUSE__chr4_-1_145081297_145081392_ENSMUST00000130704__II_952881_REVERSED|
"""index: 13824, intensity: 2617.0, mobility: 0.775"""	-0.416196	0.22425	0.836306	EPVHTARLTKKK	generic|tr_F6UL00_F6UL00_MOUSE_REVERSED	|generic|tr_R4GML0_R4GML0_MOUSE__chr2_-1_120545839_120545877_ENSMUST00000141874_REVERSED	|generic|tr_E9Q7S1_E9Q7S1_MOUSE_REVERSED	|generic|sp_O88466_ZN106_MOUSE__chr2_-1_120545839_120545877_ENSMUST00000141874_REVERSED|
"""index: 12873, intensity: 3529.0, mobility: 1.010"""	-0.416214	0.224478	0.836338	HIDMVKEMSHVANANPRQHLVKEPLPELENGLLASVC	generic|sp_Q6NZM9_HDAC4_MOUSE__chr1_-1_91933652_91933780_ENSMUST00000191327__II_1031316_REVERSED	|generic|sp_Q6NZM9-2_HDAC4_MOUSE__chr1_-1_91933652_91933780_ENSMUST00000191327__II_1031316_REVERSED|
"""index: 23338, intensity: 11533.0, mobility: 1.204"""	-0.416318	0.224706	0.836511	MYRHGESDIAEYLDK	generic|sp_Q9CQQ0_SMIM8_MOUSE__chr4_-1_34768989_34771392_ENSMUST00000029972__II_965686_REVERSED|
"""index: 17998, intensity: 2651.0, mobility: 1.082"""	-0.416576	0.225	0.836945	PGAMPAEVPDARTIHEWHQSPAW	generic|tr_E9Q0I4_E9Q0I4_MOUSE__II_921475_REVERSED	|generic|sp_Q8CG65_SSPO_MOUSE__II_921472_REVERSED	|generic|tr_A0A1D5RLZ9_A0A1D5RLZ9_MOUSE__II_921475_REVERSED	|generic|tr_Q8CG66_Q8CG66_MOUSE_REVERSED|
"""index: 5538, intensity: 32867.0, mobility: 0.928"""	-0.416648	0.225029	0.837065	RSTTTFRMFKFKGFGGYVESKTWAL	generic|tr_A0A5F8MPV8_A0A5F8MPV8_MOUSE__II_1029528_REVERSED	|generic|sp_A0A0A6YXX9_CTSEL_MOUSE__II_1029528_REVERSED	|generic|tr_A0A571BGH9_A0A571BGH9_MOUSE__II_1029531_REVERSED|
"""index: 22487, intensity: 124921.0, mobility: 1.050"""	-0.416976	0.225323	0.837616	LSPCLQVEAGALTTGPLNMTLSLWLCKWKPEKKF	generic|IP_3457044_TX=10090_REVERSED|
"""index: 6524, intensity: 63936.0, mobility: 0.990"""	-0.417117	0.225617	0.837852	ADSATPAVALPPADSQAAWLASKQESETELDHSECHSEEGS	generic|sp_Q8C8R3-2_ANK2_MOUSE__chr3_-1_126934525_126934599_ENSMUST00000182271_REVERSED	|generic|sp_Q8C8R3-4_ANK2_MOUSE__chr3_-1_126934525_126934599_ENSMUST00000182271_REVERSED	|generic|sp_Q8C8R3-5_ANK2_MOUSE__chr3_-1_126934525_126934599_ENSMUST00000182271_REVERSED	|generic|tr_S4R2R5_S4R2R5_MOUSE__chr3_-1_126934525_126934599_ENSMUST00000182271_REVERSED	|generic|tr_S4R2F3_S4R2F3_MOUSE__chr3_-1_126934525_126934599_ENSMUST00000182271_REVERSED	|generic|sp_Q8C8R3_ANK2_MOUSE__chr3_-1_126934525_126934599_ENSMUST00000182271_REVERSED|
"""index: 4368, intensity: 3862.0, mobility: 0.878"""	-0.417262	0.225911	0.838094	DNVDMVKVRLELPRELDEGRSNL	generic|sp_Q7TMD7_DSG4_MOUSE_REVERSED	|generic|tr_A1IGX7_A1IGX7_MOUSE_REVERSED|
"""index: 13390, intensity: 21969.0, mobility: 0.874"""	-0.417304	0.226072	0.838165	WKKRAAFK	generic|sp_Q80YE7_DAPK1_MOUSE__chr13_1_60719665_60719766_ENSMUST00000224789__II_3476649_REVERSED	|generic|sp_Q80YE7-2_DAPK1_MOUSE__chr13_1_60719665_60719766_ENSMUST00000224789__II_3476649_REVERSED	|generic|tr_Q3UKP8_Q3UKP8_MOUSE__chr13_1_60719665_60719766_ENSMUST00000224789__II_3476649_REVERSED|
"""index: 18275, intensity: 6503.0, mobility: 0.964"""	-0.417721	0.226365	0.838861	IQINVYAFVK	generic|tr_E9QKD1_E9QKD1_MOUSE__chr13_1_49675406_49675516_ENSMUST00000221328__II_3476051_REVERSED	|generic|sp_Q3UHX0_NOL8_MOUSE__chr13_1_49675406_49675516_ENSMUST00000221328__II_3476051_REVERSED	|generic|tr_A0A1Y7VJP6_A0A1Y7VJP6_MOUSE_REVERSED	|generic|tr_A0A1Y7VN09_A0A1Y7VN09_MOUSE_REVERSED	|generic|tr_A0A1Y7VNA8_A0A1Y7VNA8_MOUSE_REVERSED|
"""index: 7277, intensity: 4280.0, mobility: 1.035"""	-0.418094	0.226659	0.839484	ITRSFNPLGMHFSLLDKDTVP	generic|IP_989258_TX=10090_REVERSED|
"""index: 23070, intensity: 4969.0, mobility: 1.259"""	-0.418196	0.226753	0.839654	AGTRGNLNLDVLYKEILAWDIEVEKNKQNQTVSMKLNK	generic|tr_L7N284_L7N284_MOUSE__II_946533_REVERSED	|generic|tr_J3QP00_J3QP00_MOUSE__II_946533_REVERSED	|generic|tr_F6XVS9_F6XVS9_MOUSE__II_946533_REVERSED|
"""index: 7099, intensity: 6215.0, mobility: 0.973"""	-0.418518	0.226979	0.840189	LYFSLETQPLIISLGYTSRDGNWNGDFILSVIIV	generic|sp_Q6DFW0_CI072_MOUSE__chr4_-1_35213005_35213061_ENSMUST00000156472__II_965632_REVERSED	|generic|sp_Q6DFW0-2_CI072_MOUSE__chr4_-1_35213005_35213061_ENSMUST00000156472__II_965632_REVERSED|
"""index: 16750, intensity: 2656.0, mobility: 0.777"""	-0.419027	0.227166	0.841035	ATEKWEYEEGDRYCLEDMETFLDHPIH	generic|tr_I1VGT6_I1VGT6_MOUSE__chr14_1_14765628_14765714_ENSMUST00000225496__II_3478289_REVERSED	|generic|tr_J9S4N6_J9S4N6_MOUSE__chr14_1_14765628_14765714_ENSMUST00000225496__II_3478288_REVERSED	|generic|tr_A0A286YCX2_A0A286YCX2_MOUSE__chr14_1_14765628_14765714_ENSMUST00000225496__II_3478289_REVERSED	|generic|tr_H6WZ45_H6WZ45_MOUSE__chr14_1_14765628_14765714_ENSMUST00000225496__II_3478289_REVERSED	|generic|tr_J7H931_J7H931_MOUSE__chr14_1_14765628_14765714_ENSMUST00000225496__II_3478292_REVERSED	|generic|tr_J9RDH0_J9RDH0_MOUSE__chr14_1_14765628_14765714_ENSMUST00000225496__II_3478288_REVERSED	|generic|tr_H6WZF5_H6WZF5_MOUSE__chr14_1_14765628_14765714_ENSMUST00000225496__II_3478289_REVERSED	|generic|tr_D3Y272_D3Y272_MOUSE__chr14_1_14765628_14765714_ENSMUST00000225496__II_3478289_REVERSED	|generic|tr_F8VQC9_F8VQC9_MOUSE__chr14_1_14765628_14765714_ENSMUST00000225496__II_3478289_REVERSED	|generic|tr_A0A286YCX8_A0A286YCX8_MOUSE__chr14_1_14765628_14765714_ENSMUST00000225496__II_3478288_REVERSED	|generic|tr_D3Y273_D3Y273_MOUSE__chr14_1_14765628_14765714_ENSMUST00000225496__II_3478288_REVERSED	|generic|tr_U3RF68_U3RF68_MOUSE__chr14_1_14765628_14765714_ENSMUST00000225496__II_3478288_REVERSED	|generic|tr_J9RZB2_J9RZB2_MOUSE__chr14_1_14765628_14765714_ENSMUST00000225496__II_3478289_REVERSED	|generic|tr_A0A286YCS4_A0A286YCS4_MOUSE__chr14_1_14765628_14765714_ENSMUST00000225496__II_3478292_REVERSED	|generic|tr_E3UVT8_E3UVT8_MOUSE__chr14_1_14765628_14765714_ENSMUST00000225496__II_3478289_REVERSED	|generic|tr_J9RV59_J9RV59_MOUSE__chr14_1_14765628_14765714_ENSMUST00000225496__II_3478289_REVERSED	|generic|tr_A0A286YDK8_A0A286YDK8_MOUSE__chr14_1_14765628_14765714_ENSMUST00000225496__II_3478288_REVERSED	|generic|tr_E3UVT9_E3UVT9_MOUSE__chr14_1_14765628_14765714_ENSMUST00000225496__II_3478288_REVERSED	|generic|sp_Q8BTY2_S4A7_MOUSE__chr14_1_14765628_14765714_ENSMUST00000225496__II_3478289_REVERSED	|generic|tr_J9S7F7_J9S7F7_MOUSE__chr14_1_14765628_14765714_ENSMUST00000225496__II_3478288_REVERSED	|generic|tr_A0A286YD46_A0A286YD46_MOUSE__chr14_1_14765628_14765714_ENSMUST00000225496__II_3478288_REVERSED	|generic|tr_I1VGT4_I1VGT4_MOUSE__chr14_1_14765628_14765714_ENSMUST00000225496__II_3478289_REVERSED	|generic|tr_I1VGT5_I1VGT5_MOUSE__chr14_1_14765628_14765714_ENSMUST00000225496__II_3478289_REVERSED	|generic|sp_Q8BTY2-2_S4A7_MOUSE__chr14_1_14765628_14765714_ENSMUST00000225496_REVERSED	|generic|tr_A0A286YDJ7_A0A286YDJ7_MOUSE__chr14_1_14765628_14765714_ENSMUST00000225496_REVERSED|
"""index: 738, intensity: 4158.0, mobility: 0.816"""	-0.419443	0.227166	0.841726	FASTNWPL	generic|tr_Q9D9W9_Q9D9W9_MOUSE__II_890687_REVERSED|
"""index: 3228, intensity: 4307.0, mobility: 0.960"""	-0.42009	0.227459	0.842796	VNNYPHYEGWC	generic|tr_A0A0R4J0P2_A0A0R4J0P2_MOUSE_REVERSED	|generic|sp_Q9Z0R0_HASP_MOUSE_REVERSED	|generic|tr_Q2KHL1_Q2KHL1_MOUSE_REVERSED|
"""index: 2044, intensity: 4874.0, mobility: 1.011"""	-0.420185	0.227737	0.842953	VNKVINEVVMINSPVYALEWPYF	generic|tr_Q8C623_Q8C623_MOUSE_REVERSED	|generic|tr_Q6XBG2_Q6XBG2_MOUSE_REVERSED	|generic|tr_E9PWH4_E9PWH4_MOUSE_REVERSED	|generic|tr_Q8CDR1_Q8CDR1_MOUSE_REVERSED|
"""index: 16756, intensity: 17031.0, mobility: 1.118"""	-0.420686	0.227737	0.84378	YVSVAGIDKGNEYVW	generic|IP_990052_TX=10090_REVERSED|
"""index: 3245, intensity: 158967.0, mobility: 0.854"""	-0.420781	0.227737	0.843935	TSSTLLAWRSVGGQRI	generic|chr3_1_96188142_96188423_ENSMUST00000133665_REVERSED|
"""index: 23889, intensity: 73214.0, mobility: 1.129"""	-0.421464	0.227988	0.845059	NRKKLKPTDQPAGENLSRAKQEVLKGSPMKRTSGVKWT	generic|IP_3443140_TX=10090_REVERSED|
"""index: 15211, intensity: 3038.0, mobility: 1.191"""	-0.421699	0.227988	0.845444	RMKMMILRGMNYPTYT	generic|IP_967664_TX=10090_REVERSED|
"""index: 15700, intensity: 23090.0, mobility: 0.842"""	-0.421993	0.228213	0.845927	LMQKVLAGPLISTNNLN	generic|chr16_1_20097646_20106708_ENSMUST00000023509_REVERSED|
"""index: 9185, intensity: 6506.0, mobility: 0.953"""	-0.422129	0.228438	0.84615	RSSYSLSLLIPGREELLGPGQEAQELEKLY	generic|tr_O35527_O35527_MOUSE__chr7_1_126851989_126852036_ENSMUST00000176771_REVERSED|
"""index: 2319, intensity: 4306.0, mobility: 0.925"""	-0.422168	0.228596	0.846214	VLAPPVPHTGQH	generic|IP_843103_TX=10090_REVERSED|
"""index: 26200, intensity: 5515.0, mobility: 1.017"""	-0.422236	0.228888	0.846325	QMLLSELRTVEQELGQLEPFQGRYDDLASMLTGLA	generic|sp_Q68FE6_RIPR1_MOUSE_REVERSED|
"""index: 19716, intensity: 16956.0, mobility: 0.969"""	-0.422348	0.228937	0.846508	EVYRVICVVV	generic|IP_3487309_TX=10090_REVERSED|
"""index: 18801, intensity: 5447.0, mobility: 0.885"""	-0.422469	0.228937	0.846705	RSFGMELAAKVVPTSMMVV	generic|tr_F7BQL8_F7BQL8_MOUSE__II_853187_REVERSED	|generic|sp_O08863_BIRC3_MOUSE_REVERSED	|generic|tr_Q3T9B6_Q3T9B6_MOUSE_REVERSED	|generic|tr_A2CGA5_A2CGA5_MOUSE_REVERSED	|generic|tr_Q3TSE5_Q3TSE5_MOUSE_REVERSED	|generic|sp_Q62210_BIRC2_MOUSE_REVERSED|
"""index: 18099, intensity: 5704.0, mobility: 1.023"""	-0.423202	0.229161	0.847901	QMLLHRTRLL	generic|IP_830236_TX=10090_REVERSED|
"""index: 7183, intensity: 15834.0, mobility: 0.989"""	-0.423335	0.229384	0.848118	ESLSPLSMFEFSLVPILTAELGC	generic|tr_E9PYC9_E9PYC9_MOUSE__II_877716_REVERSED	|generic|tr_Q3UKR3_Q3UKR3_MOUSE__chr7_-1_133691078_133691152_ENSMUST00000135760__II_877716_REVERSED	|generic|tr_Q3UG55_Q3UG55_MOUSE__chr7_-1_133691078_133691152_ENSMUST00000135760__II_877710_REVERSED	|generic|tr_Q3TPL3_Q3TPL3_MOUSE_REVERSED|
"""index: 764, intensity: 2645.0, mobility: 0.948"""	-0.423418	0.229675	0.848254	VLSWQYTLPP	generic|sp_Q05793_PGBM_MOUSE_REVERSED	|generic|tr_E9PZ16_E9PZ16_MOUSE_REVERSED	|generic|tr_Q5RKM8_Q5RKM8_MOUSE_REVERSED	|generic|tr_B1B0C7_B1B0C7_MOUSE_REVERSED|
"""index: 20333, intensity: 4014.0, mobility: 1.097"""	-0.42343	0.229965	0.848274	SGLLVKMRKRML	generic|IP_1049891_TX=10090_REVERSED|
"""index: 8621, intensity: 3023.0, mobility: 1.202"""	-0.423562	0.230256	0.848488	PMPVDVIARETFRPYAT	generic|sp_Q8BI06_CEMIP_MOUSE__chr7_-1_83935621_83935701_ENSMUST00000145171_REVERSED	|generic|sp_Q8BI06-2_CEMIP_MOUSE__chr7_-1_83935621_83935701_ENSMUST00000145171_REVERSED	|generic|tr_Q14AX8_Q14AX8_MOUSE__chr7_-1_83935621_83935701_ENSMUST00000145171_REVERSED	|generic|tr_Q5M9P4_Q5M9P4_MOUSE__chr7_-1_83935621_83935701_ENSMUST00000145171_REVERSED|
"""index: 14605, intensity: 3905.0, mobility: 1.108"""	-0.423693	0.230546	0.848701	EGTHVRLHIRLDSSQSFGKGCEYCQYP	generic|sp_P24399_ZN239_MOUSE_REVERSED|
"""index: 25350, intensity: 3096.0, mobility: 1.315"""	-0.423755	0.230769	0.848802	DNRVTKANGFAELLPNASIIQ	generic|II_1134592_TX=10090_REVERSED	|generic|tr_Q3UUB1_Q3UUB1_MOUSE_REVERSED	|generic|sp_P13541_MYH3_MOUSE_REVERSED	|generic|tr_B2RWW8_B2RWW8_MOUSE_REVERSED	|generic|sp_P13542_MYH8_MOUSE_REVERSED	|generic|tr_G3UW82_G3UW82_MOUSE_REVERSED	|generic|tr_B2RWX0_B2RWX0_MOUSE_REVERSED	|generic|tr_Q8BLW0_Q8BLW0_MOUSE_REVERSED	|generic|sp_Q5SX40_MYH1_MOUSE_REVERSED	|generic|tr_I6L963_I6L963_MOUSE_REVERSED	|generic|sp_Q5SX39_MYH4_MOUSE_REVERSED|
"""index: 23157, intensity: 6641.0, mobility: 1.189"""	-0.423833	0.23106	0.848929	WKWPTGLVTTTAVAWPRVPGARPPRGN	generic|chr16_1_57122112_57122198_ENSMUST00000166897_REVERSED|
"""index: 10408, intensity: 4083.0, mobility: 1.017"""	-0.423883	0.23135	0.84901	ESAEQRKLTLHMKESQTCVWFDEATYTSPAELIWFEEKW	generic|IP_967258_TX=10090_REVERSED|
"""index: 10505, intensity: 5965.0, mobility: 1.039"""	-0.423911	0.23164	0.849055	LEQDRLDMKRWPEKHPNLEYINNRRVAEIYAEH	generic|sp_Q921C3_BRWD1_MOUSE__chr16_-1_96056111_96056161_ENSMUST00000233976__II_1073093_REVERSED	|generic|sp_Q921C3-2_BRWD1_MOUSE__chr16_-1_96056111_96056161_ENSMUST00000233976__II_1073093_REVERSED	|generic|tr_A0A3B2WB73_A0A3B2WB73_MOUSE__II_1073114_REVERSED|
"""index: 10147, intensity: 9212.0, mobility: 1.035"""	-0.424025	0.231796	0.849241	LTPDTLVPQLASPNLRQSSSPLLDFVQPTAQ	generic|sp_Q9Z1T2_TSP4_MOUSE_REVERSED|
"""index: 23236, intensity: 3141.0, mobility: 1.449"""	-0.424077	0.232086	0.849324	LFFESFRRGFSLRPMVVLIPF	generic|IP_824836_TX=10090_REVERSED|
"""index: 6098, intensity: 3123.0, mobility: 1.007"""	-0.424108	0.232309	0.849375	FSAGEATEVEWCH	generic|tr_G3UYJ8_G3UYJ8_MOUSE_REVERSED	|generic|tr_A2RT81_A2RT81_MOUSE_REVERSED|
"""index: 13765, intensity: 4012.0, mobility: 0.915"""	-0.424446	0.232599	0.849923	DALYRQIMEEQYQHRHGMKL	generic|sp_B2RUR8_OTU7B_MOUSE_REVERSED|
"""index: 2017, intensity: 3959.0, mobility: 0.958"""	-0.424464	0.232686	0.849952	QEPLLATLYSHRTRM	generic|IP_1134450_TX=10090_REVERSED|
"""index: 2333, intensity: 4656.0, mobility: 0.914"""	-0.424571	0.232976	0.850125	WGLSPVVWWP	generic|IP_991486_TX=10090_REVERSED|
"""index: 18669, intensity: 3709.0, mobility: 1.031"""	-0.424587	0.233266	0.850151	TTVAVHHLSCIPTLCANVSFHVIKNQLRDYKSIM	generic|tr_Q3TP30_Q3TP30_MOUSE__II_3462919_REVERSED	|generic|tr_B2RUJ7_B2RUJ7_MOUSE__II_3462921_REVERSED	|generic|tr_Q3UMS6_Q3UMS6_MOUSE__II_3462921_REVERSED	|generic|sp_Q00519_XDH_MOUSE__II_3460241_REVERSED	|generic|II_3462914_TX=10090_REVERSED|
"""index: 21297, intensity: 3045.0, mobility: 0.972"""	-0.424605	0.233285	0.85018	RLREPSKSVTKAIVLDT	generic|sp_A2CG63_ARI4B_MOUSE__chr13_1_14197668_14197733_ENSMUST00000151151__II_1109848_REVERSED	|generic|sp_A2CG63-2_ARI4B_MOUSE__chr13_1_14197668_14197733_ENSMUST00000151151__II_1109848_REVERSED	|generic|II_3475013_TX=10090_REVERSED	|generic|tr_Q3TR72_Q3TR72_MOUSE_REVERSED|
"""index: 8072, intensity: 27585.0, mobility: 0.969"""	-0.425036	0.233575	0.850877	QETSSHSETDEDDETEVGTCCLKGLHVTRGE	generic|tr_F6ZCF0_F6ZCF0_MOUSE__chr13_-1_59496972_59497031_ENSMUST00000169745__II_1108491_REVERSED	|generic|sp_Q641K1_CBPC1_MOUSE__chr13_-1_59496972_59497031_ENSMUST00000169745__II_1108487_REVERSED	|generic|sp_Q641K1-2_CBPC1_MOUSE__chr13_-1_59496972_59497031_ENSMUST00000169745__II_1108487_REVERSED	|generic|sp_Q641K1-3_CBPC1_MOUSE__chr13_-1_59496972_59497031_ENSMUST00000169745_REVERSED	|generic|sp_Q641K1-4_CBPC1_MOUSE__chr13_-1_59496972_59497031_ENSMUST00000169745_REVERSED	|generic|sp_Q641K1-5_CBPC1_MOUSE__chr13_-1_59525142_59525237_ENSMUST00000169745_REVERSED|
"""index: 3324, intensity: 2767.0, mobility: 0.947"""	-0.425182	0.233796	0.851113	EVSALNSNVMRD	generic|tr_Q3UFJ3_Q3UFJ3_MOUSE_REVERSED|
"""index: 24113, intensity: 11754.0, mobility: 1.019"""	-0.425339	0.234086	0.851366	AGERGPPGPIGQAGDAGVEGKAGPLGAVGPDGKLGPS	generic|tr_E9QPX1_E9QPX1_MOUSE_REVERSED	|generic|sp_P39061_COIA1_MOUSE_REVERSED	|generic|sp_P39061-1_COIA1_MOUSE_REVERSED	|generic|sp_P39061-2_COIA1_MOUSE_REVERSED|
"""index: 15426, intensity: 3902.0, mobility: 1.165"""	-0.42539	0.234375	0.85145	KRFKTFTGKFSLKSYLMDLHCHTDIFGEELSLERHSRPLSSSTHERT	generic|tr_F8VQE6_F8VQE6_MOUSE__II_909137_REVERSED	|generic|tr_Q3U179_Q3U179_MOUSE__II_909137_REVERSED	|generic|tr_Q571H2_Q571H2_MOUSE__II_909137_REVERSED	|generic|tr_B7ZNL9_B7ZNL9_MOUSE__II_909137_REVERSED	|generic|tr_Q3UJK8_Q3UJK8_MOUSE_REVERSED|
"""index: 13138, intensity: 7591.0, mobility: 1.170"""	-0.425429	0.234596	0.851511	FEKEEIEKYCLCLTR	generic|sp_Q148W0_AT8B1_MOUSE_REVERSED|
"""index: 19179, intensity: 3922.0, mobility: 0.866"""	-0.425479	0.234886	0.851593	LRKISRRTKMV	generic|chr16_1_36033733_36033993_ENSMUST00000004054__IP_1076158_TX=10090_REVERSED|
"""index: 21625, intensity: 4687.0, mobility: 1.027"""	-0.42549	0.235175	0.85161	FTRFRTQLEELSYTVSFIKRRYYKSEGLLLNVEPVLV	generic|tr_Q6NSR5_Q6NSR5_MOUSE__chr1_1_88216218_88216361_ENSMUST00000126203__II_1031858_REVERSED	|generic|sp_Q64435_UD16_MOUSE__chr1_1_88216218_88216361_ENSMUST00000126203__II_1031858_REVERSED	|generic|II_1031845_TX=10090_REVERSED|
"""index: 7800, intensity: 50418.0, mobility: 1.055"""	-0.425781	0.235192	0.852079	KFQPSFLFFSLFFSLFFSLFFSLFFGWLYQLTSFYLSFFA	generic|IP_934067_TX=10090_REVERSED|
"""index: 15802, intensity: 2771.0, mobility: 1.286"""	-0.426119	0.235413	0.852622	TILMSGKSILDTMLCISSIMY	generic|chr8_1_45984208_45985442_ENSMUST00000034051__IP_864161_TX=10090_REVERSED|
"""index: 2120, intensity: 2926.0, mobility: 0.804"""	-0.4263	0.235566	0.852914	IDCDEQLIVRQKM	generic|IP_876020_TX=10090_REVERSED|
"""index: 21090, intensity: 3285.0, mobility: 1.093"""	-0.426658	0.235855	0.853489	RGDFIFAPKLMKKHIREYDLEKFMDWETCIVLAHAGDCA	generic|tr_Q3TJ71_Q3TJ71_MOUSE__chr5_-1_65423444_65423650_ENSMUST00000125375__II_939549_REVERSED	|generic|tr_Q3TS38_Q3TS38_MOUSE__chr5_-1_65423444_65423650_ENSMUST00000125375__II_939549_REVERSED	|generic|tr_Q3TI06_Q3TI06_MOUSE__chr5_-1_65423444_65423650_ENSMUST00000125375__II_939549_REVERSED	|generic|tr_Q3TJE8_Q3TJE8_MOUSE__chr5_-1_65423444_65423650_ENSMUST00000125375__II_939549_REVERSED	|generic|tr_Q3UIZ1_Q3UIZ1_MOUSE__chr5_-1_65423444_65423650_ENSMUST00000125375__II_939549_REVERSED	|generic|II_939551_TX=10090_REVERSED|
"""index: 10731, intensity: 4725.0, mobility: 1.048"""	-0.426662	0.236007	0.853495	TMQMAILGGGSNLLACAAETIRTK	generic|sp_B1ARD8_SLFN8_MOUSE__II_1129584_REVERSED	|generic|tr_E9Q0R4_E9Q0R4_MOUSE_REVERSED	|generic|tr_A0A1G5SJK5_A0A1G5SJK5_MOUSE_REVERSED	|generic|tr_A0A5H1ZRL2_A0A5H1ZRL2_MOUSE_REVERSED|
"""index: 9801, intensity: 3999.0, mobility: 1.062"""	-0.426933	0.236295	0.85393	RELKKSCLDVQHEL	generic|tr_E9Q0T8_E9Q0T8_MOUSE__IP_1039938_REVERSED|
"""index: 15550, intensity: 7585.0, mobility: 0.952"""	-0.426946	0.236448	0.85395	LVWIQGTHKV	generic|chr15_-1_95232412_95232618_ENSMUST00000229981_REVERSED	|generic|tr_Q8BM06_Q8BM06_MOUSE__chr15_-1_95435253_95435426_ENSMUST00000229981_REVERSED	|generic|tr_A0A2R8VHV8_A0A2R8VHV8_MOUSE__chr15_-1_95435253_95435426_ENSMUST00000229981_REVERSED	|generic|tr_Q8BM43_Q8BM43_MOUSE__chr15_-1_95435253_95435426_ENSMUST00000229981_REVERSED	|generic|sp_Q61220_NELL2_MOUSE__chr15_-1_95435253_95435426_ENSMUST00000229981_REVERSED|
"""index: 3425, intensity: 3989.0, mobility: 1.097"""	-0.427399	0.236668	0.854675	MMYLRQPCAGGLRW	generic|IP_1006293_TX=10090_REVERSED|
"""index: 22219, intensity: 3496.0, mobility: 1.245"""	-0.427657	0.236888	0.855087	YVVRLPLTCVCLLDAIALN	generic|sp_Q99JA4_CLTR1_MOUSE_REVERSED	|generic|sp_Q99JA4-2_CLTR1_MOUSE_REVERSED|
"""index: 12182, intensity: 4202.0, mobility: 1.017"""	-0.427703	0.236971	0.855159	SIMAADNTDRLNEINNQDRAQIESE	generic|tr_D3Z4K0_D3Z4K0_MOUSE_REVERSED|
"""index: 5062, intensity: 5604.0, mobility: 1.145"""	-0.427844	0.237259	0.855384	QALIGGASHLTGAAPLGEARPAGPPQSPDADPLGSEQ	generic|tr_Q3TPL9_Q3TPL9_MOUSE__chr7_1_141262448_141262552_ENSMUST00000155123__II_876755_REVERSED	|generic|tr_Q3UVM8_Q3UVM8_MOUSE__chr7_1_141262448_141262552_ENSMUST00000155123__II_876755_REVERSED	|generic|tr_Q3TPE7_Q3TPE7_MOUSE__chr7_1_141262448_141262552_ENSMUST00000155123__II_876730_REVERSED	|generic|tr_F7ANA1_F7ANA1_MOUSE__chr7_1_141262448_141262552_ENSMUST00000155123__II_876730_REVERSED	|generic|sp_A6H619_PHRF1_MOUSE__chr7_1_141262448_141262552_ENSMUST00000155123__II_876730_REVERSED	|generic|sp_A6H619-2_PHRF1_MOUSE__chr7_1_141262448_141262552_ENSMUST00000155123__II_876730_REVERSED|
"""index: 7825, intensity: 4397.0, mobility: 1.072"""	-0.427873	0.23741	0.855432	QLRFAQEQPCTQSHNNRVLCWQIKQWVDETREPASRYAQSID	generic|sp_Q3UFQ8_CARL3_MOUSE__chr14_1_55494396_55494425_ENSMUST00000228877__II_3444218_REVERSED	|generic|II_3481187_TX=10090_REVERSED	|generic|II_3481189_TX=10090_REVERSED	|generic|II_3444214_TX=10090_REVERSED	|generic|II_3444217_TX=10090_REVERSED|
"""index: 1728, intensity: 2845.0, mobility: 0.999"""	-0.428218	0.237561	0.85598	PLWMSPHKVETM	generic|IP_893126_TX=10090_REVERSED|
"""index: 2195, intensity: 2996.0, mobility: 1.015"""	-0.428444	0.237712	0.85634	ESPAPPPFRPEER	generic|tr_Q9D0Q5_Q9D0Q5_MOUSE__IP_991910_REVERSED|
"""index: 14379, intensity: 5622.0, mobility: 0.833"""	-0.428722	0.237931	0.856782	RLRRAMEGAETRMKLLQTIGT	generic|IP_1146377_TX=10090_REVERSED|
"""index: 24323, intensity: 6085.0, mobility: 0.983"""	-0.428951	0.238218	0.857145	YDNGVTTRLGD	generic|IP_1143266_TX=10090_REVERSED|
"""index: 20229, intensity: 2878.0, mobility: 0.831"""	-0.428968	0.2383	0.857172	RCRNVEITHRNQ	generic|IP_904069_TX=10090_REVERSED|
"""index: 6554, intensity: 124474.0, mobility: 0.916"""	-0.42945	0.238587	0.857936	ENSMGGAAAAAELQRELALVQWAV	generic|tr_Q3U4L9_Q3U4L9_MOUSE__II_1114939_REVERSED	|generic|tr_D3Z4L9_D3Z4L9_MOUSE__II_1114939_REVERSED	|generic|sp_Q61333_TNAP2_MOUSE__II_1114939_REVERSED	|generic|tr_B2RQW1_B2RQW1_MOUSE__II_1114939_REVERSED|
"""index: 658, intensity: 3002.0, mobility: 0.875"""	-0.429492	0.238875	0.858003	LGPPCQIGSWV	generic|IP_3493842_TX=10090_REVERSED|
"""index: 1517, intensity: 3333.0, mobility: 0.840"""	-0.429528	0.239162	0.85806	VQRAECRMNMYTNLSGLM	generic|IP_915684_TX=10090_REVERSED|
"""index: 6480, intensity: 59724.0, mobility: 1.086"""	-0.42953	0.239449	0.858062	SKFQDLSSPKTTLARMVQEKVVQMVKNFDESTARMEKWTKNL	generic|sp_Q8BPU7_ELMO1_MOUSE__chr13_1_20251061_20251177_ENSMUST00000181429__II_1109607_REVERSED	|generic|tr_Q571D6_Q571D6_MOUSE__chr13_1_20185400_20192037_ENSMUST00000221067_REVERSED|
"""index: 16949, intensity: 15122.0, mobility: 0.951"""	-0.429887	0.239736	0.858626	LERFKPRSD	generic|sp_Q01279_EGFR_MOUSE_REVERSED	|generic|tr_Q9EP98_Q9EP98_MOUSE_REVERSED|
"""index: 6325, intensity: 3338.0, mobility: 0.856"""	-0.429895	0.239885	0.858639	DTCLTTEPGLGLPGLNPVLKGRDASIIM	generic|IP_992218_TX=10090_REVERSED|
"""index: 8320, intensity: 3328.0, mobility: 0.826"""	-0.43012	0.240172	0.858994	WTDLPGCSDLKKQIVA	generic|IP_1136773_TX=10090_REVERSED|
"""index: 20085, intensity: 3403.0, mobility: 1.067"""	-0.43023	0.240401	0.859168	RRRRQLCQQLA	generic|sp_F2YMG0_PRS56_MOUSE_REVERSED|
"""index: 5369, intensity: 16771.0, mobility: 1.077"""	-0.430243	0.240401	0.859189	QESKHAMLKEQNRG	generic|sp_Q0P5X1_LRIQ1_MOUSE_REVERSED|
"""index: 3849, intensity: 5617.0, mobility: 1.097"""	-0.431079	0.240688	0.860504	FYMEWPQPLRWL	generic|IP_848996_TX=10090_REVERSED|
"""index: 16053, intensity: 2509.0, mobility: 0.826"""	-0.431138	0.240905	0.860596	RFAKWCTVEEEVQER	generic|IP_924287_TX=10090_REVERSED|
"""index: 1614, intensity: 2511.0, mobility: 0.744"""	-0.431355	0.241123	0.860937	ELVGPPGA	generic|chr17_1_34630915_34631806_ENSMUST00000015620__IP_1066306_TX=10090_REVERSED	|generic|IP_1066300_TX=10090_REVERSED|
"""index: 26469, intensity: 15951.0, mobility: 1.050"""	-0.431504	0.241281	0.86117	QDETYDLIGKLQGESAQKVVKKIDDYKAPKELRC	generic|IP_839118_TX=10090_REVERSED|
"""index: 5765, intensity: 179795.0, mobility: 0.896"""	-0.431507	0.241281	0.861175	DEIERIEMGGKAGATQSSLGSITSVNGKK	generic|sp_Q9EPN1_NBEA_MOUSE__chr3_-1_55723135_55723236_ENSMUST00000198259_REVERSED	|generic|sp_Q9EPN1-3_NBEA_MOUSE__chr3_-1_55723135_55723236_ENSMUST00000198259_REVERSED	|generic|sp_Q9EPN1-4_NBEA_MOUSE__chr3_-1_55723135_55723236_ENSMUST00000198259_REVERSED|
"""index: 22532, intensity: 10661.0, mobility: 1.209"""	-0.431934	0.241498	0.861843	PMRNQRQPSVNAKPKSL	generic|tr_A0A2I3BRX9_A0A2I3BRX9_MOUSE__chr12_-1_55676400_55676690_ENSMUST00000220017_REVERSED|
"""index: 23511, intensity: 2593.0, mobility: 0.841"""	-0.432124	0.241714	0.86214	QGQIPKSYD	generic|II_1104899_TX=10090_REVERSED	|generic|sp_Q8K2B3_SDHA_MOUSE__chr13_-1_74323087_74323167_ENSMUST00000161434_REVERSED|
"""index: 5586, intensity: 5621.0, mobility: 0.962"""	-0.432286	0.241931	0.862393	LECTTQGPFSIQ	generic|IP_1061776_TX=10090_REVERSED|
"""index: 9463, intensity: 3758.0, mobility: 0.969"""	-0.432477	0.242217	0.862691	ASRSLSMEVQKMKLLTWTEARRGETPPW	generic|II_864070_TX=10090_REVERSED|
"""index: 1068, intensity: 2642.0, mobility: 0.914"""	-0.43248	0.242433	0.862696	IYHADTYLPW	generic|IP_842326_TX=10090_REVERSED|
"""index: 2735, intensity: 2592.0, mobility: 1.067"""	-0.432701	0.242718	0.86304	SQQDTPKQCTEETNE	generic|tr_A0A087WSD2_A0A087WSD2_MOUSE_REVERSED|
"""index: 23786, intensity: 8938.0, mobility: 1.160"""	-0.432805	0.243004	0.863203	GELSGPAASAVLRHSQYQPAPYVSVLGDRSEAMFNRT	generic|tr_B1AYD6_B1AYD6_MOUSE_REVERSED	|generic|tr_B1AYD3_B1AYD3_MOUSE_REVERSED	|generic|tr_B1AYD5_B1AYD5_MOUSE_REVERSED	|generic|tr_B1AYD4_B1AYD4_MOUSE_REVERSED	|generic|sp_A2ANU3_SYNG1_MOUSE_REVERSED|
"""index: 9456, intensity: 3737.0, mobility: 0.852"""	-0.432811	0.24329	0.863211	MGVALHYLGVAVFTPEVDVSVTIPPE	generic|tr_Q8BRP0_Q8BRP0_MOUSE__chr5_1_65202572_65202655_ENSMUST00000204582__II_939664_REVERSED	|generic|sp_Q3UGF1_WDR19_MOUSE__chr5_1_65257748_65257816_ENSMUST00000203359__II_939676_REVERSED	|generic|sp_Q3UGF1-2_WDR19_MOUSE__chr5_1_65257748_65257816_ENSMUST00000203359__II_939653_REVERSED	|generic|sp_Q3UGF1-3_WDR19_MOUSE__chr5_1_65202572_65202655_ENSMUST00000204582__II_939676_REVERSED	|generic|II_939667_TX=10090_REVERSED	|generic|II_939663_TX=10090_REVERSED|
"""index: 22193, intensity: 5208.0, mobility: 0.930"""	-0.432832	0.243575	0.863244	QRKMQEAKLFRI	generic|tr_Q8CD72_Q8CD72_MOUSE__chr8_1_61019870_61019914_ENSMUST00000125717__II_863566_REVERSED	|generic|II_863561_TX=10090_REVERSED	|generic|tr_B2RXX0_B2RXX0_MOUSE__chr8_1_61019870_61019914_ENSMUST00000125717_REVERSED	|generic|tr_B2RXQ4_B2RXQ4_MOUSE__chr8_1_61019870_61019914_ENSMUST00000125717_REVERSED	|generic|sp_P51954_NEK1_MOUSE__chr8_1_61019870_61019914_ENSMUST00000125717_REVERSED	|generic|tr_Q69Z74_Q69Z74_MOUSE__chr8_1_61019870_61019914_ENSMUST00000125717_REVERSED	|generic|tr_B7ZWK0_B7ZWK0_MOUSE__chr8_1_61019870_61019914_ENSMUST00000125717_REVERSED|
"""index: 21135, intensity: 6036.0, mobility: 1.015"""	-0.432948	0.243791	0.863425	WHLKLFRER	generic|tr_A0A0G2JGV8_A0A0G2JGV8_MOUSE__chr9_-1_110437449_110438928_ENSMUST00000068025__II_842255_REVERSED|
"""index: 26435, intensity: 2813.0, mobility: 1.134"""	-0.433147	0.244007	0.863734	SNRLRRSAPTSMIMRQPRLICMLMMPQCPLRPF	generic|chr9_-1_31163417_31168818_ENSMUST00000217641__IP_855151_TX=10090_REVERSED|
"""index: 18137, intensity: 3152.0, mobility: 1.089"""	-0.43329	0.244014	0.863957	CDHHLWLVKSLTRCKSYCNYK	generic|IP_3497544_TX=10090_REVERSED|
"""index: 9830, intensity: 2680.0, mobility: 1.102"""	-0.433668	0.244299	0.864543	VTEVMDEKTVLLCILIYQSLQCTFCNWLPQ	generic|IP_1105931_TX=10090_REVERSED|
"""index: 2040, intensity: 2570.0, mobility: 0.780"""	-0.433819	0.244444	0.864778	IPLRISLYMYVY	generic|IP_973704_TX=10090_REVERSED|
"""index: 5037, intensity: 3123.0, mobility: 1.170"""	-0.43422	0.244729	0.865397	RISMPLSSSTAFRAHKGSS	generic|IP_1052334_TX=10090_REVERSED|
"""index: 2117, intensity: 2505.0, mobility: 1.077"""	-0.434707	0.245014	0.86615	LPPQMEMCGTLVQASDA	generic|tr_Q9D3T0_Q9D3T0_MOUSE__IP_850532_REVERSED	|generic|IP_3505755_TX=10090_REVERSED	|generic|IP_3505756_TX=10090_REVERSED|
"""index: 8674, intensity: 9318.0, mobility: 1.053"""	-0.434707	0.245159	0.86615	RSERDRSDRDRDRHGSSRRSREELDRHRDRDPSRRGWER	generic|sp_Q7TSH6_SCAF4_MOUSE_REVERSED	|generic|sp_Q7TSH6-2_SCAF4_MOUSE_REVERSED	|generic|sp_Q7TSH6-3_SCAF4_MOUSE_REVERSED|
"""index: 23420, intensity: 4642.0, mobility: 1.013"""	-0.434913	0.245444	0.866467	RFNKRSIKLFS	generic|IP_976220_TX=10090_REVERSED|
"""index: 26114, intensity: 3751.0, mobility: 1.076"""	-0.435019	0.245519	0.866631	GPSKPVLKLINMLKKKWFAEMGVLQLL	generic|chr6_1_58870159_58873783_ENSMUST00000031823__IP_920003_TX=10090_REVERSED	|generic|chr6_1_58868760_58873783_ENSMUST00000031823__IP_920003_TX=10090_REVERSED|
"""index: 8350, intensity: 3132.0, mobility: 0.785"""	-0.435171	0.245804	0.866865	VPLDRHRDGRQQV	generic|IP_865823_TX=10090_REVERSED	|generic|IP_865835_TX=10090_REVERSED|
"""index: 4998, intensity: 13290.0, mobility: 0.916"""	-0.435207	0.246088	0.86692	SRDISPAPLKATKNNGSRSPEEH	generic|tr_B1ATD1_B1ATD1_MOUSE__chr17_1_24504170_24504199_ENSMUST00000024958_REVERSED	|generic|sp_Q60787_LCP2_MOUSE__chr17_1_24504170_24504199_ENSMUST00000024958_REVERSED	|generic|tr_Q3U5Y3_Q3U5Y3_MOUSE__chr17_1_24504170_24504199_ENSMUST00000024958_REVERSED|
"""index: 21266, intensity: 3903.0, mobility: 1.110"""	-0.435238	0.246373	0.866968	RRSTIGINEGKLLSHVVDDLFTMQVMSPDVNQP	generic|tr_G3UZM1_G3UZM1_MOUSE__chr10_1_67244824_67244877_ENSMUST00000173236_REVERSED	|generic|sp_Q69ZK6_JHD2C_MOUSE__chr10_1_67244824_67244877_ENSMUST00000173236_REVERSED	|generic|tr_A0A0A0MQ98_A0A0A0MQ98_MOUSE__chr10_1_67244824_67244877_ENSMUST00000173236_REVERSED|
"""index: 7377, intensity: 23282.0, mobility: 1.031"""	-0.43525	0.246587	0.866986	NQSLAPTNSSLQRHQPEPNQHV	generic|sp_Q3UG20_KMT2E_MOUSE__chr13_-1_43303268_43303297_ENSMUST00000055341_REVERSED	|generic|sp_Q3UG20-2_KMT2E_MOUSE__chr13_-1_43303268_43303297_ENSMUST00000055341_REVERSED|
"""index: 19813, intensity: 3214.0, mobility: 1.307"""	-0.43543	0.246871	0.867262	WYIHALWELGKGSPQR	generic|tr_A0A0G2JET1_A0A0G2JET1_MOUSE_REVERSED	|generic|tr_A0A075B5X8_A0A075B5X8_MOUSE_REVERSED	|generic|tr_A0A0G2JDE1_A0A0G2JDE1_MOUSE_REVERSED	|generic|tr_A0A075B5Y0_A0A075B5Y0_MOUSE_REVERSED	|generic|tr_A0A075B5X1_A0A075B5X1_MOUSE_REVERSED	|generic|tr_A0A075B678_A0A075B678_MOUSE_REVERSED|
"""index: 4196, intensity: 2909.0, mobility: 0.958"""	-0.435536	0.247156	0.867426	TWLSPSTTTSWP	generic|IP_1069229_TX=10090_REVERSED|
"""index: 1369, intensity: 11987.0, mobility: 0.738"""	-0.435556	0.24737	0.867457	MSVFAIHYSIKK	generic|IP_903322_TX=10090_REVERSED|
"""index: 13991, intensity: 3357.0, mobility: 1.049"""	-0.435638	0.247584	0.867582	IFMLLPKAVNWV	generic|IP_1105427_TX=10090_REVERSED|
"""index: 9000, intensity: 14077.0, mobility: 0.922"""	-0.435809	0.247868	0.867846	ISSLDKFRHKYELSHV	generic|tr_Q542M5_Q542M5_MOUSE__chr13_-1_12440845_12440946_ENSMUST00000133143__II_1110034_REVERSED	|generic|tr_A8DIL0_A8DIL0_MOUSE__chr13_-1_12440845_12440946_ENSMUST00000133143__II_1110034_REVERSED	|generic|tr_Q3U2W5_Q3U2W5_MOUSE__chr13_-1_12440845_12440946_ENSMUST00000133143__II_1110034_REVERSED	|generic|tr_Q8C6H0_Q8C6H0_MOUSE__chr13_-1_12440845_12440946_ENSMUST00000133143__II_1110034_REVERSED|
"""index: 6042, intensity: 7207.0, mobility: 0.879"""	-0.43584	0.248082	0.867892	MRLDRRMCLVFTELIYSVRCKT	generic|chr6_1_108236998_108237084_ENSMUST00000032192_REVERSED|
"""index: 5962, intensity: 2967.0, mobility: 0.827"""	-0.435988	0.248295	0.868119	PSVFHLYESRPGWW	generic|IP_3478161_TX=10090_REVERSED|
"""index: 12787, intensity: 6476.0, mobility: 0.853"""	-0.436166	0.24858	0.868391	PLSSLPSLF	generic|IP_1073201_TX=10090_REVERSED|
"""index: 3900, intensity: 3562.0, mobility: 0.884"""	-0.436429	0.248793	0.868795	KCQYRFVRLVANKVEKNRFSYILPN	generic|tr_Q7TR78_Q7TR78_MOUSE__II_3489526_REVERSED	|generic|tr_Q8VGS2_Q8VGS2_MOUSE__II_3489526_REVERSED|
"""index: 5114, intensity: 2804.0, mobility: 0.953"""	-0.436646	0.248936	0.869126	ACNGTRKPKHHWGLRVKEYTMMRM	generic|IP_965610_TX=10090_REVERSED|
"""index: 5466, intensity: 18373.0, mobility: 0.956"""	-0.436689	0.249219	0.869192	MITTYHLPHCIAVYRDYAMSTLLFS	generic|tr_Q8VGK9_Q8VGK9_MOUSE_REVERSED	|generic|tr_A1L3R4_A1L3R4_MOUSE_REVERSED	|generic|tr_Q8VGJ9_Q8VGJ9_MOUSE_REVERSED|
"""index: 9111, intensity: 4300.0, mobility: 0.888"""	-0.436733	0.249432	0.869259	ALPPSWWRW	generic|IP_1048459_TX=10090_REVERSED|
"""index: 16322, intensity: 2854.0, mobility: 1.080"""	-0.436774	0.249716	0.869321	EIFKGFRSSNDNRTTKANGIAEMIP	generic|tr_G5E8G6_G5E8G6_MOUSE__chr18_1_74770387_74770449_ENSMUST00000154986__II_1053885_REVERSED	|generic|sp_P21271_MYO5B_MOUSE__chr18_1_74770387_74770449_ENSMUST00000154986__II_1053885_REVERSED	|generic|sp_P21271-3_MYO5B_MOUSE__chr18_1_74770387_74770449_ENSMUST00000154986__II_1053885_REVERSED	|generic|tr_G3X9Y9_G3X9Y9_MOUSE__chr18_1_74770387_74770449_ENSMUST00000154986__II_1053885_REVERSED	|generic|II_1053895_TX=10090_REVERSED|
"""index: 16639, intensity: 4795.0, mobility: 0.984"""	-0.436776	0.25	0.869325	WHLQAVLFFV	generic|tr_B9EIU5_B9EIU5_MOUSE__II_964309_REVERSED	|generic|tr_A2AG36_A2AG36_MOUSE__II_964309_REVERSED	|generic|tr_Q562G0_Q562G0_MOUSE__II_964309_REVERSED	|generic|tr_Q5DU55_Q5DU55_MOUSE__II_964309_REVERSED	|generic|sp_Q9JJI6_PIGO_MOUSE_REVERSED|
"""index: 21602, intensity: 4504.0, mobility: 1.011"""	-0.436818	0.250142	0.869389	FTRFRTQLEELSYTVSFIKRRYYKSEGLLLNVEPVLV	generic|tr_Q6NSR5_Q6NSR5_MOUSE__chr1_1_88216218_88216361_ENSMUST00000126203__II_1031858_REVERSED	|generic|sp_Q64435_UD16_MOUSE__chr1_1_88216218_88216361_ENSMUST00000126203__II_1031858_REVERSED	|generic|II_1031845_TX=10090_REVERSED|
"""index: 12844, intensity: 2861.0, mobility: 0.921"""	-0.43698	0.250425	0.869635	WLHLHAFGWPPEEFH	generic|IP_1011982_TX=10090_REVERSED|
"""index: 1548, intensity: 3847.0, mobility: 0.777"""	-0.43714	0.250709	0.86988	EGDVSPQR	generic|tr_Q8BKB4_Q8BKB4_MOUSE__chr15_1_76714507_76714647_ENSMUST00000142610__II_1088428_REVERSED	|generic|sp_Q8VC16_LRC14_MOUSE__chr15_1_76714507_76714647_ENSMUST00000142610__II_1088441_REVERSED	|generic|tr_Q80WK4_Q80WK4_MOUSE__chr15_1_76714507_76714647_ENSMUST00000142610_REVERSED|
"""index: 2948, intensity: 3089.0, mobility: 0.874"""	-0.437178	0.250993	0.869938	SVASVATVMFM	generic|chr3_-1_152335223_152335402_ENSMUST00000196265_REVERSED|
"""index: 9778, intensity: 6091.0, mobility: 0.922"""	-0.43723	0.251205	0.870017	WTPGSYRGLETLLTMTLSPSQL	generic|chr1_1_40000700_40004816_ENSMUST00000192509__IP_1040510_TX=10090_REVERSED|
"""index: 8404, intensity: 19776.0, mobility: 1.069"""	-0.437319	0.251417	0.870153	MSYVLPNLMPIVMTYFVSTVK	generic|tr_Q8VFX4_Q8VFX4_MOUSE_REVERSED	|generic|tr_Q7TQR6_Q7TQR6_MOUSE_REVERSED|
"""index: 5637, intensity: 5337.0, mobility: 0.995"""	-0.437418	0.251556	0.870303	REAMRKLSCLRLLMWHM	generic|chr3_1_88309262_88309342_ENSMUST00000001452_REVERSED|
"""index: 25577, intensity: 4255.0, mobility: 1.269"""	-0.437449	0.251556	0.870351	EYWGEIKK	generic|sp_Q3TRJ4_K1C26_MOUSE__II_1127224_REVERSED|
"""index: 19633, intensity: 4193.0, mobility: 1.136"""	-0.438008	0.251839	0.871199	TRDDDRTDYVKRPAHALAETSGMHIVTHQEPRSPSPPPRPAQSYFAP	generic|tr_A0A494B9Y9_A0A494B9Y9_MOUSE_REVERSED	|generic|sp_Q9DB43_ZFPL1_MOUSE_REVERSED	|generic|tr_E0CZD9_E0CZD9_MOUSE_REVERSED	|generic|tr_E0CXM9_E0CXM9_MOUSE_REVERSED|
"""index: 26295, intensity: 21943.0, mobility: 1.033"""	-0.438026	0.251908	0.871226	EPILGSLETLSDELVKLMR	generic|tr_A0A2R8VJY6_A0A2R8VJY6_MOUSE__II_3485295_REVERSED	|generic|tr_Q8BVD2_Q8BVD2_MOUSE__II_3444929_REVERSED	|generic|tr_B7ZP10_B7ZP10_MOUSE__II_3444929_REVERSED	|generic|II_3485290_TX=10090_REVERSED|
"""index: 24543, intensity: 4189.0, mobility: 1.033"""	-0.438446	0.252191	0.871863	KGTTLNNDKTLR	generic|tr_Q3TPP2_Q3TPP2_MOUSE_REVERSED	|generic|sp_P70698_PYRG1_MOUSE_REVERSED|
"""index: 23638, intensity: 4797.0, mobility: 0.846"""	-0.438453	0.252331	0.871874	MLKLGNTIQDEKILSY	generic|tr_B2RVI8_B2RVI8_MOUSE_REVERSED|
"""index: 3924, intensity: 4199.0, mobility: 0.878"""	-0.439021	0.252608	0.872732	NLVDIDKMLIKTYWERQMKSLG	generic|tr_F6Z6F4_F6Z6F4_MOUSE_REVERSED	|generic|tr_Q05DE7_Q05DE7_MOUSE_REVERSED	|generic|sp_Q6PGB8_SMCA1_MOUSE_REVERSED	|generic|sp_Q6PGB8-2_SMCA1_MOUSE_REVERSED|
"""index: 21763, intensity: 3344.0, mobility: 0.948"""	-0.439069	0.252608	0.872804	IELPTWRQKKKPK	generic|sp_Q61391_NEP_MOUSE__II_983858_REVERSED	|generic|tr_A0A0A6YW93_A0A0A6YW93_MOUSE_REVERSED	|generic|tr_Q8BNU9_Q8BNU9_MOUSE_REVERSED	|generic|tr_A0A0A6YWA6_A0A0A6YWA6_MOUSE_REVERSED	|generic|tr_A0A0A6YY36_A0A0A6YY36_MOUSE_REVERSED	|generic|tr_A0A0A6YWB9_A0A0A6YWB9_MOUSE_REVERSED|
"""index: 2242, intensity: 4485.0, mobility: 0.903"""	-0.440049	0.252608	0.874279	IPCMAPAPAPAPS	generic|sp_Q91WA6_SHRPN_MOUSE__chr15_-1_76348082_76348222_ENSMUST00000230314__II_1083903_REVERSED	|generic|sp_Q91WA6-2_SHRPN_MOUSE__chr15_-1_76348082_76348222_ENSMUST00000230314__II_1083901_REVERSED	|generic|II_1083894_TX=10090_REVERSED|
"""index: 7053, intensity: 5173.0, mobility: 1.072"""	-0.440339	0.252747	0.874714	FFVRPFTYRGSSDVNVTEISEKYGSIWYLRGTVHDLTLGLPEE	generic|tr_A0A140LJC7_A0A140LJC7_MOUSE_REVERSED|
"""index: 9544, intensity: 4378.0, mobility: 1.180"""	-0.440419	0.252887	0.874834	STTVTAVVHTGMGTVSAPDAAVLAPQMALAALGAGNV	generic|IP_891153_TX=10090_REVERSED|
"""index: 11272, intensity: 3444.0, mobility: 0.938"""	-0.440929	0.253168	0.875598	SSITPFTGRWLRKDRPDWSSWL	generic|IP_954850_TX=10090_REVERSED|
"""index: 980, intensity: 3320.0, mobility: 0.773"""	-0.440931	0.25345	0.8756	QIASWSTDILGASRNR	generic|tr_Q52KJ0_Q52KJ0_MOUSE_REVERSED	|generic|sp_Q9QZS6_HS3SB_MOUSE_REVERSED	|generic|tr_Q3TA92_Q3TA92_MOUSE_REVERSED|
"""index: 6927, intensity: 5255.0, mobility: 0.912"""	-0.440957	0.25366	0.875639	NQQFIRELEQLQWWQFNYHLSRQ	generic|tr_Q2MDF8_Q2MDF8_MOUSE__II_836163_REVERSED	|generic|tr_Q9D3I8_Q9D3I8_MOUSE__II_838187_REVERSED	|generic|tr_Q2MDG0_Q2MDG0_MOUSE__II_836187_REVERSED	|generic|tr_Q9JI43_Q9JI43_MOUSE__II_838183_REVERSED	|generic|tr_Q504P9_Q504P9_MOUSE__II_836178_REVERSED	|generic|tr_Q2MDF7_Q2MDF7_MOUSE__II_836149_REVERSED	|generic|tr_Q2MDG1_Q2MDG1_MOUSE__II_836195_REVERSED	|generic|tr_B7ZWM1_B7ZWM1_MOUSE__II_838183_REVERSED	|generic|tr_B7ZWB1_B7ZWB1_MOUSE_REVERSED|
"""index: 17894, intensity: 3173.0, mobility: 1.115"""	-0.441058	0.25387	0.87579	LASLWSGMLGSTPFWT	generic|IP_1039947_TX=10090_REVERSED|
"""index: 20012, intensity: 3551.0, mobility: 1.086"""	-0.441108	0.254008	0.875865	RKTSRSTRWVGGL	generic|IP_983447_TX=10090_REVERSED|
"""index: 26137, intensity: 5662.0, mobility: 1.097"""	-0.441282	0.254147	0.876124	GPSKPVLKLINMLKKKWFAEMGVLQLL	generic|chr6_1_58870159_58873783_ENSMUST00000031823__IP_920003_TX=10090_REVERSED	|generic|chr6_1_58868760_58873783_ENSMUST00000031823__IP_920003_TX=10090_REVERSED|
"""index: 23020, intensity: 5832.0, mobility: 1.012"""	-0.441469	0.254213	0.876403	PINSIVSFSNWALSTLLSPHSFRCM	generic|IP_920248_TX=10090_REVERSED|
"""index: 3980, intensity: 4387.0, mobility: 0.906"""	-0.441753	0.254351	0.876826	FASTTEAPTAVL	generic|IP_1118477_TX=10090_REVERSED|
"""index: 2673, intensity: 3634.0, mobility: 0.890"""	-0.441977	0.254632	0.87716	YASSSTMGYTLLCIDVLFVIYVV	generic|II_1044829_TX=10090_REVERSED	|generic|sp_A2A259_PK2L1_MOUSE_REVERSED|
"""index: 7557, intensity: 42552.0, mobility: 1.075"""	-0.442003	0.254841	0.877198	MAVTACTLGSSTRKPSASSVWAAVV	generic|IP_866667_TX=10090_REVERSED|
"""index: 22964, intensity: 5639.0, mobility: 1.198"""	-0.442231	0.255122	0.877536	KKDMLFNQVIKIEYVSLDAFVRPR	generic|tr_Q6IMK8_Q6IMK8_MOUSE_REVERSED	|generic|tr_E9Q745_E9Q745_MOUSE_REVERSED|
"""index: 9670, intensity: 3375.0, mobility: 0.875"""	-0.442271	0.255403	0.877596	MSIMDRLDGAQCPARSHSSSTVVPP	generic|sp_P48432_SOX2_MOUSE_REVERSED	|generic|tr_Q3V2B6_Q3V2B6_MOUSE_REVERSED	|generic|tr_Q60I23_Q60I23_MOUSE_REVERSED	|generic|tr_Q3UES8_Q3UES8_MOUSE_REVERSED|
"""index: 10110, intensity: 4669.0, mobility: 1.120"""	-0.442323	0.255683	0.877673	LCKVTVPKGVELPGSFQIEPDKPFSYID	generic|tr_Q91X98_Q91X98_MOUSE_REVERSED	|generic|tr_Q8K0X1_Q8K0X1_MOUSE_REVERSED	|generic|tr_A0A0G2JFP9_A0A0G2JFP9_MOUSE_REVERSED	|generic|tr_Q544V4_Q544V4_MOUSE_REVERSED	|generic|tr_Q3TR98_Q3TR98_MOUSE_REVERSED	|generic|sp_P29533_VCAM1_MOUSE_REVERSED	|generic|tr_Q3UPN1_Q3UPN1_MOUSE_REVERSED|
"""index: 20560, intensity: 6639.0, mobility: 0.992"""	-0.442386	0.255964	0.877766	LFKYQQQRI	generic|tr_A0A1L1SQP9_A0A1L1SQP9_MOUSE__II_3500450_REVERSED	|generic|tr_Q3UHS6_Q3UHS6_MOUSE__chr2_1_29733737_29733766_ENSMUST00000123953__II_964058_REVERSED	|generic|tr_Q80TM2_Q80TM2_MOUSE__chr2_1_29733737_29733766_ENSMUST00000123953__II_964058_REVERSED	|generic|tr_A0A1L1SRI1_A0A1L1SRI1_MOUSE__chr2_1_29733737_29733766_ENSMUST00000123953__II_3500449_REVERSED	|generic|sp_P26039_TLN1_MOUSE__chr2_1_29733737_29733766_ENSMUST00000123953__II_964058_REVERSED	|generic|tr_Q9CS79_Q9CS79_MOUSE_REVERSED	|generic|tr_A0A1L1SQ51_A0A1L1SQ51_MOUSE__chr2_1_29733737_29733766_ENSMUST00000123953_REVERSED	|generic|tr_Q68FD6_Q68FD6_MOUSE__chr2_1_29733737_29733766_ENSMUST00000123953_REVERSED	|generic|tr_B2RY15_B2RY15_MOUSE__chr2_1_29733737_29733766_ENSMUST00000123953_REVERSED	|generic|tr_Q6PB69_Q6PB69_MOUSE_REVERSED	|generic|tr_Q3TBC3_Q3TBC3_MOUSE_REVERSED	|generic|tr_Q8CHG4_Q8CHG4_MOUSE__chr2_1_29733737_29733766_ENSMUST00000123953_REVERSED	|generic|tr_Q0V930_Q0V930_MOUSE_REVERSED	|generic|tr_Q8CDM9_Q8CDM9_MOUSE__chr2_1_29733737_29733766_ENSMUST00000123953_REVERSED	|generic|tr_E9PUM4_E9PUM4_MOUSE__chr2_1_29733737_29733766_ENSMUST00000123953_REVERSED|
"""index: 8042, intensity: 6142.0, mobility: 1.046"""	-0.442446	0.256245	0.877855	QMGPPCPNRPSVKIVPPAFNVIM	generic|IP_879929_TX=10090_REVERSED|
"""index: 23334, intensity: 7557.0, mobility: 1.092"""	-0.442469	0.256525	0.87789	ALSTLTTTATAMNEVSRAWLLRDLEWTMLGESKPGSLLCKPPVQPQ	generic|tr_Q3V397_Q3V397_MOUSE_REVERSED|
"""index: 1771, intensity: 2663.0, mobility: 0.862"""	-0.442507	0.256806	0.877946	GFDPNGSAHHCFAATTRQT	generic|IP_856597_TX=10090_REVERSED|
"""index: 24665, intensity: 2653.0, mobility: 0.835"""	-0.442508	0.257087	0.877948	WDPAAAAETM	generic|tr_Q0VBM1_Q0VBM1_MOUSE__chr6_1_47964146_47964427_ENSMUST00000140719__II_921637_REVERSED	|generic|tr_Q3UZY6_Q3UZY6_MOUSE__chr6_1_47964146_47964427_ENSMUST00000140719__II_921637_REVERSED	|generic|tr_Q8BR38_Q8BR38_MOUSE__chr6_1_47964146_47964427_ENSMUST00000140719_REVERSED	|generic|tr_D6RE39_D6RE39_MOUSE_REVERSED|
"""index: 9923, intensity: 4704.0, mobility: 1.083"""	-0.442604	0.257359	0.878089	SADWVVVTHDFSGTIIRDGSTDFSLSIIEAL	generic|tr_D3Z7A5_D3Z7A5_MOUSE__II_1032689_REVERSED	|generic|tr_Q9D4T2_Q9D4T2_MOUSE__II_1032689_REVERSED|
"""index: 14918, intensity: 2833.0, mobility: 1.168"""	-0.442647	0.257359	0.878154	QLDHRPIPAFAVVDQAC	generic|II_850942_TX=10090_REVERSED	|generic|IP_850945_TX=10090_REVERSED	|generic|IP_850935_TX=10090_REVERSED	|generic|tr_Q3UDV8_Q3UDV8_MOUSE_REVERSED|
"""index: 4853, intensity: 3393.0, mobility: 0.914"""	-0.44302	0.257631	0.878705	AIIEPAIYDPTGCFTKTTVG	generic|sp_P68404_KPCB_MOUSE__chr7_1_122633796_122633897_ENSMUST00000143692__II_880769_REVERSED	|generic|sp_P68404-2_KPCB_MOUSE__chr7_1_122518049_122518183_ENSMUST00000143692_REVERSED|
"""index: 7477, intensity: 3431.0, mobility: 0.861"""	-0.443067	0.257631	0.878774	MMSVSTWVM	generic|tr_Q9EPS4_Q9EPS4_MOUSE_REVERSED	|generic|tr_Q8R2B0_Q8R2B0_MOUSE_REVERSED	|generic|tr_E9Q8V7_E9Q8V7_MOUSE_REVERSED	|generic|tr_E9PYW5_E9PYW5_MOUSE_REVERSED|
"""index: 1569, intensity: 2762.0, mobility: 0.952"""	-0.443589	0.257758	0.879545	EGAQPGGP	generic|sp_Q3US17_ZNF48_MOUSE_REVERSED|
"""index: 23870, intensity: 6471.0, mobility: 1.245"""	-0.443654	0.257758	0.879641	REPVMERPTMFSEEEEEEEEEEEEEEETCH	generic|IP_3499761_TX=10090_REVERSED|
"""index: 24355, intensity: 4738.0, mobility: 1.209"""	-0.444179	0.257965	0.880414	QRRLIRAGPWQVMYRLVCCLVMLHTPVNAPNLMA	generic|sp_Q6A0A9_F120A_MOUSE_REVERSED|
"""index: 7347, intensity: 41808.0, mobility: 0.922"""	-0.444319	0.258028	0.880619	GVTWVMASSYILAPFIPENRE	generic|tr_Q3U4P5_Q3U4P5_MOUSE__chr1_-1_180240727_180240864_ENSMUST00000149590__II_1029188_REVERSED	|generic|sp_Q61144_PSN2_MOUSE__chr1_-1_180227573_180227725_ENSMUST00000193897__II_1029184_REVERSED	|generic|tr_A0A0R4J1F2_A0A0R4J1F2_MOUSE__chr1_-1_180240727_180240864_ENSMUST00000149590_REVERSED	|generic|tr_Q5EM20_Q5EM20_MOUSE_REVERSED|
"""index: 1111, intensity: 12313.0, mobility: 0.800"""	-0.444473	0.258236	0.880844	FAPTLTPMS	generic|tr_B9EKS2_B9EKS2_MOUSE__chr18_1_34828971_34829033_ENSMUST00000225195__II_3463446_REVERSED	|generic|sp_Q6ZPY7_KDM3B_MOUSE__chr18_1_34828971_34829033_ENSMUST00000225195__II_3463446_REVERSED	|generic|sp_Q6ZPY7-2_KDM3B_MOUSE_REVERSED	|generic|tr_A0A286YDJ6_A0A286YDJ6_MOUSE__chr18_1_34828971_34829033_ENSMUST00000225195_REVERSED|
"""index: 9058, intensity: 2616.0, mobility: 1.127"""	-0.444539	0.258515	0.880941	PESASTMSHKMMLVIPRMQTKLWSISQFPPM	generic|IP_927110_TX=10090_REVERSED|
"""index: 15868, intensity: 3560.0, mobility: 0.997"""	-0.44457	0.258794	0.880987	QWYTPMLVMTL	generic|IP_3474807_TX=10090_REVERSED|
"""index: 9231, intensity: 12344.0, mobility: 0.974"""	-0.444599	0.259001	0.881029	ELAAGNCPMASAGAQQNSTDRKDTSLSP	generic|IP_1106225_TX=10090_REVERSED|
"""index: 20753, intensity: 6591.0, mobility: 1.040"""	-0.444642	0.259053	0.881092	RTTMGEPVSQQWV	generic|sp_Q14AI0_DCC1_MOUSE_REVERSED	|generic|tr_D3YVY9_D3YVY9_MOUSE_REVERSED	|generic|tr_Q8C1P7_Q8C1P7_MOUSE_REVERSED|
"""index: 7972, intensity: 10020.0, mobility: 1.054"""	-0.44495	0.259053	0.881544	ECKPVPRSGGSTRRLMVRDHGW	generic|IP_1014756_TX=10090_REVERSED|
"""index: 13292, intensity: 4446.0, mobility: 1.010"""	-0.445718	0.259331	0.882665	MEGIGIRCEKHF	generic|IP_899298_TX=10090_REVERSED|
"""index: 17999, intensity: 4664.0, mobility: 1.032"""	-0.446035	0.259465	0.883127	VTLQQSKGRQLP	generic|tr_A0A2R8VHH2_A0A2R8VHH2_MOUSE__chr17_1_26959610_26959849_ENSMUST00000193200__II_3421481_REVERSED	|generic|tr_A0A140T8K9_A0A140T8K9_MOUSE__chr17_1_26959610_26959849_ENSMUST00000193200__II_1068493_REVERSED	|generic|tr_A0A0A6YVS6_A0A0A6YVS6_MOUSE__chr17_1_26959610_26959849_ENSMUST00000193200__II_1068493_REVERSED	|generic|tr_A0A0J9YUM2_A0A0J9YUM2_MOUSE__chr17_1_26959610_26959849_ENSMUST00000193200__II_3421481_REVERSED	|generic|sp_F6SEU4_SYGP1_MOUSE__chr17_1_26959610_26959849_ENSMUST00000193200__II_1068493_REVERSED	|generic|tr_A0A0J9YVH8_A0A0J9YVH8_MOUSE__chr17_1_26959610_26959849_ENSMUST00000193200__II_1068495_REVERSED	|generic|tr_A0A338P799_A0A338P799_MOUSE__chr17_1_26959610_26959849_ENSMUST00000193200__II_1068493_REVERSED	|generic|tr_A0A2S1B6B8_A0A2S1B6B8_MOUSE__chr17_1_26959610_26959849_ENSMUST00000193200__II_1068493_REVERSED	|generic|tr_J3QQ18_J3QQ18_MOUSE__chr17_1_26959610_26959849_ENSMUST00000193200__II_1068493_REVERSED	|generic|tr_A0A2R8VH83_A0A2R8VH83_MOUSE__chr17_1_26959610_26959849_ENSMUST00000193200__II_3421481_REVERSED	|generic|tr_A0A2S1B6F9_A0A2S1B6F9_MOUSE__chr17_1_26959610_26959849_ENSMUST00000193200__II_3421481_REVERSED|
"""index: 19093, intensity: 2583.0, mobility: 0.847"""	-0.446279	0.259744	0.883481	LSRCSSRLCM	generic|chr17_-1_37017524_37017556_ENSMUST00000102665_REVERSED|
"""index: 20225, intensity: 5214.0, mobility: 0.894"""	-0.446501	0.260022	0.883804	YRSRLLELIRVT	generic|tr_Q9CSS2_Q9CSS2_MOUSE__chr16_1_93810291_93810347_ENSMUST00000226215__II_3486366_REVERSED	|generic|sp_Q3UHQ6_DOP2_MOUSE__chr16_1_93800138_93800251_ENSMUST00000226215__II_3486366_REVERSED	|generic|sp_Q3UHQ6-2_DOP2_MOUSE__chr16_1_93800138_93800251_ENSMUST00000226215__II_3486366_REVERSED	|generic|tr_A0A2I3BRZ2_A0A2I3BRZ2_MOUSE__chr16_1_93800138_93800251_ENSMUST00000226215__II_3486366_REVERSED	|generic|chr16_1_93809317_93809454_ENSMUST00000226215_REVERSED|
"""index: 26436, intensity: 11041.0, mobility: 1.051"""	-0.446577	0.260072	0.883914	KINVKGTAEAGPRKRTLHEAAVTDVKIYPNEMWAP	generic|tr_Q8C7S3_Q8C7S3_MOUSE_REVERSED	|generic|tr_Q91YM0_Q91YM0_MOUSE_REVERSED	|generic|tr_Q3V1K8_Q3V1K8_MOUSE_REVERSED	|generic|sp_P54761_EPHB4_MOUSE_REVERSED	|generic|tr_E9PWK7_E9PWK7_MOUSE_REVERSED	|generic|tr_Q8C8K1_Q8C8K1_MOUSE_REVERSED|
"""index: 15028, intensity: 4827.0, mobility: 0.940"""	-0.446874	0.260072	0.884344	DKHGLVRPLF	generic|sp_P05524_FGF3_MOUSE_REVERSED	|generic|sp_P05524-2_FGF3_MOUSE_REVERSED	|generic|tr_Q0VG15_Q0VG15_MOUSE_REVERSED|
"""index: 23960, intensity: 17225.0, mobility: 1.145"""	-0.447318	0.26035	0.884985	PAASGSAAGDKWSTEVAKSDAVQLSVAASDFDQISVFCTYSG	generic|tr_A0A1L1SUD4_A0A1L1SUD4_MOUSE_REVERSED|
"""index: 1720, intensity: 14263.0, mobility: 0.909"""	-0.447344	0.260483	0.885023	FIKIQRRLNHTYTMPAQTCRH	generic|IP_942786_TX=10090_REVERSED|
"""index: 6817, intensity: 12743.0, mobility: 1.096"""	-0.447395	0.260761	0.885096	RVVTMDGGDSKRVRIIAGLRWDTLFVNDKFVTLGFPHTMQDVH	generic|sp_A2ARV4_LRP2_MOUSE_REVERSED	|generic|tr_A2ARV5_A2ARV5_MOUSE_REVERSED|
"""index: 24590, intensity: 27120.0, mobility: 1.099"""	-0.447731	0.261039	0.885582	QGVRPNRVKLACKQGSRRHYCELVKGNVGLGLVQK	generic|II_843905_TX=10090_REVERSED|
"""index: 709, intensity: 3088.0, mobility: 0.835"""	-0.447853	0.261316	0.885758	YEALGTYNM	generic|sp_P18581_CTR2_MOUSE_REVERSED	|generic|sp_P18581-2_CTR2_MOUSE_REVERSED	|generic|tr_E9QJY0_E9QJY0_MOUSE_REVERSED|
"""index: 459, intensity: 2796.0, mobility: 0.801"""	-0.448003	0.261594	0.885974	MGLAQTQWLRHSFFL	generic|IP_1013800_TX=10090_REVERSED|
"""index: 7162, intensity: 3114.0, mobility: 0.956"""	-0.448009	0.261872	0.885982	NLSLDQSVGNASTFPSPELKNEP	generic|sp_Q8K1G2_LBN_MOUSE__II_940997_REVERSED	|generic|tr_Q3UYX2_Q3UYX2_MOUSE_REVERSED	|generic|tr_Q3TNS0_Q3TNS0_MOUSE_REVERSED|
"""index: 2915, intensity: 15102.0, mobility: 1.049"""	-0.448084	0.262149	0.88609	QDYAAAAAAAAAAASYQAYAAGTYDIYPT	generic|sp_D3Z4I3_RBM24_MOUSE_REVERSED|
"""index: 25677, intensity: 6141.0, mobility: 1.454"""	-0.448224	0.262413	0.886291	KRRVPLKKLPRK	generic|IP_897814_TX=10090_REVERSED|
"""index: 8693, intensity: 3181.0, mobility: 0.838"""	-0.448286	0.262413	0.88638	QLLLQSNQMKIWLCGPLFQRGSL	generic|IP_2447453_TX=10090_REVERSED|
"""index: 1743, intensity: 2568.0, mobility: 0.976"""	-0.4487	0.262691	0.886975	SRMTSANMKRSM	generic|chr15_1_58421752_58421859_ENSMUST00000037270__IP_1085191_TX=10090_REVERSED|
"""index: 22656, intensity: 15643.0, mobility: 1.044"""	-0.448722	0.262822	0.887006	EKDFVKQKAKEI	generic|tr_Q3TN78_Q3TN78_MOUSE__II_3464722_REVERSED	|generic|sp_Q5H8C4_VP13A_MOUSE__chr19_-1_16676040_16676162_ENSMUST00000224149__II_3464560_REVERSED	|generic|sp_Q5H8C4-2_VP13A_MOUSE__chr19_-1_16676040_16676162_ENSMUST00000224149__II_3464561_REVERSED	|generic|tr_A0A286YCT3_A0A286YCT3_MOUSE__chr19_-1_16676040_16676162_ENSMUST00000224149_REVERSED|
"""index: 15275, intensity: 45571.0, mobility: 1.125"""	-0.44903	0.263027	0.887448	TQMQIKCRQVEVRARQWLWRLIKSWPRTWTMWSGVTGSVTMTMVGK	generic|IP_1116923_TX=10090_REVERSED|
"""index: 5138, intensity: 20624.0, mobility: 0.891"""	-0.449123	0.263158	0.88758	SPVPGGKYLCCVWAAGSGHGVTIRLP	generic|IP_931628_TX=10090_REVERSED|
"""index: 2091, intensity: 4979.0, mobility: 0.856"""	-0.449517	0.263435	0.888144	LQHYWSSRILVLYGCLSWF	generic|IP_888581_TX=10090_REVERSED|
"""index: 22422, intensity: 15622.0, mobility: 0.848"""	-0.449545	0.263566	0.888183	KDGKFLGTLTQIEI	generic|tr_Q99M47_Q99M47_MOUSE__II_975801_REVERSED	|generic|sp_O08738_CASP6_MOUSE__II_975801_REVERSED	|generic|tr_Q9D089_Q9D089_MOUSE_REVERSED|
"""index: 5812, intensity: 4601.0, mobility: 1.056"""	-0.449927	0.263843	0.888727	KFSDAQQEKAHKDKATKFESFFEEEYERIAEISESSNGKGTVV	generic|tr_Q80TX7_Q80TX7_MOUSE__chr16_1_29616666_29616695_ENSMUST00000160475_REVERSED|
"""index: 11887, intensity: 9556.0, mobility: 0.841"""	-0.449959	0.264046	0.888773	VRCLTKIA	generic|sp_Q7TPM3_TRI17_MOUSE__II_1136030_REVERSED|
"""index: 22383, intensity: 39271.0, mobility: 1.459"""	-0.450341	0.264323	0.889317	EKRSFIKRDRMLSENKKEKSFPMRASGTFLDLLQTL	generic|tr_A0A571BGC3_A0A571BGC3_MOUSE__chr16_-1_28372909_28372938_ENSMUST00000100024__II_1028876_REVERSED	|generic|tr_A0A140LIJ4_A0A140LIJ4_MOUSE__chr16_-1_28372909_28372938_ENSMUST00000100024__II_1028876_REVERSED|
"""index: 6408, intensity: 3860.0, mobility: 0.946"""	-0.450367	0.264454	0.889354	TYSFNQKNAAPQI	generic|tr_A5HE91_A5HE91_MOUSE_REVERSED	|generic|sp_Q8CCH7_FOG2_MOUSE_REVERSED	|generic|sp_Q8CCH7-3_FOG2_MOUSE_REVERSED|
"""index: 5279, intensity: 4257.0, mobility: 0.953"""	-0.450859	0.26473	0.890052	VYAKCPGQLAPLSCTALPGSMCALM	generic|tr_K4HPC4_K4HPC4_MOUSE_REVERSED|
"""index: 4090, intensity: 4712.0, mobility: 0.965"""	-0.451044	0.265007	0.890313	NLGSFTCVLLMESLPCTINL	generic|IP_3458971_TX=10090_REVERSED|
"""index: 8515, intensity: 12273.0, mobility: 1.091"""	-0.451064	0.26521	0.890341	MSYVLPNLMPIVMTYFVSTVK	generic|tr_Q8VFX4_Q8VFX4_MOUSE_REVERSED	|generic|tr_Q7TQR6_Q7TQR6_MOUSE_REVERSED|
"""index: 11328, intensity: 5440.0, mobility: 1.046"""	-0.451228	0.26534	0.890574	CSPPLLPLPDLFRPDQAMSPCVS	generic|IP_1125452_TX=10090_REVERSED|
"""index: 23493, intensity: 4115.0, mobility: 1.182"""	-0.451503	0.265543	0.890963	RQSPMPPPTLWCQPF	generic|IP_984559_TX=10090_REVERSED|
"""index: 8600, intensity: 4255.0, mobility: 0.910"""	-0.45158	0.265819	0.89107	ALLTCDYSW	generic|tr_E9Q411_E9Q411_MOUSE__chr12_1_13558612_13558755_ENSMUST00000223081__II_3501783_REVERSED	|generic|tr_Q8BUH3_Q8BUH3_MOUSE_REVERSED|
"""index: 5184, intensity: 6933.0, mobility: 0.904"""	-0.45169	0.266022	0.891226	VKGVAKAFPQLSSARPLGVTMMGYS	generic|IP_3507493_TX=10090_REVERSED|
"""index: 24527, intensity: 4395.0, mobility: 0.967"""	-0.451821	0.266225	0.891411	LGGTAPQSPCPLSASIKEQI	generic|tr_Q8K1K8_Q8K1K8_MOUSE_REVERSED	|generic|tr_A2APR8_A2APR8_MOUSE_REVERSED	|generic|sp_O08901_BUB1_MOUSE_REVERSED|
"""index: 10536, intensity: 4527.0, mobility: 0.889"""	-0.451931	0.266501	0.891566	DGLFQWIPLLLSNIK	generic|IP_1015842_TX=10090_REVERSED|
"""index: 18337, intensity: 37333.0, mobility: 1.148"""	-0.451933	0.266556	0.891569	VSSIVPFPGGDELFARWPFLAFAQPSWPDLPQ	generic|tr_A0A1W2P6T8_A0A1W2P6T8_MOUSE__II_3464912_REVERSED	|generic|sp_Q0VG85_CC162_MOUSE__II_3464912_REVERSED	|generic|sp_Q0VG85-6_CC162_MOUSE__II_3464912_REVERSED|
"""index: 17132, intensity: 2831.0, mobility: 0.836"""	-0.452209	0.266685	0.891957	DGFPSFRE	generic|tr_Q3US38_Q3US38_MOUSE_REVERSED	|generic|sp_Q8BHN5_RBM45_MOUSE_REVERSED|
"""index: 12162, intensity: 2796.0, mobility: 0.926"""	-0.452418	0.266814	0.892251	LCGLLTAPSLEP	generic|IP_978560_TX=10090_REVERSED|
"""index: 7253, intensity: 4664.0, mobility: 1.001"""	-0.452577	0.267016	0.892474	DYEYSKEQHHLRQHEVLYSTHCFDSGCVTCKCSM	generic|tr_Q9CZP3_Q9CZP3_MOUSE__chr5_1_145244783_145244959_ENSMUST00000199322_REVERSED	|generic|tr_Q6P9P9_Q6P9P9_MOUSE__chr5_1_145244783_145244959_ENSMUST00000199322_REVERSED	|generic|tr_Q5DTG8_Q5DTG8_MOUSE__chr5_1_145244783_145244959_ENSMUST00000199322_REVERSED|
"""index: 8199, intensity: 11916.0, mobility: 1.049"""	-0.452707	0.267291	0.892656	LMFCLVIIMCWFCVIALCPIF	generic|IP_3485563_TX=10090_REVERSED|
"""index: 15011, intensity: 9235.0, mobility: 0.920"""	-0.452874	0.267419	0.89289	LKRNSFARE	generic|tr_Q8C8H6_Q8C8H6_MOUSE__IP_903993_REVERSED|
"""index: 8809, intensity: 3916.0, mobility: 1.078"""	-0.453006	0.267695	0.893075	FLRRLGGASSGCGRRAESATPAPCP	generic|IP_958388_TX=10090_REVERSED|
"""index: 13059, intensity: 4455.0, mobility: 0.980"""	-0.453034	0.26797	0.893114	MPGMGRPPNMRQ	generic|tr_Q8R051_Q8R051_MOUSE__II_681537_REVERSED	|generic|tr_Q8BYA8_Q8BYA8_MOUSE__II_959028_REVERSED	|generic|tr_Q3U5B9_Q3U5B9_MOUSE__II_681537_REVERSED	|generic|tr_B1AS37_B1AS37_MOUSE__chr13_1_91539359_91539400_ENSMUST00000137493__II_959028_REVERSED	|generic|sp_Q9D032_SSBP3_MOUSE__chr13_1_91539359_91539400_ENSMUST00000137493__II_959028_REVERSED	|generic|sp_Q9D032-2_SSBP3_MOUSE__chr13_1_91539359_91539400_ENSMUST00000137493__II_681537_REVERSED	|generic|tr_Q8BMY2_Q8BMY2_MOUSE__II_959028_REVERSED	|generic|IP_959029_TX=10090_REVERSED	|generic|II_959032_TX=10090_REVERSED	|generic|tr_B1AS34_B1AS34_MOUSE__chr13_1_91539359_91539400_ENSMUST00000137493_REVERSED|
"""index: 10918, intensity: 3154.0, mobility: 1.116"""	-0.453102	0.268246	0.893209	LHYMIYLLNMLKSTMLWFYTNKQSIISI	generic|IP_3483837_TX=10090_REVERSED|
"""index: 16394, intensity: 3559.0, mobility: 1.099"""	-0.453236	0.268373	0.893397	GRGQVELELERQEWGRDMLVPGSAASVTEQQ	generic|IP_891411_TX=10090_REVERSED|
"""index: 21520, intensity: 4332.0, mobility: 1.105"""	-0.453433	0.268575	0.893672	HYTKESLLFPVVFQLCELFNWLEMESHYLI	generic|IP_1106532_TX=10090_REVERSED|
"""index: 9, intensity: 4367.0, mobility: 1.148"""	-0.453482	0.26885	0.89374	KSRPPPVNSTDMRVISSPMKSTFAVAPSVCRPP	generic|tr_Q3UYY6_Q3UYY6_MOUSE__IP_1061344_REVERSED|
"""index: 3336, intensity: 3083.0, mobility: 0.896"""	-0.453485	0.269125	0.893744	SGKLQSFKYRWLVAKLVKCMIE	generic|II_1044106_TX=10090_REVERSED|
"""index: 12248, intensity: 2902.0, mobility: 1.062"""	-0.453655	0.2694	0.893982	YSLVILSCPGLMLF	generic|tr_Q8VGV7_Q8VGV7_MOUSE_REVERSED|
"""index: 17347, intensity: 4005.0, mobility: 1.028"""	-0.453887	0.269675	0.894305	RMHPDKIKIR	generic|IP_959711_TX=10090_REVERSED|
"""index: 20406, intensity: 4967.0, mobility: 1.140"""	-0.453956	0.26995	0.894401	PWVDQFPAFIWSEPAEQPSFGMATAAAAAATARVELL	generic|tr_O54718_O54718_MOUSE__chr7_1_25225567_25225596_ENSMUST00000055604_REVERSED	|generic|tr_Q4QQK2_Q4QQK2_MOUSE__chr7_1_25225567_25225596_ENSMUST00000055604_REVERSED|
"""index: 755, intensity: 3060.0, mobility: 0.767"""	-0.454173	0.270226	0.894703	ASLAKNGK	generic|tr_Q3THQ5_Q3THQ5_MOUSE_REVERSED	|generic|sp_Q60864_STIP1_MOUSE_REVERSED|
"""index: 5716, intensity: 90203.0, mobility: 0.878"""	-0.45418	0.270501	0.894713	LRGSDLDEQGFSNVVQNEILLHGSQLP	generic|tr_F6ZML1_F6ZML1_MOUSE__II_1102728_REVERSED	|generic|tr_F6RXI4_F6RXI4_MOUSE_REVERSED	|generic|tr_Q6NXH4_Q6NXH4_MOUSE_REVERSED|
"""index: 4352, intensity: 2795.0, mobility: 0.903"""	-0.4542	0.270627	0.894741	LLTTRSSKESQLNQQSKLRMTFV	generic|sp_P29477_NOS2_MOUSE_REVERSED	|generic|tr_A0A1L1STZ4_A0A1L1STZ4_MOUSE_REVERSED|
"""index: 10372, intensity: 7331.0, mobility: 1.153"""	-0.454319	0.270753	0.894906	SADWVVVTHDFSGTIIRDGSTDFSLSIIEAL	generic|tr_D3Z7A5_D3Z7A5_MOUSE__II_1032689_REVERSED	|generic|tr_Q9D4T2_Q9D4T2_MOUSE__II_1032689_REVERSED|
"""index: 21814, intensity: 3154.0, mobility: 0.901"""	-0.454524	0.270954	0.895191	SWHTCGSAMED	generic|IP_3492491_TX=10090_REVERSED|
"""index: 15998, intensity: 4323.0, mobility: 0.965"""	-0.454655	0.271079	0.895372	QCPSLPPLFLDV	generic|IP_3479684_TX=10090_REVERSED|
"""index: 10423, intensity: 4008.0, mobility: 0.812"""	-0.454989	0.271256	0.895835	LQMQLDKILDEKI	generic|sp_Q80YT7-2_MYOME_MOUSE__chr3_-1_97741271_97741426_ENSMUST00000175751__II_981756_REVERSED	|generic|tr_B7ZNY0_B7ZNY0_MOUSE__chr3_-1_97742485_97742601_ENSMUST00000175751_REVERSED	|generic|sp_Q80YT7_MYOME_MOUSE__chr3_-1_97742485_97742601_ENSMUST00000175751_REVERSED	|generic|tr_B2RUJ9_B2RUJ9_MOUSE__chr3_-1_97742485_97742601_ENSMUST00000175751_REVERSED	|generic|tr_E9Q1A0_E9Q1A0_MOUSE__chr3_-1_97742485_97742601_ENSMUST00000175751_REVERSED	|generic|tr_G3X9L9_G3X9L9_MOUSE__chr3_-1_97742485_97742601_ENSMUST00000175751_REVERSED|
"""index: 16957, intensity: 2686.0, mobility: 1.033"""	-0.455002	0.271256	0.895853	KKAINIWVLHCF	generic|IP_3471412_TX=10090_REVERSED|
"""index: 24634, intensity: 4340.0, mobility: 1.070"""	-0.455723	0.27153	0.896848	LLRFGAAPHLNPSR	generic|chr6_-1_121473134_121473367_ENSMUST00000046373_REVERSED|
"""index: 17955, intensity: 3227.0, mobility: 1.064"""	-0.455736	0.271805	0.896866	QKGLLRNKQVTSAF	generic|tr_Q8CHF7_Q8CHF7_MOUSE__II_1095743_REVERSED	|generic|tr_Q8BR94_Q8BR94_MOUSE__II_1095743_REVERSED	|generic|tr_Q8R0U1_Q8R0U1_MOUSE__II_1095743_REVERSED	|generic|tr_Q8BSQ5_Q8BSQ5_MOUSE__II_1095743_REVERSED	|generic|sp_Q9DBT4_ENTP4_MOUSE__II_1095743_REVERSED	|generic|sp_Q9DBT4-2_ENTP4_MOUSE__II_1095743_REVERSED|
"""index: 10188, intensity: 2526.0, mobility: 0.907"""	-0.455806	0.272004	0.896963	ISMWFTLRWSGFRRK	generic|chr4_-1_132858452_132862964_ENSMUST00000030698__IP_954916_TX=10090_REVERSED|
"""index: 7329, intensity: 4365.0, mobility: 1.163"""	-0.455858	0.272204	0.897034	FDEVEVMAKPLLQARFLQLMAEMINKWGERLIDGHRHALH	generic|tr_Q6A099_Q6A099_MOUSE__chr19_1_46272178_46272273_ENSMUST00000176422__II_1048616_REVERSED	|generic|tr_Q6DFZ1_Q6DFZ1_MOUSE__chr19_1_46272178_46272273_ENSMUST00000176422__II_1048616_REVERSED|
"""index: 15884, intensity: 5245.0, mobility: 1.130"""	-0.455973	0.272403	0.897193	QVMSRPQPTPRTPSTH	generic|tr_A0A0R4J0J0_A0A0R4J0J0_MOUSE_REVERSED	|generic|sp_Q9JHU2_PALMD_MOUSE_REVERSED	|generic|tr_Q3UVT7_Q3UVT7_MOUSE_REVERSED|
"""index: 13699, intensity: 3430.0, mobility: 1.100"""	-0.455993	0.272677	0.897221	WSLVVESLHWCFPSHTFVFLFITNMLHLFNGLIQSLGHMKAGLICK	generic|tr_Q3TSL0_Q3TSL0_MOUSE_REVERSED	|generic|tr_Q9D1P6_Q9D1P6_MOUSE_REVERSED|
"""index: 11828, intensity: 3192.0, mobility: 1.129"""	-0.456146	0.272951	0.89743	YKYESCLTETNSFGRLCHTISTNQEVDVSLD	generic|sp_Q9D9M2_UBP12_MOUSE_REVERSED	|generic|sp_Q9D9M2-2_UBP12_MOUSE_REVERSED	|generic|tr_O88348_O88348_MOUSE_REVERSED|
"""index: 6051, intensity: 9410.0, mobility: 0.880"""	-0.456184	0.273226	0.897483	PFTVQFLNKTDLMLQASDGRNNLL	generic|tr_Q99KW2_Q99KW2_MOUSE_REVERSED|
"""index: 2270, intensity: 2760.0, mobility: 0.946"""	-0.456187	0.273425	0.897487	YINTATLDPQKDTSELSTAETGPEIE	generic|sp_Q8BJS8_MTBP_MOUSE_REVERSED	|generic|sp_Q8BJS8-2_MTBP_MOUSE_REVERSED|
"""index: 23325, intensity: 3715.0, mobility: 1.016"""	-0.456251	0.273549	0.897576	MRKSKGRKLHN	generic|IP_1085232_TX=10090_REVERSED|
"""index: 1919, intensity: 3517.0, mobility: 0.928"""	-0.456346	0.273823	0.897706	STIISSPSAPDR	generic|sp_Q80WQ8_M18BP_MOUSE__II_1116282_REVERSED	|generic|tr_Q8K3D2_Q8K3D2_MOUSE_REVERSED|
"""index: 17164, intensity: 2990.0, mobility: 1.037"""	-0.45635	0.274096	0.897711	LAEPHSLASTFRLSSEGVMIYRWSTNYVSVGKIKPDEN	generic|tr_Q9CYK9_Q9CYK9_MOUSE_REVERSED|
"""index: 14612, intensity: 7412.0, mobility: 0.922"""	-0.456409	0.27437	0.897793	CNTGLVFIEDN	generic|tr_E9PZR2_E9PZR2_MOUSE__II_1089923_REVERSED	|generic|tr_E9Q3W8_E9Q3W8_MOUSE__II_1089932_REVERSED	|generic|tr_F6ZTZ2_F6ZTZ2_MOUSE__II_1089932_REVERSED	|generic|tr_F6X7I4_F6X7I4_MOUSE__II_1089928_REVERSED	|generic|tr_E9Q7J4_E9Q7J4_MOUSE_REVERSED	|generic|tr_E9QAL7_E9QAL7_MOUSE_REVERSED	|generic|tr_E9Q3B1_E9Q3B1_MOUSE_REVERSED	|generic|tr_E9QA48_E9QA48_MOUSE_REVERSED	|generic|sp_Q99LJ7_RCBT2_MOUSE_REVERSED	|generic|sp_Q99LJ7-2_RCBT2_MOUSE_REVERSED|
"""index: 14395, intensity: 3550.0, mobility: 0.926"""	-0.456456	0.274569	0.897857	PYGTHSSYVKQEWKNGSFAIHR	generic|sp_Q9D1P0_RM13_MOUSE__chr15_-1_55539026_55539121_ENSMUST00000164542__II_1085377_REVERSED	|generic|tr_Q7TMH5_Q7TMH5_MOUSE__chr15_-1_55539026_55539121_ENSMUST00000164542__II_1085377_REVERSED|
"""index: 25548, intensity: 4553.0, mobility: 0.861"""	-0.45696	0.274767	0.898548	ATGAKSHPK	generic|IP_826668_TX=10090_REVERSED|
"""index: 25044, intensity: 7867.0, mobility: 1.099"""	-0.457213	0.275041	0.898893	LMRMNKGSRTEWHLGLELQKVLGTTFYNVAPLR	generic|IP_1107982_TX=10090_REVERSED|
"""index: 2597, intensity: 3343.0, mobility: 0.962"""	-0.457311	0.275239	0.899027	GDVVPVFSFRF	generic|tr_B9UIT4_B9UIT4_MOUSE_REVERSED	|generic|tr_A0A0G2JDM6_A0A0G2JDM6_MOUSE_REVERSED	|generic|sp_P21836_ACES_MOUSE_REVERSED	|generic|chr5_1_137290841_137291116_ENSMUST00000150983_REVERSED|
"""index: 25821, intensity: 10729.0, mobility: 1.180"""	-0.457591	0.275438	0.899409	TKFILFKILIGLI	generic|tr_Q3V2F9_Q3V2F9_MOUSE_REVERSED|
"""index: 22428, intensity: 45835.0, mobility: 1.153"""	-0.457714	0.275711	0.899576	LSCAPPRSTVQKQQQAKRLAALRKEKLLELEDEGIQDLKQIESDLHNEV	generic|II_1042500_TX=10090_REVERSED|
"""index: 4463, intensity: 4637.0, mobility: 1.027"""	-0.457892	0.275985	0.899819	PAPLCRQETNFLAFIHKSSMFGKEVDRL	generic|chr2_-1_32316876_32316986_ENSMUST00000139624_REVERSED|
"""index: 2883, intensity: 3406.0, mobility: 1.167"""	-0.457935	0.276258	0.899878	GKAEQDRM	generic|IP_978096_TX=10090_REVERSED|
"""index: 17409, intensity: 3926.0, mobility: 1.100"""	-0.458134	0.276305	0.900149	EIEISKEREMKCLLEKQKRTEELVK	generic|sp_Q8CHD8-3_RFIP3_MOUSE__chr17_-1_26011993_26012031_ENSMUST00000144587_REVERSED	|generic|sp_Q8CHD8_RFIP3_MOUSE_REVERSED	|generic|sp_Q8CHD8-2_RFIP3_MOUSE_REVERSED|
"""index: 3172, intensity: 3966.0, mobility: 0.829"""	-0.458349	0.276352	0.900441	SVFNEDQLVMVNR	generic|tr_A0A494B9A8_A0A494B9A8_MOUSE_REVERSED	|generic|tr_A0A494BAA1_A0A494BAA1_MOUSE_REVERSED	|generic|tr_A0A494B8X0_A0A494B8X0_MOUSE_REVERSED	|generic|sp_Q6P926_SPA24_MOUSE_REVERSED	|generic|sp_Q6P926-3_SPA24_MOUSE_REVERSED|
"""index: 8189, intensity: 3699.0, mobility: 0.940"""	-0.458413	0.276474	0.900528	NKKEGGVMKEQ	generic|tr_Q3V0N9_Q3V0N9_MOUSE_REVERSED|
"""index: 5902, intensity: 3940.0, mobility: 0.936"""	-0.45857	0.276747	0.90074	PLPAQGESAQPK	generic|tr_A0A5K1VVP6_A0A5K1VVP6_MOUSE_REVERSED	|generic|sp_Q8BG87_TET3_MOUSE_REVERSED	|generic|sp_Q8BG87-2_TET3_MOUSE_REVERSED	|generic|sp_Q8BG87-4_TET3_MOUSE_REVERSED|
"""index: 8240, intensity: 12480.0, mobility: 1.017"""	-0.458601	0.276944	0.900782	GFPPVFERIRAWKRFSDDLFMPAPKSFRPFIATMMAS	generic|tr_Q3UWD5_Q3UWD5_MOUSE_REVERSED	|generic|tr_F6XZQ5_F6XZQ5_MOUSE_REVERSED	|generic|sp_P97325_SIAT6_MOUSE_REVERSED	|generic|tr_Q9DBB6_Q9DBB6_MOUSE_REVERSED	|generic|tr_Q9CZ48_Q9CZ48_MOUSE_REVERSED|
"""index: 3101, intensity: 3929.0, mobility: 0.891"""	-0.458813	0.277141	0.90107	KPMLESGQQMLAGVGFWF	generic|tr_A0A2I3BPT2_A0A2I3BPT2_MOUSE__chr16_-1_87946541_87946594_ENSMUST00000211635__II_3487802_REVERSED	|generic|tr_A0A2I3BQM2_A0A2I3BQM2_MOUSE__chr16_-1_87946541_87946594_ENSMUST00000211635__II_3487802_REVERSED	|generic|tr_E9Q2Y1_E9Q2Y1_MOUSE__chr16_-1_87946541_87946594_ENSMUST00000211635__II_3487796_REVERSED	|generic|tr_A0A2I3BRJ1_A0A2I3BRJ1_MOUSE__chr16_-1_87946541_87946594_ENSMUST00000211635__II_3487802_REVERSED	|generic|sp_P39087_GRIK2_MOUSE__chr10_-1_49101108_49101251_ENSMUST00000218598__II_1149810_REVERSED	|generic|sp_P39087-2_GRIK2_MOUSE__chr10_-1_49132671_49132844_ENSMUST00000217673__II_3464938_REVERSED	|generic|tr_A0A1W2P868_A0A1W2P868_MOUSE__chr10_-1_49132671_49132844_ENSMUST00000217673__II_3464938_REVERSED	|generic|tr_A0A1B0GSI4_A0A1B0GSI4_MOUSE__chr16_-1_87946541_87946594_ENSMUST00000211635__II_3487796_REVERSED	|generic|II_3487797_TX=10090_REVERSED	|generic|tr_A0A1W2P6S5_A0A1W2P6S5_MOUSE__chr10_-1_49132671_49132844_ENSMUST00000217673_REVERSED	|generic|tr_F6QF13_F6QF13_MOUSE__chr16_-1_87946541_87946594_ENSMUST00000211635_REVERSED	|generic|tr_A3KMF0_A3KMF0_MOUSE__chr10_-1_49132671_49132844_ENSMUST00000217673_REVERSED	|generic|sp_Q60934_GRIK1_MOUSE__chr16_-1_87946541_87946594_ENSMUST00000211635_REVERSED	|generic|tr_F6Z3M4_F6Z3M4_MOUSE__chr16_-1_87946541_87946594_ENSMUST00000211635_REVERSED|
"""index: 17799, intensity: 4902.0, mobility: 0.878"""	-0.458961	0.277338	0.901269	FNGINVVRPNFLSFAKSF	generic|IP_838782_TX=10090_REVERSED|
"""index: 26294, intensity: 32029.0, mobility: 1.158"""	-0.459036	0.277611	0.901371	GLHINERIKWENGMNLEWTVIVSVMELSLHFVELVLHLASV	generic|IP_1030563_TX=10090_REVERSED|
"""index: 8630, intensity: 4308.0, mobility: 0.974"""	-0.459078	0.277884	0.901428	KHKTFIYALQDWSTHI	generic|IP_3459879_TX=10090_REVERSED|
"""index: 6160, intensity: 2659.0, mobility: 0.819"""	-0.459097	0.278157	0.901454	LEVLPLFF	generic|tr_Q6PDJ9_Q6PDJ9_MOUSE_REVERSED	|generic|tr_Q80UV2_Q80UV2_MOUSE_REVERSED	|generic|tr_Q8BYX4_Q8BYX4_MOUSE_REVERSED	|generic|tr_Q6ZQ86_Q6ZQ86_MOUSE_REVERSED	|generic|tr_E9Q2E4_E9Q2E4_MOUSE__chr5_1_121295414_121295503_ENSMUST00000128514_REVERSED|
"""index: 10349, intensity: 6044.0, mobility: 0.924"""	-0.45911	0.278353	0.901471	SFLYLSLYCN	generic|IP_829766_TX=10090_REVERSED|
"""index: 13672, intensity: 3761.0, mobility: 0.997"""	-0.45917	0.278474	0.901552	KGVNMVIMLNRE	generic|IP_1146501_TX=10090_REVERSED|
"""index: 1777, intensity: 2616.0, mobility: 0.875"""	-0.459355	0.278519	0.901802	LPAQQSRTTL	generic|sp_Q8VHY0-3_CSPG4_MOUSE__chr9_1_56892860_56893141_ENSMUST00000215666__II_3456274_REVERSED	|generic|sp_Q8VHY0_CSPG4_MOUSE__chr9_1_56896610_56896783_ENSMUST00000217052_REVERSED|
"""index: 6287, intensity: 17444.0, mobility: 0.917"""	-0.459861	0.278791	0.902483	CLSHTGCAAVAPVAASCLLWRRRLTRA	generic|tr_Q8BQQ2_Q8BQQ2_MOUSE_REVERSED|
"""index: 8820, intensity: 136978.0, mobility: 0.981"""	-0.459994	0.278987	0.902662	TCPGVWTGQGGMGMCTSSMLTSQALPW	generic|IP_1077681_TX=10090_REVERSED|
"""index: 12264, intensity: 5201.0, mobility: 0.890"""	-0.460233	0.279108	0.902984	AVKLPYGGLGQSPAGIQGYAMSIL	generic|II_1026048_TX=10090_REVERSED|
"""index: 23111, intensity: 4076.0, mobility: 0.956"""	-0.460445	0.279228	0.903268	SSLRSGVHKLAN	generic|IP_1126550_TX=10090_REVERSED|
"""index: 4937, intensity: 2543.0, mobility: 1.219"""	-0.460649	0.279424	0.903542	SPPVPEDSAL	generic|tr_Q14C50_Q14C50_MOUSE_REVERSED	|generic|sp_E9Q9W4_S27A6_MOUSE_REVERSED|
"""index: 1916, intensity: 3017.0, mobility: 0.850"""	-0.460874	0.279468	0.903842	EQVYLGFNKQNELIIQHEEKLMQ	generic|sp_Q8BKE5_FSBP_MOUSE_REVERSED	|generic|sp_Q8BKE5-2_FSBP_MOUSE_REVERSED|
"""index: 4230, intensity: 3016.0, mobility: 0.996"""	-0.461125	0.279739	0.904179	EWPLCYGKVQYT	generic|tr_Q3UEU3_Q3UEU3_MOUSE_REVERSED	|generic|tr_E9Q711_E9Q711_MOUSE__chr7_-1_35202082_35202162_ENSMUST00000155404_REVERSED	|generic|tr_E9Q1T6_E9Q1T6_MOUSE__chr7_-1_35202082_35202162_ENSMUST00000155404_REVERSED	|generic|tr_Q3UEV4_Q3UEV4_MOUSE__chr7_-1_35202082_35202162_ENSMUST00000155404_REVERSED|
"""index: 10725, intensity: 3772.0, mobility: 0.919"""	-0.461199	0.280011	0.904277	EGPSAFAGTCRIRGPDRQVHVF	generic|tr_Q8BLP7_Q8BLP7_MOUSE__IP_843417_REVERSED|
"""index: 23322, intensity: 6230.0, mobility: 1.180"""	-0.461199	0.280282	0.904277	PCSLMVTNSLSQIHHL	generic|IP_948551_TX=10090_REVERSED|
"""index: 6619, intensity: 61930.0, mobility: 1.003"""	-0.46124	0.280326	0.904331	GSIEMHMHVCNTYMTCVHVCYTFL	generic|IP_1057806_TX=10090_REVERSED|
"""index: 10972, intensity: 3495.0, mobility: 0.983"""	-0.461587	0.280412	0.904795	RMPPTSPIMSTSDRPLCLQPLHPHL	generic|IP_889624_TX=10090_REVERSED|
"""index: 5486, intensity: 3308.0, mobility: 0.793"""	-0.4616	0.280412	0.904811	RFGADFQVRNAGLAGAHLA	generic|IP_1116755_TX=10090_REVERSED|
"""index: 7826, intensity: 17789.0, mobility: 1.022"""	-0.462211	0.280683	0.905623	RVKAQMQQLNQELREKEERLMKNTEMVVNMTETKKMLEEH	generic|sp_F6ZDS4_TPR_MOUSE__chr1_1_150443389_150443433_ENSMUST00000152967__II_1033421_REVERSED	|generic|tr_Q7M739_Q7M739_MOUSE__chr1_1_150443389_150443433_ENSMUST00000152967__II_1033421_REVERSED|
"""index: 11032, intensity: 4580.0, mobility: 1.033"""	-0.462265	0.280954	0.905695	DLGPLPTPPPGGTAAAYKARLNYQ	generic|sp_Q0VGT2_GLI2_MOUSE_REVERSED	|generic|tr_Q0VGV1_Q0VGV1_MOUSE_REVERSED|
"""index: 24984, intensity: 4192.0, mobility: 1.076"""	-0.46227	0.281225	0.905702	MQVKPLHGKLGAGAAAAAKAAPLEAEPLQ	generic|tr_F7CVJ5_F7CVJ5_MOUSE_REVERSED	|generic|tr_E9PYB0_E9PYB0_MOUSE_REVERSED|
"""index: 6347, intensity: 4605.0, mobility: 0.888"""	-0.462637	0.281496	0.906188	CISTNLTTSCIALTLLFLEVDKWRVV	generic|IP_1048937_TX=10090_REVERSED	|generic|chr19_-1_12774907_12776083_ENSMUST00000038627_REVERSED|
"""index: 1753, intensity: 3205.0, mobility: 0.825"""	-0.462677	0.28169	0.906241	AAGASHMFAGPGSAEYAGPPPGHNAAM	generic|tr_Q8VI87_Q8VI87_MOUSE_REVERSED|
"""index: 24448, intensity: 3952.0, mobility: 1.261"""	-0.462813	0.281961	0.906421	VQMGLVREGLGGLELYANQF	generic|II_981307_TX=10090_REVERSED|
"""index: 17761, intensity: 6333.0, mobility: 0.917"""	-0.462822	0.282155	0.906432	DAPKQDFVHILEKRRS	generic|IP_1088316_TX=10090_REVERSED|
"""index: 23662, intensity: 23581.0, mobility: 1.069"""	-0.462855	0.282273	0.906476	QDETYDLIGKLQGESAQKVVKKIDDYKAPKELRC	generic|IP_839118_TX=10090_REVERSED|
"""index: 9924, intensity: 3391.0, mobility: 0.915"""	-0.463463	0.282391	0.907279	MVEIHFIGSVLLPAMKGGRQEH	generic|IP_1026850_TX=10090_REVERSED|
"""index: 18262, intensity: 2647.0, mobility: 1.171"""	-0.463499	0.282662	0.907326	DPKKGNPKMIETSLNFM	generic|IP_992594_TX=10090_REVERSED|
"""index: 18055, intensity: 3393.0, mobility: 1.080"""	-0.463513	0.282932	0.907344	DLHQSRYIKDMNAP	generic|sp_O88783_FA5_MOUSE_REVERSED|
"""index: 20209, intensity: 3890.0, mobility: 1.147"""	-0.463552	0.283126	0.907395	WSLFHITPHLGMMRMY	generic|sp_Q5SSE9_ABCAD_MOUSE_REVERSED|
"""index: 22015, intensity: 3996.0, mobility: 0.931"""	-0.463683	0.283396	0.907568	GFFCSGTLSARFV	generic|IP_3474015_TX=10090_REVERSED|
"""index: 7491, intensity: 3832.0, mobility: 1.203"""	-0.463828	0.28359	0.907759	ETKERWKAYGDEKWSSLMRTKRGLAMSWGTARVVSTQFKM	generic|IP_840711_TX=10090_REVERSED|
"""index: 12389, intensity: 70297.0, mobility: 0.829"""	-0.463857	0.283707	0.907797	VRVLSDSR	generic|sp_Q8R3P9_SLF1_MOUSE_REVERSED	|generic|sp_Q8R3P9-2_SLF1_MOUSE_REVERSED	|generic|tr_A0A0M3HEQ6_A0A0M3HEQ6_MOUSE_REVERSED	|generic|tr_E0CX75_E0CX75_MOUSE_REVERSED|
"""index: 22505, intensity: 42145.0, mobility: 0.975"""	-0.464115	0.283977	0.908135	KEPSELGNEAVKEKMDPVGPKGNELVTVGNVPLSRS	generic|sp_Q5XJV6_LMTK3_MOUSE__chr7_1_45791301_45791447_ENSMUST00000209351__II_3498272_REVERSED	|generic|tr_A0A0R4J0W7_A0A0R4J0W7_MOUSE__chr7_1_45791301_45791447_ENSMUST00000209351__II_3498272_REVERSED	|generic|tr_A0A1B0GSR5_A0A1B0GSR5_MOUSE__chr7_1_45791301_45791447_ENSMUST00000209351__II_3498272_REVERSED|
"""index: 1594, intensity: 2982.0, mobility: 0.782"""	-0.464261	0.284171	0.908327	ALSKDMFS	generic|sp_E9PY46_IF140_MOUSE__chr17_1_25032148_25032180_ENSMUST00000232788__II_1069446_REVERSED	|generic|tr_Q6ZQ91_Q6ZQ91_MOUSE__chr17_1_25032148_25032180_ENSMUST00000232788_REVERSED	|generic|tr_E9Q682_E9Q682_MOUSE__chr17_1_25032148_25032180_ENSMUST00000232788_REVERSED	|generic|tr_A0A3B2W3F6_A0A3B2W3F6_MOUSE__chr17_1_25032148_25032180_ENSMUST00000232788_REVERSED	|generic|tr_Q3TQ94_Q3TQ94_MOUSE__chr17_1_25032148_25032180_ENSMUST00000232788_REVERSED|
"""index: 9052, intensity: 3590.0, mobility: 1.029"""	-0.464379	0.284364	0.908481	DKFVNMVSDSLILTVYLSHAE	generic|tr_E9QLJ3_E9QLJ3_MOUSE__chr5_1_118671015_118671101_ENSMUST00000201614__II_937578_REVERSED	|generic|sp_Q6JPI3_MD13L_MOUSE__chr5_1_118671015_118671101_ENSMUST00000201614__II_937578_REVERSED	|generic|tr_A0A0J9YUA8_A0A0J9YUA8_MOUSE__chr5_1_118671015_118671101_ENSMUST00000201614_REVERSED	|generic|tr_Q6GQS5_Q6GQS5_MOUSE__chr5_1_118761292_118761402_ENSMUST00000202538_REVERSED|
"""index: 23744, intensity: 10831.0, mobility: 1.053"""	-0.464429	0.284634	0.908547	SLFLSLFFPLIL	generic|IP_901829_TX=10090_REVERSED|
"""index: 16726, intensity: 3289.0, mobility: 1.082"""	-0.464525	0.284827	0.908673	WYVARCCIWLQLF	generic|IP_2557885_TX=10090_REVERSED|
"""index: 20729, intensity: 6042.0, mobility: 1.028"""	-0.464759	0.284866	0.908978	TKWYNFVKRI	generic|IP_1017687_TX=10090_REVERSED|
"""index: 19850, intensity: 4499.0, mobility: 1.115"""	-0.465202	0.285136	0.909557	YYLQRKNMRRVDDLFDLSLMTLHLARCSAALLARYFWW	generic|tr_Q6PET3_Q6PET3_MOUSE__chr7_-1_80935023_80935136_ENSMUST00000136556__II_886223_REVERSED|
"""index: 17693, intensity: 5024.0, mobility: 0.922"""	-0.465208	0.285406	0.909565	EYKVDLTLR	generic|tr_E9PWQ6_E9PWQ6_MOUSE_REVERSED	|generic|sp_Q99MW1_STK31_MOUSE_REVERSED	|generic|tr_E9Q260_E9Q260_MOUSE_REVERSED|
"""index: 18228, intensity: 5920.0, mobility: 1.126"""	-0.465223	0.285522	0.909585	MLQPPMQPLPRQEVPQTPYGPPRNSFDPLKP	generic|tr_Q5XJV5_Q5XJV5_MOUSE__chr2_-1_155395715_155395834_ENSMUST00000146942__II_996872_REVERSED	|generic|tr_Q3UQD5_Q3UQD5_MOUSE__chr2_-1_155395715_155395834_ENSMUST00000146942__II_996872_REVERSED	|generic|tr_Q6ZQH3_Q6ZQH3_MOUSE__chr2_-1_155395715_155395834_ENSMUST00000146942__II_996872_REVERSED	|generic|sp_Q9JL19_NCOA6_MOUSE__chr2_-1_155395715_155395834_ENSMUST00000146942__II_996872_REVERSED	|generic|tr_Q71E74_Q71E74_MOUSE_REVERSED	|generic|tr_A2AQM9_A2AQM9_MOUSE_REVERSED	|generic|tr_F6M2K0_F6M2K0_MOUSE_REVERSED	|generic|tr_Q3TAG3_Q3TAG3_MOUSE_REVERSED|
"""index: 7536, intensity: 8536.0, mobility: 1.114"""	-0.465525	0.285791	0.909977	SLLAKRGLTERHVSDNMWVNPWINACTPLPQWHGACNTPRML	generic|IP_941747_TX=10090_REVERSED|
"""index: 21699, intensity: 4441.0, mobility: 1.082"""	-0.465526	0.286061	0.909978	WKARRNKFWVR	generic|tr_B1VD85_B1VD85_MOUSE__II_616052_REVERSED	|generic|sp_P97474_PITX2_MOUSE__II_616052_REVERSED	|generic|sp_P97474-2_PITX2_MOUSE__II_616052_REVERSED	|generic|sp_P97474-3_PITX2_MOUSE__II_616052_REVERSED	|generic|tr_B1VD84_B1VD84_MOUSE__II_616052_REVERSED	|generic|sp_P70314_PITX1_MOUSE_REVERSED	|generic|sp_O35160_PITX3_MOUSE_REVERSED|
"""index: 6300, intensity: 4226.0, mobility: 0.833"""	-0.465567	0.286331	0.910031	GFLPIGVVP	generic|sp_Q64676_CGT_MOUSE__II_976272_REVERSED	|generic|tr_Q8K154_Q8K154_MOUSE__II_943553_REVERSED	|generic|tr_E9PZ30_E9PZ30_MOUSE_REVERSED	|generic|tr_Q3UKM2_Q3UKM2_MOUSE_REVERSED|
"""index: 11350, intensity: 2543.0, mobility: 0.788"""	-0.465701	0.286369	0.910206	PSVALQLITGNKID	generic|sp_Q8BHL5_ELMO2_MOUSE__chr2_-1_165311619_165311786_ENSMUST00000126318_REVERSED	|generic|sp_Q8BHL5-2_ELMO2_MOUSE__chr2_-1_165311619_165311786_ENSMUST00000126318_REVERSED	|generic|sp_Q8BHL5-3_ELMO2_MOUSE__chr2_-1_165311619_165311786_ENSMUST00000126318_REVERSED	|generic|tr_Q5GMG0_Q5GMG0_MOUSE__chr2_-1_165315994_165316029_ENSMUST00000126318_REVERSED|
"""index: 6375, intensity: 5444.0, mobility: 0.927"""	-0.465917	0.286638	0.910486	CLSTLVSAFRGRLGQLDMTSNVAGLSLL	generic|IP_954540_TX=10090_REVERSED|
"""index: 15373, intensity: 507142.0, mobility: 1.116"""	-0.466	0.28683	0.910594	LLGRMYEMCGEEEMCYRIYPKFLSGFMK	generic|tr_A0A0A0MQC2_A0A0A0MQC2_MOUSE__chr4_1_152114360_152114572_ENSMUST00000140085__II_951760_REVERSED	|generic|tr_A0A5F8MPI8_A0A5F8MPI8_MOUSE__chr4_1_152114360_152114572_ENSMUST00000140085__II_951760_REVERSED	|generic|sp_Q66T02_PKHG5_MOUSE__chr4_1_152114360_152114572_ENSMUST00000140085__II_951760_REVERSED	|generic|tr_B1AS67_B1AS67_MOUSE__chr4_1_152114360_152114572_ENSMUST00000140085__II_951760_REVERSED	|generic|sp_Q66T02-2_PKHG5_MOUSE__chr4_1_152114360_152114572_ENSMUST00000140085_REVERSED|
"""index: 23072, intensity: 2657.0, mobility: 1.129"""	-0.466006	0.287022	0.910602	PSSQLRTWESRLQSWRQGKVRLGLMDFNF	generic|IP_989454_TX=10090_REVERSED|
"""index: 6636, intensity: 9104.0, mobility: 1.023"""	-0.46604	0.287137	0.910646	DLNKEREERLSKVVASTQAICNKIVRDRSVHAAMLSEYLQK	generic|sp_Q8R3Q6_CCD58_MOUSE__II_3487226_REVERSED	|generic|tr_F8WJI3_F8WJI3_MOUSE__II_3487226_REVERSED	|generic|II_3487225_TX=10090_REVERSED|
"""index: 18966, intensity: 5130.0, mobility: 1.145"""	-0.466493	0.287406	0.911232	ITWGTPSAMGTWMTTVPMEKEMAMRTRRTMTPFMPVTTAPMVLR	generic|IP_979476_TX=10090_REVERSED|
"""index: 14616, intensity: 3224.0, mobility: 1.034"""	-0.466504	0.287598	0.911247	QQQQQQQQQQQQQQQQQQQQQQQLPLSGPYPTRQYFA	generic|sp_Q6PDK2_KMT2D_MOUSE__chrX_1_69523531_69523560_ENSMUST00000033532_REVERSED	|generic|tr_A0A0A0MQ73_A0A0A0MQ73_MOUSE__chrX_1_69523531_69523560_ENSMUST00000033532_REVERSED|
"""index: 4440, intensity: 76326.0, mobility: 1.058"""	-0.466556	0.287867	0.911313	RIVADFLPKDQRH	generic|sp_Q9R1X4_TIM_MOUSE__II_1146237_REVERSED	|generic|tr_H7BX89_H7BX89_MOUSE_REVERSED	|generic|tr_Q3U574_Q3U574_MOUSE_REVERSED	|generic|sp_Q9R1X4-2_TIM_MOUSE_REVERSED	|generic|sp_Q9R1X4-3_TIM_MOUSE_REVERSED|
"""index: 6002, intensity: 12773.0, mobility: 0.917"""	-0.466784	0.287903	0.911608	EKLNYLVAPEHLFTLMAMDEIKDF	generic|tr_Q3UQQ3_Q3UQQ3_MOUSE__IP_1095154_REVERSED	|generic|tr_B2RQQ1_B2RQQ1_MOUSE__IP_1095154_REVERSED	|generic|tr_Q6P8P3_Q6P8P3_MOUSE__IP_1095154_REVERSED	|generic|tr_Q5BKR0_Q5BKR0_MOUSE__IP_1095154_REVERSED	|generic|sp_Q91Z83_MYH7_MOUSE__IP_1095154_REVERSED	|generic|tr_Q2TAW4_Q2TAW4_MOUSE__IP_1095154_REVERSED	|generic|tr_B2RY26_B2RY26_MOUSE__IP_1095154_REVERSED|
"""index: 13972, intensity: 3477.0, mobility: 1.073"""	-0.467202	0.288172	0.912148	RLYEYLGYMPLFDIDSLFMYPTSIHKMAVNRLLNVPYFQGE	generic|tr_Q059X9_Q059X9_MOUSE_REVERSED	|generic|tr_D9IG22_D9IG22_MOUSE_REVERSED|
"""index: 10432, intensity: 4072.0, mobility: 1.129"""	-0.467268	0.288441	0.912232	EMMKGPLKQSRGRAFGAKPWVAHGEEEKGR	generic|IP_1131210_TX=10090_REVERSED|
"""index: 10687, intensity: 3172.0, mobility: 1.145"""	-0.467395	0.28871	0.912396	MSYYPPHLLVCPVWRRRVPEPQCYLM	generic|IP_853928_TX=10090_REVERSED|
"""index: 10622, intensity: 3074.0, mobility: 1.071"""	-0.467421	0.288937	0.912429	FYFLGIYPNVHLF	generic|sp_E9PZJ8_ASCC3_MOUSE__chr10_1_50642696_50642734_ENSMUST00000217968__II_3495648_REVERSED|
"""index: 16006, intensity: 2714.0, mobility: 1.060"""	-0.467561	0.288937	0.912608	NFDQLRRMEGDMKNRMTKELAERKSSTRMLSEHA	generic|sp_Q8K371_AMOL2_MOUSE__chr9_1_102725108_102725203_ENSMUST00000142011__II_844471_REVERSED	|generic|tr_B8JK87_B8JK87_MOUSE__chr9_1_102725108_102725203_ENSMUST00000142011__II_844471_REVERSED	|generic|tr_B8JK81_B8JK81_MOUSE__chr9_1_102725108_102725203_ENSMUST00000142011__II_844471_REVERSED	|generic|tr_Q3TP05_Q3TP05_MOUSE__chr9_1_102725108_102725203_ENSMUST00000142011_REVERSED|
"""index: 16493, intensity: 48726.0, mobility: 0.917"""	-0.467829	0.289205	0.912953	MQLVEKSLR	generic|chr17_1_13861824_13881863_ENSMUST00000139666__IP_1071020_TX=10090_REVERSED	|generic|chr17_1_13881286_13881354_ENSMUST00000139666__IP_1071006_TX=10090_REVERSED|
"""index: 833, intensity: 4132.0, mobility: 0.852"""	-0.467865	0.289396	0.912999	ETKLLTESPP	generic|IP_1070607_TX=10090_REVERSED|
"""index: 12226, intensity: 5408.0, mobility: 0.906"""	-0.468003	0.289587	0.913176	EMLNLVMFR	generic|IP_839424_TX=10090_REVERSED|
"""index: 10154, intensity: 4144.0, mobility: 0.969"""	-0.468102	0.289855	0.913303	RQEERDLLKELSLEPTKGGDPNIRVMLSFY	generic|tr_Q8K499_Q8K499_MOUSE_REVERSED|
"""index: 8355, intensity: 101063.0, mobility: 1.021"""	-0.468289	0.290046	0.913542	ELTMITAVMVMTVEVLIEEEKTVMLDEEEVVVEVVRTE	generic|IP_901157_TX=10090_REVERSED|
"""index: 6804, intensity: 5903.0, mobility: 0.877"""	-0.468348	0.290314	0.913617	QKLMQADKKAVVGEEFLL	generic|IP_927904_TX=10090_REVERSED|
"""index: 6476, intensity: 79277.0, mobility: 1.055"""	-0.468589	0.290539	0.913925	CHGRRPLLFPEQGGLFVGMTHL	generic|tr_Q3UW08_Q3UW08_MOUSE__IP_1121747_REVERSED|
"""index: 6709, intensity: 8032.0, mobility: 0.997"""	-0.468672	0.290539	0.914031	QEQDKACRWFGRLLWALRHSSVQY	generic|chr19_-1_4926710_4927006_ENSMUST00000235781_REVERSED|
"""index: 7313, intensity: 5842.0, mobility: 1.032"""	-0.469148	0.290807	0.914637	ICISQSMIRTYHLPHCIAVYRDYAMSTLLFSDLDAFFLFFYV	generic|tr_Q8VGK3_Q8VGK3_MOUSE__II_3460369_REVERSED|
"""index: 22794, intensity: 19136.0, mobility: 1.163"""	-0.469319	0.290909	0.914854	VQYSSIPGNIEKVKRLTFRPLPRGRVTFFDVEPLPPE	generic|tr_A2AN91_A2AN91_MOUSE__II_962421_REVERSED	|generic|tr_B2RY76_B2RY76_MOUSE__II_962421_REVERSED	|generic|tr_E9Q3H4_E9Q3H4_MOUSE__II_962421_REVERSED	|generic|tr_B2RXU0_B2RXU0_MOUSE__II_962421_REVERSED|
"""index: 19551, intensity: 3390.0, mobility: 1.033"""	-0.46932	0.290909	0.914855	DRRQDEDRLRQLDEEQYQREQQLRRRERQLREEEQQLREEEQQLDEEQYQ	generic|tr_Q3V203_Q3V203_MOUSE_REVERSED	|generic|tr_A0A0B4J1F9_A0A0B4J1F9_MOUSE_REVERSED|
"""index: 6749, intensity: 8559.0, mobility: 1.049"""	-0.469647	0.290909	0.915271	SFLHFSPLFSLFFSLFSFFG	generic|IP_843590_TX=10090_REVERSED|
"""index: 9458, intensity: 3154.0, mobility: 1.005"""	-0.470621	0.291055	0.916502	NLNLDVLYKEILAWDIEVEKNKQNQTVPMKLNKEM	generic|tr_L7MUE8_L7MUE8_MOUSE__II_946528_REVERSED	|generic|tr_F6X687_F6X687_MOUSE__II_946528_REVERSED	|generic|tr_J3QMX3_J3QMX3_MOUSE__II_946528_REVERSED|
"""index: 18185, intensity: 4550.0, mobility: 1.219"""	-0.470641	0.291055	0.916527	SHYVHYMKKTQLSAWAFYGQTQLESVVELL	generic|tr_B1AUY3_B1AUY3_MOUSE__II_834289_REVERSED|
"""index: 5659, intensity: 2545.0, mobility: 0.856"""	-0.471363	0.291089	0.917435	FELLGQLEK	generic|sp_Q7TME2_SPAG5_MOUSE__II_1130334_REVERSED|
"""index: 2880, intensity: 20854.0, mobility: 0.831"""	-0.471514	0.291278	0.917625	QSLTARVATNISRQHCSC	generic|sp_Q3UGY8_BIG3_MOUSE__chr10_-1_18589581_18589757_ENSMUST00000019999__II_3464775_REVERSED	|generic|tr_A0A1N9M5I8_A0A1N9M5I8_MOUSE_REVERSED|
"""index: 5258, intensity: 3743.0, mobility: 0.885"""	-0.47166	0.291467	0.917808	WIFGLVWPLIMWEVI	generic|sp_Q9QUQ5-2_TRPC4_MOUSE__chr3_1_54291130_54291348_ENSMUST00000200341_REVERSED	|generic|tr_Q8BNT2_Q8BNT2_MOUSE__chr3_1_54291130_54291348_ENSMUST00000200341_REVERSED	|generic|tr_Q0VB97_Q0VB97_MOUSE__chr3_1_54291130_54291348_ENSMUST00000200341_REVERSED|
"""index: 17222, intensity: 3193.0, mobility: 1.137"""	-0.47181	0.291578	0.917996	PSFASTLAQANVVGTLSKGKVMDVFQVTIEEGCR	generic|IP_3459406_TX=10090_REVERSED|
"""index: 25806, intensity: 2739.0, mobility: 0.874"""	-0.471943	0.291611	0.918162	TFLCAIMH	generic|sp_O08528_HXK2_MOUSE_REVERSED|
"""index: 7405, intensity: 28893.0, mobility: 1.021"""	-0.472255	0.291877	0.918551	TSTMSATLVAAMPQTSRMLAQR	generic|IP_1040230_TX=10090_REVERSED|
"""index: 3118, intensity: 5035.0, mobility: 0.882"""	-0.472341	0.292144	0.918659	ITLDAKGLSLWSKEIHSLSAEFK	generic|IP_983016_TX=10090_REVERSED|
"""index: 10487, intensity: 3841.0, mobility: 0.843"""	-0.472594	0.29241	0.918973	ERLNLRAKYSKLPAGHSKLMT	generic|tr_Q8BZH8_Q8BZH8_MOUSE_REVERSED|
"""index: 1170, intensity: 3047.0, mobility: 0.767"""	-0.472742	0.292599	0.919158	IDDARVGP	generic|sp_Q80T14_FRAS1_MOUSE_REVERSED|
"""index: 24719, intensity: 4620.0, mobility: 1.170"""	-0.473183	0.292865	0.919705	GKFLQPGGAGTGAGDDVLQI	generic|sp_Q9ER56_CAN12_MOUSE_REVERSED	|generic|sp_Q9ER56-2_CAN12_MOUSE_REVERSED	|generic|sp_Q9ER56-3_CAN12_MOUSE_REVERSED	|generic|sp_Q9ER56-4_CAN12_MOUSE_REVERSED	|generic|tr_E9QL26_E9QL26_MOUSE_REVERSED|
"""index: 7714, intensity: 6994.0, mobility: 0.922"""	-0.473194	0.293053	0.919719	SYTGEAAIISEENNLRAVMVKG	generic|tr_Q64097_Q64097_MOUSE_REVERSED	|generic|tr_Q60601_Q60601_MOUSE_REVERSED|
"""index: 24023, intensity: 6155.0, mobility: 1.268"""	-0.473452	0.293163	0.920038	WRRRRTSACPGWSSIRSPAARRRWATW	generic|IP_1091651_TX=10090_REVERSED|
"""index: 23210, intensity: 77106.0, mobility: 1.053"""	-0.47388	0.293351	0.920568	KGTILALESSHPGIVALVRPQYQTYN	generic|sp_Q925D8_TS1R3_MOUSE_REVERSED|
"""index: 14024, intensity: 5915.0, mobility: 0.924"""	-0.47422	0.293539	0.920988	DKGAMYNLVAADYIFADLKGMKL	generic|tr_Q61984_Q61984_MOUSE__IP_1124203_REVERSED	|generic|tr_A2A6S2_A2A6S2_MOUSE_REVERSED|
"""index: 9419, intensity: 4075.0, mobility: 1.061"""	-0.474347	0.293727	0.921144	CSGLRQGPCSCVLWRREWPLVQ	generic|IP_1114670_TX=10090_REVERSED|
"""index: 4970, intensity: 111786.0, mobility: 1.053"""	-0.47437	0.293914	0.921172	DVLDEISLIYLSPLWIDCSSLLLFLGAMHVTSTYTPLCTYDELI	generic|chr2_1_121006854_121007099_ENSMUST00000067582__IP_1001451_TX=10090_REVERSED|
"""index: 5658, intensity: 2857.0, mobility: 1.203"""	-0.474461	0.294024	0.921284	RKAPCCDAVVFAQRQLPGFAQRRHAGAHM	generic|IP_1017160_TX=10090_REVERSED|
"""index: 10532, intensity: 5018.0, mobility: 0.833"""	-0.474658	0.29429	0.921526	ITMILLMELPFHR	generic|chr5_1_34613304_34613402_ENSMUST00000114338_REVERSED|
"""index: 8191, intensity: 3895.0, mobility: 0.900"""	-0.474677	0.294555	0.92155	VRLPYEKQLNGPLTLLPASAPLPASDRT	generic|IP_994441_TX=10090_REVERSED|
"""index: 20538, intensity: 5572.0, mobility: 1.171"""	-0.474691	0.294821	0.921567	EDLKNLAMQYVTRKKEMSPVAAPQQEYEMEELESTMSKSRLSIAPP	generic|II_892315_TX=10090_REVERSED	|generic|tr_D3YZU4_D3YZU4_MOUSE_REVERSED|
"""index: 14316, intensity: 160265.0, mobility: 0.893"""	-0.474771	0.295008	0.921666	RLDKCYLKTFWQNYALAAVML	generic|sp_Q3UFQ8_CARL3_MOUSE__chr14_1_55494396_55494425_ENSMUST00000228877__II_3444218_REVERSED	|generic|tr_A0A2I3BQ66_A0A2I3BQ66_MOUSE__chr14_1_55494396_55494425_ENSMUST00000228877__II_2542302_REVERSED	|generic|II_3444214_TX=10090_REVERSED	|generic|II_3444217_TX=10090_REVERSED|
"""index: 5955, intensity: 4509.0, mobility: 0.932"""	-0.474869	0.295117	0.921785	HFLSAYVGYCL	generic|tr_S4R1K2_S4R1K2_MOUSE__chr17_-1_25246954_25246998_ENSMUST00000182903__II_1069297_REVERSED	|generic|tr_S4R2U8_S4R2U8_MOUSE__chr17_-1_25246954_25246998_ENSMUST00000182903__II_1069297_REVERSED	|generic|tr_E9Q350_E9Q350_MOUSE__chr17_-1_25246954_25246998_ENSMUST00000182903__II_1069297_REVERSED	|generic|tr_S4R1E7_S4R1E7_MOUSE__chr17_-1_25246954_25246998_ENSMUST00000182903__II_1069297_REVERSED	|generic|sp_Q80TT2_BAIP3_MOUSE__chr17_-1_25246954_25246998_ENSMUST00000182903__II_1069297_REVERSED	|generic|tr_B2RY68_B2RY68_MOUSE__chr17_-1_25246954_25246998_ENSMUST00000182903__II_1069297_REVERSED|
"""index: 26006, intensity: 2854.0, mobility: 1.038"""	-0.47504	0.295382	0.921995	LSLSKDVKYLEQFSHKVLINPPIGE	generic|sp_Q5DTT3_TASO2_MOUSE__chr13_-1_3599648_3599707_ENSMUST00000222041_REVERSED|
"""index: 5920, intensity: 24379.0, mobility: 1.035"""	-0.475049	0.295648	0.922006	CPRETNWDMIWAASLIKRRE	generic|chr8_-1_25989658_25994113_ENSMUST00000061850__IP_865237_TX=10090_REVERSED|
"""index: 18266, intensity: 9731.0, mobility: 1.197"""	-0.475347	0.295756	0.922372	TFIMGMVIPIFIFNLTTVQLLCCDQDPNTHV	generic|sp_Q9JJB9_TM183_MOUSE__II_1034838_REVERSED|
"""index: 48, intensity: 26548.0, mobility: 0.921"""	-0.475532	0.296021	0.922598	ILYFFAGML	generic|II_865190_TX=10090_REVERSED	|generic|II_865180_TX=10090_REVERSED	|generic|tr_A0A1B0GR51_A0A1B0GR51_MOUSE_REVERSED	|generic|sp_Q8CBG9_RN170_MOUSE_REVERSED	|generic|sp_Q8CBG9-2_RN170_MOUSE_REVERSED|
"""index: 1587, intensity: 2735.0, mobility: 0.803"""	-0.475568	0.296208	0.922641	QAEEAAEALSQELVR	generic|tr_A0A0R4J0J3_A0A0R4J0J3_MOUSE__II_3482950_REVERSED	|generic|tr_A3KMF3_A3KMF3_MOUSE__II_3482950_REVERSED	|generic|sp_Q75NR7_RECQ4_MOUSE__II_3482950_REVERSED	|generic|sp_Q75NR7-2_RECQ4_MOUSE__II_3482950_REVERSED	|generic|tr_A0A2R8W6H5_A0A2R8W6H5_MOUSE_REVERSED|
"""index: 12283, intensity: 5656.0, mobility: 1.001"""	-0.47563	0.296473	0.922717	SPMLTTVTSVSQQAPLLQIWSLSPIACCFEDQKSH	generic|IP_967921_TX=10090_REVERSED|
"""index: 3026, intensity: 4628.0, mobility: 1.094"""	-0.475648	0.296581	0.922739	ASFWCCIWQLNLAVPNPFGPSLPLSMNACS	generic|IP_1104798_TX=10090_REVERSED|
"""index: 6897, intensity: 5852.0, mobility: 0.967"""	-0.475751	0.296846	0.922864	PESTEIEKRIC	generic|II_938035_TX=10090_REVERSED	|generic|II_938048_TX=10090_REVERSED	|generic|sp_P49025_CTRO_MOUSE__chr5_1_115946884_115946943_ENSMUST00000122877_REVERSED	|generic|sp_P49025-3_CTRO_MOUSE__chr5_1_115946884_115946943_ENSMUST00000122877_REVERSED	|generic|sp_P49025-4_CTRO_MOUSE__chr5_1_115946884_115946943_ENSMUST00000122877_REVERSED	|generic|sp_P49025-5_CTRO_MOUSE__chr5_1_115946884_115946943_ENSMUST00000122877_REVERSED	|generic|tr_E9QL53_E9QL53_MOUSE__chr5_1_115946884_115946943_ENSMUST00000122877_REVERSED	|generic|tr_D3Z1U0_D3Z1U0_MOUSE__chr5_1_115946884_115946943_ENSMUST00000122877_REVERSED	|generic|tr_F6SBR5_F6SBR5_MOUSE__chr5_1_115946884_115946943_ENSMUST00000122877_REVERSED	|generic|tr_D3YU89_D3YU89_MOUSE__chr5_1_115946884_115946943_ENSMUST00000122877_REVERSED|
"""index: 20039, intensity: 3372.0, mobility: 1.118"""	-0.475854	0.297111	0.92299	QWMRVWPTSGLMYRQMSSRAKLTMVLPDN	generic|IP_901203_TX=10090_REVERSED|
"""index: 3259, intensity: 3551.0, mobility: 1.007"""	-0.476077	0.297219	0.923261	VAQEYHSGSAASVSAERVPKQRQEIDVDLDIKRG	generic|tr_Q8BK55_Q8BK55_MOUSE_REVERSED	|generic|sp_O55111_DSG2_MOUSE_REVERSED|
"""index: 14145, intensity: 4058.0, mobility: 0.910"""	-0.47637	0.297483	0.923618	QLSVTKNTW	generic|IP_1061563_TX=10090_REVERSED|
"""index: 7456, intensity: 24213.0, mobility: 0.969"""	-0.476637	0.297669	0.923942	VESLLDRLNEEKGWVEVASIRVSFRAGTKEKRENI	generic|sp_Q7TNC6_KI26B_MOUSE__II_1029421_REVERSED	|generic|tr_E9PX64_E9PX64_MOUSE_REVERSED	|generic|tr_Q99PU2_Q99PU2_MOUSE_REVERSED|
"""index: 23219, intensity: 9490.0, mobility: 1.149"""	-0.476891	0.297934	0.924251	SEPSSPLLGAAVQDQHWLQEALGNLV	generic|tr_B2RWG6_B2RWG6_MOUSE__II_956690_REVERSED|
"""index: 11836, intensity: 4358.0, mobility: 1.085"""	-0.476982	0.298199	0.924361	RWDEPRAVKGLVSMTTTVPPLEQQ	generic|IP_845180_TX=10090_REVERSED|
"""index: 19697, intensity: 3520.0, mobility: 1.127"""	-0.476989	0.298464	0.924369	YLGVACAWLLSAALVAGV	generic|II_3497953_TX=10090_REVERSED	|generic|sp_Q9D938_TM160_MOUSE__chr7_1_16455169_16455426_ENSMUST00000209536_REVERSED|
"""index: 3361, intensity: 3516.0, mobility: 0.819"""	-0.477014	0.298677	0.924399	LAMLLHPLVRPRPSSCSQTHVVQ	generic|IP_1000112_TX=10090_REVERSED|
"""index: 7110, intensity: 9680.0, mobility: 0.962"""	-0.47706	0.298677	0.924455	GAAMLAPLPCPEVLPWPQHPSLSA	generic|IP_891264_TX=10090_REVERSED|
"""index: 22427, intensity: 11861.0, mobility: 1.215"""	-0.477404	0.298942	0.924871	QMIEQIIALHRVLEL	generic|sp_Q14DL0_UBQLN_MOUSE_REVERSED|
"""index: 12752, intensity: 3943.0, mobility: 1.102"""	-0.477421	0.299127	0.924891	SYRARDAYQEREY	generic|tr_B7ZN14_B7ZN14_MOUSE_REVERSED	|generic|tr_A1L3S3_A1L3S3_MOUSE_REVERSED	|generic|tr_F7BGR7_F7BGR7_MOUSE_REVERSED	|generic|tr_B0LM42_B0LM42_MOUSE_REVERSED|
"""index: 23043, intensity: 5908.0, mobility: 1.069"""	-0.477532	0.299392	0.925025	DRSKVPIKTKPNVANSKSQLSPLWSKQHILMPRKKWV	generic|IP_1062997_TX=10090_REVERSED|
"""index: 15961, intensity: 3599.0, mobility: 1.049"""	-0.477534	0.299577	0.925027	EKSCHVSVLPCKIQWMRHRGDHSHPWP	generic|IP_1088100_TX=10090_REVERSED|
"""index: 5522, intensity: 46345.0, mobility: 0.795"""	-0.477976	0.299604	0.925561	TSSTKKMSVQLLRT	generic|IP_959971_TX=10090_REVERSED|
"""index: 24340, intensity: 9675.0, mobility: 0.898"""	-0.478415	0.299868	0.926087	TKLPLLPLGSSPDQVCRGLL	generic|sp_Q8R0W0_EPIPL_MOUSE_REVERSED	|generic|tr_A0A2I3BRT4_A0A2I3BRT4_MOUSE_REVERSED|
"""index: 7671, intensity: 4206.0, mobility: 0.895"""	-0.478483	0.300053	0.926169	MAQLDVAVVQGSGQGRH	generic|II_837527_TX=10090_REVERSED|
"""index: 10817, intensity: 2721.0, mobility: 1.097"""	-0.478843	0.300317	0.9266	SGVRQMLILIFYMKANLTTSKVSMKDM	generic|IP_976278_TX=10090_REVERSED|
"""index: 20049, intensity: 9949.0, mobility: 1.140"""	-0.478908	0.300581	0.926677	EFTAQRQPPVVTNLPLATFNQIYFQYDQPYRFS	generic|tr_A0A286YCG8_A0A286YCG8_MOUSE__II_3473892_REVERSED	|generic|sp_Q9CY50_SSRA_MOUSE_REVERSED	|generic|tr_Q52PE3_Q52PE3_MOUSE_REVERSED	|generic|tr_Q3TV94_Q3TV94_MOUSE_REVERSED	|generic|tr_A0A286YCT4_A0A286YCT4_MOUSE_REVERSED|
"""index: 3066, intensity: 3066.0, mobility: 0.884"""	-0.479004	0.300766	0.926793	TNRTHSLHQH	generic|IP_868977_TX=10090_REVERSED|
"""index: 8424, intensity: 121292.0, mobility: 1.096"""	-0.479326	0.301027	0.927176	TSATVSVVMITANTLIQQLNENNKCKDLSNGLEKVTRIYDLANPV	generic|sp_Q8CCF0_PRP31_MOUSE_REVERSED	|generic|sp_Q8CCF0-2_PRP31_MOUSE_REVERSED|
"""index: 3461, intensity: 5626.0, mobility: 0.874"""	-0.479421	0.301027	0.92729	DFVVTYWSADTLKNIVAEQY	generic|sp_A2CG63_ARI4B_MOUSE__chr13_1_14197668_14197733_ENSMUST00000151151__II_1109848_REVERSED	|generic|sp_A2CG63-2_ARI4B_MOUSE__chr13_1_14197668_14197733_ENSMUST00000151151__II_1109848_REVERSED	|generic|tr_Z4YMH1_Z4YMH1_MOUSE__chr13_1_14145287_14145370_ENSMUST00000222928_REVERSED	|generic|tr_Z4YL44_Z4YL44_MOUSE__chr13_1_14145287_14145370_ENSMUST00000222928_REVERSED	|generic|tr_A0A1Y7VIX3_A0A1Y7VIX3_MOUSE_REVERSED|
"""index: 16301, intensity: 4670.0, mobility: 0.847"""	-0.479541	0.301027	0.927433	MSIQMVDYSI	generic|IP_3461220_TX=10090_REVERSED|
"""index: 12189, intensity: 2814.0, mobility: 1.114"""	-0.479719	0.301027	0.927644	THRGPHSRSGEEMALHVDRLFMRSLSSFSEAKRPMQMIIPTLGP	generic|IP_856021_TX=10090_REVERSED|
"""index: 9849, intensity: 4366.0, mobility: 1.038"""	-0.479913	0.30129	0.927875	GGDTAKIDVEYSPITEFDVEKRLRIEGTVP	generic|tr_Q91VD8_Q91VD8_MOUSE_REVERSED	|generic|tr_Q80TB2_Q80TB2_MOUSE_REVERSED|
"""index: 23962, intensity: 8811.0, mobility: 1.220"""	-0.479953	0.301554	0.927923	QDATLEMGAQSVFPFGTVLACWFCMFMESGSFSAFPTILVNIKFNM	generic|IP_2448626_TX=10090_REVERSED|
"""index: 23471, intensity: 4959.0, mobility: 0.917"""	-0.480011	0.301738	0.927992	MKLPIWKNK	generic|IP_1104155_TX=10090_REVERSED|
"""index: 7388, intensity: 7236.0, mobility: 1.033"""	-0.480258	0.301842	0.928285	QDSYEKLFELMESQRISGENQSKMRMFNVLAVSREELPDHVR	generic|tr_Q8CBC3_Q8CBC3_MOUSE_REVERSED	|generic|tr_Q52KG3_Q52KG3_MOUSE_REVERSED|
"""index: 10331, intensity: 6594.0, mobility: 1.168"""	-0.480461	0.301946	0.928525	AFGLASLSNWELHYQQNGQLRRRPRSHM	generic|IP_946294_TX=10090_REVERSED|
"""index: 731, intensity: 6168.0, mobility: 0.752"""	-0.480837	0.30205	0.928969	ASLAKNGK	generic|tr_Q3THQ5_Q3THQ5_MOUSE_REVERSED	|generic|sp_Q60864_STIP1_MOUSE_REVERSED|
"""index: 11247, intensity: 2930.0, mobility: 0.983"""	-0.481271	0.302313	0.92948	FCESMRFHYAICLVMQKIGSYMMTM	generic|IP_956521_TX=10090_REVERSED|
"""index: 23199, intensity: 4823.0, mobility: 1.152"""	-0.481462	0.302497	0.929705	LLSSLAVMVAIIPTEDRRDKSDSNGA	generic|tr_A0A2R8VHH6_A0A2R8VHH6_MOUSE_REVERSED|
"""index: 7452, intensity: 11572.0, mobility: 1.091"""	-0.481672	0.3026	0.929952	VKHGLQAAEGRAATAIPDILHGIEQVVSTLQEQLAEVSIDDRTAL	generic|tr_A0A1L1SQP9_A0A1L1SQP9_MOUSE__II_3500450_REVERSED	|generic|tr_A0A1L1SRI1_A0A1L1SRI1_MOUSE__chr2_1_29733737_29733766_ENSMUST00000123953__II_3500449_REVERSED	|generic|tr_A0A1L1SQ51_A0A1L1SQ51_MOUSE__chr2_1_29733737_29733766_ENSMUST00000123953_REVERSED	|generic|tr_B2RY15_B2RY15_MOUSE__chr2_1_29733737_29733766_ENSMUST00000123953_REVERSED	|generic|tr_Q8CHG4_Q8CHG4_MOUSE__chr2_1_29733737_29733766_ENSMUST00000123953_REVERSED	|generic|tr_Q8CDM9_Q8CDM9_MOUSE__chr2_1_29733737_29733766_ENSMUST00000123953_REVERSED	|generic|sp_Q71LX4_TLN2_MOUSE__chr2_1_29733737_29733766_ENSMUST00000123953_REVERSED	|generic|tr_E9PUM4_E9PUM4_MOUSE__chr2_1_29733737_29733766_ENSMUST00000123953_REVERSED|
"""index: 950, intensity: 3703.0, mobility: 0.830"""	-0.481755	0.302863	0.930049	REQVAAETQLPLIGSY	generic|chr15_1_85232570_85232680_ENSMUST00000057410_REVERSED	|generic|chr15_1_85232588_85232680_ENSMUST00000057410_REVERSED|
"""index: 10149, intensity: 5290.0, mobility: 0.925"""	-0.481816	0.303126	0.930121	QPQARLMAAEPVCEELVHLYR	generic|IP_1077962_TX=10090_REVERSED|
"""index: 13498, intensity: 2708.0, mobility: 1.037"""	-0.481895	0.303388	0.930213	AGTLSHTAMYENTYLVQMLDNIFKQPKSKNCRAIQWREIT	generic|sp_Q6PFX2_BEND6_MOUSE_REVERSED	|generic|sp_Q6PFX2-2_BEND6_MOUSE_REVERSED	|generic|sp_Q6PFX2-3_BEND6_MOUSE_REVERSED|
"""index: 11448, intensity: 2896.0, mobility: 1.192"""	-0.481944	0.303651	0.930271	LVWPCSGPDAAGIRCALLEC	generic|IP_1011313_TX=10090_REVERSED|
"""index: 23743, intensity: 5669.0, mobility: 1.111"""	-0.482107	0.303914	0.930462	ELYMMGKAIQVCW	generic|sp_Q61527_ERBB4_MOUSE__chr1_-1_68298283_68298390_ENSMUST00000126682__II_1037477_REVERSED	|generic|sp_Q61527-2_ERBB4_MOUSE__chr1_-1_68298283_68298390_ENSMUST00000126682__II_1037477_REVERSED	|generic|sp_Q61527-3_ERBB4_MOUSE__chr1_-1_68298283_68298390_ENSMUST00000126682__II_1037477_REVERSED|
"""index: 12695, intensity: 7902.0, mobility: 0.952"""	-0.482129	0.304177	0.930487	QSADLGAVPPAQVMPQLQQQ	generic|sp_P56477_IRF5_MOUSE_REVERSED	|generic|tr_B2CC69_B2CC69_MOUSE_REVERSED|
"""index: 6152, intensity: 3157.0, mobility: 0.862"""	-0.482173	0.304439	0.93054	PKPPREKEM	generic|tr_E9Q0B6_E9Q0B6_MOUSE__chr4_-1_129629107_129629136_ENSMUST00000084264__II_913725_REVERSED	|generic|tr_E9Q3H7_E9Q3H7_MOUSE__chr4_-1_129629107_129629136_ENSMUST00000084264__II_913725_REVERSED	|generic|tr_Q5DTV6_Q5DTV6_MOUSE_REVERSED	|generic|tr_Q8BZ42_Q8BZ42_MOUSE_REVERSED|
"""index: 4071, intensity: 3632.0, mobility: 0.831"""	-0.482203	0.304702	0.930574	YKDVASYQ	generic|sp_Q5GIG6_TNI3K_MOUSE__II_973464_REVERSED|
"""index: 2689, intensity: 3340.0, mobility: 0.859"""	-0.482533	0.304965	0.93096	RGHKNSVQCLNQDMQRQ	generic|sp_E9Q394_AKP13_MOUSE__II_890685_REVERSED	|generic|sp_E9Q394-2_AKP13_MOUSE__II_890685_REVERSED	|generic|tr_A0A140LJJ5_A0A140LJJ5_MOUSE__II_890685_REVERSED|
"""index: 21907, intensity: 2976.0, mobility: 0.931"""	-0.482593	0.305147	0.93103	ARATRTAMNCIGYICLGTGAKLATPL	generic|IP_1146376_TX=10090_REVERSED|
"""index: 18319, intensity: 3881.0, mobility: 0.991"""	-0.482703	0.305329	0.931159	NEVADLESSPLGQADEQSTIEEVL	generic|sp_Q91VN1_ZNF24_MOUSE_REVERSED|
"""index: 1431, intensity: 5767.0, mobility: 0.915"""	-0.48279	0.305512	0.931259	SWDAASPLSPKE	generic|tr_Z4YMK8_Z4YMK8_MOUSE__II_951978_REVERSED	|generic|sp_A2A891-5_CMTA1_MOUSE__II_951978_REVERSED	|generic|tr_B9EK89_B9EK89_MOUSE_REVERSED	|generic|sp_A2A891_CMTA1_MOUSE_REVERSED	|generic|sp_A2A891-2_CMTA1_MOUSE_REVERSED	|generic|sp_A2A891-3_CMTA1_MOUSE_REVERSED	|generic|sp_A2A891-4_CMTA1_MOUSE_REVERSED|
"""index: 2906, intensity: 4418.0, mobility: 0.830"""	-0.482828	0.305614	0.931305	CHRVRTHN	generic|IP_909623_TX=10090_REVERSED|
"""index: 3381, intensity: 4696.0, mobility: 0.911"""	-0.483279	0.305716	0.931829	FLLPDFTRCWSWWTCLGL	generic|tr_A0A494B9V6_A0A494B9V6_MOUSE__II_1054673_REVERSED	|generic|sp_Q8CD54_PIEZ2_MOUSE__II_1054673_REVERSED	|generic|sp_Q8CD54-3_PIEZ2_MOUSE__II_1054679_REVERSED	|generic|tr_S4R2S0_S4R2S0_MOUSE__II_1054673_REVERSED	|generic|tr_E9QNW4_E9QNW4_MOUSE__II_1054673_REVERSED	|generic|tr_A0A494B9D1_A0A494B9D1_MOUSE__II_1054687_REVERSED	|generic|tr_A0A2H4UKA3_A0A2H4UKA3_MOUSE__II_1054673_REVERSED	|generic|II_1054654_TX=10090_REVERSED	|generic|II_1054680_TX=10090_REVERSED	|generic|sp_Q8CD54-2_PIEZ2_MOUSE_REVERSED	|generic|tr_A0A494BB29_A0A494BB29_MOUSE_REVERSED	|generic|tr_A0A5S8DII4_A0A5S8DII4_MOUSE_REVERSED|
"""index: 23868, intensity: 9070.0, mobility: 1.039"""	-0.483572	0.305978	0.932169	RKHAEASQDRSDISYQQMQQTHKGLSLLLL	generic|tr_A0A0R4J0T3_A0A0R4J0T3_MOUSE_REVERSED	|generic|sp_Q7TQA7_TA2R3_MOUSE_REVERSED|
"""index: 17640, intensity: 3784.0, mobility: 1.053"""	-0.48363	0.30608	0.932237	GGGPLKQM	generic|IP_869234_TX=10090_REVERSED|
"""index: 5613, intensity: 3031.0, mobility: 0.970"""	-0.483941	0.306261	0.932596	KMQNTRHSQKQ	generic|sp_Q0V8T8-2_CTP5B_MOUSE__II_1030366_REVERSED	|generic|tr_A0A087WPQ7_A0A087WPQ7_MOUSE__II_1030366_REVERSED	|generic|sp_Q0V8T8_CTP5B_MOUSE_REVERSED	|generic|tr_B7ZP40_B7ZP40_MOUSE_REVERSED|
"""index: 17392, intensity: 4613.0, mobility: 0.980"""	-0.484047	0.306523	0.932718	SSMRKFALFR	generic|chr7_1_48808828_48811342_ENSMUST00000118927__IP_888905_TX=10090_REVERSED|
"""index: 7145, intensity: 3864.0, mobility: 1.118"""	-0.484082	0.306785	0.932759	FMNKAKVCAICNKIF	generic|IP_985968_TX=10090_REVERSED|
"""index: 23704, intensity: 5444.0, mobility: 1.206"""	-0.484113	0.306967	0.932795	LILEKMYKFLVPVQFPKVVIVVSMLNKELITNKMNDFVISIQLPKVVSI	generic|IP_1149658_TX=10090_REVERSED|
"""index: 9599, intensity: 3294.0, mobility: 1.048"""	-0.484277	0.307229	0.932984	NEDKMEVINLQLKELAEKMMD	generic|sp_Q9CWS0_DDAH1_MOUSE_REVERSED	|generic|tr_Q3UF01_Q3UF01_MOUSE_REVERSED|
"""index: 24793, intensity: 3051.0, mobility: 1.329"""	-0.484444	0.30741	0.933176	TVERSYDYALVLQQPEPKPLYGGGQHRLEMARR	generic|sp_Q9Z2G1_FM1AA_MOUSE_REVERSED|
"""index: 11974, intensity: 4115.0, mobility: 1.165"""	-0.484531	0.307431	0.933277	QMERLAISVPVRTGWS	generic|IP_900122_TX=10090_REVERSED|
"""index: 13445, intensity: 3838.0, mobility: 1.034"""	-0.484713	0.307531	0.933486	EEMVREELQLFTLHSSTEPSG	generic|IP_949367_TX=10090_REVERSED|
"""index: 17597, intensity: 2861.0, mobility: 1.072"""	-0.484743	0.307712	0.933521	YIKEPTGLSPTLSPA	generic|chr1_-1_132596553_132602171_ENSMUST00000094569__IP_1035243_TX=10090_REVERSED|
"""index: 9719, intensity: 28469.0, mobility: 1.160"""	-0.484993	0.307974	0.933808	FLLSLSGQLAMPNACDSRSDVNRWGVTTALNK	generic|IP_856516_TX=10090_REVERSED|
"""index: 22604, intensity: 19714.0, mobility: 1.032"""	-0.485061	0.308074	0.933886	PTLLAYVLAIRKDTGEPRSQPSGVYVTFASAYFLA	generic|tr_Q8VFY7_Q8VFY7_MOUSE_REVERSED|
"""index: 2209, intensity: 3021.0, mobility: 1.000"""	-0.485203	0.308336	0.934049	VNVPAPGQEELQVE	generic|tr_F6WF45_F6WF45_MOUSE__II_1143413_REVERSED	|generic|tr_A0A0N4SUK1_A0A0N4SUK1_MOUSE__II_1143413_REVERSED	|generic|tr_A1JVI9_A1JVI9_MOUSE_REVERSED	|generic|tr_Q3ULJ8_Q3ULJ8_MOUSE_REVERSED	|generic|tr_A1JVI8_A1JVI8_MOUSE_REVERSED	|generic|tr_A1JVI6_A1JVI6_MOUSE_REVERSED	|generic|tr_A1JVI7_A1JVI7_MOUSE_REVERSED|
"""index: 12202, intensity: 3049.0, mobility: 0.928"""	-0.485529	0.308597	0.934423	KYNPPCCLMLFPQLMLFTSFWQDLTH	generic|IP_1021531_TX=10090_REVERSED|
"""index: 4253, intensity: 4609.0, mobility: 1.034"""	-0.485626	0.308777	0.934534	QLGPGSNLGTRARSLTRSLPISLASQPELAQPRPAALPPC	generic|tr_Q8C7D8_Q8C7D8_MOUSE__chr4_-1_41638724_41638993_ENSMUST00000127306_REVERSED|
"""index: 3965, intensity: 2611.0, mobility: 1.164"""	-0.4858	0.309039	0.934733	RRALHAEQTFSPKVME	generic|chr1_-1_176756612_176756716_ENSMUST00000195717__IP_1029649_TX=10090_REVERSED|
"""index: 2773, intensity: 4145.0, mobility: 0.894"""	-0.48602	0.3093	0.934984	FNQPQGAQLWSPPELW	generic|chr4_-1_87227230_87227328_ENSMUST00000107157_REVERSED|
"""index: 22658, intensity: 6598.0, mobility: 0.808"""	-0.486059	0.309399	0.935028	PLIPDRHT	generic|IP_887770_TX=10090_REVERSED|
"""index: 20863, intensity: 4643.0, mobility: 1.086"""	-0.486314	0.30958	0.935318	FKMIAQDLTKYYIDLDKNVLETTRMVIMMERYKEE	generic|tr_Q5SV02_Q5SV02_MOUSE__chr11_-1_53701953_53701982_ENSMUST00000128483_REVERSED	|generic|tr_Q3V0R5_Q3V0R5_MOUSE_REVERSED	|generic|sp_P70388-3_RAD50_MOUSE_REVERSED	|generic|sp_P70388_RAD50_MOUSE__chr11_-1_53701953_53701982_ENSMUST00000128483_REVERSED	|generic|sp_P70388-2_RAD50_MOUSE__chr11_-1_53701953_53701982_ENSMUST00000128483_REVERSED|
"""index: 9023, intensity: 3602.0, mobility: 1.060"""	-0.486384	0.30976	0.935399	WSLRSKVPAPRDPREPDSHFR	generic|tr_A0A6I8MX13_A0A6I8MX13_MOUSE__II_866481_REVERSED|
"""index: 18191, intensity: 4938.0, mobility: 1.045"""	-0.486402	0.309859	0.935419	QSKYLVTLQVPL	generic|II_957591_TX=10090_REVERSED|
"""index: 25267, intensity: 3025.0, mobility: 1.078"""	-0.486469	0.31012	0.935495	ERRLPSPLSSAVLE	generic|sp_Q6P2K6_P4R3A_MOUSE__chr12_-1_101043439_101043492_ENSMUST00000223091__II_3504089_REVERSED	|generic|tr_E9Q481_E9Q481_MOUSE__chr12_-1_101043439_101043492_ENSMUST00000223091__II_3504089_REVERSED|
"""index: 1026, intensity: 2586.0, mobility: 0.968"""	-0.486526	0.310381	0.93556	IDPDPSPLSHQPH	generic|tr_B2RQE3_B2RQE3_MOUSE__II_939966_REVERSED	|generic|tr_A5CVE4_A5CVE4_MOUSE__II_939966_REVERSED	|generic|tr_F6WBP9_F6WBP9_MOUSE__II_939959_REVERSED	|generic|chr5_1_54116038_54116214_ENSMUST00000202342_REVERSED	|generic|tr_Q8BIM2_Q8BIM2_MOUSE__chr5_1_54105376_54109718_ENSMUST00000117661_REVERSED	|generic|tr_B7ZN44_B7ZN44_MOUSE_REVERSED	|generic|chr5_1_54115924_54116214_ENSMUST00000202342_REVERSED	|generic|tr_I1E4X8_I1E4X8_MOUSE_REVERSED|
"""index: 4805, intensity: 7102.0, mobility: 0.890"""	-0.486617	0.310642	0.935664	DQLKILAAEKASIIDIVKHYE	generic|tr_H3BJG4_H3BJG4_MOUSE__chr12_-1_101877951_101878118_ENSMUST00000177480__II_1112908_REVERSED	|generic|tr_B2RY51_B2RY51_MOUSE__chr12_-1_101877951_101878118_ENSMUST00000177480_REVERSED	|generic|tr_E9Q512_E9Q512_MOUSE__chr12_-1_101877951_101878118_ENSMUST00000177480_REVERSED|
"""index: 2758, intensity: 3334.0, mobility: 0.875"""	-0.486795	0.310902	0.935865	YLQDELDDI	generic|tr_E9Q452_E9Q452_MOUSE__chr9_-1_67032790_67032864_ENSMUST00000129733__II_847806_REVERSED	|generic|tr_G5E8R0_G5E8R0_MOUSE__chr9_-1_67032790_67032864_ENSMUST00000129733_REVERSED	|generic|tr_E9Q453_E9Q453_MOUSE__chr9_-1_67032790_67032864_ENSMUST00000129733_REVERSED	|generic|chr9_-1_67024492_67032043_ENSMUST00000113690_REVERSED|
"""index: 22492, intensity: 13844.0, mobility: 1.285"""	-0.486838	0.311082	0.935914	KLYALDTPILSLIDLKFHLTKTYHKWLRKTDRVMLGQELF	generic|sp_Q9JJZ8_CNGA3_MOUSE_REVERSED	|generic|tr_A0A6H2E2T0_A0A6H2E2T0_MOUSE_REVERSED	|generic|tr_A0A0A6YXW9_A0A0A6YXW9_MOUSE_REVERSED|
"""index: 15831, intensity: 3958.0, mobility: 1.071"""	-0.487244	0.311181	0.936375	DMGSVPLAFVAEQFPGVMSGRTMWGLDGGQ	generic|IP_902143_TX=10090_REVERSED|
"""index: 5565, intensity: 73999.0, mobility: 0.954"""	-0.487671	0.311198	0.936857	RSTTTFRMFKFKGFGGYVESKTWAL	generic|tr_A0A5F8MPV8_A0A5F8MPV8_MOUSE__II_1029528_REVERSED	|generic|sp_A0A0A6YXX9_CTSEL_MOUSE__II_1029528_REVERSED	|generic|tr_A0A571BGH9_A0A571BGH9_MOUSE__II_1029531_REVERSED|
"""index: 4785, intensity: 14151.0, mobility: 1.058"""	-0.487845	0.311215	0.937053	QVCCGSTREIDRERRVLQEIQQDKRICPSFKAGLHILDISSPGI	generic|sp_Q80WQ6_RHDF2_MOUSE__II_1123438_REVERSED|
"""index: 1488, intensity: 2812.0, mobility: 0.806"""	-0.488385	0.311232	0.93766	SLEVELDGKFTY	generic|tr_Q8K0M3_Q8K0M3_MOUSE_REVERSED	|generic|sp_Q9R1Z8_VINEX_MOUSE_REVERSED	|generic|tr_A0A2I3BS41_A0A2I3BS41_MOUSE_REVERSED|
"""index: 8863, intensity: 128455.0, mobility: 1.148"""	-0.488594	0.311411	0.937895	LYDPCLIPLAKSCAEQIKDELDANEGELMRVKELYNALRENLI	generic|sp_Q6IFX4_K1C39_MOUSE_REVERSED|
"""index: 4631, intensity: 2738.0, mobility: 1.088"""	-0.488707	0.31159	0.938021	YKRQSMERGRLFMACKLELCPRKQHQ	generic|tr_Q9D2E8_Q9D2E8_MOUSE__chr1_-1_119692746_119692778_ENSMUST00000064091_REVERSED|
"""index: 26127, intensity: 7038.0, mobility: 1.097"""	-0.488834	0.31185	0.938164	MKTGAACTVMVSDLGQLMSYLMHTKVAHNAWLQQL	generic|sp_Q9JI38_PUS3_MOUSE__II_854819_REVERSED|
"""index: 8917, intensity: 16670.0, mobility: 1.061"""	-0.489	0.31211	0.938348	ERDPNPINELIMKAQQFHKSA	generic|sp_Q6PHQ8_NAA35_MOUSE__chr13_1_59595351_59595386_ENSMUST00000225670__II_1108419_REVERSED|
"""index: 21404, intensity: 4535.0, mobility: 1.131"""	-0.489006	0.31237	0.938356	QLYQVLLFPLPGPTMF	generic|IP_1053765_TX=10090_REVERSED|
"""index: 699, intensity: 3711.0, mobility: 0.888"""	-0.489027	0.31263	0.938379	VAPPSMFHVTA	generic|IP_930095_TX=10090_REVERSED|
"""index: 9793, intensity: 2504.0, mobility: 1.163"""	-0.4892	0.312727	0.938572	AFGLASLSNWELHYQQNGQLRRRPRSHM	generic|IP_946294_TX=10090_REVERSED|
"""index: 6665, intensity: 8290.0, mobility: 0.957"""	-0.489359	0.312987	0.93875	NTPETIGEATLPG	generic|tr_A0A5F8MPH8_A0A5F8MPH8_MOUSE_REVERSED	|generic|tr_O35452_O35452_MOUSE_REVERSED	|generic|tr_E9Q2T3_E9Q2T3_MOUSE_REVERSED	|generic|tr_O54796_O54796_MOUSE_REVERSED	|generic|tr_Q3V5L4_Q3V5L4_MOUSE_REVERSED	|generic|tr_A0A571BG59_A0A571BG59_MOUSE_REVERSED|
"""index: 20888, intensity: 2886.0, mobility: 1.175"""	-0.489367	0.313165	0.938759	WVDAEEALRRWGEPNG	generic|tr_Q8K469_Q8K469_MOUSE__II_937289_REVERSED	|generic|sp_P11928_OAS1A_MOUSE_REVERSED	|generic|tr_Q8VEH7_Q8VEH7_MOUSE_REVERSED|
"""index: 5993, intensity: 30927.0, mobility: 0.925"""	-0.489533	0.313425	0.938943	EGKLKDEMVDVLTLEDGLDKTL	generic|IP_3487281_TX=10090_REVERSED|
"""index: 10440, intensity: 3017.0, mobility: 1.105"""	-0.489657	0.313685	0.939082	EESVSYYLIMEEMLVELKHIEQWPQIVFH	generic|tr_A0A0A0MQD1_A0A0A0MQD1_MOUSE__chr9_1_77792111_77792140_ENSMUST00000034905__II_963527_REVERSED	|generic|sp_Q8K1H1_TDRD7_MOUSE__chr9_1_77792111_77792140_ENSMUST00000034905__II_963527_REVERSED|
"""index: 12148, intensity: 9229.0, mobility: 0.826"""	-0.489714	0.313781	0.939145	LTFYIVGS	generic|sp_O35600_ABCA4_MOUSE__II_976650_REVERSED|
"""index: 2043, intensity: 2625.0, mobility: 1.130"""	-0.489973	0.313878	0.939432	DWWGKRSQPSSSCY	generic|IP_847508_TX=10090_REVERSED|
"""index: 8565, intensity: 4667.0, mobility: 0.973"""	-0.490155	0.314137	0.939635	MEALEKACCSPTNTEYTDHFTNYDVEYFGKELTLVPT	generic|tr_C3VDI4_C3VDI4_MOUSE_REVERSED	|generic|tr_Q3MI15_Q3MI15_MOUSE_REVERSED	|generic|tr_A0A1L1SRH1_A0A1L1SRH1_MOUSE_REVERSED	|generic|sp_P48545_KCNJ5_MOUSE_REVERSED	|generic|tr_Q9QYM1_Q9QYM1_MOUSE_REVERSED|
"""index: 12538, intensity: 3149.0, mobility: 0.882"""	-0.490447	0.314315	0.939958	WITLVISMNGGISVLYMM	generic|tr_Q8VGJ6_Q8VGJ6_MOUSE__II_3464688_REVERSED	|generic|tr_A8E629_A8E629_MOUSE__II_3464688_REVERSED	|generic|tr_Q7TQS3_Q7TQS3_MOUSE_REVERSED	|generic|tr_B9EKM1_B9EKM1_MOUSE_REVERSED|
"""index: 15088, intensity: 28336.0, mobility: 1.086"""	-0.490457	0.314575	0.93997	TRQLFGCIKLGLKRICGCWTDYTT	generic|IP_1145057_TX=10090_REVERSED|
"""index: 24704, intensity: 5696.0, mobility: 1.157"""	-0.490476	0.314752	0.93999	ARRWCWTGQLWRPL	generic|tr_Q3UDB5_Q3UDB5_MOUSE__chr2_-1_93795631_93795738_ENSMUST00000125407__II_1005286_REVERSED	|generic|tr_Q3U8D5_Q3U8D5_MOUSE__chr2_-1_93795631_93795738_ENSMUST00000125407__II_1005294_REVERSED|
"""index: 16276, intensity: 30184.0, mobility: 0.948"""	-0.490541	0.31493	0.940062	FALRFVQEGK	generic|sp_Q69ZQ1_MYORG_MOUSE_REVERSED|
"""index: 22157, intensity: 3586.0, mobility: 0.984"""	-0.490604	0.315122	0.940132	GIPVWGIGRLWELDAKYVADSQLDYAKRAQ	generic|tr_F6RDH3_F6RDH3_MOUSE_REVERSED	|generic|tr_A0A571BF46_A0A571BF46_MOUSE_REVERSED	|generic|tr_A0A571BF58_A0A571BF58_MOUSE_REVERSED	|generic|tr_Q62412_Q62412_MOUSE_REVERSED	|generic|tr_E9Q1W3_E9Q1W3_MOUSE_REVERSED	|generic|tr_A2AQA9_A2AQA9_MOUSE_REVERSED|
"""index: 20163, intensity: 9290.0, mobility: 1.173"""	-0.490848	0.315122	0.940402	MVENDNSYFLIERANKLFEQIYQCSILIISEDESDILEEQDKKL	generic|tr_A8R0W5_A8R0W5_MOUSE_REVERSED|
"""index: 4954, intensity: 19102.0, mobility: 0.924"""	-0.491239	0.315299	0.940833	KSPVAVADELNPMQLHPTPSPLTLLGRRCQE	generic|II_3462406_TX=10090_REVERSED	|generic|sp_Q9QWF0_CAF1A_MOUSE_REVERSED|
"""index: 5723, intensity: 3271.0, mobility: 0.841"""	-0.491451	0.315558	0.941066	EELEQLASKYKENAFLVSARHFK	generic|sp_A2A6Q5_CDC27_MOUSE_REVERSED	|generic|sp_A2A6Q5-2_CDC27_MOUSE_REVERSED	|generic|sp_A2A6Q5-3_CDC27_MOUSE_REVERSED	|generic|tr_Q3TTW1_Q3TTW1_MOUSE_REVERSED|
"""index: 4482, intensity: 3106.0, mobility: 0.984"""	-0.491527	0.315817	0.94115	TPEDSPTTKQSRHLAQNESLPMKQYGYVTQDASPTAMQSGYFTQYSN	generic|tr_A0A0N4SUM5_A0A0N4SUM5_MOUSE_REVERSED|
"""index: 6742, intensity: 20135.0, mobility: 0.979"""	-0.491594	0.315994	0.941223	LEAKTKEKLAKERLRLLSSQHAARVEEEK	generic|sp_E9Q309_CE350_MOUSE__II_1040927_REVERSED|
"""index: 24727, intensity: 6614.0, mobility: 1.061"""	-0.491916	0.316171	0.941576	GPSKPVLKLINMLKKKWFAEMGVLQLL	generic|chr6_1_58870159_58873783_ENSMUST00000031823__IP_920003_TX=10090_REVERSED	|generic|chr6_1_58868760_58873783_ENSMUST00000031823__IP_920003_TX=10090_REVERSED|
"""index: 6531, intensity: 11683.0, mobility: 0.919"""	-0.492081	0.316429	0.941757	AGAGAGAGAGAGAGAGAGAGAGAGALLLVVCSQ	generic|IP_907800_TX=10090_REVERSED|
"""index: 7759, intensity: 5640.0, mobility: 0.953"""	-0.492154	0.316606	0.941837	DLEGSDGLVRKT	generic|tr_F7D6J5_F7D6J5_MOUSE__chr15_1_100957060_100957122_ENSMUST00000202349_REVERSED	|generic|tr_A0A0R5RP22_A0A0R5RP22_MOUSE__chr15_1_100957060_100957122_ENSMUST00000202349_REVERSED	|generic|tr_F7D6K4_F7D6K4_MOUSE__chr15_1_100957060_100957122_ENSMUST00000202349_REVERSED	|generic|tr_F6U329_F6U329_MOUSE__chr15_1_100957060_100957122_ENSMUST00000202349_REVERSED	|generic|tr_A0A0J9YUW5_A0A0J9YUW5_MOUSE__chr15_1_100957060_100957122_ENSMUST00000202349_REVERSED	|generic|sp_Q9WTU3_SCN8A_MOUSE__chr15_1_100957060_100957122_ENSMUST00000202349_REVERSED	|generic|sp_Q9WTU3-2_SCN8A_MOUSE__chr15_1_100957060_100957122_ENSMUST00000202349_REVERSED	|generic|sp_Q9WTU3-3_SCN8A_MOUSE__chr15_1_100957060_100957122_ENSMUST00000202349_REVERSED	|generic|sp_Q9WTU3-5_SCN8A_MOUSE__chr15_1_100957060_100957122_ENSMUST00000202349_REVERSED|
"""index: 7542, intensity: 4908.0, mobility: 1.012"""	-0.492222	0.316865	0.941911	YMEMILLLPSDKIFLQFGRILTHSKRRTLVTRWII	generic|sp_Q3UHA3_SPTCS_MOUSE__II_1052887_REVERSED|
"""index: 2350, intensity: 3588.0, mobility: 0.899"""	-0.492294	0.317054	0.94199	TTEGTAVIKDY	generic|IP_1110522_TX=10090_REVERSED|
"""index: 3850, intensity: 3612.0, mobility: 0.997"""	-0.492311	0.317054	0.942009	QDIWDCRDRLQG	generic|tr_A0A087WSP0_A0A087WSP0_MOUSE__chr1_1_34161097_34161162_ENSMUST00000183331__II_1042653_REVERSED	|generic|sp_Q91ZU6-4_DYST_MOUSE__chr1_1_34161097_34161162_ENSMUST00000183331__II_1042653_REVERSED	|generic|tr_Q6ZQ59_Q6ZQ59_MOUSE_REVERSED	|generic|tr_E9Q9X1_E9Q9X1_MOUSE__chr1_1_34161097_34161162_ENSMUST00000183331_REVERSED	|generic|tr_S4R1P5_S4R1P5_MOUSE__chr1_1_34161097_34161162_ENSMUST00000183331_REVERSED	|generic|sp_Q91ZU6_DYST_MOUSE__chr1_1_34161097_34161162_ENSMUST00000183331_REVERSED	|generic|sp_Q91ZU6-2_DYST_MOUSE__chr1_1_34161097_34161162_ENSMUST00000183331_REVERSED	|generic|sp_Q91ZU6-3_DYST_MOUSE__chr1_1_34161097_34161162_ENSMUST00000183331_REVERSED|
"""index: 13114, intensity: 2545.0, mobility: 1.034"""	-0.492796	0.317313	0.942538	RWRGHENLWEWVVVASALLM	generic|sp_Q6PDK8_DTX4_MOUSE_REVERSED|
"""index: 20615, intensity: 6453.0, mobility: 1.053"""	-0.4928	0.317571	0.942543	KTAKRQLCKMLR	generic|chr6_-1_60731993_60815657_ENSMUST00000163779__IP_919928_TX=10090_REVERSED|
"""index: 15621, intensity: 12735.0, mobility: 0.919"""	-0.492984	0.317829	0.942742	PRYFRRRS	generic|sp_Q9JJG6_TMM47_MOUSE__II_832736_REVERSED|
"""index: 23929, intensity: 55635.0, mobility: 1.104"""	-0.493088	0.317841	0.942855	VTAALGAGVGGGVVAAGTAGVAAGAAVMGAEAALAAAAMGAGVVGGALG	generic|sp_Q96DY5_RN112_MOUSE__II_1138221_REVERSED	|generic|sp_Q96DY5-2_RN112_MOUSE__II_1138221_REVERSED	|generic|sp_Q96DY5-3_RN112_MOUSE__II_1138221_REVERSED|
"""index: 6384, intensity: 8352.0, mobility: 1.089"""	-0.493252	0.318018	0.943034	FSFHERRVSHMVNRSLYKIVEPFQKMRKGCPGYYWTEGQW	generic|tr_Q8CGH2_Q8CGH2_MOUSE_REVERSED|
"""index: 25335, intensity: 13660.0, mobility: 1.371"""	-0.49337	0.318205	0.943162	FLTWRGRYHPSKLGGERAELG	generic|chr1_-1_172198244_172198429_ENSMUST00000013842__IP_1026094_TX=10090_REVERSED|
"""index: 10947, intensity: 4835.0, mobility: 0.990"""	-0.493416	0.318205	0.943211	QHEFMARFVPSRAALIAKHARFEQGAVLLCCDTFLSN	generic|tr_E0CXI6_E0CXI6_MOUSE__II_978421_REVERSED	|generic|IP_970882_TX=10090_REVERSED|
"""index: 13352, intensity: 2988.0, mobility: 1.086"""	-0.493626	0.318381	0.943439	SFLYSGGGGPSSCTIIL	generic|sp_P21129_P3_MOUSE_REVERSED	|generic|tr_J3JSA1_J3JSA1_MOUSE_REVERSED|
"""index: 5327, intensity: 5701.0, mobility: 0.983"""	-0.493725	0.318557	0.943547	LECTTQGPFSIQ	generic|IP_1061776_TX=10090_REVERSED|
"""index: 14891, intensity: 9455.0, mobility: 0.829"""	-0.493827	0.318814	0.943657	KRSSGCAV	generic|II_1137526_TX=10090_REVERSED	|generic|sp_Q5SVR0_TBC9B_MOUSE_REVERSED	|generic|sp_Q5SVR0-2_TBC9B_MOUSE_REVERSED|
"""index: 13215, intensity: 5499.0, mobility: 0.866"""	-0.493971	0.319072	0.943813	PPKWGIVM	generic|sp_A2ABU4_MYOM3_MOUSE__II_954153_REVERSED|
"""index: 24251, intensity: 7490.0, mobility: 1.189"""	-0.494004	0.319094	0.943848	QLFSIAMLILSYSSIGGTFVENLDRQLLFQKLVLILYPLLSYKKMYNKI	generic|tr_A0A0G2JDV2_A0A0G2JDV2_MOUSE__II_3477177_REVERSED	|generic|tr_Q3U7R5_Q3U7R5_MOUSE_REVERSED	|generic|sp_Q6PB75_PAPD7_MOUSE_REVERSED|
"""index: 25226, intensity: 9579.0, mobility: 1.211"""	-0.494032	0.319094	0.943878	RRPRYKYDPYDRLH	generic|sp_P43267_SOX15_MOUSE_REVERSED|
"""index: 8540, intensity: 4187.0, mobility: 1.037"""	-0.495223	0.319187	0.94516	LTNEQNTISQYPLAWGMTPPAIELSITR	generic|IP_840311_TX=10090_REVERSED|
"""index: 7533, intensity: 3797.0, mobility: 0.903"""	-0.495306	0.319444	0.945249	EERFSGNEVEESMQTVELKGIK	generic|IP_1036993_TX=10090_REVERSED|
"""index: 2865, intensity: 2790.0, mobility: 0.983"""	-0.495471	0.319619	0.945425	NSIIASAVQSFFHT	generic|IP_1089791_TX=10090_REVERSED|
"""index: 513, intensity: 2606.0, mobility: 0.831"""	-0.495673	0.319794	0.94564	ISKQIRWMEMWSR	generic|chr5_-1_25021978_25028523_ENSMUST00000030784__IP_945334_TX=10090_REVERSED	|generic|chr5_-1_25028461_25028523_ENSMUST00000030784_REVERSED|
"""index: 17947, intensity: 3068.0, mobility: 0.931"""	-0.495978	0.319887	0.945967	KKMTTMMKR	generic|IP_1121620_TX=10090_REVERSED|
"""index: 12398, intensity: 5568.0, mobility: 0.847"""	-0.496093	0.320144	0.946088	QAQCLLPK	generic|chr11_1_54502406_54502444_ENSMUST00000046835_REVERSED|
"""index: 1803, intensity: 3101.0, mobility: 0.842"""	-0.496154	0.320236	0.946153	WWWERNTADMVEIVDGAK	generic|tr_Q3TQN9_Q3TQN9_MOUSE__chr1_1_34807113_34807295_ENSMUST00000160855__II_1047199_REVERSED	|generic|tr_E0CX56_E0CX56_MOUSE__chr1_1_34807113_34807295_ENSMUST00000160855__II_1047208_REVERSED	|generic|tr_E9PYK8_E9PYK8_MOUSE__chr1_1_34807113_34807295_ENSMUST00000160855__II_1047199_REVERSED	|generic|II_1047188_TX=10090_REVERSED	|generic|tr_E0CYG8_E0CYG8_MOUSE__chr1_1_34807081_34807188_ENSMUST00000159747_REVERSED	|generic|tr_Q3UYJ6_Q3UYJ6_MOUSE_REVERSED	|generic|tr_Q3TDW8_Q3TDW8_MOUSE__chr1_1_34807113_34807295_ENSMUST00000160855_REVERSED	|generic|tr_E0CY60_E0CY60_MOUSE_REVERSED|
"""index: 4766, intensity: 2810.0, mobility: 1.214"""	-0.496694	0.320493	0.946727	RYFLFGWHALTVATAQEW	generic|IP_3460711_TX=10090_REVERSED|
"""index: 2874, intensity: 2654.0, mobility: 0.853"""	-0.496784	0.320668	0.946823	LLVAGLGPRE	generic|tr_A0A286YCQ7_A0A286YCQ7_MOUSE_REVERSED|
"""index: 19885, intensity: 5159.0, mobility: 0.992"""	-0.496915	0.320842	0.946961	QETPTETSKSGPDSP	generic|tr_B2RWU2_B2RWU2_MOUSE_REVERSED	|generic|sp_Q3UHF7_ZEP2_MOUSE_REVERSED|
"""index: 23474, intensity: 5340.0, mobility: 1.356"""	-0.497032	0.321099	0.947085	HTLFQYVKWRGSTERRRR	generic|IP_919182_TX=10090_REVERSED|
"""index: 14653, intensity: 83420.0, mobility: 0.893"""	-0.497063	0.32119	0.947118	PITQPQKLR	generic|tr_D3YVI9_D3YVI9_MOUSE_REVERSED|
"""index: 23985, intensity: 27849.0, mobility: 1.192"""	-0.497507	0.321447	0.947586	QLMQIEQATFSTPLRQGLGREARTGSITNELLFGLLGALFIPEA	generic|tr_A0A0R4J067_A0A0R4J067_MOUSE_REVERSED	|generic|sp_Q60850_S23A3_MOUSE_REVERSED	|generic|sp_Q60850-2_S23A3_MOUSE_REVERSED	|generic|sp_Q60850-3_S23A3_MOUSE_REVERSED|
"""index: 22384, intensity: 98574.0, mobility: 1.367"""	-0.497518	0.321538	0.947599	PFTLVQIHISTLLLVEKPLSLPSKSLPFIQILNLLMLYILSEV	generic|IP_1143302_TX=10090_REVERSED|
"""index: 8640, intensity: 2934.0, mobility: 1.341"""	-0.498367	0.321795	0.948491	ERRFTIKPGDDQSDEMLRQVFREVIQPRMVSFNEKMVQHK	generic|tr_H7BX79_H7BX79_MOUSE__II_3464912_REVERSED	|generic|tr_A0A1W2P6T8_A0A1W2P6T8_MOUSE__II_3464912_REVERSED	|generic|sp_Q0VG85_CC162_MOUSE__II_3464912_REVERSED	|generic|sp_Q0VG85-6_CC162_MOUSE__II_3464912_REVERSED	|generic|tr_G8JL71_G8JL71_MOUSE__II_1150262_REVERSED|
"""index: 10129, intensity: 14050.0, mobility: 1.176"""	-0.498536	0.322051	0.948667	LKAMCNKIEMNRLTYILPNLMPTFVTYFV	generic|tr_Q7TQZ5_Q7TQZ5_MOUSE_REVERSED	|generic|tr_Q8VG60_Q8VG60_MOUSE_REVERSED	|generic|tr_Q8VGM3_Q8VGM3_MOUSE_REVERSED|
"""index: 15990, intensity: 7205.0, mobility: 0.785"""	-0.49867	0.322308	0.948808	EMDKSSKSHAVGAKRMADESYFSCDVCAVDW	generic|tr_A0A338P730_A0A338P730_MOUSE__chr16_-1_17655674_17655781_ENSMUST00000231674__II_3486747_REVERSED|
"""index: 9497, intensity: 3466.0, mobility: 1.171"""	-0.498708	0.322564	0.948848	GPAPAPAPAPAPAPAPAPAPAPAAAPAPTSAAGGPVASGVSAAPVSAA	generic|sp_Q99PP7_TRI33_MOUSE__chr3_1_103339303_103339347_ENSMUST00000198706__II_981001_REVERSED	|generic|sp_Q99PP7-2_TRI33_MOUSE__chr3_1_103339303_103339347_ENSMUST00000198706_REVERSED|
"""index: 10580, intensity: 3898.0, mobility: 0.987"""	-0.498901	0.322572	0.94905	WTNHMTCVFCM	generic|IP_1092266_TX=10090_REVERSED|
"""index: 12502, intensity: 4185.0, mobility: 0.825"""	-0.4991	0.322663	0.949257	HAAKIMSI	generic|II_964201_TX=10090_REVERSED	|generic|sp_A3FIN4_AT8B5_MOUSE_REVERSED|
"""index: 16971, intensity: 3226.0, mobility: 1.086"""	-0.499355	0.322671	0.949523	ELYFLVHGNKIDT	generic|tr_Q80ZR1_Q80ZR1_MOUSE__II_905326_REVERSED	|generic|tr_Q3TTY9_Q3TTY9_MOUSE__II_905326_REVERSED	|generic|sp_Q3UU35_OVOS_MOUSE__II_905326_REVERSED	|generic|tr_Q8K040_Q8K040_MOUSE_REVERSED|
"""index: 23270, intensity: 102727.0, mobility: 1.245"""	-0.499686	0.322845	0.949867	ESRLLMKTTRSVEVQLEVNEMMLTLVLIPFELFTGTI	generic|IP_977334_TX=10090_REVERSED|
"""index: 20063, intensity: 2633.0, mobility: 1.209"""	-0.500007	0.323101	0.950199	RMEARMVAVELVKMMGASAVMAGAAERMCSLIS	generic|IP_1123850_TX=10090_REVERSED|
"""index: 5381, intensity: 5222.0, mobility: 0.954"""	-0.500053	0.323356	0.950247	TQTRQPHSAMNAITQPLQ	generic|IP_3496312_TX=10090_REVERSED|
"""index: 19933, intensity: 3611.0, mobility: 1.230"""	-0.500119	0.323447	0.950316	LHFGHLTLCILTYSMSSPLDEFPLVSTDPPPS	generic|chr2_-1_84710677_84710847_ENSMUST00000035840__IP_1005850_TX=10090_REVERSED|
"""index: 1447, intensity: 2504.0, mobility: 0.905"""	-0.500365	0.323702	0.95057	FHESNYGPTTA	generic|IP_1108547_TX=10090_REVERSED|
"""index: 11384, intensity: 2691.0, mobility: 0.938"""	-0.500391	0.323947	0.950597	ERSVWKENEMKKAEKM	generic|sp_Q811D2_ANR26_MOUSE_REVERSED	|generic|tr_D3Z482_D3Z482_MOUSE_REVERSED|
"""index: 13650, intensity: 3371.0, mobility: 0.997"""	-0.500394	0.323947	0.9506	FPKRVNMVNSPN	generic|IP_2446870_TX=10090_REVERSED|
"""index: 16723, intensity: 3905.0, mobility: 1.012"""	-0.500491	0.323947	0.9507	MILFFDPFHLSN	generic|IP_3465564_TX=10090_REVERSED|
"""index: 24343, intensity: 12223.0, mobility: 1.061"""	-0.500995	0.323947	0.95122	YMCVYIFLMVEEEVGLVKSKRCKKDLCHRELK	generic|IP_921006_TX=10090_REVERSED|
"""index: 5479, intensity: 2856.0, mobility: 1.005"""	-0.501153	0.323947	0.951382	LLGPPPDPKRENH	generic|tr_A0A1L1SQG7_A0A1L1SQG7_MOUSE_REVERSED	|generic|sp_E9PZQ0_RYR1_MOUSE_REVERSED	|generic|tr_K3W4M2_K3W4M2_MOUSE_REVERSED|
"""index: 678, intensity: 2796.0, mobility: 0.880"""	-0.501216	0.323947	0.951447	MRATVSSFVF	generic|IP_825842_TX=10090_REVERSED|
"""index: 8512, intensity: 38738.0, mobility: 1.103"""	-0.501675	0.323947	0.951918	NRFVKQHSGPIYKMIWPFINYLQSIMTTELYMVEDLLRLM	generic|sp_O54750_CP2J6_MOUSE_REVERSED	|generic|tr_Q8CC91_Q8CC91_MOUSE_REVERSED|
"""index: 19690, intensity: 3076.0, mobility: 0.842"""	-0.501744	0.323947	0.951989	QNISWSRL	generic|IP_2451190_TX=10090_REVERSED|
"""index: 5880, intensity: 3489.0, mobility: 1.067"""	-0.501951	0.323947	0.9522	HVREAIAMDEFKGK	generic|IP_838814_TX=10090_REVERSED|
"""index: 4587, intensity: 3242.0, mobility: 0.862"""	-0.502685	0.323947	0.952948	VLFHMPIKMRMKKR	generic|chr6_-1_126739036_126739326_ENSMUST00000112242__IP_905704_TX=10090_REVERSED|
"""index: 7743, intensity: 4291.0, mobility: 0.940"""	-0.503375	0.323947	0.953648	AQIGKEEVFQPD	generic|II_847988_TX=10090_REVERSED	|generic|tr_F8WGF9_F8WGF9_MOUSE_REVERSED	|generic|sp_Q8BU27_PPM1M_MOUSE_REVERSED	|generic|sp_Q8BU27-2_PPM1M_MOUSE_REVERSED	|generic|tr_E9Q2I3_E9Q2I3_MOUSE_REVERSED	|generic|tr_B7XGC0_B7XGC0_MOUSE_REVERSED|
"""index: 2877, intensity: 2790.0, mobility: 0.916"""	-0.503749	0.324119	0.954026	VCSGPCVGTALEL	generic|IP_2449490_TX=10090_REVERSED|
"""index: 13921, intensity: 71856.0, mobility: 0.896"""	-0.504125	0.32429	0.954405	VSDQHSAPAKQCLSQIIFYNQVS	generic|IP_3504171_TX=10090_REVERSED|
"""index: 26150, intensity: 3349.0, mobility: 1.034"""	-0.504589	0.324297	0.95487	FLFFVVCGPFADELQKEPKKTQKHKAQK	generic|IP_926831_TX=10090_REVERSED|
"""index: 20762, intensity: 3194.0, mobility: 0.817"""	-0.504627	0.32455	0.954908	LMRTAQKRSSMSS	generic|tr_Q9ERT2_Q9ERT2_MOUSE_REVERSED|
"""index: 22857, intensity: 17267.0, mobility: 1.092"""	-0.504716	0.324804	0.954998	YYRTLCRPDSKTPGDEVTVTWKYKFIEGPHIPLDKVHKIGRPL	generic|tr_B7ZNH8_B7ZNH8_MOUSE_REVERSED	|generic|tr_B2RRC9_B2RRC9_MOUSE_REVERSED	|generic|sp_Q06194_FA8_MOUSE_REVERSED|
"""index: 9619, intensity: 5480.0, mobility: 1.114"""	-0.504738	0.325057	0.95502	KIISTTPMVANVPTKQGCNQTSLPSSHSISTVH	generic|tr_A0A3Q4EGS4_A0A3Q4EGS4_MOUSE_REVERSED|
"""index: 23308, intensity: 7058.0, mobility: 0.909"""	-0.504914	0.325146	0.955196	RNPPPRSSAGIQRL	generic|tr_D3Z6U8_D3Z6U8_MOUSE__chrX_1_68695609_68695641_ENSMUST00000142584_REVERSED	|generic|tr_Q547R0_Q547R0_MOUSE__chrX_1_68695609_68695641_ENSMUST00000142584_REVERSED	|generic|tr_E9QNF5_E9QNF5_MOUSE__chrX_1_68695609_68695641_ENSMUST00000142584_REVERSED	|generic|tr_E9QAT0_E9QAT0_MOUSE__chrX_1_68695609_68695641_ENSMUST00000142584_REVERSED	|generic|tr_Q6AXB7_Q6AXB7_MOUSE__chrX_1_68695609_68695641_ENSMUST00000142584_REVERSED	|generic|tr_E9QAS9_E9QAS9_MOUSE__chrX_1_68695609_68695641_ENSMUST00000142584_REVERSED	|generic|tr_E9QAS8_E9QAS8_MOUSE__chrX_1_68695609_68695641_ENSMUST00000142584_REVERSED	|generic|sp_P35922_FMR1_MOUSE__chrX_1_68695609_68695641_ENSMUST00000142584_REVERSED	|generic|sp_P35922-2_FMR1_MOUSE__chrX_1_68695609_68695641_ENSMUST00000142584_REVERSED	|generic|sp_P35922-7_FMR1_MOUSE__chrX_1_68695609_68695641_ENSMUST00000142584_REVERSED	|generic|sp_P35922-8_FMR1_MOUSE__chrX_1_68695609_68695641_ENSMUST00000142584_REVERSED	|generic|sp_P35922-9_FMR1_MOUSE__chrX_1_68695609_68695641_ENSMUST00000142584_REVERSED|
"""index: 11731, intensity: 2817.0, mobility: 0.943"""	-0.505233	0.325399	0.955515	QELRFFDPVYSEGSTAVSILQM	generic|sp_Q8CFW7_C2D2A_MOUSE__II_940661_REVERSED	|generic|sp_Q8CFW7-2_C2D2A_MOUSE__II_940661_REVERSED	|generic|tr_F6YZ61_F6YZ61_MOUSE__II_940661_REVERSED|
"""index: 5678, intensity: 3459.0, mobility: 1.027"""	-0.505362	0.325652	0.955644	LEEGTEPHHELVQ	generic|sp_Q5RJ54_ZSC26_MOUSE_REVERSED|
"""index: 9145, intensity: 8443.0, mobility: 1.039"""	-0.505398	0.32574	0.95568	EARVIVPVEEDKLELEKQLSHVKEELEKVSMVNPKMNELESK	generic|sp_A2AUM9_CE152_MOUSE_REVERSED|
"""index: 3659, intensity: 3030.0, mobility: 0.885"""	-0.505665	0.325828	0.955946	SSFESSKLWE	generic|IP_3485097_TX=10090_REVERSED|
"""index: 2465, intensity: 3150.0, mobility: 0.904"""	-0.505786	0.326081	0.956066	LVAGTQPMRPP	generic|IP_957173_TX=10090_REVERSED|
"""index: 7202, intensity: 4212.0, mobility: 1.196"""	-0.505874	0.326334	0.956154	RIYEIDEKSTLQPMGTMLMMSFLIILLNTHHRLALYARVYVDQ	generic|tr_Q8C5Q7_Q8C5Q7_MOUSE__II_3259306_REVERSED|
"""index: 7032, intensity: 3874.0, mobility: 0.806"""	-0.506025	0.326422	0.956304	AISTCRLRSSDLR	generic|tr_A0A173M1J6_A0A173M1J6_MOUSE__II_889086_REVERSED	|generic|tr_D3Z3L4_D3Z3L4_MOUSE__II_889086_REVERSED	|generic|tr_D3YYJ4_D3YYJ4_MOUSE__II_889086_REVERSED	|generic|tr_A0A1B0GRB1_A0A1B0GRB1_MOUSE__II_889086_REVERSED	|generic|tr_Q640Q9_Q640Q9_MOUSE_REVERSED	|generic|sp_P59438_HPS5_MOUSE_REVERSED	|generic|sp_P59438-3_HPS5_MOUSE_REVERSED	|generic|tr_E9Q3X4_E9Q3X4_MOUSE_REVERSED|
"""index: 8980, intensity: 2879.0, mobility: 1.163"""	-0.506609	0.326675	0.956882	EYIYYWSRHKMFVHGANFKKVYIFNGSICKYLIMIAYSSLM	generic|IP_3471325_TX=10090_REVERSED|
"""index: 15664, intensity: 3977.0, mobility: 1.071"""	-0.50662	0.326928	0.956893	YHALLFVWLQQH	generic|IP_957229_TX=10090_REVERSED|
"""index: 6461, intensity: 5537.0, mobility: 0.972"""	-0.506807	0.327015	0.957077	DKQKTCLVSFFVKYLAESVTTKGATRPVAGGTVAEQYY	generic|chr18_1_5705085_5705324_ENSMUST00000025081__IP_1053110_TX=10090_REVERSED|
"""index: 17475, intensity: 4152.0, mobility: 0.870"""	-0.506932	0.327185	0.9572	IGLQSFIPATFIQKIVY	generic|tr_A0A5F8MPU3_A0A5F8MPU3_MOUSE__II_3470569_REVERSED|
"""index: 2000, intensity: 3376.0, mobility: 0.959"""	-0.507375	0.32719	0.957638	SRHADEILELDAQHRQQLSELLMRH	generic|tr_B7ZN01_B7ZN01_MOUSE__II_1123652_REVERSED	|generic|sp_A2A870_FBF1_MOUSE__II_1123652_REVERSED	|generic|II_1123661_TX=10090_REVERSED|
"""index: 18573, intensity: 4167.0, mobility: 1.016"""	-0.50789	0.327443	0.958143	RRGAGSMSAAEIRP	generic|tr_A0A0R4J0I9_A0A0R4J0I9_MOUSE__chr10_-1_127590553_127590726_ENSMUST00000125480__II_1143500_REVERSED	|generic|sp_Q91ZX7_LRP1_MOUSE__chr10_-1_127590553_127590726_ENSMUST00000125480__II_1143500_REVERSED	|generic|tr_Q3U454_Q3U454_MOUSE_REVERSED|
"""index: 24339, intensity: 7195.0, mobility: 0.978"""	-0.507991	0.327695	0.958242	CRAKRCVMVW	generic|chr8_-1_70191894_70194209_ENSMUST00000110127__IP_866806_TX=10090_REVERSED|
"""index: 5589, intensity: 3461.0, mobility: 0.869"""	-0.508023	0.327947	0.958273	IMPQSIHINI	generic|IP_831432_TX=10090_REVERSED|
"""index: 1955, intensity: 3117.0, mobility: 0.891"""	-0.508078	0.328117	0.958327	RGFATNPVDLA	generic|tr_Q3TZZ3_Q3TZZ3_MOUSE__chr12_1_59172525_59172596_ENSMUST00000176752__II_1116416_REVERSED	|generic|tr_H3BJS0_H3BJS0_MOUSE__chr12_1_59172525_59172596_ENSMUST00000176752__II_1116416_REVERSED	|generic|tr_H3BK44_H3BK44_MOUSE__chr12_1_59172525_59172596_ENSMUST00000176752__II_1116416_REVERSED	|generic|tr_H3BKL6_H3BKL6_MOUSE__chr12_1_59172525_59172596_ENSMUST00000176752__II_1116416_REVERSED	|generic|tr_A0A1W2P711_A0A1W2P711_MOUSE__chr12_1_59172525_59172596_ENSMUST00000176752__II_1116416_REVERSED	|generic|tr_E9Q3S2_E9Q3S2_MOUSE__chr12_1_59172525_59172596_ENSMUST00000176752__II_1116416_REVERSED	|generic|tr_H3BK48_H3BK48_MOUSE__chr12_1_59172525_59172596_ENSMUST00000176752__II_1116416_REVERSED	|generic|sp_Q91ZV0_MIA2_MOUSE__chr12_1_59172525_59172596_ENSMUST00000176752__II_1116416_REVERSED	|generic|sp_Q91ZV0-3_MIA2_MOUSE__chr12_1_59172525_59172596_ENSMUST00000176752__II_1116416_REVERSED	|generic|tr_H3BKH2_H3BKH2_MOUSE__chr12_1_59172525_59172596_ENSMUST00000176752__II_1116416_REVERSED	|generic|tr_E9PY90_E9PY90_MOUSE__chr12_1_59172525_59172596_ENSMUST00000176752__II_1116416_REVERSED	|generic|tr_H3BJ71_H3BJ71_MOUSE__chr12_1_59172525_59172596_ENSMUST00000176752__II_1116414_REVERSED	|generic|tr_H3BJI6_H3BJI6_MOUSE__chr12_1_59172525_59172596_ENSMUST00000176752__II_1116416_REVERSED	|generic|tr_H3BL19_H3BL19_MOUSE__chr12_1_59172525_59172596_ENSMUST00000176752__II_1116416_REVERSED	|generic|II_1116428_TX=10090_REVERSED|
"""index: 8967, intensity: 12906.0, mobility: 1.038"""	-0.508375	0.328125	0.958616	WASPPAPLSLPAPMGATMKATRSQ	generic|IP_1131950_TX=10090_REVERSED|
"""index: 11525, intensity: 3667.0, mobility: 1.062"""	-0.508585	0.328125	0.958821	ECTFMHGRKRFSFDHQQSATTGPELWM	generic|IP_937612_TX=10090_REVERSED|
"""index: 12650, intensity: 3608.0, mobility: 1.129"""	-0.509124	0.328294	0.959346	MYHAAQQSLSPKEMKHEQFEEYRIKLKNLGSEDTISELSHAMSR	generic|sp_Q61493_REV3L_MOUSE__chr10_1_39843492_39843533_ENSMUST00000131186__II_1150497_REVERSED|
"""index: 946, intensity: 3270.0, mobility: 1.055"""	-0.509166	0.328463	0.959387	HHVRLVTDRMFWS	generic|IP_944936_TX=10090_REVERSED|
"""index: 4471, intensity: 2677.0, mobility: 0.810"""	-0.509263	0.328715	0.95948	QRRCAPIVSTFWW	generic|IP_1154102_TX=10090_REVERSED|
"""index: 5485, intensity: 2641.0, mobility: 1.122"""	-0.509264	0.328967	0.959481	FRREGALESILFVYEPASVQNSRHTRGFQQIARDASWPLEL	generic|tr_A0A1W2P7W8_A0A1W2P7W8_MOUSE_REVERSED	|generic|sp_Q7TNB8_SBNO2_MOUSE_REVERSED	|generic|sp_Q7TNB8-2_SBNO2_MOUSE_REVERSED|
"""index: 17880, intensity: 2506.0, mobility: 1.230"""	-0.509363	0.329219	0.959578	QSVMRTDRGEGWREGEAPQIDRHSLIVNGSSSFLEATCL	generic|tr_Q8CAV5_Q8CAV5_MOUSE__IP_851977_REVERSED|
"""index: 1595, intensity: 2551.0, mobility: 0.994"""	-0.509432	0.329305	0.959644	ANKLMYLLSEANKRPWWGQTWGWQKPRPANYRW	generic|IP_840827_TX=10090_REVERSED	|generic|tr_Q9DAS6_Q9DAS6_MOUSE_REVERSED|
"""index: 13030, intensity: 8951.0, mobility: 0.811"""	-0.509561	0.329391	0.959769	NTREVSPV	generic|IP_944965_TX=10090_REVERSED|
"""index: 10669, intensity: 2968.0, mobility: 1.085"""	-0.509609	0.32956	0.959816	QSFAKVWAYMKIFKIYTLVENMKQVRD	generic|sp_Q9R1X5_MRP5_MOUSE__chr16_-1_20405385_20405531_ENSMUST00000134962__II_3486883_REVERSED	|generic|tr_A0A338P7E4_A0A338P7E4_MOUSE__II_3453132_REVERSED	|generic|tr_F8WJ10_F8WJ10_MOUSE__chr16_-1_20405385_20405531_ENSMUST00000134962_REVERSED|
"""index: 7723, intensity: 3208.0, mobility: 1.127"""	-0.509779	0.329811	0.95998	NLNLLYKVLNGTNIFVDTDTKMIYKANPCFEMVWRFAMIT	generic|sp_Q920V1_B3GL1_MOUSE_REVERSED|
"""index: 33, intensity: 4198.0, mobility: 1.176"""	-0.509795	0.32998	0.959996	RRWSCRASAVSPESGHM	generic|IP_1119197_TX=10090_REVERSED|
"""index: 12321, intensity: 2607.0, mobility: 0.940"""	-0.509824	0.329982	0.960023	YIMITITEHV	generic|IP_1104397_TX=10090_REVERSED|
"""index: 22311, intensity: 18633.0, mobility: 1.069"""	-0.510288	0.330234	0.96047	LKEKMQSLGPGRVATPDELVPA	generic|IP_1130124_TX=10090_REVERSED|
"""index: 10335, intensity: 3309.0, mobility: 0.837"""	-0.510313	0.330485	0.960495	DLETKNWEEFAQAMEEHRMGLVDKM	generic|sp_Q9DCD0_6PGD_MOUSE__chr4_-1_149160831_149160920_ENSMUST00000156120_REVERSED	|generic|tr_Q3UAG2_Q3UAG2_MOUSE__chr4_-1_149160831_149160920_ENSMUST00000156120_REVERSED	|generic|tr_Q91YT9_Q91YT9_MOUSE__chr4_-1_149160831_149160920_ENSMUST00000156120_REVERSED	|generic|tr_Q91V28_Q91V28_MOUSE__chr4_-1_149160831_149160920_ENSMUST00000156120_REVERSED|
"""index: 9347, intensity: 26104.0, mobility: 1.045"""	-0.510318	0.330736	0.960499	EGQLSIYGLIEHKDSFMLKKM	generic|IP_3466971_TX=10090_REVERSED|
"""index: 1519, intensity: 2630.0, mobility: 0.736"""	-0.510379	0.330905	0.960558	EKEMVKGLVWP	generic|sp_Q9ESK9_RBCC1_MOUSE__chr1_1_6249881_6250171_ENSMUST00000162257__II_1044203_REVERSED	|generic|tr_B2RX00_B2RX00_MOUSE__chr1_1_6263227_6263268_ENSMUST00000162257__II_1044203_REVERSED	|generic|tr_F7CC56_F7CC56_MOUSE__chr1_1_6249881_6250171_ENSMUST00000162257__II_1044206_REVERSED	|generic|tr_Q8CHH8_Q8CHH8_MOUSE__chr1_1_6263227_6263268_ENSMUST00000162257__II_1044203_REVERSED	|generic|tr_F6TLJ4_F6TLJ4_MOUSE__chr1_1_6263227_6263268_ENSMUST00000162257__II_1044201_REVERSED	|generic|IP_989956_TX=10090_REVERSED|
"""index: 3158, intensity: 3108.0, mobility: 1.048"""	-0.510513	0.331156	0.960687	RWSGTSTPSTWWP	generic|IP_1087844_TX=10090_REVERSED|
"""index: 6379, intensity: 4866.0, mobility: 0.944"""	-0.510681	0.331324	0.960848	DSPLNFTGVMVY	generic|sp_Q9Z1R2_BAG6_MOUSE__chr17_1_35147165_35147236_ENSMUST00000172882__II_1065885_REVERSED	|generic|tr_Q8HWH4_Q8HWH4_MOUSE__chr17_1_35140290_35140493_ENSMUST00000173351_REVERSED	|generic|tr_G3UYZ0_G3UYZ0_MOUSE_REVERSED	|generic|tr_Q3TDL4_Q3TDL4_MOUSE__chr17_1_35140290_35140493_ENSMUST00000173351_REVERSED	|generic|tr_G3UXT8_G3UXT8_MOUSE__chr17_1_35140290_35140493_ENSMUST00000173351_REVERSED	|generic|tr_A0A1B0GX81_A0A1B0GX81_MOUSE__chr17_1_35140290_35140493_ENSMUST00000173351_REVERSED|
"""index: 19067, intensity: 53855.0, mobility: 1.013"""	-0.510934	0.331575	0.961091	RSSVFLTHKRL	generic|IP_989595_TX=10090_REVERSED|
"""index: 15229, intensity: 7831.0, mobility: 1.156"""	-0.510957	0.331743	0.961113	YYREYDRWKGDERKKERTRRESSESRSKQPSPYKKKRTDREEE	generic|sp_Q5SFM8_RBM27_MOUSE__chr18_1_42320798_42320926_ENSMUST00000237798_REVERSED	|generic|sp_Q5SFM8-2_RBM27_MOUSE__chr18_1_42320798_42320926_ENSMUST00000237798_REVERSED	|generic|sp_Q5SFM8-3_RBM27_MOUSE__chr18_1_42338416_42338475_ENSMUST00000237798_REVERSED|
"""index: 4410, intensity: 3858.0, mobility: 0.965"""	-0.511232	0.331911	0.961376	EFYPLYFFQF	generic|sp_Q8R0J4_TM134_MOUSE__chr19_1_4131267_4131444_ENSMUST00000171743__II_1047435_REVERSED	|generic|sp_Q8R0J4-2_TM134_MOUSE__chr19_1_4131267_4131444_ENSMUST00000171743__IP_1047418_REVERSED	|generic|IP_1047437_TX=10090_REVERSED	|generic|IP_1047444_TX=10090_REVERSED	|generic|IP_1047443_TX=10090_REVERSED	|generic|IP_1047429_TX=10090_REVERSED	|generic|sp_Q8R0J4-3_TM134_MOUSE__chr19_1_4131267_4131444_ENSMUST00000171743_REVERSED|
"""index: 4226, intensity: 4305.0, mobility: 0.862"""	-0.511323	0.331912	0.961463	GSELFLQTMNAPVCYLSK	generic|tr_A0A0R4J298_A0A0R4J298_MOUSE__chr1_1_131158238_131158303_ENSMUST00000149119__II_1035735_REVERSED	|generic|sp_Q61211_EIF2D_MOUSE__chr1_1_131158238_131158303_ENSMUST00000149119_REVERSED	|generic|sp_Q61211-2_EIF2D_MOUSE__chr1_1_131158238_131158303_ENSMUST00000149119_REVERSED	|generic|tr_E9PUG7_E9PUG7_MOUSE__chr1_1_131158238_131158303_ENSMUST00000149119_REVERSED|
"""index: 16790, intensity: 30108.0, mobility: 0.986"""	-0.511578	0.332079	0.961707	LLERHSPCLR	generic|IP_1131450_TX=10090_REVERSED|
"""index: 1992, intensity: 4612.0, mobility: 0.896"""	-0.511745	0.33208	0.961865	FAQLPAPFCSL	generic|tr_H3BK33_H3BK33_MOUSE__chr10_1_24902024_24902212_ENSMUST00000177232__II_1151114_REVERSED	|generic|tr_F8WJB0_F8WJB0_MOUSE__chr10_1_24888421_24888606_ENSMUST00000177232_REVERSED	|generic|sp_Q80YQ2_MED23_MOUSE__chr10_1_24888421_24888606_ENSMUST00000177232_REVERSED	|generic|sp_Q80YQ2-2_MED23_MOUSE__chr10_1_24888421_24888606_ENSMUST00000177232_REVERSED	|generic|tr_E9QNV2_E9QNV2_MOUSE__chr10_1_24888421_24888606_ENSMUST00000177232_REVERSED|
"""index: 4847, intensity: 28883.0, mobility: 0.920"""	-0.512155	0.332331	0.962256	MKMSKKPSPTSIMKLELDYDM	generic|tr_Q3TLD7_Q3TLD7_MOUSE_REVERSED	|generic|tr_Q7TPS9_Q7TPS9_MOUSE_REVERSED	|generic|sp_Q8BZR9_NCBP3_MOUSE_REVERSED|
"""index: 23850, intensity: 3309.0, mobility: 1.329"""	-0.512217	0.332581	0.962314	PLGDDDDEEEIGDYIEDDTPPPPFMGGSGSQGHSNPADQEAVDDYV	generic|sp_O35601-2_FYB1_MOUSE__chr2_-1_167661396_167661425_ENSMUST00000006587__II_1092214_REVERSED|
"""index: 1828, intensity: 2582.0, mobility: 0.843"""	-0.512528	0.332832	0.962609	METPIPFHIKHMYRA	generic|tr_A0A0R4J0F7_A0A0R4J0F7_MOUSE__II_1035582_REVERSED	|generic|tr_A0A087WSS7_A0A087WSS7_MOUSE__II_1035582_REVERSED	|generic|sp_Q8BU91_S26A9_MOUSE__II_1035582_REVERSED|
"""index: 916, intensity: 3006.0, mobility: 1.013"""	-0.512546	0.332832	0.962626	DDVQKLFLANHLTELPCISPVMSYLEFGVTPNQ	generic|tr_Q80V47_Q80V47_MOUSE__chr1_-1_97719826_97719903_ENSMUST00000189992__II_1030477_REVERSED	|generic|sp_Q6ZQB6_VIP2_MOUSE__chr1_-1_97719826_97719903_ENSMUST00000189992__II_1030477_REVERSED	|generic|sp_Q6ZQB6-3_VIP2_MOUSE__chr1_-1_97719826_97719903_ENSMUST00000189992__II_1030477_REVERSED	|generic|sp_Q6ZQB6-2_VIP2_MOUSE__chr1_-1_97719826_97719903_ENSMUST00000189992_REVERSED|
"""index: 3272, intensity: 3258.0, mobility: 0.999"""	-0.512791	0.332999	0.962858	CEAIIGISLENGISLMPLLTSAQFAHPSFNEDGANP	generic|IP_3461184_TX=10090_REVERSED|
"""index: 23477, intensity: 5619.0, mobility: 1.170"""	-0.512928	0.333	0.962988	QEGKVTGSCAAPEVEKLK	generic|tr_B1AT33_B1AT33_MOUSE_REVERSED	|generic|tr_B1AT34_B1AT34_MOUSE_REVERSED	|generic|sp_Q66JY2_IN80D_MOUSE_REVERSED	|generic|tr_B1AT32_B1AT32_MOUSE_REVERSED|
"""index: 6500, intensity: 36806.0, mobility: 0.910"""	-0.513116	0.333	0.963165	LVTWDDVQPTGPLVATNRTASCH	generic|IP_920060_TX=10090_REVERSED|
"""index: 5341, intensity: 7118.0, mobility: 0.920"""	-0.513295	0.333167	0.963334	QKMQLGISSCPSKSKELSPARL	generic|IP_1028328_TX=10090_REVERSED|
"""index: 14652, intensity: 4553.0, mobility: 0.958"""	-0.513499	0.33325	0.963525	WIMLVQHRRIIRQNKQRK	generic|IP_1015198_TX=10090_REVERSED|
"""index: 21501, intensity: 2756.0, mobility: 0.958"""	-0.513939	0.3335	0.963938	FFIKIKMLKFYLFF	generic|IP_2447682_TX=10090_REVERSED|
"""index: 14930, intensity: 2773.0, mobility: 1.102"""	-0.514163	0.3335	0.964148	CFTYLFAKSCLQTLMSQVHLYYTSGRKIQTRHDALRPVLTGRYLPCR	generic|sp_Q3UMB5_SMCR8_MOUSE_REVERSED|
"""index: 11435, intensity: 3225.0, mobility: 0.984"""	-0.514444	0.333749	0.96441	VVRRSWAMLDRETAMQSRPANNHMQRVGEIQGSRR	generic|sp_A2AHJ4_BRWD3_MOUSE__II_831030_REVERSED|
"""index: 15337, intensity: 5778.0, mobility: 0.783"""	-0.514832	0.333749	0.964773	DQQLYMRAPPVPCPMEQDYSEDVSMNYEE	generic|tr_G5E843_G5E843_MOUSE__chr10_1_127659952_127659981_ENSMUST00000145470__II_3495263_REVERSED	|generic|tr_A0A338P6F7_A0A338P6F7_MOUSE__chr10_1_127659952_127659981_ENSMUST00000145470__II_3495263_REVERSED|
"""index: 3046, intensity: 4077.0, mobility: 0.799"""	-0.515071	0.333999	0.964995	VLEAKSSSDTARTVLHGIC	generic|IP_953523_TX=10090_REVERSED|
"""index: 2929, intensity: 4687.0, mobility: 0.841"""	-0.515189	0.334248	0.965104	YRSGSDPTCHMLIAAKV	generic|IP_1079117_TX=10090_REVERSED|
"""index: 7227, intensity: 2710.0, mobility: 0.810"""	-0.515347	0.334497	0.96525	EPYLLWLEKLEKMIRS	generic|IP_1100843_TX=10090_REVERSED|
"""index: 7327, intensity: 86557.0, mobility: 1.039"""	-0.515394	0.33458	0.965294	SGLAPGKTPLSTSVVPTELTPGPSS	generic|sp_Q6SJQ0_CLM8_MOUSE_REVERSED|
"""index: 7362, intensity: 4992.0, mobility: 1.100"""	-0.515525	0.334829	0.965416	ARFMPAQPRLNQLHPGPGPPHQQPPPTAPPPASFFARFSPAPPLMQ	generic|sp_Q3TC46_PATL1_MOUSE__chr19_1_11925195_11925230_ENSMUST00000238190_REVERSED|
"""index: 2183, intensity: 2814.0, mobility: 0.978"""	-0.515654	0.334995	0.965535	SMWLCLSAGSEP	generic|chr17_-1_26087378_26090206_ENSMUST00000237875__IP_1068765_TX=10090_REVERSED	|generic|tr_A0A494B906_A0A494B906_MOUSE_REVERSED|
"""index: 19802, intensity: 3152.0, mobility: 1.179"""	-0.515848	0.335244	0.965715	VCGVKFMRPAVHTDRGSWMQKILEAYAEAIEGKMGLPNDRNIEAEYE	generic|chr9_1_108367822_108368055_ENSMUST00000194224__IP_843174_TX=10090_REVERSED	|generic|chr9_1_108367840_108368055_ENSMUST00000194224__IP_843174_TX=10090_REVERSED|
"""index: 989, intensity: 5046.0, mobility: 0.796"""	-0.515916	0.335492	0.965777	FTLMRPLKLNRY	generic|tr_P70294_P70294_MOUSE_REVERSED	|generic|tr_P70292_P70292_MOUSE_REVERSED	|generic|tr_P70293_P70293_MOUSE_REVERSED	|generic|sp_P04351_IL2_MOUSE_REVERSED	|generic|tr_P70291_P70291_MOUSE_REVERSED	|generic|tr_Q9QUS8_Q9QUS8_MOUSE_REVERSED	|generic|tr_Q0PGS4_Q0PGS4_MOUSE_REVERSED|
"""index: 19323, intensity: 7923.0, mobility: 0.973"""	-0.515933	0.335492	0.965793	PPLIEINRLM	generic|tr_B2RQQ7_B2RQQ7_MOUSE_REVERSED	|generic|sp_Q7TT50_MRCKB_MOUSE_REVERSED|
"""index: 12878, intensity: 5882.0, mobility: 1.083"""	-0.516244	0.335657	0.96608	NSFIISAASFSDNSKC	generic|sp_A2ARV4_LRP2_MOUSE_REVERSED	|generic|tr_A2ARV5_A2ARV5_MOUSE_REVERSED|
"""index: 10831, intensity: 5995.0, mobility: 0.990"""	-0.51646	0.335904	0.966279	KYMKALNEWIETMPVTAKGPHLVDIVMQKSQL	generic|IP_3493524_TX=10090_REVERSED|
"""index: 1094, intensity: 3065.0, mobility: 0.806"""	-0.51652	0.335904	0.966333	FAPTLTPMS	generic|tr_B9EKS2_B9EKS2_MOUSE__chr18_1_34828971_34829033_ENSMUST00000225195__II_3463446_REVERSED	|generic|sp_Q6ZPY7_KDM3B_MOUSE__chr18_1_34828971_34829033_ENSMUST00000225195__II_3463446_REVERSED	|generic|sp_Q6ZPY7-2_KDM3B_MOUSE_REVERSED	|generic|tr_A0A286YDJ6_A0A286YDJ6_MOUSE__chr18_1_34828971_34829033_ENSMUST00000225195_REVERSED|
"""index: 14067, intensity: 6611.0, mobility: 0.957"""	-0.516834	0.336153	0.966622	APRHNGRRGSLDSPEMLLS	generic|IP_1019740_TX=10090_REVERSED|
"""index: 5767, intensity: 8057.0, mobility: 0.936"""	-0.51689	0.336235	0.966674	MITTYHLPHCIAVYRDYAMSTLLFS	generic|tr_Q8VGK9_Q8VGK9_MOUSE_REVERSED	|generic|tr_A1L3R4_A1L3R4_MOUSE_REVERSED	|generic|tr_Q8VGJ9_Q8VGJ9_MOUSE_REVERSED|
"""index: 17705, intensity: 3731.0, mobility: 1.083"""	-0.517137	0.3364	0.966899	RDGLLWECAANQQNNNVRLADIVEKEDFGMEML	generic|sp_Q8VDI7_UBAC1_MOUSE__II_1016384_REVERSED	|generic|tr_F6Z1E7_F6Z1E7_MOUSE_REVERSED|
"""index: 744, intensity: 4137.0, mobility: 0.738"""	-0.517305	0.336481	0.967053	ASLAKNGK	generic|tr_Q3THQ5_Q3THQ5_MOUSE_REVERSED	|generic|sp_Q60864_STIP1_MOUSE_REVERSED|
"""index: 18734, intensity: 9220.0, mobility: 0.917"""	-0.51748	0.336562	0.967213	WLDKGYDAELR	generic|IP_969858_TX=10090_REVERSED|
"""index: 2840, intensity: 25014.0, mobility: 0.830"""	-0.517621	0.336727	0.967341	CLLQQLPLFGAQKHR	generic|IP_866931_TX=10090_REVERSED|
"""index: 12446, intensity: 4459.0, mobility: 1.185"""	-0.517706	0.336975	0.967419	MRSNVNTFSRWGMAFVMLGMWSYQIVAMQDDVHLN	generic|sp_P19091_ANDR_MOUSE_REVERSED|
"""index: 21530, intensity: 12981.0, mobility: 1.015"""	-0.517736	0.337224	0.967447	FRGTMYRRRL	generic|IP_844044_TX=10090_REVERSED|
"""index: 9771, intensity: 3913.0, mobility: 0.932"""	-0.517817	0.337472	0.96752	SQKDQDDQIPLASDQLPGETELAATRPKDGAEQG	generic|sp_Q8VIH1_NOBOX_MOUSE__II_921825_REVERSED|
"""index: 6771, intensity: 4165.0, mobility: 1.146"""	-0.517848	0.337633	0.967548	TLGTAQALERKKSPNPYPDQLYWERLLSRTREKFCHTKQ	generic|sp_Q62233_SIX3_MOUSE_REVERSED	|generic|sp_Q62233-2_SIX3_MOUSE_REVERSED	|generic|tr_Q52KB8_Q52KB8_MOUSE_REVERSED|
"""index: 14981, intensity: 2901.0, mobility: 0.983"""	-0.518104	0.337633	0.967781	RFSVLRRPGTAN	generic|tr_Q3U0H6_Q3U0H6_MOUSE__chr11_-1_78507710_78507802_ENSMUST00000132433__II_718361_REVERSED	|generic|sp_Q5SYH2_TM199_MOUSE__chr11_-1_78507710_78507802_ENSMUST00000132433__II_718361_REVERSED	|generic|tr_Q3TZ80_Q3TZ80_MOUSE__chr11_-1_78507710_78507802_ENSMUST00000132433__II_718361_REVERSED	|generic|chr11_-1_78511841_78512077_ENSMUST00000148393_REVERSED|
"""index: 24291, intensity: 4105.0, mobility: 0.916"""	-0.518481	0.337881	0.968123	QYELPNIISM	generic|IP_1053877_TX=10090_REVERSED|
"""index: 26442, intensity: 26731.0, mobility: 1.051"""	-0.518521	0.338129	0.968159	ELMQTLLLCSFSSLPHQAKWQSWRKRSNYILQ	generic|chr14_-1_54664935_54665096_ENSMUST00000022793_REVERSED|
"""index: 18356, intensity: 2700.0, mobility: 1.031"""	-0.518585	0.338378	0.968217	MSVVNTLNTEQIS	generic|IP_1120487_TX=10090_REVERSED|
"""index: 11178, intensity: 4855.0, mobility: 1.035"""	-0.518689	0.338458	0.968311	KHLRREASATVDPDEAGVPPPRA	generic|sp_P97287_MCL1_MOUSE_REVERSED|
"""index: 23497, intensity: 4148.0, mobility: 1.107"""	-0.518868	0.338706	0.968473	VQVAPVEGQHGLCTAATVAPDSWSRRPGEIHPR	generic|II_885861_TX=10090_REVERSED|
"""index: 15609, intensity: 4442.0, mobility: 1.160"""	-0.518888	0.33887	0.968491	ELDTRALTLEDLVRR	generic|tr_B1AQ77_B1AQ77_MOUSE_REVERSED	|generic|sp_Q61414_K1C15_MOUSE_REVERSED	|generic|sp_P19001_K1C19_MOUSE_REVERSED|
"""index: 14080, intensity: 4846.0, mobility: 1.275"""	-0.518922	0.339118	0.968522	QPRGKMQEYCNEDLPEPII	generic|sp_Q3UU67-2_TRAT1_MOUSE__II_1078428_REVERSED	|generic|sp_Q3UU67_TRAT1_MOUSE_REVERSED	|generic|sp_Q3UU67-3_TRAT1_MOUSE_REVERSED	|generic|tr_A0A338P6G9_A0A338P6G9_MOUSE_REVERSED|
"""index: 14361, intensity: 110774.0, mobility: 0.903"""	-0.518993	0.339365	0.968586	ERAKLMPAVETWENVSSNYRW	generic|sp_Q3U410_KLH21_MOUSE_REVERSED|
"""index: 19607, intensity: 16099.0, mobility: 0.843"""	-0.519245	0.339445	0.968813	YRNVLVFN	generic|sp_Q6P6J4_ALKB2_MOUSE_REVERSED|
"""index: 9963, intensity: 2581.0, mobility: 0.872"""	-0.519332	0.339525	0.968891	LVPNRQTTRAMRSSAKYVLCTE	generic|IP_1001183_TX=10090_REVERSED|
"""index: 2611, intensity: 3508.0, mobility: 0.959"""	-0.519578	0.339688	0.969113	EKLDALQEQTL	generic|tr_A5A9W4_A5A9W4_MOUSE_REVERSED	|generic|sp_Q0VGT2_GLI2_MOUSE_REVERSED	|generic|tr_A0A1B0GXK7_A0A1B0GXK7_MOUSE_REVERSED	|generic|tr_A5A9W3_A5A9W3_MOUSE_REVERSED	|generic|tr_A5AA27_A5AA27_MOUSE_REVERSED	|generic|tr_F6UUE3_F6UUE3_MOUSE_REVERSED	|generic|tr_Q0VGV1_Q0VGV1_MOUSE_REVERSED|
"""index: 7712, intensity: 99697.0, mobility: 1.085"""	-0.519729	0.339936	0.969248	GHWLLFMMVPVLDRSASDVWTHEQVAEFWEWQTISLSLMIR	generic|IP_1122139_TX=10090_REVERSED|
"""index: 1585, intensity: 2925.0, mobility: 0.904"""	-0.51977	0.340178	0.969285	HMQLCSQQSY	generic|tr_L7N2E7_L7N2E7_MOUSE_REVERSED|
"""index: 26320, intensity: 21218.0, mobility: 1.055"""	-0.519964	0.340178	0.969459	PRQLLDQWLAKVFLLCFLQKCHKPHQKEWIM	generic|IP_987517_TX=10090_REVERSED|
"""index: 9636, intensity: 3006.0, mobility: 0.916"""	-0.51998	0.340257	0.969473	QVLQGPYFVHA	generic|tr_Q8QZW8_Q8QZW8_MOUSE__II_2432183_REVERSED	|generic|tr_Q8C8F0_Q8C8F0_MOUSE__II_2432183_REVERSED	|generic|tr_Q8VDJ7_Q8VDJ7_MOUSE__II_2432183_REVERSED	|generic|tr_Q1HDU4_Q1HDU4_MOUSE__II_2432183_REVERSED	|generic|tr_Q78T58_Q78T58_MOUSE__II_2432183_REVERSED	|generic|tr_Q3TIR9_Q3TIR9_MOUSE_REVERSED|
"""index: 24002, intensity: 4078.0, mobility: 1.264"""	-0.520057	0.34042	0.969542	LPTQVLCWTGSGRGGAPHSSGAA	generic|chr6_1_58831824_58832493_ENSMUST00000122981_REVERSED|
"""index: 13534, intensity: 2912.0, mobility: 0.965"""	-0.520189	0.340499	0.96966	NELAPPTGKRND	generic|IP_991574_TX=10090_REVERSED	|generic|IP_991575_TX=10090_REVERSED|
"""index: 25, intensity: 39558.0, mobility: 1.040"""	-0.520412	0.340662	0.96986	GQRYWKVIPKP	generic|tr_A0A5K1VVQ9_A0A5K1VVQ9_MOUSE__chr19_-1_7374046_7374075_ENSMUST00000237653__II_1006392_REVERSED	|generic|sp_A2ASS6_TITIN_MOUSE__chr19_-1_7374046_7374075_ENSMUST00000237653__II_1006392_REVERSED	|generic|sp_A2ASS6-2_TITIN_MOUSE__chr19_-1_7374046_7374075_ENSMUST00000237653__II_1006392_REVERSED	|generic|tr_A0A5K1VVQ1_A0A5K1VVQ1_MOUSE__chr19_-1_7374046_7374075_ENSMUST00000237653__II_1006392_REVERSED	|generic|tr_E9Q8K5_E9Q8K5_MOUSE__chr19_-1_7374046_7374075_ENSMUST00000237653__II_1006392_REVERSED	|generic|tr_E9Q8N1_E9Q8N1_MOUSE__chr19_-1_7374046_7374075_ENSMUST00000237653__II_1006392_REVERSED	|generic|tr_Q8BUJ0_Q8BUJ0_MOUSE_REVERSED|
"""index: 13169, intensity: 12861.0, mobility: 1.073"""	-0.520552	0.340741	0.969984	RELVIEIFLGGTQH	generic|chr1_1_45819521_45819721_ENSMUST00000154436_REVERSED|
"""index: 9200, intensity: 11034.0, mobility: 1.070"""	-0.520712	0.340988	0.970127	ERDINPLPTRWFMFSSFELN	generic|tr_Q148S3_Q148S3_MOUSE__chr8_-1_107412914_107413135_ENSMUST00000169311__II_858786_REVERSED|
"""index: 19533, intensity: 2937.0, mobility: 1.012"""	-0.520732	0.341145	0.970145	RRRQLHGLW	generic|IP_3501871_TX=10090_REVERSED|
"""index: 5071, intensity: 2944.0, mobility: 1.147"""	-0.520772	0.341145	0.97018	HKLECMLCVERRVTPKKVWAEAEDGI	generic|sp_Q6TL19_GUC2G_MOUSE_REVERSED|
"""index: 22479, intensity: 44004.0, mobility: 0.915"""	-0.521168	0.341391	0.970533	CRTRLVLQGQFLKEVLE	generic|IP_973086_TX=10090_REVERSED	|generic|sp_Q8BJQ2_UBP1_MOUSE_REVERSED|
"""index: 17661, intensity: 3517.0, mobility: 1.061"""	-0.521248	0.341638	0.970603	EIEELGTTEDEIDEPLLIVMSLEGGQYPMELVKC	generic|sp_Q5SV42_ILEUC_MOUSE__II_3507851_REVERSED|
"""index: 12251, intensity: 3379.0, mobility: 0.890"""	-0.521339	0.3418	0.970684	LSVQHCLEEWQRQLLEVREKLMSIDEASLY	generic|tr_A0A1L1STC6_A0A1L1STC6_MOUSE__chr10_-1_5368188_5368301_ENSMUST00000215887_REVERSED	|generic|sp_Q6ZWR6_SYNE1_MOUSE__chr10_-1_5368188_5368301_ENSMUST00000215887_REVERSED	|generic|sp_Q6ZWR6-4_SYNE1_MOUSE__chr10_-1_5368188_5368301_ENSMUST00000215887_REVERSED|
"""index: 4100, intensity: 4582.0, mobility: 0.904"""	-0.521574	0.341963	0.970892	LRLRCMEEALENWFIHKTKEKTIRSW	generic|IP_1074599_TX=10090_REVERSED|
"""index: 3465, intensity: 4257.0, mobility: 0.829"""	-0.521934	0.342209	0.97121	WPRRSAGSAPKLDLAPLSESNLFY	generic|IP_989956_TX=10090_REVERSED|
"""index: 3344, intensity: 5625.0, mobility: 0.877"""	-0.521957	0.342371	0.97123	TTVSWAGWTMMPRVVAVVFIVMVQE	generic|IP_878742_TX=10090_REVERSED|
"""index: 7493, intensity: 4674.0, mobility: 0.943"""	-0.522009	0.342618	0.971276	ESVMWRVCELQGNQDTKTKH	generic|II_1055465_TX=10090_REVERSED	|generic|II_1055463_TX=10090_REVERSED|
"""index: 20337, intensity: 4041.0, mobility: 1.108"""	-0.522169	0.342864	0.971418	KELLIKSGEITINTNYQWNAEAYENLLVQATRDYEEVFR	generic|tr_Q8K233_Q8K233_MOUSE__II_1127848_REVERSED	|generic|tr_F6QCP8_F6QCP8_MOUSE__II_1127848_REVERSED	|generic|tr_Q5XK22_Q5XK22_MOUSE__II_1127848_REVERSED	|generic|sp_P09470_ACE_MOUSE_REVERSED	|generic|sp_P09470-2_ACE_MOUSE_REVERSED	|generic|tr_Q3U3Q7_Q3U3Q7_MOUSE_REVERSED|
"""index: 11076, intensity: 2552.0, mobility: 0.935"""	-0.522202	0.343111	0.971447	EMPHLRQFRLVTYPTSLYLHMTTPT	generic|IP_1056144_TX=10090_REVERSED|
"""index: 6967, intensity: 4559.0, mobility: 0.874"""	-0.522291	0.343357	0.971525	SGTSAATSGQMK	generic|chr5_1_33727830_33727913_ENSMUST00000201437_REVERSED|
"""index: 18023, intensity: 18178.0, mobility: 1.142"""	-0.522505	0.343604	0.971713	GGYLPPAIAVRTRHQLKKGCGEPCTSWPSFESV	generic|sp_Q6P4U0_THS7B_MOUSE__II_1035939_REVERSED	|generic|tr_Q8BHP3_Q8BHP3_MOUSE_REVERSED	|generic|tr_D3Z366_D3Z366_MOUSE_REVERSED|
"""index: 8855, intensity: 13920.0, mobility: 1.071"""	-0.522557	0.34385	0.971759	HETEPLHVLGALHGRLAGPDPEH	generic|IP_1144239_TX=10090_REVERSED	|generic|IP_919220_TX=10090_REVERSED|
"""index: 15431, intensity: 17991.0, mobility: 0.793"""	-0.522578	0.343919	0.971778	ELEMWKGAFKMFDNNEIASYYEMKYIY	generic|II_3489910_TX=10090_REVERSED	|generic|tr_A0A2I3BQA3_A0A2I3BQA3_MOUSE_REVERSED|
"""index: 3047, intensity: 3342.0, mobility: 0.826"""	-0.523046	0.343919	0.972188	ICSTYLIIEEKVGKR	generic|IP_1038277_TX=10090_REVERSED|
"""index: 5034, intensity: 12563.0, mobility: 0.873"""	-0.523535	0.344081	0.972615	FSDLFESWQ	generic|IP_830956_TX=10090_REVERSED|
"""index: 20616, intensity: 3173.0, mobility: 1.001"""	-0.523732	0.344327	0.972786	TRLMHSILQNK	generic|tr_D3YY07_D3YY07_MOUSE_REVERSED	|generic|sp_Q9CWU2_ZDH13_MOUSE__chr7_1_48799902_48799955_ENSMUST00000125280_REVERSED|
"""index: 20926, intensity: 3741.0, mobility: 1.032"""	-0.523889	0.344395	0.972923	MPFFAQPSTPYSERQAVVVPVL	generic|sp_Q7TN08_DACT2_MOUSE_REVERSED|
"""index: 7942, intensity: 4620.0, mobility: 1.038"""	-0.52433	0.344395	0.973305	EMLQTVHTQFPRLTSAFETPS	generic|tr_E9PYH0_E9PYH0_MOUSE__chr13_-1_89721768_89721941_ENSMUST00000160029_REVERSED	|generic|tr_E9QMK2_E9QMK2_MOUSE__chr13_-1_89721768_89721941_ENSMUST00000160029_REVERSED	|generic|sp_Q62059_CSPG2_MOUSE__chr13_-1_89721768_89721941_ENSMUST00000160029_REVERSED	|generic|sp_Q62059-3_CSPG2_MOUSE__chr13_-1_89721768_89721941_ENSMUST00000160029_REVERSED|
"""index: 4202, intensity: 3559.0, mobility: 1.053"""	-0.524597	0.344641	0.973537	MVISTNLPIVYCKD	generic|tr_A0A2I3BPW7_A0A2I3BPW7_MOUSE__II_3494040_REVERSED	|generic|tr_Q9JME4_Q9JME4_MOUSE__II_3494040_REVERSED	|generic|sp_O89051_ITM2B_MOUSE__chr14_-1_73380781_73385126_ENSMUST00000228637__II_3494040_REVERSED	|generic|tr_Q3TVJ0_Q3TVJ0_MOUSE__chr14_-1_73380781_73385126_ENSMUST00000228637_REVERSED	|generic|tr_Q3UCT9_Q3UCT9_MOUSE__chr14_-1_73380781_73385126_ENSMUST00000228637_REVERSED	|generic|chr14_-1_73365728_73365847_ENSMUST00000226722_REVERSED|
"""index: 16679, intensity: 9327.0, mobility: 0.894"""	-0.524635	0.344802	0.973569	QWLRSLLM	generic|IP_1031224_TX=10090_REVERSED|
"""index: 18588, intensity: 4433.0, mobility: 1.037"""	-0.52483	0.344963	0.973738	PKITAPFFGMLK	generic|tr_A0A140LHH9_A0A140LHH9_MOUSE_REVERSED|
"""index: 4524, intensity: 11424.0, mobility: 1.096"""	-0.524952	0.345209	0.973843	ASTPSPAVAALAAQEQDMRSGVGMKLPDRPG	generic|tr_F6X7Z3_F6X7Z3_MOUSE__II_886152_REVERSED	|generic|sp_P70166_CPEB1_MOUSE_REVERSED	|generic|tr_Q059Z2_Q059Z2_MOUSE_REVERSED|
"""index: 18292, intensity: 2816.0, mobility: 1.054"""	-0.525067	0.345446	0.973942	ELGRWLEQREQAKQQEQQKELKYSA	generic|sp_Q6PD28_2A5B_MOUSE__chr19_-1_6229218_6229334_ENSMUST00000236699_REVERSED|
"""index: 8219, intensity: 24195.0, mobility: 1.005"""	-0.525123	0.345446	0.973991	KDTFGRGNWSFSQLADRLLKCERNYKWAEQMVENLK	generic|tr_F7DD22_F7DD22_MOUSE__II_937054_REVERSED	|generic|sp_O54992_MAPK5_MOUSE__chr5_-1_121531529_121531711_ENSMUST00000125946__II_937045_REVERSED	|generic|sp_O54992-3_MAPK5_MOUSE__chr5_-1_121531529_121531711_ENSMUST00000125946__II_937043_REVERSED	|generic|sp_O54992-4_MAPK5_MOUSE__chr5_-1_121531529_121531711_ENSMUST00000125946__II_937043_REVERSED	|generic|tr_Q3UV25_Q3UV25_MOUSE__chr5_-1_121531529_121531711_ENSMUST00000125946__II_937043_REVERSED	|generic|tr_A0A0G2JDU2_A0A0G2JDU2_MOUSE__chr5_-1_121531529_121531711_ENSMUST00000125946__II_937043_REVERSED	|generic|II_937047_TX=10090_REVERSED	|generic|II_937048_TX=10090_REVERSED	|generic|sp_O54992-2_MAPK5_MOUSE__chr5_-1_121531529_121531711_ENSMUST00000125946_REVERSED|
"""index: 8891, intensity: 4081.0, mobility: 1.022"""	-0.525499	0.345673	0.974313	MKEEGDIVVFQLQQLQLGLFE	generic|chr1_-1_58534578_58535518_ENSMUST00000097724__IP_1038867_TX=10090_REVERSED|
"""index: 11107, intensity: 4378.0, mobility: 1.007"""	-0.525525	0.345673	0.974336	TPPTRTHSMVPQRYSRVSGPKLRMWM	generic|chr2_1_30013702_30015589_ENSMUST00000113717__IP_1012410_TX=10090_REVERSED|
"""index: 26269, intensity: 3338.0, mobility: 1.022"""	-0.525662	0.345673	0.974454	PLSSAEVKDQKKKKKAPQKPAEPT	generic|tr_A2AMD0_A2AMD0_MOUSE_REVERSED|
"""index: 2083, intensity: 3546.0, mobility: 0.846"""	-0.525834	0.345824	0.974601	ELWRLCSSFRGELNRAWGRSHTVPM	generic|chr14_-1_124677330_124677515_None_REVERSED|
"""index: 12922, intensity: 2904.0, mobility: 0.936"""	-0.525902	0.345824	0.97466	ITQRDLMVDKGTNLKQQEEPINI	generic|sp_Q3TPR7-2_T184C_MOUSE_REVERSED|
"""index: 17585, intensity: 5791.0, mobility: 0.992"""	-0.526202	0.346069	0.974916	LEFKYEKAKI	generic|tr_A0A571BED3_A0A571BED3_MOUSE__chr9_1_15734258_15734287_ENSMUST00000115588__II_951135_REVERSED	|generic|tr_A0A571BG73_A0A571BG73_MOUSE__chr9_1_15734258_15734287_ENSMUST00000115588__II_951135_REVERSED	|generic|sp_Q3UY96_CFA74_MOUSE__chr9_1_15734258_15734287_ENSMUST00000115588__II_951135_REVERSED|
"""index: 24608, intensity: 10146.0, mobility: 1.061"""	-0.52626	0.346229	0.974965	SLRRIRWWPPSQTSEQESSLCYKLQSTAKALLK	generic|IP_902039_TX=10090_REVERSED|
"""index: 17255, intensity: 2559.0, mobility: 1.120"""	-0.526284	0.346455	0.974986	NNWLHDKSACREFAEPLKISGSCIYWF	generic|sp_Q6XUX1_DUSTY_MOUSE__chr1_1_132456456_132456485_ENSMUST00000188006_REVERSED	|generic|sp_Q6XUX1-2_DUSTY_MOUSE__chr1_1_132456456_132456485_ENSMUST00000188006_REVERSED	|generic|sp_Q6XUX1-3_DUSTY_MOUSE__chr1_1_132456456_132456485_ENSMUST00000188006_REVERSED	|generic|tr_Q6A064_Q6A064_MOUSE__chr1_1_132456456_132456485_ENSMUST00000188006_REVERSED|
"""index: 16866, intensity: 2582.0, mobility: 0.978"""	-0.526346	0.346455	0.975038	MRLTEKLMLVNARKEVEATSLEAVQQEHRW	generic|sp_Q80ZQ3_CH074_MOUSE_REVERSED|
"""index: 8944, intensity: 6438.0, mobility: 1.005"""	-0.526396	0.346455	0.975081	MVDYQGDEADVRDVVIQTFQYNVD	generic|tr_E9Q668_E9Q668_MOUSE_REVERSED	|generic|sp_O08665_SEM3A_MOUSE_REVERSED|
"""index: 7817, intensity: 81941.0, mobility: 1.055"""	-0.5268	0.346699	0.975426	PCAPELNDPGEGDKSQKILDFLP	generic|tr_Q3V0V3_Q3V0V3_MOUSE__chr14_-1_73199178_73199291_ENSMUST00000168495__II_1089898_REVERSED	|generic|tr_Q3URY9_Q3URY9_MOUSE__chr14_-1_73199178_73199291_ENSMUST00000168495__II_1089898_REVERSED	|generic|tr_Q3UJG1_Q3UJG1_MOUSE__chr14_-1_73199178_73199291_ENSMUST00000168495__II_1089898_REVERSED	|generic|sp_P13405_RB_MOUSE__chr14_-1_73199178_73199291_ENSMUST00000168495__II_1089898_REVERSED|
"""index: 15445, intensity: 3441.0, mobility: 1.008"""	-0.527038	0.346914	0.975627	VESVSVENRMHL	generic|IP_927196_TX=10090_REVERSED|
"""index: 12406, intensity: 3667.0, mobility: 1.073"""	-0.527091	0.346914	0.975673	PAMLDPTNVDVLDMVEFNKKAEQTPQSPRDLFAKVWY	generic|sp_Q8BG60_TXNIP_MOUSE__chr3_1_96560479_96560529_ENSMUST00000128221__II_982087_REVERSED	|generic|sp_Q8BG60-2_TXNIP_MOUSE__chr3_1_96560479_96560529_ENSMUST00000128221__II_982087_REVERSED	|generic|tr_Q91X82_Q91X82_MOUSE_REVERSED|
"""index: 1092, intensity: 2512.0, mobility: 0.764"""	-0.527173	0.346914	0.975742	ARPRSSSERSRSRKN	generic|tr_Q05D01_Q05D01_MOUSE_REVERSED	|generic|sp_Q80Z37_TOPRS_MOUSE_REVERSED|
"""index: 556, intensity: 2835.0, mobility: 0.790"""	-0.527327	0.346914	0.975873	FPILGLDEPLAPLV	generic|IP_3500395_TX=10090_REVERSED|
"""index: 6867, intensity: 5529.0, mobility: 0.880"""	-0.528156	0.347073	0.976572	EEAKGANARPQ	generic|IP_881183_TX=10090_REVERSED|
"""index: 6464, intensity: 18448.0, mobility: 1.065"""	-0.528251	0.347317	0.976653	MLESSLQVFREARLVFGTEYCELPAPFLEMILQSLNATHHLLN	generic|tr_A2ASJ0_A2ASJ0_MOUSE__II_952985_REVERSED|
"""index: 24688, intensity: 3144.0, mobility: 1.061"""	-0.528261	0.347476	0.97666	LGEWVKCMHFSKGCVVSQQL	generic|IP_952738_TX=10090_REVERSED|
"""index: 3022, intensity: 2783.0, mobility: 1.062"""	-0.52844	0.34772	0.976811	FKQQTKPAYPFAH	generic|IP_2448920_TX=10090_REVERSED|
"""index: 12670, intensity: 461566.0, mobility: 0.942"""	-0.528463	0.347794	0.976831	QSADLGAVPPAQVMPQLQQQ	generic|sp_P56477_IRF5_MOUSE_REVERSED	|generic|tr_B2CC69_B2CC69_MOUSE_REVERSED|
"""index: 1629, intensity: 5955.0, mobility: 0.963"""	-0.528629	0.348038	0.976969	SRLEFGSVAMYW	generic|IP_895514_TX=10090_REVERSED|
"""index: 18694, intensity: 2675.0, mobility: 1.140"""	-0.528651	0.348186	0.976988	EQRRIEEKIGAQTEPLTPMTAMNSWRLPRT	generic|sp_Q62172_RBP1_MOUSE_REVERSED	|generic|tr_A6H6B3_A6H6B3_MOUSE_REVERSED	|generic|tr_Q3ULP3_Q3ULP3_MOUSE_REVERSED	|generic|tr_Q3TX60_Q3TX60_MOUSE_REVERSED|
"""index: 13077, intensity: 13570.0, mobility: 0.921"""	-0.528703	0.348186	0.977031	ATVDQEFLGIYLVPLTSYLLNFLA	generic|sp_Q6UQ17_AT8B3_MOUSE_REVERSED|
"""index: 746, intensity: 2655.0, mobility: 0.866"""	-0.528932	0.34843	0.977223	VTLVAPILSRLGLDYG	generic|sp_Q69ZQ1_MYORG_MOUSE_REVERSED|
"""index: 2652, intensity: 3562.0, mobility: 0.784"""	-0.528945	0.348503	0.977234	IQWAMQPMQIWQ	generic|IP_865661_TX=10090_REVERSED|
"""index: 18027, intensity: 56298.0, mobility: 0.907"""	-0.529125	0.348662	0.977384	QIQKTRIGY	generic|tr_Q8VGZ9_Q8VGZ9_MOUSE__II_3492841_REVERSED|
"""index: 5991, intensity: 111311.0, mobility: 1.037"""	-0.529297	0.348905	0.977528	IDMTKEPSMVGDEKVVKTLTAPS	generic|sp_Q99P72_RTN4_MOUSE_REVERSED	|generic|sp_Q99P72-3_RTN4_MOUSE_REVERSED|
"""index: 642, intensity: 2715.0, mobility: 0.837"""	-0.529368	0.349148	0.977587	MLSGELSQP	generic|IP_1132180_TX=10090_REVERSED|
"""index: 22453, intensity: 18433.0, mobility: 0.850"""	-0.529561	0.349307	0.977748	FTIQPKTISSPFLWL	generic|IP_1104553_TX=10090_REVERSED|
"""index: 10139, intensity: 3308.0, mobility: 1.184"""	-0.529751	0.349465	0.977906	VMINSPVYALEWPYFSTVSARFFSPVTSIPQ	generic|tr_Q8C623_Q8C623_MOUSE_REVERSED	|generic|tr_Q6XBG2_Q6XBG2_MOUSE_REVERSED	|generic|tr_E9PWH4_E9PWH4_MOUSE_REVERSED	|generic|tr_Q8CDR1_Q8CDR1_MOUSE_REVERSED|
"""index: 8032, intensity: 4461.0, mobility: 1.083"""	-0.529811	0.349623	0.977956	AHFSNLPAQPRGVELQVKQPVMPQVANGYHDLQPGGPKNGKLAEPH	generic|tr_Q8BUZ9_Q8BUZ9_MOUSE_REVERSED	|generic|tr_E9Q2I4_E9Q2I4_MOUSE_REVERSED	|generic|tr_Q3U224_Q3U224_MOUSE_REVERSED	|generic|tr_A0A1Y7VP67_A0A1Y7VP67_MOUSE_REVERSED|
"""index: 2216, intensity: 4956.0, mobility: 0.847"""	-0.529973	0.349696	0.97809	CKLLLLDYMKTVFKTNERT	generic|tr_Q3TYG5_Q3TYG5_MOUSE__II_933796_REVERSED	|generic|tr_E9Q7L7_E9Q7L7_MOUSE__II_933796_REVERSED	|generic|sp_Q9EPK8_TRPV4_MOUSE__II_933796_REVERSED	|generic|tr_D3Z1H6_D3Z1H6_MOUSE_REVERSED	|generic|tr_D3Z1H7_D3Z1H7_MOUSE_REVERSED|
"""index: 1930, intensity: 3699.0, mobility: 0.890"""	-0.530167	0.349939	0.978251	LCLHPNRI	generic|tr_A0A087WQC4_A0A087WQC4_MOUSE__chr19_-1_8778509_8778655_ENSMUST00000176747__II_1049948_REVERSED	|generic|sp_Q8R2K4-2_TAF6L_MOUSE__chr19_-1_8778509_8778655_ENSMUST00000176747__II_1049948_REVERSED	|generic|tr_H3BJR2_H3BJR2_MOUSE__chr19_-1_8778509_8778655_ENSMUST00000176747__II_1049948_REVERSED	|generic|tr_H3BK01_H3BK01_MOUSE__chr19_-1_8778509_8778655_ENSMUST00000176747__II_1049949_REVERSED	|generic|tr_K3W4L1_K3W4L1_MOUSE__chr19_-1_8778509_8778655_ENSMUST00000176747_REVERSED	|generic|sp_Q8R2K4_TAF6L_MOUSE__chr19_-1_8778509_8778655_ENSMUST00000176747_REVERSED|
"""index: 21842, intensity: 4311.0, mobility: 1.046"""	-0.530212	0.350182	0.978289	ILESLLLCLGHQ	generic|IP_3483644_TX=10090_REVERSED|
"""index: 19431, intensity: 3061.0, mobility: 0.924"""	-0.530251	0.350425	0.97832	TDKRISVLYP	generic|IP_855486_TX=10090_REVERSED|
"""index: 10165, intensity: 8177.0, mobility: 0.954"""	-0.530275	0.350668	0.978341	MEERLHSIENK	generic|sp_Q61107_GBP4_MOUSE_REVERSED|
"""index: 22132, intensity: 6935.0, mobility: 1.092"""	-0.530308	0.350826	0.978368	LKTIAHRISDDITGSVEGGEIHLIRINMLAASTALAL	generic|sp_Q91WG8_GLCNE_MOUSE__chr4_-1_44045899_44045943_ENSMUST00000174522__II_963841_REVERSED	|generic|tr_Q3UW64_Q3UW64_MOUSE__chr4_-1_44045899_44045943_ENSMUST00000174522__II_963841_REVERSED	|generic|tr_G3UX23_G3UX23_MOUSE__chr4_-1_44045899_44045943_ENSMUST00000174522_REVERSED	|generic|tr_G3UZ98_G3UZ98_MOUSE__chr4_-1_44066751_44066846_ENSMUST00000133709_REVERSED	|generic|tr_F6WD11_F6WD11_MOUSE__chr4_-1_44066751_44066846_ENSMUST00000133709_REVERSED	|generic|tr_G3UYD5_G3UYD5_MOUSE__chr4_-1_44045899_44045943_ENSMUST00000174522_REVERSED|
"""index: 3538, intensity: 4227.0, mobility: 0.870"""	-0.530452	0.350984	0.978487	ESSDVIHLTDEEGSSLEIVEDRS	generic|sp_Q99NG0_ARIP4_MOUSE_REVERSED	|generic|tr_E9QKL0_E9QKL0_MOUSE_REVERSED|
"""index: 18420, intensity: 15771.0, mobility: 1.148"""	-0.530563	0.351141	0.978578	AGEAKTVQRYQAMDLKNGLLLAPYGRQTEKAH	generic|sp_Q08AT1_RASLC_MOUSE_REVERSED|
"""index: 2593, intensity: 4244.0, mobility: 0.957"""	-0.530618	0.351214	0.978624	WWLAYDSWDQ	generic|sp_P59113_FERM1_MOUSE__II_998943_REVERSED	|generic|II_998950_TX=10090_REVERSED	|generic|II_998942_TX=10090_REVERSED|
"""index: 3737, intensity: 3047.0, mobility: 1.335"""	-0.531011	0.351371	0.978948	PEKISCSSRESSCSGPHSASRKMM	generic|sp_Q9ERS4_PKHA3_MOUSE_REVERSED|
"""index: 13014, intensity: 3630.0, mobility: 1.046"""	-0.531176	0.351443	0.979084	DSRMAQTLVTNQLLLFSMFFGPLCS	generic|sp_A7TZG3_SKIT9_MOUSE_REVERSED|
"""index: 13155, intensity: 3318.0, mobility: 1.034"""	-0.531228	0.351686	0.979126	KCIYKSFSNTRIDFLVTCKFNWKMSCFLIFFFRFFCIAWYKL	generic|IP_834859_TX=10090_REVERSED|
"""index: 4858, intensity: 2965.0, mobility: 0.809"""	-0.531263	0.351758	0.979155	CVSYPRASPKLMLLGPTHV	generic|tr_S4R1G0_S4R1G0_MOUSE__II_862171_REVERSED	|generic|II_862169_TX=10090_REVERSED|
"""index: 18531, intensity: 2898.0, mobility: 1.087"""	-0.531453	0.351915	0.979311	MLVYFQGQRSFGFI	generic|IP_1043982_TX=10090_REVERSED|
"""index: 7933, intensity: 19070.0, mobility: 1.072"""	-0.531562	0.352157	0.9794	ETLLDKLERVEMVYTSREMEAKELEMELHERERRLQKI	generic|tr_A0A087WS29_A0A087WS29_MOUSE__chr14_1_47707242_47707283_ENSMUST00000189986__II_1099268_REVERSED	|generic|sp_Q61595-3_KTN1_MOUSE__chr14_1_47707242_47707283_ENSMUST00000189986__II_1099268_REVERSED	|generic|sp_Q61595-7_KTN1_MOUSE__chr14_1_47707242_47707283_ENSMUST00000189986__II_1099268_REVERSED	|generic|tr_A0A087WP14_A0A087WP14_MOUSE__chr14_1_47707242_47707283_ENSMUST00000189986__II_1099268_REVERSED|
"""index: 17589, intensity: 5459.0, mobility: 1.008"""	-0.531594	0.3523	0.979427	LYQTVRQHLGV	generic|IP_1017804_TX=10090_REVERSED|
"""index: 2011, intensity: 3065.0, mobility: 1.011"""	-0.531618	0.3523	0.979446	EMLRFRYQVTLYALVELTSLDY	generic|IP_3503607_TX=10090_REVERSED|
"""index: 1321, intensity: 2833.0, mobility: 0.738"""	-0.531844	0.352457	0.979631	SFQLPIGKGGATHL	generic|II_987542_TX=10090_REVERSED|
"""index: 17214, intensity: 2901.0, mobility: 1.023"""	-0.531909	0.352614	0.979684	LFLFMFLLNF	generic|IP_973938_TX=10090_REVERSED|
"""index: 8617, intensity: 3284.0, mobility: 0.833"""	-0.531938	0.352856	0.979708	DGLVSKVDSDRLCLDI	generic|IP_1096237_TX=10090_REVERSED|
"""index: 25001, intensity: 15143.0, mobility: 1.164"""	-0.53197	0.353098	0.979734	MIRIVISTEILQMVNSIKMPNRELVEMFRFHRLIVWIKG	generic|IP_1067033_TX=10090_REVERSED|
"""index: 13791, intensity: 3443.0, mobility: 1.224"""	-0.532023	0.353254	0.979777	VKRFMEVGKHANMLAIDQ	generic|IP_3459583_TX=10090_REVERSED|
"""index: 2402, intensity: 4807.0, mobility: 0.927"""	-0.532124	0.353496	0.979859	ESVRTMRTLF	generic|tr_Q8BQA2_Q8BQA2_MOUSE__II_846010_REVERSED	|generic|tr_E9QLK9_E9QLK9_MOUSE_REVERSED	|generic|tr_E9Q9A3_E9Q9A3_MOUSE_REVERSED	|generic|tr_E9QQ05_E9QQ05_MOUSE_REVERSED	|generic|tr_Q3TWS4_Q3TWS4_MOUSE__chr9_-1_86804447_86804488_ENSMUST00000190388_REVERSED	|generic|sp_Q61548_AP180_MOUSE_REVERSED	|generic|sp_Q61548-2_AP180_MOUSE_REVERSED	|generic|sp_Q61548-3_AP180_MOUSE_REVERSED	|generic|tr_Q3UI39_Q3UI39_MOUSE_REVERSED	|generic|tr_A0A5F8MPL3_A0A5F8MPL3_MOUSE_REVERSED|
"""index: 5683, intensity: 6081.0, mobility: 0.944"""	-0.532145	0.353653	0.979877	EQPSLISELAKHFQKGQLFVNSTYEA	generic|sp_Q9CXC3_MGME1_MOUSE_REVERSED|
"""index: 3126, intensity: 4655.0, mobility: 0.870"""	-0.532281	0.353895	0.979987	YLTRFYTIIVTLSWRCSVFIQFN	generic|IP_926576_TX=10090_REVERSED|
"""index: 6439, intensity: 18051.0, mobility: 1.055"""	-0.532315	0.354136	0.980015	ERDPNPINELIMKAQQFHKSA	generic|sp_Q6PHQ8_NAA35_MOUSE__chr13_1_59595351_59595386_ENSMUST00000225670__II_1108419_REVERSED|
"""index: 1264, intensity: 2696.0, mobility: 0.991"""	-0.532353	0.354293	0.980046	KSMQNLKCKNMQ	generic|tr_G5E8H5_G5E8H5_MOUSE__II_3507665_REVERSED	|generic|tr_Q91X02_Q91X02_MOUSE_REVERSED	|generic|tr_Q3KNE1_Q3KNE1_MOUSE_REVERSED	|generic|tr_Q91X01_Q91X01_MOUSE_REVERSED	|generic|tr_Q91X03_Q91X03_MOUSE_REVERSED	|generic|tr_A0A1B0GSB8_A0A1B0GSB8_MOUSE_REVERSED|
"""index: 9925, intensity: 3101.0, mobility: 1.187"""	-0.532586	0.354534	0.980236	VMINSPVYALEWPYFSTVSARFFSPVTSIPQ	generic|tr_Q8C623_Q8C623_MOUSE_REVERSED	|generic|tr_Q6XBG2_Q6XBG2_MOUSE_REVERSED	|generic|tr_E9PWH4_E9PWH4_MOUSE_REVERSED	|generic|tr_Q8CDR1_Q8CDR1_MOUSE_REVERSED|
"""index: 26285, intensity: 11539.0, mobility: 1.055"""	-0.532728	0.354691	0.980351	KDDEDIELPVAILKQFAKKMKERDGIAFCSLILN	generic|tr_F6QZ23_F6QZ23_MOUSE__chr14_1_57455513_57455551_ENSMUST00000171682__II_1094501_REVERSED	|generic|tr_G3X9Z7_G3X9Z7_MOUSE__chr14_1_57455513_57455551_ENSMUST00000171682__II_1094500_REVERSED	|generic|sp_Q61371_IFT88_MOUSE__chr14_1_57455513_57455551_ENSMUST00000171682__II_1094500_REVERSED|
"""index: 20859, intensity: 22229.0, mobility: 1.078"""	-0.532887	0.354932	0.98048	DRIFPCLARPVR	generic|IP_1058315_TX=10090_REVERSED|
"""index: 2557, intensity: 3200.0, mobility: 0.978"""	-0.532892	0.355088	0.980484	GGQDLYLISHEE	generic|tr_Q1HL23_Q1HL23_MOUSE__chr19_-1_50222119_50222199_ENSMUST00000168357_REVERSED	|generic|tr_Q8BSV0_Q8BSV0_MOUSE__chr19_-1_50222119_50222199_ENSMUST00000168357_REVERSED	|generic|tr_E9PYT6_E9PYT6_MOUSE__chr19_-1_50222119_50222199_ENSMUST00000168357_REVERSED	|generic|tr_E9QQ02_E9QQ02_MOUSE__chr19_-1_50222119_50222199_ENSMUST00000168357_REVERSED	|generic|tr_E9QQ63_E9QQ63_MOUSE__chr19_-1_50222119_50222199_ENSMUST00000168357_REVERSED	|generic|tr_A0A1B0GRN1_A0A1B0GRN1_MOUSE__chr19_-1_50222119_50222199_ENSMUST00000168357_REVERSED	|generic|tr_A0A1B0GT94_A0A1B0GT94_MOUSE__chr19_-1_50222119_50222199_ENSMUST00000168357_REVERSED	|generic|tr_A0A1B0GRC4_A0A1B0GRC4_MOUSE__chr19_-1_50222119_50222199_ENSMUST00000168357_REVERSED	|generic|tr_Q1HL25_Q1HL25_MOUSE__chr19_-1_50222119_50222199_ENSMUST00000168357_REVERSED	|generic|tr_Q1HL24_Q1HL24_MOUSE__chr19_-1_50222119_50222199_ENSMUST00000168357_REVERSED	|generic|tr_A0A1B0GRB7_A0A1B0GRB7_MOUSE__chr19_-1_50222119_50222199_ENSMUST00000168357_REVERSED	|generic|sp_Q9JLC4_SORC1_MOUSE__chr19_-1_50230207_50230278_ENSMUST00000168357_REVERSED	|generic|sp_Q9JLC4-2_SORC1_MOUSE__chr19_-1_50152978_50153154_ENSMUST00000168357_REVERSED	|generic|sp_Q9JLC4-3_SORC1_MOUSE__chr19_-1_50230207_50230278_ENSMUST00000168357_REVERSED	|generic|sp_Q9JLC4-4_SORC1_MOUSE__chr19_-1_50230207_50230278_ENSMUST00000168357_REVERSED|
"""index: 1090, intensity: 2732.0, mobility: 0.919"""	-0.532961	0.35533	0.98054	WRAPGHPYFM	generic|chr18_-1_80858602_80858634_ENSMUST00000091790__IP_3464203_TX=10090_REVERSED|
"""index: 19341, intensity: 5126.0, mobility: 1.176"""	-0.533008	0.355572	0.980578	HRFQEASPFVPQGMHQWA	generic|tr_Q6PEP9_Q6PEP9_MOUSE__chr5_1_108669393_108669521_ENSMUST00000140620_REVERSED|
"""index: 8174, intensity: 31968.0, mobility: 1.051"""	-0.533088	0.355727	0.980643	ERDPNPINELIMKAQQFHKSA	generic|sp_Q6PHQ8_NAA35_MOUSE__chr13_1_59595351_59595386_ENSMUST00000225670__II_1108419_REVERSED|
"""index: 4353, intensity: 5470.0, mobility: 0.838"""	-0.533222	0.355797	0.980751	APPLEWPLY	generic|IP_3478468_TX=10090_REVERSED|
"""index: 2132, intensity: 3271.0, mobility: 0.958"""	-0.53342	0.356039	0.980911	YFTYSFKNQF	generic|tr_Q3UWL9_Q3UWL9_MOUSE__IP_3457183_REVERSED	|generic|tr_Q66JP4_Q66JP4_MOUSE__IP_3501010_REVERSED|
"""index: 19706, intensity: 2908.0, mobility: 0.910"""	-0.533428	0.35628	0.980917	NEGNVIRQNYSLAPTIAPVGCGWSSGLLVL	generic|tr_Q9D7P8_Q9D7P8_MOUSE_REVERSED	|generic|tr_Q9D960_Q9D960_MOUSE_REVERSED	|generic|tr_Q9ER05_Q9ER05_MOUSE_REVERSED|
"""index: 17809, intensity: 5911.0, mobility: 0.878"""	-0.533453	0.356386	0.980938	SFTPVLQYFSLKVLWQT	generic|IP_946727_TX=10090_REVERSED|
"""index: 25275, intensity: 2846.0, mobility: 1.578"""	-0.533518	0.356386	0.98099	RERRGEKTRRKRRKMREKQCTRR	generic|IP_1034757_TX=10090_REVERSED|
"""index: 7710, intensity: 2627.0, mobility: 0.853"""	-0.533681	0.356386	0.981122	EKEKISYLPDVLKNHV	generic|tr_Q8BK00_Q8BK00_MOUSE__IP_916600_REVERSED	|generic|tr_Q3TKA0_Q3TKA0_MOUSE__IP_916600_REVERSED	|generic|tr_A0A494B9X2_A0A494B9X2_MOUSE__IP_916601_REVERSED	|generic|sp_O88958_GNPI1_MOUSE__IP_916601_REVERSED	|generic|tr_Q6A0D9_Q6A0D9_MOUSE__IP_916601_REVERSED|
"""index: 8216, intensity: 3370.0, mobility: 1.076"""	-0.533738	0.356386	0.981168	QMETSKFSLDDQMMKLEQNTISSIQKMRNINRSCHELLTIISAE	generic|sp_Q8BKE9_IFT74_MOUSE_REVERSED|
"""index: 25802, intensity: 4892.0, mobility: 1.218"""	-0.534487	0.356541	0.981769	SEMHKGIIFYHLLGRR	generic|IP_1055263_TX=10090_REVERSED|
"""index: 4719, intensity: 3750.0, mobility: 0.957"""	-0.534604	0.356781	0.981863	MEEDPQGFTFY	generic|sp_Q14BI7_TDRD9_MOUSE_REVERSED	|generic|sp_Q14BI7-2_TDRD9_MOUSE_REVERSED|
"""index: 12994, intensity: 16794.0, mobility: 0.941"""	-0.534886	0.356919	0.982088	WSDVSYIPVMWLIRIIPKQLEP	generic|sp_Q3TPR7_T184C_MOUSE_REVERSED	|generic|sp_Q3TPR7-2_T184C_MOUSE_REVERSED	|generic|tr_D3YVG4_D3YVG4_MOUSE_REVERSED|
"""index: 26177, intensity: 5812.0, mobility: 1.054"""	-0.534896	0.356919	0.982096	KDDEDIELPVAILKQFAKKMKERDGIAFCSLILN	generic|tr_F6QZ23_F6QZ23_MOUSE__chr14_1_57455513_57455551_ENSMUST00000171682__II_1094501_REVERSED	|generic|tr_G3X9Z7_G3X9Z7_MOUSE__chr14_1_57455513_57455551_ENSMUST00000171682__II_1094500_REVERSED	|generic|sp_Q61371_IFT88_MOUSE__chr14_1_57455513_57455551_ENSMUST00000171682__II_1094500_REVERSED|
"""index: 2249, intensity: 5043.0, mobility: 0.910"""	-0.535192	0.35716	0.982332	LCPPAPSFPFY	generic|IP_3487219_TX=10090_REVERSED|
"""index: 25344, intensity: 8661.0, mobility: 1.575"""	-0.535199	0.357401	0.982338	FIKKWQWRRRQRRMSRKGERRR	generic|IP_913274_TX=10090_REVERSED|
"""index: 8170, intensity: 6083.0, mobility: 1.059"""	-0.535217	0.357641	0.982352	ISDPTLACMQHGWKKWPLSGFKKSHGLFVSRSAWKMSTSTFI	generic|IP_1093602_TX=10090_REVERSED|
"""index: 1364, intensity: 2724.0, mobility: 0.758"""	-0.535247	0.35771	0.982376	MMLICCVWRARDQAG	generic|tr_C6EQI3_C6EQI3_MOUSE__IP_1074329_REVERSED|
"""index: 15359, intensity: 3589.0, mobility: 1.087"""	-0.535473	0.357778	0.982555	NRPTQFEQHELAEIGNPHQQMRE	generic|tr_Q3UYU2_Q3UYU2_MOUSE__chr16_1_18249948_18250037_ENSMUST00000127239__II_1079450_REVERSED	|generic|tr_E9PUQ7_E9PUQ7_MOUSE__chr16_1_18249948_18250037_ENSMUST00000127239__II_1079450_REVERSED	|generic|tr_Q05BM5_Q05BM5_MOUSE__chr16_1_18249948_18250037_ENSMUST00000127239__II_1079450_REVERSED	|generic|sp_Q8BNV1_TRM2A_MOUSE__chr16_1_18249948_18250037_ENSMUST00000127239__II_1079450_REVERSED	|generic|II_1079454_TX=10090_REVERSED|
"""index: 3031, intensity: 5684.0, mobility: 0.941"""	-0.535556	0.358019	0.982621	HRPTPNSCSRQ	generic|tr_Q8BVQ2_Q8BVQ2_MOUSE__chr15_1_32631369_32631401_ENSMUST00000228015__II_3483768_REVERSED	|generic|tr_Q8BXU8_Q8BXU8_MOUSE__chr15_1_32609255_32609434_ENSMUST00000228442__II_3483762_REVERSED	|generic|tr_Q3UPZ0_Q3UPZ0_MOUSE__chr15_1_32609255_32609434_ENSMUST00000228442__II_3483746_REVERSED	|generic|tr_Q3TZP8_Q3TZP8_MOUSE__chr15_1_32609255_32609434_ENSMUST00000228442__II_3483746_REVERSED	|generic|II_3483749_TX=10090_REVERSED	|generic|sp_Q62217_SEM5A_MOUSE__chr15_1_32609255_32609434_ENSMUST00000228442_REVERSED|
"""index: 5866, intensity: 4365.0, mobility: 0.821"""	-0.535609	0.358259	0.982664	LSSNNVKASISATPDL	generic|sp_Q60930_VDAC2_MOUSE__chr14_1_21838003_21838047_ENSMUST00000132364__II_1101404_REVERSED	|generic|tr_G3UX26_G3UX26_MOUSE__chr14_1_21838003_21838047_ENSMUST00000132364__II_1101404_REVERSED|
"""index: 7504, intensity: 6040.0, mobility: 0.962"""	-0.535666	0.358327	0.982709	PFYKLHSCILFTSLHKYYLM	generic|IP_3495515_TX=10090_REVERSED|
"""index: 15376, intensity: 86251.0, mobility: 0.933"""	-0.536022	0.358568	0.982991	RWQHTKRL	generic|chr6_1_120784511_120786102_ENSMUST00000112682_REVERSED|
"""index: 6321, intensity: 5895.0, mobility: 1.116"""	-0.536122	0.358636	0.98307	RNQGQNETKGIESQGCHSSQSQRDTQGHHSSQG	generic|sp_P97347_RPTN_MOUSE_REVERSED|
"""index: 20809, intensity: 7689.0, mobility: 0.905"""	-0.53641	0.35879	0.983297	VSPATPKPPYHKKP	generic|tr_F6Z0V3_F6Z0V3_MOUSE__II_881117_REVERSED	|generic|tr_F6YMQ0_F6YMQ0_MOUSE__II_881116_REVERSED	|generic|sp_Q3UVV9_VWA3A_MOUSE__II_881117_REVERSED	|generic|tr_A0A140LIV4_A0A140LIV4_MOUSE_REVERSED|
"""index: 22878, intensity: 13801.0, mobility: 1.298"""	-0.536466	0.358944	0.983342	ATVIDLHTVTAQDSTKQVQCYLTKFYRSSGLLVNKHAKFVKGEVV	generic|sp_Q8BID6_ZBT46_MOUSE_REVERSED	|generic|sp_Q8BID6-2_ZBT46_MOUSE_REVERSED|
"""index: 17997, intensity: 5694.0, mobility: 1.141"""	-0.536605	0.359184	0.983451	AVLSPPEQPRGSGSPPPAPSTPVAPRYPPNPLHW	generic|tr_Q8BSC1_Q8BSC1_MOUSE__IP_3505004_REVERSED|
"""index: 5798, intensity: 6073.0, mobility: 0.909"""	-0.536712	0.359251	0.983535	LGPCWADQSILFSVFGGCFTFCFVLLCDPF	generic|IP_3501509_TX=10090_REVERSED|
"""index: 5926, intensity: 3790.0, mobility: 1.038"""	-0.536976	0.359454	0.983743	CRLHCSNLRMWSWSLPRRRPRLRHWWMQWESHWSRGAT	generic|IP_1013419_TX=10090_REVERSED|
"""index: 14538, intensity: 3133.0, mobility: 1.130"""	-0.537025	0.359454	0.983781	NQAEWNFGIANLNRYTELMVHKYLKKQ	generic|tr_A4QPE7_A4QPE7_MOUSE_REVERSED	|generic|tr_A0A1Y7VN06_A0A1Y7VN06_MOUSE_REVERSED	|generic|tr_K7N6H3_K7N6H3_MOUSE_REVERSED|
"""index: 2234, intensity: 2609.0, mobility: 0.941"""	-0.537047	0.359454	0.983798	IEEPRSQNQAL	generic|tr_R4GML2_R4GML2_MOUSE_REVERSED	|generic|sp_A2AU37_RD21L_MOUSE_REVERSED|
"""index: 22704, intensity: 5658.0, mobility: 1.305"""	-0.537426	0.359607	0.984095	MMKTKVIIEM	generic|chr4_-1_108718097_108718249_ENSMUST00000106657_REVERSED|
"""index: 12630, intensity: 2861.0, mobility: 1.125"""	-0.537592	0.35976	0.984225	EVTVSGMVQVSIMLTDIMFLEATGKMVSVRTGMFTEGTGLQILMMALV	generic|IP_1088610_TX=10090_REVERSED	|generic|IP_1088622_TX=10090_REVERSED|
"""index: 25190, intensity: 2819.0, mobility: 1.100"""	-0.537635	0.36	0.984258	RKARNKAQTSHKEKKVQPVTETPPVEK	generic|tr_A0A140T8R7_A0A140T8R7_MOUSE_REVERSED	|generic|sp_Q8CFE3_RCOR1_MOUSE_REVERSED|
"""index: 15570, intensity: 6629.0, mobility: 0.905"""	-0.537671	0.36024	0.984287	GVSRTRPSPNAHWMSRTNWWTCHTDSWP	generic|IP_979396_TX=10090_REVERSED	|generic|IP_979399_TX=10090_REVERSED|
"""index: 12800, intensity: 5282.0, mobility: 0.967"""	-0.537674	0.360479	0.984289	QSADLGAVPPAQVMPQLQQQ	generic|sp_P56477_IRF5_MOUSE_REVERSED	|generic|tr_B2CC69_B2CC69_MOUSE_REVERSED|
"""index: 7802, intensity: 13831.0, mobility: 0.906"""	-0.537708	0.360719	0.984315	LVQVKSQQFEPPGQKADATQGPE	generic|tr_D0ESZ4_D0ESZ4_MOUSE_REVERSED|
"""index: 8336, intensity: 2666.0, mobility: 1.109"""	-0.537718	0.360958	0.984323	KNPIAPCGTPRAYDIM	generic|IP_1020307_TX=10090_REVERSED|
"""index: 8946, intensity: 176484.0, mobility: 0.896"""	-0.53783	0.361198	0.984411	TVSINHYGSLFLTKYIC	generic|IP_3499014_TX=10090_REVERSED|
"""index: 3828, intensity: 2867.0, mobility: 0.837"""	-0.537855	0.361264	0.98443	PTLPRWPLTETSGRRE	generic|IP_857613_TX=10090_REVERSED|
"""index: 7404, intensity: 9035.0, mobility: 0.968"""	-0.538074	0.361503	0.984601	ILNRELIHEKIINSIIGSHFRKVVNFVNMLNREL	generic|IP_1122219_TX=10090_REVERSED|
"""index: 6169, intensity: 4961.0, mobility: 1.029"""	-0.538105	0.361656	0.984624	ARGHVVLMYAIRVPPGGVPQQARIEEWQVGPSMKGALQCHRPVSK	generic|tr_F2Z436_F2Z436_MOUSE_REVERSED	|generic|tr_Q3TZ69_Q3TZ69_MOUSE_REVERSED	|generic|sp_Q9EPL0_XYLT2_MOUSE_REVERSED	|generic|tr_Q3UCI0_Q3UCI0_MOUSE_REVERSED	|generic|tr_Q3U614_Q3U614_MOUSE_REVERSED|
"""index: 21964, intensity: 3597.0, mobility: 0.921"""	-0.53827	0.361896	0.984753	YHVQIVPGWS	generic|IP_1025531_TX=10090_REVERSED|
"""index: 23422, intensity: 5480.0, mobility: 1.148"""	-0.538331	0.362053	0.9848	AMVASQYTAQAPFLNTVNNGMLFCFLDQPAHATIPDLPTKVG	generic|IP_975881_TX=10090_REVERSED|
"""index: 5797, intensity: 5155.0, mobility: 0.986"""	-0.538361	0.362053	0.984824	FPVRPMPGMPQLP	generic|sp_E9QMW4_CP096_MOUSE__II_1081016_REVERSED	|generic|sp_E9QMW4-2_CP096_MOUSE_REVERSED	|generic|tr_Q9CTW9_Q9CTW9_MOUSE_REVERSED|
"""index: 24638, intensity: 4670.0, mobility: 1.157"""	-0.538385	0.362053	0.984843	PPASVQNRQRGMLLVCLVYLVELKYMIEHMIKMSQPLQ	generic|chr2_-1_155650320_155650541_ENSMUST00000152548_REVERSED|
"""index: 16482, intensity: 3150.0, mobility: 1.121"""	-0.539087	0.362053	0.985386	QMAEYKQHAEQSDHGEEESDPLPKVLMRCNFTHSSRRPPEGS	generic|tr_Q8BN74_Q8BN74_MOUSE__chr1_-1_13166879_13167094_ENSMUST00000147927__II_1043639_REVERSED	|generic|tr_Q8CAG7_Q8CAG7_MOUSE__II_1043637_REVERSED	|generic|tr_Q7TPU7_Q7TPU7_MOUSE__chr12_-1_100967989_100968279_ENSMUST00000068411_REVERSED	|generic|tr_E9PV80_E9PV80_MOUSE__chr12_-1_100967989_100968279_ENSMUST00000068411_REVERSED	|generic|sp_Q61026_NCOA2_MOUSE__chr12_-1_100967989_100968279_ENSMUST00000068411_REVERSED|
"""index: 21648, intensity: 4338.0, mobility: 0.926"""	-0.539202	0.362053	0.985475	GEAEWTVWPPRRPRW	generic|chr4_-1_149426159_149426359_ENSMUST00000103212_REVERSED|
"""index: 7218, intensity: 4825.0, mobility: 1.038"""	-0.539748	0.362291	0.985894	ERLVSKPIKALDEVYEKCVY	generic|tr_Q3TGK4_Q3TGK4_MOUSE__II_3474109_REVERSED	|generic|sp_Q9D1A0_PXL2C_MOUSE__II_3474109_REVERSED	|generic|II_3476880_TX=10090_REVERSED	|generic|tr_Q3UKU2_Q3UKU2_MOUSE_REVERSED	|generic|tr_A0A1Y7VJW5_A0A1Y7VJW5_MOUSE_REVERSED	|generic|tr_A0A1Y7VL91_A0A1Y7VL91_MOUSE_REVERSED|
"""index: 17368, intensity: 4526.0, mobility: 1.109"""	-0.539994	0.362443	0.986084	WRLWCPRRTEGKQYVKRQRSTGVKA	generic|IP_1033705_TX=10090_REVERSED|
"""index: 14275, intensity: 2969.0, mobility: 1.097"""	-0.540086	0.362682	0.986154	EYDEDEDEDEEDEMEDEEK	generic|tr_Q8C065_Q8C065_MOUSE__chrX_-1_102069063_102069293_ENSMUST00000119076_REVERSED|
"""index: 11749, intensity: 4864.0, mobility: 1.062"""	-0.54016	0.362747	0.98621	EDYVRNEIFQTNSLMLFDNFVNHLRCHTAKTEQILGDVQKKIEH	generic|sp_Q6PGL7_WASC2_MOUSE__chr6_1_116241510_116241626_ENSMUST00000203802_REVERSED	|generic|sp_Q6PGL7-2_WASC2_MOUSE__chr6_1_116241510_116241626_ENSMUST00000203802_REVERSED	|generic|tr_A0A0N4SV74_A0A0N4SV74_MOUSE__chr6_1_116241510_116241626_ENSMUST00000203802_REVERSED|
"""index: 22877, intensity: 9184.0, mobility: 1.347"""	-0.540389	0.362899	0.986385	YLDKHKRLSGPSTPTSIPSQKSKPTSLQSSSTGNASDAPSKSRRMPGP	generic|chrX_-1_143863551_143875914_ENSMUST00000112856_REVERSED	|generic|tr_Q9CXL6_Q9CXL6_MOUSE_REVERSED|
"""index: 3827, intensity: 3344.0, mobility: 0.916"""	-0.540408	0.363138	0.9864	QFNVGQVWMY	generic|IP_1128612_TX=10090_REVERSED|
"""index: 3252, intensity: 3196.0, mobility: 0.948"""	-0.540629	0.363203	0.986569	HYNSTQRSEVL	generic|sp_Q9JI38_PUS3_MOUSE__II_854819_REVERSED	|generic|tr_Q9D0F7_Q9D0F7_MOUSE_REVERSED|
"""index: 13060, intensity: 4020.0, mobility: 0.920"""	-0.541054	0.363441	0.986892	KYYSLGELLR	generic|sp_Q6ZQH8_NU188_MOUSE__chr2_1_30343834_30343878_ENSMUST00000133421__II_1012182_REVERSED	|generic|tr_F7BCN9_F7BCN9_MOUSE_REVERSED	|generic|tr_J3JSA4_J3JSA4_MOUSE_REVERSED	|generic|tr_A2AWI5_A2AWI5_MOUSE_REVERSED	|generic|tr_F2Z4A7_F2Z4A7_MOUSE_REVERSED|
"""index: 809, intensity: 3132.0, mobility: 0.774"""	-0.541073	0.363506	0.986907	YPASSGKT	generic|IP_843137_TX=10090_REVERSED|
"""index: 24342, intensity: 3736.0, mobility: 1.124"""	-0.541131	0.363723	0.986951	NVKKQSPLLASSYIQ	generic|tr_Q3UW28_Q3UW28_MOUSE__chr16_-1_57561676_57561726_ENSMUST00000232413_REVERSED|
"""index: 14207, intensity: 4908.0, mobility: 0.952"""	-0.54115	0.363723	0.986965	FEPMKPATCTECYHLLHLRLAGEDGPLLR	generic|sp_Q80TA9_EPG5_MOUSE__chr18_1_78032925_78033107_ENSMUST00000235433_REVERSED|
"""index: 25597, intensity: 2617.0, mobility: 1.364"""	-0.541565	0.363788	0.98728	LQVIDKSLRFRPTTRPLQHP	generic|IP_3484217_TX=10090_REVERSED|
"""index: 11768, intensity: 2715.0, mobility: 0.880"""	-0.541919	0.363831	0.987547	WKKRILYM	generic|IP_1014270_TX=10090_REVERSED|
"""index: 5190, intensity: 5356.0, mobility: 0.922"""	-0.542099	0.363831	0.987683	FLGPITATCQLQKQLSSAPFPQ	generic|IP_875451_TX=10090_REVERSED|
"""index: 5449, intensity: 4449.0, mobility: 1.016"""	-0.542265	0.363982	0.987808	LFSEQQSHVGSNPMFFNCSKVWKVNKLQKQVLSHLRDLGVF	generic|sp_B2RRE4_Z518B_MOUSE_REVERSED	|generic|tr_J3QPN0_J3QPN0_MOUSE_REVERSED|
"""index: 18312, intensity: 4383.0, mobility: 1.082"""	-0.542361	0.36422	0.98788	PKQFQFKFVQIGQLCLHKTKRGVCDDAH	generic|tr_A0A1Y7VKC5_A0A1Y7VKC5_MOUSE__II_3477149_REVERSED|
"""index: 22556, intensity: 7417.0, mobility: 1.334"""	-0.542389	0.364457	0.987901	RREPQPESLAVRMFGPYRK	generic|sp_Q99MR6_SRRT_MOUSE__chr5_-1_137302122_137302313_ENSMUST00000198526__II_928803_REVERSED	|generic|sp_Q99MR6-2_SRRT_MOUSE__chr5_-1_137302122_137302313_ENSMUST00000198526__II_928803_REVERSED	|generic|sp_Q99MR6-3_SRRT_MOUSE__chr5_-1_137302122_137302313_ENSMUST00000198526__II_928803_REVERSED	|generic|sp_Q99MR6-4_SRRT_MOUSE__chr5_-1_137302122_137302313_ENSMUST00000198526__II_928803_REVERSED|
"""index: 24934, intensity: 3776.0, mobility: 1.201"""	-0.542404	0.364608	0.987913	LVTVKWGGVCSEPASPCDLTLCRRHKSNKIEKQNR	generic|IP_991758_TX=10090_REVERSED|
"""index: 11191, intensity: 3115.0, mobility: 1.220"""	-0.542649	0.364846	0.988097	HEEERHVIPESSTVYES	generic|sp_Q70KF4_CMYA5_MOUSE_REVERSED	|generic|tr_E9QLJ0_E9QLJ0_MOUSE_REVERSED|
"""index: 18019, intensity: 2730.0, mobility: 1.080"""	-0.542671	0.365083	0.988113	IYFGSLQGVCPAPYKNKQKFNVN	generic|IP_1117717_TX=10090_REVERSED|
"""index: 18545, intensity: 5455.0, mobility: 1.146"""	-0.542689	0.365321	0.988126	VSSIVPFPGGDELFARWPFLAFAQPSWPDLPQ	generic|tr_A0A1W2P6T8_A0A1W2P6T8_MOUSE__II_3464912_REVERSED	|generic|sp_Q0VG85_CC162_MOUSE__II_3464912_REVERSED	|generic|sp_Q0VG85-6_CC162_MOUSE__II_3464912_REVERSED|
"""index: 10937, intensity: 4386.0, mobility: 0.944"""	-0.542731	0.365449	0.988158	LCMPQLESVLISKYMNGNDVDL	generic|II_1012818_TX=10090_REVERSED|
"""index: 19889, intensity: 3756.0, mobility: 1.145"""	-0.542867	0.365449	0.98826	RWMLTQHVTPRLHFVHNSVALNHELRFPELVVGDRVPFTLRL	generic|sp_Q6P1E1_ZMIZ1_MOUSE__chr14_1_25656915_25656998_ENSMUST00000162546_REVERSED	|generic|sp_Q6P1E1-2_ZMIZ1_MOUSE__chr14_1_25656915_25656998_ENSMUST00000162546_REVERSED|
"""index: 14213, intensity: 3613.0, mobility: 1.087"""	-0.543141	0.365599	0.988465	HRYLTLVMFGSAYLMLGLLLIDPSSVLAAYLIDSTPDHRVA	generic|tr_Q8R294_Q8R294_MOUSE_REVERSED	|generic|tr_A4FUQ2_A4FUQ2_MOUSE_REVERSED|
"""index: 8179, intensity: 4984.0, mobility: 1.088"""	-0.543202	0.365836	0.98851	RCKKQSYLYNQFMYATRFVMCYYLFMLYVIRSISLSLYSFC	generic|IP_1051815_TX=10090_REVERSED|
"""index: 14874, intensity: 3304.0, mobility: 1.012"""	-0.543286	0.366074	0.988573	IDLSLGGDEAHEEDIEAAKLEEEPV	generic|sp_Q5DTH5_TSH1_MOUSE__II_1052096_REVERSED|
"""index: 11009, intensity: 5264.0, mobility: 1.055"""	-0.543428	0.366311	0.988679	QLSSMRDPDSPHPPCRPKPLAQVGLEPRAWP	generic|IP_953070_TX=10090_REVERSED|
"""index: 16911, intensity: 3993.0, mobility: 1.023"""	-0.543693	0.366548	0.988877	RSVSPDFNAMLPAIYQTATLMRHVVEGTYIFG	generic|tr_B1AY86_B1AY86_MOUSE_REVERSED	|generic|sp_Q9DC11_PXDC2_MOUSE_REVERSED	|generic|tr_B1AY85_B1AY85_MOUSE_REVERSED|
"""index: 19040, intensity: 3472.0, mobility: 1.078"""	-0.543728	0.366785	0.988902	TATLPWCLVRSTISPKLSSNIH	generic|IP_1057963_TX=10090_REVERSED|
"""index: 16871, intensity: 4074.0, mobility: 0.904"""	-0.543833	0.367023	0.988981	LLNGMVTVIY	generic|tr_Q8VGN1_Q8VGN1_MOUSE_REVERSED	|generic|tr_A2AVK5_A2AVK5_MOUSE_REVERSED|
"""index: 6019, intensity: 2947.0, mobility: 0.952"""	-0.544064	0.36726	0.989152	HSSSARLVEWM	generic|IP_936547_TX=10090_REVERSED|
"""index: 21228, intensity: 6352.0, mobility: 1.140"""	-0.544154	0.367497	0.989219	LILETVTREGLSRAARMARIRGEEEVLQCHVLTVL	generic|tr_Q3UT88_Q3UT88_MOUSE_REVERSED	|generic|sp_Q4VGL6_RC3H1_MOUSE_REVERSED	|generic|tr_H7BX02_H7BX02_MOUSE_REVERSED	|generic|tr_A0A668KLW6_A0A668KLW6_MOUSE_REVERSED|
"""index: 11954, intensity: 2768.0, mobility: 1.149"""	-0.544236	0.367734	0.98928	TSPDMDSVDHLRSTQPLYASDMYQRQLWPMEEHE	generic|tr_F6T4B0_F6T4B0_MOUSE__II_1085301_REVERSED	|generic|sp_Q6NXY1_TBC31_MOUSE_REVERSED|
"""index: 24517, intensity: 29023.0, mobility: 1.100"""	-0.544394	0.367972	0.989397	GNVKASDLSLYNYRSFDRELKLKYLLEESAGSLL	generic|sp_P46735_MYO1B_MOUSE__chr1_-1_51863315_51863419_ENSMUST00000151525_REVERSED	|generic|sp_P46735-2_MYO1B_MOUSE__chr1_-1_51863315_51863419_ENSMUST00000151525_REVERSED	|generic|tr_Q91ZI6_Q91ZI6_MOUSE_REVERSED	|generic|tr_D3YV80_D3YV80_MOUSE__chr1_-1_51863315_51863419_ENSMUST00000151525_REVERSED	|generic|tr_E9QNH6_E9QNH6_MOUSE__chr1_-1_51863315_51863419_ENSMUST00000151525_REVERSED	|generic|tr_Q7TQD7_Q7TQD7_MOUSE__chr1_-1_51863315_51863419_ENSMUST00000151525_REVERSED	|generic|tr_Q3TTZ3_Q3TTZ3_MOUSE__chr1_-1_51863315_51863419_ENSMUST00000151525_REVERSED	|generic|tr_E9Q580_E9Q580_MOUSE__chr1_-1_51863315_51863419_ENSMUST00000151525_REVERSED|
"""index: 6233, intensity: 11106.0, mobility: 1.066"""	-0.544395	0.368209	0.989397	LSEDTKMRNWGFYRQCFERIKDVD	generic|tr_E9QM61_E9QM61_MOUSE__chr1_1_44180909_44181082_ENSMUST00000131177__II_1040113_REVERSED	|generic|tr_Q3TPQ3_Q3TPQ3_MOUSE__chr1_1_44175841_44175987_ENSMUST00000131177_REVERSED	|generic|tr_Q3TUN4_Q3TUN4_MOUSE__chr1_1_44175841_44175987_ENSMUST00000131177_REVERSED	|generic|tr_Q3UV64_Q3UV64_MOUSE__chr1_1_44175841_44175987_ENSMUST00000131177_REVERSED	|generic|tr_B2RUC3_B2RUC3_MOUSE__chr1_1_44175841_44175987_ENSMUST00000131177_REVERSED|
"""index: 18848, intensity: 2654.0, mobility: 0.885"""	-0.544395	0.368271	0.989397	GSCCAERRGHMYMWLAMMVPSSSMFPTWSL	generic|IP_838546_TX=10090_REVERSED|
"""index: 12313, intensity: 3526.0, mobility: 1.126"""	-0.544586	0.368508	0.989539	ASRYTKNFLTYVLPN	generic|sp_P35363_5HT2A_MOUSE_REVERSED|
"""index: 3584, intensity: 2599.0, mobility: 0.909"""	-0.544646	0.368546	0.989583	DYIVGPYPFCT	generic|IP_912287_TX=10090_REVERSED|
"""index: 6205, intensity: 4521.0, mobility: 0.880"""	-0.544904	0.368546	0.989773	VDRLMCAPLADMTNRKGSFMPGLIVQI	generic|II_1123125_TX=10090_REVERSED|
"""index: 24774, intensity: 3715.0, mobility: 1.143"""	-0.545247	0.368695	0.990025	EKMGKFIVTNHLPKVVSLINMPNRELVEKMGEIYELIK	generic|tr_Q8BII3_Q8BII3_MOUSE_REVERSED|
"""index: 6119, intensity: 3041.0, mobility: 0.836"""	-0.545341	0.368932	0.990094	TMVFEGQPL	generic|IP_850728_TX=10090_REVERSED|
"""index: 1254, intensity: 4824.0, mobility: 0.942"""	-0.545432	0.369169	0.990161	WGPHLQDMCPF	generic|IP_877432_TX=10090_REVERSED|
"""index: 22943, intensity: 26695.0, mobility: 1.302"""	-0.54545	0.369231	0.990174	KYFEAQDGALKAERIRASFKQMEPMHHHIKAAERQGKVILPFV	generic|tr_Q3UTE7_Q3UTE7_MOUSE__chr14_1_54368350_54368451_ENSMUST00000228719_REVERSED|
"""index: 11549, intensity: 3908.0, mobility: 1.061"""	-0.545806	0.369467	0.990435	STYSYGPPLAPNLFTQQTTHHTQTQNQQPQ	generic|tr_A0A0H2UH17_A0A0H2UH17_MOUSE__chr3_-1_90020893_90021060_ENSMUST00000196568__II_979012_REVERSED	|generic|tr_Q8BJ53_Q8BJ53_MOUSE__chr3_-1_90020893_90021060_ENSMUST00000196568__II_979012_REVERSED	|generic|tr_Q3TSB0_Q3TSB0_MOUSE__chr3_-1_90017111_90017272_ENSMUST00000199612__II_979043_REVERSED	|generic|tr_A0A0G2JFN7_A0A0G2JFN7_MOUSE__chr3_-1_90020893_90021060_ENSMUST00000196568__II_979038_REVERSED	|generic|tr_A0A0G2JDV6_A0A0G2JDV6_MOUSE__chr3_-1_90020893_90021060_ENSMUST00000196568__II_979012_REVERSED	|generic|sp_Q80X50_UBP2L_MOUSE__chr3_-1_90020893_90021060_ENSMUST00000196568__II_979012_REVERSED	|generic|sp_Q80X50-2_UBP2L_MOUSE__chr3_-1_90020893_90021060_ENSMUST00000196568__II_979012_REVERSED	|generic|sp_Q80X50-3_UBP2L_MOUSE__chr3_-1_90020893_90021060_ENSMUST00000196568__II_979012_REVERSED	|generic|sp_Q80X50-4_UBP2L_MOUSE__chr3_-1_90020893_90021060_ENSMUST00000196568__II_979012_REVERSED	|generic|sp_Q80X50-5_UBP2L_MOUSE__chr3_-1_90020893_90021060_ENSMUST00000196568__II_979012_REVERSED	|generic|tr_Q80U73_Q80U73_MOUSE__chr3_-1_90020893_90021060_ENSMUST00000196568__II_979038_REVERSED	|generic|tr_Q8BZ69_Q8BZ69_MOUSE_REVERSED|
"""index: 13477, intensity: 4026.0, mobility: 0.979"""	-0.545807	0.369704	0.990436	FPQKQKPTLDWDDVPWPEPIKVKVEV	generic|IP_901347_TX=10090_REVERSED|
"""index: 13731, intensity: 10394.0, mobility: 0.920"""	-0.545864	0.369853	0.990477	CERELNSCTHKVHMANYSTHTYDNEDSYDPGL	generic|sp_Q9D4C9_CLVS1_MOUSE_REVERSED	|generic|sp_Q9D4C9-3_CLVS1_MOUSE_REVERSED|
"""index: 9756, intensity: 4900.0, mobility: 0.927"""	-0.546029	0.37009	0.990598	RITSIWHFPLLCSLSTETSRLRSNPNL	generic|IP_1149205_TX=10090_REVERSED|
"""index: 4600, intensity: 3206.0, mobility: 0.825"""	-0.54606	0.370327	0.990621	FASTLFVGTRAVWKSS	generic|tr_Q54AA6_Q54AA6_MOUSE__chr15_-1_76504662_76504703_ENSMUST00000161499__II_1083759_REVERSED	|generic|II_1083762_TX=10090_REVERSED|
"""index: 25124, intensity: 3105.0, mobility: 1.100"""	-0.546133	0.370388	0.990674	QLTAPSWDLGLTQPSQSFLEKVKIVLRQLGAVAAEL	generic|tr_A2AP89_A2AP89_MOUSE_REVERSED|
"""index: 20153, intensity: 3904.0, mobility: 1.032"""	-0.546196	0.370624	0.99072	NRLKPVKYNISL	generic|IP_977184_TX=10090_REVERSED|
"""index: 2977, intensity: 3888.0, mobility: 0.863"""	-0.546284	0.370686	0.990784	RSVLPVCLVP	generic|chr18_1_10800154_10800252_ENSMUST00000052838_REVERSED|
"""index: 17951, intensity: 2655.0, mobility: 0.959"""	-0.546563	0.370834	0.990987	VGHRFPSICIH	generic|IP_1035242_TX=10090_REVERSED|
"""index: 10990, intensity: 2890.0, mobility: 0.978"""	-0.546802	0.370869	0.991161	ENADWPNFAVGHVPELLRTSSLLEY	generic|sp_Q6ZPG2_WDR90_MOUSE__II_1068938_REVERSED	|generic|tr_H7BX49_H7BX49_MOUSE__II_1068938_REVERSED	|generic|sp_Q6ZPG2-2_WDR90_MOUSE_REVERSED|
"""index: 9193, intensity: 27415.0, mobility: 0.989"""	-0.547112	0.370869	0.991385	QLGPHAEGASDSCSARWWTGGICHRR	generic|IP_862411_TX=10090_REVERSED|
"""index: 7550, intensity: 160803.0, mobility: 1.116"""	-0.547308	0.371105	0.991527	KIVEKFIMDEQQLRKQEVQRRGSEEAERMRRQREALMA	generic|sp_Q8BRC6_CFA91_MOUSE_REVERSED|
"""index: 14335, intensity: 2607.0, mobility: 1.013"""	-0.547368	0.371341	0.99157	WGTPVLLAKPMQT	generic|IP_3480107_TX=10090_REVERSED|
"""index: 13653, intensity: 3273.0, mobility: 1.129"""	-0.547441	0.371577	0.991623	SNKNTKNQRSKVQETWLTPYRSAIDEEDGQPQTELAPAAADDAKGAGER	generic|sp_Q8CD91_SMOC2_MOUSE_REVERSED	|generic|tr_Q3TVR8_Q3TVR8_MOUSE_REVERSED|
"""index: 21238, intensity: 2794.0, mobility: 0.953"""	-0.547493	0.371813	0.99166	VARLLTTVQLVSTHLMS	generic|chr5_-1_100092788_100092983_ENSMUST00000063192_REVERSED|
"""index: 13032, intensity: 5203.0, mobility: 0.919"""	-0.547641	0.372049	0.991767	TLITLNLMFER	generic|II_916305_TX=10090_REVERSED	|generic|IP_916296_TX=10090_REVERSED|
"""index: 13715, intensity: 3617.0, mobility: 1.088"""	-0.547783	0.372285	0.99187	YMLMLLLQKESQR	generic|chrX_1_101562146_101562857_ENSMUST00000118878__IP_831672_TX=10090_REVERSED|
"""index: 19713, intensity: 6651.0, mobility: 1.173"""	-0.547798	0.372521	0.99188	VEDKLMEEHIGFHAYSDFYYDKSTMDEANPKESSEAQGCSVEELPP	generic|sp_Q9JIF0_ANM1_MOUSE_REVERSED|
"""index: 18499, intensity: 3628.0, mobility: 1.069"""	-0.548111	0.372669	0.992105	YTVEVVLKAFQFV	generic|II_1013190_TX=10090_REVERSED|
"""index: 2917, intensity: 2799.0, mobility: 0.935"""	-0.548281	0.372729	0.992227	LPGGPLSMWMPT	generic|IP_888314_TX=10090_REVERSED|
"""index: 10267, intensity: 3411.0, mobility: 0.824"""	-0.548539	0.372913	0.992412	RCIDEIEDMGRQFSIVIYSS	generic|IP_1132381_TX=10090_REVERSED|
"""index: 5813, intensity: 3964.0, mobility: 0.894"""	-0.548871	0.372913	0.992649	FAQTGMLHIPAHGLKTTHRAPKETPEP	generic|IP_918074_TX=10090_REVERSED|
"""index: 20111, intensity: 3685.0, mobility: 1.006"""	-0.548888	0.372913	0.992661	FELVKPGDKTLM	generic|sp_Q64737_PUR2_MOUSE__chr16_-1_91633871_91634080_ENSMUST00000156713__II_3486348_REVERSED	|generic|tr_Q3UJP8_Q3UJP8_MOUSE__chr16_-1_91621557_91621721_ENSMUST00000232643__II_3486348_REVERSED	|generic|sp_Q64737-2_PUR2_MOUSE__chr16_-1_91633871_91634080_ENSMUST00000156713_REVERSED	|generic|tr_D6RCG1_D6RCG1_MOUSE_REVERSED|
"""index: 8632, intensity: 27909.0, mobility: 0.827"""	-0.548907	0.372913	0.992674	VSNTNEQSISQTPKQL	generic|tr_F7AYW2_F7AYW2_MOUSE__chr2_1_32230653_32230742_ENSMUST00000036691__II_1011553_REVERSED	|generic|sp_Q7TPM1_PRC2B_MOUSE_REVERSED	|generic|tr_F8WHT3_F8WHT3_MOUSE__chr2_1_32230653_32230742_ENSMUST00000036691_REVERSED|
"""index: 21827, intensity: 4330.0, mobility: 0.901"""	-0.549246	0.372913	0.992916	HQCSHHSQQM	generic|chr5_1_35021154_35021186_ENSMUST00000030984_REVERSED|
"""index: 9053, intensity: 3392.0, mobility: 0.884"""	-0.549582	0.372913	0.993155	LSSPSQTMVIDGCTGSVWF	generic|tr_A0A0G2JE47_A0A0G2JE47_MOUSE_REVERSED	|generic|tr_A0A0G2JFN8_A0A0G2JFN8_MOUSE_REVERSED|
"""index: 24545, intensity: 3385.0, mobility: 1.176"""	-0.550074	0.373148	0.993503	QWAASPVGGSCRDPAARR	generic|sp_Q6ZPG2_WDR90_MOUSE__II_1068938_REVERSED	|generic|tr_H7BX49_H7BX49_MOUSE__II_1068938_REVERSED	|generic|II_1068912_TX=10090_REVERSED|
"""index: 22657, intensity: 11250.0, mobility: 0.870"""	-0.550195	0.373208	0.993589	YLLRSTKLPSPICSALL	generic|tr_Q3UDV9_Q3UDV9_MOUSE_REVERSED|
"""index: 8542, intensity: 4838.0, mobility: 0.895"""	-0.550942	0.373239	0.994114	RSMWQLTLNHHRTERSN	generic|IP_3472403_TX=10090_REVERSED|
"""index: 10905, intensity: 3865.0, mobility: 1.156"""	-0.550968	0.373239	0.994132	SADWVVVTHDFSGTIIRDGSTDFSLSIIEAL	generic|tr_D3Z7A5_D3Z7A5_MOUSE__II_1032689_REVERSED	|generic|tr_Q9D4T2_Q9D4T2_MOUSE__II_1032689_REVERSED|
"""index: 925, intensity: 2857.0, mobility: 0.870"""	-0.551383	0.373387	0.994423	HCHEIKVRFVVDCVFWMLFLLM	generic|IP_1149740_TX=10090_REVERSED|
"""index: 22791, intensity: 15592.0, mobility: 0.862"""	-0.551574	0.373565	0.994556	MLKKQTVENVTSGLLE	generic|sp_P0DM40_FR1L5_MOUSE__II_1051101_REVERSED	|generic|tr_M1JB08_M1JB08_MOUSE_REVERSED	|generic|tr_M1INE8_M1INE8_MOUSE_REVERSED|
"""index: 16889, intensity: 8649.0, mobility: 0.968"""	-0.551616	0.373565	0.994585	KSMDPVPSHTKPAMPPRSDPHIPQQNSGNSMNMNL	generic|II_931231_TX=10090_REVERSED	|generic|sp_Q9CYA6_ZCHC8_MOUSE__chr5_-1_123716980_123717051_ENSMUST00000198826_REVERSED	|generic|tr_Q3TKH5_Q3TKH5_MOUSE__chr5_-1_123716980_123717051_ENSMUST00000198826_REVERSED|
"""index: 20369, intensity: 3082.0, mobility: 1.046"""	-0.551659	0.373565	0.994616	RSKRCSASTVALAR	generic|IP_1034311_TX=10090_REVERSED	|generic|IP_1034309_TX=10090_REVERSED|
"""index: 23523, intensity: 4594.0, mobility: 1.146"""	-0.552167	0.373799	0.994969	EAWPLVRFTSLEPMLVIDSNFCTARIHNVENDKPNPMLE	generic|II_1042843_TX=10090_REVERSED	|generic|sp_Q8CIX8_LGSN_MOUSE_REVERSED|
"""index: 10286, intensity: 11819.0, mobility: 1.049"""	-0.552256	0.374033	0.99503	THVCSLVNRVPKLHQGSLLQPWELYVGCMR	generic|IP_1004558_TX=10090_REVERSED|
"""index: 14464, intensity: 3860.0, mobility: 1.056"""	-0.552256	0.374268	0.995031	EAFTKELSLLSESVELGERRGCLGPQKHS	generic|sp_Q6ZPI0_JADE1_MOUSE__chr3_1_41591806_41591844_ENSMUST00000195322_REVERSED|
"""index: 24866, intensity: 4266.0, mobility: 1.174"""	-0.552267	0.374502	0.995038	RSIDSLSPGARLSAISGVE	generic|tr_A0A1B0GR85_A0A1B0GR85_MOUSE_REVERSED|
"""index: 6911, intensity: 4985.0, mobility: 1.040"""	-0.552335	0.374649	0.995086	WADLLGLVLHPTPVFPDPMNFATYRS	generic|sp_Q6NZQ4_PAXI1_MOUSE_REVERSED|
"""index: 5195, intensity: 6218.0, mobility: 1.066"""	-0.552414	0.374883	0.99514	NRFKKLMEEKKK	generic|sp_Q7TNV0_DEK_MOUSE__II_3443529_REVERSED	|generic|tr_Q9CVL7_Q9CVL7_MOUSE__II_3443529_REVERSED	|generic|tr_E9Q8Y1_E9Q8Y1_MOUSE_REVERSED	|generic|tr_D3YVJ6_D3YVJ6_MOUSE_REVERSED	|generic|tr_Q3U4W4_Q3U4W4_MOUSE_REVERSED|
"""index: 10012, intensity: 4376.0, mobility: 0.985"""	-0.552449	0.375117	0.995164	EADVKVVAYYPLNVFVPANDNQDEVTVKVV	generic|tr_Q9QXA3_Q9QXA3_MOUSE_REVERSED	|generic|tr_A0A1L1SQU7_A0A1L1SQU7_MOUSE_REVERSED	|generic|tr_A0A087WRT4_A0A087WRT4_MOUSE_REVERSED	|generic|tr_F2Z4A3_F2Z4A3_MOUSE_REVERSED|
"""index: 16773, intensity: 3832.0, mobility: 1.094"""	-0.552477	0.375351	0.995184	CLMSSLAMLWGIGYGWAPYTYVNNYK	generic|sp_P31650_S6A11_MOUSE_REVERSED	|generic|tr_Q8BKG0_Q8BKG0_MOUSE_REVERSED|
"""index: 24266, intensity: 5712.0, mobility: 1.043"""	-0.5525	0.37541	0.9952	ADKRNKEAMIEYQSRMESLIKAL	generic|sp_P19001_K1C19_MOUSE_REVERSED|
"""index: 5528, intensity: 3163.0, mobility: 1.124"""	-0.552716	0.375644	0.99535	PAAAAPASPAS	generic|sp_Q673U1_HS3S2_MOUSE_REVERSED	|generic|sp_Q673U1-2_HS3S2_MOUSE_REVERSED|
"""index: 16846, intensity: 14330.0, mobility: 0.840"""	-0.552724	0.37579	0.995355	RLVDAPSLM	generic|IP_3476584_TX=10090_REVERSED|
"""index: 17884, intensity: 45553.0, mobility: 1.015"""	-0.552974	0.376024	0.995527	QWLLGLVLHPKG	generic|tr_A0A1C7CYV0_A0A1C7CYV0_MOUSE__II_832884_REVERSED	|generic|tr_Q3UJG9_Q3UJG9_MOUSE__II_832884_REVERSED	|generic|sp_Q99K51_PLST_MOUSE__II_832884_REVERSED	|generic|tr_B1AX58_B1AX58_MOUSE_REVERSED	|generic|sp_Q3V0K9_PLSI_MOUSE_REVERSED	|generic|tr_Q3UKB1_Q3UKB1_MOUSE_REVERSED|
"""index: 8255, intensity: 7212.0, mobility: 0.919"""	-0.55301	0.376228	0.995552	EQQIGCVFIKSTHGSTLISMHAV	generic|tr_A0A0J9YV71_A0A0J9YV71_MOUSE__II_939292_REVERSED	|generic|sp_Q14AW5_NSUN7_MOUSE__II_939292_REVERSED	|generic|sp_Q14AW5-2_NSUN7_MOUSE__II_939292_REVERSED	|generic|sp_Q14AW5-3_NSUN7_MOUSE__II_939292_REVERSED	|generic|sp_Q14AW5-4_NSUN7_MOUSE__II_939292_REVERSED	|generic|tr_E9QPI2_E9QPI2_MOUSE__II_939292_REVERSED|
"""index: 2493, intensity: 4136.0, mobility: 0.940"""	-0.553128	0.376228	0.995633	FATTERIEKEA	generic|IP_3501661_TX=10090_REVERSED|
"""index: 13914, intensity: 3194.0, mobility: 0.951"""	-0.553628	0.376462	0.995978	EPASPITTGGSRLSFSSLTLLCSWA	generic|IP_906221_TX=10090_REVERSED|
"""index: 23455, intensity: 3412.0, mobility: 1.067"""	-0.553793	0.37649	0.996091	HRFPIGSAMKSII	generic|IP_833166_TX=10090_REVERSED|
"""index: 17443, intensity: 2656.0, mobility: 1.092"""	-0.553826	0.37649	0.996113	EMKEQNEHIMRNL	generic|tr_F6QNN0_F6QNN0_MOUSE__II_963547_REVERSED	|generic|tr_J3QNE4_J3QNE4_MOUSE_REVERSED|
"""index: 1701, intensity: 2690.0, mobility: 0.981"""	-0.554282	0.376724	0.996425	DDLLIPYHPPWLGHSSVAGGETQVA	generic|tr_Q8BM36_Q8BM36_MOUSE__IP_1061534_REVERSED|
"""index: 12418, intensity: 3518.0, mobility: 0.938"""	-0.55438	0.376781	0.996492	MFLLKLYYN	generic|IP_867345_TX=10090_REVERSED|
"""index: 22227, intensity: 7387.0, mobility: 1.165"""	-0.55487	0.377015	0.996826	EFPVTPLIPKGVTSVCMPNKELTIERMPKFMVRDRLLNGVNNVR	generic|IP_1022692_TX=10090_REVERSED|
"""index: 23078, intensity: 5615.0, mobility: 1.152"""	-0.554901	0.377072	0.996846	EQSLQCIWINDSVVALTDRLFMLLKEEWEKLSLSEETHE	generic|tr_D3Z624_D3Z624_MOUSE__II_1083847_REVERSED	|generic|tr_E0CZ22_E0CZ22_MOUSE__chr15_1_76447181_76447369_ENSMUST00000160986__II_1083849_REVERSED	|generic|II_1083810_TX=10090_REVERSED	|generic|tr_Q80T84_Q80T84_MOUSE_REVERSED|
"""index: 5799, intensity: 3707.0, mobility: 0.858"""	-0.555294	0.377306	0.997113	EPPPFWSRL	generic|IP_973278_TX=10090_REVERSED|
"""index: 2881, intensity: 4876.0, mobility: 0.821"""	-0.555429	0.377508	0.997204	TVAVSEMKLEPSLQFLHN	generic|sp_Q9QY40_PLXB3_MOUSE__chrX_1_73766501_73766539_ENSMUST00000149478__II_834409_REVERSED	|generic|II_834416_TX=10090_REVERSED|
"""index: 6655, intensity: 3625.0, mobility: 0.919"""	-0.555575	0.377508	0.997303	CLKRKMMLSKFWFDGLEYL	generic|IP_919123_TX=10090_REVERSED|
"""index: 6078, intensity: 3812.0, mobility: 0.974"""	-0.555944	0.377741	0.997552	PVACMESKALERTKSRDAETSAREAD	generic|tr_Q3V075_Q3V075_MOUSE__II_957376_REVERSED	|generic|tr_Z4YKC4_Z4YKC4_MOUSE__II_957367_REVERSED	|generic|tr_A0A0N4SVL0_A0A0N4SVL0_MOUSE__II_957367_REVERSED	|generic|tr_A0A0R4J112_A0A0R4J112_MOUSE__II_957367_REVERSED	|generic|tr_A2AMI7_A2AMI7_MOUSE__II_957367_REVERSED	|generic|tr_A2AMI2_A2AMI2_MOUSE__II_957367_REVERSED	|generic|II_957362_TX=10090_REVERSED	|generic|sp_Q80XI3_IF4G3_MOUSE_REVERSED	|generic|sp_Q80XI3-2_IF4G3_MOUSE_REVERSED	|generic|sp_Q80XI3-3_IF4G3_MOUSE_REVERSED	|generic|sp_Q80XI3-4_IF4G3_MOUSE_REVERSED	|generic|tr_Q6DI78_Q6DI78_MOUSE_REVERSED|
"""index: 2443, intensity: 2894.0, mobility: 0.870"""	-0.555993	0.377767	0.997585	MLSLGCIGFY	generic|tr_Q05BF8_Q05BF8_MOUSE_REVERSED	|generic|tr_A0A494BA07_A0A494BA07_MOUSE__chr18_-1_46280676_46280768_ENSMUST00000236205_REVERSED	|generic|chr18_-1_46241520_46245761_ENSMUST00000236368_REVERSED	|generic|tr_B2RU91_B2RU91_MOUSE__chr18_-1_46280676_46280768_ENSMUST00000236205_REVERSED	|generic|sp_Q8BUY9_PGTB1_MOUSE__chr18_-1_46280676_46280768_ENSMUST00000236205_REVERSED|
"""index: 9765, intensity: 3188.0, mobility: 0.935"""	-0.556072	0.377767	0.997638	LNSCTFSHFQKMPKRRNAETRSWHSHHLR	generic|IP_1053011_TX=10090_REVERSED	|generic|IP_1053001_TX=10090_REVERSED|
"""index: 878, intensity: 2918.0, mobility: 0.785"""	-0.556244	0.378	0.997753	TMSKKPSESKIPQT	generic|sp_F8VPN2_TEX15_MOUSE__chr5_-1_121525207_121525236_ENSMUST00000031410__II_864881_REVERSED	|generic|sp_F8VPN2-2_TEX15_MOUSE__chr5_-1_121525207_121525236_ENSMUST00000031410__II_864881_REVERSED|
"""index: 20858, intensity: 5853.0, mobility: 1.136"""	-0.556274	0.378057	0.997774	DKRARGPEPKAETTGADEQTPAPAEEQRPGGDPVQAAAASATTPDPSPE	generic|tr_E9QMI9_E9QMI9_MOUSE__chr6_-1_120002189_120002227_ENSMUST00000159397__II_1106821_REVERSED	|generic|tr_E9QM73_E9QM73_MOUSE__chr6_-1_120002189_120002227_ENSMUST00000159397__II_1106824_REVERSED	|generic|tr_E9Q6Q2_E9Q6Q2_MOUSE__chr6_-1_120002189_120002227_ENSMUST00000159397_REVERSED	|generic|tr_E9QJQ9_E9QJQ9_MOUSE__chr6_-1_120002189_120002227_ENSMUST00000159397_REVERSED	|generic|tr_E9QMI8_E9QMI8_MOUSE__chr6_-1_120002189_120002227_ENSMUST00000159397_REVERSED	|generic|tr_E0CYT1_E0CYT1_MOUSE__chr6_-1_120002189_120002227_ENSMUST00000159397_REVERSED	|generic|tr_E0CZE3_E0CZE3_MOUSE__chr6_-1_120002189_120002227_ENSMUST00000159397_REVERSED|
"""index: 4939, intensity: 14917.0, mobility: 1.043"""	-0.556426	0.378196	0.997876	MWWCESVRNSAFFRWGSHSTPSSHFTLFHWIRKTAKEQSVLTELSRSTQS	generic|IP_897296_TX=10090_REVERSED|
"""index: 16574, intensity: 4392.0, mobility: 0.947"""	-0.556504	0.378196	0.997928	HHRKESACFPAEDMKNLFELSKEFFFETNIVV	generic|IP_967585_TX=10090_REVERSED|
"""index: 22566, intensity: 13130.0, mobility: 1.272"""	-0.556659	0.378196	0.998032	AVREWLSGRISPFKYIVYAPVLIMSSLAIGWGVWNAWP	generic|tr_Q6NZB4_Q6NZB4_MOUSE_REVERSED|
"""index: 20018, intensity: 2990.0, mobility: 1.085"""	-0.556663	0.378196	0.998035	QSPTCSPCSAPAIIGPLITPSTGPSSAT	generic|chr14_-1_55720307_55720435_ENSMUST00000227061_REVERSED|
"""index: 14683, intensity: 4005.0, mobility: 1.034"""	-0.557338	0.378429	0.998485	WLRGGAGLGKMLESYFSSLGGIS	generic|sp_Q9JI39_ABCBA_MOUSE_REVERSED|
"""index: 23707, intensity: 6918.0, mobility: 1.011"""	-0.557448	0.378661	0.998559	MRLIGVVLGFMLGWFAGPENVRK	generic|sp_Q8VDT1_SC5A9_MOUSE__II_958260_REVERSED|
"""index: 8021, intensity: 5135.0, mobility: 0.944"""	-0.557481	0.378805	0.998581	QMKTCASPDFF	generic|IP_946492_TX=10090_REVERSED|
"""index: 19806, intensity: 9186.0, mobility: 0.830"""	-0.557556	0.379038	0.99863	PCRFWPSPPTWW	generic|chr5_1_57720408_57720476_ENSMUST00000191837_REVERSED|
"""index: 23205, intensity: 3434.0, mobility: 1.367"""	-0.557657	0.379182	0.998698	ICMRRLDALPLRSNQWIRLFS	generic|chrX_1_77643482_77643628_ENSMUST00000133893_REVERSED|
"""index: 9943, intensity: 3556.0, mobility: 1.082"""	-0.55788	0.379414	0.998846	EPEIYDQFEKMFKRELDRMEEPPIKMKDIHERLVSAWKQ	generic|tr_A0A1D5RMC1_A0A1D5RMC1_MOUSE__chr8_-1_104428042_104428170_ENSMUST00000212654__II_3453522_REVERSED	|generic|II_3454722_TX=10090_REVERSED	|generic|sp_Q6PDL0_DC1L2_MOUSE__chr8_-1_104428042_104428170_ENSMUST00000212654_REVERSED	|generic|tr_A0A1D5RM94_A0A1D5RM94_MOUSE__chr8_-1_104428042_104428170_ENSMUST00000212654_REVERSED|
"""index: 13472, intensity: 4822.0, mobility: 0.932"""	-0.55792	0.379471	0.998872	GEWVMAVVPGSNMYKVLGPFFPRDKLDIYHQKL	generic|tr_E9PZF0_E9PZF0_MOUSE__IP_3454211_REVERSED	|generic|tr_B0LAA8_B0LAA8_MOUSE__IP_3454211_REVERSED	|generic|tr_Q5NC82_Q5NC82_MOUSE__IP_3454211_REVERSED	|generic|IP_3468391_TX=10090_REVERSED	|generic|tr_Q8R4B4_Q8R4B4_MOUSE_REVERSED|
"""index: 5390, intensity: 2968.0, mobility: 0.846"""	-0.558047	0.379703	0.998956	TSSRRRTKGQVMR	generic|tr_E9PUF8_E9PUF8_MOUSE_REVERSED	|generic|sp_Q8R367_RERG_MOUSE_REVERSED|
"""index: 11491, intensity: 5170.0, mobility: 0.991"""	-0.558053	0.379726	0.99896	STRLIAERNLDLPGVRYQQEIRQCLLEGALSP	generic|tr_F6TMZ3_F6TMZ3_MOUSE__II_941125_REVERSED	|generic|tr_Q3TND6_Q3TND6_MOUSE_REVERSED	|generic|sp_O54782_MA2B2_MOUSE_REVERSED|
"""index: 11484, intensity: 3698.0, mobility: 0.928"""	-0.558422	0.379726	0.999204	FPGLFYTTTNINHGNKFH	generic|IP_985282_TX=10090_REVERSED|
"""index: 8508, intensity: 26268.0, mobility: 1.029"""	-0.558786	0.37987	0.999444	EPTDGAEVAEGEERRSLLPK	generic|sp_Q6PB44_PTN23_MOUSE__chr9_-1_110386241_110386345_ENSMUST00000200278_REVERSED	|generic|sp_Q6PB44-2_PTN23_MOUSE__chr9_-1_110386241_110386345_ENSMUST00000200278_REVERSED|
"""index: 2913, intensity: 2798.0, mobility: 0.932"""	-0.558905	0.380102	0.999522	EVNPIMVGGVMTG	generic|tr_J3QNE8_J3QNE8_MOUSE__II_1122485_REVERSED	|generic|sp_Q5I012_S38AA_MOUSE__II_1122485_REVERSED	|generic|sp_Q5I012-2_S38AA_MOUSE__II_1122485_REVERSED	|generic|sp_Q5I012-3_S38AA_MOUSE__II_1122485_REVERSED	|generic|sp_Q5I012-4_S38AA_MOUSE__II_1122485_REVERSED	|generic|sp_Q5I012-5_S38AA_MOUSE__II_1122485_REVERSED	|generic|sp_Q5I012-6_S38AA_MOUSE__II_1122485_REVERSED|
"""index: 26424, intensity: 9131.0, mobility: 1.016"""	-0.559036	0.380334	0.999608	TRILQLINPWNVGVPKMYISTKCTFNQI	generic|IP_1029999_TX=10090_REVERSED|
"""index: 22008, intensity: 4806.0, mobility: 1.085"""	-0.559135	0.380478	0.999673	SRRPRRSLPPKPNRAQPKPPLRRPSPQR	generic|chr15_1_79029017_79029259_ENSMUST00000180086__IP_1087880_TX=10090_REVERSED|
"""index: 3370, intensity: 3360.0, mobility: 0.867"""	-0.559163	0.380709	0.999691	ISTCENCFCHGCTLVAWQKGLQR	generic|tr_Q3UMB4_Q3UMB4_MOUSE__chr10_1_11207142_11207279_ENSMUST00000159553__II_1151980_REVERSED	|generic|sp_Q7TPQ3_SHPRH_MOUSE__chr10_1_11213494_11213544_ENSMUST00000159553__II_1151972_REVERSED	|generic|sp_Q7TPQ3-2_SHPRH_MOUSE__chr10_1_11159526_11159600_ENSMUST00000159810__II_1151972_REVERSED	|generic|sp_Q7TPQ3-5_SHPRH_MOUSE__chr10_1_11159526_11159600_ENSMUST00000159810__II_1151972_REVERSED|
"""index: 21082, intensity: 4025.0, mobility: 0.896"""	-0.559341	0.380853	0.999808	KDRRRLDAGSSLL	generic|tr_Q3UNT7_Q3UNT7_MOUSE__chr10_1_128383615_128383713_ENSMUST00000167990__II_1146149_REVERSED	|generic|sp_Q8BTI7_ANR52_MOUSE__chr10_1_128383615_128383713_ENSMUST00000167990__II_1146149_REVERSED	|generic|tr_Q8C036_Q8C036_MOUSE__chr10_1_128383615_128383713_ENSMUST00000167990_REVERSED|
"""index: 26189, intensity: 4405.0, mobility: 1.175"""	-0.559451	0.381085	0.99988	MKPITVSFIDVLSRNALFFYMTNHLHTDSHIALIILMNEIV	generic|IP_1120467_TX=10090_REVERSED|
"""index: 9518, intensity: 4327.0, mobility: 0.928"""	-0.559483	0.381228	0.999901	KMIIGYHSPFDRRNPLIAEK	generic|tr_A2ADI4_A2ADI4_MOUSE_REVERSED|
"""index: 25990, intensity: 2874.0, mobility: 1.152"""	-0.559687	0.38146	1	EYVQHKVIQGLALNLDVQCKGFLKLYSSSGPSAKTQLRNSLEL	generic|sp_A2AAE1_K1109_MOUSE__chr3_1_37040404_37040475_ENSMUST00000136746__II_985682_REVERSED	|generic|sp_A2AAE1-2_K1109_MOUSE__chr3_1_37040404_37040475_ENSMUST00000136746__II_985682_REVERSED	|generic|sp_A2AAE1-3_K1109_MOUSE__chr3_1_37040404_37040475_ENSMUST00000136746__II_985682_REVERSED	|generic|sp_A2AAE1-4_K1109_MOUSE__chr3_1_37040404_37040475_ENSMUST00000136746__II_985682_REVERSED	|generic|sp_A2AAE1-6_K1109_MOUSE__chr3_1_37040404_37040475_ENSMUST00000136746__II_985682_REVERSED|
"""index: 18770, intensity: 12962.0, mobility: 1.006"""	-0.559712	0.381603	1	LTIDIIFNKQH	generic|IP_979805_TX=10090_REVERSED|
"""index: 26243, intensity: 7179.0, mobility: 1.059"""	-0.559995	0.381835	1	QSCASLVREPSFALFQQTGKHLTRSHAQKENRGKHRCVPRV	generic|IP_1072391_TX=10090_REVERSED|
"""index: 10304, intensity: 7215.0, mobility: 0.936"""	-0.560097	0.381978	1	GNITVTTNEFIFYAGFFFVLADF	generic|tr_F6Z4J2_F6Z4J2_MOUSE__chr8_1_12842979_12843011_ENSMUST00000133338__II_867632_REVERSED	|generic|tr_F6R5M4_F6R5M4_MOUSE__II_867631_REVERSED	|generic|II_867650_TX=10090_REVERSED	|generic|sp_P98197_AT11A_MOUSE__chr8_1_12842979_12843011_ENSMUST00000133338_REVERSED	|generic|tr_Q69ZT0_Q69ZT0_MOUSE__chr8_1_12842979_12843011_ENSMUST00000133338_REVERSED	|generic|tr_E9Q3G7_E9Q3G7_MOUSE__chr8_1_12842979_12843011_ENSMUST00000133338_REVERSED|
"""index: 24586, intensity: 4604.0, mobility: 1.127"""	-0.560244	0.382121	1	VEEKSSQVSISTWSGEVKSQEEANFVHNSIFESTSISH	generic|tr_Q3UWX6_Q3UWX6_MOUSE__II_1098441_REVERSED|
"""index: 787, intensity: 2629.0, mobility: 0.862"""	-0.560324	0.382264	1	NHFKSEFK	generic|tr_F6QNN0_F6QNN0_MOUSE__II_963547_REVERSED	|generic|tr_J3QNE4_J3QNE4_MOUSE_REVERSED|
"""index: 20892, intensity: 3663.0, mobility: 0.925"""	-0.560417	0.382496	1	KLLRPFYTLHQI	generic|IP_2445750_TX=10090_REVERSED|
"""index: 11235, intensity: 2622.0, mobility: 1.099"""	-0.560447	0.382639	1	RETGTVMAVASWAVSAASPFFLGCKPLRH	generic|chr15_1_38949404_38949511_ENSMUST00000163313_REVERSED|
"""index: 601, intensity: 3072.0, mobility: 0.965"""	-0.560497	0.38287	1	YPFWYVQYSR	generic|IP_1020960_TX=10090_REVERSED|
"""index: 2188, intensity: 3182.0, mobility: 0.862"""	-0.560564	0.382944	1	ELPLTEVSLLYISPHIS	generic|IP_1134315_TX=10090_REVERSED|
"""index: 5855, intensity: 4273.0, mobility: 0.967"""	-0.560631	0.382944	1	EGEFMNSLLQEITEQKELTALLQDPE	generic|sp_Q7TSI3_PP6R1_MOUSE__chr7_-1_4641924_4641962_ENSMUST00000206966__II_898522_REVERSED	|generic|tr_B2RUA5_B2RUA5_MOUSE__chr7_-1_4641924_4641962_ENSMUST00000206966__II_898522_REVERSED	|generic|tr_Q8BNQ1_Q8BNQ1_MOUSE__chr7_-1_4641924_4641962_ENSMUST00000206966_REVERSED|
"""index: 2432, intensity: 4528.0, mobility: 0.882"""	-0.561164	0.382944	1	GVGWLSVGVAQTEQCDAPVLGE	generic|IP_1062059_TX=10090_REVERSED|
"""index: 25458, intensity: 8039.0, mobility: 1.528"""	-0.561254	0.383087	1	APRPARTFFPRLTRHAVRPRPKGPAA	generic|tr_Q8HWL1_Q8HWL1_MOUSE__II_1065736_REVERSED|
"""index: 17834, intensity: 10370.0, mobility: 0.995"""	-0.561297	0.383318	1	LHIRTKQMRP	generic|chrX_1_151900920_151901045_ENSMUST00000026292__IP_829795_TX=10090_REVERSED|
"""index: 10762, intensity: 3930.0, mobility: 0.851"""	-0.561328	0.383549	1	GPLRLQLSLESNGASVVVPCDK	generic|sp_Q8BVL3_SNX17_MOUSE__chr5_1_31197684_31197752_ENSMUST00000200730__II_944279_REVERSED	|generic|chr5_1_31197209_31197505_ENSMUST00000200730_REVERSED|
"""index: 26467, intensity: 3006.0, mobility: 1.134"""	-0.561434	0.383691	1	EWALWRQGFAANFSLVRPLHGPECCC	generic|tr_Q3UNP0_Q3UNP0_MOUSE__II_1058243_REVERSED	|generic|sp_Q8VI59_PCX3_MOUSE__chr19_-1_5681428_5681472_ENSMUST00000147161__II_1058255_REVERSED	|generic|sp_Q8VI59-2_PCX3_MOUSE__chr19_-1_5681428_5681472_ENSMUST00000147161__II_1058255_REVERSED	|generic|tr_Q5DTP9_Q5DTP9_MOUSE__II_1058255_REVERSED|
"""index: 16964, intensity: 6265.0, mobility: 0.874"""	-0.5617	0.383922	1	PGLYSFKT	generic|tr_E9PZX5_E9PZX5_MOUSE_REVERSED	|generic|sp_Q8CHG5_AREL1_MOUSE__chr12_-1_84920676_84920834_ENSMUST00000163231_REVERSED	|generic|tr_Q3UGL0_Q3UGL0_MOUSE__chr12_-1_84920676_84920834_ENSMUST00000163231_REVERSED	|generic|tr_Q3U3Y1_Q3U3Y1_MOUSE__chr12_-1_84920676_84920834_ENSMUST00000163231_REVERSED|
"""index: 26023, intensity: 2896.0, mobility: 1.093"""	-0.561715	0.384153	1	VVPRLGGTRSKSALLKVPLLMPLWHRAC	generic|IP_895184_TX=10090_REVERSED|
"""index: 8763, intensity: 244005.0, mobility: 1.035"""	-0.561748	0.384384	1	QRGGAVSVSAASKNERAREAVDLN	generic|tr_B2RUG2_B2RUG2_MOUSE__II_951017_REVERSED|
"""index: 11187, intensity: 3019.0, mobility: 0.976"""	-0.561847	0.384615	1	KTAASKLMSRFNEELEDMSLTL	generic|tr_B1ART2_B1ART2_MOUSE__chr4_-1_145081297_145081392_ENSMUST00000130704__II_952849_REVERSED	|generic|tr_V9GX23_V9GX23_MOUSE__chr4_-1_145081297_145081392_ENSMUST00000130704__II_952862_REVERSED	|generic|tr_B1ART1_B1ART1_MOUSE__chr4_-1_145081297_145081392_ENSMUST00000130704__II_952849_REVERSED|
"""index: 7998, intensity: 5323.0, mobility: 1.032"""	-0.56196	0.384669	1	RRISDFMNSHCVSEDNMHSARRRKRMERLFMHEYAKKERD	generic|sp_B1ARD6_SLFN9_MOUSE_REVERSED|
"""index: 26055, intensity: 2626.0, mobility: 1.152"""	-0.562611	0.384811	1	FWLVTANGVLGVLAVILSLFVMTCSVVECFSMGTHNS	generic|sp_Q3UG50_MRGX2_MOUSE_REVERSED	|generic|tr_B9EIX9_B9EIX9_MOUSE_REVERSED|
"""index: 5361, intensity: 3823.0, mobility: 1.076"""	-0.562638	0.384953	1	CEYADKIYPFAVGVQPNSRKDYAYRVIAVMNLEDLAHVLSSL	generic|sp_P27641_XRCC5_MOUSE_REVERSED|
"""index: 18200, intensity: 8812.0, mobility: 0.903"""	-0.562966	0.385183	1	TKRVEPTFP	generic|sp_Q9QYR6_MAP1A_MOUSE_REVERSED	|generic|sp_Q9QYR6-2_MAP1A_MOUSE_REVERSED	|generic|tr_A2ARP8_A2ARP8_MOUSE_REVERSED|
"""index: 3040, intensity: 2616.0, mobility: 0.815"""	-0.563172	0.385325	1	LGPEAIYDI	generic|chr8_-1_122576173_122576605_ENSMUST00000211823_REVERSED|
"""index: 7638, intensity: 101346.0, mobility: 1.070"""	-0.563231	0.385467	1	GYEAGDGGIKGWAAKINSKDEGSLV	generic|tr_Q9CWS5_Q9CWS5_MOUSE__chr11_1_32297143_32297208_ENSMUST00000147010__II_1141542_REVERSED|
"""index: 12059, intensity: 2972.0, mobility: 1.109"""	-0.563397	0.385698	1	HSWLKNELPQAKMDP	generic|IP_957930_TX=10090_REVERSED|
"""index: 25412, intensity: 8287.0, mobility: 1.197"""	-0.5635	0.385928	1	PPNRTTLYSGPIRLFK	generic|IP_1045409_TX=10090_REVERSED|
[truncated: 1,593,574 more chars]
