# Supplementary material for: Ion Mobility Coupled to a Time-of-Flight Mass Analyzer Combined With Fragment Intensity Predictions Improves Identification of Classical Bioactive Peptides and Small Open Reading Frame-Encoded Peptides
Source: Front Cell Dev Biol. 2021 Sep 17;9:720570. doi: 10.3389/fcell.2021.720570 (PMC8484717; doi:10.3389/fcell.2021.720570)
Supplement: Supplementary file 16 [file Data_Sheet_4.ZIP › sORFs_P5_cortex_c_1_1_1143.msgf_allfeatures.pout]

PSMId	score	q-value	posterior_error_prob	peptide	proteinIds
"""index: 11, intensity: 189640.0, mobility: 1.048"""	2.52814	0.000680272	2.94239e-08	TLADEVSASLAKQGL	generic|II_1128081_TX=10090	|generic|II_1128079_TX=10090	|generic|tr_A0A0A0MQC7_A0A0A0MQC7_MOUSE	|generic|tr_A2A5Y6_A2A5Y6_MOUSE	|generic|sp_P10637_TAU_MOUSE	|generic|sp_P10637-2_TAU_MOUSE	|generic|sp_P10637-4_TAU_MOUSE	|generic|tr_Q3UH19_Q3UH19_MOUSE	|generic|sp_P10637-6_TAU_MOUSE	|generic|tr_Q8C5K4_Q8C5K4_MOUSE	|generic|tr_Q547J4_Q547J4_MOUSE	|generic|tr_B1AQW2_B1AQW2_MOUSE	|generic|sp_TAU_HUMAN_|
"""index: 78, intensity: 4824.0, mobility: 1.043"""	2.52041	0.000680272	3.0854e-08	TLADEVSASLAKQGL	generic|II_1128081_TX=10090	|generic|II_1128079_TX=10090	|generic|tr_A0A0A0MQC7_A0A0A0MQC7_MOUSE	|generic|tr_A2A5Y6_A2A5Y6_MOUSE	|generic|sp_P10637_TAU_MOUSE	|generic|sp_P10637-2_TAU_MOUSE	|generic|sp_P10637-4_TAU_MOUSE	|generic|tr_Q3UH19_Q3UH19_MOUSE	|generic|sp_P10637-6_TAU_MOUSE	|generic|tr_Q8C5K4_Q8C5K4_MOUSE	|generic|tr_Q547J4_Q547J4_MOUSE	|generic|tr_B1AQW2_B1AQW2_MOUSE	|generic|sp_TAU_HUMAN_|
"""index: 15357, intensity: 12851.0, mobility: 0.941"""	2.47534	0.000680272	4.06958e-08	VAPFPEVFGKE	generic|sp_CAS1_BOVIN_|
"""index: 10, intensity: 2808.0, mobility: 1.028"""	2.37783	0.000680272	7.40826e-08	TLADEVSASLAKQGL	generic|II_1128081_TX=10090	|generic|II_1128079_TX=10090	|generic|tr_A0A0A0MQC7_A0A0A0MQC7_MOUSE	|generic|tr_A2A5Y6_A2A5Y6_MOUSE	|generic|sp_P10637_TAU_MOUSE	|generic|sp_P10637-2_TAU_MOUSE	|generic|sp_P10637-4_TAU_MOUSE	|generic|tr_Q3UH19_Q3UH19_MOUSE	|generic|sp_P10637-6_TAU_MOUSE	|generic|tr_Q8C5K4_Q8C5K4_MOUSE	|generic|tr_Q547J4_Q547J4_MOUSE	|generic|tr_B1AQW2_B1AQW2_MOUSE	|generic|sp_TAU_HUMAN_|
"""index: 15093, intensity: 6383.0, mobility: 0.922"""	2.31516	0.000680272	1.08869e-07	VAPFPEVFGKE	generic|sp_CAS1_BOVIN_|
"""index: 9223, intensity: 5620.0, mobility: 0.858"""	2.27481	0.000680272	1.39492e-07	APVSTGAGGGTVLAKMYPR	generic|sp_Q8R1I2_GRP_MOUSE	|generic|chr18_1_65873631_65873807_ENSMUST00000173530|
"""index: 12438, intensity: 25625.0, mobility: 0.994"""	2.25725	0.000680272	1.55383e-07	LQTLHPYNTFAAGFNSTGLPHSHSTTRV	generic|tr_A0A5S9EES2_A0A5S9EES2_MOUSE	|generic|tr_A2AGI2_A2AGI2_MOUSE	|generic|tr_B2RWZ9_B2RWZ9_MOUSE	|generic|tr_Q69ZI4_Q69ZI4_MOUSE	|generic|tr_A0A5S9EER5_A0A5S9EER5_MOUSE	|generic|tr_A2AGI3_A2AGI3_MOUSE	|generic|sp_Q8BYM5_NLGN3_MOUSE|
"""index: 6043, intensity: 6331.0, mobility: 1.070"""	2.16208	0.000680272	2.7881e-07	AQPAPKPEPSFSEYASVQVQRK	generic|sp_P97797_SHPS1_MOUSE	|generic|sp_P97797-2_SHPS1_MOUSE	|generic|sp_P97797-3_SHPS1_MOUSE	|generic|sp_P97797-4_SHPS1_MOUSE	|generic|tr_Q2M4I8_Q2M4I8_MOUSE	|generic|tr_E0CX65_E0CX65_MOUSE|
"""index: 3647, intensity: 25720.0, mobility: 0.889"""	2.12698	0.000680272	3.45899e-07	TSLGQETEEEPHVRVA	generic|sp_Q8BGK5_S35F1_MOUSE|
"""index: 15129, intensity: 19506.0, mobility: 0.906"""	2.10498	0.000680272	3.95937e-07	VAPFPEVFGKE	generic|sp_CAS1_BOVIN_|
"""index: 9175, intensity: 3456.0, mobility: 0.937"""	2.0978	0.000680272	4.13811e-07	APVSTGAGGGTVLAKMYPR	generic|sp_Q8R1I2_GRP_MOUSE	|generic|chr18_1_65873631_65873807_ENSMUST00000173530|
"""index: 23942, intensity: 3424.0, mobility: 0.859"""	2.09694	0.000680272	4.15995e-07	KDFTPAAQAAFQKVVAGVATALAHKYH	generic|tr_Q9QUN8_Q9QUN8_MOUSE	|generic|tr_A8DUP5_A8DUP5_MOUSE	|generic|tr_A8DUK0_A8DUK0_MOUSE	|generic|tr_A8DV59_A8DV59_MOUSE	|generic|tr_Q54AH9_Q54AH9_MOUSE	|generic|tr_A8DV41_A8DV41_MOUSE	|generic|tr_D0U293_D0U293_MOUSE	|generic|sp_P02089_HBB2_MOUSE	|generic|tr_A8DUK2_A8DUK2_MOUSE|
"""index: 6167, intensity: 3954.0, mobility: 1.182"""	2.09332	0.000680272	4.25343e-07	PAPAAPAAAEPQAEAPAAAASSEQSVAVKE	generic|sp_Q91XV3_BASP1_MOUSE|
"""index: 12373, intensity: 5252.0, mobility: 0.994"""	2.04327	0.000680272	5.78458e-07	LQTLHPYNTFAAGFNSTGLPHSHSTTRV	generic|tr_A0A5S9EES2_A0A5S9EES2_MOUSE	|generic|tr_A2AGI2_A2AGI2_MOUSE	|generic|tr_B2RWZ9_B2RWZ9_MOUSE	|generic|tr_Q69ZI4_Q69ZI4_MOUSE	|generic|tr_A0A5S9EER5_A0A5S9EER5_MOUSE	|generic|tr_A2AGI3_A2AGI3_MOUSE	|generic|sp_Q8BYM5_NLGN3_MOUSE|
"""index: 14001, intensity: 3452.0, mobility: 0.837"""	2.01384	0.000680272	6.9308e-07	TDGFNLEDALKETSSVKQR	generic|sp_Q8BIF0_C99L2_MOUSE	|generic|sp_Q8BIF0-2_C99L2_MOUSE|
"""index: 15205, intensity: 5523.0, mobility: 1.023"""	2.01297	0.000680272	6.96784e-07	AQPPGATNMIGYMGQTAYQYPPPPPPPPPSRK	generic|tr_Q3U741_Q3U741_MOUSE__chr11_-1_106783954_106783992_ENSMUST00000133426	|generic|sp_Q501J6_DDX17_MOUSE__chr11_-1_106783954_106783992_ENSMUST00000133426	|generic|tr_Q3U6Y5_Q3U6Y5_MOUSE	|generic|tr_Q78W10_Q78W10_MOUSE	|generic|tr_Q8K392_Q8K392_MOUSE|
"""index: 15011, intensity: 4194.0, mobility: 0.909"""	2.00551	0.000680272	7.29486e-07	VAPFPEVFGKE	generic|sp_CAS1_BOVIN_|
"""index: 12414, intensity: 6476.0, mobility: 0.969"""	2.00395	0.000680272	7.36514e-07	LQTLHPYNTFAAGFNSTGLPHSHSTTRV	generic|tr_A0A5S9EES2_A0A5S9EES2_MOUSE	|generic|tr_A2AGI2_A2AGI2_MOUSE	|generic|tr_B2RWZ9_B2RWZ9_MOUSE	|generic|tr_Q69ZI4_Q69ZI4_MOUSE	|generic|tr_A0A5S9EER5_A0A5S9EER5_MOUSE	|generic|tr_A2AGI3_A2AGI3_MOUSE	|generic|sp_Q8BYM5_NLGN3_MOUSE|
"""index: 6092, intensity: 6201.0, mobility: 1.048"""	1.94137	0.000680272	1.08178e-06	AQPAPKPEPSFSEYASVQVQRK	generic|sp_P97797_SHPS1_MOUSE	|generic|sp_P97797-2_SHPS1_MOUSE	|generic|sp_P97797-3_SHPS1_MOUSE	|generic|sp_P97797-4_SHPS1_MOUSE	|generic|tr_Q2M4I8_Q2M4I8_MOUSE	|generic|tr_E0CX65_E0CX65_MOUSE|
"""index: 5993, intensity: 4397.0, mobility: 0.937"""	1.9393	0.000680272	1.0956e-06	AQPAPKPEPSFSEYASVQVQRK	generic|sp_P97797_SHPS1_MOUSE	|generic|sp_P97797-2_SHPS1_MOUSE	|generic|sp_P97797-3_SHPS1_MOUSE	|generic|sp_P97797-4_SHPS1_MOUSE	|generic|tr_Q2M4I8_Q2M4I8_MOUSE	|generic|tr_E0CX65_E0CX65_MOUSE|
"""index: 23824, intensity: 4876.0, mobility: 0.789"""	1.93579	0.000680272	1.11952e-06	EQEELENYIEHVLLHRP	generic|sp_Q0VGU4_VGF_MOUSE|
"""index: 14060, intensity: 6160.0, mobility: 0.951"""	1.86065	0.000680272	1.77617e-06	GHPVYIVQDGPPQSPPNIYYKV	generic|tr_Q543Q7_Q543Q7_MOUSE|
"""index: 23738, intensity: 38155.0, mobility: 1.050"""	1.85412	0.000680272	1.84884e-06	TLAEDVTAALAKQGL	generic|sp_P20357_MTAP2_MOUSE__chr1_1_66438885_66439007_ENSMUST00000172486	|generic|tr_Q80ZL4_Q80ZL4_MOUSE__chr1_1_66438885_66439007_ENSMUST00000172486	|generic|tr_Q3TLQ0_Q3TLQ0_MOUSE__chr1_1_66438885_66439007_ENSMUST00000172486	|generic|tr_Q80X35_Q80X35_MOUSE__chr1_1_66438885_66439007_ENSMUST00000172486	|generic|tr_B2KGT5_B2KGT5_MOUSE__chr1_1_66438885_66439007_ENSMUST00000172486	|generic|tr_A0A668KLC6_A0A668KLC6_MOUSE__chr1_1_66438885_66439007_ENSMUST00000172486|
"""index: 9512, intensity: 3357.0, mobility: 1.174"""	1.80337	0.000680272	2.52524e-06	NAPVTEYMSQNANFQNPR	generic|tr_A0A0G2JGJ4_A0A0G2JGJ4_MOUSE__II_933118	|generic|sp_Q6P5F7_TTYH3_MOUSE__chr5_-1_140634755_140634850_ENSMUST00000198704|
"""index: 17964, intensity: 14202.0, mobility: 1.073"""	1.79586	0.000680272	2.6444e-06	LYQEPVLGPVRGPF	generic|sp_CASB_BOVIN_|
"""index: 13529, intensity: 5414.0, mobility: 0.842"""	1.79001	0.000680272	2.74123e-06	TELGSGDKVLALAGFDVEKAKK	generic|sp_Q8K3C3_LZIC_MOUSE|
"""index: 24295, intensity: 6417.0, mobility: 1.229"""	1.78417	0.000680272	2.84135e-06	SPQLATLADEVSASLAKQGL	generic|II_1128081_TX=10090	|generic|II_1128079_TX=10090	|generic|tr_A0A0A0MQC7_A0A0A0MQC7_MOUSE	|generic|tr_A2A5Y6_A2A5Y6_MOUSE	|generic|sp_P10637_TAU_MOUSE	|generic|sp_P10637-2_TAU_MOUSE	|generic|sp_P10637-4_TAU_MOUSE	|generic|tr_Q3UH19_Q3UH19_MOUSE	|generic|sp_P10637-6_TAU_MOUSE	|generic|tr_Q8C5K4_Q8C5K4_MOUSE	|generic|tr_Q547J4_Q547J4_MOUSE	|generic|tr_B1AQW2_B1AQW2_MOUSE	|generic|sp_TAU_HUMAN_|
"""index: 6357, intensity: 3223.0, mobility: 1.073"""	1.76611	0.000680272	3.17465e-06	AQPAPKPEPSFSEYASVQVQRK	generic|sp_P97797_SHPS1_MOUSE	|generic|sp_P97797-2_SHPS1_MOUSE	|generic|sp_P97797-3_SHPS1_MOUSE	|generic|sp_P97797-4_SHPS1_MOUSE	|generic|tr_Q2M4I8_Q2M4I8_MOUSE	|generic|tr_E0CX65_E0CX65_MOUSE|
"""index: 14182, intensity: 4358.0, mobility: 0.912"""	1.76189	0.000680272	3.25811e-06	EPVLGPVRGPF	generic|sp_CASB_BOVIN_|
"""index: 10916, intensity: 4322.0, mobility: 0.936"""	1.75991	0.000680272	3.29805e-06	TLHPYNTFAAGFNSTGLPHSHSTTRV	generic|tr_A0A5S9EES2_A0A5S9EES2_MOUSE	|generic|tr_A2AGI2_A2AGI2_MOUSE	|generic|tr_B2RWZ9_B2RWZ9_MOUSE	|generic|tr_Q69ZI4_Q69ZI4_MOUSE	|generic|tr_A0A5S9EER5_A0A5S9EER5_MOUSE	|generic|tr_A2AGI3_A2AGI3_MOUSE	|generic|sp_Q8BYM5_NLGN3_MOUSE|
"""index: 3969, intensity: 6326.0, mobility: 0.889"""	1.75497	0.000680272	3.39964e-06	VPITPTLNRE	generic|sp_CAS2_BOVIN_|
"""index: 18066, intensity: 26108.0, mobility: 1.147"""	1.75225	0.000680272	3.45681e-06	SLSAASAPLVETSTPLRL	generic|sp_Q9QXV0_PCS1N_MOUSE|
"""index: 1690, intensity: 8458.0, mobility: 0.869"""	1.74775	0.000680272	3.55388e-06	KNPLPSKETIEQEKQAGES	generic|sp_P20065_TYB4_MOUSE__chrX_-1_167207501_167208325_ENSMUST00000112175	|generic|tr_Q6ZWX2_Q6ZWX2_MOUSE__chrX_-1_167207501_167208325_ENSMUST00000112175|
"""index: 2642, intensity: 2593.0, mobility: 1.181"""	1.7419	0.000680272	3.68372e-06	AEPSTPSGPESGPTPASAEQNE	generic|sp_P28667_MRP_MOUSE|
"""index: 11763, intensity: 89799.0, mobility: 0.890"""	1.73191	0.000680272	3.91686e-06	PGPTQTLSPNGENNNDIIQDNGTIIPFRKHTVR	generic|sp_Q8R001_MARE2_MOUSE	|generic|sp_Q8R001_MARE2_MOUSE	|generic|tr_E9Q1B7_E9Q1B7_MOUSE__chr18_1_23853664_23853702_ENSMUST00000155708	|generic|tr_E9Q1B7_E9Q1B7_MOUSE__chr18_1_23853664_23853702_ENSMUST00000155708|
"""index: 23722, intensity: 7528.0, mobility: 1.050"""	1.72704	0.000680272	4.03581e-06	TLAEDVTAALAKQGL	generic|sp_P20357_MTAP2_MOUSE__chr1_1_66438885_66439007_ENSMUST00000172486	|generic|tr_Q80ZL4_Q80ZL4_MOUSE__chr1_1_66438885_66439007_ENSMUST00000172486	|generic|tr_Q3TLQ0_Q3TLQ0_MOUSE__chr1_1_66438885_66439007_ENSMUST00000172486	|generic|tr_Q80X35_Q80X35_MOUSE__chr1_1_66438885_66439007_ENSMUST00000172486	|generic|tr_B2KGT5_B2KGT5_MOUSE__chr1_1_66438885_66439007_ENSMUST00000172486	|generic|tr_A0A668KLC6_A0A668KLC6_MOUSE__chr1_1_66438885_66439007_ENSMUST00000172486|
"""index: 19783, intensity: 5367.0, mobility: 0.954"""	1.72101	0.000680272	4.1882e-06	LVVYPWTQRF	generic|sp_P02104_HBE_MOUSE	|generic|sp_HBB_HUMAN_|
"""index: 24868, intensity: 5053.0, mobility: 1.264"""	1.71731	0.000680272	4.28452e-06	SPQLATLAEDVTAALAKQGL	generic|sp_P20357_MTAP2_MOUSE__chr1_1_66438885_66439007_ENSMUST00000172486	|generic|tr_Q80ZL4_Q80ZL4_MOUSE__chr1_1_66438885_66439007_ENSMUST00000172486	|generic|tr_Q3TLQ0_Q3TLQ0_MOUSE__chr1_1_66438885_66439007_ENSMUST00000172486	|generic|tr_Q80X35_Q80X35_MOUSE__chr1_1_66438885_66439007_ENSMUST00000172486	|generic|tr_B2KGT5_B2KGT5_MOUSE__chr1_1_66438885_66439007_ENSMUST00000172486	|generic|tr_A0A668KLC6_A0A668KLC6_MOUSE__chr1_1_66438885_66439007_ENSMUST00000172486|
"""index: 2068, intensity: 4283.0, mobility: 0.812"""	1.69536	0.000680272	4.90291e-06	AANGKSADCSVEEEPWKREK	generic|II_1004965_TX=10090	|generic|tr_Q3UYK6_Q3UYK6_MOUSE__chr2_1_102781469_102781534_ENSMUST00000154446	|generic|tr_Q3USU5_Q3USU5_MOUSE__chr2_1_102781469_102781534_ENSMUST00000154446	|generic|sp_P43006-2_EAA2_MOUSE__chr2_1_102781469_102781534_ENSMUST00000154446|
"""index: 6136, intensity: 4462.0, mobility: 1.181"""	1.69493	0.000680272	4.91589e-06	PAPAAPAAAEPQAEAPAAAASSEQSVAVKE	generic|sp_Q91XV3_BASP1_MOUSE|
"""index: 24307, intensity: 28902.0, mobility: 1.230"""	1.68644	0.000680272	5.17918e-06	SPQLATLADEVSASLAKQGL	generic|II_1128081_TX=10090	|generic|II_1128079_TX=10090	|generic|tr_A0A0A0MQC7_A0A0A0MQC7_MOUSE	|generic|tr_A2A5Y6_A2A5Y6_MOUSE	|generic|sp_P10637_TAU_MOUSE	|generic|sp_P10637-2_TAU_MOUSE	|generic|sp_P10637-4_TAU_MOUSE	|generic|tr_Q3UH19_Q3UH19_MOUSE	|generic|sp_P10637-6_TAU_MOUSE	|generic|tr_Q8C5K4_Q8C5K4_MOUSE	|generic|tr_Q547J4_Q547J4_MOUSE	|generic|tr_B1AQW2_B1AQW2_MOUSE	|generic|sp_TAU_HUMAN_|
"""index: 6848, intensity: 3365.0, mobility: 0.806"""	1.6837	0.000680272	5.26715e-06	APVPMPDLK	generic|tr_A0A0A0MQC7_A0A0A0MQC7_MOUSE	|generic|tr_A2A5Y6_A2A5Y6_MOUSE	|generic|sp_P10637_TAU_MOUSE	|generic|sp_P10637-2_TAU_MOUSE	|generic|sp_P10637-3_TAU_MOUSE	|generic|sp_P10637-4_TAU_MOUSE	|generic|tr_Q3UH19_Q3UH19_MOUSE	|generic|sp_P10637-6_TAU_MOUSE	|generic|tr_Q547J4_Q547J4_MOUSE	|generic|tr_B1AQW2_B1AQW2_MOUSE	|generic|sp_TAU_HUMAN_|
"""index: 15264, intensity: 3225.0, mobility: 0.937"""	1.67644	0.000680272	5.50728e-06	TVGLNVPASVRF	generic|sp_Q9CR68_UCRI_MOUSE|
"""index: 3451, intensity: 4165.0, mobility: 0.840"""	1.65851	0.000680272	6.1486e-06	VPITPTLNR	generic|sp_CAS2_BOVIN_|
"""index: 12911, intensity: 3754.0, mobility: 0.914"""	1.6569	0.000680272	6.2097e-06	KVPRPEDTLTYADLDMVH	generic|sp_P97797_SHPS1_MOUSE	|generic|sp_P97797-2_SHPS1_MOUSE	|generic|sp_P97797-3_SHPS1_MOUSE	|generic|sp_P97797-4_SHPS1_MOUSE	|generic|tr_Q2M4I8_Q2M4I8_MOUSE	|generic|tr_E0CX65_E0CX65_MOUSE|
"""index: 21093, intensity: 11558.0, mobility: 1.060"""	1.6482	0.000680272	6.55041e-06	TLADEVSASLAKQGL	generic|II_1128081_TX=10090	|generic|II_1128079_TX=10090	|generic|tr_A0A0A0MQC7_A0A0A0MQC7_MOUSE	|generic|tr_A2A5Y6_A2A5Y6_MOUSE	|generic|sp_P10637_TAU_MOUSE	|generic|sp_P10637-2_TAU_MOUSE	|generic|sp_P10637-4_TAU_MOUSE	|generic|tr_Q3UH19_Q3UH19_MOUSE	|generic|sp_P10637-6_TAU_MOUSE	|generic|tr_Q8C5K4_Q8C5K4_MOUSE	|generic|tr_Q547J4_Q547J4_MOUSE	|generic|tr_B1AQW2_B1AQW2_MOUSE	|generic|sp_TAU_HUMAN_|
"""index: 13635, intensity: 3619.0, mobility: 0.926"""	1.64232	0.000680272	6.7913e-06	FNLPEPAPPRPSLSQDEVKAETIRSLR	generic|sp_O88935_SYN1_MOUSE__chr6_1_115261704_115261733_ENSMUST00000203768	|generic|sp_O88935-3_SYN1_MOUSE__chr6_1_115261704_115261733_ENSMUST00000203768|
"""index: 14216, intensity: 4340.0, mobility: 0.968"""	1.63669	0.000680272	7.03055e-06	GHPVYIVQDGPPQSPPNIYYKV	generic|tr_Q543Q7_Q543Q7_MOUSE|
"""index: 4789, intensity: 6168.0, mobility: 0.893"""	1.6297	0.000680272	7.3391e-06	AEPPPPEPPRI	generic|sp_Q8BIF0_C99L2_MOUSE	|generic|sp_Q8BIF0-2_C99L2_MOUSE	|generic|tr_I7HJQ8_I7HJQ8_MOUSE	|generic|tr_A2AP74_A2AP74_MOUSE|
"""index: 5078, intensity: 50743.0, mobility: 0.921"""	1.62818	0.000680272	7.4078e-06	AEPPPPEPPRI	generic|sp_Q8BIF0_C99L2_MOUSE	|generic|sp_Q8BIF0-2_C99L2_MOUSE	|generic|tr_I7HJQ8_I7HJQ8_MOUSE	|generic|tr_A2AP74_A2AP74_MOUSE|
"""index: 6083, intensity: 5524.0, mobility: 1.051"""	1.62767	0.000680272	7.43086e-06	AQPAPKPEPSFSEYASVQVQRK	generic|sp_P97797_SHPS1_MOUSE	|generic|sp_P97797-2_SHPS1_MOUSE	|generic|sp_P97797-3_SHPS1_MOUSE	|generic|sp_P97797-4_SHPS1_MOUSE	|generic|tr_Q2M4I8_Q2M4I8_MOUSE	|generic|tr_E0CX65_E0CX65_MOUSE|
"""index: 10869, intensity: 3507.0, mobility: 0.941"""	1.62438	0.000680272	7.58254e-06	APPGRPDVFPPPLSSEHNGQVAEDAVSRPKDDGVPEVRAA	generic|tr_A0A087WQ93_A0A087WQ93_MOUSE	|generic|sp_Q0VGU4_VGF_MOUSE|
"""index: 22953, intensity: 33468.0, mobility: 0.931"""	1.61868	0.000680272	7.85302e-06	GRTLSDYNIQKESTLHLVLRLR	generic|tr_B0LAC2_B0LAC2_MOUSE__IP_825414	|generic|tr_E9Q5F6_E9Q5F6_MOUSE__II_647476	|generic|tr_E9Q5F6_E9Q5F6_MOUSE__II_647476	|generic|tr_Q922Z8_Q922Z8_MOUSE__II_647476	|generic|tr_Q922Z8_Q922Z8_MOUSE__II_647476	|generic|tr_Q922Z8_Q922Z8_MOUSE__II_647476	|generic|tr_Q922Z8_Q922Z8_MOUSE__II_647476	|generic|tr_Q922Z8_Q922Z8_MOUSE__II_647476	|generic|tr_Q922Z8_Q922Z8_MOUSE__II_647476	|generic|tr_Q922Z8_Q922Z8_MOUSE__II_647476	|generic|tr_Q3TH47_Q3TH47_MOUSE__II_647476	|generic|tr_Q3TH47_Q3TH47_MOUSE__II_647476	|generic|tr_Q3TH47_Q3TH47_MOUSE__II_647476	|generic|tr_Q8VC46_Q8VC46_MOUSE__II_647476	|generic|tr_Q8VC46_Q8VC46_MOUSE__II_647476	|generic|tr_Q8VC46_Q8VC46_MOUSE__II_647476	|generic|tr_Q8VC46_Q8VC46_MOUSE__II_647476	|generic|tr_Q8VC46_Q8VC46_MOUSE__II_647476	|generic|tr_Q8VC46_Q8VC46_MOUSE__II_647476	|generic|tr_Q8VC46_Q8VC46_MOUSE__II_647476	|generic|tr_Q8VC46_Q8VC46_MOUSE__II_647476	|generic|tr_Q922B0_Q922B0_MOUSE__II_647476	|generic|tr_Q922B0_Q922B0_MOUSE__II_647476	|generic|tr_Q5SX22_Q5SX22_MOUSE__II_647476	|generic|tr_Q5SX22_Q5SX22_MOUSE__II_647476	|generic|tr_Q5SX22_Q5SX22_MOUSE__II_647476	|generic|tr_Q8R0Z9_Q8R0Z9_MOUSE__II_647476	|generic|tr_Q8R0Z9_Q8R0Z9_MOUSE__II_647476	|generic|tr_Q8R0Z9_Q8R0Z9_MOUSE__II_647476	|generic|tr_Q8R0Z9_Q8R0Z9_MOUSE__II_647476	|generic|sp_P0CG50_UBC_MOUSE__II_647476	|generic|sp_P0CG50_UBC_MOUSE__II_647476	|generic|sp_P0CG50_UBC_MOUSE__II_647476	|generic|sp_P0CG50_UBC_MOUSE__II_647476	|generic|sp_P0CG50_UBC_MOUSE__II_647476	|generic|sp_P0CG50_UBC_MOUSE__II_647476	|generic|sp_P0CG50_UBC_MOUSE__II_647476	|generic|sp_P0CG50_UBC_MOUSE__II_647476	|generic|sp_P0CG50_UBC_MOUSE__II_647476	|generic|tr_Q78XY9_Q78XY9_MOUSE__II_647476	|generic|tr_Q78XY9_Q78XY9_MOUSE__II_647476	|generic|tr_Q78XY9_Q78XY9_MOUSE__II_647476	|generic|tr_Q78XY9_Q78XY9_MOUSE__II_647476	|generic|tr_A5JUZ1_A5JUZ1_MOUSE__II_647476	|generic|sp_P62984_RL40_MOUSE__II_866586	|generic|tr_E9QNP0_E9QNP0_MOUSE__II_866571	|generic|tr_E9Q4P0_E9Q4P0_MOUSE__II_866571	|generic|tr_A0A0A6YW67_A0A0A6YW67_MOUSE__II_647476	|generic|tr_E9Q9J0_E9Q9J0_MOUSE__II_647476	|generic|tr_Q642L7_Q642L7_MOUSE__II_647476	|generic|IP_899761_TX=10090	|generic|sp_RS27A_HUMAN_|
"""index: 15977, intensity: 7893.0, mobility: 1.070"""	1.61646	0.000680272	7.96099e-06	VSGDYGHPVYIVQDGPPQSPPNIYYKV	generic|tr_Q543Q7_Q543Q7_MOUSE|
"""index: 21344, intensity: 16110.0, mobility: 1.051"""	1.61417	0.000680272	8.07343e-06	TLADEVSASLAKQGL	generic|II_1128081_TX=10090	|generic|II_1128079_TX=10090	|generic|tr_A0A0A0MQC7_A0A0A0MQC7_MOUSE	|generic|tr_A2A5Y6_A2A5Y6_MOUSE	|generic|sp_P10637_TAU_MOUSE	|generic|sp_P10637-2_TAU_MOUSE	|generic|sp_P10637-4_TAU_MOUSE	|generic|tr_Q3UH19_Q3UH19_MOUSE	|generic|sp_P10637-6_TAU_MOUSE	|generic|tr_Q8C5K4_Q8C5K4_MOUSE	|generic|tr_Q547J4_Q547J4_MOUSE	|generic|tr_B1AQW2_B1AQW2_MOUSE	|generic|sp_TAU_HUMAN_|
"""index: 23868, intensity: 4222.0, mobility: 0.852"""	1.60489	0.000680272	8.54746e-06	RLQEQEELENYIEHVLLHRP	generic|sp_Q0VGU4_VGF_MOUSE|
"""index: 6074, intensity: 18839.0, mobility: 0.935"""	1.59277	0.000680272	9.20781e-06	AQPAPKPEPSFSEYASVQVQRK	generic|sp_P97797_SHPS1_MOUSE	|generic|sp_P97797-2_SHPS1_MOUSE	|generic|sp_P97797-3_SHPS1_MOUSE	|generic|sp_P97797-4_SHPS1_MOUSE	|generic|tr_Q2M4I8_Q2M4I8_MOUSE	|generic|tr_E0CX65_E0CX65_MOUSE|
"""index: 2532, intensity: 66518.0, mobility: 0.916"""	1.59194	0.000680272	9.25481e-06	TLPTKETIEQEKRSEIS	generic|tr_A6H6H4_A6H6H4_MOUSE|
"""index: 11683, intensity: 6730.0, mobility: 1.119"""	1.58963	0.000680272	9.38717e-06	IVQDGPPQSPPNIYYKV	generic|tr_Q543Q7_Q543Q7_MOUSE|
"""index: 5557, intensity: 3626.0, mobility: 1.168"""	1.58912	0.000680272	9.41696e-06	AAQGAMNQPQTQYSATPNY	generic|sp_Q9JKD3_SCAM5_MOUSE__chr9_-1_57443670_57443780_ENSMUST00000215208__II_3456302|
"""index: 18030, intensity: 3595.0, mobility: 1.045"""	1.57543	0.000680272	1.02429e-05	LYQEPVLGPVRGPF	generic|sp_CASB_BOVIN_|
"""index: 1454, intensity: 4307.0, mobility: 0.810"""	1.57299	0.000680272	1.03978e-05	PPPPPPPP	generic|tr_Q3TS23_Q3TS23_MOUSE__II_1013893	|generic|tr_Q3TS23_Q3TS23_MOUSE__II_1013893	|generic|tr_Q3TS23_Q3TS23_MOUSE__II_1013893_REVERSED	|generic|tr_Q3TS23_Q3TS23_MOUSE__II_1013893_REVERSED	|generic|tr_Q3U4Y4_Q3U4Y4_MOUSE__chrX_1_129957265_129957363_ENSMUST00000127577__II_830685	|generic|tr_Q3U4Y4_Q3U4Y4_MOUSE__chrX_1_129957265_129957363_ENSMUST00000127577__II_830685	|generic|tr_Q3U4Y4_Q3U4Y4_MOUSE__chrX_1_129957265_129957363_ENSMUST00000127577__II_830685	|generic|tr_Q3U4Y4_Q3U4Y4_MOUSE__chrX_1_129957265_129957363_ENSMUST00000127577__II_830685	|generic|tr_Q3U4Y4_Q3U4Y4_MOUSE__chrX_1_129957265_129957363_ENSMUST00000127577__II_830685	|generic|tr_Q3U4Y4_Q3U4Y4_MOUSE__chrX_1_129957265_129957363_ENSMUST00000127577__II_830685_REVERSED	|generic|tr_Q3U4Y4_Q3U4Y4_MOUSE__chrX_1_129957265_129957363_ENSMUST00000127577__II_830685_REVERSED	|generic|tr_Q3U4Y4_Q3U4Y4_MOUSE__chrX_1_129957265_129957363_ENSMUST00000127577__II_830685_REVERSED	|generic|tr_Q3U4Y4_Q3U4Y4_MOUSE__chrX_1_129957265_129957363_ENSMUST00000127577__II_830685_REVERSED	|generic|tr_Q3U4Y4_Q3U4Y4_MOUSE__chrX_1_129957265_129957363_ENSMUST00000127577__II_830685_REVERSED	|generic|tr_A0A5F8MPZ7_A0A5F8MPZ7_MOUSE__II_833039	|generic|tr_A0A5F8MPZ7_A0A5F8MPZ7_MOUSE__II_833039	|generic|tr_A0A5F8MPZ7_A0A5F8MPZ7_MOUSE__II_833039	|generic|tr_A0A5F8MPZ7_A0A5F8MPZ7_MOUSE__II_833039	|generic|tr_A0A5F8MPZ7_A0A5F8MPZ7_MOUSE__II_833039	|generic|tr_A0A5F8MPZ7_A0A5F8MPZ7_MOUSE__II_833039	|generic|tr_A0A5F8MPZ7_A0A5F8MPZ7_MOUSE__II_833039_REVERSED	|generic|tr_A0A5F8MPZ7_A0A5F8MPZ7_MOUSE__II_833039_REVERSED	|generic|tr_A0A5F8MPZ7_A0A5F8MPZ7_MOUSE__II_833039_REVERSED	|generic|tr_A0A5F8MPZ7_A0A5F8MPZ7_MOUSE__II_833039_REVERSED	|generic|tr_A0A5F8MPZ7_A0A5F8MPZ7_MOUSE__II_833039_REVERSED	|generic|tr_A0A5F8MPZ7_A0A5F8MPZ7_MOUSE__II_833039_REVERSED	|generic|sp_Q3UHC7-2_DAB2P_MOUSE__chr2_1_35715294_35715509_ENSMUST00000112981__II_1010481	|generic|sp_Q3UHC7-2_DAB2P_MOUSE__chr2_1_35715294_35715509_ENSMUST00000112981__II_1010481	|generic|sp_Q3UHC7-2_DAB2P_MOUSE__chr2_1_35715294_35715509_ENSMUST00000112981__II_1010481	|generic|sp_Q3UHC7-2_DAB2P_MOUSE__chr2_1_35715294_35715509_ENSMUST00000112981__II_1010481_REVERSED	|generic|sp_Q3UHC7-2_DAB2P_MOUSE__chr2_1_35715294_35715509_ENSMUST00000112981__II_1010481_REVERSED	|generic|sp_Q3UHC7-2_DAB2P_MOUSE__chr2_1_35715294_35715509_ENSMUST00000112981__II_1010481_REVERSED	|generic|chr1_1_128193589_128193822_ENSMUST00000189982__II_1036051_TX=10090	|generic|chr1_1_128193589_128193822_ENSMUST00000189982__II_1036051_TX=10090	|generic|chr1_1_128193589_128193822_ENSMUST00000189982__II_1036051_TX=10090	|generic|chr1_1_128193589_128193822_ENSMUST00000189982__II_1036051_TX=10090	|generic|chr1_1_128193589_128193822_ENSMUST00000189982__II_1036051_TX=10090	|generic|chr1_1_128193589_128193822_ENSMUST00000189982__II_1036051_TX=10090_REVERSED	|generic|chr1_1_128193589_128193822_ENSMUST00000189982__II_1036051_TX=10090_REVERSED	|generic|chr1_1_128193589_128193822_ENSMUST00000189982__II_1036051_TX=10090_REVERSED	|generic|chr1_1_128193589_128193822_ENSMUST00000189982__II_1036051_TX=10090_REVERSED	|generic|chr1_1_128193589_128193822_ENSMUST00000189982__II_1036051_TX=10090_REVERSED	|generic|tr_Q6PCY2_Q6PCY2_MOUSE__chr19_1_7422867_7423106_ENSMUST00000160561__II_1050194	|generic|tr_Q6PCY2_Q6PCY2_MOUSE__chr19_1_7422867_7423106_ENSMUST00000160561__II_1050194	|generic|tr_Q6PCY2_Q6PCY2_MOUSE__chr19_1_7422867_7423106_ENSMUST00000160561__II_1050194	|generic|tr_Q6PCY2_Q6PCY2_MOUSE__chr19_1_7422867_7423106_ENSMUST00000160561__II_1050194	|generic|tr_Q6PCY2_Q6PCY2_MOUSE__chr19_1_7422867_7423106_ENSMUST00000160561__II_1050194_REVERSED	|generic|tr_Q6PCY2_Q6PCY2_MOUSE__chr19_1_7422867_7423106_ENSMUST00000160561__II_1050194_REVERSED	|generic|tr_Q6PCY2_Q6PCY2_MOUSE__chr19_1_7422867_7423106_ENSMUST00000160561__II_1050194_REVERSED	|generic|tr_Q6PCY2_Q6PCY2_MOUSE__chr19_1_7422867_7423106_ENSMUST00000160561__II_1050194_REVERSED	|generic|tr_Q80V17_Q80V17_MOUSE__chr7_1_127799324_127799479_ENSMUST00000154987__II_878848	|generic|tr_Q80V17_Q80V17_MOUSE__chr7_1_127799324_127799479_ENSMUST00000154987__II_878848_REVERSED	|generic|tr_Q91Z33_Q91Z33_MOUSE__chr7_1_127799324_127799479_ENSMUST00000154987__II_878848	|generic|tr_Q91Z33_Q91Z33_MOUSE__chr7_1_127799324_127799479_ENSMUST00000154987__II_878848_REVERSED	|generic|sp_Q99PJ1-12_PCD15_MOUSE__II_1152339	|generic|sp_Q99PJ1-12_PCD15_MOUSE__II_1152339	|generic|sp_Q99PJ1-12_PCD15_MOUSE__II_1152339	|generic|sp_Q99PJ1-12_PCD15_MOUSE__II_1152339_REVERSED	|generic|sp_Q99PJ1-12_PCD15_MOUSE__II_1152339_REVERSED	|generic|sp_Q99PJ1-12_PCD15_MOUSE__II_1152339_REVERSED	|generic|tr_Q3UU77_Q3UU77_MOUSE__II_3482131	|generic|tr_Q3UU77_Q3UU77_MOUSE__II_3482131	|generic|tr_Q3UU77_Q3UU77_MOUSE__II_3482131	|generic|tr_Q3UU77_Q3UU77_MOUSE__II_3482131	|generic|tr_Q3UU77_Q3UU77_MOUSE__II_3482131	|generic|tr_Q3UU77_Q3UU77_MOUSE__II_3482131	|generic|tr_Q3UU77_Q3UU77_MOUSE__II_3482131_REVERSED	|generic|tr_Q3UU77_Q3UU77_MOUSE__II_3482131_REVERSED	|generic|tr_Q3UU77_Q3UU77_MOUSE__II_3482131_REVERSED	|generic|tr_Q3UU77_Q3UU77_MOUSE__II_3482131_REVERSED	|generic|tr_Q3UU77_Q3UU77_MOUSE__II_3482131_REVERSED	|generic|tr_Q3UU77_Q3UU77_MOUSE__II_3482131_REVERSED	|generic|tr_A2A8V8_A2A8V8_MOUSE__chr4_-1_135346729_135346857_ENSMUST00000136409__II_954250	|generic|tr_A2A8V8_A2A8V8_MOUSE__chr4_-1_135346729_135346857_ENSMUST00000136409__II_954250	|generic|tr_A2A8V8_A2A8V8_MOUSE__chr4_-1_135346729_135346857_ENSMUST00000136409__II_954250	|generic|tr_A2A8V8_A2A8V8_MOUSE__chr4_-1_135346729_135346857_ENSMUST00000136409__II_954250_REVERSED	|generic|tr_A2A8V8_A2A8V8_MOUSE__chr4_-1_135346729_135346857_ENSMUST00000136409__II_954250_REVERSED	|generic|tr_A2A8V8_A2A8V8_MOUSE__chr4_-1_135346729_135346857_ENSMUST00000136409__II_954250_REVERSED	|generic|tr_E9PUC0_E9PUC0_MOUSE__chr13_-1_54684334_54684429_ENSMUST00000037422__II_1106260	|generic|tr_E9PUC0_E9PUC0_MOUSE__chr13_-1_54684334_54684429_ENSMUST00000037422__II_1106260	|generic|tr_E9PUC0_E9PUC0_MOUSE__chr13_-1_54684334_54684429_ENSMUST00000037422__II_1106260_REVERSED	|generic|tr_E9PUC0_E9PUC0_MOUSE__chr13_-1_54684334_54684429_ENSMUST00000037422__II_1106260_REVERSED	|generic|sp_E9Q5F9_SETD2_MOUSE__chr9_1_110592527_110592583_ENSMUST00000196814__II_842183	|generic|sp_E9Q5F9_SETD2_MOUSE__chr9_1_110592527_110592583_ENSMUST00000196814__II_842183_REVERSED	|generic|sp_E9Q5F9-2_SETD2_MOUSE__chr9_1_110592527_110592583_ENSMUST00000196814__II_842200	|generic|sp_E9Q5F9-2_SETD2_MOUSE__chr9_1_110592527_110592583_ENSMUST00000196814__II_842200_REVERSED	|generic|sp_Q9Z1R2_BAG6_MOUSE__chr17_1_35147165_35147236_ENSMUST00000172882__II_1065885	|generic|sp_Q9Z1R2_BAG6_MOUSE__chr17_1_35147165_35147236_ENSMUST00000172882__II_1065885	|generic|sp_Q9Z1R2_BAG6_MOUSE__chr17_1_35147165_35147236_ENSMUST00000172882__II_1065885	|generic|sp_Q9Z1R2_BAG6_MOUSE__chr17_1_35147165_35147236_ENSMUST00000172882__II_1065885	|generic|sp_Q9Z1R2_BAG6_MOUSE__chr17_1_35147165_35147236_ENSMUST00000172882__II_1065885	|generic|sp_Q9Z1R2_BAG6_MOUSE__chr17_1_35147165_35147236_ENSMUST00000172882__II_1065885_REVERSED	|generic|sp_Q9Z1R2_BAG6_MOUSE__chr17_1_35147165_35147236_ENSMUST00000172882__II_1065885_REVERSED	|generic|sp_Q9Z1R2_BAG6_MOUSE__chr17_1_35147165_35147236_ENSMUST00000172882__II_1065885_REVERSED	|generic|sp_Q9Z1R2_BAG6_MOUSE__chr17_1_35147165_35147236_ENSMUST00000172882__II_1065885_REVERSED	|generic|sp_Q9Z1R2_BAG6_MOUSE__chr17_1_35147165_35147236_ENSMUST00000172882__II_1065885_REVERSED	|generic|tr_Q6PB68_Q6PB68_MOUSE__chr15_1_74575839_74575928_ENSMUST00000186360__II_3484621	|generic|tr_Q6PB68_Q6PB68_MOUSE__chr15_1_74575839_74575928_ENSMUST00000186360__II_3484621	|generic|tr_Q6PB68_Q6PB68_MOUSE__chr15_1_74575839_74575928_ENSMUST00000186360__II_3484621	|generic|tr_Q6PB68_Q6PB68_MOUSE__chr15_1_74575839_74575928_ENSMUST00000186360__II_3484621	|generic|tr_Q6PB68_Q6PB68_MOUSE__chr15_1_74575839_74575928_ENSMUST00000186360__II_3484621	|generic|tr_Q6PB68_Q6PB68_MOUSE__chr15_1_74575839_74575928_ENSMUST00000186360__II_3484621_REVERSED	|generic|tr_Q6PB68_Q6PB68_MOUSE__chr15_1_74575839_74575928_ENSMUST00000186360__II_3484621_REVERSED	|generic|tr_Q6PB68_Q6PB68_MOUSE__chr15_1_74575839_74575928_ENSMUST00000186360__II_3484621_REVERSED	|generic|tr_Q6PB68_Q6PB68_MOUSE__chr15_1_74575839_74575928_ENSMUST00000186360__II_3484621_REVERSED	|generic|tr_Q6PB68_Q6PB68_MOUSE__chr15_1_74575839_74575928_ENSMUST00000186360__II_3484621_REVERSED	|generic|sp_Q9ET47-2_ESPN_MOUSE__II_951714	|generic|sp_Q9ET47-2_ESPN_MOUSE__II_951714	|generic|sp_Q9ET47-2_ESPN_MOUSE__II_951714	|generic|sp_Q9ET47-2_ESPN_MOUSE__II_951714	|generic|sp_Q9ET47-2_ESPN_MOUSE__II_951714_REVERSED	|generic|sp_Q9ET47-2_ESPN_MOUSE__II_951714_REVERSED	|generic|sp_Q9ET47-2_ESPN_MOUSE__II_951714_REVERSED	|generic|sp_Q9ET47-2_ESPN_MOUSE__II_951714_REVERSED	|generic|tr_Q541Z2_Q541Z2_MOUSE__chr8_-1_26000966_26001025_ENSMUST00000209860__II_3453787	|generic|tr_Q541Z2_Q541Z2_MOUSE__chr8_-1_26000966_26001025_ENSMUST00000209860__II_3453787	|generic|tr_Q541Z2_Q541Z2_MOUSE__chr8_-1_26000966_26001025_ENSMUST00000209860__II_3453787_REVERSED	|generic|tr_Q541Z2_Q541Z2_MOUSE__chr8_-1_26000966_26001025_ENSMUST00000209860__II_3453787_REVERSED	|generic|tr_E9QAU4_E9QAU4_MOUSE__chr2_1_20709443_20709607_ENSMUST00000146613__II_1014021	|generic|tr_E9QAU4_E9QAU4_MOUSE__chr2_1_20709443_20709607_ENSMUST00000146613__II_1014021_REVERSED	|generic|tr_Q68FM7_Q68FM7_MOUSE__chr3_1_87730444_87730503_ENSMUST00000152006__II_982270	|generic|tr_Q68FM7_Q68FM7_MOUSE__chr3_1_87730444_87730503_ENSMUST00000152006__II_982270_REVERSED	|generic|tr_A0A4Y5WWJ7_A0A4Y5WWJ7_MOUSE__chr11_1_77857751_77857849_ENSMUST00000142571__II_1130592	|generic|tr_A0A4Y5WWJ7_A0A4Y5WWJ7_MOUSE__chr11_1_77857751_77857849_ENSMUST00000142571__II_1130592	|generic|tr_A0A4Y5WWJ7_A0A4Y5WWJ7_MOUSE__chr11_1_77857751_77857849_ENSMUST00000142571__II_1130592_REVERSED	|generic|tr_A0A4Y5WWJ7_A0A4Y5WWJ7_MOUSE__chr11_1_77857751_77857849_ENSMUST00000142571__II_1130592_REVERSED	|generic|tr_Q6AXD3_Q6AXD3_MOUSE__chr2_-1_22941872_22942006_ENSMUST00000148294__II_1013848	|generic|tr_Q6AXD3_Q6AXD3_MOUSE__chr2_-1_22941872_22942006_ENSMUST00000148294__II_1013848_REVERSED	|generic|sp_Q80YR4_ZN598_MOUSE__chr17_1_24680728_24680802_ENSMUST00000234988__II_3461576	|generic|sp_Q80YR4_ZN598_MOUSE__chr17_1_24680728_24680802_ENSMUST00000234988__II_3461576_REVERSED	|generic|sp_Q80YR4-2_ZN598_MOUSE__chr17_1_24680728_24680802_ENSMUST00000234988__II_3461576	|generic|sp_Q80YR4-2_ZN598_MOUSE__chr17_1_24680728_24680802_ENSMUST00000234988__II_3461576_REVERSED	|generic|sp_Q80YR4-3_ZN598_MOUSE__chr17_1_24680728_24680802_ENSMUST00000234988__II_3461576	|generic|sp_Q80YR4-3_ZN598_MOUSE__chr17_1_24680728_24680802_ENSMUST00000234988__II_3461576_REVERSED	|generic|sp_Q9ET47-7_ESPN_MOUSE__II_951714	|generic|sp_Q9ET47-7_ESPN_MOUSE__II_951714_REVERSED	|generic|sp_Q8R081_HNRPL_MOUSE__chr9_-1_107231624_107231653_ENSMUST00000044532__II_894841	|generic|sp_Q8R081_HNRPL_MOUSE__chr9_-1_107231624_107231653_ENSMUST00000044532__II_894841_REVERSED	|generic|tr_Q3TXX8_Q3TXX8_MOUSE__II_915139	|generic|tr_Q3TXX8_Q3TXX8_MOUSE__II_915139	|generic|tr_Q3TXX8_Q3TXX8_MOUSE__II_915139	|generic|tr_Q3TXX8_Q3TXX8_MOUSE__II_915139	|generic|tr_Q3TXX8_Q3TXX8_MOUSE__II_915139	|generic|tr_Q3TXX8_Q3TXX8_MOUSE__II_915139_REVERSED	|generic|tr_Q3TXX8_Q3TXX8_MOUSE__II_915139_REVERSED	|generic|tr_Q3TXX8_Q3TXX8_MOUSE__II_915139_REVERSED	|generic|tr_Q3TXX8_Q3TXX8_MOUSE__II_915139_REVERSED	|generic|tr_Q3TXX8_Q3TXX8_MOUSE__II_915139_REVERSED	|generic|tr_J3QNM3_J3QNM3_MOUSE__chr1_-1_181930674_181930754_ENSMUST00000195840__II_1028819	|generic|tr_J3QNM3_J3QNM3_MOUSE__chr1_-1_181930674_181930754_ENSMUST00000195840__II_1028819	|generic|tr_J3QNM3_J3QNM3_MOUSE__chr1_-1_181930674_181930754_ENSMUST00000195840__II_1028819	|generic|tr_J3QNM3_J3QNM3_MOUSE__chr1_-1_181930674_181930754_ENSMUST00000195840__II_1028819	|generic|tr_J3QNM3_J3QNM3_MOUSE__chr1_-1_181930674_181930754_ENSMUST00000195840__II_1028819	|generic|tr_J3QNM3_J3QNM3_MOUSE__chr1_-1_181930674_181930754_ENSMUST00000195840__II_1028819	|generic|tr_J3QNM3_J3QNM3_MOUSE__chr1_-1_181930674_181930754_ENSMUST00000195840__II_1028819	|generic|tr_J3QNM3_J3QNM3_MOUSE__chr1_-1_181930674_181930754_ENSMUST00000195840__II_1028819	|generic|tr_J3QNM3_J3QNM3_MOUSE__chr1_-1_181930674_181930754_ENSMUST00000195840__II_1028819	|generic|tr_J3QNM3_J3QNM3_MOUSE__chr1_-1_181930674_181930754_ENSMUST00000195840__II_1028819	|generic|tr_J3QNM3_J3QNM3_MOUSE__chr1_-1_181930674_181930754_ENSMUST00000195840__II_1028819	|generic|tr_J3QNM3_J3QNM3_MOUSE__chr1_-1_181930674_181930754_ENSMUST00000195840__II_1028819	|generic|tr_J3QNM3_J3QNM3_MOUSE__chr1_-1_181930674_181930754_ENSMUST00000195840__II_1028819	|generic|tr_J3QNM3_J3QNM3_MOUSE__chr1_-1_181930674_181930754_ENSMUST00000195840__II_1028819	|generic|tr_J3QNM3_J3QNM3_MOUSE__chr1_-1_181930674_181930754_ENSMUST00000195840__II_1028819_REVERSED	|generic|tr_J3QNM3_J3QNM3_MOUSE__chr1_-1_181930674_181930754_ENSMUST00000195840__II_1028819_REVERSED	|generic|tr_J3QNM3_J3QNM3_MOUSE__chr1_-1_181930674_181930754_ENSMUST00000195840__II_1028819_REVERSED	|generic|tr_J3QNM3_J3QNM3_MOUSE__chr1_-1_181930674_181930754_ENSMUST00000195840__II_1028819_REVERSED	|generic|tr_J3QNM3_J3QNM3_MOUSE__chr1_-1_181930674_181930754_ENSMUST00000195840__II_1028819_REVERSED	|generic|tr_J3QNM3_J3QNM3_MOUSE__chr1_-1_181930674_181930754_ENSMUST00000195840__II_1028819_REVERSED	|generic|tr_J3QNM3_J3QNM3_MOUSE__chr1_-1_181930674_181930754_ENSMUST00000195840__II_1028819_REVERSED	|generic|tr_J3QNM3_J3QNM3_MOUSE__chr1_-1_181930674_181930754_ENSMUST00000195840__II_1028819_REVERSED	|generic|tr_J3QNM3_J3QNM3_MOUSE__chr1_-1_181930674_181930754_ENSMUST00000195840__II_1028819_REVERSED	|generic|tr_J3QNM3_J3QNM3_MOUSE__chr1_-1_181930674_181930754_ENSMUST00000195840__II_1028819_REVERSED	|generic|tr_J3QNM3_J3QNM3_MOUSE__chr1_-1_181930674_181930754_ENSMUST00000195840__II_1028819_REVERSED	|generic|tr_J3QNM3_J3QNM3_MOUSE__chr1_-1_181930674_181930754_ENSMUST00000195840__II_1028819_REVERSED	|generic|tr_J3QNM3_J3QNM3_MOUSE__chr1_-1_181930674_181930754_ENSMUST00000195840__II_1028819_REVERSED	|generic|tr_J3QNM3_J3QNM3_MOUSE__chr1_-1_181930674_181930754_ENSMUST00000195840__II_1028819_REVERSED	|generic|tr_Q3UQ99_Q3UQ99_MOUSE__II_915139	|generic|tr_Q3UQ99_Q3UQ99_MOUSE__II_915139	|generic|tr_Q3UQ99_Q3UQ99_MOUSE__II_915139	|generic|tr_Q3UQ99_Q3UQ99_MOUSE__II_915139	|generic|tr_Q3UQ99_Q3UQ99_MOUSE__II_915139	|generic|tr_Q3UQ99_Q3UQ99_MOUSE__II_915139_REVERSED	|generic|tr_Q3UQ99_Q3UQ99_MOUSE__II_915139_REVERSED	|generic|tr_Q3UQ99_Q3UQ99_MOUSE__II_915139_REVERSED	|generic|tr_Q3UQ99_Q3UQ99_MOUSE__II_915139_REVERSED	|generic|tr_Q3UQ99_Q3UQ99_MOUSE__II_915139_REVERSED	|generic|tr_Q3TJ64_Q3TJ64_MOUSE__chr2_-1_22941872_22942006_ENSMUST00000148294__II_1013845	|generic|tr_Q3TJ64_Q3TJ64_MOUSE__chr2_-1_22941872_22942006_ENSMUST00000148294__II_1013845_REVERSED	|generic|sp_Q3UZD5_PRDM6_MOUSE__II_1055437	|generic|sp_Q3UZD5_PRDM6_MOUSE__II_1055437	|generic|sp_Q3UZD5_PRDM6_MOUSE__II_1055437	|generic|sp_Q3UZD5_PRDM6_MOUSE__II_1055437_REVERSED	|generic|sp_Q3UZD5_PRDM6_MOUSE__II_1055437_REVERSED	|generic|sp_Q3UZD5_PRDM6_MOUSE__II_1055437_REVERSED	|generic|tr_Q52KF5_Q52KF5_MOUSE__chr2_1_35715294_35715509_ENSMUST00000112981__II_1010465	|generic|tr_Q52KF5_Q52KF5_MOUSE__chr2_1_35715294_35715509_ENSMUST00000112981__II_1010465	|generic|tr_Q52KF5_Q52KF5_MOUSE__chr2_1_35715294_35715509_ENSMUST00000112981__II_1010465	|generic|tr_Q52KF5_Q52KF5_MOUSE__chr2_1_35715294_35715509_ENSMUST00000112981__II_1010465_REVERSED	|generic|tr_Q52KF5_Q52KF5_MOUSE__chr2_1_35715294_35715509_ENSMUST00000112981__II_1010465_REVERSED	|generic|tr_Q52KF5_Q52KF5_MOUSE__chr2_1_35715294_35715509_ENSMUST00000112981__II_1010465_REVERSED	|generic|tr_B7ZCU3_B7ZCU3_MOUSE__chr2_-1_22941872_22942006_ENSMUST00000148294__II_1013848	|generic|tr_B7ZCU3_B7ZCU3_MOUSE__chr2_-1_22941872_22942006_ENSMUST00000148294__II_1013848_REVERSED	|generic|tr_A0A0J9YV05_A0A0J9YV05_MOUSE__II_939131	|generic|tr_A0A0J9YV05_A0A0J9YV05_MOUSE__II_939131_REVERSED	|generic|tr_J3QNK8_J3QNK8_MOUSE__chr2_-1_22941872_22942006_ENSMUST00000148294__II_1013845	|generic|tr_J3QNK8_J3QNK8_MOUSE__chr2_-1_22941872_22942006_ENSMUST00000148294__II_1013845_REVERSED	|generic|tr_A0A0J9YVG9_A0A0J9YVG9_MOUSE__II_1047664	|generic|tr_A0A0J9YVG9_A0A0J9YVG9_MOUSE__II_1047664	|generic|tr_A0A0J9YVG9_A0A0J9YVG9_MOUSE__II_1047664	|generic|tr_A0A0J9YVG9_A0A0J9YVG9_MOUSE__II_1047664	|generic|tr_A0A0J9YVG9_A0A0J9YVG9_MOUSE__II_1047664_REVERSED	|generic|tr_A0A0J9YVG9_A0A0J9YVG9_MOUSE__II_1047664_REVERSED	|generic|tr_A0A0J9YVG9_A0A0J9YVG9_MOUSE__II_1047664_REVERSED	|generic|tr_A0A0J9YVG9_A0A0J9YVG9_MOUSE__II_1047664_REVERSED	|generic|tr_E9PUK6_E9PUK6_MOUSE__chr4_-1_135346729_135346857_ENSMUST00000136409__II_954250	|generic|tr_E9PUK6_E9PUK6_MOUSE__chr4_-1_135346729_135346857_ENSMUST00000136409__II_954250	|generic|tr_E9PUK6_E9PUK6_MOUSE__chr4_-1_135346729_135346857_ENSMUST00000136409__II_954250	|generic|tr_E9PUK6_E9PUK6_MOUSE__chr4_-1_135346729_135346857_ENSMUST00000136409__II_954250_REVERSED	|generic|tr_E9PUK6_E9PUK6_MOUSE__chr4_-1_135346729_135346857_ENSMUST00000136409__II_954250_REVERSED	|generic|tr_E9PUK6_E9PUK6_MOUSE__chr4_-1_135346729_135346857_ENSMUST00000136409__II_954250_REVERSED	|generic|sp_Q8CBW3_ABI1_MOUSE__chr2_-1_22941872_22942006_ENSMUST00000148294__II_1013845	|generic|sp_Q8CBW3_ABI1_MOUSE__chr2_-1_22941872_22942006_ENSMUST00000148294__II_1013845_REVERSED	|generic|sp_Q8CBW3-5_ABI1_MOUSE__chr2_-1_22941872_22942006_ENSMUST00000148294__II_1013848	|generic|sp_Q8CBW3-5_ABI1_MOUSE__chr2_-1_22941872_22942006_ENSMUST00000148294__II_1013848_REVERSED	|generic|tr_B7ZCU4_B7ZCU4_MOUSE__chr2_-1_22941872_22942006_ENSMUST00000148294__II_1013848	|generic|tr_B7ZCU4_B7ZCU4_MOUSE__chr2_-1_22941872_22942006_ENSMUST00000148294__II_1013848_REVERSED	|generic|tr_E9QLZ9_E9QLZ9_MOUSE__chr1_-1_181930674_181930754_ENSMUST00000195840__II_1028819	|generic|tr_E9QLZ9_E9QLZ9_MOUSE__chr1_-1_181930674_181930754_ENSMUST00000195840__II_1028819	|generic|tr_E9QLZ9_E9QLZ9_MOUSE__chr1_-1_181930674_181930754_ENSMUST00000195840__II_1028819	|generic|tr_E9QLZ9_E9QLZ9_MOUSE__chr1_-1_181930674_181930754_ENSMUST00000195840__II_1028819	|generic|tr_E9QLZ9_E9QLZ9_MOUSE__chr1_-1_181930674_181930754_ENSMUST00000195840__II_1028819	|generic|tr_E9QLZ9_E9QLZ9_MOUSE__chr1_-1_181930674_181930754_ENSMUST00000195840__II_1028819	|generic|tr_E9QLZ9_E9QLZ9_MOUSE__chr1_-1_181930674_181930754_ENSMUST00000195840__II_1028819	|generic|tr_E9QLZ9_E9QLZ9_MOUSE__chr1_-1_181930674_181930754_ENSMUST00000195840__II_1028819	|generic|tr_E9QLZ9_E9QLZ9_MOUSE__chr1_-1_181930674_181930754_ENSMUST00000195840__II_1028819	|generic|tr_E9QLZ9_E9QLZ9_MOUSE__chr1_-1_181930674_181930754_ENSMUST00000195840__II_1028819	|generic|tr_E9QLZ9_E9QLZ9_MOUSE__chr1_-1_181930674_181930754_ENSMUST00000195840__II_1028819	|generic|tr_E9QLZ9_E9QLZ9_MOUSE__chr1_-1_181930674_181930754_ENSMUST00000195840__II_1028819	|generic|tr_E9QLZ9_E9QLZ9_MOUSE__chr1_-1_181930674_181930754_ENSMUST00000195840__II_1028819	|generic|tr_E9QLZ9_E9QLZ9_MOUSE__chr1_-1_181930674_181930754_ENSMUST00000195840__II_1028819	|generic|tr_E9QLZ9_E9QLZ9_MOUSE__chr1_-1_181930674_181930754_ENSMUST00000195840__II_1028819_REVERSED	|generic|tr_E9QLZ9_E9QLZ9_MOUSE__chr1_-1_181930674_181930754_ENSMUST00000195840__II_1028819_REVERSED	|generic|tr_E9QLZ9_E9QLZ9_MOUSE__chr1_-1_181930674_181930754_ENSMUST00000195840__II_1028819_REVERSED	|generic|tr_E9QLZ9_E9QLZ9_MOUSE__chr1_-1_181930674_181930754_ENSMUST00000195840__II_1028819_REVERSED	|generic|tr_E9QLZ9_E9QLZ9_MOUSE__chr1_-1_181930674_181930754_ENSMUST00000195840__II_1028819_REVERSED	|generic|tr_E9QLZ9_E9QLZ9_MOUSE__chr1_-1_181930674_181930754_ENSMUST00000195840__II_1028819_REVERSED	|generic|tr_E9QLZ9_E9QLZ9_MOUSE__chr1_-1_181930674_181930754_ENSMUST00000195840__II_1028819_REVERSED	|generic|tr_E9QLZ9_E9QLZ9_MOUSE__chr1_-1_181930674_181930754_ENSMUST00000195840__II_1028819_REVERSED	|generic|tr_E9QLZ9_E9QLZ9_MOUSE__chr1_-1_181930674_181930754_ENSMUST00000195840__II_1028819_REVERSED	|generic|tr_E9QLZ9_E9QLZ9_MOUSE__chr1_-1_181930674_181930754_ENSMUST00000195840__II_1028819_REVERSED	|generic|tr_E9QLZ9_E9QLZ9_MOUSE__chr1_-1_181930674_181930754_ENSMUST00000195840__II_1028819_REVERSED	|generic|tr_E9QLZ9_E9QLZ9_MOUSE__chr1_-1_181930674_181930754_ENSMUST00000195840__II_1028819_REVERSED	|generic|tr_E9QLZ9_E9QLZ9_MOUSE__chr1_-1_181930674_181930754_ENSMUST00000195840__II_1028819_REVERSED	|generic|tr_E9QLZ9_E9QLZ9_MOUSE__chr1_-1_181930674_181930754_ENSMUST00000195840__II_1028819_REVERSED	|generic|tr_Q3UGK7_Q3UGK7_MOUSE__II_915139	|generic|tr_Q3UGK7_Q3UGK7_MOUSE__II_915139	|generic|tr_Q3UGK7_Q3UGK7_MOUSE__II_915139	|generic|tr_Q3UGK7_Q3UGK7_MOUSE__II_915139	|generic|tr_Q3UGK7_Q3UGK7_MOUSE__II_915139	|generic|tr_Q3UGK7_Q3UGK7_MOUSE__II_915139_REVERSED	|generic|tr_Q3UGK7_Q3UGK7_MOUSE__II_915139_REVERSED	|generic|tr_Q3UGK7_Q3UGK7_MOUSE__II_915139_REVERSED	|generic|tr_Q3UGK7_Q3UGK7_MOUSE__II_915139_REVERSED	|generic|tr_Q3UGK7_Q3UGK7_MOUSE__II_915139_REVERSED	|generic|tr_B9EHE8_B9EHE8_MOUSE__chr1_1_128236531_128236758_ENSMUST00000190288__II_1036033	|generic|tr_B9EHE8_B9EHE8_MOUSE__chr1_1_128236531_128236758_ENSMUST00000190288__II_1036033	|generic|tr_B9EHE8_B9EHE8_MOUSE__chr1_1_128236531_128236758_ENSMUST00000190288__II_1036033	|generic|tr_B9EHE8_B9EHE8_MOUSE__chr1_1_128236531_128236758_ENSMUST00000190288__II_1036033	|generic|tr_B9EHE8_B9EHE8_MOUSE__chr1_1_128236531_128236758_ENSMUST00000190288__II_1036033	|generic|tr_B9EHE8_B9EHE8_MOUSE__chr1_1_128236531_128236758_ENSMUST00000190288__II_1036033_REVERSED	|generic|tr_B9EHE8_B9EHE8_MOUSE__chr1_1_128236531_128236758_ENSMUST00000190288__II_1036033_REVERSED	|generic|tr_B9EHE8_B9EHE8_MOUSE__chr1_1_128236531_128236758_ENSMUST00000190288__II_1036033_REVERSED	|generic|tr_B9EHE8_B9EHE8_MOUSE__chr1_1_128236531_128236758_ENSMUST00000190288__II_1036033_REVERSED	|generic|tr_B9EHE8_B9EHE8_MOUSE__chr1_1_128236531_128236758_ENSMUST00000190288__II_1036033_REVERSED	|generic|tr_A0A0R4J0E2_A0A0R4J0E2_MOUSE__II_1088708	|generic|tr_A0A0R4J0E2_A0A0R4J0E2_MOUSE__II_1088708	|generic|tr_A0A0R4J0E2_A0A0R4J0E2_MOUSE__II_1088708_REVERSED	|generic|tr_A0A0R4J0E2_A0A0R4J0E2_MOUSE__II_1088708_REVERSED	|generic|sp_Q6PFX9_TNKS1_MOUSE__chr8_-1_34867690_34867776_ENSMUST00000209904__II_3500806	|generic|sp_Q6PFX9_TNKS1_MOUSE__chr8_-1_34867690_34867776_ENSMUST00000209904__II_3500806_REVERSED	|generic|tr_B2RY09_B2RY09_MOUSE__chr2_1_20709443_20709607_ENSMUST00000146613__II_1014021	|generic|tr_B2RY09_B2RY09_MOUSE__chr2_1_20709443_20709607_ENSMUST00000146613__II_1014021_REVERSED	|generic|tr_A0A0R4J124_A0A0R4J124_MOUSE__chr5_-1_23548451_23548549_ENSMUST00000196388__II_587508	|generic|tr_A0A0R4J124_A0A0R4J124_MOUSE__chr5_-1_23548451_23548549_ENSMUST00000196388__II_587508	|generic|tr_A0A0R4J124_A0A0R4J124_MOUSE__chr5_-1_23548451_23548549_ENSMUST00000196388__II_587508	|generic|tr_A0A0R4J124_A0A0R4J124_MOUSE__chr5_-1_23548451_23548549_ENSMUST00000196388__II_587508	|generic|tr_A0A0R4J124_A0A0R4J124_MOUSE__chr5_-1_23548451_23548549_ENSMUST00000196388__II_587508_REVERSED	|generic|tr_A0A0R4J124_A0A0R4J124_MOUSE__chr5_-1_23548451_23548549_ENSMUST00000196388__II_587508_REVERSED	|generic|tr_A0A0R4J124_A0A0R4J124_MOUSE__chr5_-1_23548451_23548549_ENSMUST00000196388__II_587508_REVERSED	|generic|tr_A0A0R4J124_A0A0R4J124_MOUSE__chr5_-1_23548451_23548549_ENSMUST00000196388__II_587508_REVERSED	|generic|tr_Q3U104_Q3U104_MOUSE__II_1060562	|generic|tr_Q3U104_Q3U104_MOUSE__II_1060562_REVERSED	|generic|sp_Q6P9Q4_FHOD1_MOUSE__II_859342	|generic|sp_Q6P9Q4_FHOD1_MOUSE__II_859342	|generic|sp_Q6P9Q4_FHOD1_MOUSE__II_859342	|generic|sp_Q6P9Q4_FHOD1_MOUSE__II_859342	|generic|sp_Q6P9Q4_FHOD1_MOUSE__II_859342	|generic|sp_Q6P9Q4_FHOD1_MOUSE__II_859342	|generic|sp_Q6P9Q4_FHOD1_MOUSE__II_859342_REVERSED	|generic|sp_Q6P9Q4_FHOD1_MOUSE__II_859342_REVERSED	|generic|sp_Q6P9Q4_FHOD1_MOUSE__II_859342_REVERSED	|generic|sp_Q6P9Q4_FHOD1_MOUSE__II_859342_REVERSED	|generic|sp_Q6P9Q4_FHOD1_MOUSE__II_859342_REVERSED	|generic|sp_Q6P9Q4_FHOD1_MOUSE__II_859342_REVERSED	|generic|sp_Q9R0I7_YLPM1_MOUSE__chr12_1_85069619_85069765_ENSMUST00000164558__II_1113891	|generic|sp_Q9R0I7_YLPM1_MOUSE__chr12_1_85069619_85069765_ENSMUST00000164558__II_1113891	|generic|sp_Q9R0I7_YLPM1_MOUSE__chr12_1_85069619_85069765_ENSMUST00000164558__II_1113891	|generic|sp_Q9R0I7_YLPM1_MOUSE__chr12_1_85069619_85069765_ENSMUST00000164558__II_1113891	|generic|sp_Q9R0I7_YLPM1_MOUSE__chr12_1_85069619_85069765_ENSMUST00000164558__II_1113891	|generic|sp_Q9R0I7_YLPM1_MOUSE__chr12_1_85069619_85069765_ENSMUST00000164558__II_1113891	|generic|sp_Q9R0I7_YLPM1_MOUSE__chr12_1_85069619_85069765_ENSMUST00000164558__II_1113891	|generic|sp_Q9R0I7_YLPM1_MOUSE__chr12_1_85069619_85069765_ENSMUST00000164558__II_1113891	|generic|sp_Q9R0I7_YLPM1_MOUSE__chr12_1_85069619_85069765_ENSMUST00000164558__II_1113891_REVERSED	|generic|sp_Q9R0I7_YLPM1_MOUSE__chr12_1_85069619_85069765_ENSMUST00000164558__II_1113891_REVERSED	|generic|sp_Q9R0I7_YLPM1_MOUSE__chr12_1_85069619_85069765_ENSMUST00000164558__II_1113891_REVERSED	|generic|sp_Q9R0I7_YLPM1_MOUSE__chr12_1_85069619_85069765_ENSMUST00000164558__II_1113891_REVERSED	|generic|sp_Q9R0I7_YLPM1_MOUSE__chr12_1_85069619_85069765_ENSMUST00000164558__II_1113891_REVERSED	|generic|sp_Q9R0I7_YLPM1_MOUSE__chr12_1_85069619_85069765_ENSMUST00000164558__II_1113891_REVERSED	|generic|sp_Q9R0I7_YLPM1_MOUSE__chr12_1_85069619_85069765_ENSMUST00000164558__II_1113891_REVERSED	|generic|sp_Q9R0I7_YLPM1_MOUSE__chr12_1_85069619_85069765_ENSMUST00000164558__II_1113891_REVERSED	|generic|sp_Q9D8C3_ALG13_MOUSE__chrX_1_144318056_144320008_ENSMUST00000238864__II_833042	|generic|sp_Q9D8C3_ALG13_MOUSE__chrX_1_144318056_144320008_ENSMUST00000238864__II_833042	|generic|sp_Q9D8C3_ALG13_MOUSE__chrX_1_144318056_144320008_ENSMUST00000238864__II_833042	|generic|sp_Q9D8C3_ALG13_MOUSE__chrX_1_144318056_144320008_ENSMUST00000238864__II_833042	|generic|sp_Q9D8C3_ALG13_MOUSE__chrX_1_144318056_144320008_ENSMUST00000238864__II_833042	|generic|sp_Q9D8C3_ALG13_MOUSE__chrX_1_144318056_144320008_ENSMUST00000238864__II_833042	|generic|sp_Q9D8C3_ALG13_MOUSE__chrX_1_144318056_144320008_ENSMUST00000238864__II_833042_REVERSED	|generic|sp_Q9D8C3_ALG13_MOUSE__chrX_1_144318056_144320008_ENSMUST00000238864__II_833042_REVERSED	|generic|sp_Q9D8C3_ALG13_MOUSE__chrX_1_144318056_144320008_ENSMUST00000238864__II_833042_REVERSED	|generic|sp_Q9D8C3_ALG13_MOUSE__chrX_1_144318056_144320008_ENSMUST00000238864__II_833042_REVERSED	|generic|sp_Q9D8C3_ALG13_MOUSE__chrX_1_144318056_144320008_ENSMUST00000238864__II_833042_REVERSED	|generic|sp_Q9D8C3_ALG13_MOUSE__chrX_1_144318056_144320008_ENSMUST00000238864__II_833042_REVERSED	|generic|tr_Q3TJR5_Q3TJR5_MOUSE__chr2_-1_22941872_22942006_ENSMUST00000148294__II_1013845	|generic|tr_Q3TJR5_Q3TJR5_MOUSE__chr2_-1_22941872_22942006_ENSMUST00000148294__II_1013845_REVERSED	|generic|tr_A2A654_A2A654_MOUSE__II_1124969	|generic|tr_A2A654_A2A654_MOUSE__II_1124969	|generic|tr_A2A654_A2A654_MOUSE__II_1124969	|generic|tr_A2A654_A2A654_MOUSE__II_1124969	|generic|tr_A2A654_A2A654_MOUSE__II_1124969	|generic|tr_A2A654_A2A654_MOUSE__II_1124969	|generic|tr_A2A654_A2A654_MOUSE__II_1124969	|generic|tr_A2A654_A2A654_MOUSE__II_1124969	|generic|tr_A2A654_A2A654_MOUSE__II_1124969	|generic|tr_A2A654_A2A654_MOUSE__II_1124969	|generic|tr_A2A654_A2A654_MOUSE__II_1124969	|generic|tr_A2A654_A2A654_MOUSE__II_1124969	|generic|tr_A2A654_A2A654_MOUSE__II_1124969	|generic|tr_A2A654_A2A654_MOUSE__II_1124969_REVERSED	|generic|tr_A2A654_A2A654_MOUSE__II_1124969_REVERSED	|generic|tr_A2A654_A2A654_MOUSE__II_1124969_REVERSED	|generic|tr_A2A654_A2A654_MOUSE__II_1124969_REVERSED	|generic|tr_A2A654_A2A654_MOUSE__II_1124969_REVERSED	|generic|tr_A2A654_A2A654_MOUSE__II_1124969_REVERSED	|generic|tr_A2A654_A2A654_MOUSE__II_1124969_REVERSED	|generic|tr_A2A654_A2A654_MOUSE__II_1124969_REVERSED	|generic|tr_A2A654_A2A654_MOUSE__II_1124969_REVERSED	|generic|tr_A2A654_A2A654_MOUSE__II_1124969_REVERSED	|generic|tr_A2A654_A2A654_MOUSE__II_1124969_REVERSED	|generic|tr_A2A654_A2A654_MOUSE__II_1124969_REVERSED	|generic|tr_A2A654_A2A654_MOUSE__II_1124969_REVERSED	|generic|tr_G3UY38_G3UY38_MOUSE__chr7_1_28821868_28821906_ENSMUST00000174882__II_894841	|generic|tr_G3UY38_G3UY38_MOUSE__chr7_1_28821868_28821906_ENSMUST00000174882__II_894841_REVERSED	|generic|tr_F6XC54_F6XC54_MOUSE__II_1060562	|generic|tr_F6XC54_F6XC54_MOUSE__II_1060562_REVERSED	|generic|tr_D3Z781_D3Z781_MOUSE__chr2_1_20709443_20709607_ENSMUST00000146613__II_1014021	|generic|tr_D3Z781_D3Z781_MOUSE__chr2_1_20709443_20709607_ENSMUST00000146613__II_1014021_REVERSED	|generic|tr_F6Y2T6_F6Y2T6_MOUSE__II_1004562	|generic|tr_F6Y2T6_F6Y2T6_MOUSE__II_1004562_REVERSED	|generic|tr_A2A401_A2A401_MOUSE__II_1004562	|generic|tr_A2A401_A2A401_MOUSE__II_1004562_REVERSED	|generic|tr_E9Q9Q2_E9Q9Q2_MOUSE__chr1_1_128236531_128236758_ENSMUST00000190288__II_1036033	|generic|tr_E9Q9Q2_E9Q9Q2_MOUSE__chr1_1_128236531_128236758_ENSMUST00000190288__II_1036033	|generic|tr_E9Q9Q2_E9Q9Q2_MOUSE__chr1_1_128236531_128236758_ENSMUST00000190288__II_1036033	|generic|tr_E9Q9Q2_E9Q9Q2_MOUSE__chr1_1_128236531_128236758_ENSMUST00000190288__II_1036033	|generic|tr_E9Q9Q2_E9Q9Q2_MOUSE__chr1_1_128236531_128236758_ENSMUST00000190288__II_1036033	|generic|tr_E9Q9Q2_E9Q9Q2_MOUSE__chr1_1_128236531_128236758_ENSMUST00000190288__II_1036033_REVERSED	|generic|tr_E9Q9Q2_E9Q9Q2_MOUSE__chr1_1_128236531_128236758_ENSMUST00000190288__II_1036033_REVERSED	|generic|tr_E9Q9Q2_E9Q9Q2_MOUSE__chr1_1_128236531_128236758_ENSMUST00000190288__II_1036033_REVERSED	|generic|tr_E9Q9Q2_E9Q9Q2_MOUSE__chr1_1_128236531_128236758_ENSMUST00000190288__II_1036033_REVERSED	|generic|tr_E9Q9Q2_E9Q9Q2_MOUSE__chr1_1_128236531_128236758_ENSMUST00000190288__II_1036033_REVERSED	|generic|tr_F8WIG5_F8WIG5_MOUSE__II_3482130	|generic|tr_F8WIG5_F8WIG5_MOUSE__II_3482130	|generic|tr_F8WIG5_F8WIG5_MOUSE__II_3482130	|generic|tr_F8WIG5_F8WIG5_MOUSE__II_3482130	|generic|tr_F8WIG5_F8WIG5_MOUSE__II_3482130	|generic|tr_F8WIG5_F8WIG5_MOUSE__II_3482130	|generic|tr_F8WIG5_F8WIG5_MOUSE__II_3482130_REVERSED	|generic|tr_F8WIG5_F8WIG5_MOUSE__II_3482130_REVERSED	|generic|tr_F8WIG5_F8WIG5_MOUSE__II_3482130_REVERSED	|generic|tr_F8WIG5_F8WIG5_MOUSE__II_3482130_REVERSED	|generic|tr_F8WIG5_F8WIG5_MOUSE__II_3482130_REVERSED	|generic|tr_F8WIG5_F8WIG5_MOUSE__II_3482130_REVERSED	|generic|tr_A2AUX5_A2AUX5_MOUSE__chr2_1_35715294_35715509_ENSMUST00000112981__II_1010481	|generic|tr_A2AUX5_A2AUX5_MOUSE__chr2_1_35715294_35715509_ENSMUST00000112981__II_1010481	|generic|tr_A2AUX5_A2AUX5_MOUSE__chr2_1_35715294_35715509_ENSMUST00000112981__II_1010481	|generic|tr_A2AUX5_A2AUX5_MOUSE__chr2_1_35715294_35715509_ENSMUST00000112981__II_1010481_REVERSED	|generic|tr_A2AUX5_A2AUX5_MOUSE__chr2_1_35715294_35715509_ENSMUST00000112981__II_1010481_REVERSED	|generic|tr_A2AUX5_A2AUX5_MOUSE__chr2_1_35715294_35715509_ENSMUST00000112981__II_1010481_REVERSED	|generic|tr_A0A2I3BRQ7_A0A2I3BRQ7_MOUSE__chr15_-1_96414788_96414877_ENSMUST00000227069__II_3483093	|generic|tr_A0A2I3BRQ7_A0A2I3BRQ7_MOUSE__chr15_-1_96414788_96414877_ENSMUST00000227069__II_3483093	|generic|tr_A0A2I3BRQ7_A0A2I3BRQ7_MOUSE__chr15_-1_96414788_96414877_ENSMUST00000227069__II_3483093_REVERSED	|generic|tr_A0A2I3BRQ7_A0A2I3BRQ7_MOUSE__chr15_-1_96414788_96414877_ENSMUST00000227069__II_3483093_REVERSED	|generic|tr_B7ZC94_B7ZC94_MOUSE__chr11_1_117738312_117738356_ENSMUST00000141115__II_1123212	|generic|tr_B7ZC94_B7ZC94_MOUSE__chr11_1_117738312_117738356_ENSMUST00000141115__II_1123212_REVERSED	|generic|tr_A0A3B2WCD2_A0A3B2WCD2_MOUSE__chr7_1_45791301_45791447_ENSMUST00000209351__II_889311	|generic|tr_A0A3B2WCD2_A0A3B2WCD2_MOUSE__chr7_1_45791301_45791447_ENSMUST00000209351__II_889311	|generic|tr_A0A3B2WCD2_A0A3B2WCD2_MOUSE__chr7_1_45791301_45791447_ENSMUST00000209351__II_889311_REVERSED	|generic|tr_A0A3B2WCD2_A0A3B2WCD2_MOUSE__chr7_1_45791301_45791447_ENSMUST00000209351__II_889311_REVERSED	|generic|tr_E9QKA4_E9QKA4_MOUSE__chr4_-1_135346729_135346857_ENSMUST00000136409__II_954250	|generic|tr_E9QKA4_E9QKA4_MOUSE__chr4_-1_135346729_135346857_ENSMUST00000136409__II_954250	|generic|tr_E9QKA4_E9QKA4_MOUSE__chr4_-1_135346729_135346857_ENSMUST00000136409__II_954250	|generic|tr_E9QKA4_E9QKA4_MOUSE__chr4_-1_135346729_135346857_ENSMUST00000136409__II_954250_REVERSED	|generic|tr_E9QKA4_E9QKA4_MOUSE__chr4_-1_135346729_135346857_ENSMUST00000136409__II_954250_REVERSED	|generic|tr_E9QKA4_E9QKA4_MOUSE__chr4_-1_135346729_135346857_ENSMUST00000136409__II_954250_REVERSED	|generic|tr_E9QLR8_E9QLR8_MOUSE__II_882704	|generic|tr_E9QLR8_E9QLR8_MOUSE__II_882704	|generic|tr_E9QLR8_E9QLR8_MOUSE__II_882704	|generic|tr_E9QLR8_E9QLR8_MOUSE__II_882704	|generic|tr_E9QLR8_E9QLR8_MOUSE__II_882704_REVERSED	|generic|tr_E9QLR8_E9QLR8_MOUSE__II_882704_REVERSED	|generic|tr_E9QLR8_E9QLR8_MOUSE__II_882704_REVERSED	|generic|tr_E9QLR8_E9QLR8_MOUSE__II_882704_REVERSED	|generic|tr_B7ZC19_B7ZC19_MOUSE__chr2_1_164497895_164498047_ENSMUST00000152522__II_995208	|generic|tr_B7ZC19_B7ZC19_MOUSE__chr2_1_164497895_164498047_ENSMUST00000152522__II_995208_REVERSED	|generic|sp_Q3UFQ8_CARL3_MOUSE__chr14_1_55494396_55494425_ENSMUST00000228877__II_3444218	|generic|sp_Q3UFQ8_CARL3_MOUSE__chr14_1_55494396_55494425_ENSMUST00000228877__II_3444218_REVERSED	|generic|tr_Q7TPN5_Q7TPN5_MOUSE__II_915139	|generic|tr_Q7TPN5_Q7TPN5_MOUSE__II_915139	|generic|tr_Q7TPN5_Q7TPN5_MOUSE__II_915139	|generic|tr_Q7TPN5_Q7TPN5_MOUSE__II_915139	|generic|tr_Q7TPN5_Q7TPN5_MOUSE__II_915139	|generic|tr_Q7TPN5_Q7TPN5_MOUSE__II_915139_REVERSED	|generic|tr_Q7TPN5_Q7TPN5_MOUSE__II_915139_REVERSED	|generic|tr_Q7TPN5_Q7TPN5_MOUSE__II_915139_REVERSED	|generic|tr_Q7TPN5_Q7TPN5_MOUSE__II_915139_REVERSED	|generic|tr_Q7TPN5_Q7TPN5_MOUSE__II_915139_REVERSED	|generic|tr_Q0VGT1_Q0VGT1_MOUSE__II_3482130	|generic|tr_Q0VGT1_Q0VGT1_MOUSE__II_3482130	|generic|tr_Q0VGT1_Q0VGT1_MOUSE__II_3482130	|generic|tr_Q0VGT1_Q0VGT1_MOUSE__II_3482130	|generic|tr_Q0VGT1_Q0VGT1_MOUSE__II_3482130	|generic|tr_Q0VGT1_Q0VGT1_MOUSE__II_3482130	|generic|tr_Q0VGT1_Q0VGT1_MOUSE__II_3482130_REVERSED	|generic|tr_Q0VGT1_Q0VGT1_MOUSE__II_3482130_REVERSED	|generic|tr_Q0VGT1_Q0VGT1_MOUSE__II_3482130_REVERSED	|generic|tr_Q0VGT1_Q0VGT1_MOUSE__II_3482130_REVERSED	|generic|tr_Q0VGT1_Q0VGT1_MOUSE__II_3482130_REVERSED	|generic|tr_Q0VGT1_Q0VGT1_MOUSE__II_3482130_REVERSED	|generic|tr_E9QKQ9_E9QKQ9_MOUSE__chr1_-1_181930674_181930754_ENSMUST00000195840__II_1028819	|generic|tr_E9QKQ9_E9QKQ9_MOUSE__chr1_-1_181930674_181930754_ENSMUST00000195840__II_1028819	|generic|tr_E9QKQ9_E9QKQ9_MOUSE__chr1_-1_181930674_181930754_ENSMUST00000195840__II_1028819	|generic|tr_E9QKQ9_E9QKQ9_MOUSE__chr1_-1_181930674_181930754_ENSMUST00000195840__II_1028819	|generic|tr_E9QKQ9_E9QKQ9_MOUSE__chr1_-1_181930674_181930754_ENSMUST00000195840__II_1028819	|generic|tr_E9QKQ9_E9QKQ9_MOUSE__chr1_-1_181930674_181930754_ENSMUST00000195840__II_1028819	|generic|tr_E9QKQ9_E9QKQ9_MOUSE__chr1_-1_181930674_181930754_ENSMUST00000195840__II_1028819	|generic|tr_E9QKQ9_E9QKQ9_MOUSE__chr1_-1_181930674_181930754_ENSMUST00000195840__II_1028819	|generic|tr_E9QKQ9_E9QKQ9_MOUSE__chr1_-1_181930674_181930754_ENSMUST00000195840__II_1028819	|generic|tr_E9QKQ9_E9QKQ9_MOUSE__chr1_-1_181930674_181930754_ENSMUST00000195840__II_1028819	|generic|tr_E9QKQ9_E9QKQ9_MOUSE__chr1_-1_181930674_181930754_ENSMUST00000195840__II_1028819	|generic|tr_E9QKQ9_E9QKQ9_MOUSE__chr1_-1_181930674_181930754_ENSMUST00000195840__II_1028819	|generic|tr_E9QKQ9_E9QKQ9_MOUSE__chr1_-1_181930674_181930754_ENSMUST00000195840__II_1028819	|generic|tr_E9QKQ9_E9QKQ9_MOUSE__chr1_-1_181930674_181930754_ENSMUST00000195840__II_1028819	|generic|tr_E9QKQ9_E9QKQ9_MOUSE__chr1_-1_181930674_181930754_ENSMUST00000195840__II_1028819_REVERSED	|generic|tr_E9QKQ9_E9QKQ9_MOUSE__chr1_-1_181930674_181930754_ENSMUST00000195840__II_1028819_REVERSED	|generic|tr_E9QKQ9_E9QKQ9_MOUSE__chr1_-1_181930674_181930754_ENSMUST00000195840__II_1028819_REVERSED	|generic|tr_E9QKQ9_E9QKQ9_MOUSE__chr1_-1_181930674_181930754_ENSMUST00000195840__II_1028819_REVERSED	|generic|tr_E9QKQ9_E9QKQ9_MOUSE__chr1_-1_181930674_181930754_ENSMUST00000195840__II_1028819_REVERSED	|generic|tr_E9QKQ9_E9QKQ9_MOUSE__chr1_-1_181930674_181930754_ENSMUST00000195840__II_1028819_REVERSED	|generic|tr_E9QKQ9_E9QKQ9_MOUSE__chr1_-1_181930674_181930754_ENSMUST00000195840__II_1028819_REVERSED	|generic|tr_E9QKQ9_E9QKQ9_MOUSE__chr1_-1_181930674_181930754_ENSMUST00000195840__II_1028819_REVERSED	|generic|tr_E9QKQ9_E9QKQ9_MOUSE__chr1_-1_181930674_181930754_ENSMUST00000195840__II_1028819_REVERSED	|generic|tr_E9QKQ9_E9QKQ9_MOUSE__chr1_-1_181930674_181930754_ENSMUST00000195840__II_1028819_REVERSED	|generic|tr_E9QKQ9_E9QKQ9_MOUSE__chr1_-1_181930674_181930754_ENSMUST00000195840__II_1028819_REVERSED	|generic|tr_E9QKQ9_E9QKQ9_MOUSE__chr1_-1_181930674_181930754_ENSMUST00000195840__II_1028819_REVERSED	|generic|tr_E9QKQ9_E9QKQ9_MOUSE__chr1_-1_181930674_181930754_ENSMUST00000195840__II_1028819_REVERSED	|generic|tr_E9QKQ9_E9QKQ9_MOUSE__chr1_-1_181930674_181930754_ENSMUST00000195840__II_1028819_REVERSED	|generic|tr_E9Q5D6_E9Q5D6_MOUSE__chr13_-1_43421207_43421308_ENSMUST00000222239__II_3473939	|generic|tr_E9Q5D6_E9Q5D6_MOUSE__chr13_-1_43421207_43421308_ENSMUST00000222239__II_3473939	|generic|tr_E9Q5D6_E9Q5D6_MOUSE__chr13_-1_43421207_43421308_ENSMUST00000222239__II_3473939_REVERSED	|generic|tr_E9Q5D6_E9Q5D6_MOUSE__chr13_-1_43421207_43421308_ENSMUST00000222239__II_3473939_REVERSED	|generic|sp_P60882_MEGF8_MOUSE__chr7_1_25364468_25364590_ENSMUST00000153077__II_891134	|generic|sp_P60882_MEGF8_MOUSE__chr7_1_25364468_25364590_ENSMUST00000153077__II_891134	|generic|sp_P60882_MEGF8_MOUSE__chr7_1_25364468_25364590_ENSMUST00000153077__II_891134	|generic|sp_P60882_MEGF8_MOUSE__chr7_1_25364468_25364590_ENSMUST00000153077__II_891134	|generic|sp_P60882_MEGF8_MOUSE__chr7_1_25364468_25364590_ENSMUST00000153077__II_891134_REVERSED	|generic|sp_P60882_MEGF8_MOUSE__chr7_1_25364468_25364590_ENSMUST00000153077__II_891134_REVERSED	|generic|sp_P60882_MEGF8_MOUSE__chr7_1_25364468_25364590_ENSMUST00000153077__II_891134_REVERSED	|generic|sp_P60882_MEGF8_MOUSE__chr7_1_25364468_25364590_ENSMUST00000153077__II_891134_REVERSED	|generic|tr_Q3T9Z7_Q3T9Z7_MOUSE__II_954851	|generic|tr_Q3T9Z7_Q3T9Z7_MOUSE__II_954851	|generic|tr_Q3T9Z7_Q3T9Z7_MOUSE__II_954851	|generic|tr_Q3T9Z7_Q3T9Z7_MOUSE__II_954851	|generic|tr_Q3T9Z7_Q3T9Z7_MOUSE__II_954851_REVERSED	|generic|tr_Q3T9Z7_Q3T9Z7_MOUSE__II_954851_REVERSED	|generic|tr_Q3T9Z7_Q3T9Z7_MOUSE__II_954851_REVERSED	|generic|tr_Q3T9Z7_Q3T9Z7_MOUSE__II_954851_REVERSED	|generic|sp_P22561_WT1_MOUSE__II_1004562	|generic|sp_P22561_WT1_MOUSE__II_1004562_REVERSED	|generic|sp_P22561-2_WT1_MOUSE__II_1004562	|generic|sp_P22561-2_WT1_MOUSE__II_1004562_REVERSED	|generic|tr_B7ZCU2_B7ZCU2_MOUSE__chr2_-1_22941872_22942006_ENSMUST00000148294__II_1013848	|generic|tr_B7ZCU2_B7ZCU2_MOUSE__chr2_-1_22941872_22942006_ENSMUST00000148294__II_1013848_REVERSED	|generic|sp_P22561-3_WT1_MOUSE__II_1004562	|generic|sp_P22561-3_WT1_MOUSE__II_1004562_REVERSED	|generic|sp_Q6NXI6-2_RPRD2_MOUSE__chr3_-1_95790096_95790212_ENSMUST00000198741__II_977696	|generic|sp_Q6NXI6-2_RPRD2_MOUSE__chr3_-1_95790096_95790212_ENSMUST00000198741__II_977696	|generic|sp_Q6NXI6-2_RPRD2_MOUSE__chr3_-1_95790096_95790212_ENSMUST00000198741__II_977696_REVERSED	|generic|sp_Q6NXI6-2_RPRD2_MOUSE__chr3_-1_95790096_95790212_ENSMUST00000198741__II_977696_REVERSED	|generic|sp_P22561-4_WT1_MOUSE__II_1004562	|generic|sp_P22561-4_WT1_MOUSE__II_1004562_REVERSED	|generic|sp_Q8C042_ENO4_MOUSE__II_1047662	|generic|sp_Q8C042_ENO4_MOUSE__II_1047662	|generic|sp_Q8C042_ENO4_MOUSE__II_1047662	|generic|sp_Q8C042_ENO4_MOUSE__II_1047662	|generic|sp_Q8C042_ENO4_MOUSE__II_1047662_REVERSED	|generic|sp_Q8C042_ENO4_MOUSE__II_1047662_REVERSED	|generic|sp_Q8C042_ENO4_MOUSE__II_1047662_REVERSED	|generic|sp_Q8C042_ENO4_MOUSE__II_1047662_REVERSED	|generic|sp_P22561-5_WT1_MOUSE__II_1004562	|generic|sp_P22561-5_WT1_MOUSE__II_1004562_REVERSED	|generic|sp_Q8C042-2_ENO4_MOUSE__II_1047664	|generic|sp_Q8C042-2_ENO4_MOUSE__II_1047664	|generic|sp_Q8C042-2_ENO4_MOUSE__II_1047664	|generic|sp_Q8C042-2_ENO4_MOUSE__II_1047664	|generic|sp_Q8C042-2_ENO4_MOUSE__II_1047664_REVERSED	|generic|sp_Q8C042-2_ENO4_MOUSE__II_1047664_REVERSED	|generic|sp_Q8C042-2_ENO4_MOUSE__II_1047664_REVERSED	|generic|sp_Q8C042-2_ENO4_MOUSE__II_1047664_REVERSED	|generic|tr_A0A571BEL3_A0A571BEL3_MOUSE__chr1_1_20935615_20935647_ENSMUST00000189400__II_855344	|generic|tr_A0A571BEL3_A0A571BEL3_MOUSE__chr1_1_20935615_20935647_ENSMUST00000189400__II_855344	|generic|tr_A0A571BEL3_A0A571BEL3_MOUSE__chr1_1_20935615_20935647_ENSMUST00000189400__II_855344_REVERSED	|generic|tr_A0A571BEL3_A0A571BEL3_MOUSE__chr1_1_20935615_20935647_ENSMUST00000189400__II_855344_REVERSED	|generic|sp_P22561-6_WT1_MOUSE__II_1004562	|generic|sp_P22561-6_WT1_MOUSE__II_1004562_REVERSED	|generic|tr_E9Q803_E9Q803_MOUSE__chr12_1_85069619_85069765_ENSMUST00000164558__II_1113891	|generic|tr_E9Q803_E9Q803_MOUSE__chr12_1_85069619_85069765_ENSMUST00000164558__II_1113891	|generic|tr_E9Q803_E9Q803_MOUSE__chr12_1_85069619_85069765_ENSMUST00000164558__II_1113891	|generic|tr_E9Q803_E9Q803_MOUSE__chr12_1_85069619_85069765_ENSMUST00000164558__II_1113891	|generic|tr_E9Q803_E9Q803_MOUSE__chr12_1_85069619_85069765_ENSMUST00000164558__II_1113891	|generic|tr_E9Q803_E9Q803_MOUSE__chr12_1_85069619_85069765_ENSMUST00000164558__II_1113891	|generic|tr_E9Q803_E9Q803_MOUSE__chr12_1_85069619_85069765_ENSMUST00000164558__II_1113891	|generic|tr_E9Q803_E9Q803_MOUSE__chr12_1_85069619_85069765_ENSMUST00000164558__II_1113891	|generic|tr_E9Q803_E9Q803_MOUSE__chr12_1_85069619_85069765_ENSMUST00000164558__II_1113891_REVERSED	|generic|tr_E9Q803_E9Q803_MOUSE__chr12_1_85069619_85069765_ENSMUST00000164558__II_1113891_REVERSED	|generic|tr_E9Q803_E9Q803_MOUSE__chr12_1_85069619_85069765_ENSMUST00000164558__II_1113891_REVERSED	|generic|tr_E9Q803_E9Q803_MOUSE__chr12_1_85069619_85069765_ENSMUST00000164558__II_1113891_REVERSED	|generic|tr_E9Q803_E9Q803_MOUSE__chr12_1_85069619_85069765_ENSMUST00000164558__II_1113891_REVERSED	|generic|tr_E9Q803_E9Q803_MOUSE__chr12_1_85069619_85069765_ENSMUST00000164558__II_1113891_REVERSED	|generic|tr_E9Q803_E9Q803_MOUSE__chr12_1_85069619_85069765_ENSMUST00000164558__II_1113891_REVERSED	|generic|tr_E9Q803_E9Q803_MOUSE__chr12_1_85069619_85069765_ENSMUST00000164558__II_1113891_REVERSED	|generic|sp_O08808_DIAP1_MOUSE__II_1060562	|generic|sp_O08808_DIAP1_MOUSE__II_1060562_REVERSED	|generic|tr_B1AWQ0_B1AWQ0_MOUSE__II_951714	|generic|tr_B1AWQ0_B1AWQ0_MOUSE__II_951714	|generic|tr_B1AWQ0_B1AWQ0_MOUSE__II_951714	|generic|tr_B1AWQ0_B1AWQ0_MOUSE__II_951714	|generic|tr_B1AWQ0_B1AWQ0_MOUSE__II_951714_REVERSED	|generic|tr_B1AWQ0_B1AWQ0_MOUSE__II_951714_REVERSED	|generic|tr_B1AWQ0_B1AWQ0_MOUSE__II_951714_REVERSED	|generic|tr_B1AWQ0_B1AWQ0_MOUSE__II_951714_REVERSED	|generic|sp_P58544_BTBD1_MOUSE__II_886054	|generic|sp_P58544_BTBD1_MOUSE__II_886054	|generic|sp_P58544_BTBD1_MOUSE__II_886054_REVERSED	|generic|sp_P58544_BTBD1_MOUSE__II_886054_REVERSED	|generic|tr_A0A0A6YXB5_A0A0A6YXB5_MOUSE__II_1152336	|generic|tr_A0A0A6YXB5_A0A0A6YXB5_MOUSE__II_1152336	|generic|tr_A0A0A6YXB5_A0A0A6YXB5_MOUSE__II_1152336	|generic|tr_A0A0A6YXB5_A0A0A6YXB5_MOUSE__II_1152336_REVERSED	|generic|tr_A0A0A6YXB5_A0A0A6YXB5_MOUSE__II_1152336_REVERSED	|generic|tr_A0A0A6YXB5_A0A0A6YXB5_MOUSE__II_1152336_REVERSED	|generic|tr_A2A8V9_A2A8V9_MOUSE__chr4_-1_135346729_135346857_ENSMUST00000136409__II_954250	|generic|tr_A2A8V9_A2A8V9_MOUSE__chr4_-1_135346729_135346857_ENSMUST00000136409__II_954250	|generic|tr_A2A8V9_A2A8V9_MOUSE__chr4_-1_135346729_135346857_ENSMUST00000136409__II_954250	|generic|tr_A2A8V9_A2A8V9_MOUSE__chr4_-1_135346729_135346857_ENSMUST00000136409__II_954250_REVERSED	|generic|tr_A2A8V9_A2A8V9_MOUSE__chr4_-1_135346729_135346857_ENSMUST00000136409__II_954250_REVERSED	|generic|tr_A2A8V9_A2A8V9_MOUSE__chr4_-1_135346729_135346857_ENSMUST00000136409__II_954250_REVERSED	|generic|tr_D3Z139_D3Z139_MOUSE__II_859065	|generic|tr_D3Z139_D3Z139_MOUSE__II_859065	|generic|tr_D3Z139_D3Z139_MOUSE__II_859065_REVERSED	|generic|tr_D3Z139_D3Z139_MOUSE__II_859065_REVERSED	|generic|tr_F2Z3U3_F2Z3U3_MOUSE__chr1_-1_60502820_60502984_ENSMUST00000189383__II_1038329	|generic|tr_F2Z3U3_F2Z3U3_MOUSE__chr1_-1_60502820_60502984_ENSMUST00000189383__II_1038329	|generic|tr_F2Z3U3_F2Z3U3_MOUSE__chr1_-1_60502820_60502984_ENSMUST00000189383__II_1038329	|generic|tr_F2Z3U3_F2Z3U3_MOUSE__chr1_-1_60502820_60502984_ENSMUST00000189383__II_1038329	|generic|tr_F2Z3U3_F2Z3U3_MOUSE__chr1_-1_60502820_60502984_ENSMUST00000189383__II_1038329	|generic|tr_F2Z3U3_F2Z3U3_MOUSE__chr1_-1_60502820_60502984_ENSMUST00000189383__II_1038329	|generic|tr_F2Z3U3_F2Z3U3_MOUSE__chr1_-1_60502820_60502984_ENSMUST00000189383__II_1038329	|generic|tr_F2Z3U3_F2Z3U3_MOUSE__chr1_-1_60502820_60502984_ENSMUST00000189383__II_1038329	|generic|tr_F2Z3U3_F2Z3U3_MOUSE__chr1_-1_60502820_60502984_ENSMUST00000189383__II_1038329	|generic|tr_F2Z3U3_F2Z3U3_MOUSE__chr1_-1_60502820_60502984_ENSMUST00000189383__II_1038329	|generic|tr_F2Z3U3_F2Z3U3_MOUSE__chr1_-1_60502820_60502984_ENSMUST00000189383__II_1038329	|generic|tr_F2Z3U3_F2Z3U3_MOUSE__chr1_-1_60502820_60502984_ENSMUST00000189383__II_1038329	|generic|tr_F2Z3U3_F2Z3U3_MOUSE__chr1_-1_60502820_60502984_ENSMUST00000189383__II_1038329	|generic|tr_F2Z3U3_F2Z3U3_MOUSE__chr1_-1_60502820_60502984_ENSMUST00000189383__II_1038329	|generic|tr_F2Z3U3_F2Z3U3_MOUSE__chr1_-1_60502820_60502984_ENSMUST00000189383__II_1038329	|generic|tr_F2Z3U3_F2Z3U3_MOUSE__chr1_-1_60502820_60502984_ENSMUST00000189383__II_1038329	|generic|tr_F2Z3U3_F2Z3U3_MOUSE__chr1_-1_60502820_60502984_ENSMUST00000189383__II_1038329	|generic|tr_F2Z3U3_F2Z3U3_MOUSE__chr1_-1_60502820_60502984_ENSMUST00000189383__II_1038329	|generic|tr_F2Z3U3_F2Z3U3_MOUSE__chr1_-1_60502820_60502984_ENSMUST00000189383__II_1038329	|generic|tr_F2Z3U3_F2Z3U3_MOUSE__chr1_-1_60502820_60502984_ENSMUST00000189383__II_1038329	|generic|tr_F2Z3U3_F2Z3U3_MOUSE__chr1_-1_60502820_60502984_ENSMUST00000189383__II_1038329	|generic|tr_F2Z3U3_F2Z3U3_MOUSE__chr1_-1_60502820_60502984_ENSMUST00000189383__II_1038329	|generic|tr_F2Z3U3_F2Z3U3_MOUSE__chr1_-1_60502820_60502984_ENSMUST00000189383__II_1038329_REVERSED	|generic|tr_F2Z3U3_F2Z3U3_MOUSE__chr1_-1_60502820_60502984_ENSMUST00000189383__II_1038329_REVERSED	|generic|tr_F2Z3U3_F2Z3U3_MOUSE__chr1_-1_60502820_60502984_ENSMUST00000189383__II_1038329_REVERSED	|generic|tr_F2Z3U3_F2Z3U3_MOUSE__chr1_-1_60502820_60502984_ENSMUST00000189383__II_1038329_REVERSED	|generic|tr_F2Z3U3_F2Z3U3_MOUSE__chr1_-1_60502820_60502984_ENSMUST00000189383__II_1038329_REVERSED	|generic|tr_F2Z3U3_F2Z3U3_MOUSE__chr1_-1_60502820_60502984_ENSMUST00000189383__II_1038329_REVERSED	|generic|tr_F2Z3U3_F2Z3U3_MOUSE__chr1_-1_60502820_60502984_ENSMUST00000189383__II_1038329_REVERSED	|generic|tr_F2Z3U3_F2Z3U3_MOUSE__chr1_-1_60502820_60502984_ENSMUST00000189383__II_1038329_REVERSED	|generic|tr_F2Z3U3_F2Z3U3_MOUSE__chr1_-1_60502820_60502984_ENSMUST00000189383__II_1038329_REVERSED	|generic|tr_F2Z3U3_F2Z3U3_MOUSE__chr1_-1_60502820_60502984_ENSMUST00000189383__II_1038329_REVERSED	|generic|tr_F2Z3U3_F2Z3U3_MOUSE__chr1_-1_60502820_60502984_ENSMUST00000189383__II_1038329_REVERSED	|generic|tr_F2Z3U3_F2Z3U3_MOUSE__chr1_-1_60502820_60502984_ENSMUST00000189383__II_1038329_REVERSED	|generic|tr_F2Z3U3_F2Z3U3_MOUSE__chr1_-1_60502820_60502984_ENSMUST00000189383__II_1038329_REVERSED	|generic|tr_F2Z3U3_F2Z3U3_MOUSE__chr1_-1_60502820_60502984_ENSMUST00000189383__II_1038329_REVERSED	|generic|tr_F2Z3U3_F2Z3U3_MOUSE__chr1_-1_60502820_60502984_ENSMUST00000189383__II_1038329_REVERSED	|generic|tr_F2Z3U3_F2Z3U3_MOUSE__chr1_-1_60502820_60502984_ENSMUST00000189383__II_1038329_REVERSED	|generic|tr_F2Z3U3_F2Z3U3_MOUSE__chr1_-1_60502820_60502984_ENSMUST00000189383__II_1038329_REVERSED	|generic|tr_F2Z3U3_F2Z3U3_MOUSE__chr1_-1_60502820_60502984_ENSMUST00000189383__II_1038329_REVERSED	|generic|tr_F2Z3U3_F2Z3U3_MOUSE__chr1_-1_60502820_60502984_ENSMUST00000189383__II_1038329_REVERSED	|generic|tr_F2Z3U3_F2Z3U3_MOUSE__chr1_-1_60502820_60502984_ENSMUST00000189383__II_1038329_REVERSED	|generic|tr_F2Z3U3_F2Z3U3_MOUSE__chr1_-1_60502820_60502984_ENSMUST00000189383__II_1038329_REVERSED	|generic|tr_F2Z3U3_F2Z3U3_MOUSE__chr1_-1_60502820_60502984_ENSMUST00000189383__II_1038329_REVERSED	|generic|sp_Q5XJV6_LMTK3_MOUSE__chr7_1_45791301_45791447_ENSMUST00000209351__II_3498272	|generic|sp_Q5XJV6_LMTK3_MOUSE__chr7_1_45791301_45791447_ENSMUST00000209351__II_3498272	|generic|sp_Q5XJV6_LMTK3_MOUSE__chr7_1_45791301_45791447_ENSMUST00000209351__II_3498272_REVERSED	|generic|sp_Q5XJV6_LMTK3_MOUSE__chr7_1_45791301_45791447_ENSMUST00000209351__II_3498272_REVERSED	|generic|tr_E9PVP4_E9PVP4_MOUSE__chr12_1_108683230_108683265_ENSMUST00000222048__II_3504210	|generic|tr_E9PVP4_E9PVP4_MOUSE__chr12_1_108683230_108683265_ENSMUST00000222048__II_3504210_REVERSED	|generic|tr_Q8BL11_Q8BL11_MOUSE__chr15_1_74572818_74572877_ENSMUST00000186360__II_3484621	|generic|tr_Q8BL11_Q8BL11_MOUSE__chr15_1_74572818_74572877_ENSMUST00000186360__II_3484621	|generic|tr_Q8BL11_Q8BL11_MOUSE__chr15_1_74572818_74572877_ENSMUST00000186360__II_3484621	|generic|tr_Q8BL11_Q8BL11_MOUSE__chr15_1_74572818_74572877_ENSMUST00000186360__II_3484621	|generic|tr_Q8BL11_Q8BL11_MOUSE__chr15_1_74572818_74572877_ENSMUST00000186360__II_3484621	|generic|tr_Q8BL11_Q8BL11_MOUSE__chr15_1_74572818_74572877_ENSMUST00000186360__II_3484621_REVERSED	|generic|tr_Q8BL11_Q8BL11_MOUSE__chr15_1_74572818_74572877_ENSMUST00000186360__II_3484621_REVERSED	|generic|tr_Q8BL11_Q8BL11_MOUSE__chr15_1_74572818_74572877_ENSMUST00000186360__II_3484621_REVERSED	|generic|tr_Q8BL11_Q8BL11_MOUSE__chr15_1_74572818_74572877_ENSMUST00000186360__II_3484621_REVERSED	|generic|tr_Q8BL11_Q8BL11_MOUSE__chr15_1_74572818_74572877_ENSMUST00000186360__II_3484621_REVERSED	|generic|tr_Q3URY9_Q3URY9_MOUSE__chr14_-1_73199178_73199291_ENSMUST00000168495__II_1089898	|generic|tr_Q3URY9_Q3URY9_MOUSE__chr14_-1_73199178_73199291_ENSMUST00000168495__II_1089898	|generic|tr_Q3URY9_Q3URY9_MOUSE__chr14_-1_73199178_73199291_ENSMUST00000168495__II_1089898_REVERSED	|generic|tr_Q3URY9_Q3URY9_MOUSE__chr14_-1_73199178_73199291_ENSMUST00000168495__II_1089898_REVERSED	|generic|sp_Q8BH43_WASF2_MOUSE__II_954851	|generic|sp_Q8BH43_WASF2_MOUSE__II_954851	|generic|sp_Q8BH43_WASF2_MOUSE__II_954851	|generic|sp_Q8BH43_WASF2_MOUSE__II_954851	|generic|sp_Q8BH43_WASF2_MOUSE__II_954851_REVERSED	|generic|sp_Q8BH43_WASF2_MOUSE__II_954851_REVERSED	|generic|sp_Q8BH43_WASF2_MOUSE__II_954851_REVERSED	|generic|sp_Q8BH43_WASF2_MOUSE__II_954851_REVERSED	|generic|tr_A0A0A6YWL3_A0A0A6YWL3_MOUSE__II_1152276	|generic|tr_A0A0A6YWL3_A0A0A6YWL3_MOUSE__II_1152276	|generic|tr_A0A0A6YWL3_A0A0A6YWL3_MOUSE__II_1152276	|generic|tr_A0A0A6YWL3_A0A0A6YWL3_MOUSE__II_1152276_REVERSED	|generic|tr_A0A0A6YWL3_A0A0A6YWL3_MOUSE__II_1152276_REVERSED	|generic|tr_A0A0A6YWL3_A0A0A6YWL3_MOUSE__II_1152276_REVERSED	|generic|tr_A0A0U1RNP2_A0A0U1RNP2_MOUSE__chr7_1_127799324_127799479_ENSMUST00000154987__II_878848	|generic|tr_A0A0U1RNP2_A0A0U1RNP2_MOUSE__chr7_1_127799324_127799479_ENSMUST00000154987__II_878848	|generic|tr_A0A0U1RNP2_A0A0U1RNP2_MOUSE__chr7_1_127799324_127799479_ENSMUST00000154987__II_878848	|generic|tr_A0A0U1RNP2_A0A0U1RNP2_MOUSE__chr7_1_127799324_127799479_ENSMUST00000154987__II_878848	|generic|tr_A0A0U1RNP2_A0A0U1RNP2_MOUSE__chr7_1_127799324_127799479_ENSMUST00000154987__II_878848	|generic|tr_A0A0U1RNP2_A0A0U1RNP2_MOUSE__chr7_1_127799324_127799479_ENSMUST00000154987__II_878848	|generic|tr_A0A0U1RNP2_A0A0U1RNP2_MOUSE__chr7_1_127799324_127799479_ENSMUST00000154987__II_878848	|generic|tr_A0A0U1RNP2_A0A0U1RNP2_MOUSE__chr7_1_127799324_127799479_ENSMUST00000154987__II_878848	|generic|tr_A0A0U1RNP2_A0A0U1RNP2_MOUSE__chr7_1_127799324_127799479_ENSMUST00000154987__II_878848	|generic|tr_A0A0U1RNP2_A0A0U1RNP2_MOUSE__chr7_1_127799324_127799479_ENSMUST00000154987__II_878848	|generic|tr_A0A0U1RNP2_A0A0U1RNP2_MOUSE__chr7_1_127799324_127799479_ENSMUST00000154987__II_878848_REVERSED	|generic|tr_A0A0U1RNP2_A0A0U1RNP2_MOUSE__chr7_1_127799324_127799479_ENSMUST00000154987__II_878848_REVERSED	|generic|tr_A0A0U1RNP2_A0A0U1RNP2_MOUSE__chr7_1_127799324_127799479_ENSMUST00000154987__II_878848_REVERSED	|generic|tr_A0A0U1RNP2_A0A0U1RNP2_MOUSE__chr7_1_127799324_127799479_ENSMUST00000154987__II_878848_REVERSED	|generic|tr_A0A0U1RNP2_A0A0U1RNP2_MOUSE__chr7_1_127799324_127799479_ENSMUST00000154987__II_878848_REVERSED	|generic|tr_A0A0U1RNP2_A0A0U1RNP2_MOUSE__chr7_1_127799324_127799479_ENSMUST00000154987__II_878848_REVERSED	|generic|tr_A0A0U1RNP2_A0A0U1RNP2_MOUSE__chr7_1_127799324_127799479_ENSMUST00000154987__II_878848_REVERSED	|generic|tr_A0A0U1RNP2_A0A0U1RNP2_MOUSE__chr7_1_127799324_127799479_ENSMUST00000154987__II_878848_REVERSED	|generic|tr_A0A0U1RNP2_A0A0U1RNP2_MOUSE__chr7_1_127799324_127799479_ENSMUST00000154987__II_878848_REVERSED	|generic|tr_A0A0U1RNP2_A0A0U1RNP2_MOUSE__chr7_1_127799324_127799479_ENSMUST00000154987__II_878848_REVERSED	|generic|tr_Q3TPY5_Q3TPY5_MOUSE__chr2_-1_22941872_22942006_ENSMUST00000148294__II_1013848	|generic|tr_Q3TPY5_Q3TPY5_MOUSE__chr2_-1_22941872_22942006_ENSMUST00000148294__II_1013848_REVERSED	|generic|sp_Q8BX57_PXK_MOUSE__II_1102145	|generic|sp_Q8BX57_PXK_MOUSE__II_1102145	|generic|sp_Q8BX57_PXK_MOUSE__II_1102145	|generic|sp_Q8BX57_PXK_MOUSE__II_1102145	|generic|sp_Q8BX57_PXK_MOUSE__II_1102145	|generic|sp_Q8BX57_PXK_MOUSE__II_1102145	|generic|sp_Q8BX57_PXK_MOUSE__II_1102145_REVERSED	|generic|sp_Q8BX57_PXK_MOUSE__II_1102145_REVERSED	|generic|sp_Q8BX57_PXK_MOUSE__II_1102145_REVERSED	|generic|sp_Q8BX57_PXK_MOUSE__II_1102145_REVERSED	|generic|sp_Q8BX57_PXK_MOUSE__II_1102145_REVERSED	|generic|sp_Q8BX57_PXK_MOUSE__II_1102145_REVERSED	|generic|tr_Q8CGA8_Q8CGA8_MOUSE__II_987108	|generic|tr_Q8CGA8_Q8CGA8_MOUSE__II_987108	|generic|tr_Q8CGA8_Q8CGA8_MOUSE__II_987108	|generic|tr_Q8CGA8_Q8CGA8_MOUSE__II_987108	|generic|tr_Q8CGA8_Q8CGA8_MOUSE__II_987108_REVERSED	|generic|tr_Q8CGA8_Q8CGA8_MOUSE__II_987108_REVERSED	|generic|tr_Q8CGA8_Q8CGA8_MOUSE__II_987108_REVERSED	|generic|tr_Q8CGA8_Q8CGA8_MOUSE__II_987108_REVERSED	|generic|sp_P42859_HD_MOUSE__chr5_1_34903290_34903403_ENSMUST00000124272__II_941593	|generic|sp_P42859_HD_MOUSE__chr5_1_34903290_34903403_ENSMUST00000124272__II_941593	|generic|sp_P42859_HD_MOUSE__chr5_1_34903290_34903403_ENSMUST00000124272__II_941593_REVERSED	|generic|sp_P42859_HD_MOUSE__chr5_1_34903290_34903403_ENSMUST00000124272__II_941593_REVERSED	|generic|sp_P42859-2_HD_MOUSE__chr5_1_34903290_34903403_ENSMUST00000124272__II_941593	|generic|sp_P42859-2_HD_MOUSE__chr5_1_34903290_34903403_ENSMUST00000124272__II_941593	|generic|sp_P42859-2_HD_MOUSE__chr5_1_34903290_34903403_ENSMUST00000124272__II_941593_REVERSED	|generic|sp_P42859-2_HD_MOUSE__chr5_1_34903290_34903403_ENSMUST00000124272__II_941593_REVERSED	|generic|sp_Q80T41_GABR2_MOUSE__II_963374	|generic|sp_Q80T41_GABR2_MOUSE__II_963374_REVERSED	|generic|tr_B7ZCU0_B7ZCU0_MOUSE__chr2_-1_22941872_22942006_ENSMUST00000148294__II_1013845	|generic|tr_B7ZCU0_B7ZCU0_MOUSE__chr2_-1_22941872_22942006_ENSMUST00000148294__II_1013845_REVERSED	|generic|sp_Q7TPD1_FBX11_MOUSE__chr17_-1_87992046_87992147_ENSMUST00000135639__II_1060075	|generic|sp_Q7TPD1_FBX11_MOUSE__chr17_-1_87992046_87992147_ENSMUST00000135639__II_1060075	|generic|sp_Q7TPD1_FBX11_MOUSE__chr17_-1_87992046_87992147_ENSMUST00000135639__II_1060075	|generic|sp_Q7TPD1_FBX11_MOUSE__chr17_-1_87992046_87992147_ENSMUST00000135639__II_1060075	|generic|sp_Q7TPD1_FBX11_MOUSE__chr17_-1_87992046_87992147_ENSMUST00000135639__II_1060075	|generic|sp_Q7TPD1_FBX11_MOUSE__chr17_-1_87992046_87992147_ENSMUST00000135639__II_1060075_REVERSED	|generic|sp_Q7TPD1_FBX11_MOUSE__chr17_-1_87992046_87992147_ENSMUST00000135639__II_1060075_REVERSED	|generic|sp_Q7TPD1_FBX11_MOUSE__chr17_-1_87992046_87992147_ENSMUST00000135639__II_1060075_REVERSED	|generic|sp_Q7TPD1_FBX11_MOUSE__chr17_-1_87992046_87992147_ENSMUST00000135639__II_1060075_REVERSED	|generic|sp_Q7TPD1_FBX11_MOUSE__chr17_-1_87992046_87992147_ENSMUST00000135639__II_1060075_REVERSED	|generic|tr_Q3UFL8_Q3UFL8_MOUSE__chr2_1_20778026_20778205_ENSMUST00000146488__II_1014021	|generic|tr_Q3UFL8_Q3UFL8_MOUSE__chr2_1_20778026_20778205_ENSMUST00000146488__II_1014021_REVERSED	|generic|sp_Q3UR85_MYRF_MOUSE__chr19_-1_10223113_10223235_ENSMUST00000190922__II_1049632	|generic|sp_Q3UR85_MYRF_MOUSE__chr19_-1_10223113_10223235_ENSMUST00000190922__II_1049632	|generic|sp_Q3UR85_MYRF_MOUSE__chr19_-1_10223113_10223235_ENSMUST00000190922__II_1049632_REVERSED	|generic|sp_Q3UR85_MYRF_MOUSE__chr19_-1_10223113_10223235_ENSMUST00000190922__II_1049632_REVERSED	|generic|sp_Q3UR85-2_MYRF_MOUSE__chr19_-1_10223113_10223235_ENSMUST00000190922__II_1049632	|generic|sp_Q3UR85-2_MYRF_MOUSE__chr19_-1_10223113_10223235_ENSMUST00000190922__II_1049632	|generic|sp_Q3UR85-2_MYRF_MOUSE__chr19_-1_10223113_10223235_ENSMUST00000190922__II_1049632_REVERSED	|generic|sp_Q3UR85-2_MYRF_MOUSE__chr19_-1_10223113_10223235_ENSMUST00000190922__II_1049632_REVERSED	|generic|sp_Q3UR85-3_MYRF_MOUSE__chr19_-1_10223113_10223235_ENSMUST00000190922__II_1049643	|generic|sp_Q3UR85-3_MYRF_MOUSE__chr19_-1_10223113_10223235_ENSMUST00000190922__II_1049643	|generic|sp_Q3UR85-3_MYRF_MOUSE__chr19_-1_10223113_10223235_ENSMUST00000190922__II_1049643_REVERSED	|generic|sp_Q3UR85-3_MYRF_MOUSE__chr19_-1_10223113_10223235_ENSMUST00000190922__II_1049643_REVERSED	|generic|tr_A0A0A6YW06_A0A0A6YW06_MOUSE__chr1_-1_181930674_181930754_ENSMUST00000195840__II_1028819	|generic|tr_A0A0A6YW06_A0A0A6YW06_MOUSE__chr1_-1_181930674_181930754_ENSMUST00000195840__II_1028819	|generic|tr_A0A0A6YW06_A0A0A6YW06_MOUSE__chr1_-1_181930674_181930754_ENSMUST00000195840__II_1028819	|generic|tr_A0A0A6YW06_A0A0A6YW06_MOUSE__chr1_-1_181930674_181930754_ENSMUST00000195840__II_1028819	|generic|tr_A0A0A6YW06_A0A0A6YW06_MOUSE__chr1_-1_181930674_181930754_ENSMUST00000195840__II_1028819	|generic|tr_A0A0A6YW06_A0A0A6YW06_MOUSE__chr1_-1_181930674_181930754_ENSMUST00000195840__II_1028819	|generic|tr_A0A0A6YW06_A0A0A6YW06_MOUSE__chr1_-1_181930674_181930754_ENSMUST00000195840__II_1028819	|generic|tr_A0A0A6YW06_A0A0A6YW06_MOUSE__chr1_-1_181930674_181930754_ENSMUST00000195840__II_1028819	|generic|tr_A0A0A6YW06_A0A0A6YW06_MOUSE__chr1_-1_181930674_181930754_ENSMUST00000195840__II_1028819	|generic|tr_A0A0A6YW06_A0A0A6YW06_MOUSE__chr1_-1_181930674_181930754_ENSMUST00000195840__II_1028819	|generic|tr_A0A0A6YW06_A0A0A6YW06_MOUSE__chr1_-1_181930674_181930754_ENSMUST00000195840__II_1028819	|generic|tr_A0A0A6YW06_A0A0A6YW06_MOUSE__chr1_-1_181930674_181930754_ENSMUST00000195840__II_1028819	|generic|tr_A0A0A6YW06_A0A0A6YW06_MOUSE__chr1_-1_181930674_181930754_ENSMUST00000195840__II_1028819	|generic|tr_A0A0A6YW06_A0A0A6YW06_MOUSE__chr1_-1_181930674_181930754_ENSMUST00000195840__II_1028819	|generic|tr_A0A0A6YW06_A0A0A6YW06_MOUSE__chr1_-1_181930674_181930754_ENSMUST00000195840__II_1028819_REVERSED	|generic|tr_A0A0A6YW06_A0A0A6YW06_MOUSE__chr1_-1_181930674_181930754_ENSMUST00000195840__II_1028819_REVERSED	|generic|tr_A0A0A6YW06_A0A0A6YW06_MOUSE__chr1_-1_181930674_181930754_ENSMUST00000195840__II_1028819_REVERSED	|generic|tr_A0A0A6YW06_A0A0A6YW06_MOUSE__chr1_-1_181930674_181930754_ENSMUST00000195840__II_1028819_REVERSED	|generic|tr_A0A0A6YW06_A0A0A6YW06_MOUSE__chr1_-1_181930674_181930754_ENSMUST00000195840__II_1028819_REVERSED	|generic|tr_A0A0A6YW06_A0A0A6YW06_MOUSE__chr1_-1_181930674_181930754_ENSMUST00000195840__II_1028819_REVERSED	|generic|tr_A0A0A6YW06_A0A0A6YW06_MOUSE__chr1_-1_181930674_181930754_ENSMUST00000195840__II_1028819_REVERSED	|generic|tr_A0A0A6YW06_A0A0A6YW06_MOUSE__chr1_-1_181930674_181930754_ENSMUST00000195840__II_1028819_REVERSED	|generic|tr_A0A0A6YW06_A0A0A6YW06_MOUSE__chr1_-1_181930674_181930754_ENSMUST00000195840__II_1028819_REVERSED	|generic|tr_A0A0A6YW06_A0A0A6YW06_MOUSE__chr1_-1_181930674_181930754_ENSMUST00000195840__II_1028819_REVERSED	|generic|tr_A0A0A6YW06_A0A0A6YW06_MOUSE__chr1_-1_181930674_181930754_ENSMUST00000195840__II_1028819_REVERSED	|generic|tr_A0A0A6YW06_A0A0A6YW06_MOUSE__chr1_-1_181930674_181930754_ENSMUST00000195840__II_1028819_REVERSED	|generic|tr_A0A0A6YW06_A0A0A6YW06_MOUSE__chr1_-1_181930674_181930754_ENSMUST00000195840__II_1028819_REVERSED	|generic|tr_A0A0A6YW06_A0A0A6YW06_MOUSE__chr1_-1_181930674_181930754_ENSMUST00000195840__II_1028819_REVERSED	|generic|tr_A0A0R4J0W7_A0A0R4J0W7_MOUSE__chr7_1_45791301_45791447_ENSMUST00000209351__II_3498272	|generic|tr_A0A0R4J0W7_A0A0R4J0W7_MOUSE__chr7_1_45791301_45791447_ENSMUST00000209351__II_3498272	|generic|tr_A0A0R4J0W7_A0A0R4J0W7_MOUSE__chr7_1_45791301_45791447_ENSMUST00000209351__II_3498272_REVERSED	|generic|tr_A0A0R4J0W7_A0A0R4J0W7_MOUSE__chr7_1_45791301_45791447_ENSMUST00000209351__II_3498272_REVERSED	|generic|tr_Q8BR48_Q8BR48_MOUSE__IP_1015121	|generic|tr_Q8BR48_Q8BR48_MOUSE__IP_1015121	|generic|tr_Q8BR48_Q8BR48_MOUSE__IP_1015121_REVERSED	|generic|tr_Q8BR48_Q8BR48_MOUSE__IP_1015121_REVERSED	|generic|sp_Q99MB2_MTFR1_MOUSE__II_987108	|generic|sp_Q99MB2_MTFR1_MOUSE__II_987108	|generic|sp_Q99MB2_MTFR1_MOUSE__II_987108	|generic|sp_Q99MB2_MTFR1_MOUSE__II_987108	|generic|sp_Q99MB2_MTFR1_MOUSE__II_987108_REVERSED	|generic|sp_Q99MB2_MTFR1_MOUSE__II_987108_REVERSED	|generic|sp_Q99MB2_MTFR1_MOUSE__II_987108_REVERSED	|generic|sp_Q99MB2_MTFR1_MOUSE__II_987108_REVERSED	|generic|tr_E9Q4H5_E9Q4H5_MOUSE__chr15_1_74572818_74572877_ENSMUST00000186360__II_3484621	|generic|tr_E9Q4H5_E9Q4H5_MOUSE__chr15_1_74572818_74572877_ENSMUST00000186360__II_3484621	|generic|tr_E9Q4H5_E9Q4H5_MOUSE__chr15_1_74572818_74572877_ENSMUST00000186360__II_3484621	|generic|tr_E9Q4H5_E9Q4H5_MOUSE__chr15_1_74572818_74572877_ENSMUST00000186360__II_3484621	|generic|tr_E9Q4H5_E9Q4H5_MOUSE__chr15_1_74572818_74572877_ENSMUST00000186360__II_3484621	|generic|tr_E9Q4H5_E9Q4H5_MOUSE__chr15_1_74572818_74572877_ENSMUST00000186360__II_3484621_REVERSED	|generic|tr_E9Q4H5_E9Q4H5_MOUSE__chr15_1_74572818_74572877_ENSMUST00000186360__II_3484621_REVERSED	|generic|tr_E9Q4H5_E9Q4H5_MOUSE__chr15_1_74572818_74572877_ENSMUST00000186360__II_3484621_REVERSED	|generic|tr_E9Q4H5_E9Q4H5_MOUSE__chr15_1_74572818_74572877_ENSMUST00000186360__II_3484621_REVERSED	|generic|tr_E9Q4H5_E9Q4H5_MOUSE__chr15_1_74572818_74572877_ENSMUST00000186360__II_3484621_REVERSED	|generic|sp_Q14AX6_CDK12_MOUSE__chr13_-1_17739087_17739164_ENSMUST00000222359__II_1127685	|generic|sp_Q14AX6_CDK12_MOUSE__chr13_-1_17739087_17739164_ENSMUST00000222359__II_1127685	|generic|sp_Q14AX6_CDK12_MOUSE__chr13_-1_17739087_17739164_ENSMUST00000222359__II_1127685_REVERSED	|generic|sp_Q14AX6_CDK12_MOUSE__chr13_-1_17739087_17739164_ENSMUST00000222359__II_1127685_REVERSED	|generic|sp_Q14AX6-3_CDK12_MOUSE__chr13_-1_17739087_17739164_ENSMUST00000222359__II_1127685	|generic|sp_Q14AX6-3_CDK12_MOUSE__chr13_-1_17739087_17739164_ENSMUST00000222359__II_1127685	|generic|sp_Q14AX6-3_CDK12_MOUSE__chr13_-1_17739087_17739164_ENSMUST00000222359__II_1127685_REVERSED	|generic|sp_Q14AX6-3_CDK12_MOUSE__chr13_-1_17739087_17739164_ENSMUST00000222359__II_1127685_REVERSED	|generic|tr_A0A2C9F2B5_A0A2C9F2B5_MOUSE__II_1102145	|generic|tr_A0A2C9F2B5_A0A2C9F2B5_MOUSE__II_1102145	|generic|tr_A0A2C9F2B5_A0A2C9F2B5_MOUSE__II_1102145	|generic|tr_A0A2C9F2B5_A0A2C9F2B5_MOUSE__II_1102145	|generic|tr_A0A2C9F2B5_A0A2C9F2B5_MOUSE__II_1102145	|generic|tr_A0A2C9F2B5_A0A2C9F2B5_MOUSE__II_1102145	|generic|tr_A0A2C9F2B5_A0A2C9F2B5_MOUSE__II_1102145_REVERSED	|generic|tr_A0A2C9F2B5_A0A2C9F2B5_MOUSE__II_1102145_REVERSED	|generic|tr_A0A2C9F2B5_A0A2C9F2B5_MOUSE__II_1102145_REVERSED	|generic|tr_A0A2C9F2B5_A0A2C9F2B5_MOUSE__II_1102145_REVERSED	|generic|tr_A0A2C9F2B5_A0A2C9F2B5_MOUSE__II_1102145_REVERSED	|generic|tr_A0A2C9F2B5_A0A2C9F2B5_MOUSE__II_1102145_REVERSED	|generic|sp_Q3UHJ8_RNF44_MOUSE__chr13_-1_54684334_54684429_ENSMUST00000037422__II_1106260	|generic|sp_Q3UHJ8_RNF44_MOUSE__chr13_-1_54684334_54684429_ENSMUST00000037422__II_1106260	|generic|sp_Q3UHJ8_RNF44_MOUSE__chr13_-1_54684334_54684429_ENSMUST00000037422__II_1106260_REVERSED	|generic|sp_Q3UHJ8_RNF44_MOUSE__chr13_-1_54684334_54684429_ENSMUST00000037422__II_1106260_REVERSED	|generic|sp_Q8K0G8_ESRP2_MOUSE__II_859065	|generic|sp_Q8K0G8_ESRP2_MOUSE__II_859065	|generic|sp_Q8K0G8_ESRP2_MOUSE__II_859065_REVERSED	|generic|sp_Q8K0G8_ESRP2_MOUSE__II_859065_REVERSED	|generic|tr_Q5SEK5_Q5SEK5_MOUSE__II_882704	|generic|tr_Q5SEK5_Q5SEK5_MOUSE__II_882704	|generic|tr_Q5SEK5_Q5SEK5_MOUSE__II_882704	|generic|tr_Q5SEK5_Q5SEK5_MOUSE__II_882704	|generic|tr_Q5SEK5_Q5SEK5_MOUSE__II_882704_REVERSED	|generic|tr_Q5SEK5_Q5SEK5_MOUSE__II_882704_REVERSED	|generic|tr_Q5SEK5_Q5SEK5_MOUSE__II_882704_REVERSED	|generic|tr_Q5SEK5_Q5SEK5_MOUSE__II_882704_REVERSED	|generic|tr_F6XBP4_F6XBP4_MOUSE__II_895669	|generic|tr_F6XBP4_F6XBP4_MOUSE__II_895669	|generic|tr_F6XBP4_F6XBP4_MOUSE__II_895669_REVERSED	|generic|tr_F6XBP4_F6XBP4_MOUSE__II_895669_REVERSED	|generic|tr_E9Q159_E9Q159_MOUSE__II_1152336	|generic|tr_E9Q159_E9Q159_MOUSE__II_1152336	|generic|tr_E9Q159_E9Q159_MOUSE__II_1152336	|generic|tr_E9Q159_E9Q159_MOUSE__II_1152336_REVERSED	|generic|tr_E9Q159_E9Q159_MOUSE__II_1152336_REVERSED	|generic|tr_E9Q159_E9Q159_MOUSE__II_1152336_REVERSED	|generic|tr_A0A0G2JFW6_A0A0G2JFW6_MOUSE__chr3_-1_95790096_95790212_ENSMUST00000198741__II_977696	|generic|tr_A0A0G2JFW6_A0A0G2JFW6_MOUSE__chr3_-1_95790096_95790212_ENSMUST00000198741__II_977696	|generic|tr_A0A0G2JFW6_A0A0G2JFW6_MOUSE__chr3_-1_95790096_95790212_ENSMUST00000198741__II_977696_REVERSED	|generic|tr_A0A0G2JFW6_A0A0G2JFW6_MOUSE__chr3_-1_95790096_95790212_ENSMUST00000198741__II_977696_REVERSED	|generic|sp_E9PYH6_SET1A_MOUSE__chr7_1_127799324_127799479_ENSMUST00000154987__II_878848	|generic|sp_E9PYH6_SET1A_MOUSE__chr7_1_127799324_127799479_ENSMUST00000154987__II_878848	|generic|sp_E9PYH6_SET1A_MOUSE__chr7_1_127799324_127799479_ENSMUST00000154987__II_878848	|generic|sp_E9PYH6_SET1A_MOUSE__chr7_1_127799324_127799479_ENSMUST00000154987__II_878848	|generic|sp_E9PYH6_SET1A_MOUSE__chr7_1_127799324_127799479_ENSMUST00000154987__II_878848	|generic|sp_E9PYH6_SET1A_MOUSE__chr7_1_127799324_127799479_ENSMUST00000154987__II_878848	|generic|sp_E9PYH6_SET1A_MOUSE__chr7_1_127799324_127799479_ENSMUST00000154987__II_878848	|generic|sp_E9PYH6_SET1A_MOUSE__chr7_1_127799324_127799479_ENSMUST00000154987__II_878848	|generic|sp_E9PYH6_SET1A_MOUSE__chr7_1_127799324_127799479_ENSMUST00000154987__II_878848	|generic|sp_E9PYH6_SET1A_MOUSE__chr7_1_127799324_127799479_ENSMUST00000154987__II_878848	|generic|sp_E9PYH6_SET1A_MOUSE__chr7_1_127799324_127799479_ENSMUST00000154987__II_878848_REVERSED	|generic|sp_E9PYH6_SET1A_MOUSE__chr7_1_127799324_127799479_ENSMUST00000154987__II_878848_REVERSED	|generic|sp_E9PYH6_SET1A_MOUSE__chr7_1_127799324_127799479_ENSMUST00000154987__II_878848_REVERSED	|generic|sp_E9PYH6_SET1A_MOUSE__chr7_1_127799324_127799479_ENSMUST00000154987__II_878848_REVERSED	|generic|sp_E9PYH6_SET1A_MOUSE__chr7_1_127799324_127799479_ENSMUST00000154987__II_878848_REVERSED	|generic|sp_E9PYH6_SET1A_MOUSE__chr7_1_127799324_127799479_ENSMUST00000154987__II_878848_REVERSED	|generic|sp_E9PYH6_SET1A_MOUSE__chr7_1_127799324_127799479_ENSMUST00000154987__II_878848_REVERSED	|generic|sp_E9PYH6_SET1A_MOUSE__chr7_1_127799324_127799479_ENSMUST00000154987__II_878848_REVERSED	|generic|sp_E9PYH6_SET1A_MOUSE__chr7_1_127799324_127799479_ENSMUST00000154987__II_878848_REVERSED	|generic|sp_E9PYH6_SET1A_MOUSE__chr7_1_127799324_127799479_ENSMUST00000154987__II_878848_REVERSED	|generic|tr_A0A1Y7VJA2_A0A1Y7VJA2_MOUSE__chr12_1_108683230_108683265_ENSMUST00000222048__II_3504211	|generic|tr_A0A1Y7VJA2_A0A1Y7VJA2_MOUSE__chr12_1_108683230_108683265_ENSMUST00000222048__II_3504211_REVERSED	|generic|tr_A0A140T8S2_A0A140T8S2_MOUSE__II_1152336	|generic|tr_A0A140T8S2_A0A140T8S2_MOUSE__II_1152336	|generic|tr_A0A140T8S2_A0A140T8S2_MOUSE__II_1152336	|generic|tr_A0A140T8S2_A0A140T8S2_MOUSE__II_1152336_REVERSED	|generic|tr_A0A140T8S2_A0A140T8S2_MOUSE__II_1152336_REVERSED	|generic|tr_A0A140T8S2_A0A140T8S2_MOUSE__II_1152336_REVERSED	|generic|tr_Q3TH23_Q3TH23_MOUSE__II_859065	|generic|tr_Q3TH23_Q3TH23_MOUSE__II_859065	|generic|tr_Q3TH23_Q3TH23_MOUSE__II_859065_REVERSED	|generic|tr_Q3TH23_Q3TH23_MOUSE__II_859065_REVERSED	|generic|tr_D3YWX2_D3YWX2_MOUSE__chr12_1_85069619_85069765_ENSMUST00000164558__II_1113891	|generic|tr_D3YWX2_D3YWX2_MOUSE__chr12_1_85069619_85069765_ENSMUST00000164558__II_1113891	|generic|tr_D3YWX2_D3YWX2_MOUSE__chr12_1_85069619_85069765_ENSMUST00000164558__II_1113891	|generic|tr_D3YWX2_D3YWX2_MOUSE__chr12_1_85069619_85069765_ENSMUST00000164558__II_1113891	|generic|tr_D3YWX2_D3YWX2_MOUSE__chr12_1_85069619_85069765_ENSMUST00000164558__II_1113891	|generic|tr_D3YWX2_D3YWX2_MOUSE__chr12_1_85069619_85069765_ENSMUST00000164558__II_1113891	|generic|tr_D3YWX2_D3YWX2_MOUSE__chr12_1_85069619_85069765_ENSMUST00000164558__II_1113891	|generic|tr_D3YWX2_D3YWX2_MOUSE__chr12_1_85069619_85069765_ENSMUST00000164558__II_1113891	|generic|tr_D3YWX2_D3YWX2_MOUSE__chr12_1_85069619_85069765_ENSMUST00000164558__II_1113891_REVERSED	|generic|tr_D3YWX2_D3YWX2_MOUSE__chr12_1_85069619_85069765_ENSMUST00000164558__II_1113891_REVERSED	|generic|tr_D3YWX2_D3YWX2_MOUSE__chr12_1_85069619_85069765_ENSMUST00000164558__II_1113891_REVERSED	|generic|tr_D3YWX2_D3YWX2_MOUSE__chr12_1_85069619_85069765_ENSMUST00000164558__II_1113891_REVERSED	|generic|tr_D3YWX2_D3YWX2_MOUSE__chr12_1_85069619_85069765_ENSMUST00000164558__II_1113891_REVERSED	|generic|tr_D3YWX2_D3YWX2_MOUSE__chr12_1_85069619_85069765_ENSMUST00000164558__II_1113891_REVERSED	|generic|tr_D3YWX2_D3YWX2_MOUSE__chr12_1_85069619_85069765_ENSMUST00000164558__II_1113891_REVERSED	|generic|tr_D3YWX2_D3YWX2_MOUSE__chr12_1_85069619_85069765_ENSMUST00000164558__II_1113891_REVERSED	|generic|tr_E9PXV7_E9PXV7_MOUSE__II_1060562	|generic|tr_E9PXV7_E9PXV7_MOUSE__II_1060562_REVERSED	|generic|tr_Q5DTQ4_Q5DTQ4_MOUSE__II_1060562	|generic|tr_Q5DTQ4_Q5DTQ4_MOUSE__II_1060562_REVERSED	|generic|tr_F8WJB9_F8WJB9_MOUSE__chr12_1_108683230_108683265_ENSMUST00000222048__II_3504210	|generic|tr_F8WJB9_F8WJB9_MOUSE__chr12_1_108683230_108683265_ENSMUST00000222048__II_3504210_REVERSED	|generic|sp_Q99PJ1_PCD15_MOUSE__II_1152353	|generic|sp_Q99PJ1_PCD15_MOUSE__II_1152353	|generic|sp_Q99PJ1_PCD15_MOUSE__II_1152353	|generic|sp_Q99PJ1_PCD15_MOUSE__II_1152353_REVERSED	|generic|sp_Q99PJ1_PCD15_MOUSE__II_1152353_REVERSED	|generic|sp_Q99PJ1_PCD15_MOUSE__II_1152353_REVERSED	|generic|tr_F6RK07_F6RK07_MOUSE__chr2_1_35715294_35715509_ENSMUST00000112981__II_1010481	|generic|tr_F6RK07_F6RK07_MOUSE__chr2_1_35715294_35715509_ENSMUST00000112981__II_1010481	|generic|tr_F6RK07_F6RK07_MOUSE__chr2_1_35715294_35715509_ENSMUST00000112981__II_1010481	|generic|tr_F6RK07_F6RK07_MOUSE__chr2_1_35715294_35715509_ENSMUST00000112981__II_1010481_REVERSED	|generic|tr_F6RK07_F6RK07_MOUSE__chr2_1_35715294_35715509_ENSMUST00000112981__II_1010481_REVERSED	|generic|tr_F6RK07_F6RK07_MOUSE__chr2_1_35715294_35715509_ENSMUST00000112981__II_1010481_REVERSED	|generic|tr_A0A0R4J0X7_A0A0R4J0X7_MOUSE__II_893783	|generic|tr_A0A0R4J0X7_A0A0R4J0X7_MOUSE__II_893783	|generic|tr_A0A0R4J0X7_A0A0R4J0X7_MOUSE__II_893783	|generic|tr_A0A0R4J0X7_A0A0R4J0X7_MOUSE__II_893783	|generic|tr_A0A0R4J0X7_A0A0R4J0X7_MOUSE__II_893783	|generic|tr_A0A0R4J0X7_A0A0R4J0X7_MOUSE__II_893783	|generic|tr_A0A0R4J0X7_A0A0R4J0X7_MOUSE__II_893783	|generic|tr_A0A0R4J0X7_A0A0R4J0X7_MOUSE__II_893783	|generic|tr_A0A0R4J0X7_A0A0R4J0X7_MOUSE__II_893783	|generic|tr_A0A0R4J0X7_A0A0R4J0X7_MOUSE__II_893783	|generic|tr_A0A0R4J0X7_A0A0R4J0X7_MOUSE__II_893783	|generic|tr_A0A0R4J0X7_A0A0R4J0X7_MOUSE__II_893783	|generic|tr_A0A0R4J0X7_A0A0R4J0X7_MOUSE__II_893783	|generic|tr_A0A0R4J0X7_A0A0R4J0X7_MOUSE__II_893783	|generic|tr_A0A0R4J0X7_A0A0R4J0X7_MOUSE__II_893783	|generic|tr_A0A0R4J0X7_A0A0R4J0X7_MOUSE__II_893783	|generic|tr_A0A0R4J0X7_A0A0R4J0X7_MOUSE__II_893783	|generic|tr_A0A0R4J0X7_A0A0R4J0X7_MOUSE__II_893783	|generic|tr_A0A0R4J0X7_A0A0R4J0X7_MOUSE__II_893783	|generic|tr_A0A0R4J0X7_A0A0R4J0X7_MOUSE__II_893783	|generic|tr_A0A0R4J0X7_A0A0R4J0X7_MOUSE__II_893783	|generic|tr_A0A0R4J0X7_A0A0R4J0X7_MOUSE__II_893783	|generic|tr_A0A0R4J0X7_A0A0R4J0X7_MOUSE__II_893783	|generic|tr_A0A0R4J0X7_A0A0R4J0X7_MOUSE__II_893783_REVERSED	|generic|tr_A0A0R4J0X7_A0A0R4J0X7_MOUSE__II_893783_REVERSED	|generic|tr_A0A0R4J0X7_A0A0R4J0X7_MOUSE__II_893783_REVERSED	|generic|tr_A0A0R4J0X7_A0A0R4J0X7_MOUSE__II_893783_REVERSED	|generic|tr_A0A0R4J0X7_A0A0R4J0X7_MOUSE__II_893783_REVERSED	|generic|tr_A0A0R4J0X7_A0A0R4J0X7_MOUSE__II_893783_REVERSED	|generic|tr_A0A0R4J0X7_A0A0R4J0X7_MOUSE__II_893783_REVERSED	|generic|tr_A0A0R4J0X7_A0A0R4J0X7_MOUSE__II_893783_REVERSED	|generic|tr_A0A0R4J0X7_A0A0R4J0X7_MOUSE__II_893783_REVERSED	|generic|tr_A0A0R4J0X7_A0A0R4J0X7_MOUSE__II_893783_REVERSED	|generic|tr_A0A0R4J0X7_A0A0R4J0X7_MOUSE__II_893783_REVERSED	|generic|tr_A0A0R4J0X7_A0A0R4J0X7_MOUSE__II_893783_REVERSED	|generic|tr_A0A0R4J0X7_A0A0R4J0X7_MOUSE__II_893783_REVERSED	|generic|tr_A0A0R4J0X7_A0A0R4J0X7_MOUSE__II_893783_REVERSED	|generic|tr_A0A0R4J0X7_A0A0R4J0X7_MOUSE__II_893783_REVERSED	|generic|tr_A0A0R4J0X7_A0A0R4J0X7_MOUSE__II_893783_REVERSED	|generic|tr_A0A0R4J0X7_A0A0R4J0X7_MOUSE__II_893783_REVERSED	|generic|tr_A0A0R4J0X7_A0A0R4J0X7_MOUSE__II_893783_REVERSED	|generic|tr_A0A0R4J0X7_A0A0R4J0X7_MOUSE__II_893783_REVERSED	|generic|tr_A0A0R4J0X7_A0A0R4J0X7_MOUSE__II_893783_REVERSED	|generic|tr_A0A0R4J0X7_A0A0R4J0X7_MOUSE__II_893783_REVERSED	|generic|tr_A0A0R4J0X7_A0A0R4J0X7_MOUSE__II_893783_REVERSED	|generic|tr_A0A0R4J0X7_A0A0R4J0X7_MOUSE__II_893783_REVERSED	|generic|sp_Q99PJ1-2_PCD15_MOUSE__II_1152353	|generic|sp_Q99PJ1-2_PCD15_MOUSE__II_1152353	|generic|sp_Q99PJ1-2_PCD15_MOUSE__II_1152353	|generic|sp_Q99PJ1-2_PCD15_MOUSE__II_1152353_REVERSED	|generic|sp_Q99PJ1-2_PCD15_MOUSE__II_1152353_REVERSED	|generic|sp_Q99PJ1-2_PCD15_MOUSE__II_1152353_REVERSED	|generic|tr_Q3UF95_Q3UF95_MOUSE__chr17_1_35147165_35147236_ENSMUST00000172882__II_1065885	|generic|tr_Q3UF95_Q3UF95_MOUSE__chr17_1_35147165_35147236_ENSMUST00000172882__II_1065885	|generic|tr_Q3UF95_Q3UF95_MOUSE__chr17_1_35147165_35147236_ENSMUST00000172882__II_1065885	|generic|tr_Q3UF95_Q3UF95_MOUSE__chr17_1_35147165_35147236_ENSMUST00000172882__II_1065885	|generic|tr_Q3UF95_Q3UF95_MOUSE__chr17_1_35147165_35147236_ENSMUST00000172882__II_1065885	|generic|tr_Q3UF95_Q3UF95_MOUSE__chr17_1_35147165_35147236_ENSMUST00000172882__II_1065885_REVERSED	|generic|tr_Q3UF95_Q3UF95_MOUSE__chr17_1_35147165_35147236_ENSMUST00000172882__II_1065885_REVERSED	|generic|tr_Q3UF95_Q3UF95_MOUSE__chr17_1_35147165_35147236_ENSMUST00000172882__II_1065885_REVERSED	|generic|tr_Q3UF95_Q3UF95_MOUSE__chr17_1_35147165_35147236_ENSMUST00000172882__II_1065885_REVERSED	|generic|tr_Q3UF95_Q3UF95_MOUSE__chr17_1_35147165_35147236_ENSMUST00000172882__II_1065885_REVERSED	|generic|tr_E9Q6A7_E9Q6A7_MOUSE__II_1124969	|generic|tr_E9Q6A7_E9Q6A7_MOUSE__II_1124969	|generic|tr_E9Q6A7_E9Q6A7_MOUSE__II_1124969	|generic|tr_E9Q6A7_E9Q6A7_MOUSE__II_1124969	|generic|tr_E9Q6A7_E9Q6A7_MOUSE__II_1124969	|generic|tr_E9Q6A7_E9Q6A7_MOUSE__II_1124969	|generic|tr_E9Q6A7_E9Q6A7_MOUSE__II_1124969	|generic|tr_E9Q6A7_E9Q6A7_MOUSE__II_1124969	|generic|tr_E9Q6A7_E9Q6A7_MOUSE__II_1124969	|generic|tr_E9Q6A7_E9Q6A7_MOUSE__II_1124969	|generic|tr_E9Q6A7_E9Q6A7_MOUSE__II_1124969	|generic|tr_E9Q6A7_E9Q6A7_MOUSE__II_1124969	|generic|tr_E9Q6A7_E9Q6A7_MOUSE__II_1124969	|generic|tr_E9Q6A7_E9Q6A7_MOUSE__II_1124969_REVERSED	|generic|tr_E9Q6A7_E9Q6A7_MOUSE__II_1124969_REVERSED	|generic|tr_E9Q6A7_E9Q6A7_MOUSE__II_1124969_REVERSED	|generic|tr_E9Q6A7_E9Q6A7_MOUSE__II_1124969_REVERSED	|generic|tr_E9Q6A7_E9Q6A7_MOUSE__II_1124969_REVERSED	|generic|tr_E9Q6A7_E9Q6A7_MOUSE__II_1124969_REVERSED	|generic|tr_E9Q6A7_E9Q6A7_MOUSE__II_1124969_REVERSED	|generic|tr_E9Q6A7_E9Q6A7_MOUSE__II_1124969_REVERSED	|generic|tr_E9Q6A7_E9Q6A7_MOUSE__II_1124969_REVERSED	|generic|tr_E9Q6A7_E9Q6A7_MOUSE__II_1124969_REVERSED	|generic|tr_E9Q6A7_E9Q6A7_MOUSE__II_1124969_REVERSED	|generic|tr_E9Q6A7_E9Q6A7_MOUSE__II_1124969_REVERSED	|generic|tr_E9Q6A7_E9Q6A7_MOUSE__II_1124969_REVERSED	|generic|sp_Q99PJ1-4_PCD15_MOUSE__II_1152336	|generic|sp_Q99PJ1-4_PCD15_MOUSE__II_1152336	|generic|sp_Q99PJ1-4_PCD15_MOUSE__II_1152336	|generic|sp_Q99PJ1-4_PCD15_MOUSE__II_1152336_REVERSED	|generic|sp_Q99PJ1-4_PCD15_MOUSE__II_1152336_REVERSED	|generic|sp_Q99PJ1-4_PCD15_MOUSE__II_1152336_REVERSED	|generic|sp_Q99PJ1-5_PCD15_MOUSE__II_1152353	|generic|sp_Q99PJ1-5_PCD15_MOUSE__II_1152353	|generic|sp_Q99PJ1-5_PCD15_MOUSE__II_1152353	|generic|sp_Q99PJ1-5_PCD15_MOUSE__II_1152353_REVERSED	|generic|sp_Q99PJ1-5_PCD15_MOUSE__II_1152353_REVERSED	|generic|sp_Q99PJ1-5_PCD15_MOUSE__II_1152353_REVERSED	|generic|tr_Q5M8N6_Q5M8N6_MOUSE__II_886054	|generic|tr_Q5M8N6_Q5M8N6_MOUSE__II_886054	|generic|tr_Q5M8N6_Q5M8N6_MOUSE__II_886054_REVERSED	|generic|tr_Q5M8N6_Q5M8N6_MOUSE__II_886054_REVERSED	|generic|sp_Q99PJ1-6_PCD15_MOUSE__II_1152336	|generic|sp_Q99PJ1-6_PCD15_MOUSE__II_1152336	|generic|sp_Q99PJ1-6_PCD15_MOUSE__II_1152336	|generic|sp_Q99PJ1-6_PCD15_MOUSE__II_1152336_REVERSED	|generic|sp_Q99PJ1-6_PCD15_MOUSE__II_1152336_REVERSED	|generic|sp_Q99PJ1-6_PCD15_MOUSE__II_1152336_REVERSED	|generic|tr_V9GX34_V9GX34_MOUSE__chr4_1_128321248_128321355_ENSMUST00000129619__II_956010	|generic|tr_V9GX34_V9GX34_MOUSE__chr4_1_128321248_128321355_ENSMUST00000129619__II_956010	|generic|tr_V9GX34_V9GX34_MOUSE__chr4_1_128321248_128321355_ENSMUST00000129619__II_956010	|generic|tr_V9GX34_V9GX34_MOUSE__chr4_1_128321248_128321355_ENSMUST00000129619__II_956010	|generic|tr_V9GX34_V9GX34_MOUSE__chr4_1_128321248_128321355_ENSMUST00000129619__II_956010	|generic|tr_V9GX34_V9GX34_MOUSE__chr4_1_128321248_128321355_ENSMUST00000129619__II_956010	|generic|tr_V9GX34_V9GX34_MOUSE__chr4_1_128321248_128321355_ENSMUST00000129619__II_956010_REVERSED	|generic|tr_V9GX34_V9GX34_MOUSE__chr4_1_128321248_128321355_ENSMUST00000129619__II_956010_REVERSED	|generic|tr_V9GX34_V9GX34_MOUSE__chr4_1_128321248_128321355_ENSMUST00000129619__II_956010_REVERSED	|generic|tr_V9GX34_V9GX34_MOUSE__chr4_1_128321248_128321355_ENSMUST00000129619__II_956010_REVERSED	|generic|tr_V9GX34_V9GX34_MOUSE__chr4_1_128321248_128321355_ENSMUST00000129619__II_956010_REVERSED	|generic|tr_V9GX34_V9GX34_MOUSE__chr4_1_128321248_128321355_ENSMUST00000129619__II_956010_REVERSED	|generic|sp_Q3U3C9_GSE1_MOUSE__II_3506351	|generic|sp_Q3U3C9_GSE1_MOUSE__II_3506351_REVERSED	|generic|sp_Q99PJ1-7_PCD15_MOUSE__II_1152336	|generic|sp_Q99PJ1-7_PCD15_MOUSE__II_1152336	|generic|sp_Q99PJ1-7_PCD15_MOUSE__II_1152336	|generic|sp_Q99PJ1-7_PCD15_MOUSE__II_1152336_REVERSED	|generic|sp_Q99PJ1-7_PCD15_MOUSE__II_1152336_REVERSED	|generic|sp_Q99PJ1-7_PCD15_MOUSE__II_1152336_REVERSED	|generic|sp_P70429_EVL_MOUSE__chr12_1_108683230_108683265_ENSMUST00000222048__II_3504210	|generic|sp_P70429_EVL_MOUSE__chr12_1_108683230_108683265_ENSMUST00000222048__II_3504210_REVERSED	|generic|sp_P70429-2_EVL_MOUSE__chr12_1_108683230_108683265_ENSMUST00000222048__II_3504210	|generic|sp_P70429-2_EVL_MOUSE__chr12_1_108683230_108683265_ENSMUST00000222048__II_3504210_REVERSED	|generic|sp_Q99PJ1-8_PCD15_MOUSE__II_1152353	|generic|sp_Q99PJ1-8_PCD15_MOUSE__II_1152353	|generic|sp_Q99PJ1-8_PCD15_MOUSE__II_1152353	|generic|sp_Q99PJ1-8_PCD15_MOUSE__II_1152353_REVERSED	|generic|sp_Q99PJ1-8_PCD15_MOUSE__II_1152353_REVERSED	|generic|sp_Q99PJ1-8_PCD15_MOUSE__II_1152353_REVERSED	|generic|sp_Q3U3C9-2_GSE1_MOUSE__II_3506351	|generic|sp_Q3U3C9-2_GSE1_MOUSE__II_3506351_REVERSED	|generic|sp_Q8BXJ2_TREF1_MOUSE__chr17_1_47324608_47324658_ENSMUST00000188947__IP_1060925	|generic|sp_Q8BXJ2_TREF1_MOUSE__chr17_1_47324608_47324658_ENSMUST00000188947__IP_1060925	|generic|sp_Q8BXJ2_TREF1_MOUSE__chr17_1_47324608_47324658_ENSMUST00000188947__IP_1060925	|generic|sp_Q8BXJ2_TREF1_MOUSE__chr17_1_47324608_47324658_ENSMUST00000188947__IP_1060925_REVERSED	|generic|sp_Q8BXJ2_TREF1_MOUSE__chr17_1_47324608_47324658_ENSMUST00000188947__IP_1060925_REVERSED	|generic|sp_Q8BXJ2_TREF1_MOUSE__chr17_1_47324608_47324658_ENSMUST00000188947__IP_1060925_REVERSED	|generic|sp_Q8BXJ2-2_TREF1_MOUSE__chr17_1_47324608_47324658_ENSMUST00000188947__IP_1060925	|generic|sp_Q8BXJ2-2_TREF1_MOUSE__chr17_1_47324608_47324658_ENSMUST00000188947__IP_1060925	|generic|sp_Q8BXJ2-2_TREF1_MOUSE__chr17_1_47324608_47324658_ENSMUST00000188947__IP_1060925	|generic|sp_Q8BXJ2-2_TREF1_MOUSE__chr17_1_47324608_47324658_ENSMUST00000188947__IP_1060925_REVERSED	|generic|sp_Q8BXJ2-2_TREF1_MOUSE__chr17_1_47324608_47324658_ENSMUST00000188947__IP_1060925_REVERSED	|generic|sp_Q8BXJ2-2_TREF1_MOUSE__chr17_1_47324608_47324658_ENSMUST00000188947__IP_1060925_REVERSED	|generic|sp_Q8BXJ2-4_TREF1_MOUSE__chr17_1_47324608_47324658_ENSMUST00000188947__IP_1060925	|generic|sp_Q8BXJ2-4_TREF1_MOUSE__chr17_1_47324608_47324658_ENSMUST00000188947__IP_1060925	|generic|sp_Q8BXJ2-4_TREF1_MOUSE__chr17_1_47324608_47324658_ENSMUST00000188947__IP_1060925	|generic|sp_Q8BXJ2-4_TREF1_MOUSE__chr17_1_47324608_47324658_ENSMUST00000188947__IP_1060925_REVERSED	|generic|sp_Q8BXJ2-4_TREF1_MOUSE__chr17_1_47324608_47324658_ENSMUST00000188947__IP_1060925_REVERSED	|generic|sp_Q8BXJ2-4_TREF1_MOUSE__chr17_1_47324608_47324658_ENSMUST00000188947__IP_1060925_REVERSED	|generic|sp_Q3U3C9-3_GSE1_MOUSE__II_3506351	|generic|sp_Q3U3C9-3_GSE1_MOUSE__II_3506351_REVERSED	|generic|sp_Q99PJ1-9_PCD15_MOUSE__II_1152336	|generic|sp_Q99PJ1-9_PCD15_MOUSE__II_1152336	|generic|sp_Q99PJ1-9_PCD15_MOUSE__II_1152336	|generic|sp_Q99PJ1-9_PCD15_MOUSE__II_1152336_REVERSED	|generic|sp_Q99PJ1-9_PCD15_MOUSE__II_1152336_REVERSED	|generic|sp_Q99PJ1-9_PCD15_MOUSE__II_1152336_REVERSED	|generic|sp_Q505G8_ZN827_MOUSE__chr8_1_79120488_79120544_ENSMUST00000145827__II_862967	|generic|sp_Q505G8_ZN827_MOUSE__chr8_1_79120488_79120544_ENSMUST00000145827__II_862967_REVERSED	|generic|tr_A0A0A6YXC8_A0A0A6YXC8_MOUSE__chr1_-1_181930674_181930754_ENSMUST00000195840__II_1028819	|generic|tr_A0A0A6YXC8_A0A0A6YXC8_MOUSE__chr1_-1_181930674_181930754_ENSMUST00000195840__II_1028819	|generic|tr_A0A0A6YXC8_A0A0A6YXC8_MOUSE__chr1_-1_181930674_181930754_ENSMUST00000195840__II_1028819	|generic|tr_A0A0A6YXC8_A0A0A6YXC8_MOUSE__chr1_-1_181930674_181930754_ENSMUST00000195840__II_1028819	|generic|tr_A0A0A6YXC8_A0A0A6YXC8_MOUSE__chr1_-1_181930674_181930754_ENSMUST00000195840__II_1028819_REVERSED	|generic|tr_A0A0A6YXC8_A0A0A6YXC8_MOUSE__chr1_-1_181930674_181930754_ENSMUST00000195840__II_1028819_REVERSED	|generic|tr_A0A0A6YXC8_A0A0A6YXC8_MOUSE__chr1_-1_181930674_181930754_ENSMUST00000195840__II_1028819_REVERSED	|generic|tr_A0A0A6YXC8_A0A0A6YXC8_MOUSE__chr1_-1_181930674_181930754_ENSMUST00000195840__II_1028819_REVERSED	|generic|sp_Q3U3C9-4_GSE1_MOUSE__II_3506351	|generic|sp_Q3U3C9-4_GSE1_MOUSE__II_3506351_REVERSED	|generic|sp_Q99PJ1-10_PCD15_MOUSE__II_1152336	|generic|sp_Q99PJ1-10_PCD15_MOUSE__II_1152336	|generic|sp_Q99PJ1-10_PCD15_MOUSE__II_1152336	|generic|sp_Q99PJ1-10_PCD15_MOUSE__II_1152336_REVERSED	|generic|sp_Q99PJ1-10_PCD15_MOUSE__II_1152336_REVERSED	|generic|sp_Q99PJ1-10_PCD15_MOUSE__II_1152336_REVERSED	|generic|tr_F6YTL8_F6YTL8_MOUSE__chr12_1_85015355_85015597_ENSMUST00000164558__II_1113902	|generic|tr_F6YTL8_F6YTL8_MOUSE__chr12_1_85015355_85015597_ENSMUST00000164558__II_1113902	|generic|tr_F6YTL8_F6YTL8_MOUSE__chr12_1_85015355_85015597_ENSMUST00000164558__II_1113902	|generic|tr_F6YTL8_F6YTL8_MOUSE__chr12_1_85015355_85015597_ENSMUST00000164558__II_1113902	|generic|tr_F6YTL8_F6YTL8_MOUSE__chr12_1_85015355_85015597_ENSMUST00000164558__II_1113902	|generic|tr_F6YTL8_F6YTL8_MOUSE__chr12_1_85015355_85015597_ENSMUST00000164558__II_1113902	|generic|tr_F6YTL8_F6YTL8_MOUSE__chr12_1_85015355_85015597_ENSMUST00000164558__II_1113902	|generic|tr_F6YTL8_F6YTL8_MOUSE__chr12_1_85015355_85015597_ENSMUST00000164558__II_1113902	|generic|tr_F6YTL8_F6YTL8_MOUSE__chr12_1_85015355_85015597_ENSMUST00000164558__II_1113902_REVERSED	|generic|tr_F6YTL8_F6YTL8_MOUSE__chr12_1_85015355_85015597_ENSMUST00000164558__II_1113902_REVERSED	|generic|tr_F6YTL8_F6YTL8_MOUSE__chr12_1_85015355_85015597_ENSMUST00000164558__II_1113902_REVERSED	|generic|tr_F6YTL8_F6YTL8_MOUSE__chr12_1_85015355_85015597_ENSMUST00000164558__II_1113902_REVERSED	|generic|tr_F6YTL8_F6YTL8_MOUSE__chr12_1_85015355_85015597_ENSMUST00000164558__II_1113902_REVERSED	|generic|tr_F6YTL8_F6YTL8_MOUSE__chr12_1_85015355_85015597_ENSMUST00000164558__II_1113902_REVERSED	|generic|tr_F6YTL8_F6YTL8_MOUSE__chr12_1_85015355_85015597_ENSMUST00000164558__II_1113902_REVERSED	|generic|tr_F6YTL8_F6YTL8_MOUSE__chr12_1_85015355_85015597_ENSMUST00000164558__II_1113902_REVERSED	|generic|sp_Q03173_ENAH_MOUSE__chr1_-1_181930674_181930754_ENSMUST00000195840__II_1028819	|generic|sp_Q03173_ENAH_MOUSE__chr1_-1_181930674_181930754_ENSMUST00000195840__II_1028819	|generic|sp_Q03173_ENAH_MOUSE__chr1_-1_181930674_181930754_ENSMUST00000195840__II_1028819	|generic|sp_Q03173_ENAH_MOUSE__chr1_-1_181930674_181930754_ENSMUST00000195840__II_1028819	|generic|sp_Q03173_ENAH_MOUSE__chr1_-1_181930674_181930754_ENSMUST00000195840__II_1028819	|generic|sp_Q03173_ENAH_MOUSE__chr1_-1_181930674_181930754_ENSMUST00000195840__II_1028819	|generic|sp_Q03173_ENAH_MOUSE__chr1_-1_181930674_181930754_ENSMUST00000195840__II_1028819	|generic|sp_Q03173_ENAH_MOUSE__chr1_-1_181930674_181930754_ENSMUST00000195840__II_1028819	|generic|sp_Q03173_ENAH_MOUSE__chr1_-1_181930674_181930754_ENSMUST00000195840__II_1028819	|generic|sp_Q03173_ENAH_MOUSE__chr1_-1_181930674_181930754_ENSMUST00000195840__II_1028819	|generic|sp_Q03173_ENAH_MOUSE__chr1_-1_181930674_181930754_ENSMUST00000195840__II_1028819	|generic|sp_Q03173_ENAH_MOUSE__chr1_-1_181930674_181930754_ENSMUST00000195840__II_1028819	|generic|sp_Q03173_ENAH_MOUSE__chr1_-1_181930674_181930754_ENSMUST00000195840__II_1028819_REVERSED	|generic|sp_Q03173_ENAH_MOUSE__chr1_-1_181930674_181930754_ENSMUST00000195840__II_1028819_REVERSED	|generic|sp_Q03173_ENAH_MOUSE__chr1_-1_181930674_181930754_ENSMUST00000195840__II_1028819_REVERSED	|generic|sp_Q03173_ENAH_MOUSE__chr1_-1_181930674_181930754_ENSMUST00000195840__II_1028819_REVERSED	|generic|sp_Q03173_ENAH_MOUSE__chr1_-1_181930674_181930754_ENSMUST00000195840__II_1028819_REVERSED	|generic|sp_Q03173_ENAH_MOUSE__chr1_-1_181930674_181930754_ENSMUST00000195840__II_1028819_REVERSED	|generic|sp_Q03173_ENAH_MOUSE__chr1_-1_181930674_181930754_ENSMUST00000195840__II_1028819_REVERSED	|generic|sp_Q03173_ENAH_MOUSE__chr1_-1_181930674_181930754_ENSMUST00000195840__II_1028819_REVERSED	|generic|sp_Q03173_ENAH_MOUSE__chr1_-1_181930674_181930754_ENSMUST00000195840__II_1028819_REVERSED	|generic|sp_Q03173_ENAH_MOUSE__chr1_-1_181930674_181930754_ENSMUST00000195840__II_1028819_REVERSED	|generic|sp_Q03173_ENAH_MOUSE__chr1_-1_181930674_181930754_ENSMUST00000195840__II_1028819_REVERSED	|generic|sp_Q03173_ENAH_MOUSE__chr1_-1_181930674_181930754_ENSMUST00000195840__II_1028819_REVERSED	|generic|sp_Q03173-3_ENAH_MOUSE__chr1_-1_181930674_181930754_ENSMUST00000195840__II_1028819	|generic|sp_Q03173-3_ENAH_MOUSE__chr1_-1_181930674_181930754_ENSMUST00000195840__II_1028819	|generic|sp_Q03173-3_ENAH_MOUSE__chr1_-1_181930674_181930754_ENSMUST00000195840__II_1028819	|generic|sp_Q03173-3_ENAH_MOUSE__chr1_-1_181930674_181930754_ENSMUST00000195840__II_1028819	|generic|sp_Q03173-3_ENAH_MOUSE__chr1_-1_181930674_181930754_ENSMUST00000195840__II_1028819_REVERSED	|generic|sp_Q03173-3_ENAH_MOUSE__chr1_-1_181930674_181930754_ENSMUST00000195840__II_1028819_REVERSED	|generic|sp_Q03173-3_ENAH_MOUSE__chr1_-1_181930674_181930754_ENSMUST00000195840__II_1028819_REVERSED	|generic|sp_Q03173-3_ENAH_MOUSE__chr1_-1_181930674_181930754_ENSMUST00000195840__II_1028819_REVERSED	|generic|sp_Q03173-4_ENAH_MOUSE__chr1_-1_181930674_181930754_ENSMUST00000195840__II_1028819	|generic|sp_Q03173-4_ENAH_MOUSE__chr1_-1_181930674_181930754_ENSMUST00000195840__II_1028819	|generic|sp_Q03173-4_ENAH_MOUSE__chr1_-1_181930674_181930754_ENSMUST00000195840__II_1028819	|generic|sp_Q03173-4_ENAH_MOUSE__chr1_-1_181930674_181930754_ENSMUST00000195840__II_1028819	|generic|sp_Q03173-4_ENAH_MOUSE__chr1_-1_181930674_181930754_ENSMUST00000195840__II_1028819	|generic|sp_Q03173-4_ENAH_MOUSE__chr1_-1_181930674_181930754_ENSMUST00000195840__II_1028819	|generic|sp_Q03173-4_ENAH_MOUSE__chr1_-1_181930674_181930754_ENSMUST00000195840__II_1028819	|generic|sp_Q03173-4_ENAH_MOUSE__chr1_-1_181930674_181930754_ENSMUST00000195840__II_1028819	|generic|sp_Q03173-4_ENAH_MOUSE__chr1_-1_181930674_181930754_ENSMUST00000195840__II_1028819	|generic|sp_Q03173-4_ENAH_MOUSE__chr1_-1_181930674_181930754_ENSMUST00000195840__II_1028819	|generic|sp_Q03173-4_ENAH_MOUSE__chr1_-1_181930674_181930754_ENSMUST00000195840__II_1028819	|generic|sp_Q03173-4_ENAH_MOUSE__chr1_-1_181930674_181930754_ENSMUST00000195840__II_1028819	|generic|sp_Q03173-4_ENAH_MOUSE__chr1_-1_181930674_181930754_ENSMUST00000195840__II_1028819_REVERSED	|generic|sp_Q03173-4_ENAH_MOUSE__chr1_-1_181930674_181930754_ENSMUST00000195840__II_1028819_REVERSED	|generic|sp_Q03173-4_ENAH_MOUSE__chr1_-1_181930674_181930754_ENSMUST00000195840__II_1028819_REVERSED	|generic|sp_Q03173-4_ENAH_MOUSE__chr1_-1_181930674_181930754_ENSMUST00000195840__II_1028819_REVERSED	|generic|sp_Q03173-4_ENAH_MOUSE__chr1_-1_181930674_181930754_ENSMUST00000195840__II_1028819_REVERSED	|generic|sp_Q03173-4_ENAH_MOUSE__chr1_-1_181930674_181930754_ENSMUST00000195840__II_1028819_REVERSED	|generic|sp_Q03173-4_ENAH_MOUSE__chr1_-1_181930674_181930754_ENSMUST00000195840__II_1028819_REVERSED	|generic|sp_Q03173-4_ENAH_MOUSE__chr1_-1_181930674_181930754_ENSMUST00000195840__II_1028819_REVERSED	|generic|sp_Q03173-4_ENAH_MOUSE__chr1_-1_181930674_181930754_ENSMUST00000195840__II_1028819_REVERSED	|generic|sp_Q03173-4_ENAH_MOUSE__chr1_-1_181930674_181930754_ENSMUST00000195840__II_1028819_REVERSED	|generic|sp_Q03173-4_ENAH_MOUSE__chr1_-1_181930674_181930754_ENSMUST00000195840__II_1028819_REVERSED	|generic|sp_Q03173-4_ENAH_MOUSE__chr1_-1_181930674_181930754_ENSMUST00000195840__II_1028819_REVERSED	|generic|sp_Q03173-5_ENAH_MOUSE__chr1_-1_181930674_181930754_ENSMUST00000195840__II_1028819	|generic|sp_Q03173-5_ENAH_MOUSE__chr1_-1_181930674_181930754_ENSMUST00000195840__II_1028819	|generic|sp_Q03173-5_ENAH_MOUSE__chr1_-1_181930674_181930754_ENSMUST00000195840__II_1028819	|generic|sp_Q03173-5_ENAH_MOUSE__chr1_-1_181930674_181930754_ENSMUST00000195840__II_1028819	|generic|sp_Q03173-5_ENAH_MOUSE__chr1_-1_181930674_181930754_ENSMUST00000195840__II_1028819	|generic|sp_Q03173-5_ENAH_MOUSE__chr1_-1_181930674_181930754_ENSMUST00000195840__II_1028819	|generic|sp_Q03173-5_ENAH_MOUSE__chr1_-1_181930674_181930754_ENSMUST00000195840__II_1028819	|generic|sp_Q03173-5_ENAH_MOUSE__chr1_-1_181930674_181930754_ENSMUST00000195840__II_1028819	|generic|sp_Q03173-5_ENAH_MOUSE__chr1_-1_181930674_181930754_ENSMUST00000195840__II_1028819	|generic|sp_Q03173-5_ENAH_MOUSE__chr1_-1_181930674_181930754_ENSMUST00000195840__II_1028819	|generic|sp_Q03173-5_ENAH_MOUSE__chr1_-1_181930674_181930754_ENSMUST00000195840__II_1028819	|generic|sp_Q03173-5_ENAH_MOUSE__chr1_-1_181930674_181930754_ENSMUST00000195840__II_1028819	|generic|sp_Q03173-5_ENAH_MOUSE__chr1_-1_181930674_181930754_ENSMUST00000195840__II_1028819_REVERSED	|generic|sp_Q03173-5_ENAH_MOUSE__chr1_-1_181930674_181930754_ENSMUST00000195840__II_1028819_REVERSED	|generic|sp_Q03173-5_ENAH_MOUSE__chr1_-1_181930674_181930754_ENSMUST00000195840__II_1028819_REVERSED	|generic|sp_Q03173-5_ENAH_MOUSE__chr1_-1_181930674_181930754_ENSMUST00000195840__II_1028819_REVERSED	|generic|sp_Q03173-5_ENAH_MOUSE__chr1_-1_181930674_181930754_ENSMUST00000195840__II_1028819_REVERSED	|generic|sp_Q03173-5_ENAH_MOUSE__chr1_-1_181930674_181930754_ENSMUST00000195840__II_1028819_REVERSED	|generic|sp_Q03173-5_ENAH_MOUSE__chr1_-1_181930674_181930754_ENSMUST00000195840__II_1028819_REVERSED	|generic|sp_Q03173-5_ENAH_MOUSE__chr1_-1_181930674_181930754_ENSMUST00000195840__II_1028819_REVERSED	|generic|sp_Q03173-5_ENAH_MOUSE__chr1_-1_181930674_181930754_ENSMUST00000195840__II_1028819_REVERSED	|generic|sp_Q03173-5_ENAH_MOUSE__chr1_-1_181930674_181930754_ENSMUST00000195840__II_1028819_REVERSED	|generic|sp_Q03173-5_ENAH_MOUSE__chr1_-1_181930674_181930754_ENSMUST00000195840__II_1028819_REVERSED	|generic|sp_Q03173-5_ENAH_MOUSE__chr1_-1_181930674_181930754_ENSMUST00000195840__II_1028819_REVERSED	|generic|sp_Q99PJ1-11_PCD15_MOUSE__II_1152336	|generic|sp_Q99PJ1-11_PCD15_MOUSE__II_1152336	|generic|sp_Q99PJ1-11_PCD15_MOUSE__II_1152336	|generic|sp_Q99PJ1-11_PCD15_MOUSE__II_1152336_REVERSED	|generic|sp_Q99PJ1-11_PCD15_MOUSE__II_1152336_REVERSED	|generic|sp_Q99PJ1-11_PCD15_MOUSE__II_1152336_REVERSED	|generic|tr_A0A0J9YUP0_A0A0J9YUP0_MOUSE__II_1047662	|generic|tr_A0A0J9YUP0_A0A0J9YUP0_MOUSE__II_1047662	|generic|tr_A0A0J9YUP0_A0A0J9YUP0_MOUSE__II_1047662	|generic|tr_A0A0J9YUP0_A0A0J9YUP0_MOUSE__II_1047662	|generic|tr_A0A0J9YUP0_A0A0J9YUP0_MOUSE__II_1047662_REVERSED	|generic|tr_A0A0J9YUP0_A0A0J9YUP0_MOUSE__II_1047662_REVERSED	|generic|tr_A0A0J9YUP0_A0A0J9YUP0_MOUSE__II_1047662_REVERSED	|generic|tr_A0A0J9YUP0_A0A0J9YUP0_MOUSE__II_1047662_REVERSED	|generic|tr_G5E924_G5E924_MOUSE__chr7_1_28821868_28821906_ENSMUST00000174882__II_894845	|generic|tr_G5E924_G5E924_MOUSE__chr7_1_28821868_28821906_ENSMUST00000174882__II_894845_REVERSED	|generic|sp_P13405_RB_MOUSE__chr14_-1_73199178_73199291_ENSMUST00000168495__II_1089898	|generic|sp_P13405_RB_MOUSE__chr14_-1_73199178_73199291_ENSMUST00000168495__II_1089898	|generic|sp_P13405_RB_MOUSE__chr14_-1_73199178_73199291_ENSMUST00000168495__II_1089898_REVERSED	|generic|sp_P13405_RB_MOUSE__chr14_-1_73199178_73199291_ENSMUST00000168495__II_1089898_REVERSED	|generic|sp_Q4VA45_CK095_MOUSE__chr19_1_7422867_7423106_ENSMUST00000160561__II_1050194	|generic|sp_Q4VA45_CK095_MOUSE__chr19_1_7422867_7423106_ENSMUST00000160561__II_1050194	|generic|sp_Q4VA45_CK095_MOUSE__chr19_1_7422867_7423106_ENSMUST00000160561__II_1050194	|generic|sp_Q4VA45_CK095_MOUSE__chr19_1_7422867_7423106_ENSMUST00000160561__II_1050194	|generic|sp_Q4VA45_CK095_MOUSE__chr19_1_7422867_7423106_ENSMUST00000160561__II_1050194_REVERSED	|generic|sp_Q4VA45_CK095_MOUSE__chr19_1_7422867_7423106_ENSMUST00000160561__II_1050194_REVERSED	|generic|sp_Q4VA45_CK095_MOUSE__chr19_1_7422867_7423106_ENSMUST00000160561__II_1050194_REVERSED	|generic|sp_Q4VA45_CK095_MOUSE__chr19_1_7422867_7423106_ENSMUST00000160561__II_1050194_REVERSED	|generic|tr_E9PV41_E9PV41_MOUSE__II_1060562	|generic|tr_E9PV41_E9PV41_MOUSE__II_1060562_REVERSED	|generic|sp_Q99PJ1-18_PCD15_MOUSE__II_1152336	|generic|sp_Q99PJ1-18_PCD15_MOUSE__II_1152336	|generic|sp_Q99PJ1-18_PCD15_MOUSE__II_1152336	|generic|sp_Q99PJ1-18_PCD15_MOUSE__II_1152336_REVERSED	|generic|sp_Q99PJ1-18_PCD15_MOUSE__II_1152336_REVERSED	|generic|sp_Q99PJ1-18_PCD15_MOUSE__II_1152336_REVERSED	|generic|sp_Q3UYI5_RGL3_MOUSE__II_3449740	|generic|sp_Q3UYI5_RGL3_MOUSE__II_3449740	|generic|sp_Q3UYI5_RGL3_MOUSE__II_3449740	|generic|sp_Q3UYI5_RGL3_MOUSE__II_3449740_REVERSED	|generic|sp_Q3UYI5_RGL3_MOUSE__II_3449740_REVERSED	|generic|sp_Q3UYI5_RGL3_MOUSE__II_3449740_REVERSED	|generic|sp_Q99PJ1-19_PCD15_MOUSE__II_1152336	|generic|sp_Q99PJ1-19_PCD15_MOUSE__II_1152336	|generic|sp_Q99PJ1-19_PCD15_MOUSE__II_1152336	|generic|sp_Q99PJ1-19_PCD15_MOUSE__II_1152336_REVERSED	|generic|sp_Q99PJ1-19_PCD15_MOUSE__II_1152336_REVERSED	|generic|sp_Q99PJ1-19_PCD15_MOUSE__II_1152336_REVERSED	|generic|tr_S4R2G5_S4R2G5_MOUSE__II_893783	|generic|tr_S4R2G5_S4R2G5_MOUSE__II_893783	|generic|tr_S4R2G5_S4R2G5_MOUSE__II_893783	|generic|tr_S4R2G5_S4R2G5_MOUSE__II_893783	|generic|tr_S4R2G5_S4R2G5_MOUSE__II_893783	|generic|tr_S4R2G5_S4R2G5_MOUSE__II_893783	|generic|tr_S4R2G5_S4R2G5_MOUSE__II_893783	|generic|tr_S4R2G5_S4R2G5_MOUSE__II_893783	|generic|tr_S4R2G5_S4R2G5_MOUSE__II_893783	|generic|tr_S4R2G5_S4R2G5_MOUSE__II_893783	|generic|tr_S4R2G5_S4R2G5_MOUSE__II_893783	|generic|tr_S4R2G5_S4R2G5_MOUSE__II_893783	|generic|tr_S4R2G5_S4R2G5_MOUSE__II_893783	|generic|tr_S4R2G5_S4R2G5_MOUSE__II_893783	|generic|tr_S4R2G5_S4R2G5_MOUSE__II_893783	|generic|tr_S4R2G5_S4R2G5_MOUSE__II_893783	|generic|tr_S4R2G5_S4R2G5_MOUSE__II_893783	|generic|tr_S4R2G5_S4R2G5_MOUSE__II_893783	|generic|tr_S4R2G5_S4R2G5_MOUSE__II_893783	|generic|tr_S4R2G5_S4R2G5_MOUSE__II_893783	|generic|tr_S4R2G5_S4R2G5_MOUSE__II_893783	|generic|tr_S4R2G5_S4R2G5_MOUSE__II_893783	|generic|tr_S4R2G5_S4R2G5_MOUSE__II_893783	|generic|tr_S4R2G5_S4R2G5_MOUSE__II_893783_REVERSED	|generic|tr_S4R2G5_S4R2G5_MOUSE__II_893783_REVERSED	|generic|tr_S4R2G5_S4R2G5_MOUSE__II_893783_REVERSED	|generic|tr_S4R2G5_S4R2G5_MOUSE__II_893783_REVERSED	|generic|tr_S4R2G5_S4R2G5_MOUSE__II_893783_REVERSED	|generic|tr_S4R2G5_S4R2G5_MOUSE__II_893783_REVERSED	|generic|tr_S4R2G5_S4R2G5_MOUSE__II_893783_REVERSED	|generic|tr_S4R2G5_S4R2G5_MOUSE__II_893783_REVERSED	|generic|tr_S4R2G5_S4R2G5_MOUSE__II_893783_REVERSED	|generic|tr_S4R2G5_S4R2G5_MOUSE__II_893783_REVERSED	|generic|tr_S4R2G5_S4R2G5_MOUSE__II_893783_REVERSED	|generic|tr_S4R2G5_S4R2G5_MOUSE__II_893783_REVERSED	|generic|tr_S4R2G5_S4R2G5_MOUSE__II_893783_REVERSED	|generic|tr_S4R2G5_S4R2G5_MOUSE__II_893783_REVERSED	|generic|tr_S4R2G5_S4R2G5_MOUSE__II_893783_REVERSED	|generic|tr_S4R2G5_S4R2G5_MOUSE__II_893783_REVERSED	|generic|tr_S4R2G5_S4R2G5_MOUSE__II_893783_REVERSED	|generic|tr_S4R2G5_S4R2G5_MOUSE__II_893783_REVERSED	|generic|tr_S4R2G5_S4R2G5_MOUSE__II_893783_REVERSED	|generic|tr_S4R2G5_S4R2G5_MOUSE__II_893783_REVERSED	|generic|tr_S4R2G5_S4R2G5_MOUSE__II_893783_REVERSED	|generic|tr_S4R2G5_S4R2G5_MOUSE__II_893783_REVERSED	|generic|tr_S4R2G5_S4R2G5_MOUSE__II_893783_REVERSED	|generic|tr_G3X9H5_G3X9H5_MOUSE__chr5_1_34903290_34903403_ENSMUST00000124272__II_941619	|generic|tr_G3X9H5_G3X9H5_MOUSE__chr5_1_34903290_34903403_ENSMUST00000124272__II_941619	|generic|tr_G3X9H5_G3X9H5_MOUSE__chr5_1_34903290_34903403_ENSMUST00000124272__II_941619	|generic|tr_G3X9H5_G3X9H5_MOUSE__chr5_1_34903290_34903403_ENSMUST00000124272__II_941619_REVERSED	|generic|tr_G3X9H5_G3X9H5_MOUSE__chr5_1_34903290_34903403_ENSMUST00000124272__II_941619_REVERSED	|generic|tr_G3X9H5_G3X9H5_MOUSE__chr5_1_34903290_34903403_ENSMUST00000124272__II_941619_REVERSED	|generic|sp_Q99PJ1-24_PCD15_MOUSE__II_1152336	|generic|sp_Q99PJ1-24_PCD15_MOUSE__II_1152336	|generic|sp_Q99PJ1-24_PCD15_MOUSE__II_1152336	|generic|sp_Q99PJ1-24_PCD15_MOUSE__II_1152336_REVERSED	|generic|sp_Q99PJ1-24_PCD15_MOUSE__II_1152336_REVERSED	|generic|sp_Q99PJ1-24_PCD15_MOUSE__II_1152336_REVERSED	|generic|sp_A2AQ25_SKT_MOUSE__chr2_1_20709443_20709607_ENSMUST00000146613__II_1014021	|generic|sp_A2AQ25_SKT_MOUSE__chr2_1_20709443_20709607_ENSMUST00000146613__II_1014021_REVERSED	|generic|sp_A2AQ25-2_SKT_MOUSE__chr2_1_20778026_20778205_ENSMUST00000146488__II_1014021	|generic|sp_A2AQ25-2_SKT_MOUSE__chr2_1_20778026_20778205_ENSMUST00000146488__II_1014021_REVERSED	|generic|sp_A2AQ25-3_SKT_MOUSE__chr2_1_20709443_20709607_ENSMUST00000146613__II_1014021	|generic|sp_A2AQ25-3_SKT_MOUSE__chr2_1_20709443_20709607_ENSMUST00000146613__II_1014021_REVERSED	|generic|sp_A2AQ25-4_SKT_MOUSE__chr2_1_20709443_20709607_ENSMUST00000146613__II_1014021	|generic|sp_A2AQ25-4_SKT_MOUSE__chr2_1_20709443_20709607_ENSMUST00000146613__II_1014021_REVERSED	|generic|tr_B1AWQ3_B1AWQ3_MOUSE__II_951714	|generic|tr_B1AWQ3_B1AWQ3_MOUSE__II_951714	|generic|tr_B1AWQ3_B1AWQ3_MOUSE__II_951714	|generic|tr_B1AWQ3_B1AWQ3_MOUSE__II_951714	|generic|tr_B1AWQ3_B1AWQ3_MOUSE__II_951714_REVERSED	|generic|tr_B1AWQ3_B1AWQ3_MOUSE__II_951714_REVERSED	|generic|tr_B1AWQ3_B1AWQ3_MOUSE__II_951714_REVERSED	|generic|tr_B1AWQ3_B1AWQ3_MOUSE__II_951714_REVERSED	|generic|sp_Q7TQ40_ZIC5_MOUSE__II_1088708	|generic|sp_Q7TQ40_ZIC5_MOUSE__II_1088708	|generic|sp_Q7TQ40_ZIC5_MOUSE__II_1088708_REVERSED	|generic|sp_Q7TQ40_ZIC5_MOUSE__II_1088708_REVERSED	|generic|sp_Q99PJ1-25_PCD15_MOUSE__II_1152347	|generic|sp_Q99PJ1-25_PCD15_MOUSE__II_1152347	|generic|sp_Q99PJ1-25_PCD15_MOUSE__II_1152347	|generic|sp_Q99PJ1-25_PCD15_MOUSE__II_1152347_REVERSED	|generic|sp_Q99PJ1-25_PCD15_MOUSE__II_1152347_REVERSED	|generic|sp_Q99PJ1-25_PCD15_MOUSE__II_1152347_REVERSED	|generic|sp_Q99PJ1-26_PCD15_MOUSE__II_1152336	|generic|sp_Q99PJ1-26_PCD15_MOUSE__II_1152336	|generic|sp_Q99PJ1-26_PCD15_MOUSE__II_1152336	|generic|sp_Q99PJ1-26_PCD15_MOUSE__II_1152336_REVERSED	|generic|sp_Q99PJ1-26_PCD15_MOUSE__II_1152336_REVERSED	|generic|sp_Q99PJ1-26_PCD15_MOUSE__II_1152336_REVERSED	|generic|tr_D3Z074_D3Z074_MOUSE__II_1060562	|generic|tr_D3Z074_D3Z074_MOUSE__II_1060562_REVERSED	|generic|tr_Q6PB99_Q6PB99_MOUSE__chr12_1_108683230_108683265_ENSMUST00000222048__II_3504210	|generic|tr_Q6PB99_Q6PB99_MOUSE__chr12_1_108683230_108683265_ENSMUST00000222048__II_3504210_REVERSED	|generic|tr_A0A0A6YY17_A0A0A6YY17_MOUSE__II_1152347	|generic|tr_A0A0A6YY17_A0A0A6YY17_MOUSE__II_1152347	|generic|tr_A0A0A6YY17_A0A0A6YY17_MOUSE__II_1152347	|generic|tr_A0A0A6YY17_A0A0A6YY17_MOUSE__II_1152347_REVERSED	|generic|tr_A0A0A6YY17_A0A0A6YY17_MOUSE__II_1152347_REVERSED	|generic|tr_A0A0A6YY17_A0A0A6YY17_MOUSE__II_1152347_REVERSED	|generic|sp_Q9Z207_DIAP3_MOUSE__II_3482130	|generic|sp_Q9Z207_DIAP3_MOUSE__II_3482130	|generic|sp_Q9Z207_DIAP3_MOUSE__II_3482130	|generic|sp_Q9Z207_DIAP3_MOUSE__II_3482130	|generic|sp_Q9Z207_DIAP3_MOUSE__II_3482130	|generic|sp_Q9Z207_DIAP3_MOUSE__II_3482130	|generic|sp_Q9Z207_DIAP3_MOUSE__II_3482130_REVERSED	|generic|sp_Q9Z207_DIAP3_MOUSE__II_3482130_REVERSED	|generic|sp_Q9Z207_DIAP3_MOUSE__II_3482130_REVERSED	|generic|sp_Q9Z207_DIAP3_MOUSE__II_3482130_REVERSED	|generic|sp_Q9Z207_DIAP3_MOUSE__II_3482130_REVERSED	|generic|sp_Q9Z207_DIAP3_MOUSE__II_3482130_REVERSED	|generic|tr_Q3UBL3_Q3UBL3_MOUSE__chr2_-1_22941872_22942006_ENSMUST00000148294__II_1013848	|generic|tr_Q3UBL3_Q3UBL3_MOUSE__chr2_-1_22941872_22942006_ENSMUST00000148294__II_1013848_REVERSED	|generic|tr_F6QQP6_F6QQP6_MOUSE__chr2_1_35715294_35715509_ENSMUST00000112981__II_1010465	|generic|tr_F6QQP6_F6QQP6_MOUSE__chr2_1_35715294_35715509_ENSMUST00000112981__II_1010465	|generic|tr_F6QQP6_F6QQP6_MOUSE__chr2_1_35715294_35715509_ENSMUST00000112981__II_1010465	|generic|tr_F6QQP6_F6QQP6_MOUSE__chr2_1_35715294_35715509_ENSMUST00000112981__II_1010465_REVERSED	|generic|tr_F6QQP6_F6QQP6_MOUSE__chr2_1_35715294_35715509_ENSMUST00000112981__II_1010465_REVERSED	|generic|tr_F6QQP6_F6QQP6_MOUSE__chr2_1_35715294_35715509_ENSMUST00000112981__II_1010465_REVERSED	|generic|tr_A0A087WPN4_A0A087WPN4_MOUSE__chr19_1_7422867_7423106_ENSMUST00000160561__II_1050205	|generic|tr_A0A087WPN4_A0A087WPN4_MOUSE__chr19_1_7422867_7423106_ENSMUST00000160561__II_1050205	|generic|tr_A0A087WPN4_A0A087WPN4_MOUSE__chr19_1_7422867_7423106_ENSMUST00000160561__II_1050205	|generic|tr_A0A087WPN4_A0A087WPN4_MOUSE__chr19_1_7422867_7423106_ENSMUST00000160561__II_1050205	|generic|tr_A0A087WPN4_A0A087WPN4_MOUSE__chr19_1_7422867_7423106_ENSMUST00000160561__II_1050205_REVERSED	|generic|tr_A0A087WPN4_A0A087WPN4_MOUSE__chr19_1_7422867_7423106_ENSMUST00000160561__II_1050205_REVERSED	|generic|tr_A0A087WPN4_A0A087WPN4_MOUSE__chr19_1_7422867_7423106_ENSMUST00000160561__II_1050205_REVERSED	|generic|tr_A0A087WPN4_A0A087WPN4_MOUSE__chr19_1_7422867_7423106_ENSMUST00000160561__II_1050205_REVERSED	|generic|sp_Q03173-2_ENAH_MOUSE__II_1028819	|generic|sp_Q03173-2_ENAH_MOUSE__II_1028819	|generic|sp_Q03173-2_ENAH_MOUSE__II_1028819	|generic|sp_Q03173-2_ENAH_MOUSE__II_1028819	|generic|sp_Q03173-2_ENAH_MOUSE__II_1028819	|generic|sp_Q03173-2_ENAH_MOUSE__II_1028819	|generic|sp_Q03173-2_ENAH_MOUSE__II_1028819	|generic|sp_Q03173-2_ENAH_MOUSE__II_1028819	|generic|sp_Q03173-2_ENAH_MOUSE__II_1028819	|generic|sp_Q03173-2_ENAH_MOUSE__II_1028819	|generic|sp_Q03173-2_ENAH_MOUSE__II_1028819	|generic|sp_Q03173-2_ENAH_MOUSE__II_1028819	|generic|sp_Q03173-2_ENAH_MOUSE__II_1028819_REVERSED	|generic|sp_Q03173-2_ENAH_MOUSE__II_1028819_REVERSED	|generic|sp_Q03173-2_ENAH_MOUSE__II_1028819_REVERSED	|generic|sp_Q03173-2_ENAH_MOUSE__II_1028819_REVERSED	|generic|sp_Q03173-2_ENAH_MOUSE__II_1028819_REVERSED	|generic|sp_Q03173-2_ENAH_MOUSE__II_1028819_REVERSED	|generic|sp_Q03173-2_ENAH_MOUSE__II_1028819_REVERSED	|generic|sp_Q03173-2_ENAH_MOUSE__II_1028819_REVERSED	|generic|sp_Q03173-2_ENAH_MOUSE__II_1028819_REVERSED	|generic|sp_Q03173-2_ENAH_MOUSE__II_1028819_REVERSED	|generic|sp_Q03173-2_ENAH_MOUSE__II_1028819_REVERSED	|generic|sp_Q03173-2_ENAH_MOUSE__II_1028819_REVERSED	|generic|tr_B7ZCU5_B7ZCU5_MOUSE__chr2_-1_22941872_22942006_ENSMUST00000148294__II_1013845	|generic|tr_B7ZCU5_B7ZCU5_MOUSE__chr2_-1_22941872_22942006_ENSMUST00000148294__II_1013845_REVERSED	|generic|sp_Q3UHD1_AGRB1_MOUSE__chr15_1_74572818_74572877_ENSMUST00000186360__II_3484621	|generic|sp_Q3UHD1_AGRB1_MOUSE__chr15_1_74572818_74572877_ENSMUST00000186360__II_3484621	|generic|sp_Q3UHD1_AGRB1_MOUSE__chr15_1_74572818_74572877_ENSMUST00000186360__II_3484621	|generic|sp_Q3UHD1_AGRB1_MOUSE__chr15_1_74572818_74572877_ENSMUST00000186360__II_3484621	|generic|sp_Q3UHD1_AGRB1_MOUSE__chr15_1_74572818_74572877_ENSMUST00000186360__II_3484621	|generic|sp_Q3UHD1_AGRB1_MOUSE__chr15_1_74572818_74572877_ENSMUST00000186360__II_3484621_REVERSED	|generic|sp_Q3UHD1_AGRB1_MOUSE__chr15_1_74572818_74572877_ENSMUST00000186360__II_3484621_REVERSED	|generic|sp_Q3UHD1_AGRB1_MOUSE__chr15_1_74572818_74572877_ENSMUST00000186360__II_3484621_REVERSED	|generic|sp_Q3UHD1_AGRB1_MOUSE__chr15_1_74572818_74572877_ENSMUST00000186360__II_3484621_REVERSED	|generic|sp_Q3UHD1_AGRB1_MOUSE__chr15_1_74572818_74572877_ENSMUST00000186360__II_3484621_REVERSED	|generic|tr_Q3TWU8_Q3TWU8_MOUSE__II_1102145	|generic|tr_Q3TWU8_Q3TWU8_MOUSE__II_1102145	|generic|tr_Q3TWU8_Q3TWU8_MOUSE__II_1102145	|generic|tr_Q3TWU8_Q3TWU8_MOUSE__II_1102145	|generic|tr_Q3TWU8_Q3TWU8_MOUSE__II_1102145	|generic|tr_Q3TWU8_Q3TWU8_MOUSE__II_1102145	|generic|tr_Q3TWU8_Q3TWU8_MOUSE__II_1102145_REVERSED	|generic|tr_Q3TWU8_Q3TWU8_MOUSE__II_1102145_REVERSED	|generic|tr_Q3TWU8_Q3TWU8_MOUSE__II_1102145_REVERSED	|generic|tr_Q3TWU8_Q3TWU8_MOUSE__II_1102145_REVERSED	|generic|tr_Q3TWU8_Q3TWU8_MOUSE__II_1102145_REVERSED	|generic|tr_Q3TWU8_Q3TWU8_MOUSE__II_1102145_REVERSED	|generic|tr_Q3UAH6_Q3UAH6_MOUSE__chr2_-1_22941872_22942006_ENSMUST00000148294__II_1013848	|generic|tr_Q3UAH6_Q3UAH6_MOUSE__chr2_-1_22941872_22942006_ENSMUST00000148294__II_1013848_REVERSED	|generic|sp_Q64467_G3PT_MOUSE__II_893783	|generic|sp_Q64467_G3PT_MOUSE__II_893783	|generic|sp_Q64467_G3PT_MOUSE__II_893783	|generic|sp_Q64467_G3PT_MOUSE__II_893783	|generic|sp_Q64467_G3PT_MOUSE__II_893783	|generic|sp_Q64467_G3PT_MOUSE__II_893783	|generic|sp_Q64467_G3PT_MOUSE__II_893783	|generic|sp_Q64467_G3PT_MOUSE__II_893783	|generic|sp_Q64467_G3PT_MOUSE__II_893783	|generic|sp_Q64467_G3PT_MOUSE__II_893783	|generic|sp_Q64467_G3PT_MOUSE__II_893783	|generic|sp_Q64467_G3PT_MOUSE__II_893783	|generic|sp_Q64467_G3PT_MOUSE__II_893783	|generic|sp_Q64467_G3PT_MOUSE__II_893783	|generic|sp_Q64467_G3PT_MOUSE__II_893783	|generic|sp_Q64467_G3PT_MOUSE__II_893783	|generic|sp_Q64467_G3PT_MOUSE__II_893783	|generic|sp_Q64467_G3PT_MOUSE__II_893783	|generic|sp_Q64467_G3PT_MOUSE__II_893783	|generic|sp_Q64467_G3PT_MOUSE__II_893783	|generic|sp_Q64467_G3PT_MOUSE__II_893783	|generic|sp_Q64467_G3PT_MOUSE__II_893783	|generic|sp_Q64467_G3PT_MOUSE__II_893783	|generic|sp_Q64467_G3PT_MOUSE__II_893783_REVERSED	|generic|sp_Q64467_G3PT_MOUSE__II_893783_REVERSED	|generic|sp_Q64467_G3PT_MOUSE__II_893783_REVERSED	|generic|sp_Q64467_G3PT_MOUSE__II_893783_REVERSED	|generic|sp_Q64467_G3PT_MOUSE__II_893783_REVERSED	|generic|sp_Q64467_G3PT_MOUSE__II_893783_REVERSED	|generic|sp_Q64467_G3PT_MOUSE__II_893783_REVERSED	|generic|sp_Q64467_G3PT_MOUSE__II_893783_REVERSED	|generic|sp_Q64467_G3PT_MOUSE__II_893783_REVERSED	|generic|sp_Q64467_G3PT_MOUSE__II_893783_REVERSED	|generic|sp_Q64467_G3PT_MOUSE__II_893783_REVERSED	|generic|sp_Q64467_G3PT_MOUSE__II_893783_REVERSED	|generic|sp_Q64467_G3PT_MOUSE__II_893783_REVERSED	|generic|sp_Q64467_G3PT_MOUSE__II_893783_REVERSED	|generic|sp_Q64467_G3PT_MOUSE__II_893783_REVERSED	|generic|sp_Q64467_G3PT_MOUSE__II_893783_REVERSED	|generic|sp_Q64467_G3PT_MOUSE__II_893783_REVERSED	|generic|sp_Q64467_G3PT_MOUSE__II_893783_REVERSED	|generic|sp_Q64467_G3PT_MOUSE__II_893783_REVERSED	|generic|sp_Q64467_G3PT_MOUSE__II_893783_REVERSED	|generic|sp_Q64467_G3PT_MOUSE__II_893783_REVERSED	|generic|sp_Q64467_G3PT_MOUSE__II_893783_REVERSED	|generic|sp_Q64467_G3PT_MOUSE__II_893783_REVERSED	|generic|sp_Q8CBH7_MARHB_MOUSE__II_1091368	|generic|sp_Q8CBH7_MARHB_MOUSE__II_1091368	|generic|sp_Q8CBH7_MARHB_MOUSE__II_1091368_REVERSED	|generic|sp_Q8CBH7_MARHB_MOUSE__II_1091368_REVERSED	|generic|sp_O54781_SRPK2_MOUSE__chr5_-1_23548451_23548549_ENSMUST00000196388__II_587508	|generic|sp_O54781_SRPK2_MOUSE__chr5_-1_23548451_23548549_ENSMUST00000196388__II_587508	|generic|sp_O54781_SRPK2_MOUSE__chr5_-1_23548451_23548549_ENSMUST00000196388__II_587508	|generic|sp_O54781_SRPK2_MOUSE__chr5_-1_23548451_23548549_ENSMUST00000196388__II_587508	|generic|sp_O54781_SRPK2_MOUSE__chr5_-1_23548451_23548549_ENSMUST00000196388__II_587508_REVERSED	|generic|sp_O54781_SRPK2_MOUSE__chr5_-1_23548451_23548549_ENSMUST00000196388__II_587508_REVERSED	|generic|sp_O54781_SRPK2_MOUSE__chr5_-1_23548451_23548549_ENSMUST00000196388__II_587508_REVERSED	|generic|sp_O54781_SRPK2_MOUSE__chr5_-1_23548451_23548549_ENSMUST00000196388__II_587508_REVERSED	|generic|sp_Q52KI8_SRRM1_MOUSE__chr4_-1_135346729_135346857_ENSMUST00000136409__II_954250	|generic|sp_Q52KI8_SRRM1_MOUSE__chr4_-1_135346729_135346857_ENSMUST00000136409__II_954250	|generic|sp_Q52KI8_SRRM1_MOUSE__chr4_-1_135346729_135346857_ENSMUST00000136409__II_954250	|generic|sp_Q52KI8_SRRM1_MOUSE__chr4_-1_135346729_135346857_ENSMUST00000136409__II_954250_REVERSED	|generic|sp_Q52KI8_SRRM1_MOUSE__chr4_-1_135346729_135346857_ENSMUST00000136409__II_954250_REVERSED	|generic|sp_Q52KI8_SRRM1_MOUSE__chr4_-1_135346729_135346857_ENSMUST00000136409__II_954250_REVERSED	|generic|sp_Q52KI8-2_SRRM1_MOUSE__chr4_-1_135346729_135346857_ENSMUST00000136409__II_954250	|generic|sp_Q52KI8-2_SRRM1_MOUSE__chr4_-1_135346729_135346857_ENSMUST00000136409__II_954250	|generic|sp_Q52KI8-2_SRRM1_MOUSE__chr4_-1_135346729_135346857_ENSMUST00000136409__II_954250	|generic|sp_Q52KI8-2_SRRM1_MOUSE__chr4_-1_135346729_135346857_ENSMUST00000136409__II_954250_REVERSED	|generic|sp_Q52KI8-2_SRRM1_MOUSE__chr4_-1_135346729_135346857_ENSMUST00000136409__II_954250_REVERSED	|generic|sp_Q52KI8-2_SRRM1_MOUSE__chr4_-1_135346729_135346857_ENSMUST00000136409__II_954250_REVERSED	|generic|sp_P86174_BEND4_MOUSE__II_939129	|generic|sp_P86174_BEND4_MOUSE__II_939129	|generic|sp_P86174_BEND4_MOUSE__II_939129_REVERSED	|generic|sp_P86174_BEND4_MOUSE__II_939129_REVERSED	|generic|tr_Q5DTN9_Q5DTN9_MOUSE__chr15_1_74572818_74572877_ENSMUST00000186360__II_3484621	|generic|tr_Q5DTN9_Q5DTN9_MOUSE__chr15_1_74572818_74572877_ENSMUST00000186360__II_3484621	|generic|tr_Q5DTN9_Q5DTN9_MOUSE__chr15_1_74572818_74572877_ENSMUST00000186360__II_3484621	|generic|tr_Q5DTN9_Q5DTN9_MOUSE__chr15_1_74572818_74572877_ENSMUST00000186360__II_3484621	|generic|tr_Q5DTN9_Q5DTN9_MOUSE__chr15_1_74572818_74572877_ENSMUST00000186360__II_3484621	|generic|tr_Q5DTN9_Q5DTN9_MOUSE__chr15_1_74572818_74572877_ENSMUST00000186360__II_3484621_REVERSED	|generic|tr_Q5DTN9_Q5DTN9_MOUSE__chr15_1_74572818_74572877_ENSMUST00000186360__II_3484621_REVERSED	|generic|tr_Q5DTN9_Q5DTN9_MOUSE__chr15_1_74572818_74572877_ENSMUST00000186360__II_3484621_REVERSED	|generic|tr_Q5DTN9_Q5DTN9_MOUSE__chr15_1_74572818_74572877_ENSMUST00000186360__II_3484621_REVERSED	|generic|tr_Q5DTN9_Q5DTN9_MOUSE__chr15_1_74572818_74572877_ENSMUST00000186360__II_3484621_REVERSED	|generic|tr_A0A571BE87_A0A571BE87_MOUSE__chr8_1_79120488_79120544_ENSMUST00000145827__II_862965	|generic|tr_A0A571BE87_A0A571BE87_MOUSE__chr8_1_79120488_79120544_ENSMUST00000145827__II_862965_REVERSED	|generic|tr_A2A400_A2A400_MOUSE__II_1004562	|generic|tr_A2A400_A2A400_MOUSE__II_1004562_REVERSED	|generic|tr_A0A1B0GSR5_A0A1B0GSR5_MOUSE__chr7_1_45791301_45791447_ENSMUST00000209351__II_3498272	|generic|tr_A0A1B0GSR5_A0A1B0GSR5_MOUSE__chr7_1_45791301_45791447_ENSMUST00000209351__II_3498272	|generic|tr_A0A1B0GSR5_A0A1B0GSR5_MOUSE__chr7_1_45791301_45791447_ENSMUST00000209351__II_3498272_REVERSED	|generic|tr_A0A1B0GSR5_A0A1B0GSR5_MOUSE__chr7_1_45791301_45791447_ENSMUST00000209351__II_3498272_REVERSED	|generic|tr_A2A655_A2A655_MOUSE__II_1124969	|generic|tr_A2A655_A2A655_MOUSE__II_1124969	|generic|tr_A2A655_A2A655_MOUSE__II_1124969	|generic|tr_A2A655_A2A655_MOUSE__II_1124969	|generic|tr_A2A655_A2A655_MOUSE__II_1124969	|generic|tr_A2A655_A2A655_MOUSE__II_1124969	|generic|tr_A2A655_A2A655_MOUSE__II_1124969	|generic|tr_A2A655_A2A655_MOUSE__II_1124969	|generic|tr_A2A655_A2A655_MOUSE__II_1124969	|generic|tr_A2A655_A2A655_MOUSE__II_1124969	|generic|tr_A2A655_A2A655_MOUSE__II_1124969	|generic|tr_A2A655_A2A655_MOUSE__II_1124969	|generic|tr_A2A655_A2A655_MOUSE__II_1124969	|generic|tr_A2A655_A2A655_MOUSE__II_1124969_REVERSED	|generic|tr_A2A655_A2A655_MOUSE__II_1124969_REVERSED	|generic|tr_A2A655_A2A655_MOUSE__II_1124969_REVERSED	|generic|tr_A2A655_A2A655_MOUSE__II_1124969_REVERSED	|generic|tr_A2A655_A2A655_MOUSE__II_1124969_REVERSED	|generic|tr_A2A655_A2A655_MOUSE__II_1124969_REVERSED	|generic|tr_A2A655_A2A655_MOUSE__II_1124969_REVERSED	|generic|tr_A2A655_A2A655_MOUSE__II_1124969_REVERSED	|generic|tr_A2A655_A2A655_MOUSE__II_1124969_REVERSED	|generic|tr_A2A655_A2A655_MOUSE__II_1124969_REVERSED	|generic|tr_A2A655_A2A655_MOUSE__II_1124969_REVERSED	|generic|tr_A2A655_A2A655_MOUSE__II_1124969_REVERSED	|generic|tr_A2A655_A2A655_MOUSE__II_1124969_REVERSED	|generic|tr_Q3TMI0_Q3TMI0_MOUSE__chr2_-1_22941872_22942006_ENSMUST00000148294__II_1013848	|generic|tr_Q3TMI0_Q3TMI0_MOUSE__chr2_-1_22941872_22942006_ENSMUST00000148294__II_1013848_REVERSED	|generic|IP_874852_TX=10090	|generic|IP_874852_TX=10090	|generic|IP_874852_TX=10090	|generic|IP_874852_TX=10090_REVERSED	|generic|IP_874852_TX=10090_REVERSED	|generic|IP_1026721_TX=10090	|generic|IP_1026721_TX=10090	|generic|IP_1026721_TX=10090	|generic|IP_1026721_TX=10090	|generic|IP_1026721_TX=10090	|generic|IP_1026721_TX=10090	|generic|IP_1026721_TX=10090	|generic|IP_1026721_TX=10090	|generic|IP_1026721_TX=10090	|generic|IP_1026721_TX=10090	|generic|IP_1026721_TX=10090	|generic|IP_1026721_TX=10090	|generic|IP_1026721_TX=10090_REVERSED	|generic|IP_1026721_TX=10090_REVERSED	|generic|IP_1026721_TX=10090_REVERSED	|generic|IP_1026721_TX=10090_REVERSED	|generic|IP_1026721_TX=10090_REVERSED	|generic|IP_1026721_TX=10090_REVERSED	|generic|IP_1026721_TX=10090_REVERSED	|generic|IP_1026721_TX=10090_REVERSED	|generic|IP_1026721_TX=10090_REVERSED	|generic|IP_1026721_TX=10090_REVERSED	|generic|IP_1026721_TX=10090_REVERSED	|generic|IP_1026721_TX=10090_REVERSED	|generic|IP_979707_TX=10090	|generic|IP_979707_TX=10090_REVERSED	|generic|IP_3468830_TX=10090	|generic|IP_3468830_TX=10090	|generic|IP_3468830_TX=10090	|generic|IP_3468830_TX=10090	|generic|IP_3468830_TX=10090_REVERSED	|generic|IP_3468830_TX=10090_REVERSED	|generic|IP_3468830_TX=10090_REVERSED	|generic|IP_3468830_TX=10090_REVERSED	|generic|II_829682_TX=10090	|generic|II_829682_TX=10090	|generic|II_829682_TX=10090_REVERSED	|generic|II_829682_TX=10090_REVERSED	|generic|IP_827256_TX=10090	|generic|IP_827256_TX=10090	|generic|IP_827256_TX=10090_REVERSED	|generic|IP_827256_TX=10090_REVERSED	|generic|IP_1134018_TX=10090	|generic|IP_1134018_TX=10090_REVERSED	|generic|IP_1032815_TX=10090	|generic|IP_1032815_TX=10090	|generic|IP_1032815_TX=10090	|generic|IP_1032815_TX=10090	|generic|IP_1032815_TX=10090	|generic|IP_1032815_TX=10090	|generic|IP_1032815_TX=10090	|generic|IP_1032815_TX=10090	|generic|IP_1032815_TX=10090	|generic|IP_1032815_TX=10090	|generic|IP_1032815_TX=10090	|generic|IP_1032815_TX=10090	|generic|IP_1032815_TX=10090_REVERSED	|generic|IP_1032815_TX=10090_REVERSED	|generic|IP_1032815_TX=10090_REVERSED	|generic|IP_1032815_TX=10090_REVERSED	|generic|IP_1032815_TX=10090_REVERSED	|generic|IP_1032815_TX=10090_REVERSED	|generic|IP_1032815_TX=10090_REVERSED	|generic|IP_1032815_TX=10090_REVERSED	|generic|IP_1032815_TX=10090_REVERSED	|generic|IP_1032815_TX=10090_REVERSED	|generic|IP_1032815_TX=10090_REVERSED	|generic|IP_1032815_TX=10090_REVERSED	|generic|IP_1031576_TX=10090	|generic|IP_1031576_TX=10090	|generic|IP_1031576_TX=10090	|generic|IP_1031576_TX=10090	|generic|IP_1031576_TX=10090	|generic|IP_1031576_TX=10090	|generic|IP_1031576_TX=10090	|generic|IP_1031576_TX=10090	|generic|IP_1031576_TX=10090_REVERSED	|generic|IP_1031576_TX=10090_REVERSED	|generic|IP_1031576_TX=10090_REVERSED	|generic|IP_1031576_TX=10090_REVERSED	|generic|IP_1031576_TX=10090_REVERSED	|generic|IP_1031576_TX=10090_REVERSED	|generic|IP_1031576_TX=10090_REVERSED	|generic|IP_1031576_TX=10090_REVERSED	|generic|IP_3469284_TX=10090	|generic|IP_3469284_TX=10090_REVERSED	|generic|II_982257_TX=10090	|generic|II_982257_TX=10090_REVERSED	|generic|IP_1083577_TX=10090	|generic|IP_1083577_TX=10090	|generic|IP_1083577_TX=10090	|generic|IP_1083577_TX=10090_REVERSED	|generic|IP_1083577_TX=10090_REVERSED	|generic|IP_1083577_TX=10090_REVERSED	|generic|II_1088062_TX=10090	|generic|II_1088062_TX=10090_REVERSED	|generic|II_1088065_TX=10090	|generic|II_1088065_TX=10090_REVERSED	|generic|IP_3471015_TX=10090	|generic|IP_3471015_TX=10090	|generic|IP_3471015_TX=10090	|generic|IP_3471015_TX=10090	|generic|IP_3471015_TX=10090	|generic|IP_3471015_TX=10090	|generic|IP_3471015_TX=10090_REVERSED	|generic|IP_3471015_TX=10090_REVERSED	|generic|IP_3471015_TX=10090_REVERSED	|generic|IP_3471015_TX=10090_REVERSED	|generic|IP_3471015_TX=10090_REVERSED	|generic|IP_3471015_TX=10090_REVERSED	|generic|IP_929710_TX=10090	|generic|IP_929710_TX=10090_REVERSED	|generic|II_833023_TX=10090	|generic|II_833023_TX=10090	|generic|II_833023_TX=10090	|generic|II_833023_TX=10090	|generic|II_833023_TX=10090	|generic|II_833023_TX=10090	|generic|II_833023_TX=10090_REVERSED	|generic|II_833023_TX=10090_REVERSED	|generic|II_833023_TX=10090_REVERSED	|generic|II_833023_TX=10090_REVERSED	|generic|II_833023_TX=10090_REVERSED	|generic|II_833023_TX=10090_REVERSED	|generic|II_833034_TX=10090	|generic|II_833034_TX=10090	|generic|II_833034_TX=10090	|generic|II_833034_TX=10090	|generic|II_833034_TX=10090	|generic|II_833034_TX=10090	|generic|II_833034_TX=10090_REVERSED	|generic|II_833034_TX=10090_REVERSED	|generic|II_833034_TX=10090_REVERSED	|generic|II_833034_TX=10090_REVERSED	|generic|II_833034_TX=10090_REVERSED	|generic|II_833034_TX=10090_REVERSED	|generic|IP_1032172_TX=10090	|generic|IP_1032172_TX=10090	|generic|IP_1032172_TX=10090_REVERSED	|generic|IP_1032172_TX=10090_REVERSED	|generic|IP_1035975_TX=10090	|generic|IP_1035975_TX=10090_REVERSED	|generic|II_830678_TX=10090	|generic|II_830678_TX=10090	|generic|II_830678_TX=10090	|generic|II_830678_TX=10090	|generic|II_830678_TX=10090	|generic|II_830678_TX=10090_REVERSED	|generic|II_830678_TX=10090_REVERSED	|generic|II_830678_TX=10090_REVERSED	|generic|II_830678_TX=10090_REVERSED	|generic|II_830678_TX=10090_REVERSED	|generic|II_982256_TX=10090	|generic|II_982256_TX=10090_REVERSED	|generic|IP_1088880_TX=10090	|generic|IP_1088880_TX=10090	|generic|IP_1088880_TX=10090	|generic|IP_1088880_TX=10090	|generic|IP_1088880_TX=10090	|generic|IP_1088880_TX=10090	|generic|IP_1088880_TX=10090	|generic|IP_1088880_TX=10090	|generic|IP_1088880_TX=10090	|generic|IP_1088880_TX=10090	|generic|IP_1088880_TX=10090	|generic|IP_1088880_TX=10090	|generic|IP_1088880_TX=10090	|generic|IP_1088880_TX=10090	|generic|IP_1088880_TX=10090	|generic|IP_1088880_TX=10090_REVERSED	|generic|IP_1088880_TX=10090_REVERSED	|generic|IP_1088880_TX=10090_REVERSED	|generic|IP_1088880_TX=10090_REVERSED	|generic|IP_1088880_TX=10090_REVERSED	|generic|IP_1088880_TX=10090_REVERSED	|generic|IP_1088880_TX=10090_REVERSED	|generic|IP_1088880_TX=10090_REVERSED	|generic|IP_1088880_TX=10090_REVERSED	|generic|IP_1088880_TX=10090_REVERSED	|generic|IP_1088880_TX=10090_REVERSED	|generic|IP_1088880_TX=10090_REVERSED	|generic|IP_1088880_TX=10090_REVERSED	|generic|IP_1088880_TX=10090_REVERSED	|generic|IP_1088880_TX=10090_REVERSED	|generic|IP_1089395_TX=10090	|generic|IP_1089395_TX=10090	|generic|IP_1089395_TX=10090_REVERSED	|generic|IP_3475934_TX=10090	|generic|IP_3475934_TX=10090	|generic|IP_3475934_TX=10090_REVERSED	|generic|IP_3475934_TX=10090_REVERSED	|generic|IP_1089798_TX=10090	|generic|IP_1089798_TX=10090	|generic|IP_1089798_TX=10090	|generic|IP_1089798_TX=10090	|generic|IP_1089798_TX=10090	|generic|IP_1089798_TX=10090	|generic|IP_1089798_TX=10090	|generic|IP_1089798_TX=10090	|generic|IP_1089798_TX=10090	|generic|IP_1089798_TX=10090	|generic|IP_1089798_TX=10090	|generic|IP_1089798_TX=10090	|generic|IP_1089798_TX=10090	|generic|IP_1089798_TX=10090_REVERSED	|generic|IP_1089798_TX=10090_REVERSED	|generic|IP_1089798_TX=10090_REVERSED	|generic|IP_1089798_TX=10090_REVERSED	|generic|IP_1089798_TX=10090_REVERSED	|generic|IP_1089798_TX=10090_REVERSED	|generic|IP_1089798_TX=10090_REVERSED	|generic|IP_1089798_TX=10090_REVERSED	|generic|IP_1089798_TX=10090_REVERSED	|generic|IP_1089798_TX=10090_REVERSED	|generic|IP_1089798_TX=10090_REVERSED	|generic|IP_1089798_TX=10090_REVERSED	|generic|IP_1089798_TX=10090_REVERSED	|generic|IP_1142213_TX=10090	|generic|IP_1142213_TX=10090	|generic|IP_1142213_TX=10090	|generic|IP_1142213_TX=10090	|generic|IP_1142213_TX=10090	|generic|IP_1142213_TX=10090	|generic|IP_1142213_TX=10090	|generic|IP_1142213_TX=10090_REVERSED	|generic|IP_1142213_TX=10090_REVERSED	|generic|IP_1142213_TX=10090_REVERSED	|generic|IP_1142213_TX=10090_REVERSED	|generic|IP_1142213_TX=10090_REVERSED	|generic|IP_1142213_TX=10090_REVERSED	|generic|IP_1142213_TX=10090_REVERSED	|generic|IP_1142215_TX=10090	|generic|IP_1142215_TX=10090	|generic|IP_1142215_TX=10090	|generic|IP_1142215_TX=10090	|generic|IP_1142215_TX=10090	|generic|IP_1142215_TX=10090	|generic|IP_1142215_TX=10090	|generic|IP_1142215_TX=10090_REVERSED	|generic|IP_1142215_TX=10090_REVERSED	|generic|IP_1142215_TX=10090_REVERSED	|generic|IP_1142215_TX=10090_REVERSED	|generic|IP_1142215_TX=10090_REVERSED	|generic|IP_1142215_TX=10090_REVERSED	|generic|IP_1142215_TX=10090_REVERSED	|generic|II_3481188_TX=10090	|generic|II_3481188_TX=10090_REVERSED	|generic|IP_990705_TX=10090	|generic|IP_990705_TX=10090	|generic|IP_990705_TX=10090	|generic|IP_990705_TX=10090	|generic|IP_990705_TX=10090	|generic|IP_990705_TX=10090	|generic|IP_990705_TX=10090	|generic|IP_990705_TX=10090	|generic|IP_990705_TX=10090	|generic|IP_990705_TX=10090	|generic|IP_990705_TX=10090	|generic|IP_990705_TX=10090_REVERSED	|generic|IP_990705_TX=10090_REVERSED	|generic|IP_990705_TX=10090_REVERSED	|generic|IP_990705_TX=10090_REVERSED	|generic|IP_990705_TX=10090_REVERSED	|generic|IP_990705_TX=10090_REVERSED	|generic|IP_990705_TX=10090_REVERSED	|generic|IP_990705_TX=10090_REVERSED	|generic|IP_990705_TX=10090_REVERSED	|generic|IP_990705_TX=10090_REVERSED	|generic|IP_990705_TX=10090_REVERSED	|generic|IP_992860_TX=10090	|generic|IP_992860_TX=10090	|generic|IP_992860_TX=10090	|generic|IP_992860_TX=10090_REVERSED	|generic|IP_992860_TX=10090_REVERSED	|generic|IP_992860_TX=10090_REVERSED	|generic|II_3478188_TX=10090	|generic|II_3478188_TX=10090	|generic|II_3478188_TX=10090	|generic|II_3478188_TX=10090	|generic|II_3478188_TX=10090	|generic|II_3478188_TX=10090_REVERSED	|generic|II_3478188_TX=10090_REVERSED	|generic|II_3478188_TX=10090_REVERSED	|generic|II_3478188_TX=10090_REVERSED	|generic|II_3478188_TX=10090_REVERSED	|generic|II_894830_TX=10090	|generic|II_894830_TX=10090_REVERSED	|generic|IP_1044508_TX=10090	|generic|IP_1044508_TX=10090	|generic|IP_1044508_TX=10090	|generic|IP_1044508_TX=10090	|generic|IP_1044508_TX=10090	|generic|IP_1044508_TX=10090	|generic|IP_1044508_TX=10090	|generic|IP_1044508_TX=10090	|generic|IP_1044508_TX=10090	|generic|IP_1044508_TX=10090	|generic|IP_1044508_TX=10090	|generic|IP_1044508_TX=10090	|generic|IP_1044508_TX=10090	|generic|IP_1044508_TX=10090	|generic|IP_1044508_TX=10090_REVERSED	|generic|IP_1044508_TX=10090_REVERSED	|generic|IP_1044508_TX=10090_REVERSED	|generic|IP_1044508_TX=10090_REVERSED	|generic|IP_1044508_TX=10090_REVERSED	|generic|IP_1044508_TX=10090_REVERSED	|generic|IP_1044508_TX=10090_REVERSED	|generic|IP_1044508_TX=10090_REVERSED	|generic|IP_1044508_TX=10090_REVERSED	|generic|IP_1044508_TX=10090_REVERSED	|generic|IP_1044508_TX=10090_REVERSED	|generic|IP_1044508_TX=10090_REVERSED	|generic|IP_1044508_TX=10090_REVERSED	|generic|IP_1044508_TX=10090_REVERSED	|generic|IP_1148275_TX=10090	|generic|IP_1148275_TX=10090	|generic|IP_1148275_TX=10090	|generic|IP_1148275_TX=10090	|generic|IP_1148275_TX=10090	|generic|IP_1148275_TX=10090	|generic|IP_1148275_TX=10090	|generic|IP_1148275_TX=10090	|generic|IP_1148275_TX=10090	|generic|IP_1148275_TX=10090_REVERSED	|generic|IP_1148275_TX=10090_REVERSED	|generic|IP_1148275_TX=10090_REVERSED	|generic|IP_1148275_TX=10090_REVERSED	|generic|IP_1148275_TX=10090_REVERSED	|generic|IP_1148275_TX=10090_REVERSED	|generic|IP_1148275_TX=10090_REVERSED	|generic|IP_1148275_TX=10090_REVERSED	|generic|IP_1148275_TX=10090_REVERSED	|generic|IP_991335_TX=10090	|generic|IP_991335_TX=10090_REVERSED	|generic|IP_896111_TX=10090	|generic|IP_896111_TX=10090_REVERSED	|generic|II_3481183_TX=10090	|generic|II_3481183_TX=10090_REVERSED	|generic|IP_3485685_TX=10090	|generic|IP_3485685_TX=10090_REVERSED	|generic|II_3481189_TX=10090	|generic|II_3481189_TX=10090_REVERSED	|generic|II_946385_TX=10090	|generic|II_946385_TX=10090	|generic|II_946385_TX=10090	|generic|II_946385_TX=10090	|generic|II_946385_TX=10090	|generic|II_946385_TX=10090	|generic|II_946385_TX=10090	|generic|II_946385_TX=10090	|generic|II_946385_TX=10090	|generic|II_946385_TX=10090	|generic|II_946385_TX=10090	|generic|II_946385_TX=10090	|generic|II_946385_TX=10090	|generic|II_946385_TX=10090	|generic|II_946385_TX=10090	|generic|II_946385_TX=10090_REVERSED	|generic|II_946385_TX=10090_REVERSED	|generic|II_946385_TX=10090_REVERSED	|generic|II_946385_TX=10090_REVERSED	|generic|II_946385_TX=10090_REVERSED	|generic|II_946385_TX=10090_REVERSED	|generic|II_946385_TX=10090_REVERSED	|generic|II_946385_TX=10090_REVERSED	|generic|II_946385_TX=10090_REVERSED	|generic|II_946385_TX=10090_REVERSED	|generic|II_946385_TX=10090_REVERSED	|generic|II_946385_TX=10090_REVERSED	|generic|II_946385_TX=10090_REVERSED	|generic|II_946385_TX=10090_REVERSED	|generic|II_946385_TX=10090_REVERSED	|generic|II_3481184_TX=10090	|generic|II_3481184_TX=10090_REVERSED	|generic|II_945769_TX=10090	|generic|II_945769_TX=10090	|generic|II_945769_TX=10090	|generic|II_945769_TX=10090	|generic|II_945769_TX=10090_REVERSED	|generic|II_945769_TX=10090_REVERSED	|generic|II_945769_TX=10090_REVERSED	|generic|II_945769_TX=10090_REVERSED	|generic|II_3484692_TX=10090	|generic|II_3484692_TX=10090_REVERSED	|generic|IP_1102392_TX=10090	|generic|IP_1102392_TX=10090	|generic|IP_1102392_TX=10090	|generic|IP_1102392_TX=10090	|generic|IP_1102392_TX=10090	|generic|IP_1102392_TX=10090_REVERSED	|generic|IP_1102392_TX=10090_REVERSED	|generic|IP_1102392_TX=10090_REVERSED	|generic|IP_1102392_TX=10090_REVERSED	|generic|IP_1102392_TX=10090_REVERSED	|generic|II_997029_TX=10090	|generic|II_997029_TX=10090	|generic|II_997029_TX=10090	|generic|II_997029_TX=10090_REVERSED	|generic|II_997029_TX=10090_REVERSED	|generic|II_997029_TX=10090_REVERSED	|generic|IP_2432051_TX=10090	|generic|IP_2432051_TX=10090	|generic|IP_2432051_TX=10090	|generic|IP_2432051_TX=10090	|generic|IP_2432051_TX=10090	|generic|IP_2432051_TX=10090	|generic|IP_2432051_TX=10090	|generic|IP_2432051_TX=10090	|generic|IP_2432051_TX=10090_REVERSED	|generic|IP_2432051_TX=10090_REVERSED	|generic|IP_2432051_TX=10090_REVERSED	|generic|IP_2432051_TX=10090_REVERSED	|generic|IP_2432051_TX=10090_REVERSED	|generic|IP_2432051_TX=10090_REVERSED	|generic|IP_2432051_TX=10090_REVERSED	|generic|II_1050538_TX=10090	|generic|II_1050538_TX=10090	|generic|II_1050538_TX=10090	|generic|II_1050538_TX=10090_REVERSED	|generic|II_1050538_TX=10090_REVERSED	|generic|II_1050538_TX=10090_REVERSED	|generic|IP_2441317_TX=10090	|generic|IP_2441317_TX=10090_REVERSED	|generic|II_3487835_TX=10090	|generic|II_3487835_TX=10090_REVERSED	|generic|IP_1102405_TX=10090	|generic|IP_1102405_TX=10090	|generic|IP_1102405_TX=10090	|generic|IP_1102405_TX=10090	|generic|IP_1102405_TX=10090	|generic|IP_1102405_TX=10090_REVERSED	|generic|IP_1102405_TX=10090_REVERSED	|generic|IP_1102405_TX=10090_REVERSED	|generic|IP_1102405_TX=10090_REVERSED	|generic|IP_1102405_TX=10090_REVERSED	|generic|II_956021_TX=10090	|generic|II_956021_TX=10090	|generic|II_956021_TX=10090	|generic|II_956021_TX=10090	|generic|II_956021_TX=10090	|generic|II_956021_TX=10090	|generic|II_956021_TX=10090_REVERSED	|generic|II_956021_TX=10090_REVERSED	|generic|II_956021_TX=10090_REVERSED	|generic|II_956021_TX=10090_REVERSED	|generic|II_956021_TX=10090_REVERSED	|generic|II_956021_TX=10090_REVERSED	|generic|II_951712_TX=10090	|generic|II_951712_TX=10090_REVERSED	|generic|IP_1002529_TX=10090	|generic|IP_1002529_TX=10090_REVERSED	|generic|IP_853489_TX=10090	|generic|IP_853489_TX=10090_REVERSED	|generic|IP_1109156_TX=10090	|generic|IP_1109156_TX=10090_REVERSED	|generic|IP_955727_TX=10090	|generic|IP_955727_TX=10090	|generic|IP_955727_TX=10090	|generic|IP_955727_TX=10090	|generic|IP_955727_TX=10090	|generic|IP_955727_TX=10090_REVERSED	|generic|IP_955727_TX=10090_REVERSED	|generic|IP_955727_TX=10090_REVERSED	|generic|IP_955727_TX=10090_REVERSED	|generic|IP_955727_TX=10090_REVERSED	|generic|IP_956592_TX=10090	|generic|IP_956592_TX=10090	|generic|IP_956592_TX=10090	|generic|IP_956592_TX=10090	|generic|IP_956592_TX=10090	|generic|IP_956592_TX=10090	|generic|IP_956592_TX=10090	|generic|IP_956592_TX=10090_REVERSED	|generic|IP_956592_TX=10090_REVERSED	|generic|IP_956592_TX=10090_REVERSED	|generic|IP_956592_TX=10090_REVERSED	|generic|IP_956592_TX=10090_REVERSED	|generic|IP_956592_TX=10090_REVERSED	|generic|IP_956592_TX=10090_REVERSED	|generic|IP_3493827_TX=10090	|generic|IP_3493827_TX=10090	|generic|IP_3493827_TX=10090_REVERSED	|generic|IP_3493827_TX=10090_REVERSED	|generic|IP_1058450_TX=10090	|generic|IP_1058450_TX=10090	|generic|IP_1058450_TX=10090_REVERSED	|generic|IP_1058450_TX=10090_REVERSED	|generic|IP_956293_TX=10090	|generic|IP_956293_TX=10090	|generic|IP_956293_TX=10090_REVERSED	|generic|IP_956293_TX=10090_REVERSED	|generic|II_2542854_TX=10090	|generic|II_2542854_TX=10090	|generic|II_2542854_TX=10090	|generic|II_2542854_TX=10090_REVERSED	|generic|II_2542854_TX=10090_REVERSED	|generic|II_2542854_TX=10090_REVERSED	|generic|II_3444214_TX=10090	|generic|II_3444214_TX=10090_REVERSED	|generic|IP_3444080_TX=10090	|generic|IP_3444080_TX=10090_REVERSED	|generic|IP_858763_TX=10090	|generic|IP_858763_TX=10090	|generic|IP_858763_TX=10090	|generic|IP_858763_TX=10090	|generic|IP_858763_TX=10090	|generic|IP_858763_TX=10090	|generic|IP_858763_TX=10090_REVERSED	|generic|IP_858763_TX=10090_REVERSED	|generic|IP_858763_TX=10090_REVERSED	|generic|IP_858763_TX=10090_REVERSED	|generic|IP_858763_TX=10090_REVERSED	|generic|IP_858763_TX=10090_REVERSED	|generic|II_1010483_TX=10090	|generic|II_1010483_TX=10090	|generic|II_1010483_TX=10090	|generic|II_1010483_TX=10090_REVERSED	|generic|II_1010483_TX=10090_REVERSED	|generic|II_1010483_TX=10090_REVERSED	|generic|II_956022_TX=10090	|generic|II_956022_TX=10090	|generic|II_956022_TX=10090	|generic|II_956022_TX=10090	|generic|II_956022_TX=10090	|generic|II_956022_TX=10090	|generic|II_956022_TX=10090_REVERSED	|generic|II_956022_TX=10090_REVERSED	|generic|II_956022_TX=10090_REVERSED	|generic|II_956022_TX=10090_REVERSED	|generic|II_956022_TX=10090_REVERSED	|generic|II_956022_TX=10090_REVERSED	|generic|II_1013306_TX=10090	|generic|II_1013306_TX=10090	|generic|II_1013306_TX=10090	|generic|II_1013306_TX=10090_REVERSED	|generic|II_1013306_TX=10090_REVERSED	|generic|II_1013306_TX=10090_REVERSED	|generic|IP_1116586_TX=10090	|generic|IP_1116586_TX=10090	|generic|IP_1116586_TX=10090	|generic|IP_1116586_TX=10090	|generic|IP_1116586_TX=10090_REVERSED	|generic|IP_1116586_TX=10090_REVERSED	|generic|IP_1116586_TX=10090_REVERSED	|generic|IP_1116586_TX=10090_REVERSED	|generic|II_1013895_TX=10090	|generic|II_1013895_TX=10090	|generic|II_1013895_TX=10090_REVERSED	|generic|II_1013895_TX=10090_REVERSED	|generic|IP_858978_TX=10090	|generic|IP_858978_TX=10090_REVERSED	|generic|IP_909587_TX=10090	|generic|IP_909587_TX=10090	|generic|IP_909587_TX=10090	|generic|IP_909587_TX=10090	|generic|IP_909587_TX=10090	|generic|IP_909587_TX=10090	|generic|IP_909587_TX=10090_REVERSED	|generic|IP_909587_TX=10090_REVERSED	|generic|IP_909587_TX=10090_REVERSED	|generic|IP_909587_TX=10090_REVERSED	|generic|IP_909587_TX=10090_REVERSED	|generic|IP_909587_TX=10090_REVERSED	|generic|IP_861702_TX=10090	|generic|IP_861702_TX=10090	|generic|IP_861702_TX=10090	|generic|IP_861702_TX=10090	|generic|IP_861702_TX=10090_REVERSED	|generic|IP_861702_TX=10090_REVERSED	|generic|IP_861702_TX=10090_REVERSED	|generic|IP_861702_TX=10090_REVERSED	|generic|IP_962372_TX=10090	|generic|IP_962372_TX=10090_REVERSED	|generic|IP_1012191_TX=10090	|generic|IP_1012191_TX=10090	|generic|IP_1012191_TX=10090	|generic|IP_1012191_TX=10090	|generic|IP_1012191_TX=10090_REVERSED	|generic|IP_1012191_TX=10090_REVERSED	|generic|IP_1012191_TX=10090_REVERSED	|generic|IP_1012191_TX=10090_REVERSED	|generic|IP_1119905_TX=10090	|generic|IP_1119905_TX=10090_REVERSED	|generic|IP_964015_TX=10090	|generic|IP_964015_TX=10090	|generic|IP_964015_TX=10090_REVERSED	|generic|IP_964015_TX=10090_REVERSED	|generic|IP_864533_TX=10090	|generic|IP_864533_TX=10090_REVERSED	|generic|II_1014032_TX=10090	|generic|II_1014032_TX=10090_REVERSED	|generic|IP_912383_TX=10090	|generic|IP_912383_TX=10090_REVERSED	|generic|II_1013908_TX=10090	|generic|II_1013908_TX=10090	|generic|II_1013908_TX=10090_REVERSED	|generic|II_1013908_TX=10090_REVERSED	|generic|II_1123193_TX=10090	|generic|II_1123193_TX=10090_REVERSED	|generic|IP_870892_TX=10090	|generic|IP_870892_TX=10090_REVERSED	|generic|IP_970481_TX=10090	|generic|IP_970481_TX=10090_REVERSED	|generic|II_1123177_TX=10090	|generic|II_1123177_TX=10090_REVERSED	|generic|IP_1072041_TX=10090	|generic|IP_1072041_TX=10090	|generic|IP_1072041_TX=10090	|generic|IP_1072041_TX=10090	|generic|IP_1072041_TX=10090_REVERSED	|generic|IP_1072041_TX=10090_REVERSED	|generic|IP_1072041_TX=10090_REVERSED	|generic|IP_1072041_TX=10090_REVERSED	|generic|IP_3503871_TX=10090	|generic|IP_3503871_TX=10090	|generic|IP_3503871_TX=10090	|generic|IP_3503871_TX=10090	|generic|IP_3503871_TX=10090	|generic|IP_3503871_TX=10090_REVERSED	|generic|IP_3503871_TX=10090_REVERSED	|generic|IP_3503871_TX=10090_REVERSED	|generic|IP_3503871_TX=10090_REVERSED	|generic|IP_3503871_TX=10090_REVERSED	|generic|IP_870925_TX=10090	|generic|IP_870925_TX=10090	|generic|IP_870925_TX=10090_REVERSED	|generic|IP_870925_TX=10090_REVERSED	|generic|IP_3504692_TX=10090	|generic|IP_3504692_TX=10090	|generic|IP_3504692_TX=10090	|generic|IP_3504692_TX=10090_REVERSED	|generic|IP_3504692_TX=10090_REVERSED	|generic|IP_3504692_TX=10090_REVERSED	|generic|IP_3505138_TX=10090	|generic|IP_3505138_TX=10090_REVERSED	|generic|II_1125665_TX=10090	|generic|II_1125665_TX=10090	|generic|II_1125665_TX=10090	|generic|II_1125665_TX=10090	|generic|II_1125665_TX=10090	|generic|II_1125665_TX=10090	|generic|II_1125665_TX=10090_REVERSED	|generic|II_1125665_TX=10090_REVERSED	|generic|II_1125665_TX=10090_REVERSED	|generic|II_1125665_TX=10090_REVERSED	|generic|II_1125665_TX=10090_REVERSED	|generic|II_1125665_TX=10090_REVERSED	|generic|IP_1128362_TX=10090	|generic|IP_1128362_TX=10090	|generic|IP_1128362_TX=10090_REVERSED	|generic|IP_1128362_TX=10090_REVERSED	|generic|IP_924293_TX=10090	|generic|IP_924293_TX=10090	|generic|IP_924293_TX=10090	|generic|IP_924293_TX=10090_REVERSED	|generic|IP_924293_TX=10090_REVERSED	|generic|IP_924293_TX=10090_REVERSED	|generic|tr_Q9D456_Q9D456_MOUSE	|generic|tr_Q9D456_Q9D456_MOUSE	|generic|tr_Q9D456_Q9D456_MOUSE	|generic|tr_Q9D456_Q9D456_MOUSE_REVERSED	|generic|tr_Q9D456_Q9D456_MOUSE_REVERSED	|generic|tr_Q9D456_Q9D456_MOUSE_REVERSED	|generic|sp_Q6PAN7_PRR18_MOUSE	|generic|sp_Q6PAN7_PRR18_MOUSE	|generic|sp_Q6PAN7_PRR18_MOUSE	|generic|sp_Q6PAN7_PRR18_MOUSE	|generic|sp_Q6PAN7_PRR18_MOUSE_REVERSED	|generic|sp_Q6PAN7_PRR18_MOUSE_REVERSED	|generic|sp_Q6PAN7_PRR18_MOUSE_REVERSED	|generic|sp_Q6PAN7_PRR18_MOUSE_REVERSED	|generic|tr_A0A2I3BQU5_A0A2I3BQU5_MOUSE__chr15_-1_96423513_96423584_ENSMUST00000227069	|generic|tr_A0A2I3BQU5_A0A2I3BQU5_MOUSE__chr15_-1_96423513_96423584_ENSMUST00000227069	|generic|tr_A0A2I3BQU5_A0A2I3BQU5_MOUSE__chr15_-1_96423513_96423584_ENSMUST00000227069_REVERSED	|generic|tr_A0A2I3BQU5_A0A2I3BQU5_MOUSE__chr15_-1_96423513_96423584_ENSMUST00000227069_REVERSED	|generic|tr_Q3UUU6_Q3UUU6_MOUSE	|generic|tr_Q3UUU6_Q3UUU6_MOUSE	|generic|tr_Q3UUU6_Q3UUU6_MOUSE_REVERSED	|generic|tr_Q3UUU6_Q3UUU6_MOUSE_REVERSED	|generic|tr_Q6PGC9_Q6PGC9_MOUSE	|generic|tr_Q6PGC9_Q6PGC9_MOUSE	|generic|tr_Q6PGC9_Q6PGC9_MOUSE	|generic|tr_Q6PGC9_Q6PGC9_MOUSE_REVERSED	|generic|tr_Q6PGC9_Q6PGC9_MOUSE_REVERSED	|generic|tr_Q6PGC9_Q6PGC9_MOUSE_REVERSED	|generic|chr2_1_92600032_92600085_ENSMUST00000065797	|generic|chr2_1_92600032_92600085_ENSMUST00000065797	|generic|chr2_1_92600032_92600085_ENSMUST00000065797	|generic|chr2_1_92600032_92600085_ENSMUST00000065797	|generic|chr2_1_92600032_92600085_ENSMUST00000065797_REVERSED	|generic|chr2_1_92600032_92600085_ENSMUST00000065797_REVERSED	|generic|chr2_1_92600032_92600085_ENSMUST00000065797_REVERSED	|generic|tr_A0A286YD73_A0A286YD73_MOUSE	|generic|tr_A0A286YD73_A0A286YD73_MOUSE	|generic|tr_A0A286YD73_A0A286YD73_MOUSE	|generic|tr_A0A286YD73_A0A286YD73_MOUSE	|generic|tr_A0A286YD73_A0A286YD73_MOUSE	|generic|tr_A0A286YD73_A0A286YD73_MOUSE_REVERSED	|generic|tr_A0A286YD73_A0A286YD73_MOUSE_REVERSED	|generic|tr_A0A286YD73_A0A286YD73_MOUSE_REVERSED	|generic|tr_A0A286YD73_A0A286YD73_MOUSE_REVERSED	|generic|tr_A0A286YD73_A0A286YD73_MOUSE_REVERSED	|generic|tr_Q3UBH2_Q3UBH2_MOUSE__chr19_-1_5279466_5279567_ENSMUST00000237781	|generic|tr_Q3UBH2_Q3UBH2_MOUSE__chr19_-1_5279466_5279567_ENSMUST00000237781	|generic|tr_Q3UBH2_Q3UBH2_MOUSE__chr19_-1_5279466_5279567_ENSMUST00000237781	|generic|tr_Q3UBH2_Q3UBH2_MOUSE__chr19_-1_5279466_5279567_ENSMUST00000237781_REVERSED	|generic|tr_Q3UBH2_Q3UBH2_MOUSE__chr19_-1_5279466_5279567_ENSMUST00000237781_REVERSED	|generic|tr_Q3UBH2_Q3UBH2_MOUSE__chr19_-1_5279466_5279567_ENSMUST00000237781_REVERSED	|generic|tr_E0CZ78_E0CZ78_MOUSE__chr14_-1_20523775_20523846_ENSMUST00000161332	|generic|tr_E0CZ78_E0CZ78_MOUSE__chr14_-1_20523775_20523846_ENSMUST00000161332	|generic|tr_E0CZ78_E0CZ78_MOUSE__chr14_-1_20523775_20523846_ENSMUST00000161332	|generic|tr_E0CZ78_E0CZ78_MOUSE__chr14_-1_20523775_20523846_ENSMUST00000161332_REVERSED	|generic|tr_E0CZ78_E0CZ78_MOUSE__chr14_-1_20523775_20523846_ENSMUST00000161332_REVERSED	|generic|tr_E0CZ78_E0CZ78_MOUSE__chr14_-1_20523775_20523846_ENSMUST00000161332_REVERSED	|generic|sp_Q7TSH6_SCAF4_MOUSE	|generic|sp_Q7TSH6_SCAF4_MOUSE_REVERSED	|generic|sp_Q99PP2_ZN318_MOUSE	|generic|sp_Q99PP2_ZN318_MOUSE	|generic|sp_Q99PP2_ZN318_MOUSE	|generic|sp_Q99PP2_ZN318_MOUSE	|generic|sp_Q99PP2_ZN318_MOUSE	|generic|sp_Q99PP2_ZN318_MOUSE	|generic|sp_Q99PP2_ZN318_MOUSE	|generic|sp_Q99PP2_ZN318_MOUSE	|generic|sp_Q99PP2_ZN318_MOUSE	|generic|sp_Q99PP2_ZN318_MOUSE	|generic|sp_Q99PP2_ZN318_MOUSE	|generic|sp_Q99PP2_ZN318_MOUSE	|generic|sp_Q99PP2_ZN318_MOUSE_REVERSED	|generic|sp_Q99PP2_ZN318_MOUSE_REVERSED	|generic|sp_Q99PP2_ZN318_MOUSE_REVERSED	|generic|sp_Q99PP2_ZN318_MOUSE_REVERSED	|generic|sp_Q99PP2_ZN318_MOUSE_REVERSED	|generic|sp_Q99PP2_ZN318_MOUSE_REVERSED	|generic|sp_Q99PP2_ZN318_MOUSE_REVERSED	|generic|sp_Q99PP2_ZN318_MOUSE_REVERSED	|generic|sp_Q99PP2_ZN318_MOUSE_REVERSED	|generic|sp_Q99PP2_ZN318_MOUSE_REVERSED	|generic|sp_Q99PP2_ZN318_MOUSE_REVERSED	|generic|sp_Q99PP2_ZN318_MOUSE_REVERSED	|generic|sp_Q7TSH6-2_SCAF4_MOUSE	|generic|sp_Q7TSH6-2_SCAF4_MOUSE_REVERSED	|generic|tr_Q3U741_Q3U741_MOUSE__chr11_-1_106783954_106783992_ENSMUST00000133426	|generic|tr_Q3U741_Q3U741_MOUSE__chr11_-1_106783954_106783992_ENSMUST00000133426	|generic|tr_Q3U741_Q3U741_MOUSE__chr11_-1_106783954_106783992_ENSMUST00000133426_REVERSED	|generic|tr_Q3U741_Q3U741_MOUSE__chr11_-1_106783954_106783992_ENSMUST00000133426_REVERSED	|generic|sp_Q9ET47_ESPN_MOUSE	|generic|sp_Q9ET47_ESPN_MOUSE	|generic|sp_Q9ET47_ESPN_MOUSE	|generic|sp_Q9ET47_ESPN_MOUSE	|generic|sp_Q9ET47_ESPN_MOUSE_REVERSED	|generic|sp_Q9ET47_ESPN_MOUSE_REVERSED	|generic|sp_Q9ET47_ESPN_MOUSE_REVERSED	|generic|sp_Q9ET47_ESPN_MOUSE_REVERSED	|generic|tr_B1ATC3_B1ATC3_MOUSE__chr11_1_117738312_117738356_ENSMUST00000141115	|generic|tr_B1ATC3_B1ATC3_MOUSE__chr11_1_117738312_117738356_ENSMUST00000141115_REVERSED	|generic|sp_Q7TSH6-3_SCAF4_MOUSE	|generic|sp_Q7TSH6-3_SCAF4_MOUSE_REVERSED	|generic|sp_Q9ESU6_BRD4_MOUSE__chr17_-1_32197752_32197781_ENSMUST00000230565	|generic|sp_Q9ESU6_BRD4_MOUSE__chr17_-1_32197752_32197781_ENSMUST00000230565_REVERSED	|generic|tr_F6ZBR8_F6ZBR8_MOUSE__chr17_-1_32355024_32355173_ENSMUST00000170617	|generic|tr_F6ZBR8_F6ZBR8_MOUSE__chr17_-1_32355024_32355173_ENSMUST00000170617	|generic|tr_F6ZBR8_F6ZBR8_MOUSE__chr17_-1_32355024_32355173_ENSMUST00000170617	|generic|tr_F6ZBR8_F6ZBR8_MOUSE__chr17_-1_32355024_32355173_ENSMUST00000170617_REVERSED	|generic|tr_F6ZBR8_F6ZBR8_MOUSE__chr17_-1_32355024_32355173_ENSMUST00000170617_REVERSED	|generic|tr_F6ZBR8_F6ZBR8_MOUSE__chr17_-1_32355024_32355173_ENSMUST00000170617_REVERSED	|generic|sp_Q9ET47-3_ESPN_MOUSE	|generic|sp_Q9ET47-3_ESPN_MOUSE	|generic|sp_Q9ET47-3_ESPN_MOUSE	|generic|sp_Q9ET47-3_ESPN_MOUSE	|generic|sp_Q9ET47-3_ESPN_MOUSE_REVERSED	|generic|sp_Q9ET47-3_ESPN_MOUSE_REVERSED	|generic|sp_Q9ET47-3_ESPN_MOUSE_REVERSED	|generic|sp_Q9ET47-3_ESPN_MOUSE_REVERSED	|generic|tr_Q8C414_Q8C414_MOUSE__chrX_1_129957265_129957363_ENSMUST00000127577	|generic|tr_Q8C414_Q8C414_MOUSE__chrX_1_129957265_129957363_ENSMUST00000127577	|generic|tr_Q8C414_Q8C414_MOUSE__chrX_1_129957265_129957363_ENSMUST00000127577	|generic|tr_Q8C414_Q8C414_MOUSE__chrX_1_129957265_129957363_ENSMUST00000127577	|generic|tr_Q8C414_Q8C414_MOUSE__chrX_1_129957265_129957363_ENSMUST00000127577	|generic|tr_Q8C414_Q8C414_MOUSE__chrX_1_129957265_129957363_ENSMUST00000127577_REVERSED	|generic|tr_Q8C414_Q8C414_MOUSE__chrX_1_129957265_129957363_ENSMUST00000127577_REVERSED	|generic|tr_Q8C414_Q8C414_MOUSE__chrX_1_129957265_129957363_ENSMUST00000127577_REVERSED	|generic|tr_Q8C414_Q8C414_MOUSE__chrX_1_129957265_129957363_ENSMUST00000127577_REVERSED	|generic|tr_Q8C414_Q8C414_MOUSE__chrX_1_129957265_129957363_ENSMUST00000127577_REVERSED	|generic|sp_Q3UHJ8-2_RNF44_MOUSE	|generic|sp_Q3UHJ8-2_RNF44_MOUSE	|generic|sp_Q3UHJ8-2_RNF44_MOUSE_REVERSED	|generic|sp_Q3UHJ8-2_RNF44_MOUSE_REVERSED	|generic|tr_F6UK16_F6UK16_MOUSE	|generic|tr_F6UK16_F6UK16_MOUSE	|generic|tr_F6UK16_F6UK16_MOUSE	|generic|tr_F6UK16_F6UK16_MOUSE_REVERSED	|generic|tr_F6UK16_F6UK16_MOUSE_REVERSED	|generic|tr_F6UK16_F6UK16_MOUSE_REVERSED	|generic|sp_Q8VHQ2_SOCS7_MOUSE	|generic|sp_Q8VHQ2_SOCS7_MOUSE_REVERSED	|generic|sp_Q9ET47-4_ESPN_MOUSE	|generic|sp_Q9ET47-4_ESPN_MOUSE	|generic|sp_Q9ET47-4_ESPN_MOUSE	|generic|sp_Q9ET47-4_ESPN_MOUSE	|generic|sp_Q9ET47-4_ESPN_MOUSE_REVERSED	|generic|sp_Q9ET47-4_ESPN_MOUSE_REVERSED	|generic|sp_Q9ET47-4_ESPN_MOUSE_REVERSED	|generic|sp_Q9ET47-4_ESPN_MOUSE_REVERSED	|generic|sp_Q3UHJ8-3_RNF44_MOUSE	|generic|sp_Q3UHJ8-3_RNF44_MOUSE	|generic|sp_Q3UHJ8-3_RNF44_MOUSE_REVERSED	|generic|sp_Q3UHJ8-3_RNF44_MOUSE_REVERSED	|generic|tr_D3Z0K7_D3Z0K7_MOUSE	|generic|tr_D3Z0K7_D3Z0K7_MOUSE_REVERSED	|generic|tr_Q3U3E7_Q3U3E7_MOUSE	|generic|tr_Q3U3E7_Q3U3E7_MOUSE	|generic|tr_Q3U3E7_Q3U3E7_MOUSE	|generic|tr_Q3U3E7_Q3U3E7_MOUSE	|generic|tr_Q3U3E7_Q3U3E7_MOUSE_REVERSED	|generic|tr_Q3U3E7_Q3U3E7_MOUSE_REVERSED	|generic|tr_Q3U3E7_Q3U3E7_MOUSE_REVERSED	|generic|tr_Q3U3E7_Q3U3E7_MOUSE_REVERSED	|generic|sp_Q9ET47-5_ESPN_MOUSE	|generic|sp_Q9ET47-5_ESPN_MOUSE	|generic|sp_Q9ET47-5_ESPN_MOUSE	|generic|sp_Q9ET47-5_ESPN_MOUSE	|generic|sp_Q9ET47-5_ESPN_MOUSE_REVERSED	|generic|sp_Q9ET47-5_ESPN_MOUSE_REVERSED	|generic|sp_Q9ET47-5_ESPN_MOUSE_REVERSED	|generic|sp_Q9ET47-5_ESPN_MOUSE_REVERSED	|generic|tr_A0A1B0GR17_A0A1B0GR17_MOUSE	|generic|tr_A0A1B0GR17_A0A1B0GR17_MOUSE	|generic|tr_A0A1B0GR17_A0A1B0GR17_MOUSE_REVERSED	|generic|tr_A0A1B0GR17_A0A1B0GR17_MOUSE_REVERSED	|generic|tr_Q3U111_Q3U111_MOUSE	|generic|tr_Q3U111_Q3U111_MOUSE_REVERSED	|generic|chr3_1_87687840_87688007_ENSMUST00000152006	|generic|chr3_1_87687840_87688007_ENSMUST00000152006_REVERSED	|generic|sp_Q9ET47-6_ESPN_MOUSE	|generic|sp_Q9ET47-6_ESPN_MOUSE_REVERSED	|generic|sp_Q99NA9_PCGF6_MOUSE__chr19_-1_47034629_47034679_ENSMUST00000235633	|generic|sp_Q99NA9_PCGF6_MOUSE__chr19_-1_47034629_47034679_ENSMUST00000235633	|generic|sp_Q99NA9_PCGF6_MOUSE__chr19_-1_47034629_47034679_ENSMUST00000235633_REVERSED	|generic|sp_Q99NA9_PCGF6_MOUSE__chr19_-1_47034629_47034679_ENSMUST00000235633_REVERSED	|generic|sp_Q9Z180_SETBP_MOUSE	|generic|sp_Q9Z180_SETBP_MOUSE	|generic|sp_Q9Z180_SETBP_MOUSE	|generic|sp_Q9Z180_SETBP_MOUSE	|generic|sp_Q9Z180_SETBP_MOUSE	|generic|sp_Q9Z180_SETBP_MOUSE_REVERSED	|generic|sp_Q9Z180_SETBP_MOUSE_REVERSED	|generic|sp_Q9Z180_SETBP_MOUSE_REVERSED	|generic|sp_Q9Z180_SETBP_MOUSE_REVERSED	|generic|sp_Q9Z180_SETBP_MOUSE_REVERSED	|generic|tr_Q8CHG2_Q8CHG2_MOUSE__chr11_-1_99385419_99385448_ENSMUST00000103131	|generic|tr_Q8CHG2_Q8CHG2_MOUSE__chr11_-1_99385419_99385448_ENSMUST00000103131	|generic|tr_Q8CHG2_Q8CHG2_MOUSE__chr11_-1_99385419_99385448_ENSMUST00000103131	|generic|tr_Q8CHG2_Q8CHG2_MOUSE__chr11_-1_99385419_99385448_ENSMUST00000103131	|generic|tr_Q8CHG2_Q8CHG2_MOUSE__chr11_-1_99385419_99385448_ENSMUST00000103131_REVERSED	|generic|tr_Q8CHG2_Q8CHG2_MOUSE__chr11_-1_99385419_99385448_ENSMUST00000103131_REVERSED	|generic|tr_Q8CHG2_Q8CHG2_MOUSE__chr11_-1_99385419_99385448_ENSMUST00000103131_REVERSED	|generic|tr_Q8CHG2_Q8CHG2_MOUSE__chr11_-1_99385419_99385448_ENSMUST00000103131_REVERSED	|generic|tr_A0A1B0GRU3_A0A1B0GRU3_MOUSE	|generic|tr_A0A1B0GRU3_A0A1B0GRU3_MOUSE	|generic|tr_A0A1B0GRU3_A0A1B0GRU3_MOUSE	|generic|tr_A0A1B0GRU3_A0A1B0GRU3_MOUSE	|generic|tr_A0A1B0GRU3_A0A1B0GRU3_MOUSE	|generic|tr_A0A1B0GRU3_A0A1B0GRU3_MOUSE_REVERSED	|generic|tr_A0A1B0GRU3_A0A1B0GRU3_MOUSE_REVERSED	|generic|tr_A0A1B0GRU3_A0A1B0GRU3_MOUSE_REVERSED	|generic|tr_A0A1B0GRU3_A0A1B0GRU3_MOUSE_REVERSED	|generic|tr_A0A1B0GRU3_A0A1B0GRU3_MOUSE_REVERSED	|generic|sp_Q9Z0Y7_IRS4_MOUSE__chr10_1_89745024_89745053_ENSMUST00000020112	|generic|sp_Q9Z0Y7_IRS4_MOUSE__chr10_1_89745024_89745053_ENSMUST00000020112_REVERSED	|generic|tr_Q3UH13_Q3UH13_MOUSE	|generic|tr_Q3UH13_Q3UH13_MOUSE_REVERSED	|generic|sp_Q05860_FMN1_MOUSE	|generic|sp_Q05860_FMN1_MOUSE	|generic|sp_Q05860_FMN1_MOUSE	|generic|sp_Q05860_FMN1_MOUSE	|generic|sp_Q05860_FMN1_MOUSE	|generic|sp_Q05860_FMN1_MOUSE	|generic|sp_Q05860_FMN1_MOUSE	|generic|sp_Q05860_FMN1_MOUSE	|generic|sp_Q05860_FMN1_MOUSE	|generic|sp_Q05860_FMN1_MOUSE_REVERSED	|generic|sp_Q05860_FMN1_MOUSE_REVERSED	|generic|sp_Q05860_FMN1_MOUSE_REVERSED	|generic|sp_Q05860_FMN1_MOUSE_REVERSED	|generic|sp_Q05860_FMN1_MOUSE_REVERSED	|generic|sp_Q05860_FMN1_MOUSE_REVERSED	|generic|sp_Q05860_FMN1_MOUSE_REVERSED	|generic|sp_Q05860_FMN1_MOUSE_REVERSED	|generic|sp_Q05860_FMN1_MOUSE_REVERSED	|generic|tr_D3Z357_D3Z357_MOUSE	|generic|tr_D3Z357_D3Z357_MOUSE	|generic|tr_D3Z357_D3Z357_MOUSE	|generic|tr_D3Z357_D3Z357_MOUSE	|generic|tr_D3Z357_D3Z357_MOUSE_REVERSED	|generic|tr_D3Z357_D3Z357_MOUSE_REVERSED	|generic|tr_D3Z357_D3Z357_MOUSE_REVERSED	|generic|tr_D3Z357_D3Z357_MOUSE_REVERSED	|generic|chr3_-1_107458748_107459017_ENSMUST00000009617	|generic|chr3_-1_107458748_107459017_ENSMUST00000009617	|generic|chr3_-1_107458748_107459017_ENSMUST00000009617	|generic|chr3_-1_107458748_107459017_ENSMUST00000009617_REVERSED	|generic|chr3_-1_107458748_107459017_ENSMUST00000009617_REVERSED	|generic|sp_Q05860-2_FMN1_MOUSE	|generic|sp_Q05860-2_FMN1_MOUSE	|generic|sp_Q05860-2_FMN1_MOUSE	|generic|sp_Q05860-2_FMN1_MOUSE	|generic|sp_Q05860-2_FMN1_MOUSE	|generic|sp_Q05860-2_FMN1_MOUSE	|generic|sp_Q05860-2_FMN1_MOUSE	|generic|sp_Q05860-2_FMN1_MOUSE	|generic|sp_Q05860-2_FMN1_MOUSE	|generic|sp_Q05860-2_FMN1_MOUSE_REVERSED	|generic|sp_Q05860-2_FMN1_MOUSE_REVERSED	|generic|sp_Q05860-2_FMN1_MOUSE_REVERSED	|generic|sp_Q05860-2_FMN1_MOUSE_REVERSED	|generic|sp_Q05860-2_FMN1_MOUSE_REVERSED	|generic|sp_Q05860-2_FMN1_MOUSE_REVERSED	|generic|sp_Q05860-2_FMN1_MOUSE_REVERSED	|generic|sp_Q05860-2_FMN1_MOUSE_REVERSED	|generic|sp_Q05860-2_FMN1_MOUSE_REVERSED	|generic|sp_Q05860-3_FMN1_MOUSE	|generic|sp_Q05860-3_FMN1_MOUSE	|generic|sp_Q05860-3_FMN1_MOUSE	|generic|sp_Q05860-3_FMN1_MOUSE	|generic|sp_Q05860-3_FMN1_MOUSE	|generic|sp_Q05860-3_FMN1_MOUSE	|generic|sp_Q05860-3_FMN1_MOUSE	|generic|sp_Q05860-3_FMN1_MOUSE	|generic|sp_Q05860-3_FMN1_MOUSE	|generic|sp_Q05860-3_FMN1_MOUSE_REVERSED	|generic|sp_Q05860-3_FMN1_MOUSE_REVERSED	|generic|sp_Q05860-3_FMN1_MOUSE_REVERSED	|generic|sp_Q05860-3_FMN1_MOUSE_REVERSED	|generic|sp_Q05860-3_FMN1_MOUSE_REVERSED	|generic|sp_Q05860-3_FMN1_MOUSE_REVERSED	|generic|sp_Q05860-3_FMN1_MOUSE_REVERSED	|generic|sp_Q05860-3_FMN1_MOUSE_REVERSED	|generic|sp_Q05860-3_FMN1_MOUSE_REVERSED	|generic|tr_A0A494B9Z3_A0A494B9Z3_MOUSE__chr19_-1_47048796_47048879_ENSMUST00000235633	|generic|tr_A0A494B9Z3_A0A494B9Z3_MOUSE__chr19_-1_47048796_47048879_ENSMUST00000235633	|generic|tr_A0A494B9Z3_A0A494B9Z3_MOUSE__chr19_-1_47048796_47048879_ENSMUST00000235633_REVERSED	|generic|tr_A0A494B9Z3_A0A494B9Z3_MOUSE__chr19_-1_47048796_47048879_ENSMUST00000235633_REVERSED	|generic|chr19_-1_5293035_5293319_ENSMUST00000236014	|generic|chr19_-1_5293035_5293319_ENSMUST00000236014	|generic|chr19_-1_5293035_5293319_ENSMUST00000236014	|generic|chr19_-1_5293035_5293319_ENSMUST00000236014_REVERSED	|generic|chr19_-1_5293035_5293319_ENSMUST00000236014_REVERSED	|generic|chr19_-1_5293035_5293319_ENSMUST00000236014_REVERSED	|generic|tr_E9Q4U7_E9Q4U7_MOUSE__chrX_1_129957265_129957363_ENSMUST00000127577	|generic|tr_E9Q4U7_E9Q4U7_MOUSE__chrX_1_129957265_129957363_ENSMUST00000127577	|generic|tr_E9Q4U7_E9Q4U7_MOUSE__chrX_1_129957265_129957363_ENSMUST00000127577	|generic|tr_E9Q4U7_E9Q4U7_MOUSE__chrX_1_129957265_129957363_ENSMUST00000127577	|generic|tr_E9Q4U7_E9Q4U7_MOUSE__chrX_1_129957265_129957363_ENSMUST00000127577	|generic|tr_E9Q4U7_E9Q4U7_MOUSE__chrX_1_129957265_129957363_ENSMUST00000127577_REVERSED	|generic|tr_E9Q4U7_E9Q4U7_MOUSE__chrX_1_129957265_129957363_ENSMUST00000127577_REVERSED	|generic|tr_E9Q4U7_E9Q4U7_MOUSE__chrX_1_129957265_129957363_ENSMUST00000127577_REVERSED	|generic|tr_E9Q4U7_E9Q4U7_MOUSE__chrX_1_129957265_129957363_ENSMUST00000127577_REVERSED	|generic|tr_E9Q4U7_E9Q4U7_MOUSE__chrX_1_129957265_129957363_ENSMUST00000127577_REVERSED	|generic|tr_A0A5F8MPU2_A0A5F8MPU2_MOUSE	|generic|tr_A0A5F8MPU2_A0A5F8MPU2_MOUSE	|generic|tr_A0A5F8MPU2_A0A5F8MPU2_MOUSE	|generic|tr_A0A5F8MPU2_A0A5F8MPU2_MOUSE	|generic|tr_A0A5F8MPU2_A0A5F8MPU2_MOUSE	|generic|tr_A0A5F8MPU2_A0A5F8MPU2_MOUSE	|generic|tr_A0A5F8MPU2_A0A5F8MPU2_MOUSE	|generic|tr_A0A5F8MPU2_A0A5F8MPU2_MOUSE	|generic|tr_A0A5F8MPU2_A0A5F8MPU2_MOUSE	|generic|tr_A0A5F8MPU2_A0A5F8MPU2_MOUSE_REVERSED	|generic|tr_A0A5F8MPU2_A0A5F8MPU2_MOUSE_REVERSED	|generic|tr_A0A5F8MPU2_A0A5F8MPU2_MOUSE_REVERSED	|generic|tr_A0A5F8MPU2_A0A5F8MPU2_MOUSE_REVERSED	|generic|tr_A0A5F8MPU2_A0A5F8MPU2_MOUSE_REVERSED	|generic|tr_A0A5F8MPU2_A0A5F8MPU2_MOUSE_REVERSED	|generic|tr_A0A5F8MPU2_A0A5F8MPU2_MOUSE_REVERSED	|generic|tr_A0A5F8MPU2_A0A5F8MPU2_MOUSE_REVERSED	|generic|tr_A0A5F8MPU2_A0A5F8MPU2_MOUSE_REVERSED	|generic|sp_Q05860-5_FMN1_MOUSE	|generic|sp_Q05860-5_FMN1_MOUSE	|generic|sp_Q05860-5_FMN1_MOUSE	|generic|sp_Q05860-5_FMN1_MOUSE	|generic|sp_Q05860-5_FMN1_MOUSE	|generic|sp_Q05860-5_FMN1_MOUSE	|generic|sp_Q05860-5_FMN1_MOUSE	|generic|sp_Q05860-5_FMN1_MOUSE	|generic|sp_Q05860-5_FMN1_MOUSE	|generic|sp_Q05860-5_FMN1_MOUSE_REVERSED	|generic|sp_Q05860-5_FMN1_MOUSE_REVERSED	|generic|sp_Q05860-5_FMN1_MOUSE_REVERSED	|generic|sp_Q05860-5_FMN1_MOUSE_REVERSED	|generic|sp_Q05860-5_FMN1_MOUSE_REVERSED	|generic|sp_Q05860-5_FMN1_MOUSE_REVERSED	|generic|sp_Q05860-5_FMN1_MOUSE_REVERSED	|generic|sp_Q05860-5_FMN1_MOUSE_REVERSED	|generic|sp_Q05860-5_FMN1_MOUSE_REVERSED	|generic|tr_D3YVV6_D3YVV6_MOUSE	|generic|tr_D3YVV6_D3YVV6_MOUSE	|generic|tr_D3YVV6_D3YVV6_MOUSE	|generic|tr_D3YVV6_D3YVV6_MOUSE_REVERSED	|generic|tr_D3YVV6_D3YVV6_MOUSE_REVERSED	|generic|tr_D3YVV6_D3YVV6_MOUSE_REVERSED	|generic|sp_Q05860-6_FMN1_MOUSE	|generic|sp_Q05860-6_FMN1_MOUSE	|generic|sp_Q05860-6_FMN1_MOUSE	|generic|sp_Q05860-6_FMN1_MOUSE	|generic|sp_Q05860-6_FMN1_MOUSE	|generic|sp_Q05860-6_FMN1_MOUSE	|generic|sp_Q05860-6_FMN1_MOUSE	|generic|sp_Q05860-6_FMN1_MOUSE	|generic|sp_Q05860-6_FMN1_MOUSE	|generic|sp_Q05860-6_FMN1_MOUSE_REVERSED	|generic|sp_Q05860-6_FMN1_MOUSE_REVERSED	|generic|sp_Q05860-6_FMN1_MOUSE_REVERSED	|generic|sp_Q05860-6_FMN1_MOUSE_REVERSED	|generic|sp_Q05860-6_FMN1_MOUSE_REVERSED	|generic|sp_Q05860-6_FMN1_MOUSE_REVERSED	|generic|sp_Q05860-6_FMN1_MOUSE_REVERSED	|generic|sp_Q05860-6_FMN1_MOUSE_REVERSED	|generic|sp_Q05860-6_FMN1_MOUSE_REVERSED	|generic|chr13_-1_55476096_55476308_ENSMUST00000135705	|generic|chr13_-1_55476096_55476308_ENSMUST00000135705	|generic|chr13_-1_55476096_55476308_ENSMUST00000135705	|generic|chr13_-1_55476096_55476308_ENSMUST00000135705_REVERSED	|generic|chr13_-1_55476096_55476308_ENSMUST00000135705_REVERSED	|generic|chr13_-1_55476096_55476308_ENSMUST00000135705_REVERSED	|generic|tr_G3UZT6_G3UZT6_MOUSE__chr17_1_35147165_35147236_ENSMUST00000172882	|generic|tr_G3UZT6_G3UZT6_MOUSE__chr17_1_35147165_35147236_ENSMUST00000172882	|generic|tr_G3UZT6_G3UZT6_MOUSE__chr17_1_35147165_35147236_ENSMUST00000172882	|generic|tr_G3UZT6_G3UZT6_MOUSE__chr17_1_35147165_35147236_ENSMUST00000172882	|generic|tr_G3UZT6_G3UZT6_MOUSE__chr17_1_35147165_35147236_ENSMUST00000172882	|generic|tr_G3UZT6_G3UZT6_MOUSE__chr17_1_35147165_35147236_ENSMUST00000172882_REVERSED	|generic|tr_G3UZT6_G3UZT6_MOUSE__chr17_1_35147165_35147236_ENSMUST00000172882_REVERSED	|generic|tr_G3UZT6_G3UZT6_MOUSE__chr17_1_35147165_35147236_ENSMUST00000172882_REVERSED	|generic|tr_G3UZT6_G3UZT6_MOUSE__chr17_1_35147165_35147236_ENSMUST00000172882_REVERSED	|generic|tr_G3UZT6_G3UZT6_MOUSE__chr17_1_35147165_35147236_ENSMUST00000172882_REVERSED	|generic|sp_Q810F0_PRIMA_MOUSE	|generic|sp_Q810F0_PRIMA_MOUSE	|generic|sp_Q810F0_PRIMA_MOUSE	|generic|sp_Q810F0_PRIMA_MOUSE_REVERSED	|generic|sp_Q810F0_PRIMA_MOUSE_REVERSED	|generic|sp_Q810F0_PRIMA_MOUSE_REVERSED	|generic|tr_E9QAF4_E9QAF4_MOUSE	|generic|tr_E9QAF4_E9QAF4_MOUSE	|generic|tr_E9QAF4_E9QAF4_MOUSE	|generic|tr_E9QAF4_E9QAF4_MOUSE	|generic|tr_E9QAF4_E9QAF4_MOUSE	|generic|tr_E9QAF4_E9QAF4_MOUSE_REVERSED	|generic|tr_E9QAF4_E9QAF4_MOUSE_REVERSED	|generic|tr_E9QAF4_E9QAF4_MOUSE_REVERSED	|generic|tr_E9QAF4_E9QAF4_MOUSE_REVERSED	|generic|tr_E9QAF4_E9QAF4_MOUSE_REVERSED	|generic|sp_Q810F0-2_PRIMA_MOUSE	|generic|sp_Q810F0-2_PRIMA_MOUSE	|generic|sp_Q810F0-2_PRIMA_MOUSE	|generic|sp_Q810F0-2_PRIMA_MOUSE_REVERSED	|generic|sp_Q810F0-2_PRIMA_MOUSE_REVERSED	|generic|sp_Q810F0-2_PRIMA_MOUSE_REVERSED	|generic|tr_Q8BP69_Q8BP69_MOUSE__chr11_-1_99385419_99385448_ENSMUST00000103131	|generic|tr_Q8BP69_Q8BP69_MOUSE__chr11_-1_99385419_99385448_ENSMUST00000103131	|generic|tr_Q8BP69_Q8BP69_MOUSE__chr11_-1_99385419_99385448_ENSMUST00000103131	|generic|tr_Q8BP69_Q8BP69_MOUSE__chr11_-1_99385419_99385448_ENSMUST00000103131	|generic|tr_Q8BP69_Q8BP69_MOUSE__chr11_-1_99385419_99385448_ENSMUST00000103131_REVERSED	|generic|tr_Q8BP69_Q8BP69_MOUSE__chr11_-1_99385419_99385448_ENSMUST00000103131_REVERSED	|generic|tr_Q8BP69_Q8BP69_MOUSE__chr11_-1_99385419_99385448_ENSMUST00000103131_REVERSED	|generic|tr_Q8BP69_Q8BP69_MOUSE__chr11_-1_99385419_99385448_ENSMUST00000103131_REVERSED	|generic|tr_Q3UH62_Q3UH62_MOUSE	|generic|tr_Q3UH62_Q3UH62_MOUSE	|generic|tr_Q3UH62_Q3UH62_MOUSE	|generic|tr_Q3UH62_Q3UH62_MOUSE	|generic|tr_Q3UH62_Q3UH62_MOUSE_REVERSED	|generic|tr_Q3UH62_Q3UH62_MOUSE_REVERSED	|generic|tr_Q3UH62_Q3UH62_MOUSE_REVERSED	|generic|tr_Q3UH62_Q3UH62_MOUSE_REVERSED	|generic|sp_Q9ERZ6_FIGN_MOUSE	|generic|sp_Q9ERZ6_FIGN_MOUSE	|generic|sp_Q9ERZ6_FIGN_MOUSE_REVERSED	|generic|sp_Q9ERZ6_FIGN_MOUSE_REVERSED	|generic|tr_Q8BKZ3_Q8BKZ3_MOUSE	|generic|tr_Q8BKZ3_Q8BKZ3_MOUSE	|generic|tr_Q8BKZ3_Q8BKZ3_MOUSE	|generic|tr_Q8BKZ3_Q8BKZ3_MOUSE_REVERSED	|generic|tr_Q8BKZ3_Q8BKZ3_MOUSE_REVERSED	|generic|tr_Q8BKZ3_Q8BKZ3_MOUSE_REVERSED	|generic|sp_Q9ERZ6-2_FIGN_MOUSE	|generic|sp_Q9ERZ6-2_FIGN_MOUSE	|generic|sp_Q9ERZ6-2_FIGN_MOUSE_REVERSED	|generic|sp_Q9ERZ6-2_FIGN_MOUSE_REVERSED	|generic|tr_Q3USA2_Q3USA2_MOUSE	|generic|tr_Q3USA2_Q3USA2_MOUSE	|generic|tr_Q3USA2_Q3USA2_MOUSE	|generic|tr_Q3USA2_Q3USA2_MOUSE	|generic|tr_Q3USA2_Q3USA2_MOUSE	|generic|tr_Q3USA2_Q3USA2_MOUSE_REVERSED	|generic|tr_Q3USA2_Q3USA2_MOUSE_REVERSED	|generic|tr_Q3USA2_Q3USA2_MOUSE_REVERSED	|generic|tr_Q3USA2_Q3USA2_MOUSE_REVERSED	|generic|tr_Q3USA2_Q3USA2_MOUSE_REVERSED	|generic|tr_A0A0A6YVZ6_A0A0A6YVZ6_MOUSE	|generic|tr_A0A0A6YVZ6_A0A0A6YVZ6_MOUSE	|generic|tr_A0A0A6YVZ6_A0A0A6YVZ6_MOUSE	|generic|tr_A0A0A6YVZ6_A0A0A6YVZ6_MOUSE	|generic|tr_A0A0A6YVZ6_A0A0A6YVZ6_MOUSE	|generic|tr_A0A0A6YVZ6_A0A0A6YVZ6_MOUSE	|generic|tr_A0A0A6YVZ6_A0A0A6YVZ6_MOUSE	|generic|tr_A0A0A6YVZ6_A0A0A6YVZ6_MOUSE	|generic|tr_A0A0A6YVZ6_A0A0A6YVZ6_MOUSE	|generic|tr_A0A0A6YVZ6_A0A0A6YVZ6_MOUSE	|generic|tr_A0A0A6YVZ6_A0A0A6YVZ6_MOUSE	|generic|tr_A0A0A6YVZ6_A0A0A6YVZ6_MOUSE	|generic|tr_A0A0A6YVZ6_A0A0A6YVZ6_MOUSE	|generic|tr_A0A0A6YVZ6_A0A0A6YVZ6_MOUSE_REVERSED	|generic|tr_A0A0A6YVZ6_A0A0A6YVZ6_MOUSE_REVERSED	|generic|tr_A0A0A6YVZ6_A0A0A6YVZ6_MOUSE_REVERSED	|generic|tr_A0A0A6YVZ6_A0A0A6YVZ6_MOUSE_REVERSED	|generic|tr_A0A0A6YVZ6_A0A0A6YVZ6_MOUSE_REVERSED	|generic|tr_A0A0A6YVZ6_A0A0A6YVZ6_MOUSE_REVERSED	|generic|tr_A0A0A6YVZ6_A0A0A6YVZ6_MOUSE_REVERSED	|generic|tr_A0A0A6YVZ6_A0A0A6YVZ6_MOUSE_REVERSED	|generic|tr_A0A0A6YVZ6_A0A0A6YVZ6_MOUSE_REVERSED	|generic|tr_A0A0A6YVZ6_A0A0A6YVZ6_MOUSE_REVERSED	|generic|tr_A0A0A6YVZ6_A0A0A6YVZ6_MOUSE_REVERSED	|generic|tr_A0A0A6YVZ6_A0A0A6YVZ6_MOUSE_REVERSED	|generic|tr_A0A0A6YVZ6_A0A0A6YVZ6_MOUSE_REVERSED	|generic|tr_A0A0G2JDY2_A0A0G2JDY2_MOUSE__chr5_-1_23548451_23548549_ENSMUST00000196388	|generic|tr_A0A0G2JDY2_A0A0G2JDY2_MOUSE__chr5_-1_23548451_23548549_ENSMUST00000196388	|generic|tr_A0A0G2JDY2_A0A0G2JDY2_MOUSE__chr5_-1_23548451_23548549_ENSMUST00000196388	|generic|tr_A0A0G2JDY2_A0A0G2JDY2_MOUSE__chr5_-1_23548451_23548549_ENSMUST00000196388	|generic|tr_A0A0G2JDY2_A0A0G2JDY2_MOUSE__chr5_-1_23548451_23548549_ENSMUST00000196388_REVERSED	|generic|tr_A0A0G2JDY2_A0A0G2JDY2_MOUSE__chr5_-1_23548451_23548549_ENSMUST00000196388_REVERSED	|generic|tr_A0A0G2JDY2_A0A0G2JDY2_MOUSE__chr5_-1_23548451_23548549_ENSMUST00000196388_REVERSED	|generic|tr_A0A0G2JDY2_A0A0G2JDY2_MOUSE__chr5_-1_23548451_23548549_ENSMUST00000196388_REVERSED	|generic|sp_Q7TN75_PEG10_MOUSE	|generic|sp_Q7TN75_PEG10_MOUSE	|generic|sp_Q7TN75_PEG10_MOUSE	|generic|sp_Q7TN75_PEG10_MOUSE	|generic|sp_Q7TN75_PEG10_MOUSE	|generic|sp_Q7TN75_PEG10_MOUSE	|generic|sp_Q7TN75_PEG10_MOUSE	|generic|sp_Q7TN75_PEG10_MOUSE	|generic|sp_Q7TN75_PEG10_MOUSE	|generic|sp_Q7TN75_PEG10_MOUSE	|generic|sp_Q7TN75_PEG10_MOUSE	|generic|sp_Q7TN75_PEG10_MOUSE_REVERSED	|generic|sp_Q7TN75_PEG10_MOUSE_REVERSED	|generic|sp_Q7TN75_PEG10_MOUSE_REVERSED	|generic|sp_Q7TN75_PEG10_MOUSE_REVERSED	|generic|sp_Q7TN75_PEG10_MOUSE_REVERSED	|generic|sp_Q7TN75_PEG10_MOUSE_REVERSED	|generic|sp_Q7TN75_PEG10_MOUSE_REVERSED	|generic|sp_Q7TN75_PEG10_MOUSE_REVERSED	|generic|sp_Q7TN75_PEG10_MOUSE_REVERSED	|generic|sp_Q7TN75_PEG10_MOUSE_REVERSED	|generic|sp_Q7TN75_PEG10_MOUSE_REVERSED	|generic|tr_Q8CFK9_Q8CFK9_MOUSE	|generic|tr_Q8CFK9_Q8CFK9_MOUSE	|generic|tr_Q8CFK9_Q8CFK9_MOUSE	|generic|tr_Q8CFK9_Q8CFK9_MOUSE	|generic|tr_Q8CFK9_Q8CFK9_MOUSE_REVERSED	|generic|tr_Q8CFK9_Q8CFK9_MOUSE_REVERSED	|generic|tr_Q8CFK9_Q8CFK9_MOUSE_REVERSED	|generic|tr_Q8CFK9_Q8CFK9_MOUSE_REVERSED	|generic|tr_Q6PHN2_Q6PHN2_MOUSE	|generic|tr_Q6PHN2_Q6PHN2_MOUSE_REVERSED	|generic|chr3_1_107101653_107103355_ENSMUST00000038695	|generic|chr3_1_107101653_107103355_ENSMUST00000038695_REVERSED	|generic|sp_P53566_CEBPA_MOUSE__chr7_1_35120391_35120498_ENSMUST00000205391	|generic|sp_P53566_CEBPA_MOUSE__chr7_1_35120391_35120498_ENSMUST00000205391_REVERSED	|generic|sp_P53566-3_CEBPA_MOUSE__chr7_1_35120391_35120498_ENSMUST00000205391	|generic|sp_P53566-3_CEBPA_MOUSE__chr7_1_35120391_35120498_ENSMUST00000205391_REVERSED	|generic|sp_P53566-4_CEBPA_MOUSE__chr7_1_35120391_35120498_ENSMUST00000205391	|generic|sp_P53566-4_CEBPA_MOUSE__chr7_1_35120391_35120498_ENSMUST00000205391_REVERSED	|generic|sp_P53566-5_CEBPA_MOUSE__chr7_1_35120391_35120498_ENSMUST00000205391	|generic|sp_P53566-5_CEBPA_MOUSE__chr7_1_35120391_35120498_ENSMUST00000205391_REVERSED	|generic|tr_E9PUN2_E9PUN2_MOUSE__chr11_-1_76808827_76808859_ENSMUST00000021201	|generic|tr_E9PUN2_E9PUN2_MOUSE__chr11_-1_76808827_76808859_ENSMUST00000021201_REVERSED	|generic|sp_Q6ZQ03_FNBP4_MOUSE	|generic|sp_Q6ZQ03_FNBP4_MOUSE	|generic|sp_Q6ZQ03_FNBP4_MOUSE	|generic|sp_Q6ZQ03_FNBP4_MOUSE	|generic|sp_Q6ZQ03_FNBP4_MOUSE	|generic|sp_Q6ZQ03_FNBP4_MOUSE	|generic|sp_Q6ZQ03_FNBP4_MOUSE	|generic|sp_Q6ZQ03_FNBP4_MOUSE	|generic|sp_Q6ZQ03_FNBP4_MOUSE	|generic|sp_Q6ZQ03_FNBP4_MOUSE_REVERSED	|generic|sp_Q6ZQ03_FNBP4_MOUSE_REVERSED	|generic|sp_Q6ZQ03_FNBP4_MOUSE_REVERSED	|generic|sp_Q6ZQ03_FNBP4_MOUSE_REVERSED	|generic|sp_Q6ZQ03_FNBP4_MOUSE_REVERSED	|generic|sp_Q6ZQ03_FNBP4_MOUSE_REVERSED	|generic|sp_Q6ZQ03_FNBP4_MOUSE_REVERSED	|generic|sp_Q6ZQ03_FNBP4_MOUSE_REVERSED	|generic|sp_Q6ZQ03_FNBP4_MOUSE_REVERSED	|generic|tr_B1AWP9_B1AWP9_MOUSE	|generic|tr_B1AWP9_B1AWP9_MOUSE	|generic|tr_B1AWP9_B1AWP9_MOUSE	|generic|tr_B1AWP9_B1AWP9_MOUSE	|generic|tr_B1AWP9_B1AWP9_MOUSE_REVERSED	|generic|tr_B1AWP9_B1AWP9_MOUSE_REVERSED	|generic|tr_B1AWP9_B1AWP9_MOUSE_REVERSED	|generic|tr_B1AWP9_B1AWP9_MOUSE_REVERSED	|generic|sp_P26043_RADI_MOUSE	|generic|sp_P26043_RADI_MOUSE_REVERSED	|generic|tr_E9Q2D0_E9Q2D0_MOUSE	|generic|tr_E9Q2D0_E9Q2D0_MOUSE	|generic|tr_E9Q2D0_E9Q2D0_MOUSE	|generic|tr_E9Q2D0_E9Q2D0_MOUSE	|generic|tr_E9Q2D0_E9Q2D0_MOUSE	|generic|tr_E9Q2D0_E9Q2D0_MOUSE	|generic|tr_E9Q2D0_E9Q2D0_MOUSE	|generic|tr_E9Q2D0_E9Q2D0_MOUSE	|generic|tr_E9Q2D0_E9Q2D0_MOUSE	|generic|tr_E9Q2D0_E9Q2D0_MOUSE	|generic|tr_E9Q2D0_E9Q2D0_MOUSE	|generic|tr_E9Q2D0_E9Q2D0_MOUSE	|generic|tr_E9Q2D0_E9Q2D0_MOUSE	|generic|tr_E9Q2D0_E9Q2D0_MOUSE	|generic|tr_E9Q2D0_E9Q2D0_MOUSE	|generic|tr_E9Q2D0_E9Q2D0_MOUSE	|generic|tr_E9Q2D0_E9Q2D0_MOUSE_REVERSED	|generic|tr_E9Q2D0_E9Q2D0_MOUSE_REVERSED	|generic|tr_E9Q2D0_E9Q2D0_MOUSE_REVERSED	|generic|tr_E9Q2D0_E9Q2D0_MOUSE_REVERSED	|generic|tr_E9Q2D0_E9Q2D0_MOUSE_REVERSED	|generic|tr_E9Q2D0_E9Q2D0_MOUSE_REVERSED	|generic|tr_E9Q2D0_E9Q2D0_MOUSE_REVERSED	|generic|tr_E9Q2D0_E9Q2D0_MOUSE_REVERSED	|generic|tr_E9Q2D0_E9Q2D0_MOUSE_REVERSED	|generic|tr_E9Q2D0_E9Q2D0_MOUSE_REVERSED	|generic|tr_E9Q2D0_E9Q2D0_MOUSE_REVERSED	|generic|tr_E9Q2D0_E9Q2D0_MOUSE_REVERSED	|generic|tr_E9Q2D0_E9Q2D0_MOUSE_REVERSED	|generic|tr_E9Q2D0_E9Q2D0_MOUSE_REVERSED	|generic|tr_E9Q2D0_E9Q2D0_MOUSE_REVERSED	|generic|tr_E9Q2D0_E9Q2D0_MOUSE_REVERSED	|generic|tr_Q3V0M8_Q3V0M8_MOUSE	|generic|tr_Q3V0M8_Q3V0M8_MOUSE_REVERSED	|generic|chr10_-1_94944628_94944711_ENSMUST00000099337	|generic|chr10_-1_94944628_94944711_ENSMUST00000099337_REVERSED	|generic|sp_P33242_STF1_MOUSE	|generic|sp_P33242_STF1_MOUSE_REVERSED	|generic|sp_Q9QZ04_MAGL2_MOUSE	|generic|sp_Q9QZ04_MAGL2_MOUSE	|generic|sp_Q9QZ04_MAGL2_MOUSE	|generic|sp_Q9QZ04_MAGL2_MOUSE	|generic|sp_Q9QZ04_MAGL2_MOUSE	|generic|sp_Q9QZ04_MAGL2_MOUSE	|generic|sp_Q9QZ04_MAGL2_MOUSE	|generic|sp_Q9QZ04_MAGL2_MOUSE_REVERSED	|generic|sp_Q9QZ04_MAGL2_MOUSE_REVERSED	|generic|sp_Q9QZ04_MAGL2_MOUSE_REVERSED	|generic|sp_Q9QZ04_MAGL2_MOUSE_REVERSED	|generic|sp_Q9QZ04_MAGL2_MOUSE_REVERSED	|generic|sp_Q9QZ04_MAGL2_MOUSE_REVERSED	|generic|sp_Q9QZ04_MAGL2_MOUSE_REVERSED	|generic|sp_Q8BZ21_KAT6A_MOUSE	|generic|sp_Q8BZ21_KAT6A_MOUSE	|generic|sp_Q8BZ21_KAT6A_MOUSE	|generic|sp_Q8BZ21_KAT6A_MOUSE	|generic|sp_Q8BZ21_KAT6A_MOUSE_REVERSED	|generic|sp_Q8BZ21_KAT6A_MOUSE_REVERSED	|generic|sp_Q8BZ21_KAT6A_MOUSE_REVERSED	|generic|sp_Q8BZ21_KAT6A_MOUSE_REVERSED	|generic|sp_P33242-2_STF1_MOUSE	|generic|sp_P33242-2_STF1_MOUSE_REVERSED	|generic|tr_A0A1W2P6X3_A0A1W2P6X3_MOUSE__chr11_1_103194683_103194832_ENSMUST00000021322	|generic|tr_A0A1W2P6X3_A0A1W2P6X3_MOUSE__chr11_1_103194683_103194832_ENSMUST00000021322	|generic|tr_A0A1W2P6X3_A0A1W2P6X3_MOUSE__chr11_1_103194683_103194832_ENSMUST00000021322	|generic|tr_A0A1W2P6X3_A0A1W2P6X3_MOUSE__chr11_1_103194683_103194832_ENSMUST00000021322	|generic|tr_A0A1W2P6X3_A0A1W2P6X3_MOUSE__chr11_1_103194683_103194832_ENSMUST00000021322	|generic|tr_A0A1W2P6X3_A0A1W2P6X3_MOUSE__chr11_1_103194683_103194832_ENSMUST00000021322	|generic|tr_A0A1W2P6X3_A0A1W2P6X3_MOUSE__chr11_1_103194683_103194832_ENSMUST00000021322_REVERSED	|generic|tr_A0A1W2P6X3_A0A1W2P6X3_MOUSE__chr11_1_103194683_103194832_ENSMUST00000021322_REVERSED	|generic|tr_A0A1W2P6X3_A0A1W2P6X3_MOUSE__chr11_1_103194683_103194832_ENSMUST00000021322_REVERSED	|generic|tr_A0A1W2P6X3_A0A1W2P6X3_MOUSE__chr11_1_103194683_103194832_ENSMUST00000021322_REVERSED	|generic|tr_A0A1W2P6X3_A0A1W2P6X3_MOUSE__chr11_1_103194683_103194832_ENSMUST00000021322_REVERSED	|generic|tr_A0A1W2P6X3_A0A1W2P6X3_MOUSE__chr11_1_103194683_103194832_ENSMUST00000021322_REVERSED	|generic|tr_Q3TXX5_Q3TXX5_MOUSE	|generic|tr_Q3TXX5_Q3TXX5_MOUSE_REVERSED	|generic|tr_A0A1D5RLI4_A0A1D5RLI4_MOUSE	|generic|tr_A0A1D5RLI4_A0A1D5RLI4_MOUSE_REVERSED	|generic|tr_Q9QY28_Q9QY28_MOUSE	|generic|tr_Q9QY28_Q9QY28_MOUSE	|generic|tr_Q9QY28_Q9QY28_MOUSE	|generic|tr_Q9QY28_Q9QY28_MOUSE	|generic|tr_Q9QY28_Q9QY28_MOUSE_REVERSED	|generic|tr_Q9QY28_Q9QY28_MOUSE_REVERSED	|generic|tr_Q9QY28_Q9QY28_MOUSE_REVERSED	|generic|tr_Q9QY28_Q9QY28_MOUSE_REVERSED	|generic|tr_A0A494BB51_A0A494BB51_MOUSE	|generic|tr_A0A494BB51_A0A494BB51_MOUSE	|generic|tr_A0A494BB51_A0A494BB51_MOUSE_REVERSED	|generic|tr_A0A494BB51_A0A494BB51_MOUSE_REVERSED	|generic|tr_B1AWQ1_B1AWQ1_MOUSE	|generic|tr_B1AWQ1_B1AWQ1_MOUSE	|generic|tr_B1AWQ1_B1AWQ1_MOUSE	|generic|tr_B1AWQ1_B1AWQ1_MOUSE	|generic|tr_B1AWQ1_B1AWQ1_MOUSE_REVERSED	|generic|tr_B1AWQ1_B1AWQ1_MOUSE_REVERSED	|generic|tr_B1AWQ1_B1AWQ1_MOUSE_REVERSED	|generic|tr_B1AWQ1_B1AWQ1_MOUSE_REVERSED	|generic|tr_A0A0G2JDT6_A0A0G2JDT6_MOUSE	|generic|tr_A0A0G2JDT6_A0A0G2JDT6_MOUSE	|generic|tr_A0A0G2JDT6_A0A0G2JDT6_MOUSE	|generic|tr_A0A0G2JDT6_A0A0G2JDT6_MOUSE	|generic|tr_A0A0G2JDT6_A0A0G2JDT6_MOUSE_REVERSED	|generic|tr_A0A0G2JDT6_A0A0G2JDT6_MOUSE_REVERSED	|generic|tr_A0A0G2JDT6_A0A0G2JDT6_MOUSE_REVERSED	|generic|tr_A0A0G2JDT6_A0A0G2JDT6_MOUSE_REVERSED	|generic|sp_Q924W6_TRI66_MOUSE	|generic|sp_Q924W6_TRI66_MOUSE	|generic|sp_Q924W6_TRI66_MOUSE	|generic|sp_Q924W6_TRI66_MOUSE	|generic|sp_Q924W6_TRI66_MOUSE_REVERSED	|generic|sp_Q924W6_TRI66_MOUSE_REVERSED	|generic|sp_Q924W6_TRI66_MOUSE_REVERSED	|generic|sp_Q924W6_TRI66_MOUSE_REVERSED	|generic|tr_Q3V386_Q3V386_MOUSE	|generic|tr_Q3V386_Q3V386_MOUSE_REVERSED	|generic|sp_Q924W6-2_TRI66_MOUSE	|generic|sp_Q924W6-2_TRI66_MOUSE	|generic|sp_Q924W6-2_TRI66_MOUSE	|generic|sp_Q924W6-2_TRI66_MOUSE	|generic|sp_Q924W6-2_TRI66_MOUSE_REVERSED	|generic|sp_Q924W6-2_TRI66_MOUSE_REVERSED	|generic|sp_Q924W6-2_TRI66_MOUSE_REVERSED	|generic|sp_Q924W6-2_TRI66_MOUSE_REVERSED	|generic|tr_D6RGQ8_D6RGQ8_MOUSE__chr3_1_87713276_87713347_ENSMUST00000152006	|generic|tr_D6RGQ8_D6RGQ8_MOUSE__chr3_1_87713276_87713347_ENSMUST00000152006_REVERSED	|generic|sp_P48031_GBX2_MOUSE	|generic|sp_P48031_GBX2_MOUSE_REVERSED	|generic|tr_A0A286YCS6_A0A286YCS6_MOUSE	|generic|tr_A0A286YCS6_A0A286YCS6_MOUSE	|generic|tr_A0A286YCS6_A0A286YCS6_MOUSE	|generic|tr_A0A286YCS6_A0A286YCS6_MOUSE_REVERSED	|generic|tr_A0A286YCS6_A0A286YCS6_MOUSE_REVERSED	|generic|tr_A0A286YCS6_A0A286YCS6_MOUSE_REVERSED	|generic|sp_Q8C4A5_ASXL3_MOUSE	|generic|sp_Q8C4A5_ASXL3_MOUSE	|generic|sp_Q8C4A5_ASXL3_MOUSE	|generic|sp_Q8C4A5_ASXL3_MOUSE	|generic|sp_Q8C4A5_ASXL3_MOUSE	|generic|sp_Q8C4A5_ASXL3_MOUSE	|generic|sp_Q8C4A5_ASXL3_MOUSE	|generic|sp_Q8C4A5_ASXL3_MOUSE	|generic|sp_Q8C4A5_ASXL3_MOUSE_REVERSED	|generic|sp_Q8C4A5_ASXL3_MOUSE_REVERSED	|generic|sp_Q8C4A5_ASXL3_MOUSE_REVERSED	|generic|sp_Q8C4A5_ASXL3_MOUSE_REVERSED	|generic|sp_Q8C4A5_ASXL3_MOUSE_REVERSED	|generic|sp_Q8C4A5_ASXL3_MOUSE_REVERSED	|generic|sp_Q8C4A5_ASXL3_MOUSE_REVERSED	|generic|sp_Q8C4A5_ASXL3_MOUSE_REVERSED	|generic|sp_Q8C4A5-2_ASXL3_MOUSE	|generic|sp_Q8C4A5-2_ASXL3_MOUSE	|generic|sp_Q8C4A5-2_ASXL3_MOUSE	|generic|sp_Q8C4A5-2_ASXL3_MOUSE	|generic|sp_Q8C4A5-2_ASXL3_MOUSE	|generic|sp_Q8C4A5-2_ASXL3_MOUSE	|generic|sp_Q8C4A5-2_ASXL3_MOUSE	|generic|sp_Q8C4A5-2_ASXL3_MOUSE	|generic|sp_Q8C4A5-2_ASXL3_MOUSE_REVERSED	|generic|sp_Q8C4A5-2_ASXL3_MOUSE_REVERSED	|generic|sp_Q8C4A5-2_ASXL3_MOUSE_REVERSED	|generic|sp_Q8C4A5-2_ASXL3_MOUSE_REVERSED	|generic|sp_Q8C4A5-2_ASXL3_MOUSE_REVERSED	|generic|sp_Q8C4A5-2_ASXL3_MOUSE_REVERSED	|generic|sp_Q8C4A5-2_ASXL3_MOUSE_REVERSED	|generic|sp_Q8C4A5-2_ASXL3_MOUSE_REVERSED	|generic|sp_Q8VDM6_HNRL1_MOUSE	|generic|sp_Q8VDM6_HNRL1_MOUSE	|generic|sp_Q8VDM6_HNRL1_MOUSE_REVERSED	|generic|sp_Q8VDM6_HNRL1_MOUSE_REVERSED	|generic|sp_Q3UHC7_DAB2P_MOUSE__chr2_1_35661549_35661629_ENSMUST00000112981	|generic|sp_Q3UHC7_DAB2P_MOUSE__chr2_1_35661549_35661629_ENSMUST00000112981	|generic|sp_Q3UHC7_DAB2P_MOUSE__chr2_1_35661549_35661629_ENSMUST00000112981	|generic|sp_Q3UHC7_DAB2P_MOUSE__chr2_1_35661549_35661629_ENSMUST00000112981_REVERSED	|generic|sp_Q3UHC7_DAB2P_MOUSE__chr2_1_35661549_35661629_ENSMUST00000112981_REVERSED	|generic|sp_Q3UHC7_DAB2P_MOUSE__chr2_1_35661549_35661629_ENSMUST00000112981_REVERSED	|generic|sp_Q3UHC7-3_DAB2P_MOUSE__chr2_1_35661549_35661629_ENSMUST00000112981	|generic|sp_Q3UHC7-3_DAB2P_MOUSE__chr2_1_35661549_35661629_ENSMUST00000112981	|generic|sp_Q3UHC7-3_DAB2P_MOUSE__chr2_1_35661549_35661629_ENSMUST00000112981	|generic|sp_Q3UHC7-3_DAB2P_MOUSE__chr2_1_35661549_35661629_ENSMUST00000112981_REVERSED	|generic|sp_Q3UHC7-3_DAB2P_MOUSE__chr2_1_35661549_35661629_ENSMUST00000112981_REVERSED	|generic|sp_Q3UHC7-3_DAB2P_MOUSE__chr2_1_35661549_35661629_ENSMUST00000112981_REVERSED	|generic|sp_Q3UHC7-4_DAB2P_MOUSE__chr2_1_35661549_35661629_ENSMUST00000112981	|generic|sp_Q3UHC7-4_DAB2P_MOUSE__chr2_1_35661549_35661629_ENSMUST00000112981	|generic|sp_Q3UHC7-4_DAB2P_MOUSE__chr2_1_35661549_35661629_ENSMUST00000112981	|generic|sp_Q3UHC7-4_DAB2P_MOUSE__chr2_1_35661549_35661629_ENSMUST00000112981_REVERSED	|generic|sp_Q3UHC7-4_DAB2P_MOUSE__chr2_1_35661549_35661629_ENSMUST00000112981_REVERSED	|generic|sp_Q3UHC7-4_DAB2P_MOUSE__chr2_1_35661549_35661629_ENSMUST00000112981_REVERSED	|generic|sp_Q8VDM6-2_HNRL1_MOUSE	|generic|sp_Q8VDM6-2_HNRL1_MOUSE	|generic|sp_Q8VDM6-2_HNRL1_MOUSE_REVERSED	|generic|sp_Q8VDM6-2_HNRL1_MOUSE_REVERSED	|generic|sp_Q71FD7_FBLI1_MOUSE	|generic|sp_Q71FD7_FBLI1_MOUSE	|generic|sp_Q71FD7_FBLI1_MOUSE_REVERSED	|generic|sp_Q71FD7_FBLI1_MOUSE_REVERSED	|generic|tr_A0A0R4J1E3_A0A0R4J1E3_MOUSE__chr13_-1_55481535_55481678_ENSMUST00000135705	|generic|tr_A0A0R4J1E3_A0A0R4J1E3_MOUSE__chr13_-1_55481535_55481678_ENSMUST00000135705	|generic|tr_A0A0R4J1E3_A0A0R4J1E3_MOUSE__chr13_-1_55481535_55481678_ENSMUST00000135705	|generic|tr_A0A0R4J1E3_A0A0R4J1E3_MOUSE__chr13_-1_55481535_55481678_ENSMUST00000135705_REVERSED	|generic|tr_A0A0R4J1E3_A0A0R4J1E3_MOUSE__chr13_-1_55481535_55481678_ENSMUST00000135705_REVERSED	|generic|tr_A0A0R4J1E3_A0A0R4J1E3_MOUSE__chr13_-1_55481535_55481678_ENSMUST00000135705_REVERSED	|generic|sp_Q91YU6_LZTS2_MOUSE	|generic|sp_Q91YU6_LZTS2_MOUSE	|generic|sp_Q91YU6_LZTS2_MOUSE_REVERSED	|generic|sp_Q91YU6_LZTS2_MOUSE_REVERSED	|generic|tr_Q8K331_Q8K331_MOUSE	|generic|tr_Q8K331_Q8K331_MOUSE	|generic|tr_Q8K331_Q8K331_MOUSE	|generic|tr_Q8K331_Q8K331_MOUSE	|generic|tr_Q8K331_Q8K331_MOUSE	|generic|tr_Q8K331_Q8K331_MOUSE	|generic|tr_Q8K331_Q8K331_MOUSE_REVERSED	|generic|tr_Q8K331_Q8K331_MOUSE_REVERSED	|generic|tr_Q8K331_Q8K331_MOUSE_REVERSED	|generic|tr_Q8K331_Q8K331_MOUSE_REVERSED	|generic|tr_Q8K331_Q8K331_MOUSE_REVERSED	|generic|tr_Q8K331_Q8K331_MOUSE_REVERSED	|generic|sp_Q64124_SCX_MOUSE	|generic|sp_Q64124_SCX_MOUSE_REVERSED	|generic|tr_A0A338P6W8_A0A338P6W8_MOUSE	|generic|tr_A0A338P6W8_A0A338P6W8_MOUSE	|generic|tr_A0A338P6W8_A0A338P6W8_MOUSE	|generic|tr_A0A338P6W8_A0A338P6W8_MOUSE	|generic|tr_A0A338P6W8_A0A338P6W8_MOUSE_REVERSED	|generic|tr_A0A338P6W8_A0A338P6W8_MOUSE_REVERSED	|generic|tr_A0A338P6W8_A0A338P6W8_MOUSE_REVERSED	|generic|tr_A0A338P6W8_A0A338P6W8_MOUSE_REVERSED	|generic|sp_Q9JL26_FMNL1_MOUSE__chr11_1_103194683_103194832_ENSMUST00000021322	|generic|sp_Q9JL26_FMNL1_MOUSE__chr11_1_103194683_103194832_ENSMUST00000021322	|generic|sp_Q9JL26_FMNL1_MOUSE__chr11_1_103194683_103194832_ENSMUST00000021322	|generic|sp_Q9JL26_FMNL1_MOUSE__chr11_1_103194683_103194832_ENSMUST00000021322	|generic|sp_Q9JL26_FMNL1_MOUSE__chr11_1_103194683_103194832_ENSMUST00000021322	|generic|sp_Q9JL26_FMNL1_MOUSE__chr11_1_103194683_103194832_ENSMUST00000021322	|generic|sp_Q9JL26_FMNL1_MOUSE__chr11_1_103194683_103194832_ENSMUST00000021322_REVERSED	|generic|sp_Q9JL26_FMNL1_MOUSE__chr11_1_103194683_103194832_ENSMUST00000021322_REVERSED	|generic|sp_Q9JL26_FMNL1_MOUSE__chr11_1_103194683_103194832_ENSMUST00000021322_REVERSED	|generic|sp_Q9JL26_FMNL1_MOUSE__chr11_1_103194683_103194832_ENSMUST00000021322_REVERSED	|generic|sp_Q9JL26_FMNL1_MOUSE__chr11_1_103194683_103194832_ENSMUST00000021322_REVERSED	|generic|sp_Q9JL26_FMNL1_MOUSE__chr11_1_103194683_103194832_ENSMUST00000021322_REVERSED	|generic|tr_C9K0Z8_C9K0Z8_MOUSE__chr7_1_30415650_30415679_ENSMUST00000207982	|generic|tr_C9K0Z8_C9K0Z8_MOUSE__chr7_1_30415650_30415679_ENSMUST00000207982_REVERSED	|generic|sp_Q9JL26-2_FMNL1_MOUSE__chr11_1_103194683_103194832_ENSMUST00000021322	|generic|sp_Q9JL26-2_FMNL1_MOUSE__chr11_1_103194683_103194832_ENSMUST00000021322	|generic|sp_Q9JL26-2_FMNL1_MOUSE__chr11_1_103194683_103194832_ENSMUST00000021322	|generic|sp_Q9JL26-2_FMNL1_MOUSE__chr11_1_103194683_103194832_ENSMUST00000021322	|generic|sp_Q9JL26-2_FMNL1_MOUSE__chr11_1_103194683_103194832_ENSMUST00000021322	|generic|sp_Q9JL26-2_FMNL1_MOUSE__chr11_1_103194683_103194832_ENSMUST00000021322	|generic|sp_Q9JL26-2_FMNL1_MOUSE__chr11_1_103194683_103194832_ENSMUST00000021322_REVERSED	|generic|sp_Q9JL26-2_FMNL1_MOUSE__chr11_1_103194683_103194832_ENSMUST00000021322_REVERSED	|generic|sp_Q9JL26-2_FMNL1_MOUSE__chr11_1_103194683_103194832_ENSMUST00000021322_REVERSED	|generic|sp_Q9JL26-2_FMNL1_MOUSE__chr11_1_103194683_103194832_ENSMUST00000021322_REVERSED	|generic|sp_Q9JL26-2_FMNL1_MOUSE__chr11_1_103194683_103194832_ENSMUST00000021322_REVERSED	|generic|sp_Q9JL26-2_FMNL1_MOUSE__chr11_1_103194683_103194832_ENSMUST00000021322_REVERSED	|generic|tr_E9QKR1_E9QKR1_MOUSE__chr1_-1_181930674_181930754_ENSMUST00000195840	|generic|tr_E9QKR1_E9QKR1_MOUSE__chr1_-1_181930674_181930754_ENSMUST00000195840	|generic|tr_E9QKR1_E9QKR1_MOUSE__chr1_-1_181930674_181930754_ENSMUST00000195840	|generic|tr_E9QKR1_E9QKR1_MOUSE__chr1_-1_181930674_181930754_ENSMUST00000195840	|generic|tr_E9QKR1_E9QKR1_MOUSE__chr1_-1_181930674_181930754_ENSMUST00000195840_REVERSED	|generic|tr_E9QKR1_E9QKR1_MOUSE__chr1_-1_181930674_181930754_ENSMUST00000195840_REVERSED	|generic|tr_E9QKR1_E9QKR1_MOUSE__chr1_-1_181930674_181930754_ENSMUST00000195840_REVERSED	|generic|tr_E9QKR1_E9QKR1_MOUSE__chr1_-1_181930674_181930754_ENSMUST00000195840_REVERSED	|generic|tr_E9PUR2_E9PUR2_MOUSE	|generic|tr_E9PUR2_E9PUR2_MOUSE	|generic|tr_E9PUR2_E9PUR2_MOUSE_REVERSED	|generic|tr_E9PUR2_E9PUR2_MOUSE_REVERSED	|generic|tr_Q810T0_Q810T0_MOUSE__chr15_-1_96414788_96414877_ENSMUST00000227069	|generic|tr_Q810T0_Q810T0_MOUSE__chr15_-1_96414788_96414877_ENSMUST00000227069	|generic|tr_Q810T0_Q810T0_MOUSE__chr15_-1_96414788_96414877_ENSMUST00000227069_REVERSED	|generic|tr_Q810T0_Q810T0_MOUSE__chr15_-1_96414788_96414877_ENSMUST00000227069_REVERSED	|generic|tr_Q9CS24_Q9CS24_MOUSE	|generic|tr_Q9CS24_Q9CS24_MOUSE	|generic|tr_Q9CS24_Q9CS24_MOUSE	|generic|tr_Q9CS24_Q9CS24_MOUSE_REVERSED	|generic|tr_Q9CS24_Q9CS24_MOUSE_REVERSED	|generic|tr_Q9CS24_Q9CS24_MOUSE_REVERSED	|generic|sp_Q8C1S0_MED19_MOUSE__chr2_1_25054605_25054634_ENSMUST00000100334	|generic|sp_Q8C1S0_MED19_MOUSE__chr2_1_25054605_25054634_ENSMUST00000100334	|generic|sp_Q8C1S0_MED19_MOUSE__chr2_1_25054605_25054634_ENSMUST00000100334_REVERSED	|generic|sp_Q8C1S0_MED19_MOUSE__chr2_1_25054605_25054634_ENSMUST00000100334_REVERSED	|generic|tr_J3QPC3_J3QPC3_MOUSE	|generic|tr_J3QPC3_J3QPC3_MOUSE	|generic|tr_J3QPC3_J3QPC3_MOUSE_REVERSED	|generic|tr_J3QPC3_J3QPC3_MOUSE_REVERSED	|generic|tr_Q61078_Q61078_MOUSE	|generic|tr_Q61078_Q61078_MOUSE	|generic|tr_Q61078_Q61078_MOUSE	|generic|tr_Q61078_Q61078_MOUSE	|generic|tr_Q61078_Q61078_MOUSE	|generic|tr_Q61078_Q61078_MOUSE_REVERSED	|generic|tr_Q61078_Q61078_MOUSE_REVERSED	|generic|tr_Q61078_Q61078_MOUSE_REVERSED	|generic|tr_Q61078_Q61078_MOUSE_REVERSED	|generic|tr_Q61078_Q61078_MOUSE_REVERSED	|generic|tr_E9Q852_E9Q852_MOUSE__chr17_1_13903897_13904007_ENSMUST00000133422	|generic|tr_E9Q852_E9Q852_MOUSE__chr17_1_13903897_13904007_ENSMUST00000133422_REVERSED	|generic|tr_E9PWS6_E9PWS6_MOUSE	|generic|tr_E9PWS6_E9PWS6_MOUSE_REVERSED	|generic|tr_A0A0R4IZZ6_A0A0R4IZZ6_MOUSE	|generic|tr_A0A0R4IZZ6_A0A0R4IZZ6_MOUSE	|generic|tr_A0A0R4IZZ6_A0A0R4IZZ6_MOUSE	|generic|tr_A0A0R4IZZ6_A0A0R4IZZ6_MOUSE	|generic|tr_A0A0R4IZZ6_A0A0R4IZZ6_MOUSE	|generic|tr_A0A0R4IZZ6_A0A0R4IZZ6_MOUSE	|generic|tr_A0A0R4IZZ6_A0A0R4IZZ6_MOUSE	|generic|tr_A0A0R4IZZ6_A0A0R4IZZ6_MOUSE	|generic|tr_A0A0R4IZZ6_A0A0R4IZZ6_MOUSE	|generic|tr_A0A0R4IZZ6_A0A0R4IZZ6_MOUSE_REVERSED	|generic|tr_A0A0R4IZZ6_A0A0R4IZZ6_MOUSE_REVERSED	|generic|tr_A0A0R4IZZ6_A0A0R4IZZ6_MOUSE_REVERSED	|generic|tr_A0A0R4IZZ6_A0A0R4IZZ6_MOUSE_REVERSED	|generic|tr_A0A0R4IZZ6_A0A0R4IZZ6_MOUSE_REVERSED	|generic|tr_A0A0R4IZZ6_A0A0R4IZZ6_MOUSE_REVERSED	|generic|tr_A0A0R4IZZ6_A0A0R4IZZ6_MOUSE_REVERSED	|generic|tr_A0A0R4IZZ6_A0A0R4IZZ6_MOUSE_REVERSED	|generic|tr_A0A0R4IZZ6_A0A0R4IZZ6_MOUSE_REVERSED	|generic|tr_A2AVM0_A2AVM0_MOUSE	|generic|tr_A2AVM0_A2AVM0_MOUSE	|generic|tr_A2AVM0_A2AVM0_MOUSE	|generic|tr_A2AVM0_A2AVM0_MOUSE_REVERSED	|generic|tr_A2AVM0_A2AVM0_MOUSE_REVERSED	|generic|tr_A2AVM0_A2AVM0_MOUSE_REVERSED	|generic|tr_H3BJC9_H3BJC9_MOUSE__chr9_-1_50896640_50896723_ENSMUST00000176491	|generic|tr_H3BJC9_H3BJC9_MOUSE__chr9_-1_50896640_50896723_ENSMUST00000176491	|generic|tr_H3BJC9_H3BJC9_MOUSE__chr9_-1_50896640_50896723_ENSMUST00000176491	|generic|tr_H3BJC9_H3BJC9_MOUSE__chr9_-1_50896640_50896723_ENSMUST00000176491_REVERSED	|generic|tr_H3BJC9_H3BJC9_MOUSE__chr9_-1_50896640_50896723_ENSMUST00000176491_REVERSED	|generic|tr_H3BJC9_H3BJC9_MOUSE__chr9_-1_50896640_50896723_ENSMUST00000176491_REVERSED	|generic|tr_A0A494B9S9_A0A494B9S9_MOUSE	|generic|tr_A0A494B9S9_A0A494B9S9_MOUSE	|generic|tr_A0A494B9S9_A0A494B9S9_MOUSE	|generic|tr_A0A494B9S9_A0A494B9S9_MOUSE_REVERSED	|generic|tr_A0A494B9S9_A0A494B9S9_MOUSE_REVERSED	|generic|tr_A0A494B9S9_A0A494B9S9_MOUSE_REVERSED	|generic|tr_Q6P6L3_Q6P6L3_MOUSE	|generic|tr_Q6P6L3_Q6P6L3_MOUSE_REVERSED	|generic|tr_B9EK93_B9EK93_MOUSE__chr10_1_89745024_89745053_ENSMUST00000020112	|generic|tr_B9EK93_B9EK93_MOUSE__chr10_1_89745024_89745053_ENSMUST00000020112_REVERSED	|generic|tr_O35328_O35328_MOUSE	|generic|tr_O35328_O35328_MOUSE_REVERSED	|generic|sp_Q6NXI6_RPRD2_MOUSE__chr3_-1_95790096_95790212_ENSMUST00000198741	|generic|sp_Q6NXI6_RPRD2_MOUSE__chr3_-1_95790096_95790212_ENSMUST00000198741	|generic|sp_Q6NXI6_RPRD2_MOUSE__chr3_-1_95790096_95790212_ENSMUST00000198741_REVERSED	|generic|sp_Q6NXI6_RPRD2_MOUSE__chr3_-1_95790096_95790212_ENSMUST00000198741_REVERSED	|generic|sp_Q3UG20_KMT2E_MOUSE__chr13_-1_43303268_43303297_ENSMUST00000055341	|generic|sp_Q3UG20_KMT2E_MOUSE__chr13_-1_43303268_43303297_ENSMUST00000055341	|generic|sp_Q3UG20_KMT2E_MOUSE__chr13_-1_43303268_43303297_ENSMUST00000055341	|generic|sp_Q3UG20_KMT2E_MOUSE__chr13_-1_43303268_43303297_ENSMUST00000055341	|generic|sp_Q3UG20_KMT2E_MOUSE__chr13_-1_43303268_43303297_ENSMUST00000055341	|generic|sp_Q3UG20_KMT2E_MOUSE__chr13_-1_43303268_43303297_ENSMUST00000055341	|generic|sp_Q3UG20_KMT2E_MOUSE__chr13_-1_43303268_43303297_ENSMUST00000055341	|generic|sp_Q3UG20_KMT2E_MOUSE__chr13_-1_43303268_43303297_ENSMUST00000055341	|generic|sp_Q3UG20_KMT2E_MOUSE__chr13_-1_43303268_43303297_ENSMUST00000055341_REVERSED	|generic|sp_Q3UG20_KMT2E_MOUSE__chr13_-1_43303268_43303297_ENSMUST00000055341_REVERSED	|generic|sp_Q3UG20_KMT2E_MOUSE__chr13_-1_43303268_43303297_ENSMUST00000055341_REVERSED	|generic|sp_Q3UG20_KMT2E_MOUSE__chr13_-1_43303268_43303297_ENSMUST00000055341_REVERSED	|generic|sp_Q3UG20_KMT2E_MOUSE__chr13_-1_43303268_43303297_ENSMUST00000055341_REVERSED	|generic|sp_Q3UG20_KMT2E_MOUSE__chr13_-1_43303268_43303297_ENSMUST00000055341_REVERSED	|generic|sp_Q3UG20_KMT2E_MOUSE__chr13_-1_43303268_43303297_ENSMUST00000055341_REVERSED	|generic|sp_Q3UG20_KMT2E_MOUSE__chr13_-1_43303268_43303297_ENSMUST00000055341_REVERSED	|generic|sp_Q3UG20-2_KMT2E_MOUSE__chr13_-1_43303268_43303297_ENSMUST00000055341	|generic|sp_Q3UG20-2_KMT2E_MOUSE__chr13_-1_43303268_43303297_ENSMUST00000055341	|generic|sp_Q3UG20-2_KMT2E_MOUSE__chr13_-1_43303268_43303297_ENSMUST00000055341	|generic|sp_Q3UG20-2_KMT2E_MOUSE__chr13_-1_43303268_43303297_ENSMUST00000055341	|generic|sp_Q3UG20-2_KMT2E_MOUSE__chr13_-1_43303268_43303297_ENSMUST00000055341	|generic|sp_Q3UG20-2_KMT2E_MOUSE__chr13_-1_43303268_43303297_ENSMUST00000055341	|generic|sp_Q3UG20-2_KMT2E_MOUSE__chr13_-1_43303268_43303297_ENSMUST00000055341	|generic|sp_Q3UG20-2_KMT2E_MOUSE__chr13_-1_43303268_43303297_ENSMUST00000055341	|generic|sp_Q3UG20-2_KMT2E_MOUSE__chr13_-1_43303268_43303297_ENSMUST00000055341_REVERSED	|generic|sp_Q3UG20-2_KMT2E_MOUSE__chr13_-1_43303268_43303297_ENSMUST00000055341_REVERSED	|generic|sp_Q3UG20-2_KMT2E_MOUSE__chr13_-1_43303268_43303297_ENSMUST00000055341_REVERSED	|generic|sp_Q3UG20-2_KMT2E_MOUSE__chr13_-1_43303268_43303297_ENSMUST00000055341_REVERSED	|generic|sp_Q3UG20-2_KMT2E_MOUSE__chr13_-1_43303268_43303297_ENSMUST00000055341_REVERSED	|generic|sp_Q3UG20-2_KMT2E_MOUSE__chr13_-1_43303268_43303297_ENSMUST00000055341_REVERSED	|generic|sp_Q3UG20-2_KMT2E_MOUSE__chr13_-1_43303268_43303297_ENSMUST00000055341_REVERSED	|generic|sp_Q3UG20-2_KMT2E_MOUSE__chr13_-1_43303268_43303297_ENSMUST00000055341_REVERSED	|generic|tr_Q3TH46_Q3TH46_MOUSE	|generic|tr_Q3TH46_Q3TH46_MOUSE_REVERSED	|generic|sp_Q8BI66_ZN526_MOUSE	|generic|sp_Q8BI66_ZN526_MOUSE	|generic|sp_Q8BI66_ZN526_MOUSE	|generic|sp_Q8BI66_ZN526_MOUSE	|generic|sp_Q8BI66_ZN526_MOUSE	|generic|sp_Q8BI66_ZN526_MOUSE	|generic|sp_Q8BI66_ZN526_MOUSE	|generic|sp_Q8BI66_ZN526_MOUSE_REVERSED	|generic|sp_Q8BI66_ZN526_MOUSE_REVERSED	|generic|sp_Q8BI66_ZN526_MOUSE_REVERSED	|generic|sp_Q8BI66_ZN526_MOUSE_REVERSED	|generic|sp_Q8BI66_ZN526_MOUSE_REVERSED	|generic|sp_Q8BI66_ZN526_MOUSE_REVERSED	|generic|sp_Q8BI66_ZN526_MOUSE_REVERSED	|generic|sp_Q8K2Q9_SHOT1_MOUSE__chr19_-1_59015523_59015606_ENSMUST00000237215	|generic|sp_Q8K2Q9_SHOT1_MOUSE__chr19_-1_59015523_59015606_ENSMUST00000237215	|generic|sp_Q8K2Q9_SHOT1_MOUSE__chr19_-1_59015523_59015606_ENSMUST00000237215_REVERSED	|generic|sp_Q8K2Q9_SHOT1_MOUSE__chr19_-1_59015523_59015606_ENSMUST00000237215_REVERSED	|generic|sp_Q8K2Q9-2_SHOT1_MOUSE__chr19_-1_59015523_59015606_ENSMUST00000237215	|generic|sp_Q8K2Q9-2_SHOT1_MOUSE__chr19_-1_59015523_59015606_ENSMUST00000237215	|generic|sp_Q8K2Q9-2_SHOT1_MOUSE__chr19_-1_59015523_59015606_ENSMUST00000237215_REVERSED	|generic|sp_Q8K2Q9-2_SHOT1_MOUSE__chr19_-1_59015523_59015606_ENSMUST00000237215_REVERSED	|generic|tr_D3YXE6_D3YXE6_MOUSE	|generic|tr_D3YXE6_D3YXE6_MOUSE	|generic|tr_D3YXE6_D3YXE6_MOUSE_REVERSED	|generic|tr_D3YXE6_D3YXE6_MOUSE_REVERSED	|generic|sp_O70566_DIAP2_MOUSE__chrX_1_129957265_129957363_ENSMUST00000127577	|generic|sp_O70566_DIAP2_MOUSE__chrX_1_129957265_129957363_ENSMUST00000127577	|generic|sp_O70566_DIAP2_MOUSE__chrX_1_129957265_129957363_ENSMUST00000127577	|generic|sp_O70566_DIAP2_MOUSE__chrX_1_129957265_129957363_ENSMUST00000127577	|generic|sp_O70566_DIAP2_MOUSE__chrX_1_129957265_129957363_ENSMUST00000127577	|generic|sp_O70566_DIAP2_MOUSE__chrX_1_129957265_129957363_ENSMUST00000127577_REVERSED	|generic|sp_O70566_DIAP2_MOUSE__chrX_1_129957265_129957363_ENSMUST00000127577_REVERSED	|generic|sp_O70566_DIAP2_MOUSE__chrX_1_129957265_129957363_ENSMUST00000127577_REVERSED	|generic|sp_O70566_DIAP2_MOUSE__chrX_1_129957265_129957363_ENSMUST00000127577_REVERSED	|generic|sp_O70566_DIAP2_MOUSE__chrX_1_129957265_129957363_ENSMUST00000127577_REVERSED	|generic|tr_Q9CSS1_Q9CSS1_MOUSE__chr15_-1_96414788_96414877_ENSMUST00000227069	|generic|tr_Q9CSS1_Q9CSS1_MOUSE__chr15_-1_96414788_96414877_ENSMUST00000227069	|generic|tr_Q9CSS1_Q9CSS1_MOUSE__chr15_-1_96414788_96414877_ENSMUST00000227069_REVERSED	|generic|tr_Q9CSS1_Q9CSS1_MOUSE__chr15_-1_96414788_96414877_ENSMUST00000227069_REVERSED	|generic|sp_Q8BI66-2_ZN526_MOUSE	|generic|sp_Q8BI66-2_ZN526_MOUSE	|generic|sp_Q8BI66-2_ZN526_MOUSE	|generic|sp_Q8BI66-2_ZN526_MOUSE	|generic|sp_Q8BI66-2_ZN526_MOUSE	|generic|sp_Q8BI66-2_ZN526_MOUSE	|generic|sp_Q8BI66-2_ZN526_MOUSE	|generic|sp_Q8BI66-2_ZN526_MOUSE_REVERSED	|generic|sp_Q8BI66-2_ZN526_MOUSE_REVERSED	|generic|sp_Q8BI66-2_ZN526_MOUSE_REVERSED	|generic|sp_Q8BI66-2_ZN526_MOUSE_REVERSED	|generic|sp_Q8BI66-2_ZN526_MOUSE_REVERSED	|generic|sp_Q8BI66-2_ZN526_MOUSE_REVERSED	|generic|sp_Q8BI66-2_ZN526_MOUSE_REVERSED	|generic|tr_D3Z5I9_D3Z5I9_MOUSE	|generic|tr_D3Z5I9_D3Z5I9_MOUSE	|generic|tr_D3Z5I9_D3Z5I9_MOUSE	|generic|tr_D3Z5I9_D3Z5I9_MOUSE	|generic|tr_D3Z5I9_D3Z5I9_MOUSE_REVERSED	|generic|tr_D3Z5I9_D3Z5I9_MOUSE_REVERSED	|generic|tr_D3Z5I9_D3Z5I9_MOUSE_REVERSED	|generic|tr_D3Z5I9_D3Z5I9_MOUSE_REVERSED	|generic|sp_Q8C042-3_ENO4_MOUSE	|generic|sp_Q8C042-3_ENO4_MOUSE	|generic|sp_Q8C042-3_ENO4_MOUSE	|generic|sp_Q8C042-3_ENO4_MOUSE	|generic|sp_Q8C042-3_ENO4_MOUSE_REVERSED	|generic|sp_Q8C042-3_ENO4_MOUSE_REVERSED	|generic|sp_Q8C042-3_ENO4_MOUSE_REVERSED	|generic|sp_Q8C042-3_ENO4_MOUSE_REVERSED	|generic|tr_F8VPT7_F8VPT7_MOUSE__chr9_-1_50896640_50896723_ENSMUST00000176491	|generic|tr_F8VPT7_F8VPT7_MOUSE__chr9_-1_50896640_50896723_ENSMUST00000176491	|generic|tr_F8VPT7_F8VPT7_MOUSE__chr9_-1_50896640_50896723_ENSMUST00000176491	|generic|tr_F8VPT7_F8VPT7_MOUSE__chr9_-1_50896640_50896723_ENSMUST00000176491_REVERSED	|generic|tr_F8VPT7_F8VPT7_MOUSE__chr9_-1_50896640_50896723_ENSMUST00000176491_REVERSED	|generic|tr_F8VPT7_F8VPT7_MOUSE__chr9_-1_50896640_50896723_ENSMUST00000176491_REVERSED	|generic|sp_Q8C042-4_ENO4_MOUSE	|generic|sp_Q8C042-4_ENO4_MOUSE	|generic|sp_Q8C042-4_ENO4_MOUSE	|generic|sp_Q8C042-4_ENO4_MOUSE	|generic|sp_Q8C042-4_ENO4_MOUSE_REVERSED	|generic|sp_Q8C042-4_ENO4_MOUSE_REVERSED	|generic|sp_Q8C042-4_ENO4_MOUSE_REVERSED	|generic|sp_Q8C042-4_ENO4_MOUSE_REVERSED	|generic|tr_Q3TSX1_Q3TSX1_MOUSE	|generic|tr_Q3TSX1_Q3TSX1_MOUSE	|generic|tr_Q3TSX1_Q3TSX1_MOUSE	|generic|tr_Q3TSX1_Q3TSX1_MOUSE	|generic|tr_Q3TSX1_Q3TSX1_MOUSE	|generic|tr_Q3TSX1_Q3TSX1_MOUSE	|generic|tr_Q3TSX1_Q3TSX1_MOUSE_REVERSED	|generic|tr_Q3TSX1_Q3TSX1_MOUSE_REVERSED	|generic|tr_Q3TSX1_Q3TSX1_MOUSE_REVERSED	|generic|tr_Q3TSX1_Q3TSX1_MOUSE_REVERSED	|generic|tr_Q3TSX1_Q3TSX1_MOUSE_REVERSED	|generic|tr_Q3TSX1_Q3TSX1_MOUSE_REVERSED	|generic|tr_A2ADE5_A2ADE5_MOUSE	|generic|tr_A2ADE5_A2ADE5_MOUSE	|generic|tr_A2ADE5_A2ADE5_MOUSE_REVERSED	|generic|tr_A2ADE5_A2ADE5_MOUSE_REVERSED	|generic|sp_P0C7L0_WIPF3_MOUSE	|generic|sp_P0C7L0_WIPF3_MOUSE	|generic|sp_P0C7L0_WIPF3_MOUSE	|generic|sp_P0C7L0_WIPF3_MOUSE	|generic|sp_P0C7L0_WIPF3_MOUSE	|generic|sp_P0C7L0_WIPF3_MOUSE	|generic|sp_P0C7L0_WIPF3_MOUSE	|generic|sp_P0C7L0_WIPF3_MOUSE	|generic|sp_P0C7L0_WIPF3_MOUSE	|generic|sp_P0C7L0_WIPF3_MOUSE	|generic|sp_P0C7L0_WIPF3_MOUSE	|generic|sp_P0C7L0_WIPF3_MOUSE	|generic|sp_P0C7L0_WIPF3_MOUSE	|generic|sp_P0C7L0_WIPF3_MOUSE	|generic|sp_P0C7L0_WIPF3_MOUSE	|generic|sp_P0C7L0_WIPF3_MOUSE	|generic|sp_P0C7L0_WIPF3_MOUSE_REVERSED	|generic|sp_P0C7L0_WIPF3_MOUSE_REVERSED	|generic|sp_P0C7L0_WIPF3_MOUSE_REVERSED	|generic|sp_P0C7L0_WIPF3_MOUSE_REVERSED	|generic|sp_P0C7L0_WIPF3_MOUSE_REVERSED	|generic|sp_P0C7L0_WIPF3_MOUSE_REVERSED	|generic|sp_P0C7L0_WIPF3_MOUSE_REVERSED	|generic|sp_P0C7L0_WIPF3_MOUSE_REVERSED	|generic|sp_P0C7L0_WIPF3_MOUSE_REVERSED	|generic|sp_P0C7L0_WIPF3_MOUSE_REVERSED	|generic|sp_P0C7L0_WIPF3_MOUSE_REVERSED	|generic|sp_P0C7L0_WIPF3_MOUSE_REVERSED	|generic|sp_P0C7L0_WIPF3_MOUSE_REVERSED	|generic|sp_P0C7L0_WIPF3_MOUSE_REVERSED	|generic|sp_P0C7L0_WIPF3_MOUSE_REVERSED	|generic|sp_P0C7L0_WIPF3_MOUSE_REVERSED	|generic|sp_P0C7L0-2_WIPF3_MOUSE	|generic|sp_P0C7L0-2_WIPF3_MOUSE	|generic|sp_P0C7L0-2_WIPF3_MOUSE	|generic|sp_P0C7L0-2_WIPF3_MOUSE	|generic|sp_P0C7L0-2_WIPF3_MOUSE	|generic|sp_P0C7L0-2_WIPF3_MOUSE	|generic|sp_P0C7L0-2_WIPF3_MOUSE	|generic|sp_P0C7L0-2_WIPF3_MOUSE	|generic|sp_P0C7L0-2_WIPF3_MOUSE	|generic|sp_P0C7L0-2_WIPF3_MOUSE	|generic|sp_P0C7L0-2_WIPF3_MOUSE	|generic|sp_P0C7L0-2_WIPF3_MOUSE	|generic|sp_P0C7L0-2_WIPF3_MOUSE	|generic|sp_P0C7L0-2_WIPF3_MOUSE	|generic|sp_P0C7L0-2_WIPF3_MOUSE	|generic|sp_P0C7L0-2_WIPF3_MOUSE	|generic|sp_P0C7L0-2_WIPF3_MOUSE_REVERSED	|generic|sp_P0C7L0-2_WIPF3_MOUSE_REVERSED	|generic|sp_P0C7L0-2_WIPF3_MOUSE_REVERSED	|generic|sp_P0C7L0-2_WIPF3_MOUSE_REVERSED	|generic|sp_P0C7L0-2_WIPF3_MOUSE_REVERSED	|generic|sp_P0C7L0-2_WIPF3_MOUSE_REVERSED	|generic|sp_P0C7L0-2_WIPF3_MOUSE_REVERSED	|generic|sp_P0C7L0-2_WIPF3_MOUSE_REVERSED	|generic|sp_P0C7L0-2_WIPF3_MOUSE_REVERSED	|generic|sp_P0C7L0-2_WIPF3_MOUSE_REVERSED	|generic|sp_P0C7L0-2_WIPF3_MOUSE_REVERSED	|generic|sp_P0C7L0-2_WIPF3_MOUSE_REVERSED	|generic|sp_P0C7L0-2_WIPF3_MOUSE_REVERSED	|generic|sp_P0C7L0-2_WIPF3_MOUSE_REVERSED	|generic|sp_P0C7L0-2_WIPF3_MOUSE_REVERSED	|generic|sp_P0C7L0-2_WIPF3_MOUSE_REVERSED	|generic|tr_Q3UJJ8_Q3UJJ8_MOUSE	|generic|tr_Q3UJJ8_Q3UJJ8_MOUSE_REVERSED	|generic|tr_Q6ZPE9_Q6ZPE9_MOUSE__chr15_-1_96423513_96423584_ENSMUST00000227069	|generic|tr_Q6ZPE9_Q6ZPE9_MOUSE__chr15_-1_96423513_96423584_ENSMUST00000227069	|generic|tr_Q6ZPE9_Q6ZPE9_MOUSE__chr15_-1_96423513_96423584_ENSMUST00000227069_REVERSED	|generic|tr_Q6ZPE9_Q6ZPE9_MOUSE__chr15_-1_96423513_96423584_ENSMUST00000227069_REVERSED	|generic|tr_Q3UJB0_Q3UJB0_MOUSE__chr19_-1_5279466_5279567_ENSMUST00000237781	|generic|tr_Q3UJB0_Q3UJB0_MOUSE__chr19_-1_5279466_5279567_ENSMUST00000237781	|generic|tr_Q3UJB0_Q3UJB0_MOUSE__chr19_-1_5279466_5279567_ENSMUST00000237781	|generic|tr_Q3UJB0_Q3UJB0_MOUSE__chr19_-1_5279466_5279567_ENSMUST00000237781_REVERSED	|generic|tr_Q3UJB0_Q3UJB0_MOUSE__chr19_-1_5279466_5279567_ENSMUST00000237781_REVERSED	|generic|tr_Q3UJB0_Q3UJB0_MOUSE__chr19_-1_5279466_5279567_ENSMUST00000237781_REVERSED	|generic|tr_E9Q3F7_E9Q3F7_MOUSE	|generic|tr_E9Q3F7_E9Q3F7_MOUSE	|generic|tr_E9Q3F7_E9Q3F7_MOUSE	|generic|tr_E9Q3F7_E9Q3F7_MOUSE	|generic|tr_E9Q3F7_E9Q3F7_MOUSE	|generic|tr_E9Q3F7_E9Q3F7_MOUSE	|generic|tr_E9Q3F7_E9Q3F7_MOUSE	|generic|tr_E9Q3F7_E9Q3F7_MOUSE	|generic|tr_E9Q3F7_E9Q3F7_MOUSE	|generic|tr_E9Q3F7_E9Q3F7_MOUSE	|generic|tr_E9Q3F7_E9Q3F7_MOUSE	|generic|tr_E9Q3F7_E9Q3F7_MOUSE_REVERSED	|generic|tr_E9Q3F7_E9Q3F7_MOUSE_REVERSED	|generic|tr_E9Q3F7_E9Q3F7_MOUSE_REVERSED	|generic|tr_E9Q3F7_E9Q3F7_MOUSE_REVERSED	|generic|tr_E9Q3F7_E9Q3F7_MOUSE_REVERSED	|generic|tr_E9Q3F7_E9Q3F7_MOUSE_REVERSED	|generic|tr_E9Q3F7_E9Q3F7_MOUSE_REVERSED	|generic|tr_E9Q3F7_E9Q3F7_MOUSE_REVERSED	|generic|tr_E9Q3F7_E9Q3F7_MOUSE_REVERSED	|generic|tr_E9Q3F7_E9Q3F7_MOUSE_REVERSED	|generic|tr_E9Q3F7_E9Q3F7_MOUSE_REVERSED	|generic|tr_A0A5F8MPL0_A0A5F8MPL0_MOUSE	|generic|tr_A0A5F8MPL0_A0A5F8MPL0_MOUSE	|generic|tr_A0A5F8MPL0_A0A5F8MPL0_MOUSE	|generic|tr_A0A5F8MPL0_A0A5F8MPL0_MOUSE	|generic|tr_A0A5F8MPL0_A0A5F8MPL0_MOUSE	|generic|tr_A0A5F8MPL0_A0A5F8MPL0_MOUSE	|generic|tr_A0A5F8MPL0_A0A5F8MPL0_MOUSE	|generic|tr_A0A5F8MPL0_A0A5F8MPL0_MOUSE	|generic|tr_A0A5F8MPL0_A0A5F8MPL0_MOUSE	|generic|tr_A0A5F8MPL0_A0A5F8MPL0_MOUSE_REVERSED	|generic|tr_A0A5F8MPL0_A0A5F8MPL0_MOUSE_REVERSED	|generic|tr_A0A5F8MPL0_A0A5F8MPL0_MOUSE_REVERSED	|generic|tr_A0A5F8MPL0_A0A5F8MPL0_MOUSE_REVERSED	|generic|tr_A0A5F8MPL0_A0A5F8MPL0_MOUSE_REVERSED	|generic|tr_A0A5F8MPL0_A0A5F8MPL0_MOUSE_REVERSED	|generic|tr_A0A5F8MPL0_A0A5F8MPL0_MOUSE_REVERSED	|generic|tr_A0A5F8MPL0_A0A5F8MPL0_MOUSE_REVERSED	|generic|tr_A0A5F8MPL0_A0A5F8MPL0_MOUSE_REVERSED	|generic|sp_Q9JJN2_ZFHX4_MOUSE	|generic|sp_Q9JJN2_ZFHX4_MOUSE	|generic|sp_Q9JJN2_ZFHX4_MOUSE	|generic|sp_Q9JJN2_ZFHX4_MOUSE	|generic|sp_Q9JJN2_ZFHX4_MOUSE_REVERSED	|generic|sp_Q9JJN2_ZFHX4_MOUSE_REVERSED	|generic|sp_Q9JJN2_ZFHX4_MOUSE_REVERSED	|generic|sp_Q9JJN2_ZFHX4_MOUSE_REVERSED	|generic|chr10_-1_43174002_43174178_ENSMUST00000040275	|generic|chr10_-1_43174002_43174178_ENSMUST00000040275	|generic|chr10_-1_43174002_43174178_ENSMUST00000040275	|generic|chr10_-1_43174002_43174178_ENSMUST00000040275	|generic|chr10_-1_43174002_43174178_ENSMUST00000040275	|generic|chr10_-1_43174002_43174178_ENSMUST00000040275	|generic|chr10_-1_43174002_43174178_ENSMUST00000040275	|generic|chr10_-1_43174002_43174178_ENSMUST00000040275	|generic|chr10_-1_43174002_43174178_ENSMUST00000040275_REVERSED	|generic|chr10_-1_43174002_43174178_ENSMUST00000040275_REVERSED	|generic|chr10_-1_43174002_43174178_ENSMUST00000040275_REVERSED	|generic|chr10_-1_43174002_43174178_ENSMUST00000040275_REVERSED	|generic|chr10_-1_43174002_43174178_ENSMUST00000040275_REVERSED	|generic|chr10_-1_43174002_43174178_ENSMUST00000040275_REVERSED	|generic|chr10_-1_43174002_43174178_ENSMUST00000040275_REVERSED	|generic|chr10_-1_43174002_43174178_ENSMUST00000040275_REVERSED	|generic|sp_Q9JKQ4_IRX5_MOUSE	|generic|sp_Q9JKQ4_IRX5_MOUSE	|generic|sp_Q9JKQ4_IRX5_MOUSE_REVERSED	|generic|sp_Q9JKQ4_IRX5_MOUSE_REVERSED	|generic|tr_Q3TTG2_Q3TTG2_MOUSE__chr5_-1_23548451_23548549_ENSMUST00000196388	|generic|tr_Q3TTG2_Q3TTG2_MOUSE__chr5_-1_23548451_23548549_ENSMUST00000196388	|generic|tr_Q3TTG2_Q3TTG2_MOUSE__chr5_-1_23548451_23548549_ENSMUST00000196388	|generic|tr_Q3TTG2_Q3TTG2_MOUSE__chr5_-1_23548451_23548549_ENSMUST00000196388	|generic|tr_Q3TTG2_Q3TTG2_MOUSE__chr5_-1_23548451_23548549_ENSMUST00000196388_REVERSED	|generic|tr_Q3TTG2_Q3TTG2_MOUSE__chr5_-1_23548451_23548549_ENSMUST00000196388_REVERSED	|generic|tr_Q3TTG2_Q3TTG2_MOUSE__chr5_-1_23548451_23548549_ENSMUST00000196388_REVERSED	|generic|tr_Q3TTG2_Q3TTG2_MOUSE__chr5_-1_23548451_23548549_ENSMUST00000196388_REVERSED	|generic|sp_Q6PEV3_WIPF2_MOUSE	|generic|sp_Q6PEV3_WIPF2_MOUSE	|generic|sp_Q6PEV3_WIPF2_MOUSE_REVERSED	|generic|sp_Q6PEV3_WIPF2_MOUSE_REVERSED	|generic|tr_E9PZM7_E9PZM7_MOUSE__chr15_-1_96423513_96423584_ENSMUST00000227069	|generic|tr_E9PZM7_E9PZM7_MOUSE__chr15_-1_96423513_96423584_ENSMUST00000227069	|generic|tr_E9PZM7_E9PZM7_MOUSE__chr15_-1_96423513_96423584_ENSMUST00000227069_REVERSED	|generic|tr_E9PZM7_E9PZM7_MOUSE__chr15_-1_96423513_96423584_ENSMUST00000227069_REVERSED	|generic|sp_Q6P2L6-2_NSD3_MOUSE	|generic|sp_Q6P2L6-2_NSD3_MOUSE	|generic|sp_Q6P2L6-2_NSD3_MOUSE	|generic|sp_Q6P2L6-2_NSD3_MOUSE	|generic|sp_Q6P2L6-2_NSD3_MOUSE_REVERSED	|generic|sp_Q6P2L6-2_NSD3_MOUSE_REVERSED	|generic|sp_Q6P2L6-2_NSD3_MOUSE_REVERSED	|generic|sp_Q6P2L6-2_NSD3_MOUSE_REVERSED	|generic|sp_Q7TN75-2_PEG10_MOUSE__chr6_1_4755064_4755351_ENSMUST00000176551	|generic|sp_Q7TN75-2_PEG10_MOUSE__chr6_1_4755064_4755351_ENSMUST00000176551	|generic|sp_Q7TN75-2_PEG10_MOUSE__chr6_1_4755064_4755351_ENSMUST00000176551_REVERSED	|generic|sp_Q7TN75-2_PEG10_MOUSE__chr6_1_4755064_4755351_ENSMUST00000176551_REVERSED	|generic|sp_Q5U4C3_SFR19_MOUSE__chr1_1_75170434_75170463_ENSMUST00000161106	|generic|sp_Q5U4C3_SFR19_MOUSE__chr1_1_75170434_75170463_ENSMUST00000161106	|generic|sp_Q5U4C3_SFR19_MOUSE__chr1_1_75170434_75170463_ENSMUST00000161106	|generic|sp_Q5U4C3_SFR19_MOUSE__chr1_1_75170434_75170463_ENSMUST00000161106	|generic|sp_Q5U4C3_SFR19_MOUSE__chr1_1_75170434_75170463_ENSMUST00000161106_REVERSED	|generic|sp_Q5U4C3_SFR19_MOUSE__chr1_1_75170434_75170463_ENSMUST00000161106_REVERSED	|generic|sp_Q5U4C3_SFR19_MOUSE__chr1_1_75170434_75170463_ENSMUST00000161106_REVERSED	|generic|sp_Q5U4C3_SFR19_MOUSE__chr1_1_75170434_75170463_ENSMUST00000161106_REVERSED	|generic|chr7_1_28818736_28818951_ENSMUST00000174882	|generic|chr7_1_28818736_28818951_ENSMUST00000174882_REVERSED	|generic|sp_Q501J6_DDX17_MOUSE__chr11_-1_106783954_106783992_ENSMUST00000133426	|generic|sp_Q501J6_DDX17_MOUSE__chr11_-1_106783954_106783992_ENSMUST00000133426	|generic|sp_Q501J6_DDX17_MOUSE__chr11_-1_106783954_106783992_ENSMUST00000133426_REVERSED	|generic|sp_Q501J6_DDX17_MOUSE__chr11_-1_106783954_106783992_ENSMUST00000133426_REVERSED	|generic|sp_Q6P2L6-4_NSD3_MOUSE	|generic|sp_Q6P2L6-4_NSD3_MOUSE	|generic|sp_Q6P2L6-4_NSD3_MOUSE	|generic|sp_Q6P2L6-4_NSD3_MOUSE	|generic|sp_Q6P2L6-4_NSD3_MOUSE_REVERSED	|generic|sp_Q6P2L6-4_NSD3_MOUSE_REVERSED	|generic|sp_Q6P2L6-4_NSD3_MOUSE_REVERSED	|generic|sp_Q6P2L6-4_NSD3_MOUSE_REVERSED	|generic|tr_Q3U2G7_Q3U2G7_MOUSE__chr2_1_35661549_35661629_ENSMUST00000112981	|generic|tr_Q3U2G7_Q3U2G7_MOUSE__chr2_1_35661549_35661629_ENSMUST00000112981	|generic|tr_Q3U2G7_Q3U2G7_MOUSE__chr2_1_35661549_35661629_ENSMUST00000112981	|generic|tr_Q3U2G7_Q3U2G7_MOUSE__chr2_1_35661549_35661629_ENSMUST00000112981_REVERSED	|generic|tr_Q3U2G7_Q3U2G7_MOUSE__chr2_1_35661549_35661629_ENSMUST00000112981_REVERSED	|generic|tr_Q3U2G7_Q3U2G7_MOUSE__chr2_1_35661549_35661629_ENSMUST00000112981_REVERSED	|generic|tr_B1AWP7_B1AWP7_MOUSE	|generic|tr_B1AWP7_B1AWP7_MOUSE	|generic|tr_B1AWP7_B1AWP7_MOUSE	|generic|tr_B1AWP7_B1AWP7_MOUSE	|generic|tr_B1AWP7_B1AWP7_MOUSE_REVERSED	|generic|tr_B1AWP7_B1AWP7_MOUSE_REVERSED	|generic|tr_B1AWP7_B1AWP7_MOUSE_REVERSED	|generic|tr_B1AWP7_B1AWP7_MOUSE_REVERSED	|generic|tr_A4GZ26_A4GZ26_MOUSE__chrX_1_152223801_152223887_ENSMUST00000112604	|generic|tr_A4GZ26_A4GZ26_MOUSE__chrX_1_152223801_152223887_ENSMUST00000112604	|generic|tr_A4GZ26_A4GZ26_MOUSE__chrX_1_152223801_152223887_ENSMUST00000112604_REVERSED	|generic|tr_A4GZ26_A4GZ26_MOUSE__chrX_1_152223801_152223887_ENSMUST00000112604_REVERSED	|generic|tr_Q3UVP0_Q3UVP0_MOUSE	|generic|tr_Q3UVP0_Q3UVP0_MOUSE	|generic|tr_Q3UVP0_Q3UVP0_MOUSE	|generic|tr_Q3UVP0_Q3UVP0_MOUSE	|generic|tr_Q3UVP0_Q3UVP0_MOUSE	|generic|tr_Q3UVP0_Q3UVP0_MOUSE	|generic|tr_Q3UVP0_Q3UVP0_MOUSE_REVERSED	|generic|tr_Q3UVP0_Q3UVP0_MOUSE_REVERSED	|generic|tr_Q3UVP0_Q3UVP0_MOUSE_REVERSED	|generic|tr_Q3UVP0_Q3UVP0_MOUSE_REVERSED	|generic|tr_Q3UVP0_Q3UVP0_MOUSE_REVERSED	|generic|tr_Q3UVP0_Q3UVP0_MOUSE_REVERSED	|generic|sp_Q505G8-2_ZN827_MOUSE	|generic|sp_Q505G8-2_ZN827_MOUSE_REVERSED	|generic|sp_Q9CYT6_CAP2_MOUSE	|generic|sp_Q9CYT6_CAP2_MOUSE	|generic|sp_Q9CYT6_CAP2_MOUSE	|generic|sp_Q9CYT6_CAP2_MOUSE_REVERSED	|generic|sp_Q9CYT6_CAP2_MOUSE_REVERSED	|generic|sp_Q9CYT6_CAP2_MOUSE_REVERSED	|generic|chr2_1_92599792_92600085_ENSMUST00000065797	|generic|chr2_1_92599792_92600085_ENSMUST00000065797	|generic|chr2_1_92599792_92600085_ENSMUST00000065797	|generic|chr2_1_92599792_92600085_ENSMUST00000065797_REVERSED	|generic|chr2_1_92599792_92600085_ENSMUST00000065797_REVERSED	|generic|chr2_1_92599792_92600085_ENSMUST00000065797_REVERSED	|generic|tr_D3YZD0_D3YZD0_MOUSE__chr19_1_6372570_6372629_ENSMUST00000113485	|generic|tr_D3YZD0_D3YZD0_MOUSE__chr19_1_6372570_6372629_ENSMUST00000113485	|generic|tr_D3YZD0_D3YZD0_MOUSE__chr19_1_6372570_6372629_ENSMUST00000113485_REVERSED	|generic|tr_D3YZD0_D3YZD0_MOUSE__chr19_1_6372570_6372629_ENSMUST00000113485_REVERSED	|generic|tr_A0A140LJB0_A0A140LJB0_MOUSE	|generic|tr_A0A140LJB0_A0A140LJB0_MOUSE	|generic|tr_A0A140LJB0_A0A140LJB0_MOUSE	|generic|tr_A0A140LJB0_A0A140LJB0_MOUSE	|generic|tr_A0A140LJB0_A0A140LJB0_MOUSE_REVERSED	|generic|tr_A0A140LJB0_A0A140LJB0_MOUSE_REVERSED	|generic|tr_A0A140LJB0_A0A140LJB0_MOUSE_REVERSED	|generic|tr_A0A140LJB0_A0A140LJB0_MOUSE_REVERSED	|generic|tr_E9PZY8_E9PZY8_MOUSE	|generic|tr_E9PZY8_E9PZY8_MOUSE	|generic|tr_E9PZY8_E9PZY8_MOUSE	|generic|tr_E9PZY8_E9PZY8_MOUSE	|generic|tr_E9PZY8_E9PZY8_MOUSE_REVERSED	|generic|tr_E9PZY8_E9PZY8_MOUSE_REVERSED	|generic|tr_E9PZY8_E9PZY8_MOUSE_REVERSED	|generic|tr_E9PZY8_E9PZY8_MOUSE_REVERSED	|generic|sp_Q9JIL5_TULP4_MOUSE	|generic|sp_Q9JIL5_TULP4_MOUSE_REVERSED	|generic|tr_Q3UMT7_Q3UMT7_MOUSE	|generic|tr_Q3UMT7_Q3UMT7_MOUSE_REVERSED	|generic|tr_B7ZW99_B7ZW99_MOUSE	|generic|tr_B7ZW99_B7ZW99_MOUSE	|generic|tr_B7ZW99_B7ZW99_MOUSE	|generic|tr_B7ZW99_B7ZW99_MOUSE	|generic|tr_B7ZW99_B7ZW99_MOUSE	|generic|tr_B7ZW99_B7ZW99_MOUSE	|generic|tr_B7ZW99_B7ZW99_MOUSE	|generic|tr_B7ZW99_B7ZW99_MOUSE	|generic|tr_B7ZW99_B7ZW99_MOUSE	|generic|tr_B7ZW99_B7ZW99_MOUSE_REVERSED	|generic|tr_B7ZW99_B7ZW99_MOUSE_REVERSED	|generic|tr_B7ZW99_B7ZW99_MOUSE_REVERSED	|generic|tr_B7ZW99_B7ZW99_MOUSE_REVERSED	|generic|tr_B7ZW99_B7ZW99_MOUSE_REVERSED	|generic|tr_B7ZW99_B7ZW99_MOUSE_REVERSED	|generic|tr_B7ZW99_B7ZW99_MOUSE_REVERSED	|generic|tr_B7ZW99_B7ZW99_MOUSE_REVERSED	|generic|tr_B7ZW99_B7ZW99_MOUSE_REVERSED	|generic|sp_Q8VHI6_WASF3_MOUSE	|generic|sp_Q8VHI6_WASF3_MOUSE_REVERSED	|generic|tr_Q3U0G1_Q3U0G1_MOUSE	|generic|tr_Q3U0G1_Q3U0G1_MOUSE_REVERSED	|generic|tr_Q9CW04_Q9CW04_MOUSE	|generic|tr_Q9CW04_Q9CW04_MOUSE_REVERSED	|generic|tr_D3Z5R4_D3Z5R4_MOUSE	|generic|tr_D3Z5R4_D3Z5R4_MOUSE	|generic|tr_D3Z5R4_D3Z5R4_MOUSE	|generic|tr_D3Z5R4_D3Z5R4_MOUSE	|generic|tr_D3Z5R4_D3Z5R4_MOUSE	|generic|tr_D3Z5R4_D3Z5R4_MOUSE	|generic|tr_D3Z5R4_D3Z5R4_MOUSE	|generic|tr_D3Z5R4_D3Z5R4_MOUSE	|generic|tr_D3Z5R4_D3Z5R4_MOUSE	|generic|tr_D3Z5R4_D3Z5R4_MOUSE	|generic|tr_D3Z5R4_D3Z5R4_MOUSE	|generic|tr_D3Z5R4_D3Z5R4_MOUSE	|generic|tr_D3Z5R4_D3Z5R4_MOUSE	|generic|tr_D3Z5R4_D3Z5R4_MOUSE	|generic|tr_D3Z5R4_D3Z5R4_MOUSE	|generic|tr_D3Z5R4_D3Z5R4_MOUSE	|generic|tr_D3Z5R4_D3Z5R4_MOUSE_REVERSED	|generic|tr_D3Z5R4_D3Z5R4_MOUSE_REVERSED	|generic|tr_D3Z5R4_D3Z5R4_MOUSE_REVERSED	|generic|tr_D3Z5R4_D3Z5R4_MOUSE_REVERSED	|generic|tr_D3Z5R4_D3Z5R4_MOUSE_REVERSED	|generic|tr_D3Z5R4_D3Z5R4_MOUSE_REVERSED	|generic|tr_D3Z5R4_D3Z5R4_MOUSE_REVERSED	|generic|tr_D3Z5R4_D3Z5R4_MOUSE_REVERSED	|generic|tr_D3Z5R4_D3Z5R4_MOUSE_REVERSED	|generic|tr_D3Z5R4_D3Z5R4_MOUSE_REVERSED	|generic|tr_D3Z5R4_D3Z5R4_MOUSE_REVERSED	|generic|tr_D3Z5R4_D3Z5R4_MOUSE_REVERSED	|generic|tr_D3Z5R4_D3Z5R4_MOUSE_REVERSED	|generic|tr_D3Z5R4_D3Z5R4_MOUSE_REVERSED	|generic|tr_D3Z5R4_D3Z5R4_MOUSE_REVERSED	|generic|tr_D3Z5R4_D3Z5R4_MOUSE_REVERSED	|generic|tr_Q80V59_Q80V59_MOUSE__chr7_1_127799324_127799479_ENSMUST00000154987	|generic|tr_Q80V59_Q80V59_MOUSE__chr7_1_127799324_127799479_ENSMUST00000154987_REVERSED	|generic|tr_E9Q5C5_E9Q5C5_MOUSE	|generic|tr_E9Q5C5_E9Q5C5_MOUSE	|generic|tr_E9Q5C5_E9Q5C5_MOUSE_REVERSED	|generic|tr_E9Q5C5_E9Q5C5_MOUSE_REVERSED	|generic|tr_A0A0R4J0V4_A0A0R4J0V4_MOUSE	|generic|tr_A0A0R4J0V4_A0A0R4J0V4_MOUSE	|generic|tr_A0A0R4J0V4_A0A0R4J0V4_MOUSE	|generic|tr_A0A0R4J0V4_A0A0R4J0V4_MOUSE	|generic|tr_A0A0R4J0V4_A0A0R4J0V4_MOUSE	|generic|tr_A0A0R4J0V4_A0A0R4J0V4_MOUSE	|generic|tr_A0A0R4J0V4_A0A0R4J0V4_MOUSE	|generic|tr_A0A0R4J0V4_A0A0R4J0V4_MOUSE_REVERSED	|generic|tr_A0A0R4J0V4_A0A0R4J0V4_MOUSE_REVERSED	|generic|tr_A0A0R4J0V4_A0A0R4J0V4_MOUSE_REVERSED	|generic|tr_A0A0R4J0V4_A0A0R4J0V4_MOUSE_REVERSED	|generic|tr_A0A0R4J0V4_A0A0R4J0V4_MOUSE_REVERSED	|generic|tr_A0A0R4J0V4_A0A0R4J0V4_MOUSE_REVERSED	|generic|tr_A0A0R4J0V4_A0A0R4J0V4_MOUSE_REVERSED	|generic|sp_Q3UMQ8_NAF1_MOUSE	|generic|sp_Q3UMQ8_NAF1_MOUSE	|generic|sp_Q3UMQ8_NAF1_MOUSE	|generic|sp_Q3UMQ8_NAF1_MOUSE	|generic|sp_Q3UMQ8_NAF1_MOUSE	|generic|sp_Q3UMQ8_NAF1_MOUSE	|generic|sp_Q3UMQ8_NAF1_MOUSE	|generic|sp_Q3UMQ8_NAF1_MOUSE_REVERSED	|generic|sp_Q3UMQ8_NAF1_MOUSE_REVERSED	|generic|sp_Q3UMQ8_NAF1_MOUSE_REVERSED	|generic|sp_Q3UMQ8_NAF1_MOUSE_REVERSED	|generic|sp_Q3UMQ8_NAF1_MOUSE_REVERSED	|generic|sp_Q3UMQ8_NAF1_MOUSE_REVERSED	|generic|sp_Q3UMQ8_NAF1_MOUSE_REVERSED	|generic|sp_P70397-2_DLX6_MOUSE	|generic|sp_P70397-2_DLX6_MOUSE	|generic|sp_P70397-2_DLX6_MOUSE	|generic|sp_P70397-2_DLX6_MOUSE_REVERSED	|generic|sp_P70397-2_DLX6_MOUSE_REVERSED	|generic|sp_P70397-2_DLX6_MOUSE_REVERSED	|generic|tr_Q9CT40_Q9CT40_MOUSE__chr14_-1_73294907_73294957_ENSMUST00000164624	|generic|tr_Q9CT40_Q9CT40_MOUSE__chr14_-1_73294907_73294957_ENSMUST00000164624	|generic|tr_Q9CT40_Q9CT40_MOUSE__chr14_-1_73294907_73294957_ENSMUST00000164624_REVERSED	|generic|tr_Q9CT40_Q9CT40_MOUSE__chr14_-1_73294907_73294957_ENSMUST00000164624_REVERSED	|generic|tr_O08551_O08551_MOUSE__chr5_-1_23548451_23548549_ENSMUST00000196388	|generic|tr_O08551_O08551_MOUSE__chr5_-1_23548451_23548549_ENSMUST00000196388	|generic|tr_O08551_O08551_MOUSE__chr5_-1_23548451_23548549_ENSMUST00000196388	|generic|tr_O08551_O08551_MOUSE__chr5_-1_23548451_23548549_ENSMUST00000196388	|generic|tr_O08551_O08551_MOUSE__chr5_-1_23548451_23548549_ENSMUST00000196388_REVERSED	|generic|tr_O08551_O08551_MOUSE__chr5_-1_23548451_23548549_ENSMUST00000196388_REVERSED	|generic|tr_O08551_O08551_MOUSE__chr5_-1_23548451_23548549_ENSMUST00000196388_REVERSED	|generic|tr_O08551_O08551_MOUSE__chr5_-1_23548451_23548549_ENSMUST00000196388_REVERSED	|generic|tr_E9Q5A7_E9Q5A7_MOUSE	|generic|tr_E9Q5A7_E9Q5A7_MOUSE	|generic|tr_E9Q5A7_E9Q5A7_MOUSE	|generic|tr_E9Q5A7_E9Q5A7_MOUSE	|generic|tr_E9Q5A7_E9Q5A7_MOUSE	|generic|tr_E9Q5A7_E9Q5A7_MOUSE	|generic|tr_E9Q5A7_E9Q5A7_MOUSE	|generic|tr_E9Q5A7_E9Q5A7_MOUSE	|generic|tr_E9Q5A7_E9Q5A7_MOUSE	|generic|tr_E9Q5A7_E9Q5A7_MOUSE	|generic|tr_E9Q5A7_E9Q5A7_MOUSE	|generic|tr_E9Q5A7_E9Q5A7_MOUSE	|generic|tr_E9Q5A7_E9Q5A7_MOUSE	|generic|tr_E9Q5A7_E9Q5A7_MOUSE	|generic|tr_E9Q5A7_E9Q5A7_MOUSE	|generic|tr_E9Q5A7_E9Q5A7_MOUSE	|generic|tr_E9Q5A7_E9Q5A7_MOUSE	|generic|tr_E9Q5A7_E9Q5A7_MOUSE	|generic|tr_E9Q5A7_E9Q5A7_MOUSE	|generic|tr_E9Q5A7_E9Q5A7_MOUSE	|generic|tr_E9Q5A7_E9Q5A7_MOUSE_REVERSED	|generic|tr_E9Q5A7_E9Q5A7_MOUSE_REVERSED	|generic|tr_E9Q5A7_E9Q5A7_MOUSE_REVERSED	|generic|tr_E9Q5A7_E9Q5A7_MOUSE_REVERSED	|generic|tr_E9Q5A7_E9Q5A7_MOUSE_REVERSED	|generic|tr_E9Q5A7_E9Q5A7_MOUSE_REVERSED	|generic|tr_E9Q5A7_E9Q5A7_MOUSE_REVERSED	|generic|tr_E9Q5A7_E9Q5A7_MOUSE_REVERSED	|generic|tr_E9Q5A7_E9Q5A7_MOUSE_REVERSED	|generic|tr_E9Q5A7_E9Q5A7_MOUSE_REVERSED	|generic|tr_E9Q5A7_E9Q5A7_MOUSE_REVERSED	|generic|tr_E9Q5A7_E9Q5A7_MOUSE_REVERSED	|generic|tr_E9Q5A7_E9Q5A7_MOUSE_REVERSED	|generic|tr_E9Q5A7_E9Q5A7_MOUSE_REVERSED	|generic|tr_E9Q5A7_E9Q5A7_MOUSE_REVERSED	|generic|tr_E9Q5A7_E9Q5A7_MOUSE_REVERSED	|generic|tr_E9Q5A7_E9Q5A7_MOUSE_REVERSED	|generic|tr_E9Q5A7_E9Q5A7_MOUSE_REVERSED	|generic|tr_E9Q5A7_E9Q5A7_MOUSE_REVERSED	|generic|tr_E9Q5A7_E9Q5A7_MOUSE_REVERSED	|generic|tr_A0A668KLS4_A0A668KLS4_MOUSE	|generic|tr_A0A668KLS4_A0A668KLS4_MOUSE	|generic|tr_A0A668KLS4_A0A668KLS4_MOUSE	|generic|tr_A0A668KLS4_A0A668KLS4_MOUSE	|generic|tr_A0A668KLS4_A0A668KLS4_MOUSE	|generic|tr_A0A668KLS4_A0A668KLS4_MOUSE	|generic|tr_A0A668KLS4_A0A668KLS4_MOUSE	|generic|tr_A0A668KLS4_A0A668KLS4_MOUSE	|generic|tr_A0A668KLS4_A0A668KLS4_MOUSE_REVERSED	|generic|tr_A0A668KLS4_A0A668KLS4_MOUSE_REVERSED	|generic|tr_A0A668KLS4_A0A668KLS4_MOUSE_REVERSED	|generic|tr_A0A668KLS4_A0A668KLS4_MOUSE_REVERSED	|generic|tr_A0A668KLS4_A0A668KLS4_MOUSE_REVERSED	|generic|tr_A0A668KLS4_A0A668KLS4_MOUSE_REVERSED	|generic|tr_A0A668KLS4_A0A668KLS4_MOUSE_REVERSED	|generic|tr_A0A668KLS4_A0A668KLS4_MOUSE_REVERSED	|generic|tr_E9QLA5_E9QLA5_MOUSE	|generic|tr_E9QLA5_E9QLA5_MOUSE	|generic|tr_E9QLA5_E9QLA5_MOUSE	|generic|tr_E9QLA5_E9QLA5_MOUSE	|generic|tr_E9QLA5_E9QLA5_MOUSE	|generic|tr_E9QLA5_E9QLA5_MOUSE_REVERSED	|generic|tr_E9QLA5_E9QLA5_MOUSE_REVERSED	|generic|tr_E9QLA5_E9QLA5_MOUSE_REVERSED	|generic|tr_E9QLA5_E9QLA5_MOUSE_REVERSED	|generic|tr_E9QLA5_E9QLA5_MOUSE_REVERSED	|generic|tr_A0A6B9EQU3_A0A6B9EQU3_MOUSE__chr14_-1_20523775_20523846_ENSMUST00000161332	|generic|tr_A0A6B9EQU3_A0A6B9EQU3_MOUSE__chr14_-1_20523775_20523846_ENSMUST00000161332	|generic|tr_A0A6B9EQU3_A0A6B9EQU3_MOUSE__chr14_-1_20523775_20523846_ENSMUST00000161332	|generic|tr_A0A6B9EQU3_A0A6B9EQU3_MOUSE__chr14_-1_20523775_20523846_ENSMUST00000161332_REVERSED	|generic|tr_A0A6B9EQU3_A0A6B9EQU3_MOUSE__chr14_-1_20523775_20523846_ENSMUST00000161332_REVERSED	|generic|tr_A0A6B9EQU3_A0A6B9EQU3_MOUSE__chr14_-1_20523775_20523846_ENSMUST00000161332_REVERSED	|generic|sp_Q91Y44_BRDT_MOUSE	|generic|sp_Q91Y44_BRDT_MOUSE	|generic|sp_Q91Y44_BRDT_MOUSE	|generic|sp_Q91Y44_BRDT_MOUSE	|generic|sp_Q91Y44_BRDT_MOUSE	|generic|sp_Q91Y44_BRDT_MOUSE	|generic|sp_Q91Y44_BRDT_MOUSE	|generic|sp_Q91Y44_BRDT_MOUSE	|generic|sp_Q91Y44_BRDT_MOUSE_REVERSED	|generic|sp_Q91Y44_BRDT_MOUSE_REVERSED	|generic|sp_Q91Y44_BRDT_MOUSE_REVERSED	|generic|sp_Q91Y44_BRDT_MOUSE_REVERSED	|generic|sp_Q91Y44_BRDT_MOUSE_REVERSED	|generic|sp_Q91Y44_BRDT_MOUSE_REVERSED	|generic|sp_Q91Y44_BRDT_MOUSE_REVERSED	|generic|sp_Q91Y44_BRDT_MOUSE_REVERSED	|generic|sp_A2APV2_FMNL2_MOUSE	|generic|sp_A2APV2_FMNL2_MOUSE	|generic|sp_A2APV2_FMNL2_MOUSE	|generic|sp_A2APV2_FMNL2_MOUSE	|generic|sp_A2APV2_FMNL2_MOUSE	|generic|sp_A2APV2_FMNL2_MOUSE	|generic|sp_A2APV2_FMNL2_MOUSE	|generic|sp_A2APV2_FMNL2_MOUSE	|generic|sp_A2APV2_FMNL2_MOUSE	|generic|sp_A2APV2_FMNL2_MOUSE	|generic|sp_A2APV2_FMNL2_MOUSE	|generic|sp_A2APV2_FMNL2_MOUSE_REVERSED	|generic|sp_A2APV2_FMNL2_MOUSE_REVERSED	|generic|sp_A2APV2_FMNL2_MOUSE_REVERSED	|generic|sp_A2APV2_FMNL2_MOUSE_REVERSED	|generic|sp_A2APV2_FMNL2_MOUSE_REVERSED	|generic|sp_A2APV2_FMNL2_MOUSE_REVERSED	|generic|sp_A2APV2_FMNL2_MOUSE_REVERSED	|generic|sp_A2APV2_FMNL2_MOUSE_REVERSED	|generic|sp_A2APV2_FMNL2_MOUSE_REVERSED	|generic|sp_A2APV2_FMNL2_MOUSE_REVERSED	|generic|sp_A2APV2_FMNL2_MOUSE_REVERSED	|generic|tr_Q5DTM7_Q5DTM7_MOUSE	|generic|tr_Q5DTM7_Q5DTM7_MOUSE	|generic|tr_Q5DTM7_Q5DTM7_MOUSE	|generic|tr_Q5DTM7_Q5DTM7_MOUSE	|generic|tr_Q5DTM7_Q5DTM7_MOUSE	|generic|tr_Q5DTM7_Q5DTM7_MOUSE	|generic|tr_Q5DTM7_Q5DTM7_MOUSE_REVERSED	|generic|tr_Q5DTM7_Q5DTM7_MOUSE_REVERSED	|generic|tr_Q5DTM7_Q5DTM7_MOUSE_REVERSED	|generic|tr_Q5DTM7_Q5DTM7_MOUSE_REVERSED	|generic|tr_Q5DTM7_Q5DTM7_MOUSE_REVERSED	|generic|tr_Q5DTM7_Q5DTM7_MOUSE_REVERSED	|generic|tr_B1AWP8_B1AWP8_MOUSE	|generic|tr_B1AWP8_B1AWP8_MOUSE	|generic|tr_B1AWP8_B1AWP8_MOUSE	|generic|tr_B1AWP8_B1AWP8_MOUSE	|generic|tr_B1AWP8_B1AWP8_MOUSE_REVERSED	|generic|tr_B1AWP8_B1AWP8_MOUSE_REVERSED	|generic|tr_B1AWP8_B1AWP8_MOUSE_REVERSED	|generic|tr_B1AWP8_B1AWP8_MOUSE_REVERSED	|generic|sp_Q9WUH7_SEM4G_MOUSE	|generic|sp_Q9WUH7_SEM4G_MOUSE	|generic|sp_Q9WUH7_SEM4G_MOUSE	|generic|sp_Q9WUH7_SEM4G_MOUSE_REVERSED	|generic|sp_Q9WUH7_SEM4G_MOUSE_REVERSED	|generic|sp_Q9WUH7_SEM4G_MOUSE_REVERSED	|generic|tr_A2ADE7_A2ADE7_MOUSE	|generic|tr_A2ADE7_A2ADE7_MOUSE	|generic|tr_A2ADE7_A2ADE7_MOUSE_REVERSED	|generic|tr_A2ADE7_A2ADE7_MOUSE_REVERSED	|generic|tr_A0A1X7SB71_A0A1X7SB71_MOUSE	|generic|tr_A0A1X7SB71_A0A1X7SB71_MOUSE_REVERSED	|generic|tr_B1ASP8_B1ASP8_MOUSE	|generic|tr_B1ASP8_B1ASP8_MOUSE	|generic|tr_B1ASP8_B1ASP8_MOUSE	|generic|tr_B1ASP8_B1ASP8_MOUSE	|generic|tr_B1ASP8_B1ASP8_MOUSE	|generic|tr_B1ASP8_B1ASP8_MOUSE_REVERSED	|generic|tr_B1ASP8_B1ASP8_MOUSE_REVERSED	|generic|tr_B1ASP8_B1ASP8_MOUSE_REVERSED	|generic|tr_B1ASP8_B1ASP8_MOUSE_REVERSED	|generic|tr_B1ASP8_B1ASP8_MOUSE_REVERSED	|generic|tr_E9Q9C3_E9Q9C3_MOUSE__chr17_1_13903897_13904007_ENSMUST00000133422	|generic|tr_E9Q9C3_E9Q9C3_MOUSE__chr17_1_13903897_13904007_ENSMUST00000133422_REVERSED	|generic|sp_Q61345_FOXD1_MOUSE	|generic|sp_Q61345_FOXD1_MOUSE	|generic|sp_Q61345_FOXD1_MOUSE	|generic|sp_Q61345_FOXD1_MOUSE	|generic|sp_Q61345_FOXD1_MOUSE	|generic|sp_Q61345_FOXD1_MOUSE_REVERSED	|generic|sp_Q61345_FOXD1_MOUSE_REVERSED	|generic|sp_Q61345_FOXD1_MOUSE_REVERSED	|generic|sp_Q61345_FOXD1_MOUSE_REVERSED	|generic|sp_Q61345_FOXD1_MOUSE_REVERSED	|generic|chr10_-1_33624159_33624233_ENSMUST00000019920	|generic|chr10_-1_33624159_33624233_ENSMUST00000019920	|generic|chr10_-1_33624159_33624233_ENSMUST00000019920_REVERSED	|generic|chr10_-1_33624159_33624233_ENSMUST00000019920_REVERSED	|generic|sp_Q9QYX7_PCLO_MOUSE__chr5_1_14775377_14775448_ENSMUST00000182426	|generic|sp_Q9QYX7_PCLO_MOUSE__chr5_1_14775377_14775448_ENSMUST00000182426	|generic|sp_Q9QYX7_PCLO_MOUSE__chr5_1_14775377_14775448_ENSMUST00000182426	|generic|sp_Q9QYX7_PCLO_MOUSE__chr5_1_14775377_14775448_ENSMUST00000182426	|generic|sp_Q9QYX7_PCLO_MOUSE__chr5_1_14775377_14775448_ENSMUST00000182426	|generic|sp_Q9QYX7_PCLO_MOUSE__chr5_1_14775377_14775448_ENSMUST00000182426	|generic|sp_Q9QYX7_PCLO_MOUSE__chr5_1_14775377_14775448_ENSMUST00000182426	|generic|sp_Q9QYX7_PCLO_MOUSE__chr5_1_14775377_14775448_ENSMUST00000182426	|generic|sp_Q9QYX7_PCLO_MOUSE__chr5_1_14775377_14775448_ENSMUST00000182426	|generic|sp_Q9QYX7_PCLO_MOUSE__chr5_1_14775377_14775448_ENSMUST00000182426	|generic|sp_Q9QYX7_PCLO_MOUSE__chr5_1_14775377_14775448_ENSMUST00000182426	|generic|sp_Q9QYX7_PCLO_MOUSE__chr5_1_14775377_14775448_ENSMUST00000182426	|generic|sp_Q9QYX7_PCLO_MOUSE__chr5_1_14775377_14775448_ENSMUST00000182426	|generic|sp_Q9QYX7_PCLO_MOUSE__chr5_1_14775377_14775448_ENSMUST00000182426	|generic|sp_Q9QYX7_PCLO_MOUSE__chr5_1_14775377_14775448_ENSMUST00000182426	|generic|sp_Q9QYX7_PCLO_MOUSE__chr5_1_14775377_14775448_ENSMUST00000182426_REVERSED	|generic|sp_Q9QYX7_PCLO_MOUSE__chr5_1_14775377_14775448_ENSMUST00000182426_REVERSED	|generic|sp_Q9QYX7_PCLO_MOUSE__chr5_1_14775377_14775448_ENSMUST00000182426_REVERSED	|generic|sp_Q9QYX7_PCLO_MOUSE__chr5_1_14775377_14775448_ENSMUST00000182426_REVERSED	|generic|sp_Q9QYX7_PCLO_MOUSE__chr5_1_14775377_14775448_ENSMUST00000182426_REVERSED	|generic|sp_Q9QYX7_PCLO_MOUSE__chr5_1_14775377_14775448_ENSMUST00000182426_REVERSED	|generic|sp_Q9QYX7_PCLO_MOUSE__chr5_1_14775377_14775448_ENSMUST00000182426_REVERSED	|generic|sp_Q9QYX7_PCLO_MOUSE__chr5_1_14775377_14775448_ENSMUST00000182426_REVERSED	|generic|sp_Q9QYX7_PCLO_MOUSE__chr5_1_14775377_14775448_ENSMUST00000182426_REVERSED	|generic|sp_Q9QYX7_PCLO_MOUSE__chr5_1_14775377_14775448_ENSMUST00000182426_REVERSED	|generic|sp_Q9QYX7_PCLO_MOUSE__chr5_1_14775377_14775448_ENSMUST00000182426_REVERSED	|generic|sp_Q9QYX7_PCLO_MOUSE__chr5_1_14775377_14775448_ENSMUST00000182426_REVERSED	|generic|sp_Q9QYX7_PCLO_MOUSE__chr5_1_14775377_14775448_ENSMUST00000182426_REVERSED	|generic|sp_Q9QYX7_PCLO_MOUSE__chr5_1_14775377_14775448_ENSMUST00000182426_REVERSED	|generic|sp_Q9QYX7_PCLO_MOUSE__chr5_1_14775377_14775448_ENSMUST00000182426_REVERSED	|generic|sp_Q9QYX7-2_PCLO_MOUSE__chr5_1_14793960_14794043_ENSMUST00000182426	|generic|sp_Q9QYX7-2_PCLO_MOUSE__chr5_1_14793960_14794043_ENSMUST00000182426	|generic|sp_Q9QYX7-2_PCLO_MOUSE__chr5_1_14793960_14794043_ENSMUST00000182426	|generic|sp_Q9QYX7-2_PCLO_MOUSE__chr5_1_14793960_14794043_ENSMUST00000182426	|generic|sp_Q9QYX7-2_PCLO_MOUSE__chr5_1_14793960_14794043_ENSMUST00000182426	|generic|sp_Q9QYX7-2_PCLO_MOUSE__chr5_1_14793960_14794043_ENSMUST00000182426	|generic|sp_Q9QYX7-2_PCLO_MOUSE__chr5_1_14793960_14794043_ENSMUST00000182426	|generic|sp_Q9QYX7-2_PCLO_MOUSE__chr5_1_14793960_14794043_ENSMUST00000182426	|generic|sp_Q9QYX7-2_PCLO_MOUSE__chr5_1_14793960_14794043_ENSMUST00000182426	|generic|sp_Q9QYX7-2_PCLO_MOUSE__chr5_1_14793960_14794043_ENSMUST00000182426	|generic|sp_Q9QYX7-2_PCLO_MOUSE__chr5_1_14793960_14794043_ENSMUST00000182426	|generic|sp_Q9QYX7-2_PCLO_MOUSE__chr5_1_14793960_14794043_ENSMUST00000182426	|generic|sp_Q9QYX7-2_PCLO_MOUSE__chr5_1_14793960_14794043_ENSMUST00000182426	|generic|sp_Q9QYX7-2_PCLO_MOUSE__chr5_1_14793960_14794043_ENSMUST00000182426	|generic|sp_Q9QYX7-2_PCLO_MOUSE__chr5_1_14793960_14794043_ENSMUST00000182426	|generic|sp_Q9QYX7-2_PCLO_MOUSE__chr5_1_14793960_14794043_ENSMUST00000182426_REVERSED	|generic|sp_Q9QYX7-2_PCLO_MOUSE__chr5_1_14793960_14794043_ENSMUST00000182426_REVERSED	|generic|sp_Q9QYX7-2_PCLO_MOUSE__chr5_1_14793960_14794043_ENSMUST00000182426_REVERSED	|generic|sp_Q9QYX7-2_PCLO_MOUSE__chr5_1_14793960_14794043_ENSMUST00000182426_REVERSED	|generic|sp_Q9QYX7-2_PCLO_MOUSE__chr5_1_14793960_14794043_ENSMUST00000182426_REVERSED	|generic|sp_Q9QYX7-2_PCLO_MOUSE__chr5_1_14793960_14794043_ENSMUST00000182426_REVERSED	|generic|sp_Q9QYX7-2_PCLO_MOUSE__chr5_1_14793960_14794043_ENSMUST00000182426_REVERSED	|generic|sp_Q9QYX7-2_PCLO_MOUSE__chr5_1_14793960_14794043_ENSMUST00000182426_REVERSED	|generic|sp_Q9QYX7-2_PCLO_MOUSE__chr5_1_14793960_14794043_ENSMUST00000182426_REVERSED	|generic|sp_Q9QYX7-2_PCLO_MOUSE__chr5_1_14793960_14794043_ENSMUST00000182426_REVERSED	|generic|sp_Q9QYX7-2_PCLO_MOUSE__chr5_1_14793960_14794043_ENSMUST00000182426_REVERSED	|generic|sp_Q9QYX7-2_PCLO_MOUSE__chr5_1_14793960_14794043_ENSMUST00000182426_REVERSED	|generic|sp_Q9QYX7-2_PCLO_MOUSE__chr5_1_14793960_14794043_ENSMUST00000182426_REVERSED	|generic|sp_Q9QYX7-2_PCLO_MOUSE__chr5_1_14793960_14794043_ENSMUST00000182426_REVERSED	|generic|sp_Q9QYX7-2_PCLO_MOUSE__chr5_1_14793960_14794043_ENSMUST00000182426_REVERSED	|generic|sp_Q9QXM1_JMY_MOUSE	|generic|sp_Q9QXM1_JMY_MOUSE	|generic|sp_Q9QXM1_JMY_MOUSE	|generic|sp_Q9QXM1_JMY_MOUSE	|generic|sp_Q9QXM1_JMY_MOUSE	|generic|sp_Q9QXM1_JMY_MOUSE	|generic|sp_Q9QXM1_JMY_MOUSE	|generic|sp_Q9QXM1_JMY_MOUSE_REVERSED	|generic|sp_Q9QXM1_JMY_MOUSE_REVERSED	|generic|sp_Q9QXM1_JMY_MOUSE_REVERSED	|generic|sp_Q9QXM1_JMY_MOUSE_REVERSED	|generic|sp_Q9QXM1_JMY_MOUSE_REVERSED	|generic|sp_Q9QXM1_JMY_MOUSE_REVERSED	|generic|sp_Q9QXM1_JMY_MOUSE_REVERSED	|generic|tr_Q3U6Y5_Q3U6Y5_MOUSE	|generic|tr_Q3U6Y5_Q3U6Y5_MOUSE	|generic|tr_Q3U6Y5_Q3U6Y5_MOUSE_REVERSED	|generic|tr_Q3U6Y5_Q3U6Y5_MOUSE_REVERSED	|generic|sp_Q0GNC1_INF2_MOUSE	|generic|sp_Q0GNC1_INF2_MOUSE	|generic|sp_Q0GNC1_INF2_MOUSE	|generic|sp_Q0GNC1_INF2_MOUSE	|generic|sp_Q0GNC1_INF2_MOUSE	|generic|sp_Q0GNC1_INF2_MOUSE	|generic|sp_Q0GNC1_INF2_MOUSE_REVERSED	|generic|sp_Q0GNC1_INF2_MOUSE_REVERSED	|generic|sp_Q0GNC1_INF2_MOUSE_REVERSED	|generic|sp_Q0GNC1_INF2_MOUSE_REVERSED	|generic|sp_Q0GNC1_INF2_MOUSE_REVERSED	|generic|sp_Q0GNC1_INF2_MOUSE_REVERSED	|generic|sp_Q9JIY2_HAKAI_MOUSE	|generic|sp_Q9JIY2_HAKAI_MOUSE_REVERSED	|generic|tr_Q80VV6_Q80VV6_MOUSE	|generic|tr_Q80VV6_Q80VV6_MOUSE	|generic|tr_Q80VV6_Q80VV6_MOUSE	|generic|tr_Q80VV6_Q80VV6_MOUSE	|generic|tr_Q80VV6_Q80VV6_MOUSE_REVERSED	|generic|tr_Q80VV6_Q80VV6_MOUSE_REVERSED	|generic|tr_Q80VV6_Q80VV6_MOUSE_REVERSED	|generic|tr_Q80VV6_Q80VV6_MOUSE_REVERSED	|generic|sp_Q3ULZ2_FHDC1_MOUSE	|generic|sp_Q3ULZ2_FHDC1_MOUSE	|generic|sp_Q3ULZ2_FHDC1_MOUSE	|generic|sp_Q3ULZ2_FHDC1_MOUSE	|generic|sp_Q3ULZ2_FHDC1_MOUSE	|generic|sp_Q3ULZ2_FHDC1_MOUSE_REVERSED	|generic|sp_Q3ULZ2_FHDC1_MOUSE_REVERSED	|generic|sp_Q3ULZ2_FHDC1_MOUSE_REVERSED	|generic|sp_Q3ULZ2_FHDC1_MOUSE_REVERSED	|generic|sp_Q3ULZ2_FHDC1_MOUSE_REVERSED	|generic|sp_Q8BHE0_PRR11_MOUSE	|generic|sp_Q8BHE0_PRR11_MOUSE	|generic|sp_Q8BHE0_PRR11_MOUSE_REVERSED	|generic|sp_Q8BHE0_PRR11_MOUSE_REVERSED	|generic|tr_A0A5F8MPX1_A0A5F8MPX1_MOUSE	|generic|tr_A0A5F8MPX1_A0A5F8MPX1_MOUSE	|generic|tr_A0A5F8MPX1_A0A5F8MPX1_MOUSE	|generic|tr_A0A5F8MPX1_A0A5F8MPX1_MOUSE	|generic|tr_A0A5F8MPX1_A0A5F8MPX1_MOUSE_REVERSED	|generic|tr_A0A5F8MPX1_A0A5F8MPX1_MOUSE_REVERSED	|generic|tr_A0A5F8MPX1_A0A5F8MPX1_MOUSE_REVERSED	|generic|tr_A0A5F8MPX1_A0A5F8MPX1_MOUSE_REVERSED	|generic|tr_A2ADE6_A2ADE6_MOUSE	|generic|tr_A2ADE6_A2ADE6_MOUSE	|generic|tr_A2ADE6_A2ADE6_MOUSE_REVERSED	|generic|tr_A2ADE6_A2ADE6_MOUSE_REVERSED	|generic|sp_Q0GNC1-3_INF2_MOUSE	|generic|sp_Q0GNC1-3_INF2_MOUSE	|generic|sp_Q0GNC1-3_INF2_MOUSE	|generic|sp_Q0GNC1-3_INF2_MOUSE	|generic|sp_Q0GNC1-3_INF2_MOUSE	|generic|sp_Q0GNC1-3_INF2_MOUSE	|generic|sp_Q0GNC1-3_INF2_MOUSE_REVERSED	|generic|sp_Q0GNC1-3_INF2_MOUSE_REVERSED	|generic|sp_Q0GNC1-3_INF2_MOUSE_REVERSED	|generic|sp_Q0GNC1-3_INF2_MOUSE_REVERSED	|generic|sp_Q0GNC1-3_INF2_MOUSE_REVERSED	|generic|sp_Q0GNC1-3_INF2_MOUSE_REVERSED	|generic|sp_Q9JIY2-2_HAKAI_MOUSE	|generic|sp_Q9JIY2-2_HAKAI_MOUSE_REVERSED	|generic|tr_F8WIK2_F8WIK2_MOUSE__chr13_-1_116922566_116922616_ENSMUST00000226107	|generic|tr_F8WIK2_F8WIK2_MOUSE__chr13_-1_116922566_116922616_ENSMUST00000226107	|generic|tr_F8WIK2_F8WIK2_MOUSE__chr13_-1_116922566_116922616_ENSMUST00000226107	|generic|tr_F8WIK2_F8WIK2_MOUSE__chr13_-1_116922566_116922616_ENSMUST00000226107	|generic|tr_F8WIK2_F8WIK2_MOUSE__chr13_-1_116922566_116922616_ENSMUST00000226107	|generic|tr_F8WIK2_F8WIK2_MOUSE__chr13_-1_116922566_116922616_ENSMUST00000226107_REVERSED	|generic|tr_F8WIK2_F8WIK2_MOUSE__chr13_-1_116922566_116922616_ENSMUST00000226107_REVERSED	|generic|tr_F8WIK2_F8WIK2_MOUSE__chr13_-1_116922566_116922616_ENSMUST00000226107_REVERSED	|generic|tr_F8WIK2_F8WIK2_MOUSE__chr13_-1_116922566_116922616_ENSMUST00000226107_REVERSED	|generic|tr_F8WIK2_F8WIK2_MOUSE__chr13_-1_116922566_116922616_ENSMUST00000226107_REVERSED	|generic|chr16_-1_67620706_67620882_ENSMUST00000114292	|generic|chr16_-1_67620706_67620882_ENSMUST00000114292	|generic|chr16_-1_67620706_67620882_ENSMUST00000114292	|generic|chr16_-1_67620706_67620882_ENSMUST00000114292	|generic|chr16_-1_67620706_67620882_ENSMUST00000114292_REVERSED	|generic|chr16_-1_67620706_67620882_ENSMUST00000114292_REVERSED	|generic|chr16_-1_67620706_67620882_ENSMUST00000114292_REVERSED	|generic|chr16_-1_67620706_67620882_ENSMUST00000114292_REVERSED	|generic|tr_F8VPR2_F8VPR2_MOUSE	|generic|tr_F8VPR2_F8VPR2_MOUSE	|generic|tr_F8VPR2_F8VPR2_MOUSE	|generic|tr_F8VPR2_F8VPR2_MOUSE	|generic|tr_F8VPR2_F8VPR2_MOUSE	|generic|tr_F8VPR2_F8VPR2_MOUSE	|generic|tr_F8VPR2_F8VPR2_MOUSE	|generic|tr_F8VPR2_F8VPR2_MOUSE	|generic|tr_F8VPR2_F8VPR2_MOUSE	|generic|tr_F8VPR2_F8VPR2_MOUSE	|generic|tr_F8VPR2_F8VPR2_MOUSE	|generic|tr_F8VPR2_F8VPR2_MOUSE_REVERSED	|generic|tr_F8VPR2_F8VPR2_MOUSE_REVERSED	|generic|tr_F8VPR2_F8VPR2_MOUSE_REVERSED	|generic|tr_F8VPR2_F8VPR2_MOUSE_REVERSED	|generic|tr_F8VPR2_F8VPR2_MOUSE_REVERSED	|generic|tr_F8VPR2_F8VPR2_MOUSE_REVERSED	|generic|tr_F8VPR2_F8VPR2_MOUSE_REVERSED	|generic|tr_F8VPR2_F8VPR2_MOUSE_REVERSED	|generic|tr_F8VPR2_F8VPR2_MOUSE_REVERSED	|generic|tr_F8VPR2_F8VPR2_MOUSE_REVERSED	|generic|tr_F8VPR2_F8VPR2_MOUSE_REVERSED	|generic|tr_Q3USW1_Q3USW1_MOUSE	|generic|tr_Q3USW1_Q3USW1_MOUSE	|generic|tr_Q3USW1_Q3USW1_MOUSE	|generic|tr_Q3USW1_Q3USW1_MOUSE_REVERSED	|generic|tr_Q3USW1_Q3USW1_MOUSE_REVERSED	|generic|tr_Q3USW1_Q3USW1_MOUSE_REVERSED	|generic|sp_Q9JHX2_SP5_MOUSE	|generic|sp_Q9JHX2_SP5_MOUSE	|generic|sp_Q9JHX2_SP5_MOUSE	|generic|sp_Q9JHX2_SP5_MOUSE_REVERSED	|generic|sp_Q9JHX2_SP5_MOUSE_REVERSED	|generic|sp_Q9JHX2_SP5_MOUSE_REVERSED	|generic|sp_P48453_PP2BB_MOUSE__chr14_-1_20523775_20523846_ENSMUST00000161332	|generic|sp_P48453_PP2BB_MOUSE__chr14_-1_20523775_20523846_ENSMUST00000161332	|generic|sp_P48453_PP2BB_MOUSE__chr14_-1_20523775_20523846_ENSMUST00000161332	|generic|sp_P48453_PP2BB_MOUSE__chr14_-1_20523775_20523846_ENSMUST00000161332_REVERSED	|generic|sp_P48453_PP2BB_MOUSE__chr14_-1_20523775_20523846_ENSMUST00000161332_REVERSED	|generic|sp_P48453_PP2BB_MOUSE__chr14_-1_20523775_20523846_ENSMUST00000161332_REVERSED	|generic|sp_P48453-2_PP2BB_MOUSE__chr14_-1_20523775_20523846_ENSMUST00000161332	|generic|sp_P48453-2_PP2BB_MOUSE__chr14_-1_20523775_20523846_ENSMUST00000161332	|generic|sp_P48453-2_PP2BB_MOUSE__chr14_-1_20523775_20523846_ENSMUST00000161332	|generic|sp_P48453-2_PP2BB_MOUSE__chr14_-1_20523775_20523846_ENSMUST00000161332_REVERSED	|generic|sp_P48453-2_PP2BB_MOUSE__chr14_-1_20523775_20523846_ENSMUST00000161332_REVERSED	|generic|sp_P48453-2_PP2BB_MOUSE__chr14_-1_20523775_20523846_ENSMUST00000161332_REVERSED	|generic|tr_O35315_O35315_MOUSE	|generic|tr_O35315_O35315_MOUSE	|generic|tr_O35315_O35315_MOUSE	|generic|tr_O35315_O35315_MOUSE	|generic|tr_O35315_O35315_MOUSE	|generic|tr_O35315_O35315_MOUSE_REVERSED	|generic|tr_O35315_O35315_MOUSE_REVERSED	|generic|tr_O35315_O35315_MOUSE_REVERSED	|generic|tr_O35315_O35315_MOUSE_REVERSED	|generic|tr_O35315_O35315_MOUSE_REVERSED	|generic|tr_Q80XD0_Q80XD0_MOUSE	|generic|tr_Q80XD0_Q80XD0_MOUSE_REVERSED	|generic|tr_A0A5F8MPB9_A0A5F8MPB9_MOUSE	|generic|tr_A0A5F8MPB9_A0A5F8MPB9_MOUSE_REVERSED	|generic|tr_Q3TDL4_Q3TDL4_MOUSE__chr17_1_35140290_35140493_ENSMUST00000173351	|generic|tr_Q3TDL4_Q3TDL4_MOUSE__chr17_1_35140290_35140493_ENSMUST00000173351	|generic|tr_Q3TDL4_Q3TDL4_MOUSE__chr17_1_35140290_35140493_ENSMUST00000173351	|generic|tr_Q3TDL4_Q3TDL4_MOUSE__chr17_1_35140290_35140493_ENSMUST00000173351	|generic|tr_Q3TDL4_Q3TDL4_MOUSE__chr17_1_35140290_35140493_ENSMUST00000173351	|generic|tr_Q3TDL4_Q3TDL4_MOUSE__chr17_1_35140290_35140493_ENSMUST00000173351_REVERSED	|generic|tr_Q3TDL4_Q3TDL4_MOUSE__chr17_1_35140290_35140493_ENSMUST00000173351_REVERSED	|generic|tr_Q3TDL4_Q3TDL4_MOUSE__chr17_1_35140290_35140493_ENSMUST00000173351_REVERSED	|generic|tr_Q3TDL4_Q3TDL4_MOUSE__chr17_1_35140290_35140493_ENSMUST00000173351_REVERSED	|generic|tr_Q3TDL4_Q3TDL4_MOUSE__chr17_1_35140290_35140493_ENSMUST00000173351_REVERSED	|generic|tr_F6U5V1_F6U5V1_MOUSE__chr3_1_40970561_40970620_ENSMUST00000193795	|generic|tr_F6U5V1_F6U5V1_MOUSE__chr3_1_40970561_40970620_ENSMUST00000193795	|generic|tr_F6U5V1_F6U5V1_MOUSE__chr3_1_40970561_40970620_ENSMUST00000193795	|generic|tr_F6U5V1_F6U5V1_MOUSE__chr3_1_40970561_40970620_ENSMUST00000193795	|generic|tr_F6U5V1_F6U5V1_MOUSE__chr3_1_40970561_40970620_ENSMUST00000193795	|generic|tr_F6U5V1_F6U5V1_MOUSE__chr3_1_40970561_40970620_ENSMUST00000193795	|generic|tr_F6U5V1_F6U5V1_MOUSE__chr3_1_40970561_40970620_ENSMUST00000193795_REVERSED	|generic|tr_F6U5V1_F6U5V1_MOUSE__chr3_1_40970561_40970620_ENSMUST00000193795_REVERSED	|generic|tr_F6U5V1_F6U5V1_MOUSE__chr3_1_40970561_40970620_ENSMUST00000193795_REVERSED	|generic|tr_F6U5V1_F6U5V1_MOUSE__chr3_1_40970561_40970620_ENSMUST00000193795_REVERSED	|generic|tr_F6U5V1_F6U5V1_MOUSE__chr3_1_40970561_40970620_ENSMUST00000193795_REVERSED	|generic|tr_F6U5V1_F6U5V1_MOUSE__chr3_1_40970561_40970620_ENSMUST00000193795_REVERSED	|generic|tr_Q05BD7_Q05BD7_MOUSE	|generic|tr_Q05BD7_Q05BD7_MOUSE	|generic|tr_Q05BD7_Q05BD7_MOUSE	|generic|tr_Q05BD7_Q05BD7_MOUSE_REVERSED	|generic|tr_Q05BD7_Q05BD7_MOUSE_REVERSED	|generic|tr_Q05BD7_Q05BD7_MOUSE_REVERSED	|generic|tr_A2AB60_A2AB60_MOUSE__chr11_1_103194683_103194832_ENSMUST00000021322	|generic|tr_A2AB60_A2AB60_MOUSE__chr11_1_103194683_103194832_ENSMUST00000021322	|generic|tr_A2AB60_A2AB60_MOUSE__chr11_1_103194683_103194832_ENSMUST00000021322	|generic|tr_A2AB60_A2AB60_MOUSE__chr11_1_103194683_103194832_ENSMUST00000021322	|generic|tr_A2AB60_A2AB60_MOUSE__chr11_1_103194683_103194832_ENSMUST00000021322	|generic|tr_A2AB60_A2AB60_MOUSE__chr11_1_103194683_103194832_ENSMUST00000021322	|generic|tr_A2AB60_A2AB60_MOUSE__chr11_1_103194683_103194832_ENSMUST00000021322_REVERSED	|generic|tr_A2AB60_A2AB60_MOUSE__chr11_1_103194683_103194832_ENSMUST00000021322_REVERSED	|generic|tr_A2AB60_A2AB60_MOUSE__chr11_1_103194683_103194832_ENSMUST00000021322_REVERSED	|generic|tr_A2AB60_A2AB60_MOUSE__chr11_1_103194683_103194832_ENSMUST00000021322_REVERSED	|generic|tr_A2AB60_A2AB60_MOUSE__chr11_1_103194683_103194832_ENSMUST00000021322_REVERSED	|generic|tr_A2AB60_A2AB60_MOUSE__chr11_1_103194683_103194832_ENSMUST00000021322_REVERSED	|generic|tr_A0A1B0GSG3_A0A1B0GSG3_MOUSE	|generic|tr_A0A1B0GSG3_A0A1B0GSG3_MOUSE	|generic|tr_A0A1B0GSG3_A0A1B0GSG3_MOUSE	|generic|tr_A0A1B0GSG3_A0A1B0GSG3_MOUSE	|generic|tr_A0A1B0GSG3_A0A1B0GSG3_MOUSE_REVERSED	|generic|tr_A0A1B0GSG3_A0A1B0GSG3_MOUSE_REVERSED	|generic|tr_A0A1B0GSG3_A0A1B0GSG3_MOUSE_REVERSED	|generic|tr_A0A1B0GSG3_A0A1B0GSG3_MOUSE_REVERSED	|generic|tr_G5E8U2_G5E8U2_MOUSE__chr8_1_79120488_79120544_ENSMUST00000145827	|generic|tr_G5E8U2_G5E8U2_MOUSE__chr8_1_79120488_79120544_ENSMUST00000145827_REVERSED	|generic|tr_D3Z7G4_D3Z7G4_MOUSE	|generic|tr_D3Z7G4_D3Z7G4_MOUSE	|generic|tr_D3Z7G4_D3Z7G4_MOUSE_REVERSED	|generic|tr_D3Z7G4_D3Z7G4_MOUSE_REVERSED	|generic|tr_Q3TQ54_Q3TQ54_MOUSE__chr11_-1_76808827_76808859_ENSMUST00000021201	|generic|tr_Q3TQ54_Q3TQ54_MOUSE__chr11_-1_76808827_76808859_ENSMUST00000021201_REVERSED	|generic|sp_A2A9I7_DMRTB_MOUSE	|generic|sp_A2A9I7_DMRTB_MOUSE	|generic|sp_A2A9I7_DMRTB_MOUSE	|generic|sp_A2A9I7_DMRTB_MOUSE	|generic|sp_A2A9I7_DMRTB_MOUSE	|generic|sp_A2A9I7_DMRTB_MOUSE_REVERSED	|generic|sp_A2A9I7_DMRTB_MOUSE_REVERSED	|generic|sp_A2A9I7_DMRTB_MOUSE_REVERSED	|generic|sp_A2A9I7_DMRTB_MOUSE_REVERSED	|generic|sp_A2A9I7_DMRTB_MOUSE_REVERSED	|generic|tr_D3YTR7_D3YTR7_MOUSE	|generic|tr_D3YTR7_D3YTR7_MOUSE	|generic|tr_D3YTR7_D3YTR7_MOUSE	|generic|tr_D3YTR7_D3YTR7_MOUSE_REVERSED	|generic|tr_D3YTR7_D3YTR7_MOUSE_REVERSED	|generic|tr_D3YTR7_D3YTR7_MOUSE_REVERSED	|generic|tr_Q9CUH8_Q9CUH8_MOUSE	|generic|tr_Q9CUH8_Q9CUH8_MOUSE	|generic|tr_Q9CUH8_Q9CUH8_MOUSE_REVERSED	|generic|tr_Q9CUH8_Q9CUH8_MOUSE_REVERSED	|generic|sp_Q8CFT2_SET1B_MOUSE__chr5_1_123144210_123144356_ENSMUST00000100731	|generic|sp_Q8CFT2_SET1B_MOUSE__chr5_1_123144210_123144356_ENSMUST00000100731	|generic|sp_Q8CFT2_SET1B_MOUSE__chr5_1_123144210_123144356_ENSMUST00000100731	|generic|sp_Q8CFT2_SET1B_MOUSE__chr5_1_123144210_123144356_ENSMUST00000100731	|generic|sp_Q8CFT2_SET1B_MOUSE__chr5_1_123144210_123144356_ENSMUST00000100731	|generic|sp_Q8CFT2_SET1B_MOUSE__chr5_1_123144210_123144356_ENSMUST00000100731	|generic|sp_Q8CFT2_SET1B_MOUSE__chr5_1_123144210_123144356_ENSMUST00000100731_REVERSED	|generic|sp_Q8CFT2_SET1B_MOUSE__chr5_1_123144210_123144356_ENSMUST00000100731_REVERSED	|generic|sp_Q8CFT2_SET1B_MOUSE__chr5_1_123144210_123144356_ENSMUST00000100731_REVERSED	|generic|sp_Q8CFT2_SET1B_MOUSE__chr5_1_123144210_123144356_ENSMUST00000100731_REVERSED	|generic|sp_Q8CFT2_SET1B_MOUSE__chr5_1_123144210_123144356_ENSMUST00000100731_REVERSED	|generic|sp_Q8CFT2_SET1B_MOUSE__chr5_1_123144210_123144356_ENSMUST00000100731_REVERSED	|generic|sp_Q8CFT2-2_SET1B_MOUSE__chr5_1_123144210_123144356_ENSMUST00000100731	|generic|sp_Q8CFT2-2_SET1B_MOUSE__chr5_1_123144210_123144356_ENSMUST00000100731	|generic|sp_Q8CFT2-2_SET1B_MOUSE__chr5_1_123144210_123144356_ENSMUST00000100731	|generic|sp_Q8CFT2-2_SET1B_MOUSE__chr5_1_123144210_123144356_ENSMUST00000100731	|generic|sp_Q8CFT2-2_SET1B_MOUSE__chr5_1_123144210_123144356_ENSMUST00000100731	|generic|sp_Q8CFT2-2_SET1B_MOUSE__chr5_1_123144210_123144356_ENSMUST00000100731	|generic|sp_Q8CFT2-2_SET1B_MOUSE__chr5_1_123144210_123144356_ENSMUST00000100731_REVERSED	|generic|sp_Q8CFT2-2_SET1B_MOUSE__chr5_1_123144210_123144356_ENSMUST00000100731_REVERSED	|generic|sp_Q8CFT2-2_SET1B_MOUSE__chr5_1_123144210_123144356_ENSMUST00000100731_REVERSED	|generic|sp_Q8CFT2-2_SET1B_MOUSE__chr5_1_123144210_123144356_ENSMUST00000100731_REVERSED	|generic|sp_Q8CFT2-2_SET1B_MOUSE__chr5_1_123144210_123144356_ENSMUST00000100731_REVERSED	|generic|sp_Q8CFT2-2_SET1B_MOUSE__chr5_1_123144210_123144356_ENSMUST00000100731_REVERSED	|generic|sp_Q8CFH6_SIK2_MOUSE__chr9_-1_50896640_50896723_ENSMUST00000176491	|generic|sp_Q8CFH6_SIK2_MOUSE__chr9_-1_50896640_50896723_ENSMUST00000176491	|generic|sp_Q8CFH6_SIK2_MOUSE__chr9_-1_50896640_50896723_ENSMUST00000176491	|generic|sp_Q8CFH6_SIK2_MOUSE__chr9_-1_50896640_50896723_ENSMUST00000176491_REVERSED	|generic|sp_Q8CFH6_SIK2_MOUSE__chr9_-1_50896640_50896723_ENSMUST00000176491_REVERSED	|generic|sp_Q8CFH6_SIK2_MOUSE__chr9_-1_50896640_50896723_ENSMUST00000176491_REVERSED	|generic|tr_Q8BHP1_Q8BHP1_MOUSE	|generic|tr_Q8BHP1_Q8BHP1_MOUSE_REVERSED	|generic|sp_Q69Z61_PWP2A_MOUSE	|generic|sp_Q69Z61_PWP2A_MOUSE	|generic|sp_Q69Z61_PWP2A_MOUSE_REVERSED	|generic|sp_Q69Z61_PWP2A_MOUSE_REVERSED	|generic|sp_Q571B6_WHAMM_MOUSE	|generic|sp_Q571B6_WHAMM_MOUSE	|generic|sp_Q571B6_WHAMM_MOUSE	|generic|sp_Q571B6_WHAMM_MOUSE	|generic|sp_Q571B6_WHAMM_MOUSE_REVERSED	|generic|sp_Q571B6_WHAMM_MOUSE_REVERSED	|generic|sp_Q571B6_WHAMM_MOUSE_REVERSED	|generic|sp_Q571B6_WHAMM_MOUSE_REVERSED	|generic|tr_H3BKG1_H3BKG1_MOUSE__chr9_-1_50896640_50896723_ENSMUST00000176491	|generic|tr_H3BKG1_H3BKG1_MOUSE__chr9_-1_50896640_50896723_ENSMUST00000176491	|generic|tr_H3BKG1_H3BKG1_MOUSE__chr9_-1_50896640_50896723_ENSMUST00000176491	|generic|tr_H3BKG1_H3BKG1_MOUSE__chr9_-1_50896640_50896723_ENSMUST00000176491_REVERSED	|generic|tr_H3BKG1_H3BKG1_MOUSE__chr9_-1_50896640_50896723_ENSMUST00000176491_REVERSED	|generic|tr_H3BKG1_H3BKG1_MOUSE__chr9_-1_50896640_50896723_ENSMUST00000176491_REVERSED	|generic|tr_Q6W4W7_Q6W4W7_MOUSE__chrX_1_129957265_129957363_ENSMUST00000127577	|generic|tr_Q6W4W7_Q6W4W7_MOUSE__chrX_1_129957265_129957363_ENSMUST00000127577	|generic|tr_Q6W4W7_Q6W4W7_MOUSE__chrX_1_129957265_129957363_ENSMUST00000127577	|generic|tr_Q6W4W7_Q6W4W7_MOUSE__chrX_1_129957265_129957363_ENSMUST00000127577	|generic|tr_Q6W4W7_Q6W4W7_MOUSE__chrX_1_129957265_129957363_ENSMUST00000127577	|generic|tr_Q6W4W7_Q6W4W7_MOUSE__chrX_1_129957265_129957363_ENSMUST00000127577_REVERSED	|generic|tr_Q6W4W7_Q6W4W7_MOUSE__chrX_1_129957265_129957363_ENSMUST00000127577_REVERSED	|generic|tr_Q6W4W7_Q6W4W7_MOUSE__chrX_1_129957265_129957363_ENSMUST00000127577_REVERSED	|generic|tr_Q6W4W7_Q6W4W7_MOUSE__chrX_1_129957265_129957363_ENSMUST00000127577_REVERSED	|generic|tr_Q6W4W7_Q6W4W7_MOUSE__chrX_1_129957265_129957363_ENSMUST00000127577_REVERSED	|generic|sp_Q69Z61-2_PWP2A_MOUSE	|generic|sp_Q69Z61-2_PWP2A_MOUSE	|generic|sp_Q69Z61-2_PWP2A_MOUSE_REVERSED	|generic|sp_Q69Z61-2_PWP2A_MOUSE_REVERSED	|generic|sp_D3YZP9_CCDC6_MOUSE	|generic|sp_D3YZP9_CCDC6_MOUSE	|generic|sp_D3YZP9_CCDC6_MOUSE_REVERSED	|generic|sp_D3YZP9_CCDC6_MOUSE_REVERSED	|generic|tr_E9Q6P2_E9Q6P2_MOUSE__chr14_-1_20523775_20523846_ENSMUST00000161332	|generic|tr_E9Q6P2_E9Q6P2_MOUSE__chr14_-1_20523775_20523846_ENSMUST00000161332	|generic|tr_E9Q6P2_E9Q6P2_MOUSE__chr14_-1_20523775_20523846_ENSMUST00000161332	|generic|tr_E9Q6P2_E9Q6P2_MOUSE__chr14_-1_20523775_20523846_ENSMUST00000161332_REVERSED	|generic|tr_E9Q6P2_E9Q6P2_MOUSE__chr14_-1_20523775_20523846_ENSMUST00000161332_REVERSED	|generic|tr_E9Q6P2_E9Q6P2_MOUSE__chr14_-1_20523775_20523846_ENSMUST00000161332_REVERSED	|generic|tr_E9Q0A3_E9Q0A3_MOUSE__chr3_1_87730444_87730503_ENSMUST00000152006	|generic|tr_E9Q0A3_E9Q0A3_MOUSE__chr3_1_87730444_87730503_ENSMUST00000152006_REVERSED	|generic|sp_A2AN08_UBR4_MOUSE__chr4_1_139478963_139479064_ENSMUST00000145273	|generic|sp_A2AN08_UBR4_MOUSE__chr4_1_139478963_139479064_ENSMUST00000145273	|generic|sp_A2AN08_UBR4_MOUSE__chr4_1_139478963_139479064_ENSMUST00000145273_REVERSED	|generic|sp_A2AN08_UBR4_MOUSE__chr4_1_139478963_139479064_ENSMUST00000145273_REVERSED	|generic|sp_A2AN08-3_UBR4_MOUSE__chr4_1_139478963_139479064_ENSMUST00000145273	|generic|sp_A2AN08-3_UBR4_MOUSE__chr4_1_139478963_139479064_ENSMUST00000145273	|generic|sp_A2AN08-3_UBR4_MOUSE__chr4_1_139478963_139479064_ENSMUST00000145273_REVERSED	|generic|sp_A2AN08-3_UBR4_MOUSE__chr4_1_139478963_139479064_ENSMUST00000145273_REVERSED	|generic|tr_Q3TS74_Q3TS74_MOUSE	|generic|tr_Q3TS74_Q3TS74_MOUSE_REVERSED	|generic|sp_A2AN08-5_UBR4_MOUSE__chr4_1_139478963_139479064_ENSMUST00000145273	|generic|sp_A2AN08-5_UBR4_MOUSE__chr4_1_139478963_139479064_ENSMUST00000145273	|generic|sp_A2AN08-5_UBR4_MOUSE__chr4_1_139478963_139479064_ENSMUST00000145273_REVERSED	|generic|sp_A2AN08-5_UBR4_MOUSE__chr4_1_139478963_139479064_ENSMUST00000145273_REVERSED	|generic|tr_E9Q8K8_E9Q8K8_MOUSE	|generic|tr_E9Q8K8_E9Q8K8_MOUSE	|generic|tr_E9Q8K8_E9Q8K8_MOUSE	|generic|tr_E9Q8K8_E9Q8K8_MOUSE	|generic|tr_E9Q8K8_E9Q8K8_MOUSE	|generic|tr_E9Q8K8_E9Q8K8_MOUSE_REVERSED	|generic|tr_E9Q8K8_E9Q8K8_MOUSE_REVERSED	|generic|tr_E9Q8K8_E9Q8K8_MOUSE_REVERSED	|generic|tr_E9Q8K8_E9Q8K8_MOUSE_REVERSED	|generic|tr_E9Q8K8_E9Q8K8_MOUSE_REVERSED	|generic|sp_Q61329_ZFHX3_MOUSE__chr10_1_128278792_128278821_ENSMUST00000217852	|generic|sp_Q61329_ZFHX3_MOUSE__chr10_1_128278792_128278821_ENSMUST00000217852	|generic|sp_Q61329_ZFHX3_MOUSE__chr10_1_128278792_128278821_ENSMUST00000217852	|generic|sp_Q61329_ZFHX3_MOUSE__chr10_1_128278792_128278821_ENSMUST00000217852	|generic|sp_Q61329_ZFHX3_MOUSE__chr10_1_128278792_128278821_ENSMUST00000217852	|generic|sp_Q61329_ZFHX3_MOUSE__chr10_1_128278792_128278821_ENSMUST00000217852_REVERSED	|generic|sp_Q61329_ZFHX3_MOUSE__chr10_1_128278792_128278821_ENSMUST00000217852_REVERSED	|generic|sp_Q61329_ZFHX3_MOUSE__chr10_1_128278792_128278821_ENSMUST00000217852_REVERSED	|generic|sp_Q61329_ZFHX3_MOUSE__chr10_1_128278792_128278821_ENSMUST00000217852_REVERSED	|generic|sp_Q61329_ZFHX3_MOUSE__chr10_1_128278792_128278821_ENSMUST00000217852_REVERSED	|generic|tr_G3X8U7_G3X8U7_MOUSE__chr14_-1_20523775_20523846_ENSMUST00000161332	|generic|tr_G3X8U7_G3X8U7_MOUSE__chr14_-1_20523775_20523846_ENSMUST00000161332	|generic|tr_G3X8U7_G3X8U7_MOUSE__chr14_-1_20523775_20523846_ENSMUST00000161332	|generic|tr_G3X8U7_G3X8U7_MOUSE__chr14_-1_20523775_20523846_ENSMUST00000161332_REVERSED	|generic|tr_G3X8U7_G3X8U7_MOUSE__chr14_-1_20523775_20523846_ENSMUST00000161332_REVERSED	|generic|tr_G3X8U7_G3X8U7_MOUSE__chr14_-1_20523775_20523846_ENSMUST00000161332_REVERSED	|generic|tr_B9EHJ5_B9EHJ5_MOUSE	|generic|tr_B9EHJ5_B9EHJ5_MOUSE	|generic|tr_B9EHJ5_B9EHJ5_MOUSE	|generic|tr_B9EHJ5_B9EHJ5_MOUSE	|generic|tr_B9EHJ5_B9EHJ5_MOUSE	|generic|tr_B9EHJ5_B9EHJ5_MOUSE	|generic|tr_B9EHJ5_B9EHJ5_MOUSE	|generic|tr_B9EHJ5_B9EHJ5_MOUSE	|generic|tr_B9EHJ5_B9EHJ5_MOUSE	|generic|tr_B9EHJ5_B9EHJ5_MOUSE	|generic|tr_B9EHJ5_B9EHJ5_MOUSE	|generic|tr_B9EHJ5_B9EHJ5_MOUSE_REVERSED	|generic|tr_B9EHJ5_B9EHJ5_MOUSE_REVERSED	|generic|tr_B9EHJ5_B9EHJ5_MOUSE_REVERSED	|generic|tr_B9EHJ5_B9EHJ5_MOUSE_REVERSED	|generic|tr_B9EHJ5_B9EHJ5_MOUSE_REVERSED	|generic|tr_B9EHJ5_B9EHJ5_MOUSE_REVERSED	|generic|tr_B9EHJ5_B9EHJ5_MOUSE_REVERSED	|generic|tr_B9EHJ5_B9EHJ5_MOUSE_REVERSED	|generic|tr_B9EHJ5_B9EHJ5_MOUSE_REVERSED	|generic|tr_B9EHJ5_B9EHJ5_MOUSE_REVERSED	|generic|tr_B9EHJ5_B9EHJ5_MOUSE_REVERSED	|generic|tr_Q3U2H8_Q3U2H8_MOUSE__chr7_1_35120391_35120498_ENSMUST00000205391	|generic|tr_Q3U2H8_Q3U2H8_MOUSE__chr7_1_35120391_35120498_ENSMUST00000205391_REVERSED	|generic|sp_Q6ZPZ3_ZC3H4_MOUSE	|generic|sp_Q6ZPZ3_ZC3H4_MOUSE	|generic|sp_Q6ZPZ3_ZC3H4_MOUSE	|generic|sp_Q6ZPZ3_ZC3H4_MOUSE	|generic|sp_Q6ZPZ3_ZC3H4_MOUSE	|generic|sp_Q6ZPZ3_ZC3H4_MOUSE_REVERSED	|generic|sp_Q6ZPZ3_ZC3H4_MOUSE_REVERSED	|generic|sp_Q6ZPZ3_ZC3H4_MOUSE_REVERSED	|generic|sp_Q6ZPZ3_ZC3H4_MOUSE_REVERSED	|generic|sp_Q6ZPZ3_ZC3H4_MOUSE_REVERSED	|generic|chr2_1_163995153_163995326_ENSMUST00000018470	|generic|chr2_1_163995153_163995326_ENSMUST00000018470_REVERSED	|generic|sp_Q6ZPZ3-2_ZC3H4_MOUSE	|generic|sp_Q6ZPZ3-2_ZC3H4_MOUSE	|generic|sp_Q6ZPZ3-2_ZC3H4_MOUSE	|generic|sp_Q6ZPZ3-2_ZC3H4_MOUSE	|generic|sp_Q6ZPZ3-2_ZC3H4_MOUSE	|generic|sp_Q6ZPZ3-2_ZC3H4_MOUSE_REVERSED	|generic|sp_Q6ZPZ3-2_ZC3H4_MOUSE_REVERSED	|generic|sp_Q6ZPZ3-2_ZC3H4_MOUSE_REVERSED	|generic|sp_Q6ZPZ3-2_ZC3H4_MOUSE_REVERSED	|generic|sp_Q6ZPZ3-2_ZC3H4_MOUSE_REVERSED	|generic|tr_G3UYQ2_G3UYQ2_MOUSE__chr17_1_35147165_35147236_ENSMUST00000172882	|generic|tr_G3UYQ2_G3UYQ2_MOUSE__chr17_1_35147165_35147236_ENSMUST00000172882	|generic|tr_G3UYQ2_G3UYQ2_MOUSE__chr17_1_35147165_35147236_ENSMUST00000172882	|generic|tr_G3UYQ2_G3UYQ2_MOUSE__chr17_1_35147165_35147236_ENSMUST00000172882	|generic|tr_G3UYQ2_G3UYQ2_MOUSE__chr17_1_35147165_35147236_ENSMUST00000172882	|generic|tr_G3UYQ2_G3UYQ2_MOUSE__chr17_1_35147165_35147236_ENSMUST00000172882_REVERSED	|generic|tr_G3UYQ2_G3UYQ2_MOUSE__chr17_1_35147165_35147236_ENSMUST00000172882_REVERSED	|generic|tr_G3UYQ2_G3UYQ2_MOUSE__chr17_1_35147165_35147236_ENSMUST00000172882_REVERSED	|generic|tr_G3UYQ2_G3UYQ2_MOUSE__chr17_1_35147165_35147236_ENSMUST00000172882_REVERSED	|generic|tr_G3UYQ2_G3UYQ2_MOUSE__chr17_1_35147165_35147236_ENSMUST00000172882_REVERSED	|generic|chrX_-1_74037280_74085576_ENSMUST00000033770	|generic|chrX_-1_74037280_74085576_ENSMUST00000033770	|generic|chrX_-1_74037280_74085576_ENSMUST00000033770_REVERSED	|generic|sp_Q9QXS6_DREB_MOUSE__chr13_-1_55481535_55481678_ENSMUST00000135705	|generic|sp_Q9QXS6_DREB_MOUSE__chr13_-1_55481535_55481678_ENSMUST00000135705	|generic|sp_Q9QXS6_DREB_MOUSE__chr13_-1_55481535_55481678_ENSMUST00000135705	|generic|sp_Q9QXS6_DREB_MOUSE__chr13_-1_55481535_55481678_ENSMUST00000135705_REVERSED	|generic|sp_Q9QXS6_DREB_MOUSE__chr13_-1_55481535_55481678_ENSMUST00000135705_REVERSED	|generic|sp_Q9QXS6_DREB_MOUSE__chr13_-1_55481535_55481678_ENSMUST00000135705_REVERSED	|generic|sp_A2APV2-3_FMNL2_MOUSE__chr2_1_53131875_53131949_ENSMUST00000049483	|generic|sp_A2APV2-3_FMNL2_MOUSE__chr2_1_53131875_53131949_ENSMUST00000049483	|generic|sp_A2APV2-3_FMNL2_MOUSE__chr2_1_53131875_53131949_ENSMUST00000049483	|generic|sp_A2APV2-3_FMNL2_MOUSE__chr2_1_53131875_53131949_ENSMUST00000049483	|generic|sp_A2APV2-3_FMNL2_MOUSE__chr2_1_53131875_53131949_ENSMUST00000049483	|generic|sp_A2APV2-3_FMNL2_MOUSE__chr2_1_53131875_53131949_ENSMUST00000049483	|generic|sp_A2APV2-3_FMNL2_MOUSE__chr2_1_53131875_53131949_ENSMUST00000049483	|generic|sp_A2APV2-3_FMNL2_MOUSE__chr2_1_53131875_53131949_ENSMUST00000049483	|generic|sp_A2APV2-3_FMNL2_MOUSE__chr2_1_53131875_53131949_ENSMUST00000049483	|generic|sp_A2APV2-3_FMNL2_MOUSE__chr2_1_53131875_53131949_ENSMUST00000049483	|generic|sp_A2APV2-3_FMNL2_MOUSE__chr2_1_53131875_53131949_ENSMUST00000049483	|generic|sp_A2APV2-3_FMNL2_MOUSE__chr2_1_53131875_53131949_ENSMUST00000049483_REVERSED	|generic|sp_A2APV2-3_FMNL2_MOUSE__chr2_1_53131875_53131949_ENSMUST00000049483_REVERSED	|generic|sp_A2APV2-3_FMNL2_MOUSE__chr2_1_53131875_53131949_ENSMUST00000049483_REVERSED	|generic|sp_A2APV2-3_FMNL2_MOUSE__chr2_1_53131875_53131949_ENSMUST00000049483_REVERSED	|generic|sp_A2APV2-3_FMNL2_MOUSE__chr2_1_53131875_53131949_ENSMUST00000049483_REVERSED	|generic|sp_A2APV2-3_FMNL2_MOUSE__chr2_1_53131875_53131949_ENSMUST00000049483_REVERSED	|generic|sp_A2APV2-3_FMNL2_MOUSE__chr2_1_53131875_53131949_ENSMUST00000049483_REVERSED	|generic|sp_A2APV2-3_FMNL2_MOUSE__chr2_1_53131875_53131949_ENSMUST00000049483_REVERSED	|generic|sp_A2APV2-3_FMNL2_MOUSE__chr2_1_53131875_53131949_ENSMUST00000049483_REVERSED	|generic|sp_A2APV2-3_FMNL2_MOUSE__chr2_1_53131875_53131949_ENSMUST00000049483_REVERSED	|generic|sp_A2APV2-3_FMNL2_MOUSE__chr2_1_53131875_53131949_ENSMUST00000049483_REVERSED	|generic|tr_A2AUX3_A2AUX3_MOUSE__chr2_1_35661549_35661629_ENSMUST00000112981	|generic|tr_A2AUX3_A2AUX3_MOUSE__chr2_1_35661549_35661629_ENSMUST00000112981	|generic|tr_A2AUX3_A2AUX3_MOUSE__chr2_1_35661549_35661629_ENSMUST00000112981	|generic|tr_A2AUX3_A2AUX3_MOUSE__chr2_1_35661549_35661629_ENSMUST00000112981_REVERSED	|generic|tr_A2AUX3_A2AUX3_MOUSE__chr2_1_35661549_35661629_ENSMUST00000112981_REVERSED	|generic|tr_A2AUX3_A2AUX3_MOUSE__chr2_1_35661549_35661629_ENSMUST00000112981_REVERSED	|generic|tr_E9QAD8_E9QAD8_MOUSE__chrX_1_152223801_152223887_ENSMUST00000112604	|generic|tr_E9QAD8_E9QAD8_MOUSE__chrX_1_152223801_152223887_ENSMUST00000112604	|generic|tr_E9QAD8_E9QAD8_MOUSE__chrX_1_152223801_152223887_ENSMUST00000112604_REVERSED	|generic|tr_E9QAD8_E9QAD8_MOUSE__chrX_1_152223801_152223887_ENSMUST00000112604_REVERSED	|generic|tr_E9PUN1_E9PUN1_MOUSE__chr11_-1_76808827_76808859_ENSMUST00000021201	|generic|tr_E9PUN1_E9PUN1_MOUSE__chr11_-1_76808827_76808859_ENSMUST00000021201_REVERSED	|generic|tr_Q3V0Z3_Q3V0Z3_MOUSE	|generic|tr_Q3V0Z3_Q3V0Z3_MOUSE	|generic|tr_Q3V0Z3_Q3V0Z3_MOUSE	|generic|tr_Q3V0Z3_Q3V0Z3_MOUSE	|generic|tr_Q3V0Z3_Q3V0Z3_MOUSE	|generic|tr_Q3V0Z3_Q3V0Z3_MOUSE_REVERSED	|generic|tr_Q3V0Z3_Q3V0Z3_MOUSE_REVERSED	|generic|tr_Q3V0Z3_Q3V0Z3_MOUSE_REVERSED	|generic|tr_Q3V0Z3_Q3V0Z3_MOUSE_REVERSED	|generic|tr_Q3V0Z3_Q3V0Z3_MOUSE_REVERSED	|generic|sp_Q3UHZ5_LMOD2_MOUSE	|generic|sp_Q3UHZ5_LMOD2_MOUSE	|generic|sp_Q3UHZ5_LMOD2_MOUSE_REVERSED	|generic|sp_Q3UHZ5_LMOD2_MOUSE_REVERSED	|generic|sp_Q9D2F0_TM210_MOUSE	|generic|sp_Q9D2F0_TM210_MOUSE	|generic|sp_Q9D2F0_TM210_MOUSE	|generic|sp_Q9D2F0_TM210_MOUSE_REVERSED	|generic|sp_Q9D2F0_TM210_MOUSE_REVERSED	|generic|sp_Q9D2F0_TM210_MOUSE_REVERSED	|generic|sp_Q8R4U1_MYPOP_MOUSE	|generic|sp_Q8R4U1_MYPOP_MOUSE	|generic|sp_Q8R4U1_MYPOP_MOUSE	|generic|sp_Q8R4U1_MYPOP_MOUSE	|generic|sp_Q8R4U1_MYPOP_MOUSE	|generic|sp_Q8R4U1_MYPOP_MOUSE_REVERSED	|generic|sp_Q8R4U1_MYPOP_MOUSE_REVERSED	|generic|sp_Q8R4U1_MYPOP_MOUSE_REVERSED	|generic|sp_Q8R4U1_MYPOP_MOUSE_REVERSED	|generic|sp_Q8R4U1_MYPOP_MOUSE_REVERSED	|generic|tr_E9QMD3_E9QMD3_MOUSE__chr10_1_128278792_128278821_ENSMUST00000217852	|generic|tr_E9QMD3_E9QMD3_MOUSE__chr10_1_128278792_128278821_ENSMUST00000217852	|generic|tr_E9QMD3_E9QMD3_MOUSE__chr10_1_128278792_128278821_ENSMUST00000217852	|generic|tr_E9QMD3_E9QMD3_MOUSE__chr10_1_128278792_128278821_ENSMUST00000217852	|generic|tr_E9QMD3_E9QMD3_MOUSE__chr10_1_128278792_128278821_ENSMUST00000217852	|generic|tr_E9QMD3_E9QMD3_MOUSE__chr10_1_128278792_128278821_ENSMUST00000217852_REVERSED	|generic|tr_E9QMD3_E9QMD3_MOUSE__chr10_1_128278792_128278821_ENSMUST00000217852_REVERSED	|generic|tr_E9QMD3_E9QMD3_MOUSE__chr10_1_128278792_128278821_ENSMUST00000217852_REVERSED	|generic|tr_E9QMD3_E9QMD3_MOUSE__chr10_1_128278792_128278821_ENSMUST00000217852_REVERSED	|generic|tr_E9QMD3_E9QMD3_MOUSE__chr10_1_128278792_128278821_ENSMUST00000217852_REVERSED	|generic|sp_Q9EQM3_NKX24_MOUSE	|generic|sp_Q9EQM3_NKX24_MOUSE_REVERSED	|generic|tr_A2AQW2_A2AQW2_MOUSE	|generic|tr_A2AQW2_A2AQW2_MOUSE	|generic|tr_A2AQW2_A2AQW2_MOUSE	|generic|tr_A2AQW2_A2AQW2_MOUSE	|generic|tr_A2AQW2_A2AQW2_MOUSE	|generic|tr_A2AQW2_A2AQW2_MOUSE	|generic|tr_A2AQW2_A2AQW2_MOUSE	|generic|tr_A2AQW2_A2AQW2_MOUSE	|generic|tr_A2AQW2_A2AQW2_MOUSE	|generic|tr_A2AQW2_A2AQW2_MOUSE	|generic|tr_A2AQW2_A2AQW2_MOUSE	|generic|tr_A2AQW2_A2AQW2_MOUSE_REVERSED	|generic|tr_A2AQW2_A2AQW2_MOUSE_REVERSED	|generic|tr_A2AQW2_A2AQW2_MOUSE_REVERSED	|generic|tr_A2AQW2_A2AQW2_MOUSE_REVERSED	|generic|tr_A2AQW2_A2AQW2_MOUSE_REVERSED	|generic|tr_A2AQW2_A2AQW2_MOUSE_REVERSED	|generic|tr_A2AQW2_A2AQW2_MOUSE_REVERSED	|generic|tr_A2AQW2_A2AQW2_MOUSE_REVERSED	|generic|tr_A2AQW2_A2AQW2_MOUSE_REVERSED	|generic|tr_A2AQW2_A2AQW2_MOUSE_REVERSED	|generic|tr_A2AQW2_A2AQW2_MOUSE_REVERSED	|generic|sp_Q5NCY0_KDM6B_MOUSE__chr5_1_89156577_89156606_ENSMUST00000148750	|generic|sp_Q5NCY0_KDM6B_MOUSE__chr5_1_89156577_89156606_ENSMUST00000148750	|generic|sp_Q5NCY0_KDM6B_MOUSE__chr5_1_89156577_89156606_ENSMUST00000148750	|generic|sp_Q5NCY0_KDM6B_MOUSE__chr5_1_89156577_89156606_ENSMUST00000148750	|generic|sp_Q5NCY0_KDM6B_MOUSE__chr5_1_89156577_89156606_ENSMUST00000148750	|generic|sp_Q5NCY0_KDM6B_MOUSE__chr5_1_89156577_89156606_ENSMUST00000148750	|generic|sp_Q5NCY0_KDM6B_MOUSE__chr5_1_89156577_89156606_ENSMUST00000148750	|generic|sp_Q5NCY0_KDM6B_MOUSE__chr5_1_89156577_89156606_ENSMUST00000148750	|generic|sp_Q5NCY0_KDM6B_MOUSE__chr5_1_89156577_89156606_ENSMUST00000148750	|generic|sp_Q5NCY0_KDM6B_MOUSE__chr5_1_89156577_89156606_ENSMUST00000148750	|generic|sp_Q5NCY0_KDM6B_MOUSE__chr5_1_89156577_89156606_ENSMUST00000148750	|generic|sp_Q5NCY0_KDM6B_MOUSE__chr5_1_89156577_89156606_ENSMUST00000148750	|generic|sp_Q5NCY0_KDM6B_MOUSE__chr5_1_89156577_89156606_ENSMUST00000148750	|generic|sp_Q5NCY0_KDM6B_MOUSE__chr5_1_89156577_89156606_ENSMUST00000148750_REVERSED	|generic|sp_Q5NCY0_KDM6B_MOUSE__chr5_1_89156577_89156606_ENSMUST00000148750_REVERSED	|generic|sp_Q5NCY0_KDM6B_MOUSE__chr5_1_89156577_89156606_ENSMUST00000148750_REVERSED	|generic|sp_Q5NCY0_KDM6B_MOUSE__chr5_1_89156577_89156606_ENSMUST00000148750_REVERSED	|generic|sp_Q5NCY0_KDM6B_MOUSE__chr5_1_89156577_89156606_ENSMUST00000148750_REVERSED	|generic|sp_Q5NCY0_KDM6B_MOUSE__chr5_1_89156577_89156606_ENSMUST00000148750_REVERSED	|generic|sp_Q5NCY0_KDM6B_MOUSE__chr5_1_89156577_89156606_ENSMUST00000148750_REVERSED	|generic|sp_Q5NCY0_KDM6B_MOUSE__chr5_1_89156577_89156606_ENSMUST00000148750_REVERSED	|generic|sp_Q5NCY0_KDM6B_MOUSE__chr5_1_89156577_89156606_ENSMUST00000148750_REVERSED	|generic|sp_Q5NCY0_KDM6B_MOUSE__chr5_1_89156577_89156606_ENSMUST00000148750_REVERSED	|generic|sp_Q5NCY0_KDM6B_MOUSE__chr5_1_89156577_89156606_ENSMUST00000148750_REVERSED	|generic|sp_Q5NCY0_KDM6B_MOUSE__chr5_1_89156577_89156606_ENSMUST00000148750_REVERSED	|generic|sp_Q5NCY0_KDM6B_MOUSE__chr5_1_89156577_89156606_ENSMUST00000148750_REVERSED	|generic|sp_O88703_HCN2_MOUSE__chr7_1_30415650_30415679_ENSMUST00000207982	|generic|sp_O88703_HCN2_MOUSE__chr7_1_30415650_30415679_ENSMUST00000207982_REVERSED	|generic|tr_Q6PDJ2_Q6PDJ2_MOUSE__chr7_-1_45028478_45028621_ENSMUST00000210410	|generic|tr_Q6PDJ2_Q6PDJ2_MOUSE__chr7_-1_45028478_45028621_ENSMUST00000210410	|generic|tr_Q6PDJ2_Q6PDJ2_MOUSE__chr7_-1_45028478_45028621_ENSMUST00000210410	|generic|tr_Q6PDJ2_Q6PDJ2_MOUSE__chr7_-1_45028478_45028621_ENSMUST00000210410	|generic|tr_Q6PDJ2_Q6PDJ2_MOUSE__chr7_-1_45028478_45028621_ENSMUST00000210410	|generic|tr_Q6PDJ2_Q6PDJ2_MOUSE__chr7_-1_45028478_45028621_ENSMUST00000210410	|generic|tr_Q6PDJ2_Q6PDJ2_MOUSE__chr7_-1_45028478_45028621_ENSMUST00000210410	|generic|tr_Q6PDJ2_Q6PDJ2_MOUSE__chr7_-1_45028478_45028621_ENSMUST00000210410	|generic|tr_Q6PDJ2_Q6PDJ2_MOUSE__chr7_-1_45028478_45028621_ENSMUST00000210410	|generic|tr_Q6PDJ2_Q6PDJ2_MOUSE__chr7_-1_45028478_45028621_ENSMUST00000210410	|generic|tr_Q6PDJ2_Q6PDJ2_MOUSE__chr7_-1_45028478_45028621_ENSMUST00000210410	|generic|tr_Q6PDJ2_Q6PDJ2_MOUSE__chr7_-1_45028478_45028621_ENSMUST00000210410	|generic|tr_Q6PDJ2_Q6PDJ2_MOUSE__chr7_-1_45028478_45028621_ENSMUST00000210410	|generic|tr_Q6PDJ2_Q6PDJ2_MOUSE__chr7_-1_45028478_45028621_ENSMUST00000210410_REVERSED	|generic|tr_Q6PDJ2_Q6PDJ2_MOUSE__chr7_-1_45028478_45028621_ENSMUST00000210410_REVERSED	|generic|tr_Q6PDJ2_Q6PDJ2_MOUSE__chr7_-1_45028478_45028621_ENSMUST00000210410_REVERSED	|generic|tr_Q6PDJ2_Q6PDJ2_MOUSE__chr7_-1_45028478_45028621_ENSMUST00000210410_REVERSED	|generic|tr_Q6PDJ2_Q6PDJ2_MOUSE__chr7_-1_45028478_45028621_ENSMUST00000210410_REVERSED	|generic|tr_Q6PDJ2_Q6PDJ2_MOUSE__chr7_-1_45028478_45028621_ENSMUST00000210410_REVERSED	|generic|tr_Q6PDJ2_Q6PDJ2_MOUSE__chr7_-1_45028478_45028621_ENSMUST00000210410_REVERSED	|generic|tr_Q6PDJ2_Q6PDJ2_MOUSE__chr7_-1_45028478_45028621_ENSMUST00000210410_REVERSED	|generic|tr_Q6PDJ2_Q6PDJ2_MOUSE__chr7_-1_45028478_45028621_ENSMUST00000210410_REVERSED	|generic|tr_Q6PDJ2_Q6PDJ2_MOUSE__chr7_-1_45028478_45028621_ENSMUST00000210410_REVERSED	|generic|tr_Q6PDJ2_Q6PDJ2_MOUSE__chr7_-1_45028478_45028621_ENSMUST00000210410_REVERSED	|generic|tr_Q6PDJ2_Q6PDJ2_MOUSE__chr7_-1_45028478_45028621_ENSMUST00000210410_REVERSED	|generic|tr_Q6PDJ2_Q6PDJ2_MOUSE__chr7_-1_45028478_45028621_ENSMUST00000210410_REVERSED	|generic|sp_Q9DBD5_PELP1_MOUSE	|generic|sp_Q9DBD5_PELP1_MOUSE	|generic|sp_Q9DBD5_PELP1_MOUSE	|generic|sp_Q9DBD5_PELP1_MOUSE	|generic|sp_Q9DBD5_PELP1_MOUSE_REVERSED	|generic|sp_Q9DBD5_PELP1_MOUSE_REVERSED	|generic|sp_Q9DBD5_PELP1_MOUSE_REVERSED	|generic|sp_Q9DBD5_PELP1_MOUSE_REVERSED	|generic|sp_P23463_HXD8_MOUSE	|generic|sp_P23463_HXD8_MOUSE	|generic|sp_P23463_HXD8_MOUSE_REVERSED	|generic|sp_P23463_HXD8_MOUSE_REVERSED	|generic|tr_D3Z197_D3Z197_MOUSE	|generic|tr_D3Z197_D3Z197_MOUSE	|generic|tr_D3Z197_D3Z197_MOUSE	|generic|tr_D3Z197_D3Z197_MOUSE	|generic|tr_D3Z197_D3Z197_MOUSE_REVERSED	|generic|tr_D3Z197_D3Z197_MOUSE_REVERSED	|generic|tr_D3Z197_D3Z197_MOUSE_REVERSED	|generic|tr_D3Z197_D3Z197_MOUSE_REVERSED	|generic|sp_Q8VDD8_WASH1_MOUSE__chr17_1_66115990_66116106_ENSMUST00000233589	|generic|sp_Q8VDD8_WASH1_MOUSE__chr17_1_66115990_66116106_ENSMUST00000233589	|generic|sp_Q8VDD8_WASH1_MOUSE__chr17_1_66115990_66116106_ENSMUST00000233589	|generic|sp_Q8VDD8_WASH1_MOUSE__chr17_1_66115990_66116106_ENSMUST00000233589	|generic|sp_Q8VDD8_WASH1_MOUSE__chr17_1_66115990_66116106_ENSMUST00000233589	|generic|sp_Q8VDD8_WASH1_MOUSE__chr17_1_66115990_66116106_ENSMUST00000233589	|generic|sp_Q8VDD8_WASH1_MOUSE__chr17_1_66115990_66116106_ENSMUST00000233589_REVERSED	|generic|sp_Q8VDD8_WASH1_MOUSE__chr17_1_66115990_66116106_ENSMUST00000233589_REVERSED	|generic|sp_Q8VDD8_WASH1_MOUSE__chr17_1_66115990_66116106_ENSMUST00000233589_REVERSED	|generic|sp_Q8VDD8_WASH1_MOUSE__chr17_1_66115990_66116106_ENSMUST00000233589_REVERSED	|generic|sp_Q8VDD8_WASH1_MOUSE__chr17_1_66115990_66116106_ENSMUST00000233589_REVERSED	|generic|sp_Q8VDD8_WASH1_MOUSE__chr17_1_66115990_66116106_ENSMUST00000233589_REVERSED	|generic|tr_Q9ER76_Q9ER76_MOUSE	|generic|tr_Q9ER76_Q9ER76_MOUSE	|generic|tr_Q9ER76_Q9ER76_MOUSE_REVERSED	|generic|tr_Q9ER76_Q9ER76_MOUSE_REVERSED	|generic|tr_E9PZP2_E9PZP2_MOUSE	|generic|tr_E9PZP2_E9PZP2_MOUSE	|generic|tr_E9PZP2_E9PZP2_MOUSE	|generic|tr_E9PZP2_E9PZP2_MOUSE	|generic|tr_E9PZP2_E9PZP2_MOUSE_REVERSED	|generic|tr_E9PZP2_E9PZP2_MOUSE_REVERSED	|generic|tr_E9PZP2_E9PZP2_MOUSE_REVERSED	|generic|tr_E9PZP2_E9PZP2_MOUSE_REVERSED	|generic|tr_Q3UAI4_Q3UAI4_MOUSE__chr19_-1_5279466_5279567_ENSMUST00000237781	|generic|tr_Q3UAI4_Q3UAI4_MOUSE__chr19_-1_5279466_5279567_ENSMUST00000237781	|generic|tr_Q3UAI4_Q3UAI4_MOUSE__chr19_-1_5279466_5279567_ENSMUST00000237781	|generic|tr_Q3UAI4_Q3UAI4_MOUSE__chr19_-1_5279466_5279567_ENSMUST00000237781_REVERSED	|generic|tr_Q3UAI4_Q3UAI4_MOUSE__chr19_-1_5279466_5279567_ENSMUST00000237781_REVERSED	|generic|tr_Q3UAI4_Q3UAI4_MOUSE__chr19_-1_5279466_5279567_ENSMUST00000237781_REVERSED	|generic|tr_Q8BZD7_Q8BZD7_MOUSE	|generic|tr_Q8BZD7_Q8BZD7_MOUSE	|generic|tr_Q8BZD7_Q8BZD7_MOUSE	|generic|tr_Q8BZD7_Q8BZD7_MOUSE	|generic|tr_Q8BZD7_Q8BZD7_MOUSE_REVERSED	|generic|tr_Q8BZD7_Q8BZD7_MOUSE_REVERSED	|generic|tr_Q8BZD7_Q8BZD7_MOUSE_REVERSED	|generic|tr_Q8BZD7_Q8BZD7_MOUSE_REVERSED	|generic|sp_Q8VED8_MTFR2_MOUSE	|generic|sp_Q8VED8_MTFR2_MOUSE	|generic|sp_Q8VED8_MTFR2_MOUSE	|generic|sp_Q8VED8_MTFR2_MOUSE_REVERSED	|generic|sp_Q8VED8_MTFR2_MOUSE_REVERSED	|generic|sp_Q8VED8_MTFR2_MOUSE_REVERSED	|generic|tr_Q3UH70_Q3UH70_MOUSE__chr17_-1_32197752_32197781_ENSMUST00000230565	|generic|tr_Q3UH70_Q3UH70_MOUSE__chr17_-1_32197752_32197781_ENSMUST00000230565_REVERSED	|generic|chr8_-1_4311779_4324991_ENSMUST00000098950	|generic|chr8_-1_4311779_4324991_ENSMUST00000098950	|generic|chr8_-1_4311779_4324991_ENSMUST00000098950_REVERSED	|generic|tr_D3YVV7_D3YVV7_MOUSE__chr12_-1_46816878_46816943_ENSMUST00000218829	|generic|tr_D3YVV7_D3YVV7_MOUSE__chr12_-1_46816878_46816943_ENSMUST00000218829	|generic|tr_D3YVV7_D3YVV7_MOUSE__chr12_-1_46816878_46816943_ENSMUST00000218829	|generic|tr_D3YVV7_D3YVV7_MOUSE__chr12_-1_46816878_46816943_ENSMUST00000218829	|generic|tr_D3YVV7_D3YVV7_MOUSE__chr12_-1_46816878_46816943_ENSMUST00000218829_REVERSED	|generic|tr_D3YVV7_D3YVV7_MOUSE__chr12_-1_46816878_46816943_ENSMUST00000218829_REVERSED	|generic|tr_D3YVV7_D3YVV7_MOUSE__chr12_-1_46816878_46816943_ENSMUST00000218829_REVERSED	|generic|tr_D3YVV7_D3YVV7_MOUSE__chr12_-1_46816878_46816943_ENSMUST00000218829_REVERSED	|generic|tr_Q3TEK9_Q3TEK9_MOUSE__chr5_-1_23548451_23548549_ENSMUST00000196388	|generic|tr_Q3TEK9_Q3TEK9_MOUSE__chr5_-1_23548451_23548549_ENSMUST00000196388	|generic|tr_Q3TEK9_Q3TEK9_MOUSE__chr5_-1_23548451_23548549_ENSMUST00000196388	|generic|tr_Q3TEK9_Q3TEK9_MOUSE__chr5_-1_23548451_23548549_ENSMUST00000196388	|generic|tr_Q3TEK9_Q3TEK9_MOUSE__chr5_-1_23548451_23548549_ENSMUST00000196388_REVERSED	|generic|tr_Q3TEK9_Q3TEK9_MOUSE__chr5_-1_23548451_23548549_ENSMUST00000196388_REVERSED	|generic|tr_Q3TEK9_Q3TEK9_MOUSE__chr5_-1_23548451_23548549_ENSMUST00000196388_REVERSED	|generic|tr_Q3TEK9_Q3TEK9_MOUSE__chr5_-1_23548451_23548549_ENSMUST00000196388_REVERSED	|generic|tr_B2RQD1_B2RQD1_MOUSE	|generic|tr_B2RQD1_B2RQD1_MOUSE	|generic|tr_B2RQD1_B2RQD1_MOUSE_REVERSED	|generic|tr_B2RQD1_B2RQD1_MOUSE_REVERSED	|generic|tr_A2ASN1_A2ASN1_MOUSE	|generic|tr_A2ASN1_A2ASN1_MOUSE	|generic|tr_A2ASN1_A2ASN1_MOUSE_REVERSED	|generic|tr_A2ASN1_A2ASN1_MOUSE_REVERSED	|generic|tr_Q2TVT7_Q2TVT7_MOUSE	|generic|tr_Q2TVT7_Q2TVT7_MOUSE_REVERSED	|generic|tr_Q3TY82_Q3TY82_MOUSE__chr11_1_103194683_103194832_ENSMUST00000021322	|generic|tr_Q3TY82_Q3TY82_MOUSE__chr11_1_103194683_103194832_ENSMUST00000021322	|generic|tr_Q3TY82_Q3TY82_MOUSE__chr11_1_103194683_103194832_ENSMUST00000021322	|generic|tr_Q3TY82_Q3TY82_MOUSE__chr11_1_103194683_103194832_ENSMUST00000021322	|generic|tr_Q3TY82_Q3TY82_MOUSE__chr11_1_103194683_103194832_ENSMUST00000021322	|generic|tr_Q3TY82_Q3TY82_MOUSE__chr11_1_103194683_103194832_ENSMUST00000021322	|generic|tr_Q3TY82_Q3TY82_MOUSE__chr11_1_103194683_103194832_ENSMUST00000021322_REVERSED	|generic|tr_Q3TY82_Q3TY82_MOUSE__chr11_1_103194683_103194832_ENSMUST00000021322_REVERSED	|generic|tr_Q3TY82_Q3TY82_MOUSE__chr11_1_103194683_103194832_ENSMUST00000021322_REVERSED	|generic|tr_Q3TY82_Q3TY82_MOUSE__chr11_1_103194683_103194832_ENSMUST00000021322_REVERSED	|generic|tr_Q3TY82_Q3TY82_MOUSE__chr11_1_103194683_103194832_ENSMUST00000021322_REVERSED	|generic|tr_Q3TY82_Q3TY82_MOUSE__chr11_1_103194683_103194832_ENSMUST00000021322_REVERSED	|generic|sp_Q3UHC0_TNR6C_MOUSE__chr11_1_117738312_117738356_ENSMUST00000141115	|generic|sp_Q3UHC0_TNR6C_MOUSE__chr11_1_117738312_117738356_ENSMUST00000141115_REVERSED	|generic|sp_Q9CXK9_RBM33_MOUSE	|generic|sp_Q9CXK9_RBM33_MOUSE	|generic|sp_Q9CXK9_RBM33_MOUSE	|generic|sp_Q9CXK9_RBM33_MOUSE	|generic|sp_Q9CXK9_RBM33_MOUSE_REVERSED	|generic|sp_Q9CXK9_RBM33_MOUSE_REVERSED	|generic|sp_Q9CXK9_RBM33_MOUSE_REVERSED	|generic|sp_Q9CXK9_RBM33_MOUSE_REVERSED	|generic|tr_Q3TTD0_Q3TTD0_MOUSE	|generic|tr_Q3TTD0_Q3TTD0_MOUSE	|generic|tr_Q3TTD0_Q3TTD0_MOUSE	|generic|tr_Q3TTD0_Q3TTD0_MOUSE	|generic|tr_Q3TTD0_Q3TTD0_MOUSE	|generic|tr_Q3TTD0_Q3TTD0_MOUSE_REVERSED	|generic|tr_Q3TTD0_Q3TTD0_MOUSE_REVERSED	|generic|tr_Q3TTD0_Q3TTD0_MOUSE_REVERSED	|generic|tr_Q3TTD0_Q3TTD0_MOUSE_REVERSED	|generic|tr_Q3TTD0_Q3TTD0_MOUSE_REVERSED	|generic|tr_E9PYX7_E9PYX7_MOUSE__chr17_1_13896121_13896237_ENSMUST00000124188	|generic|tr_E9PYX7_E9PYX7_MOUSE__chr17_1_13896121_13896237_ENSMUST00000124188_REVERSED	|generic|sp_A2AQ25-5_SKT_MOUSE__chr2_1_20807971_20808039_ENSMUST00000156587	|generic|sp_A2AQ25-5_SKT_MOUSE__chr2_1_20807971_20808039_ENSMUST00000156587_REVERSED	|generic|sp_A2AQ25-6_SKT_MOUSE__chr2_1_20807971_20808039_ENSMUST00000156587	|generic|sp_A2AQ25-6_SKT_MOUSE__chr2_1_20807971_20808039_ENSMUST00000156587_REVERSED	|generic|sp_A2AQ25-9_SKT_MOUSE__chr2_1_20778026_20778205_ENSMUST00000146488	|generic|sp_A2AQ25-9_SKT_MOUSE__chr2_1_20778026_20778205_ENSMUST00000146488_REVERSED	|generic|sp_Q80Z10_ASTN2_MOUSE	|generic|sp_Q80Z10_ASTN2_MOUSE_REVERSED	|generic|tr_B1AYC9_B1AYC9_MOUSE	|generic|tr_B1AYC9_B1AYC9_MOUSE	|generic|tr_B1AYC9_B1AYC9_MOUSE	|generic|tr_B1AYC9_B1AYC9_MOUSE	|generic|tr_B1AYC9_B1AYC9_MOUSE_REVERSED	|generic|tr_B1AYC9_B1AYC9_MOUSE_REVERSED	|generic|tr_B1AYC9_B1AYC9_MOUSE_REVERSED	|generic|tr_B1AYC9_B1AYC9_MOUSE_REVERSED	|generic|sp_Q80Z10-2_ASTN2_MOUSE	|generic|sp_Q80Z10-2_ASTN2_MOUSE_REVERSED	|generic|tr_Q8CHD5_Q8CHD5_MOUSE__chr19_1_45518810_45518923_ENSMUST00000225662	|generic|tr_Q8CHD5_Q8CHD5_MOUSE__chr19_1_45518810_45518923_ENSMUST00000225662	|generic|tr_Q8CHD5_Q8CHD5_MOUSE__chr19_1_45518810_45518923_ENSMUST00000225662	|generic|tr_Q8CHD5_Q8CHD5_MOUSE__chr19_1_45518810_45518923_ENSMUST00000225662	|generic|tr_Q8CHD5_Q8CHD5_MOUSE__chr19_1_45518810_45518923_ENSMUST00000225662	|generic|tr_Q8CHD5_Q8CHD5_MOUSE__chr19_1_45518810_45518923_ENSMUST00000225662_REVERSED	|generic|tr_Q8CHD5_Q8CHD5_MOUSE__chr19_1_45518810_45518923_ENSMUST00000225662_REVERSED	|generic|tr_Q8CHD5_Q8CHD5_MOUSE__chr19_1_45518810_45518923_ENSMUST00000225662_REVERSED	|generic|tr_Q8CHD5_Q8CHD5_MOUSE__chr19_1_45518810_45518923_ENSMUST00000225662_REVERSED	|generic|tr_Q8CHD5_Q8CHD5_MOUSE__chr19_1_45518810_45518923_ENSMUST00000225662_REVERSED	|generic|sp_P10284_HXB4_MOUSE	|generic|sp_P10284_HXB4_MOUSE	|generic|sp_P10284_HXB4_MOUSE	|generic|sp_P10284_HXB4_MOUSE	|generic|sp_P10284_HXB4_MOUSE	|generic|sp_P10284_HXB4_MOUSE	|generic|sp_P10284_HXB4_MOUSE	|generic|sp_P10284_HXB4_MOUSE_REVERSED	|generic|sp_P10284_HXB4_MOUSE_REVERSED	|generic|sp_P10284_HXB4_MOUSE_REVERSED	|generic|sp_P10284_HXB4_MOUSE_REVERSED	|generic|sp_P10284_HXB4_MOUSE_REVERSED	|generic|sp_P10284_HXB4_MOUSE_REVERSED	|generic|sp_P10284_HXB4_MOUSE_REVERSED	|generic|sp_Q9QX96_SALL2_MOUSE__chr11_-1_99385419_99385448_ENSMUST00000103131	|generic|sp_Q9QX96_SALL2_MOUSE__chr11_-1_99385419_99385448_ENSMUST00000103131	|generic|sp_Q9QX96_SALL2_MOUSE__chr11_-1_99385419_99385448_ENSMUST00000103131	|generic|sp_Q9QX96_SALL2_MOUSE__chr11_-1_99385419_99385448_ENSMUST00000103131	|generic|sp_Q9QX96_SALL2_MOUSE__chr11_-1_99385419_99385448_ENSMUST00000103131_REVERSED	|generic|sp_Q9QX96_SALL2_MOUSE__chr11_-1_99385419_99385448_ENSMUST00000103131_REVERSED	|generic|sp_Q9QX96_SALL2_MOUSE__chr11_-1_99385419_99385448_ENSMUST00000103131_REVERSED	|generic|sp_Q9QX96_SALL2_MOUSE__chr11_-1_99385419_99385448_ENSMUST00000103131_REVERSED	|generic|tr_Q5PR81_Q5PR81_MOUSE	|generic|tr_Q5PR81_Q5PR81_MOUSE	|generic|tr_Q5PR81_Q5PR81_MOUSE	|generic|tr_Q5PR81_Q5PR81_MOUSE	|generic|tr_Q5PR81_Q5PR81_MOUSE	|generic|tr_Q5PR81_Q5PR81_MOUSE	|generic|tr_Q5PR81_Q5PR81_MOUSE_REVERSED	|generic|tr_Q5PR81_Q5PR81_MOUSE_REVERSED	|generic|tr_Q5PR81_Q5PR81_MOUSE_REVERSED	|generic|tr_Q5PR81_Q5PR81_MOUSE_REVERSED	|generic|tr_Q5PR81_Q5PR81_MOUSE_REVERSED	|generic|tr_Q5PR81_Q5PR81_MOUSE_REVERSED	|generic|sp_Q80Z10-3_ASTN2_MOUSE	|generic|sp_Q80Z10-3_ASTN2_MOUSE_REVERSED	|generic|tr_K4PWM5_K4PWM5_MOUSE__chrX_1_129957265_129957363_ENSMUST00000127577	|generic|tr_K4PWM5_K4PWM5_MOUSE__chrX_1_129957265_129957363_ENSMUST00000127577	|generic|tr_K4PWM5_K4PWM5_MOUSE__chrX_1_129957265_129957363_ENSMUST00000127577	|generic|tr_K4PWM5_K4PWM5_MOUSE__chrX_1_129957265_129957363_ENSMUST00000127577	|generic|tr_K4PWM5_K4PWM5_MOUSE__chrX_1_129957265_129957363_ENSMUST00000127577	|generic|tr_K4PWM5_K4PWM5_MOUSE__chrX_1_129957265_129957363_ENSMUST00000127577_REVERSED	|generic|tr_K4PWM5_K4PWM5_MOUSE__chrX_1_129957265_129957363_ENSMUST00000127577_REVERSED	|generic|tr_K4PWM5_K4PWM5_MOUSE__chrX_1_129957265_129957363_ENSMUST00000127577_REVERSED	|generic|tr_K4PWM5_K4PWM5_MOUSE__chrX_1_129957265_129957363_ENSMUST00000127577_REVERSED	|generic|tr_K4PWM5_K4PWM5_MOUSE__chrX_1_129957265_129957363_ENSMUST00000127577_REVERSED	|generic|chr1_1_167001130_167001303_None	|generic|chr1_1_167001130_167001303_None	|generic|chr1_1_167001130_167001303_None_REVERSED	|generic|chr1_1_167001130_167001303_None_REVERSED	|generic|tr_A0A2I3BQV4_A0A2I3BQV4_MOUSE__chr11_-1_99385419_99385448_ENSMUST00000103131	|generic|tr_A0A2I3BQV4_A0A2I3BQV4_MOUSE__chr11_-1_99385419_99385448_ENSMUST00000103131	|generic|tr_A0A2I3BQV4_A0A2I3BQV4_MOUSE__chr11_-1_99385419_99385448_ENSMUST00000103131	|generic|tr_A0A2I3BQV4_A0A2I3BQV4_MOUSE__chr11_-1_99385419_99385448_ENSMUST00000103131	|generic|tr_A0A2I3BQV4_A0A2I3BQV4_MOUSE__chr11_-1_99385419_99385448_ENSMUST00000103131_REVERSED	|generic|tr_A0A2I3BQV4_A0A2I3BQV4_MOUSE__chr11_-1_99385419_99385448_ENSMUST00000103131_REVERSED	|generic|tr_A0A2I3BQV4_A0A2I3BQV4_MOUSE__chr11_-1_99385419_99385448_ENSMUST00000103131_REVERSED	|generic|tr_A0A2I3BQV4_A0A2I3BQV4_MOUSE__chr11_-1_99385419_99385448_ENSMUST00000103131_REVERSED	|generic|sp_Q64213-3_SF01_MOUSE__chr19_1_6372570_6372629_ENSMUST00000113485	|generic|sp_Q64213-3_SF01_MOUSE__chr19_1_6372570_6372629_ENSMUST00000113485	|generic|sp_Q64213-3_SF01_MOUSE__chr19_1_6372570_6372629_ENSMUST00000113485	|generic|sp_Q64213-3_SF01_MOUSE__chr19_1_6372570_6372629_ENSMUST00000113485_REVERSED	|generic|sp_Q64213-3_SF01_MOUSE__chr19_1_6372570_6372629_ENSMUST00000113485_REVERSED	|generic|sp_Q64213-3_SF01_MOUSE__chr19_1_6372570_6372629_ENSMUST00000113485_REVERSED	|generic|sp_P09065_HME1_MOUSE	|generic|sp_P09065_HME1_MOUSE	|generic|sp_P09065_HME1_MOUSE	|generic|sp_P09065_HME1_MOUSE	|generic|sp_P09065_HME1_MOUSE	|generic|sp_P09065_HME1_MOUSE_REVERSED	|generic|sp_P09065_HME1_MOUSE_REVERSED	|generic|sp_P09065_HME1_MOUSE_REVERSED	|generic|sp_P09065_HME1_MOUSE_REVERSED	|generic|sp_P09065_HME1_MOUSE_REVERSED	|generic|tr_B1AWQ4_B1AWQ4_MOUSE	|generic|tr_B1AWQ4_B1AWQ4_MOUSE	|generic|tr_B1AWQ4_B1AWQ4_MOUSE	|generic|tr_B1AWQ4_B1AWQ4_MOUSE	|generic|tr_B1AWQ4_B1AWQ4_MOUSE_REVERSED	|generic|tr_B1AWQ4_B1AWQ4_MOUSE_REVERSED	|generic|tr_B1AWQ4_B1AWQ4_MOUSE_REVERSED	|generic|tr_B1AWQ4_B1AWQ4_MOUSE_REVERSED	|generic|sp_A7M7C7_SKOR2_MOUSE	|generic|sp_A7M7C7_SKOR2_MOUSE	|generic|sp_A7M7C7_SKOR2_MOUSE	|generic|sp_A7M7C7_SKOR2_MOUSE	|generic|sp_A7M7C7_SKOR2_MOUSE_REVERSED	|generic|sp_A7M7C7_SKOR2_MOUSE_REVERSED	|generic|sp_A7M7C7_SKOR2_MOUSE_REVERSED	|generic|sp_A7M7C7_SKOR2_MOUSE_REVERSED	|generic|chrX_-1_74079995_74085576_ENSMUST00000100750	|generic|chrX_-1_74079995_74085576_ENSMUST00000100750	|generic|chrX_-1_74079995_74085576_ENSMUST00000100750_REVERSED	|generic|sp_A2AIV2_VIR_MOUSE	|generic|sp_A2AIV2_VIR_MOUSE	|generic|sp_A2AIV2_VIR_MOUSE	|generic|sp_A2AIV2_VIR_MOUSE	|generic|sp_A2AIV2_VIR_MOUSE_REVERSED	|generic|sp_A2AIV2_VIR_MOUSE_REVERSED	|generic|sp_A2AIV2_VIR_MOUSE_REVERSED	|generic|sp_A2AIV2_VIR_MOUSE_REVERSED	|generic|tr_B2RQQ4_B2RQQ4_MOUSE	|generic|tr_B2RQQ4_B2RQQ4_MOUSE	|generic|tr_B2RQQ4_B2RQQ4_MOUSE	|generic|tr_B2RQQ4_B2RQQ4_MOUSE	|generic|tr_B2RQQ4_B2RQQ4_MOUSE_REVERSED	|generic|tr_B2RQQ4_B2RQQ4_MOUSE_REVERSED	|generic|tr_B2RQQ4_B2RQQ4_MOUSE_REVERSED	|generic|tr_B2RQQ4_B2RQQ4_MOUSE_REVERSED	|generic|sp_A2AIV2-2_VIR_MOUSE	|generic|sp_A2AIV2-2_VIR_MOUSE	|generic|sp_A2AIV2-2_VIR_MOUSE	|generic|sp_A2AIV2-2_VIR_MOUSE	|generic|sp_A2AIV2-2_VIR_MOUSE_REVERSED	|generic|sp_A2AIV2-2_VIR_MOUSE_REVERSED	|generic|sp_A2AIV2-2_VIR_MOUSE_REVERSED	|generic|sp_A2AIV2-2_VIR_MOUSE_REVERSED	|generic|sp_Q69ZK9_NLGN2_MOUSE	|generic|sp_Q69ZK9_NLGN2_MOUSE_REVERSED	|generic|sp_Q8R5H6_WASF1_MOUSE	|generic|sp_Q8R5H6_WASF1_MOUSE_REVERSED	|generic|chr1_-1_181211104_181211244_ENSMUST00000237749	|generic|chr1_-1_181211104_181211244_ENSMUST00000237749_REVERSED	|generic|tr_Q3U048_Q3U048_MOUSE__chr3_1_87730444_87730503_ENSMUST00000152006	|generic|tr_Q3U048_Q3U048_MOUSE__chr3_1_87730444_87730503_ENSMUST00000152006_REVERSED	|generic|tr_Q3TRK3_Q3TRK3_MOUSE__chr13_-1_55481535_55481678_ENSMUST00000135705	|generic|tr_Q3TRK3_Q3TRK3_MOUSE__chr13_-1_55481535_55481678_ENSMUST00000135705	|generic|tr_Q3TRK3_Q3TRK3_MOUSE__chr13_-1_55481535_55481678_ENSMUST00000135705	|generic|tr_Q3TRK3_Q3TRK3_MOUSE__chr13_-1_55481535_55481678_ENSMUST00000135705_REVERSED	|generic|tr_Q3TRK3_Q3TRK3_MOUSE__chr13_-1_55481535_55481678_ENSMUST00000135705_REVERSED	|generic|tr_Q3TRK3_Q3TRK3_MOUSE__chr13_-1_55481535_55481678_ENSMUST00000135705_REVERSED	|generic|tr_Q6P9K2_Q6P9K2_MOUSE__chr10_1_128278792_128278821_ENSMUST00000217852	|generic|tr_Q6P9K2_Q6P9K2_MOUSE__chr10_1_128278792_128278821_ENSMUST00000217852	|generic|tr_Q6P9K2_Q6P9K2_MOUSE__chr10_1_128278792_128278821_ENSMUST00000217852	|generic|tr_Q6P9K2_Q6P9K2_MOUSE__chr10_1_128278792_128278821_ENSMUST00000217852	|generic|tr_Q6P9K2_Q6P9K2_MOUSE__chr10_1_128278792_128278821_ENSMUST00000217852	|generic|tr_Q6P9K2_Q6P9K2_MOUSE__chr10_1_128278792_128278821_ENSMUST00000217852_REVERSED	|generic|tr_Q6P9K2_Q6P9K2_MOUSE__chr10_1_128278792_128278821_ENSMUST00000217852_REVERSED	|generic|tr_Q6P9K2_Q6P9K2_MOUSE__chr10_1_128278792_128278821_ENSMUST00000217852_REVERSED	|generic|tr_Q6P9K2_Q6P9K2_MOUSE__chr10_1_128278792_128278821_ENSMUST00000217852_REVERSED	|generic|tr_Q6P9K2_Q6P9K2_MOUSE__chr10_1_128278792_128278821_ENSMUST00000217852_REVERSED	|generic|tr_H3BJQ1_H3BJQ1_MOUSE	|generic|tr_H3BJQ1_H3BJQ1_MOUSE	|generic|tr_H3BJQ1_H3BJQ1_MOUSE	|generic|tr_H3BJQ1_H3BJQ1_MOUSE	|generic|tr_H3BJQ1_H3BJQ1_MOUSE	|generic|tr_H3BJQ1_H3BJQ1_MOUSE	|generic|tr_H3BJQ1_H3BJQ1_MOUSE	|generic|tr_H3BJQ1_H3BJQ1_MOUSE	|generic|tr_H3BJQ1_H3BJQ1_MOUSE	|generic|tr_H3BJQ1_H3BJQ1_MOUSE_REVERSED	|generic|tr_H3BJQ1_H3BJQ1_MOUSE_REVERSED	|generic|tr_H3BJQ1_H3BJQ1_MOUSE_REVERSED	|generic|tr_H3BJQ1_H3BJQ1_MOUSE_REVERSED	|generic|tr_H3BJQ1_H3BJQ1_MOUSE_REVERSED	|generic|tr_H3BJQ1_H3BJQ1_MOUSE_REVERSED	|generic|tr_H3BJQ1_H3BJQ1_MOUSE_REVERSED	|generic|tr_H3BJQ1_H3BJQ1_MOUSE_REVERSED	|generic|tr_H3BJQ1_H3BJQ1_MOUSE_REVERSED	|generic|tr_A0A087WQI5_A0A087WQI5_MOUSE	|generic|tr_A0A087WQI5_A0A087WQI5_MOUSE	|generic|tr_A0A087WQI5_A0A087WQI5_MOUSE	|generic|tr_A0A087WQI5_A0A087WQI5_MOUSE	|generic|tr_A0A087WQI5_A0A087WQI5_MOUSE	|generic|tr_A0A087WQI5_A0A087WQI5_MOUSE_REVERSED	|generic|tr_A0A087WQI5_A0A087WQI5_MOUSE_REVERSED	|generic|tr_A0A087WQI5_A0A087WQI5_MOUSE_REVERSED	|generic|tr_A0A087WQI5_A0A087WQI5_MOUSE_REVERSED	|generic|tr_A0A087WQI5_A0A087WQI5_MOUSE_REVERSED	|generic|sp_E9PYL2_PRR12_MOUSE__chr7_-1_45028478_45028621_ENSMUST00000210410	|generic|sp_E9PYL2_PRR12_MOUSE__chr7_-1_45028478_45028621_ENSMUST00000210410	|generic|sp_E9PYL2_PRR12_MOUSE__chr7_-1_45028478_45028621_ENSMUST00000210410	|generic|sp_E9PYL2_PRR12_MOUSE__chr7_-1_45028478_45028621_ENSMUST00000210410	|generic|sp_E9PYL2_PRR12_MOUSE__chr7_-1_45028478_45028621_ENSMUST00000210410	|generic|sp_E9PYL2_PRR12_MOUSE__chr7_-1_45028478_45028621_ENSMUST00000210410	|generic|sp_E9PYL2_PRR12_MOUSE__chr7_-1_45028478_45028621_ENSMUST00000210410	|generic|sp_E9PYL2_PRR12_MOUSE__chr7_-1_45028478_45028621_ENSMUST00000210410	|generic|sp_E9PYL2_PRR12_MOUSE__chr7_-1_45028478_45028621_ENSMUST00000210410	|generic|sp_E9PYL2_PRR12_MOUSE__chr7_-1_45028478_45028621_ENSMUST00000210410	|generic|sp_E9PYL2_PRR12_MOUSE__chr7_-1_45028478_45028621_ENSMUST00000210410	|generic|sp_E9PYL2_PRR12_MOUSE__chr7_-1_45028478_45028621_ENSMUST00000210410	|generic|sp_E9PYL2_PRR12_MOUSE__chr7_-1_45028478_45028621_ENSMUST00000210410	|generic|sp_E9PYL2_PRR12_MOUSE__chr7_-1_45028478_45028621_ENSMUST00000210410_REVERSED	|generic|sp_E9PYL2_PRR12_MOUSE__chr7_-1_45028478_45028621_ENSMUST00000210410_REVERSED	|generic|sp_E9PYL2_PRR12_MOUSE__chr7_-1_45028478_45028621_ENSMUST00000210410_REVERSED	|generic|sp_E9PYL2_PRR12_MOUSE__chr7_-1_45028478_45028621_ENSMUST00000210410_REVERSED	|generic|sp_E9PYL2_PRR12_MOUSE__chr7_-1_45028478_45028621_ENSMUST00000210410_REVERSED	|generic|sp_E9PYL2_PRR12_MOUSE__chr7_-1_45028478_45028621_ENSMUST00000210410_REVERSED	|generic|sp_E9PYL2_PRR12_MOUSE__chr7_-1_45028478_45028621_ENSMUST00000210410_REVERSED	|generic|sp_E9PYL2_PRR12_MOUSE__chr7_-1_45028478_45028621_ENSMUST00000210410_REVERSED	|generic|sp_E9PYL2_PRR12_MOUSE__chr7_-1_45028478_45028621_ENSMUST00000210410_REVERSED	|generic|sp_E9PYL2_PRR12_MOUSE__chr7_-1_45028478_45028621_ENSMUST00000210410_REVERSED	|generic|sp_E9PYL2_PRR12_MOUSE__chr7_-1_45028478_45028621_ENSMUST00000210410_REVERSED	|generic|sp_E9PYL2_PRR12_MOUSE__chr7_-1_45028478_45028621_ENSMUST00000210410_REVERSED	|generic|sp_E9PYL2_PRR12_MOUSE__chr7_-1_45028478_45028621_ENSMUST00000210410_REVERSED	|generic|tr_Q78W10_Q78W10_MOUSE	|generic|tr_Q78W10_Q78W10_MOUSE	|generic|tr_Q78W10_Q78W10_MOUSE_REVERSED	|generic|tr_Q78W10_Q78W10_MOUSE_REVERSED	|generic|sp_Q6P9J5_KANK4_MOUSE	|generic|sp_Q6P9J5_KANK4_MOUSE	|generic|sp_Q6P9J5_KANK4_MOUSE_REVERSED	|generic|sp_Q6P9J5_KANK4_MOUSE_REVERSED	|generic|tr_Q8K392_Q8K392_MOUSE	|generic|tr_Q8K392_Q8K392_MOUSE	|generic|tr_Q8K392_Q8K392_MOUSE_REVERSED	|generic|tr_Q8K392_Q8K392_MOUSE_REVERSED	|generic|tr_H3BLK8_H3BLK8_MOUSE	|generic|tr_H3BLK8_H3BLK8_MOUSE	|generic|tr_H3BLK8_H3BLK8_MOUSE	|generic|tr_H3BLK8_H3BLK8_MOUSE	|generic|tr_H3BLK8_H3BLK8_MOUSE	|generic|tr_H3BLK8_H3BLK8_MOUSE	|generic|tr_H3BLK8_H3BLK8_MOUSE	|generic|tr_H3BLK8_H3BLK8_MOUSE	|generic|tr_H3BLK8_H3BLK8_MOUSE	|generic|tr_H3BLK8_H3BLK8_MOUSE	|generic|tr_H3BLK8_H3BLK8_MOUSE	|generic|tr_H3BLK8_H3BLK8_MOUSE	|generic|tr_H3BLK8_H3BLK8_MOUSE	|generic|tr_H3BLK8_H3BLK8_MOUSE	|generic|tr_H3BLK8_H3BLK8_MOUSE	|generic|tr_H3BLK8_H3BLK8_MOUSE	|generic|tr_H3BLK8_H3BLK8_MOUSE	|generic|tr_H3BLK8_H3BLK8_MOUSE	|generic|tr_H3BLK8_H3BLK8_MOUSE	|generic|tr_H3BLK8_H3BLK8_MOUSE	|generic|tr_H3BLK8_H3BLK8_MOUSE_REVERSED	|generic|tr_H3BLK8_H3BLK8_MOUSE_REVERSED	|generic|tr_H3BLK8_H3BLK8_MOUSE_REVERSED	|generic|tr_H3BLK8_H3BLK8_MOUSE_REVERSED	|generic|tr_H3BLK8_H3BLK8_MOUSE_REVERSED	|generic|tr_H3BLK8_H3BLK8_MOUSE_REVERSED	|generic|tr_H3BLK8_H3BLK8_MOUSE_REVERSED	|generic|tr_H3BLK8_H3BLK8_MOUSE_REVERSED	|generic|tr_H3BLK8_H3BLK8_MOUSE_REVERSED	|generic|tr_H3BLK8_H3BLK8_MOUSE_REVERSED	|generic|tr_H3BLK8_H3BLK8_MOUSE_REVERSED	|generic|tr_H3BLK8_H3BLK8_MOUSE_REVERSED	|generic|tr_H3BLK8_H3BLK8_MOUSE_REVERSED	|generic|tr_H3BLK8_H3BLK8_MOUSE_REVERSED	|generic|tr_H3BLK8_H3BLK8_MOUSE_REVERSED	|generic|tr_H3BLK8_H3BLK8_MOUSE_REVERSED	|generic|tr_H3BLK8_H3BLK8_MOUSE_REVERSED	|generic|tr_H3BLK8_H3BLK8_MOUSE_REVERSED	|generic|tr_H3BLK8_H3BLK8_MOUSE_REVERSED	|generic|tr_H3BLK8_H3BLK8_MOUSE_REVERSED	|generic|sp_Q8CBH7-2_MARHB_MOUSE	|generic|sp_Q8CBH7-2_MARHB_MOUSE	|generic|sp_Q8CBH7-2_MARHB_MOUSE_REVERSED	|generic|sp_Q8CBH7-2_MARHB_MOUSE_REVERSED	|generic|tr_G3X940_G3X940_MOUSE	|generic|tr_G3X940_G3X940_MOUSE	|generic|tr_G3X940_G3X940_MOUSE	|generic|tr_G3X940_G3X940_MOUSE	|generic|tr_G3X940_G3X940_MOUSE_REVERSED	|generic|tr_G3X940_G3X940_MOUSE_REVERSED	|generic|tr_G3X940_G3X940_MOUSE_REVERSED	|generic|tr_G3X940_G3X940_MOUSE_REVERSED	|generic|tr_E9QJT2_E9QJT2_MOUSE	|generic|tr_E9QJT2_E9QJT2_MOUSE	|generic|tr_E9QJT2_E9QJT2_MOUSE	|generic|tr_E9QJT2_E9QJT2_MOUSE	|generic|tr_E9QJT2_E9QJT2_MOUSE	|generic|tr_E9QJT2_E9QJT2_MOUSE	|generic|tr_E9QJT2_E9QJT2_MOUSE	|generic|tr_E9QJT2_E9QJT2_MOUSE_REVERSED	|generic|tr_E9QJT2_E9QJT2_MOUSE_REVERSED	|generic|tr_E9QJT2_E9QJT2_MOUSE_REVERSED	|generic|tr_E9QJT2_E9QJT2_MOUSE_REVERSED	|generic|tr_E9QJT2_E9QJT2_MOUSE_REVERSED	|generic|tr_E9QJT2_E9QJT2_MOUSE_REVERSED	|generic|tr_E9QJT2_E9QJT2_MOUSE_REVERSED	|generic|tr_A0A286YCW0_A0A286YCW0_MOUSE	|generic|tr_A0A286YCW0_A0A286YCW0_MOUSE	|generic|tr_A0A286YCW0_A0A286YCW0_MOUSE	|generic|tr_A0A286YCW0_A0A286YCW0_MOUSE	|generic|tr_A0A286YCW0_A0A286YCW0_MOUSE	|generic|tr_A0A286YCW0_A0A286YCW0_MOUSE_REVERSED	|generic|tr_A0A286YCW0_A0A286YCW0_MOUSE_REVERSED	|generic|tr_A0A286YCW0_A0A286YCW0_MOUSE_REVERSED	|generic|tr_A0A286YCW0_A0A286YCW0_MOUSE_REVERSED	|generic|tr_A0A286YCW0_A0A286YCW0_MOUSE_REVERSED	|generic|sp_Q8CGW4_SOX30_MOUSE	|generic|sp_Q8CGW4_SOX30_MOUSE	|generic|sp_Q8CGW4_SOX30_MOUSE_REVERSED	|generic|sp_Q8CGW4_SOX30_MOUSE_REVERSED	|generic|tr_E9Q7P6_E9Q7P6_MOUSE	|generic|tr_E9Q7P6_E9Q7P6_MOUSE	|generic|tr_E9Q7P6_E9Q7P6_MOUSE	|generic|tr_E9Q7P6_E9Q7P6_MOUSE	|generic|tr_E9Q7P6_E9Q7P6_MOUSE	|generic|tr_E9Q7P6_E9Q7P6_MOUSE	|generic|tr_E9Q7P6_E9Q7P6_MOUSE	|generic|tr_E9Q7P6_E9Q7P6_MOUSE	|generic|tr_E9Q7P6_E9Q7P6_MOUSE	|generic|tr_E9Q7P6_E9Q7P6_MOUSE_REVERSED	|generic|tr_E9Q7P6_E9Q7P6_MOUSE_REVERSED	|generic|tr_E9Q7P6_E9Q7P6_MOUSE_REVERSED	|generic|tr_E9Q7P6_E9Q7P6_MOUSE_REVERSED	|generic|tr_E9Q7P6_E9Q7P6_MOUSE_REVERSED	|generic|tr_E9Q7P6_E9Q7P6_MOUSE_REVERSED	|generic|tr_E9Q7P6_E9Q7P6_MOUSE_REVERSED	|generic|tr_E9Q7P6_E9Q7P6_MOUSE_REVERSED	|generic|tr_E9Q7P6_E9Q7P6_MOUSE_REVERSED	|generic|chr2_1_163995177_163995326_ENSMUST00000018470	|generic|chr2_1_163995177_163995326_ENSMUST00000018470	|generic|chr2_1_163995177_163995326_ENSMUST00000018470_REVERSED	|generic|tr_F8VQJ2_F8VQJ2_MOUSE	|generic|tr_F8VQJ2_F8VQJ2_MOUSE	|generic|tr_F8VQJ2_F8VQJ2_MOUSE	|generic|tr_F8VQJ2_F8VQJ2_MOUSE_REVERSED	|generic|tr_F8VQJ2_F8VQJ2_MOUSE_REVERSED	|generic|tr_F8VQJ2_F8VQJ2_MOUSE_REVERSED	|generic|sp_Q9QZQ1_AFAD_MOUSE__chr17_1_13903897_13904007_ENSMUST00000133422	|generic|sp_Q9QZQ1_AFAD_MOUSE__chr17_1_13903897_13904007_ENSMUST00000133422_REVERSED	|generic|sp_Q9QZQ1-2_AFAD_MOUSE__chr17_1_13903897_13904007_ENSMUST00000133422	|generic|sp_Q9QZQ1-2_AFAD_MOUSE__chr17_1_13903897_13904007_ENSMUST00000133422_REVERSED	|generic|tr_A0A024CD92_A0A024CD92_MOUSE	|generic|tr_A0A024CD92_A0A024CD92_MOUSE	|generic|tr_A0A024CD92_A0A024CD92_MOUSE	|generic|tr_A0A024CD92_A0A024CD92_MOUSE_REVERSED	|generic|tr_A0A024CD92_A0A024CD92_MOUSE_REVERSED	|generic|tr_A0A024CD92_A0A024CD92_MOUSE_REVERSED	|generic|tr_P97782_P97782_MOUSE	|generic|tr_P97782_P97782_MOUSE_REVERSED	|generic|tr_Q3UQU5_Q3UQU5_MOUSE	|generic|tr_Q3UQU5_Q3UQU5_MOUSE	|generic|tr_Q3UQU5_Q3UQU5_MOUSE	|generic|tr_Q3UQU5_Q3UQU5_MOUSE_REVERSED	|generic|tr_Q3UQU5_Q3UQU5_MOUSE_REVERSED	|generic|tr_Q3UQU5_Q3UQU5_MOUSE_REVERSED	|generic|sp_Q5DU25_IQEC2_MOUSE__chrX_1_152223801_152223887_ENSMUST00000112604	|generic|sp_Q5DU25_IQEC2_MOUSE__chrX_1_152223801_152223887_ENSMUST00000112604	|generic|sp_Q5DU25_IQEC2_MOUSE__chrX_1_152223801_152223887_ENSMUST00000112604_REVERSED	|generic|sp_Q5DU25_IQEC2_MOUSE__chrX_1_152223801_152223887_ENSMUST00000112604_REVERSED	|generic|tr_A2CG24_A2CG24_MOUSE	|generic|tr_A2CG24_A2CG24_MOUSE_REVERSED	|generic|sp_Q8CJ78_ZN628_MOUSE	|generic|sp_Q8CJ78_ZN628_MOUSE_REVERSED	|generic|tr_D6RE30_D6RE30_MOUSE	|generic|tr_D6RE30_D6RE30_MOUSE	|generic|tr_D6RE30_D6RE30_MOUSE	|generic|tr_D6RE30_D6RE30_MOUSE_REVERSED	|generic|tr_D6RE30_D6RE30_MOUSE_REVERSED	|generic|tr_D6RE30_D6RE30_MOUSE_REVERSED	|generic|tr_Q80W39_Q80W39_MOUSE__chr19_-1_5279466_5279567_ENSMUST00000237781	|generic|tr_Q80W39_Q80W39_MOUSE__chr19_-1_5279466_5279567_ENSMUST00000237781	|generic|tr_Q80W39_Q80W39_MOUSE__chr19_-1_5279466_5279567_ENSMUST00000237781	|generic|tr_Q80W39_Q80W39_MOUSE__chr19_-1_5279466_5279567_ENSMUST00000237781_REVERSED	|generic|tr_Q80W39_Q80W39_MOUSE__chr19_-1_5279466_5279567_ENSMUST00000237781_REVERSED	|generic|tr_Q80W39_Q80W39_MOUSE__chr19_-1_5279466_5279567_ENSMUST00000237781_REVERSED	|generic|tr_Q3V1H7_Q3V1H7_MOUSE__chr19_-1_47048796_47048879_ENSMUST00000235633	|generic|tr_Q3V1H7_Q3V1H7_MOUSE__chr19_-1_47048796_47048879_ENSMUST00000235633	|generic|tr_Q3V1H7_Q3V1H7_MOUSE__chr19_-1_47048796_47048879_ENSMUST00000235633_REVERSED	|generic|tr_Q3V1H7_Q3V1H7_MOUSE__chr19_-1_47048796_47048879_ENSMUST00000235633_REVERSED	|generic|tr_Q3UM31_Q3UM31_MOUSE	|generic|tr_Q3UM31_Q3UM31_MOUSE_REVERSED	|generic|tr_A0A571BEJ5_A0A571BEJ5_MOUSE	|generic|tr_A0A571BEJ5_A0A571BEJ5_MOUSE	|generic|tr_A0A571BEJ5_A0A571BEJ5_MOUSE_REVERSED	|generic|tr_A0A571BEJ5_A0A571BEJ5_MOUSE_REVERSED	|generic|tr_B7ZD29_B7ZD29_MOUSE__chr2_1_35661549_35661629_ENSMUST00000112981	|generic|tr_B7ZD29_B7ZD29_MOUSE__chr2_1_35661549_35661629_ENSMUST00000112981	|generic|tr_B7ZD29_B7ZD29_MOUSE__chr2_1_35661549_35661629_ENSMUST00000112981	|generic|tr_B7ZD29_B7ZD29_MOUSE__chr2_1_35661549_35661629_ENSMUST00000112981_REVERSED	|generic|tr_B7ZD29_B7ZD29_MOUSE__chr2_1_35661549_35661629_ENSMUST00000112981_REVERSED	|generic|tr_B7ZD29_B7ZD29_MOUSE__chr2_1_35661549_35661629_ENSMUST00000112981_REVERSED	|generic|sp_P70315_WASP_MOUSE	|generic|sp_P70315_WASP_MOUSE	|generic|sp_P70315_WASP_MOUSE	|generic|sp_P70315_WASP_MOUSE	|generic|sp_P70315_WASP_MOUSE	|generic|sp_P70315_WASP_MOUSE_REVERSED	|generic|sp_P70315_WASP_MOUSE_REVERSED	|generic|sp_P70315_WASP_MOUSE_REVERSED	|generic|sp_P70315_WASP_MOUSE_REVERSED	|generic|sp_P70315_WASP_MOUSE_REVERSED	|generic|tr_Q3UK67_Q3UK67_MOUSE__chr19_1_6372570_6372629_ENSMUST00000113485	|generic|tr_Q3UK67_Q3UK67_MOUSE__chr19_1_6372570_6372629_ENSMUST00000113485	|generic|tr_Q3UK67_Q3UK67_MOUSE__chr19_1_6372570_6372629_ENSMUST00000113485	|generic|tr_Q3UK67_Q3UK67_MOUSE__chr19_1_6372570_6372629_ENSMUST00000113485_REVERSED	|generic|tr_Q3UK67_Q3UK67_MOUSE__chr19_1_6372570_6372629_ENSMUST00000113485_REVERSED	|generic|tr_Q3UK67_Q3UK67_MOUSE__chr19_1_6372570_6372629_ENSMUST00000113485_REVERSED	|generic|sp_D7PDD4_G6B_MOUSE	|generic|sp_D7PDD4_G6B_MOUSE	|generic|sp_D7PDD4_G6B_MOUSE_REVERSED	|generic|sp_D7PDD4_G6B_MOUSE_REVERSED	|generic|tr_Q9CUQ8_Q9CUQ8_MOUSE	|generic|tr_Q9CUQ8_Q9CUQ8_MOUSE	|generic|tr_Q9CUQ8_Q9CUQ8_MOUSE_REVERSED	|generic|tr_Q9CUQ8_Q9CUQ8_MOUSE_REVERSED	|generic|chr15_1_74587260_74587472_ENSMUST00000186360	|generic|chr15_1_74587260_74587472_ENSMUST00000186360	|generic|chr15_1_74587260_74587472_ENSMUST00000186360	|generic|chr15_1_74587260_74587472_ENSMUST00000186360	|generic|chr15_1_74587260_74587472_ENSMUST00000186360	|generic|chr15_1_74587260_74587472_ENSMUST00000186360_REVERSED	|generic|chr15_1_74587260_74587472_ENSMUST00000186360_REVERSED	|generic|chr15_1_74587260_74587472_ENSMUST00000186360_REVERSED	|generic|chr15_1_74587260_74587472_ENSMUST00000186360_REVERSED	|generic|chr15_1_74587260_74587472_ENSMUST00000186360_REVERSED	|generic|tr_A0A1B0GX81_A0A1B0GX81_MOUSE__chr17_1_35140290_35140493_ENSMUST00000173351	|generic|tr_A0A1B0GX81_A0A1B0GX81_MOUSE__chr17_1_35140290_35140493_ENSMUST00000173351	|generic|tr_A0A1B0GX81_A0A1B0GX81_MOUSE__chr17_1_35140290_35140493_ENSMUST00000173351	|generic|tr_A0A1B0GX81_A0A1B0GX81_MOUSE__chr17_1_35140290_35140493_ENSMUST00000173351	|generic|tr_A0A1B0GX81_A0A1B0GX81_MOUSE__chr17_1_35140290_35140493_ENSMUST00000173351	|generic|tr_A0A1B0GX81_A0A1B0GX81_MOUSE__chr17_1_35140290_35140493_ENSMUST00000173351_REVERSED	|generic|tr_A0A1B0GX81_A0A1B0GX81_MOUSE__chr17_1_35140290_35140493_ENSMUST00000173351_REVERSED	|generic|tr_A0A1B0GX81_A0A1B0GX81_MOUSE__chr17_1_35140290_35140493_ENSMUST00000173351_REVERSED	|generic|tr_A0A1B0GX81_A0A1B0GX81_MOUSE__chr17_1_35140290_35140493_ENSMUST00000173351_REVERSED	|generic|tr_A0A1B0GX81_A0A1B0GX81_MOUSE__chr17_1_35140290_35140493_ENSMUST00000173351_REVERSED|
"""index: 565, intensity: 2831.0, mobility: 0.801"""	1.57269	0.000680272	1.04167e-05	GSQIDDHVPKRASA	generic|sp_Q9EQF6_DPYL5_MOUSE__chr5_1_30791522_30791638_ENSMUST00000198503__II_944569|
"""index: 7628, intensity: 9778.0, mobility: 0.986"""	1.57133	0.000680272	1.05042e-05	AHAAQPGA	generic|chr2_1_30030131_30030337_ENSMUST00000113717|
"""index: 9, intensity: 3553.0, mobility: 1.048"""	1.56661	0.000680272	1.08132e-05	TLADEVSASLAKQGL	generic|II_1128081_TX=10090	|generic|II_1128079_TX=10090	|generic|tr_A0A0A0MQC7_A0A0A0MQC7_MOUSE	|generic|tr_A2A5Y6_A2A5Y6_MOUSE	|generic|sp_P10637_TAU_MOUSE	|generic|sp_P10637-2_TAU_MOUSE	|generic|sp_P10637-4_TAU_MOUSE	|generic|tr_Q3UH19_Q3UH19_MOUSE	|generic|sp_P10637-6_TAU_MOUSE	|generic|tr_Q8C5K4_Q8C5K4_MOUSE	|generic|tr_Q547J4_Q547J4_MOUSE	|generic|tr_B1AQW2_B1AQW2_MOUSE	|generic|sp_TAU_HUMAN_|
"""index: 1053, intensity: 4209.0, mobility: 0.911"""	1.55871	0.000680272	1.13506e-05	KTETQEKNTLPTKETIEQEKRSE	generic|tr_A6H6H4_A6H6H4_MOUSE|
"""index: 22905, intensity: 50880.0, mobility: 1.051"""	1.55824	0.000680272	1.13838e-05	QLEDGRTLSDYNIQKESTLHLVLRLRGG	generic|tr_B0LAC2_B0LAC2_MOUSE__IP_825414	|generic|tr_E9Q5F6_E9Q5F6_MOUSE__II_647476	|generic|tr_E9Q5F6_E9Q5F6_MOUSE__II_647476	|generic|tr_Q922Z8_Q922Z8_MOUSE__II_647476	|generic|tr_Q922Z8_Q922Z8_MOUSE__II_647476	|generic|tr_Q922Z8_Q922Z8_MOUSE__II_647476	|generic|tr_Q922Z8_Q922Z8_MOUSE__II_647476	|generic|tr_Q922Z8_Q922Z8_MOUSE__II_647476	|generic|tr_Q922Z8_Q922Z8_MOUSE__II_647476	|generic|tr_Q922Z8_Q922Z8_MOUSE__II_647476	|generic|tr_Q3TH47_Q3TH47_MOUSE__II_647476	|generic|tr_Q3TH47_Q3TH47_MOUSE__II_647476	|generic|tr_Q3TH47_Q3TH47_MOUSE__II_647476	|generic|tr_Q8VC46_Q8VC46_MOUSE__II_647476	|generic|tr_Q8VC46_Q8VC46_MOUSE__II_647476	|generic|tr_Q8VC46_Q8VC46_MOUSE__II_647476	|generic|tr_Q8VC46_Q8VC46_MOUSE__II_647476	|generic|tr_Q8VC46_Q8VC46_MOUSE__II_647476	|generic|tr_Q8VC46_Q8VC46_MOUSE__II_647476	|generic|tr_Q8VC46_Q8VC46_MOUSE__II_647476	|generic|tr_Q8VC46_Q8VC46_MOUSE__II_647476	|generic|tr_Q922B0_Q922B0_MOUSE__II_647476	|generic|tr_Q922B0_Q922B0_MOUSE__II_647476	|generic|tr_Q5SX22_Q5SX22_MOUSE__II_647476	|generic|tr_Q5SX22_Q5SX22_MOUSE__II_647476	|generic|tr_Q5SX22_Q5SX22_MOUSE__II_647476	|generic|tr_Q8R0Z9_Q8R0Z9_MOUSE__II_647476	|generic|tr_Q8R0Z9_Q8R0Z9_MOUSE__II_647476	|generic|tr_Q8R0Z9_Q8R0Z9_MOUSE__II_647476	|generic|tr_Q8R0Z9_Q8R0Z9_MOUSE__II_647476	|generic|sp_P0CG50_UBC_MOUSE__II_647476	|generic|sp_P0CG50_UBC_MOUSE__II_647476	|generic|sp_P0CG50_UBC_MOUSE__II_647476	|generic|sp_P0CG50_UBC_MOUSE__II_647476	|generic|sp_P0CG50_UBC_MOUSE__II_647476	|generic|sp_P0CG50_UBC_MOUSE__II_647476	|generic|sp_P0CG50_UBC_MOUSE__II_647476	|generic|sp_P0CG50_UBC_MOUSE__II_647476	|generic|sp_P0CG50_UBC_MOUSE__II_647476	|generic|tr_Q78XY9_Q78XY9_MOUSE__II_647476	|generic|tr_Q78XY9_Q78XY9_MOUSE__II_647476	|generic|tr_Q78XY9_Q78XY9_MOUSE__II_647476	|generic|tr_Q78XY9_Q78XY9_MOUSE__II_647476	|generic|tr_A5JUZ1_A5JUZ1_MOUSE__II_647476	|generic|sp_P62984_RL40_MOUSE__II_866586	|generic|tr_E9QNP0_E9QNP0_MOUSE__II_866571	|generic|tr_E9Q4P0_E9Q4P0_MOUSE__II_866571	|generic|tr_A0A0A6YW67_A0A0A6YW67_MOUSE__II_647476	|generic|tr_E9Q9J0_E9Q9J0_MOUSE__II_647476	|generic|tr_Q642L7_Q642L7_MOUSE__II_647476	|generic|IP_899761_TX=10090	|generic|sp_RS27A_HUMAN_|
"""index: 3485, intensity: 4154.0, mobility: 0.824"""	1.55717	0.000680272	1.14584e-05	TDTEDKGEFLSEGGGVR	generic|sp_E9PV24_FIBA_MOUSE	|generic|sp_E9PV24-2_FIBA_MOUSE|
"""index: 10138, intensity: 3732.0, mobility: 0.919"""	1.55717	0.000680272	1.14585e-05	LHPYNTFAAGFNSTGLPHSHSTTRV	generic|tr_A0A5S9EES2_A0A5S9EES2_MOUSE	|generic|tr_A2AGI2_A2AGI2_MOUSE	|generic|tr_B2RWZ9_B2RWZ9_MOUSE	|generic|tr_Q69ZI4_Q69ZI4_MOUSE	|generic|tr_A0A5S9EER5_A0A5S9EER5_MOUSE	|generic|tr_A2AGI3_A2AGI3_MOUSE	|generic|sp_Q8BYM5_NLGN3_MOUSE|
"""index: 10542, intensity: 7351.0, mobility: 0.947"""	1.55332	0.000680272	1.17332e-05	MDVVKYESGPDGGEEMRKMKLGLVK	generic|tr_Q7M702_Q7M702_MOUSE|
"""index: 20236, intensity: 4029.0, mobility: 1.008"""	1.55091	0.000680272	1.19077e-05	TLADEVSASLAKQGL	generic|II_1128081_TX=10090	|generic|II_1128079_TX=10090	|generic|tr_A0A0A0MQC7_A0A0A0MQC7_MOUSE	|generic|tr_A2A5Y6_A2A5Y6_MOUSE	|generic|sp_P10637_TAU_MOUSE	|generic|sp_P10637-2_TAU_MOUSE	|generic|sp_P10637-4_TAU_MOUSE	|generic|tr_Q3UH19_Q3UH19_MOUSE	|generic|sp_P10637-6_TAU_MOUSE	|generic|tr_Q8C5K4_Q8C5K4_MOUSE	|generic|tr_Q547J4_Q547J4_MOUSE	|generic|tr_B1AQW2_B1AQW2_MOUSE	|generic|sp_TAU_HUMAN_|
"""index: 13239, intensity: 29114.0, mobility: 0.857"""	1.55033	0.000680272	1.19504e-05	RMGAVPVMIPAQSKDGSIV	generic|sp_P97792_CXAR_MOUSE__chr16_1_78334866_78334964_ENSMUST00000231251|
"""index: 13780, intensity: 3883.0, mobility: 1.065"""	1.5464	0.000680272	1.22425e-05	SGFSLSGAQIDDNIPR	generic|sp_O08553_DPYL2_MOUSE|
"""index: 3553, intensity: 3267.0, mobility: 1.311"""	1.54427	0.000680272	1.24036e-05	AGPQAAEPSTPSGPESGPTPASAEQNE	generic|sp_P28667_MRP_MOUSE|
"""index: 10145, intensity: 4742.0, mobility: 0.917"""	1.53712	0.000680272	1.29604e-05	LHPYNTFAAGFNSTGLPHSHSTTRV	generic|tr_A0A5S9EES2_A0A5S9EES2_MOUSE	|generic|tr_A2AGI2_A2AGI2_MOUSE	|generic|tr_B2RWZ9_B2RWZ9_MOUSE	|generic|tr_Q69ZI4_Q69ZI4_MOUSE	|generic|tr_A0A5S9EER5_A0A5S9EER5_MOUSE	|generic|tr_A2AGI3_A2AGI3_MOUSE	|generic|sp_Q8BYM5_NLGN3_MOUSE|
"""index: 11712, intensity: 10351.0, mobility: 0.890"""	1.53417	0.000680272	1.3198e-05	PGPTQTLSPNGENNNDIIQDNGTIIPFRKHTVR	generic|sp_Q8R001_MARE2_MOUSE	|generic|sp_Q8R001_MARE2_MOUSE	|generic|tr_E9Q1B7_E9Q1B7_MOUSE__chr18_1_23853664_23853702_ENSMUST00000155708	|generic|tr_E9Q1B7_E9Q1B7_MOUSE__chr18_1_23853664_23853702_ENSMUST00000155708|
"""index: 13953, intensity: 3426.0, mobility: 0.895"""	1.53296	0.000680272	1.32966e-05	EPVLGPVRGPF	generic|sp_CASB_BOVIN_|
"""index: 10158, intensity: 3968.0, mobility: 0.994"""	1.53193	0.000680272	1.33806e-05	GRPDVFPPPLSSEHNGQVAEDAVSRPKDDGVPEVRAA	generic|tr_A0A087WQ93_A0A087WQ93_MOUSE	|generic|sp_Q0VGU4_VGF_MOUSE|
"""index: 10944, intensity: 3488.0, mobility: 0.940"""	1.52845	0.000680272	1.36695e-05	TLHPYNTFAAGFNSTGLPHSHSTTRV	generic|tr_A0A5S9EES2_A0A5S9EES2_MOUSE	|generic|tr_A2AGI2_A2AGI2_MOUSE	|generic|tr_B2RWZ9_B2RWZ9_MOUSE	|generic|tr_Q69ZI4_Q69ZI4_MOUSE	|generic|tr_A0A5S9EER5_A0A5S9EER5_MOUSE	|generic|tr_A2AGI3_A2AGI3_MOUSE	|generic|sp_Q8BYM5_NLGN3_MOUSE|
"""index: 20676, intensity: 47344.0, mobility: 1.070"""	1.52804	0.000680272	1.37045e-05	TLADEVSASLAKQGL	generic|II_1128081_TX=10090	|generic|II_1128079_TX=10090	|generic|tr_A0A0A0MQC7_A0A0A0MQC7_MOUSE	|generic|tr_A2A5Y6_A2A5Y6_MOUSE	|generic|sp_P10637_TAU_MOUSE	|generic|sp_P10637-2_TAU_MOUSE	|generic|sp_P10637-4_TAU_MOUSE	|generic|tr_Q3UH19_Q3UH19_MOUSE	|generic|sp_P10637-6_TAU_MOUSE	|generic|tr_Q8C5K4_Q8C5K4_MOUSE	|generic|tr_Q547J4_Q547J4_MOUSE	|generic|tr_B1AQW2_B1AQW2_MOUSE	|generic|sp_TAU_HUMAN_|
"""index: 452, intensity: 2784.0, mobility: 0.784"""	1.52772	0.000680272	1.3731e-05	SQIDDHVPKRAS	generic|sp_Q9EQF6_DPYL5_MOUSE__chr5_1_30791522_30791638_ENSMUST00000198503__II_944569|
"""index: 10890, intensity: 3282.0, mobility: 0.938"""	1.52059	0.000680272	1.43463e-05	TLHPYNTFAAGFNSTGLPHSHSTTRV	generic|tr_A0A5S9EES2_A0A5S9EES2_MOUSE	|generic|tr_A2AGI2_A2AGI2_MOUSE	|generic|tr_B2RWZ9_B2RWZ9_MOUSE	|generic|tr_Q69ZI4_Q69ZI4_MOUSE	|generic|tr_A0A5S9EER5_A0A5S9EER5_MOUSE	|generic|tr_A2AGI3_A2AGI3_MOUSE	|generic|sp_Q8BYM5_NLGN3_MOUSE|
"""index: 14970, intensity: 3466.0, mobility: 1.010"""	1.51625	0.000680272	1.4734e-05	LAEDVTAALAKQGL	generic|sp_P20357_MTAP2_MOUSE__chr1_1_66438885_66439007_ENSMUST00000172486	|generic|tr_Q80ZL4_Q80ZL4_MOUSE__chr1_1_66438885_66439007_ENSMUST00000172486	|generic|tr_Q3TLQ0_Q3TLQ0_MOUSE__chr1_1_66438885_66439007_ENSMUST00000172486	|generic|tr_Q80X35_Q80X35_MOUSE__chr1_1_66438885_66439007_ENSMUST00000172486	|generic|tr_B2KGT5_B2KGT5_MOUSE__chr1_1_66438885_66439007_ENSMUST00000172486	|generic|tr_A0A668KLC6_A0A668KLC6_MOUSE__chr1_1_66438885_66439007_ENSMUST00000172486|
"""index: 14093, intensity: 3819.0, mobility: 0.909"""	1.51517	0.000680272	1.48318e-05	EPVLGPVRGPF	generic|sp_CASB_BOVIN_|
"""index: 3597, intensity: 6038.0, mobility: 0.890"""	1.51359	0.000680272	1.49766e-05	TSLGQETEEEPHVRVA	generic|sp_Q8BGK5_S35F1_MOUSE|
"""index: 6082, intensity: 5157.0, mobility: 0.917"""	1.51236	0.000680272	1.50895e-05	AQPAPKPEPSFSEYASVQVQRK	generic|sp_P97797_SHPS1_MOUSE	|generic|sp_P97797-2_SHPS1_MOUSE	|generic|sp_P97797-3_SHPS1_MOUSE	|generic|sp_P97797-4_SHPS1_MOUSE	|generic|tr_Q2M4I8_Q2M4I8_MOUSE	|generic|tr_E0CX65_E0CX65_MOUSE|
"""index: 4736, intensity: 3397.0, mobility: 0.898"""	1.50897	0.000680272	1.54075e-05	AEPPPPEPPRI	generic|sp_Q8BIF0_C99L2_MOUSE	|generic|sp_Q8BIF0-2_C99L2_MOUSE	|generic|tr_I7HJQ8_I7HJQ8_MOUSE	|generic|tr_A2AP74_A2AP74_MOUSE|
"""index: 1721, intensity: 4295.0, mobility: 0.786"""	1.49823	0.000680272	1.64583e-05	IPVGSLKNEDTPNR	generic|sp_Q03517_SCG2_MOUSE	|generic|tr_Q4W8U9_Q4W8U9_MOUSE|
"""index: 11761, intensity: 24264.0, mobility: 1.034"""	1.49659	0.000680272	1.6625e-05	PGPTQTLSPNGENNNDIIQDNGTIIPFRKHTVR	generic|sp_Q8R001_MARE2_MOUSE	|generic|sp_Q8R001_MARE2_MOUSE	|generic|tr_E9Q1B7_E9Q1B7_MOUSE__chr18_1_23853664_23853702_ENSMUST00000155708	|generic|tr_E9Q1B7_E9Q1B7_MOUSE__chr18_1_23853664_23853702_ENSMUST00000155708|
"""index: 15865, intensity: 6394.0, mobility: 1.055"""	1.4963	0.000680272	1.66546e-05	VSGDYGHPVYIVQDGPPQSPPNIYYKV	generic|tr_Q543Q7_Q543Q7_MOUSE|
"""index: 13982, intensity: 5821.0, mobility: 0.970"""	1.49371	0.000680272	1.69216e-05	TDGFNLEDALKETSSVKQR	generic|sp_Q8BIF0_C99L2_MOUSE	|generic|sp_Q8BIF0-2_C99L2_MOUSE|
"""index: 3533, intensity: 5561.0, mobility: 0.942"""	1.49184	0.000680272	1.71167e-05	VPITPTLNREQ	generic|sp_CAS2_BOVIN_|
"""index: 20353, intensity: 58356.0, mobility: 1.023"""	1.49051	0.000680272	1.7257e-05	TLADEVSASLAKQGL	generic|II_1128081_TX=10090	|generic|II_1128079_TX=10090	|generic|tr_A0A0A0MQC7_A0A0A0MQC7_MOUSE	|generic|tr_A2A5Y6_A2A5Y6_MOUSE	|generic|sp_P10637_TAU_MOUSE	|generic|sp_P10637-2_TAU_MOUSE	|generic|sp_P10637-4_TAU_MOUSE	|generic|tr_Q3UH19_Q3UH19_MOUSE	|generic|sp_P10637-6_TAU_MOUSE	|generic|tr_Q8C5K4_Q8C5K4_MOUSE	|generic|tr_Q547J4_Q547J4_MOUSE	|generic|tr_B1AQW2_B1AQW2_MOUSE	|generic|sp_TAU_HUMAN_|
"""index: 22801, intensity: 7678.0, mobility: 1.042"""	1.48865	0.000680272	1.74561e-05	QLEDGRTLSDYNIQKESTLHLVLRLRGG	generic|tr_B0LAC2_B0LAC2_MOUSE__IP_825414	|generic|tr_E9Q5F6_E9Q5F6_MOUSE__II_647476	|generic|tr_E9Q5F6_E9Q5F6_MOUSE__II_647476	|generic|tr_Q922Z8_Q922Z8_MOUSE__II_647476	|generic|tr_Q922Z8_Q922Z8_MOUSE__II_647476	|generic|tr_Q922Z8_Q922Z8_MOUSE__II_647476	|generic|tr_Q922Z8_Q922Z8_MOUSE__II_647476	|generic|tr_Q922Z8_Q922Z8_MOUSE__II_647476	|generic|tr_Q922Z8_Q922Z8_MOUSE__II_647476	|generic|tr_Q922Z8_Q922Z8_MOUSE__II_647476	|generic|tr_Q3TH47_Q3TH47_MOUSE__II_647476	|generic|tr_Q3TH47_Q3TH47_MOUSE__II_647476	|generic|tr_Q3TH47_Q3TH47_MOUSE__II_647476	|generic|tr_Q8VC46_Q8VC46_MOUSE__II_647476	|generic|tr_Q8VC46_Q8VC46_MOUSE__II_647476	|generic|tr_Q8VC46_Q8VC46_MOUSE__II_647476	|generic|tr_Q8VC46_Q8VC46_MOUSE__II_647476	|generic|tr_Q8VC46_Q8VC46_MOUSE__II_647476	|generic|tr_Q8VC46_Q8VC46_MOUSE__II_647476	|generic|tr_Q8VC46_Q8VC46_MOUSE__II_647476	|generic|tr_Q8VC46_Q8VC46_MOUSE__II_647476	|generic|tr_Q922B0_Q922B0_MOUSE__II_647476	|generic|tr_Q922B0_Q922B0_MOUSE__II_647476	|generic|tr_Q5SX22_Q5SX22_MOUSE__II_647476	|generic|tr_Q5SX22_Q5SX22_MOUSE__II_647476	|generic|tr_Q5SX22_Q5SX22_MOUSE__II_647476	|generic|tr_Q8R0Z9_Q8R0Z9_MOUSE__II_647476	|generic|tr_Q8R0Z9_Q8R0Z9_MOUSE__II_647476	|generic|tr_Q8R0Z9_Q8R0Z9_MOUSE__II_647476	|generic|tr_Q8R0Z9_Q8R0Z9_MOUSE__II_647476	|generic|sp_P0CG50_UBC_MOUSE__II_647476	|generic|sp_P0CG50_UBC_MOUSE__II_647476	|generic|sp_P0CG50_UBC_MOUSE__II_647476	|generic|sp_P0CG50_UBC_MOUSE__II_647476	|generic|sp_P0CG50_UBC_MOUSE__II_647476	|generic|sp_P0CG50_UBC_MOUSE__II_647476	|generic|sp_P0CG50_UBC_MOUSE__II_647476	|generic|sp_P0CG50_UBC_MOUSE__II_647476	|generic|sp_P0CG50_UBC_MOUSE__II_647476	|generic|tr_Q78XY9_Q78XY9_MOUSE__II_647476	|generic|tr_Q78XY9_Q78XY9_MOUSE__II_647476	|generic|tr_Q78XY9_Q78XY9_MOUSE__II_647476	|generic|tr_Q78XY9_Q78XY9_MOUSE__II_647476	|generic|tr_A5JUZ1_A5JUZ1_MOUSE__II_647476	|generic|sp_P62984_RL40_MOUSE__II_866586	|generic|tr_E9QNP0_E9QNP0_MOUSE__II_866571	|generic|tr_E9Q4P0_E9Q4P0_MOUSE__II_866571	|generic|tr_A0A0A6YW67_A0A0A6YW67_MOUSE__II_647476	|generic|tr_E9Q9J0_E9Q9J0_MOUSE__II_647476	|generic|tr_Q642L7_Q642L7_MOUSE__II_647476	|generic|IP_899761_TX=10090	|generic|sp_RS27A_HUMAN_|
"""index: 13810, intensity: 2951.0, mobility: 1.119"""	1.48865	0.000680272	1.74564e-05	SGFSLSGAQIDDNIPR	generic|sp_O08553_DPYL2_MOUSE|
"""index: 6150, intensity: 8073.0, mobility: 0.917"""	1.48668	0.000680272	1.76687e-05	AQPAPKPEPSFSEYASVQVQRK	generic|sp_P97797_SHPS1_MOUSE	|generic|sp_P97797-2_SHPS1_MOUSE	|generic|sp_P97797-3_SHPS1_MOUSE	|generic|sp_P97797-4_SHPS1_MOUSE	|generic|tr_Q2M4I8_Q2M4I8_MOUSE	|generic|tr_E0CX65_E0CX65_MOUSE|
"""index: 6463, intensity: 4440.0, mobility: 0.946"""	1.48655	0.000680272	1.76826e-05	QSGFSLSGTQVDEGVRSASK	generic|tr_Q3TAS8_Q3TAS8_MOUSE__chr18_-1_43324332_43324412_ENSMUST00000237707	|generic|tr_E9PWE8_E9PWE8_MOUSE__chr18_-1_43324332_43324412_ENSMUST00000237707	|generic|sp_Q62188_DPYL3_MOUSE__chr18_-1_43324332_43324412_ENSMUST00000237707	|generic|tr_Q3TT92_Q3TT92_MOUSE__chr18_-1_43324332_43324412_ENSMUST00000237707|
"""index: 14, intensity: 14943.0, mobility: 0.835"""	1.48604	0.000680272	1.77375e-05	TLADEVSASLAKQGL	generic|II_1128081_TX=10090	|generic|II_1128079_TX=10090	|generic|tr_A0A0A0MQC7_A0A0A0MQC7_MOUSE	|generic|tr_A2A5Y6_A2A5Y6_MOUSE	|generic|sp_P10637_TAU_MOUSE	|generic|sp_P10637-2_TAU_MOUSE	|generic|sp_P10637-4_TAU_MOUSE	|generic|tr_Q3UH19_Q3UH19_MOUSE	|generic|sp_P10637-6_TAU_MOUSE	|generic|tr_Q8C5K4_Q8C5K4_MOUSE	|generic|tr_Q547J4_Q547J4_MOUSE	|generic|tr_B1AQW2_B1AQW2_MOUSE	|generic|sp_TAU_HUMAN_|
"""index: 5295, intensity: 12669.0, mobility: 0.861"""	1.48411	0.000680272	1.79494e-05	EPPPPEPPRI	generic|sp_Q8BIF0_C99L2_MOUSE	|generic|sp_Q8BIF0-2_C99L2_MOUSE	|generic|tr_I7HJQ8_I7HJQ8_MOUSE	|generic|tr_A2AP74_A2AP74_MOUSE|
"""index: 24871, intensity: 3828.0, mobility: 0.967"""	1.48112	0.000680272	1.82827e-05	SPQLATLAEDVTAALAKQGL	generic|sp_P20357_MTAP2_MOUSE__chr1_1_66438885_66439007_ENSMUST00000172486	|generic|tr_Q80ZL4_Q80ZL4_MOUSE__chr1_1_66438885_66439007_ENSMUST00000172486	|generic|tr_Q3TLQ0_Q3TLQ0_MOUSE__chr1_1_66438885_66439007_ENSMUST00000172486	|generic|tr_Q80X35_Q80X35_MOUSE__chr1_1_66438885_66439007_ENSMUST00000172486	|generic|tr_B2KGT5_B2KGT5_MOUSE__chr1_1_66438885_66439007_ENSMUST00000172486	|generic|tr_A0A668KLC6_A0A668KLC6_MOUSE__chr1_1_66438885_66439007_ENSMUST00000172486|
"""index: 20939, intensity: 7045.0, mobility: 1.028"""	1.47869	0.000680272	1.85576e-05	TLADEVSASLAKQGL	generic|II_1128081_TX=10090	|generic|II_1128079_TX=10090	|generic|tr_A0A0A0MQC7_A0A0A0MQC7_MOUSE	|generic|tr_A2A5Y6_A2A5Y6_MOUSE	|generic|sp_P10637_TAU_MOUSE	|generic|sp_P10637-2_TAU_MOUSE	|generic|sp_P10637-4_TAU_MOUSE	|generic|tr_Q3UH19_Q3UH19_MOUSE	|generic|sp_P10637-6_TAU_MOUSE	|generic|tr_Q8C5K4_Q8C5K4_MOUSE	|generic|tr_Q547J4_Q547J4_MOUSE	|generic|tr_B1AQW2_B1AQW2_MOUSE	|generic|sp_TAU_HUMAN_|
"""index: 23739, intensity: 12051.0, mobility: 0.979"""	1.47679	0.000680272	1.87745e-05	SSPETLISDLLMKESTENAPR	generic|sp_P57774_NPY_MOUSE__chr6_1_49823598_49829327_ENSMUST00000031843|
"""index: 11436, intensity: 30754.0, mobility: 1.000"""	1.4724	0.000680272	1.92878e-05	LADEVSASLAKQGL	generic|II_1128081_TX=10090	|generic|II_1128079_TX=10090	|generic|tr_A0A0A0MQC7_A0A0A0MQC7_MOUSE	|generic|tr_A2A5Y6_A2A5Y6_MOUSE	|generic|sp_P10637_TAU_MOUSE	|generic|sp_P10637-2_TAU_MOUSE	|generic|sp_P10637-4_TAU_MOUSE	|generic|tr_Q3UH19_Q3UH19_MOUSE	|generic|sp_P10637-6_TAU_MOUSE	|generic|tr_Q8C5K4_Q8C5K4_MOUSE	|generic|tr_Q547J4_Q547J4_MOUSE	|generic|tr_B1AQW2_B1AQW2_MOUSE	|generic|sp_TAU_HUMAN_|
"""index: 23949, intensity: 7713.0, mobility: 1.023"""	1.46566	0.000680272	2.01038e-05	ASLDKFLASVSTVLTSKYR	generic|tr_Q91VB8_Q91VB8_MOUSE__chr11_1_32297143_32297208_ENSMUST00000147010__II_1141542	|generic|tr_Q9CWS5_Q9CWS5_MOUSE__chr11_1_32297143_32297208_ENSMUST00000147010__II_1141542	|generic|tr_Q9CY10_Q9CY10_MOUSE__chr11_1_32297143_32297208_ENSMUST00000147010__II_1141542	|generic|tr_A8DUV1_A8DUV1_MOUSE__chr11_1_32297143_32297208_ENSMUST00000147010	|generic|tr_Q61287_Q61287_MOUSE__chr11_1_32297143_32297208_ENSMUST00000147010	|generic|tr_Q8BPF4_Q8BPF4_MOUSE__chr11_1_32297143_32297208_ENSMUST00000147010	|generic|tr_A8DUV3_A8DUV3_MOUSE__chr11_1_32297143_32297208_ENSMUST00000147010	|generic|sp_HBA_HUMAN_|
"""index: 14308, intensity: 4758.0, mobility: 0.947"""	1.46563	0.000680272	2.01077e-05	GHPVYIVQDGPPQSPPNIYYKV	generic|tr_Q543Q7_Q543Q7_MOUSE|
"""index: 14146, intensity: 3682.0, mobility: 0.910"""	1.46501	0.000680272	2.01838e-05	EPVLGPVRGPF	generic|sp_CASB_BOVIN_|
[truncated: 3,454,061 more chars]
