# Supplementary material for: Ion Mobility Coupled to a Time-of-Flight Mass Analyzer Combined With Fragment Intensity Predictions Improves Identification of Classical Bioactive Peptides and Small Open Reading Frame-Encoded Peptides
Source: Front Cell Dev Biol. 2021 Sep 17;9:720570. doi: 10.3389/fcell.2021.720570 (PMC8484717; doi:10.3389/fcell.2021.720570)
Supplement: Supplementary file 16 [file Data_Sheet_4.ZIP › sORFs_P5_cortex_c_1_1_1143.msgf_allfeatures.pout_dec]

PSMId	score	q-value	posterior_error_prob	peptide	proteinIds
"""index: 15118, intensity: 46854.0, mobility: 0.884"""	0.421948	0.0013369	0.0121466	KKKEEVKE	generic|tr_F6SUV7_F6SUV7_MOUSE__chr14_-1_101444538_101444747_ENSMUST00000161304__II_1089325_REVERSED	|generic|sp_Q8BYJ6_TBCD4_MOUSE__chr14_-1_101444538_101444747_ENSMUST00000161304_REVERSED	|generic|sp_Q8BYJ6-5_TBCD4_MOUSE__chr14_-1_101444538_101444747_ENSMUST00000161304_REVERSED	|generic|sp_Q8BVA4_LMOD1_MOUSE	|generic|tr_F8VPR1_F8VPR1_MOUSE	|generic|sp_Q8BYJ6-2_TBCD4_MOUSE_REVERSED	|generic|sp_Q8BYJ6-3_TBCD4_MOUSE_REVERSED	|generic|sp_Q8BYJ6-4_TBCD4_MOUSE_REVERSED	|generic|tr_E0CX53_E0CX53_MOUSE__chr14_-1_101444538_101444747_ENSMUST00000161304_REVERSED	|generic|tr_E9Q6Q8_E9Q6Q8_MOUSE__chr14_-1_101444538_101444747_ENSMUST00000161304_REVERSED	|generic|tr_Q3V0B5_Q3V0B5_MOUSE|
"""index: 25644, intensity: 3227.0, mobility: 1.356"""	0.408949	0.00184615	0.0131454	IHFLSPVLI	generic|IP_965004_TX=10090_REVERSED|
"""index: 3395, intensity: 3771.0, mobility: 0.898"""	0.357149	0.00232829	0.0179943	SFQSSGLTTPR	generic|tr_Q3TE72_Q3TE72_MOUSE__chr9_-1_72110732_72110764_ENSMUST00000184867__II_847405_REVERSED	|generic|sp_Q61286_HTF4_MOUSE__chr9_-1_71849783_71849839_ENSMUST00000184867__II_847421_REVERSED	|generic|sp_Q61286-2_HTF4_MOUSE__chr9_-1_71849783_71849839_ENSMUST00000184867__II_847421_REVERSED	|generic|II_847403_TX=10090_REVERSED	|generic|tr_V9GX18_V9GX18_MOUSE__chr9_-1_72110732_72110764_ENSMUST00000184867_REVERSED	|generic|tr_V9GWU2_V9GWU2_MOUSE__chr9_-1_72110732_72110764_ENSMUST00000184867_REVERSED	|generic|tr_V9GXR6_V9GXR6_MOUSE_REVERSED	|generic|tr_V9GX29_V9GX29_MOUSE__chr9_-1_72110732_72110764_ENSMUST00000184867_REVERSED	|generic|tr_V9GXP0_V9GXP0_MOUSE__chr9_-1_72110732_72110764_ENSMUST00000184867_REVERSED	|generic|tr_Q3UZ69_Q3UZ69_MOUSE__chr9_-1_72110732_72110764_ENSMUST00000184867_REVERSED	|generic|tr_V9GXC3_V9GXC3_MOUSE__chr9_-1_72110732_72110764_ENSMUST00000184867_REVERSED	|generic|tr_V9GXM8_V9GXM8_MOUSE__chr9_-1_72110732_72110764_ENSMUST00000184867_REVERSED|
"""index: 7426, intensity: 5481.0, mobility: 1.110"""	0.317348	0.00277162	0.0228782	PAHSLLAEARYKPYN	generic|tr_Q91WP4_Q91WP4_MOUSE__chrX_1_20696349_20696471_ENSMUST00000122944__II_836966_REVERSED	|generic|tr_Q3UPI3_Q3UPI3_MOUSE__chrX_1_20696349_20696471_ENSMUST00000122944__II_836966_REVERSED	|generic|tr_Q3TM24_Q3TM24_MOUSE__chrX_1_20696349_20696471_ENSMUST00000122944__II_836966_REVERSED	|generic|tr_Q543G3_Q543G3_MOUSE__chrX_1_20696349_20696471_ENSMUST00000122944__II_836966_REVERSED	|generic|II_836962_TX=10090_REVERSED	|generic|II_836967_TX=10090_REVERSED|
"""index: 17729, intensity: 55075.0, mobility: 0.997"""	0.272392	0.00319149	0.029962	PLTLRLVSAALM	generic|sp_Q8K3F2_MMP21_MOUSE__II_877724_REVERSED	|generic|II_877723_TX=10090_REVERSED	|generic|tr_Q3KP74_Q3KP74_MOUSE_REVERSED|
"""index: 1883, intensity: 3107.0, mobility: 0.775"""	0.234727	0.00371156	0.0375038	PGPPPPPPP	generic|chr13_1_46669632_46669853_ENSMUST00000099547__IP_1106985_TX=10090_REVERSED	|generic|sp_Q80UV9_TAF1_MOUSE__chrX_1_101562127_101562291_ENSMUST00000143908__II_831688_REVERSED	|generic|sp_Q80UV9-3_TAF1_MOUSE__chrX_1_101562127_101562291_ENSMUST00000143908__II_831688_REVERSED	|generic|tr_Q3TXX8_Q3TXX8_MOUSE__II_915139_REVERSED	|generic|tr_Q3UQ99_Q3UQ99_MOUSE__II_915139_REVERSED	|generic|tr_Q3UGK7_Q3UGK7_MOUSE__II_915139_REVERSED	|generic|tr_Q7TPN5_Q7TPN5_MOUSE__II_915139_REVERSED	|generic|tr_Q3T9Z7_Q3T9Z7_MOUSE__II_954851_REVERSED	|generic|tr_D3Z139_D3Z139_MOUSE__II_859065_REVERSED	|generic|sp_Q8BH43_WASF2_MOUSE__II_954851_REVERSED	|generic|sp_Q3UR85_MYRF_MOUSE__chr19_-1_10223113_10223235_ENSMUST00000190922__II_1049632	|generic|sp_Q3UR85-2_MYRF_MOUSE__chr19_-1_10223113_10223235_ENSMUST00000190922__II_1049632	|generic|sp_Q3UR85-3_MYRF_MOUSE__chr19_-1_10223113_10223235_ENSMUST00000190922__II_1049643	|generic|sp_Q14AX6_CDK12_MOUSE__chr13_-1_17739087_17739164_ENSMUST00000222359__II_1127685	|generic|sp_Q14AX6-3_CDK12_MOUSE__chr13_-1_17739087_17739164_ENSMUST00000222359__II_1127685	|generic|tr_B1Q2W7_B1Q2W7_MOUSE__chrX_1_101562127_101562291_ENSMUST00000143908__II_831688_REVERSED	|generic|sp_Q8K0G8_ESRP2_MOUSE__II_859065_REVERSED	|generic|tr_Q3TH23_Q3TH23_MOUSE__II_859065_REVERSED	|generic|tr_D3YZK4_D3YZK4_MOUSE__chrX_1_101562127_101562291_ENSMUST00000143908__II_831688_REVERSED	|generic|sp_Q8VHQ2_SOCS7_MOUSE_REVERSED	|generic|tr_D3Z0K7_D3Z0K7_MOUSE_REVERSED	|generic|tr_Q3U3E7_Q3U3E7_MOUSE_REVERSED	|generic|tr_A0A1B0GRU3_A0A1B0GRU3_MOUSE_REVERSED	|generic|tr_Q8BKZ3_Q8BKZ3_MOUSE_REVERSED	|generic|tr_S4R1B9_S4R1B9_MOUSE__chrX_1_101562127_101562291_ENSMUST00000143908_REVERSED	|generic|tr_E9Q2D0_E9Q2D0_MOUSE_REVERSED	|generic|tr_A0A286YCS6_A0A286YCS6_MOUSE_REVERSED	|generic|tr_C9K0Z8_C9K0Z8_MOUSE__chr7_1_30415650_30415679_ENSMUST00000207982	|generic|sp_Q3UG20_KMT2E_MOUSE__chr13_-1_43303268_43303297_ENSMUST00000055341_REVERSED	|generic|sp_Q3UG20-2_KMT2E_MOUSE__chr13_-1_43303268_43303297_ENSMUST00000055341_REVERSED	|generic|sp_P0C7L0_WIPF3_MOUSE_REVERSED	|generic|sp_P0C7L0-2_WIPF3_MOUSE_REVERSED	|generic|sp_Q6PEV3_WIPF2_MOUSE_REVERSED	|generic|sp_Q9CYT6_CAP2_MOUSE_REVERSED	|generic|tr_D3Z5R4_D3Z5R4_MOUSE_REVERSED	|generic|tr_Q6P9T5_Q6P9T5_MOUSE	|generic|tr_Q80VV6_Q80VV6_MOUSE_REVERSED	|generic|tr_Q05BD7_Q05BD7_MOUSE	|generic|tr_Q05BD7_Q05BD7_MOUSE_REVERSED	|generic|tr_D3YTR7_D3YTR7_MOUSE_REVERSED	|generic|tr_E9Q8K8_E9Q8K8_MOUSE_REVERSED	|generic|sp_Q6ZPZ3_ZC3H4_MOUSE_REVERSED	|generic|sp_Q6ZPZ3-2_ZC3H4_MOUSE_REVERSED	|generic|sp_O88703_HCN2_MOUSE__chr7_1_30415650_30415679_ENSMUST00000207982	|generic|sp_Q76LL6_FHOD3_MOUSE__chr18_1_24754234_24754329_ENSMUST00000234462	|generic|sp_Q76LL6-2_FHOD3_MOUSE__chr18_1_24754234_24754329_ENSMUST00000234462	|generic|sp_Q76LL6-4_FHOD3_MOUSE__chr18_1_24754234_24754329_ENSMUST00000234462	|generic|sp_Q9DBD5_PELP1_MOUSE	|generic|tr_Q8BZD7_Q8BZD7_MOUSE_REVERSED	|generic|sp_Q80Z10_ASTN2_MOUSE	|generic|sp_Q80Z10-2_ASTN2_MOUSE	|generic|tr_Q8CHD5_Q8CHD5_MOUSE__chr19_1_45518810_45518923_ENSMUST00000225662_REVERSED	|generic|sp_P10284_HXB4_MOUSE	|generic|sp_Q80Z10-3_ASTN2_MOUSE	|generic|tr_A0A571BEJ5_A0A571BEJ5_MOUSE	|generic|tr_A0A571BEJ5_A0A571BEJ5_MOUSE_REVERSED	|generic|sp_D7PDD4_G6B_MOUSE_REVERSED|
"""index: 1044, intensity: 20431.0, mobility: 0.814"""	0.232763	0.00420831	0.0379439	SMPTPQRY	generic|II_3482804_TX=10090_REVERSED	|generic|tr_A0A2K6EDK3_A0A2K6EDK3_MOUSE__chr15_-1_44376394_44376561_ENSMUST00000226606_REVERSED	|generic|sp_Q6PIP5_NUDC1_MOUSE__chr15_-1_44376394_44376561_ENSMUST00000226606_REVERSED|
"""index: 12602, intensity: 3772.0, mobility: 1.062"""	0.226955	0.00458716	0.0392747	EGYIIIVNTSSMMI	generic|tr_A0A3B2WC95_A0A3B2WC95_MOUSE_REVERSED	|generic|tr_A0A3B2WD73_A0A3B2WD73_MOUSE_REVERSED	|generic|tr_L7N203_L7N203_MOUSE_REVERSED	|generic|tr_L7N2B2_L7N2B2_MOUSE_REVERSED	|generic|tr_A0A3B2WCG3_A0A3B2WCG3_MOUSE_REVERSED	|generic|tr_A0A3B2WCD3_A0A3B2WCD3_MOUSE_REVERSED|
"""index: 22818, intensity: 88340.0, mobility: 1.153"""	0.19652	0.00508906	0.0470167	NMFSWKLGTPFGAGGRGRLGSTKMEGLIWDPGKLLIEKTKYWDGRRLAGK	generic|tr_D6RG60_D6RG60_MOUSE__II_1059063_REVERSED	|generic|sp_Q91YT0_NDUV1_MOUSE__chr19_-1_4007579_4007662_ENSMUST00000237129__II_1059063_REVERSED	|generic|tr_D3YUM1_D3YUM1_MOUSE__chr19_-1_4007579_4007662_ENSMUST00000237129_REVERSED|
"""index: 10080, intensity: 3536.0, mobility: 0.885"""	0.194683	0.0055668	0.0475281	MLTGTPLCSM	generic|IP_997515_TX=10090_REVERSED|
"""index: 14073, intensity: 3691.0, mobility: 0.819"""	0.191551	0.00600901	0.0484127	AARSAAARR	generic|IP_881713_TX=10090_REVERSED|
"""index: 6521, intensity: 3088.0, mobility: 1.051"""	0.183273	0.00632296	0.050827	VSGPPRDEY	generic|tr_S4R225_S4R225_MOUSE__chrX_-1_8125545_8125691_ENSMUST00000133292_REVERSED	|generic|tr_A2AC24_A2AC24_MOUSE__chrX_-1_8132283_8132318_ENSMUST00000130832_REVERSED	|generic|tr_Q8K412_Q8K412_MOUSE__chrX_-1_8125545_8125691_ENSMUST00000133292_REVERSED	|generic|sp_Q91V09_WDR13_MOUSE__chrX_-1_8125545_8125691_ENSMUST00000133292_REVERSED|
"""index: 6753, intensity: 14520.0, mobility: 0.917"""	0.156643	0.00675676	0.0594001	AAAAGGAGGAGGGGGGGGSGGGGGGGGGGGGAGPRSYGPYHN	generic|tr_E9Q6R4_E9Q6R4_MOUSE_REVERSED	|generic|tr_A0A338P6U8_A0A338P6U8_MOUSE_REVERSED	|generic|sp_E9Q4N7_ARI1B_MOUSE_REVERSED|
"""index: 19572, intensity: 3096.0, mobility: 0.843"""	0.148778	0.0071908	0.062185	FTRWFNDW	generic|IP_3477268_TX=10090_REVERSED|
"""index: 4164, intensity: 2561.0, mobility: 0.810"""	0.141107	0.00727273	0.0650209	LAPSRLAPQ	generic|IP_1066158_TX=10090_REVERSED|
"""index: 1035, intensity: 2606.0, mobility: 0.836"""	0.0772806	0.00769928	0.0938275	SMPTPQRY	generic|II_3482804_TX=10090_REVERSED	|generic|tr_A0A2K6EDK3_A0A2K6EDK3_MOUSE__chr15_-1_44376394_44376561_ENSMUST00000226606_REVERSED	|generic|sp_Q6PIP5_NUDC1_MOUSE__chr15_-1_44376394_44376561_ENSMUST00000226606_REVERSED|
"""index: 17663, intensity: 3495.0, mobility: 0.882"""	0.0723523	0.00805369	0.096488	TYLVVVFLM	generic|IP_952807_TX=10090_REVERSED|
"""index: 13115, intensity: 3577.0, mobility: 0.867"""	0.0577051	0.00839223	0.104812	CNNPQKLR	generic|tr_Q6PAQ0_Q6PAQ0_MOUSE_REVERSED|
"""index: 18350, intensity: 3384.0, mobility: 1.184"""	0.0359895	0.00858001	0.11837	SERRPLPPRLPAPIVM	generic|IP_836027_TX=10090_REVERSED	|generic|chrX_-1_38564095_38564953_ENSMUST00000115118_REVERSED|
"""index: 12138, intensity: 3881.0, mobility: 0.810"""	-0.000374622	0.00900901	0.144651	LISVSPWK	generic|tr_Q8CDE5_Q8CDE5_MOUSE__IP_1110343_REVERSED|
"""index: 18781, intensity: 3254.0, mobility: 1.029"""	-0.00058227	0.00943801	0.144815	TCLVNLDMNRQK	generic|chr11_1_77437673_77441901_ENSMUST00000037912__IP_1130786_TX=10090_REVERSED|
"""index: 15425, intensity: 4588.0, mobility: 0.949"""	-0.00200153	0.00984589	0.14594	MGVKLDFLPEAIEREMSEYDLKFAWLQL	generic|sp_Q6P9Q4_FHOD1_MOUSE__II_859342_REVERSED	|generic|II_859340_TX=10090_REVERSED|
"""index: 3122, intensity: 2840.0, mobility: 0.960"""	-0.00992104	0.0102433	0.152355	CTQRGPNPGEVIE	generic|tr_Q3UY44_Q3UY44_MOUSE_REVERSED	|generic|tr_B7ZC81_B7ZC81_MOUSE_REVERSED|
"""index: 8087, intensity: 36813.0, mobility: 0.912"""	-0.0146714	0.0106519	0.156321	LGQSAVVVATPVAVAAAAAAAAALDLMWWIRM	generic|chr15_-1_37448276_37459353_ENSMUST00000120746__IP_1085964_TX=10090_REVERSED|
"""index: 5793, intensity: 4845.0, mobility: 0.911"""	-0.0174342	0.011045	0.158668	TIPAQPRSWR	generic|tr_A0A087WR50_A0A087WR50_MOUSE__chr1_-1_71637244_71637333_ENSMUST00000186613__II_1037262_REVERSED	|generic|tr_A0A087WSN6_A0A087WSN6_MOUSE__chr1_-1_71637244_71637333_ENSMUST00000186613__II_1037262_REVERSED	|generic|sp_P11276_FINC_MOUSE__chr1_-1_71637244_71637333_ENSMUST00000186613__II_1037262_REVERSED	|generic|tr_Q3TCF1_Q3TCF1_MOUSE__chr1_-1_71637244_71637333_ENSMUST00000186613__II_1037262_REVERSED	|generic|tr_B9EHT6_B9EHT6_MOUSE__chr1_-1_71637244_71637333_ENSMUST00000186613__II_1037262_REVERSED	|generic|tr_Q3UHL6_Q3UHL6_MOUSE__chr1_-1_71637244_71637333_ENSMUST00000186613__II_1037262_REVERSED	|generic|tr_Q3UGY5_Q3UGY5_MOUSE__chr1_-1_71637244_71637333_ENSMUST00000186613_REVERSED	|generic|tr_Q3TCL7_Q3TCL7_MOUSE__chr1_-1_71637244_71637333_ENSMUST00000186613_REVERSED	|generic|tr_B7ZNJ1_B7ZNJ1_MOUSE__chr1_-1_71637244_71637333_ENSMUST00000186613_REVERSED	|generic|tr_Q3UH17_Q3UH17_MOUSE__chr1_-1_71637244_71637333_ENSMUST00000186613_REVERSED	|generic|tr_Q3TBB4_Q3TBB4_MOUSE__chr1_-1_71637244_71637333_ENSMUST00000186613_REVERSED	|generic|tr_A0A087WS56_A0A087WS56_MOUSE__chr1_-1_71637244_71637333_ENSMUST00000186613_REVERSED	|generic|tr_Q3UHR1_Q3UHR1_MOUSE__chr1_-1_71637244_71637333_ENSMUST00000186613_REVERSED|
"""index: 15446, intensity: 6388.0, mobility: 1.044"""	-0.0212417	0.0114601	0.161952	KFKSHTSDYQFMYVMCNLDIFPDNIAVIEVKGRP	generic|IP_1078648_TX=10090_REVERSED|
"""index: 7844, intensity: 2916.0, mobility: 0.824"""	-0.0235753	0.0117697	0.163994	LSDGQMHKP	generic|IP_3443385_TX=10090_REVERSED|
"""index: 2086, intensity: 2659.0, mobility: 0.809"""	-0.0379599	0.012139	0.177074	VLSGQFHR	generic|tr_A0A0U1RNZ7_A0A0U1RNZ7_MOUSE__II_885011_REVERSED|
"""index: 14163, intensity: 2993.0, mobility: 1.023"""	-0.0466117	0.0124121	0.185358	SSVSAGPALSCLLVGPVLPGTASVMPSSA	generic|chr17_-1_29342736_29342900_ENSMUST00000095427_REVERSED|
"""index: 11400, intensity: 4260.0, mobility: 1.143"""	-0.0700857	0.0128152	0.209473	PTVPTMVPMVPMVPTVPMVPMVPMVPTVPMV	generic|IP_869294_TX=10090_REVERSED|
"""index: 11245, intensity: 4355.0, mobility: 0.912"""	-0.0721987	0.0131796	0.211764	VQSLSLQQLR	generic|sp_C3VPR6_NLRC5_MOUSE__II_861289_REVERSED|
"""index: 11046, intensity: 4303.0, mobility: 1.103"""	-0.0809383	0.0135747	0.221454	ASTVKRPHSTGKPVTGMLWTSPSPLGSGQAPW	generic|IP_995280_TX=10090_REVERSED	|generic|II_995270_TX=10090_REVERSED|
"""index: 10371, intensity: 4080.0, mobility: 1.125"""	-0.0823187	0.013986	0.223016	ASACKSLKTIARETQLVTWTFKITAHSM	generic|IP_1093906_TX=10090_REVERSED|
"""index: 19172, intensity: 4218.0, mobility: 1.067"""	-0.0823608	0.0143855	0.223064	RMNRVTLYELPLSRGKKESMEVLRPEGIEIFF	generic|tr_Q27PY9_Q27PY9_MOUSE_REVERSED|
"""index: 16934, intensity: 5341.0, mobility: 0.975"""	-0.0852473	0.0147723	0.226359	FHVMLSVIGLPILTYKPAMQY	generic|tr_K7N747_K7N747_MOUSE_REVERSED|
"""index: 2829, intensity: 2640.0, mobility: 1.092"""	-0.0902868	0.0150651	0.232204	FKMHWFDPNYNQK	generic|IP_3489756_TX=10090_REVERSED|
"""index: 15109, intensity: 3857.0, mobility: 0.846"""	-0.104159	0.0154723	0.248901	AGWIILHM	generic|chr2_1_118663627_118663821_ENSMUST00000099557__IP_1003597_TX=10090_REVERSED|
"""index: 16768, intensity: 3626.0, mobility: 1.013"""	-0.106601	0.0158666	0.251933	FDEELATGRSQPF	generic|IP_3494802_TX=10090_REVERSED|
"""index: 13771, intensity: 2829.0, mobility: 0.782"""	-0.10915	0.0162668	0.255127	SSSAVCLNSF	generic|IP_1062366_TX=10090_REVERSED|
"""index: 11720, intensity: 2571.0, mobility: 0.788"""	-0.110163	0.0166059	0.256405	PRGRKPSAKVNSAT	generic|sp_Q99JF8_PSIP1_MOUSE_REVERSED	|generic|sp_Q99JF8-2_PSIP1_MOUSE_REVERSED	|generic|tr_Q05CD2_Q05CD2_MOUSE_REVERSED	|generic|tr_A2BI12_A2BI12_MOUSE_REVERSED|
"""index: 10575, intensity: 3970.0, mobility: 1.007"""	-0.115334	0.0170109	0.263003	ITRSPCLLGNVRP	generic|IP_874942_TX=10090_REVERSED|
"""index: 18848, intensity: 5220.0, mobility: 1.067"""	-0.115957	0.0174089	0.263806	RMNRVTLYELPLSRGKKESMEVLRPEGIEIFF	generic|tr_Q27PY9_Q27PY9_MOUSE_REVERSED|
"""index: 7883, intensity: 3155.0, mobility: 0.821"""	-0.11604	0.0177994	0.263913	SCLLVRSYVTLCFYSSA	generic|IP_3456032_TX=10090_REVERSED|
"""index: 14061, intensity: 3434.0, mobility: 0.900"""	-0.116991	0.0182039	0.265143	HKRGFMRR	generic|tr_A0A0J9YTU2_A0A0J9YTU2_MOUSE__chr5_1_31548623_31548685_ENSMUST00000202214__II_942482_REVERSED	|generic|II_942463_TX=10090_REVERSED	|generic|II_942460_TX=10090_REVERSED|
"""index: 22793, intensity: 5572.0, mobility: 0.944"""	-0.117205	0.0186084	0.26542	LHLVLRIRN	generic|IP_1129193_TX=10090_REVERSED|
"""index: 16802, intensity: 4725.0, mobility: 0.889"""	-0.117668	0.0189822	0.266021	PLPPWLAPAM	generic|IP_956560_TX=10090_REVERSED|
"""index: 17726, intensity: 94018.0, mobility: 0.983"""	-0.11895	0.0193783	0.26769	KRERGAPLSPK	generic|II_1129722_TX=10090_REVERSED|
"""index: 26027, intensity: 4753.0, mobility: 1.395"""	-0.119759	0.0196235	0.268748	LKKRKPPRGRRK	generic|sp_E9Q2Z1_CECR2_MOUSE__II_912294_REVERSED	|generic|sp_E9Q2Z1-2_CECR2_MOUSE__II_912294_REVERSED|
"""index: 25093, intensity: 4406.0, mobility: 1.054"""	-0.131224	0.020008	0.284058	ENTRSSKIGSRRK	generic|IP_941799_TX=10090_REVERSED|
"""index: 2200, intensity: 2712.0, mobility: 0.803"""	-0.133831	0.0203593	0.287626	TLPTCVRL	generic|tr_A0A1B0GRM0_A0A1B0GRM0_MOUSE__chr8_1_91074179_91074277_ENSMUST00000141351_REVERSED	|generic|tr_A0A1B0GR06_A0A1B0GR06_MOUSE__chr8_1_91074179_91074277_ENSMUST00000141351_REVERSED	|generic|tr_Q8VCD1_Q8VCD1_MOUSE__chr8_1_91074179_91074277_ENSMUST00000141351_REVERSED	|generic|sp_Q64700_RBL2_MOUSE__chr8_1_91074179_91074277_ENSMUST00000141351_REVERSED|
"""index: 18150, intensity: 3275.0, mobility: 1.115"""	-0.13717	0.0207585	0.292241	FMCIVKLIFVLMRVSLYCVSFICYKSMM	generic|IP_1106757_TX=10090_REVERSED|
"""index: 15404, intensity: 2897.0, mobility: 1.097"""	-0.137905	0.0211324	0.293263	EFDTGLLPQQNGLLT	generic|chr18_1_57133575_57180564_ENSMUST00000075770_REVERSED|
"""index: 3080, intensity: 2681.0, mobility: 0.890"""	-0.140904	0.0214541	0.297463	EDLSFVHRTSQATSRFY	generic|tr_Q91XX4_Q91XX4_MOUSE__chr18_1_37833338_37840129_ENSMUST00000193941__II_1051469_REVERSED|
"""index: 15566, intensity: 3962.0, mobility: 1.115"""	-0.147735	0.0218167	0.307184	VAHSFFIQSICGGFSIVKQKRFLDCIMKPA	generic|II_3496887_TX=10090_REVERSED	|generic|tr_Q3B850_Q3B850_MOUSE_REVERSED	|generic|tr_Q1RMY1_Q1RMY1_MOUSE_REVERSED	|generic|tr_A2AVW3_A2AVW3_MOUSE_REVERSED	|generic|tr_Q8VF46_Q8VF46_MOUSE_REVERSED|
"""index: 3336, intensity: 3077.0, mobility: 0.960"""	-0.14938	0.0221958	0.309555	TTVSRRNGLCHI	generic|IP_617647_TX=10090_REVERSED	|generic|IP_617642_TX=10090_REVERSED|
"""index: 16601, intensity: 3970.0, mobility: 1.017"""	-0.151745	0.0225743	0.31299	VYVYVYVYVYVYVYVYVYVYVYVYVYM	generic|IP_978785_TX=10090_REVERSED|
"""index: 1474, intensity: 4205.0, mobility: 0.810"""	-0.15255	0.0229521	0.314164	PTQVAERL	generic|sp_P70196_TRAF6_MOUSE_REVERSED	|generic|sp_P70196-2_TRAF6_MOUSE_REVERSED|
"""index: 7335, intensity: 10173.0, mobility: 1.182"""	-0.153416	0.0233109	0.315429	WRRHALNSPHFKHAELICVWWGMYSRFYSGMLRNSVQRAR	generic|IP_1129682_TX=10090_REVERSED|
"""index: 10785, intensity: 9964.0, mobility: 1.156"""	-0.15558	0.023678	0.31861	EYLGGRVCVPEITVLEEMEPRAAAGGPRARK	generic|tr_Q3TDC6_Q3TDC6_MOUSE__chr14_-1_45610488_45610730_ENSMUST00000149286__II_1099486_REVERSED|
"""index: 14318, intensity: 3888.0, mobility: 0.947"""	-0.157057	0.0240536	0.320793	ISDDYRSRKFFGCKWLL	generic|sp_Q61739_ITA6_MOUSE__chr2_1_71853661_71856015_ENSMUST00000028522__II_1007123_REVERSED	|generic|tr_Q6PEE8_Q6PEE8_MOUSE__chr2_1_71853661_71856015_ENSMUST00000028522__II_1007123_REVERSED	|generic|tr_A0A5F8MPB5_A0A5F8MPB5_MOUSE__chr2_1_71853661_71856015_ENSMUST00000028522__II_1007123_REVERSED	|generic|tr_Q80ZI8_Q80ZI8_MOUSE__chr2_1_71853661_71856015_ENSMUST00000028522__II_1007123_REVERSED	|generic|tr_Q8BNH0_Q8BNH0_MOUSE__chr2_1_71853661_71856015_ENSMUST00000028522__II_1007123_REVERSED|
"""index: 13788, intensity: 5698.0, mobility: 0.957"""	-0.159551	0.0244383	0.3245	TVIGLVEYFPDGEGENNVRQVIALHSK	generic|sp_Q3TWN3_CNNM2_MOUSE_REVERSED	|generic|sp_Q3TWN3-2_CNNM2_MOUSE_REVERSED	|generic|tr_C6KI93_C6KI93_MOUSE_REVERSED|
"""index: 8092, intensity: 33651.0, mobility: 0.953"""	-0.160616	0.0247544	0.326092	ERSVWKENEMKKAEKML	generic|sp_Q811D2_ANR26_MOUSE_REVERSED	|generic|tr_D3Z482_D3Z482_MOUSE_REVERSED|
"""index: 14331, intensity: 6280.0, mobility: 1.064"""	-0.164552	0.0250293	0.332019	MIAVAGDQGLLPHTMTYSRATSMPFDRRLM	generic|IP_938540_TX=10090_REVERSED|
"""index: 7091, intensity: 3346.0, mobility: 0.824"""	-0.177283	0.0254204	0.351659	KKLSDKRT	generic|IP_1015765_TX=10090_REVERSED|
"""index: 10092, intensity: 19974.0, mobility: 1.152"""	-0.177634	0.0258014	0.352211	SLQLDSPKLNKIYRNVYSMLIPTVYSEM	generic|chr15_1_35371964_35372146_ENSMUST00000227309_REVERSED|
"""index: 7021, intensity: 4822.0, mobility: 0.793"""	-0.177964	0.0261923	0.35273	FCGAAGRGH	generic|chr5_-1_124478007_124478273_ENSMUST00000031347_REVERSED|
"""index: 26317, intensity: 3235.0, mobility: 1.142"""	-0.178633	0.0265833	0.353783	IAAAVLPV	generic|tr_Q3U1W3_Q3U1W3_MOUSE_REVERSED	|generic|tr_A0A140LHU0_A0A140LHU0_MOUSE_REVERSED	|generic|tr_Q3UG15_Q3UG15_MOUSE_REVERSED	|generic|sp_Q61072_ADAM9_MOUSE_REVERSED	|generic|tr_E9Q638_E9Q638_MOUSE_REVERSED|
"""index: 21514, intensity: 6212.0, mobility: 0.907"""	-0.181761	0.0269426	0.358734	LSLEQFRGSLKVVA	generic|IP_1144200_TX=10090_REVERSED|
"""index: 12720, intensity: 3252.0, mobility: 1.318"""	-0.184471	0.0273331	0.363056	LKEQNLQYTAKMQQLQQE	generic|sp_Q3USS3_DRC1_MOUSE_REVERSED|
"""index: 22802, intensity: 7116.0, mobility: 0.875"""	-0.18497	0.0277235	0.363855	HLVLRIRN	generic|IP_1129193_TX=10090_REVERSED|
"""index: 18334, intensity: 4768.0, mobility: 0.941"""	-0.185007	0.0280592	0.363915	LLDWAVTKE	generic|tr_E9Q6Y8_E9Q6Y8_MOUSE_REVERSED|
"""index: 6970, intensity: 3658.0, mobility: 0.790"""	-0.191143	0.0284379	0.373827	QSAPPHAW	generic|IP_1056373_TX=10090_REVERSED|
"""index: 19468, intensity: 9889.0, mobility: 0.901"""	-0.19134	0.0287938	0.374148	QRGRFYLVI	generic|IP_943153_TX=10090_REVERSED|
"""index: 6919, intensity: 6989.0, mobility: 0.841"""	-0.192424	0.0291489	0.375917	PLPHGHRAQQLHHEVD	generic|IP_997245_TX=10090_REVERSED|
"""index: 7978, intensity: 7704.0, mobility: 0.954"""	-0.194114	0.029526	0.378683	ECVWCIAKKDEKCFLLLK	generic|tr_Q3TA29_Q3TA29_MOUSE_REVERSED	|generic|sp_Q99PP6_TR34A_MOUSE_REVERSED	|generic|sp_Q99PP6-2_TR34A_MOUSE_REVERSED	|generic|sp_Q99PP6-3_TR34A_MOUSE_REVERSED	|generic|tr_Q3TAH7_Q3TAH7_MOUSE_REVERSED	|generic|tr_E9PYZ4_E9PYZ4_MOUSE_REVERSED|
"""index: 14717, intensity: 168540.0, mobility: 0.893"""	-0.195057	0.0298913	0.38023	EELAQLVEKVEDKAADNESQLHS	generic|sp_P33175_KIF5A_MOUSE__chr10_-1_127242653_127242778_ENSMUST00000218298_REVERSED|
"""index: 12162, intensity: 5954.0, mobility: 0.970"""	-0.196534	0.0302443	0.382664	EFALGMRNTGESFFRSNIKPTDE	generic|sp_E9Q414_APOB_MOUSE__II_1118470_REVERSED	|generic|tr_E9Q4G4_E9Q4G4_MOUSE_REVERSED	|generic|tr_E9Q1Y3_E9Q1Y3_MOUSE_REVERSED|
"""index: 6909, intensity: 3786.0, mobility: 0.836"""	-0.198229	0.0305964	0.385466	PLPHGHRAQQLHHEVD	generic|IP_997245_TX=10090_REVERSED|
"""index: 5349, intensity: 44312.0, mobility: 1.066"""	-0.19914	0.0309837	0.386976	RLVAPPRGAPQGRFG	generic|chr2_1_121867144_121867437_ENSMUST00000078752_REVERSED|
"""index: 4080, intensity: 3301.0, mobility: 0.842"""	-0.199688	0.031371	0.387886	AMFWSGRR	generic|IP_1062124_TX=10090_REVERSED|
"""index: 12452, intensity: 13527.0, mobility: 0.992"""	-0.20028	0.0317583	0.38887	KMMKMMTRMVK	generic|IP_3454044_TX=10090_REVERSED|
"""index: 10914, intensity: 3346.0, mobility: 1.075"""	-0.202133	0.0321332	0.391961	IDSISLSALSLLHFN	generic|IP_3486173_TX=10090_REVERSED|
"""index: 5528, intensity: 2634.0, mobility: 0.953"""	-0.202974	0.0324952	0.393369	CIFSHTHAHTHTHTHTYVHRSW	generic|IP_1119244_TX=10090_REVERSED|
"""index: 6936, intensity: 6265.0, mobility: 0.873"""	-0.204268	0.0328439	0.395538	PNSFNYPSDKNRQREKFLTNRFWHKV	generic|sp_Q9JJN2_ZFHX4_MOUSE_REVERSED|
"""index: 9739, intensity: 3508.0, mobility: 0.888"""	-0.204983	0.0332046	0.396741	TKVQVLYSLS	generic|IP_1078304_TX=10090_REVERSED|
"""index: 6831, intensity: 7605.0, mobility: 1.027"""	-0.206976	0.0335778	0.400101	MEPWWGGGGGFLWGQRIFFLTSLVQPIIALTSRQAGYACLRF	generic|IP_933327_TX=10090_REVERSED|
"""index: 17927, intensity: 4260.0, mobility: 0.868"""	-0.20796	0.0339375	0.401765	GTDIIEGADFMMSPDLDS	generic|sp_Q920P5_KAD5_MOUSE_REVERSED|
"""index: 20359, intensity: 9778.0, mobility: 0.845"""	-0.208793	0.0342308	0.403177	WDLLVELH	generic|IP_911017_TX=10090_REVERSED|
"""index: 15701, intensity: 3016.0, mobility: 1.135"""	-0.211348	0.0346021	0.407525	QPYRWAVLSSSAVAAQP	generic|IP_2455986_TX=10090_REVERSED|
"""index: 14175, intensity: 3945.0, mobility: 1.024"""	-0.212071	0.0349462	0.408759	MTGAATREVIMRHVILPEMAALET	generic|IP_1022146_TX=10090_REVERSED|
"""index: 20157, intensity: 2853.0, mobility: 0.831"""	-0.212864	0.0353303	0.410115	QVLRSLNVFGVR	generic|IP_3475981_TX=10090_REVERSED	|generic|tr_Q9CVI8_Q9CVI8_MOUSE_REVERSED|
"""index: 15218, intensity: 3524.0, mobility: 0.985"""	-0.213749	0.0356869	0.41163	AAGCRAPCANAGEEVVQHALLFTTKRHGCSFLRAPAS	generic|tr_Q8C260_Q8C260_MOUSE_REVERSED|
"""index: 2997, intensity: 3386.0, mobility: 0.957"""	-0.216055	0.035919	0.415593	SDAVLVAMEEPQ	generic|tr_Q9D5U4_Q9D5U4_MOUSE_REVERSED	|generic|tr_Q9D5V1_Q9D5V1_MOUSE_REVERSED	|generic|tr_Q14BL3_Q14BL3_MOUSE_REVERSED|
"""index: 5115, intensity: 3316.0, mobility: 1.193"""	-0.226347	0.0362872	0.433507	SQPTVVSFM	generic|tr_Q8K1C4_Q8K1C4_MOUSE__IP_1002309_REVERSED|
"""index: 6141, intensity: 4145.0, mobility: 0.969"""	-0.2271	0.0366692	0.434831	EPEPEPEPEPEPEQLPEPEPEPEPE	generic|tr_C4IXT3_C4IXT3_MOUSE__chr11_-1_61157167_61157217_ENSMUST00000173525_REVERSED|
"""index: 4525, intensity: 21717.0, mobility: 0.877"""	-0.227327	0.0370512	0.435231	FSNEGFCVVR	generic|IP_968944_TX=10090_REVERSED|
"""index: 17704, intensity: 3903.0, mobility: 1.010"""	-0.227328	0.0374332	0.435232	VNMSDLRGKIEVVPVKHYWNAALNRSVFFELNIP	generic|sp_Q8BX70-2_VP13C_MOUSE__chr9_1_67893084_67893227_ENSMUST00000217386__II_3501120_REVERSED	|generic|sp_Q8BX70_VP13C_MOUSE__chr9_1_67893084_67893227_ENSMUST00000217386_REVERSED	|generic|sp_Q8BX70-3_VP13C_MOUSE__chr9_1_67893084_67893227_ENSMUST00000217386_REVERSED|
"""index: 4831, intensity: 2988.0, mobility: 0.920"""	-0.227502	0.0377574	0.435539	DNGRAGAAGAPGTRGREGPLGRPGMP	generic|sp_P28481_CO2A1_MOUSE_REVERSED	|generic|sp_P28481-1_CO2A1_MOUSE_REVERSED	|generic|sp_P28481-2_CO2A1_MOUSE_REVERSED	|generic|sp_P28481-4_CO2A1_MOUSE_REVERSED	|generic|sp_P28481-5_CO2A1_MOUSE_REVERSED	|generic|sp_P28481-6_CO2A1_MOUSE_REVERSED	|generic|sp_P28481-7_CO2A1_MOUSE_REVERSED|
"""index: 13611, intensity: 3571.0, mobility: 0.782"""	-0.229533	0.0380807	0.439122	ARGPGQQP	generic|sp_Q9JLG8_CAN15_MOUSE__II_3461612_REVERSED	|generic|tr_A0A1D5RLS3_A0A1D5RLS3_MOUSE__II_3461612_REVERSED	|generic|sp_Q9JLG8-2_CAN15_MOUSE_REVERSED	|generic|tr_A0A1D5RLI7_A0A1D5RLI7_MOUSE_REVERSED	|generic|tr_A0A1D5RLJ4_A0A1D5RLJ4_MOUSE_REVERSED|
"""index: 12822, intensity: 4182.0, mobility: 1.015"""	-0.231351	0.0384615	0.442342	RGSDMGLAMPEPSDQSCPRQCFERTWLKMEMISVQM	generic|IP_1070243_TX=10090_REVERSED|
"""index: 3676, intensity: 2583.0, mobility: 1.089"""	-0.231465	0.038798	0.442543	GNTGEWTI	generic|tr_E9PY05_E9PY05_MOUSE_REVERSED	|generic|tr_I1E4Y2_I1E4Y2_MOUSE_REVERSED	|generic|tr_B7ZND3_B7ZND3_MOUSE_REVERSED	|generic|sp_P81270_ERG_MOUSE_REVERSED	|generic|sp_P81270-2_ERG_MOUSE_REVERSED	|generic|tr_B7ZND4_B7ZND4_MOUSE_REVERSED	|generic|tr_H3BKX4_H3BKX4_MOUSE_REVERSED	|generic|tr_Q544B3_Q544B3_MOUSE_REVERSED	|generic|tr_A0A384DVA0_A0A384DVA0_MOUSE_REVERSED	|generic|tr_Q3UQJ4_Q3UQJ4_MOUSE_REVERSED	|generic|tr_Q8BZ56_Q8BZ56_MOUSE_REVERSED	|generic|tr_Q8BJH6_Q8BJH6_MOUSE_REVERSED|
"""index: 3089, intensity: 5300.0, mobility: 0.888"""	-0.233141	0.0391784	0.445521	EDLSFVHRTSQATSRFY	generic|tr_Q91XX4_Q91XX4_MOUSE__chr18_1_37833338_37840129_ENSMUST00000193941__II_1051469_REVERSED|
"""index: 17392, intensity: 44719.0, mobility: 0.949"""	-0.234091	0.0395437	0.447213	LWLLDLIQH	generic|sp_Q5XPI3_RN123_MOUSE__chr9_-1_108051840_108051941_ENSMUST00000161673__II_843349_REVERSED	|generic|sp_Q5XPI3-2_RN123_MOUSE__chr9_-1_108051840_108051941_ENSMUST00000161673__II_843349_REVERSED	|generic|II_843347_TX=10090_REVERSED	|generic|chr9_-1_108068422_108068589_ENSMUST00000161673_REVERSED	|generic|tr_Q05CH9_Q05CH9_MOUSE__chr9_-1_108058505_108058582_ENSMUST00000159306_REVERSED|
"""index: 19130, intensity: 7452.0, mobility: 0.969"""	-0.23562	0.0398785	0.44994	IQPALKIGQPKLSVTNMPTLEMGPLLDYLKDERK	generic|sp_Q5YD48_A1CF_MOUSE__II_3464822_REVERSED	|generic|sp_Q5YD48-2_A1CF_MOUSE__II_3464822_REVERSED|
"""index: 7933, intensity: 3975.0, mobility: 1.010"""	-0.237883	0.0402583	0.453991	IDEDMLSNIRRHVQELNVEKDEKPTEQHCR	generic|sp_Q61627_GRID1_MOUSE__II_1096976_REVERSED|
"""index: 20809, intensity: 4774.0, mobility: 1.003"""	-0.23811	0.0406381	0.454398	FLVVPLMVAVNR	generic|tr_E9Q554_E9Q554_MOUSE_REVERSED	|generic|tr_Q8VGZ5_Q8VGZ5_MOUSE_REVERSED|
"""index: 3477, intensity: 3083.0, mobility: 0.917"""	-0.239586	0.0410179	0.457048	LTVCFSTPSNRKNKTHR	generic|IP_3474843_TX=10090_REVERSED|
"""index: 6823, intensity: 10718.0, mobility: 1.032"""	-0.239679	0.0413819	0.457216	ERCVFGVGKSLGSIDAYPLSLIFLPDLCP	generic|IP_1027228_TX=10090_REVERSED|
"""index: 3773, intensity: 3093.0, mobility: 1.085"""	-0.240104	0.0417616	0.457979	ETKSTMKGRGMNPP	generic|IP_876545_TX=10090_REVERSED|
"""index: 1147, intensity: 2793.0, mobility: 0.935"""	-0.241014	0.0421412	0.459618	EVCLSKKGKWC	generic|chr2_-1_103778089_103779241_ENSMUST00000028607__IP_1004790_TX=10090_REVERSED	|generic|chr2_-1_103779119_103779241_ENSMUST00000028607_REVERSED|
"""index: 24584, intensity: 11757.0, mobility: 1.149"""	-0.241104	0.0424082	0.459781	PTGSGTLSLAALAAPTRAGALNVASAAPTRPDALNVASPAVATRP	generic|sp_Q8BTI8_SRRM2_MOUSE__chr17_1_23808115_23808177_ENSMUST00000190293_REVERSED	|generic|sp_Q8BTI8-2_SRRM2_MOUSE__chr17_1_23808115_23808177_ENSMUST00000190293_REVERSED	|generic|sp_Q8BTI8-3_SRRM2_MOUSE__chr17_1_23808115_23808177_ENSMUST00000190293_REVERSED|
"""index: 14857, intensity: 12385.0, mobility: 0.880"""	-0.244499	0.0427706	0.465915	PLRFFNTR	generic|IP_1086408_TX=10090_REVERSED|
"""index: 17455, intensity: 4411.0, mobility: 0.905"""	-0.245169	0.0431491	0.46713	FWLLKPVGW	generic|tr_A0A1L1SVH6_A0A1L1SVH6_MOUSE_REVERSED	|generic|tr_H7BX48_H7BX48_MOUSE_REVERSED	|generic|sp_Q0VF94_NKPD1_MOUSE_REVERSED|
"""index: 10553, intensity: 12969.0, mobility: 1.051"""	-0.245969	0.0435276	0.468581	APMSTREVASWNDTYPKWNRERKRGWLK	generic|IP_886122_TX=10090_REVERSED|
"""index: 26078, intensity: 15786.0, mobility: 1.312"""	-0.24721	0.0439061	0.470837	LKKRKPPRGRRK	generic|sp_E9Q2Z1_CECR2_MOUSE__II_912294_REVERSED	|generic|sp_E9Q2Z1-2_CECR2_MOUSE__II_912294_REVERSED|
"""index: 12181, intensity: 4046.0, mobility: 0.846"""	-0.24737	0.0442679	0.471128	TLASHSRR	generic|chr6_1_115916976_115920420_ENSMUST00000112925__IP_908723_TX=10090_REVERSED|
"""index: 917, intensity: 12379.0, mobility: 0.931"""	-0.248021	0.0446462	0.472313	RQEEEEQMKQQLKR	generic|sp_Q9ET47-2_ESPN_MOUSE__II_951714_REVERSED	|generic|sp_Q9ET47-7_ESPN_MOUSE__II_951714_REVERSED	|generic|tr_B1AWQ0_B1AWQ0_MOUSE__II_951714_REVERSED	|generic|tr_B1AWQ3_B1AWQ3_MOUSE__II_951714_REVERSED	|generic|II_951712_TX=10090_REVERSED	|generic|sp_Q9ET47_ESPN_MOUSE_REVERSED	|generic|sp_Q9ET47-3_ESPN_MOUSE_REVERSED	|generic|sp_Q9ET47-4_ESPN_MOUSE_REVERSED	|generic|sp_Q9ET47-5_ESPN_MOUSE_REVERSED	|generic|sp_Q9ET47-6_ESPN_MOUSE_REVERSED	|generic|sp_Q9ET47-8_ESPN_MOUSE_REVERSED	|generic|tr_B1AWP9_B1AWP9_MOUSE_REVERSED	|generic|tr_Q9QY28_Q9QY28_MOUSE_REVERSED	|generic|tr_B1AWQ1_B1AWQ1_MOUSE_REVERSED	|generic|tr_B1AWP7_B1AWP7_MOUSE_REVERSED	|generic|tr_A0A140LJB0_A0A140LJB0_MOUSE_REVERSED	|generic|tr_Q9DD12_Q9DD12_MOUSE_REVERSED	|generic|tr_B1AWP8_B1AWP8_MOUSE_REVERSED	|generic|tr_Q9WUH6_Q9WUH6_MOUSE_REVERSED	|generic|tr_B1AWQ4_B1AWQ4_MOUSE_REVERSED	|generic|tr_Q3UM31_Q3UM31_MOUSE_REVERSED|
"""index: 14764, intensity: 8248.0, mobility: 1.065"""	-0.24862	0.0449905	0.473405	LEDIMRPKLSNKWKRLTEPQLSAEVQQMKGQDPLIFMASAN	generic|tr_G3X8T9_G3X8T9_MOUSE_REVERSED|
"""index: 4359, intensity: 2845.0, mobility: 0.927"""	-0.249959	0.0453001	0.475846	MHGAAELHDRLRGATVANGTHP	generic|sp_A4FUP9_GL1D1_MOUSE_REVERSED	|generic|sp_A4FUP9-2_GL1D1_MOUSE_REVERSED|
"""index: 8322, intensity: 4650.0, mobility: 0.811"""	-0.252336	0.0456604	0.480193	EMQYLLFRGRRRPLSM	generic|chr2_1_62257592_62267423_ENSMUST00000102735__IP_1008147_TX=10090_REVERSED|
"""index: 5304, intensity: 4556.0, mobility: 1.050"""	-0.253399	0.0460377	0.482142	GNTAAGIG	generic|sp_Q99L88_SNTB1_MOUSE__chr11_-1_43776271_43776303_ENSMUST00000067258__II_1085337_REVERSED	|generic|sp_Q99L88-2_SNTB1_MOUSE__chr11_-1_43776271_43776303_ENSMUST00000067258__II_1085337_REVERSED|
"""index: 9586, intensity: 4327.0, mobility: 0.927"""	-0.253727	0.0463277	0.482744	SIHRFLSFSNKKGPITSYRY	generic|II_914019_TX=10090_REVERSED|
"""index: 13513, intensity: 5564.0, mobility: 0.856"""	-0.254964	0.0466867	0.485015	THKVSMPK	generic|tr_A0A286YCC3_A0A286YCC3_MOUSE__chr19_-1_16660444_16660554_ENSMUST00000224149__II_3464561_REVERSED	|generic|tr_Q6P6M9_Q6P6M9_MOUSE__chr19_-1_16660444_16660554_ENSMUST00000224149__II_3464560_REVERSED	|generic|sp_Q5H8C4_VP13A_MOUSE__chr19_-1_16676040_16676162_ENSMUST00000224149__II_3464560_REVERSED	|generic|sp_Q5H8C4-2_VP13A_MOUSE__chr19_-1_16676040_16676162_ENSMUST00000224149__II_3464561_REVERSED	|generic|II_3494634_TX=10090_REVERSED	|generic|tr_Q8CDS8_Q8CDS8_MOUSE__chr19_-1_16660444_16660554_ENSMUST00000224149_REVERSED|
"""index: 5610, intensity: 10042.0, mobility: 1.044"""	-0.256131	0.0470455	0.487162	YPVCRFAVGLGDREPLPPVKEM	generic|IP_1098364_TX=10090_REVERSED|
"""index: 7107, intensity: 5464.0, mobility: 0.859"""	-0.256591	0.0473862	0.488009	LEQEGQRQM	generic|IP_997549_TX=10090_REVERSED|
"""index: 9787, intensity: 28878.0, mobility: 1.049"""	-0.256852	0.0477623	0.488489	VKWSMIVTYHLPHCIAVFRDYSMVVLILCETCAFALYLFTQM	generic|tr_A6H5W5_A6H5W5_MOUSE_REVERSED	|generic|tr_Q8VFS6_Q8VFS6_MOUSE_REVERSED|
"""index: 5006, intensity: 19604.0, mobility: 0.963"""	-0.256954	0.0481203	0.488677	VPPVSVRLTLFCHEGLTPDRLCEPPSLRQR	generic|sp_Q3V1F8_EPHX3_MOUSE_REVERSED	|generic|tr_A0A0R4J127_A0A0R4J127_MOUSE_REVERSED|
"""index: 15265, intensity: 4614.0, mobility: 0.883"""	-0.257271	0.048369	0.489261	TQERLDEMNTCILMERLKVFDCHNENEV	generic|tr_A0A0R4J233_A0A0R4J233_MOUSE__II_3464994_REVERSED	|generic|tr_A0A1W2P866_A0A1W2P866_MOUSE__II_3464994_REVERSED	|generic|sp_Q8C650_SEP10_MOUSE__II_3464994_REVERSED	|generic|sp_Q8C650-2_SEP10_MOUSE__II_3464994_REVERSED	|generic|tr_A0A1W2P6J7_A0A1W2P6J7_MOUSE__II_3464994_REVERSED|
"""index: 762, intensity: 2647.0, mobility: 0.877"""	-0.259997	0.0487439	0.494295	NELQKGRYF	generic|sp_Q7TMI3_UHRF2_MOUSE__chr19_1_30056244_30056498_ENSMUST00000134518__II_1046319_REVERSED	|generic|sp_Q7TMI3-2_UHRF2_MOUSE__chr19_1_30056244_30056498_ENSMUST00000134518__II_1046326_REVERSED	|generic|sp_Q7TMI3-3_UHRF2_MOUSE__chr19_1_30056244_30056498_ENSMUST00000134518_REVERSED|
"""index: 10957, intensity: 4582.0, mobility: 1.115"""	-0.260106	0.0491189	0.494495	RIEKETHSRESGPMRGSGSIDAGVSLVVPGPKE	generic|sp_Q70IV5_SYNEM_MOUSE__II_887605_REVERSED	|generic|tr_Q3TSN2_Q3TSN2_MOUSE__II_887605_REVERSED|
"""index: 15498, intensity: 4697.0, mobility: 0.832"""	-0.260658	0.0494567	0.495517	PLCLLRLM	generic|chr17_1_26973627_26973737_ENSMUST00000120016__IP_1068487_TX=10090_REVERSED|
"""index: 12958, intensity: 4958.0, mobility: 0.965"""	-0.261484	0.0498314	0.497047	SRRCRLSRTSM	generic|chr12_-1_14150346_14150399_ENSMUST00000020926_REVERSED|
"""index: 11207, intensity: 3788.0, mobility: 0.907"""	-0.261527	0.0501497	0.497127	PNSIMILFDR	generic|IP_922658_TX=10090_REVERSED|
"""index: 13385, intensity: 5357.0, mobility: 1.187"""	-0.263397	0.050524	0.500594	EDIIFRLDLETPDNELI	generic|tr_A0A571BDN7_A0A571BDN7_MOUSE__chr9_1_72721338_72721424_ENSMUST00000238368__II_847218_REVERSED	|generic|tr_B2RSC8_B2RSC8_MOUSE__chr9_1_72721338_72721424_ENSMUST00000238368__II_847216_REVERSED|
"""index: 23435, intensity: 3909.0, mobility: 1.066"""	-0.264281	0.0508411	0.502236	TLWEVGMSVVKADP	generic|sp_Q3U435_MMP25_MOUSE__II_3488709_REVERSED	|generic|tr_A0A3B2WCE2_A0A3B2WCE2_MOUSE_REVERSED	|generic|tr_A0A3B2W7R0_A0A3B2W7R0_MOUSE_REVERSED|
"""index: 15349, intensity: 2977.0, mobility: 1.067"""	-0.267056	0.051215	0.5074	MPLVELQQQSGSVQLQHYAAHTQD	generic|IP_3493323_TX=10090_REVERSED|
"""index: 3397, intensity: 4044.0, mobility: 0.835"""	-0.268355	0.0515888	0.509824	TSSTLLAWRSVGGQRI	generic|chr3_1_96188142_96188423_ENSMUST00000133665_REVERSED|
"""index: 8680, intensity: 4562.0, mobility: 0.845"""	-0.268654	0.0519626	0.510381	LDLLGCMFELRQASGLVLGFW	generic|sp_Q69ZB8_ZCHC2_MOUSE__chr1_1_106032107_106032163_ENSMUST00000119166_REVERSED	|generic|sp_Q69ZB8-2_ZCHC2_MOUSE_REVERSED|
"""index: 3425, intensity: 7613.0, mobility: 0.841"""	-0.268686	0.0523364	0.510441	TSSTLLAWRSVGGQRI	generic|chr3_1_96188142_96188423_ENSMUST00000133665_REVERSED|
"""index: 2070, intensity: 2813.0, mobility: 0.959"""	-0.269774	0.0526709	0.512472	HSKDWSEPPLPLFVEILELSAQDVHFPFM	generic|IP_882910_TX=10090_REVERSED|
"""index: 10825, intensity: 29876.0, mobility: 1.176"""	-0.270873	0.0530246	0.514528	ISRSTVPRRFRVKYVMFDPCGRNMSSLLM	generic|II_1027313_TX=10090_REVERSED|
"""index: 21820, intensity: 3471.0, mobility: 1.132"""	-0.273291	0.0533981	0.519056	RHSMTVNYLLPNCIAV	generic|tr_Q8VH09_Q8VH09_MOUSE_REVERSED|
"""index: 5038, intensity: 2668.0, mobility: 1.195"""	-0.273599	0.0537514	0.519633	AMMKMMQMMTRKTLHSKKRMRMRKMTMWICLTKRKRPSRKRRRRRR	generic|IP_875884_TX=10090_REVERSED|
"""index: 15389, intensity: 2737.0, mobility: 0.808"""	-0.273711	0.0541045	0.519844	LRTTTMAPNRARLVVSSKACFPQT	generic|tr_Q8C9G3_Q8C9G3_MOUSE__II_958589_REVERSED|
"""index: 25985, intensity: 5469.0, mobility: 1.038"""	-0.27452	0.0543357	0.521362	PAPAGAGR	generic|sp_Q9D2Q2_TRM44_MOUSE__II_941455_REVERSED|
"""index: 10881, intensity: 3734.0, mobility: 0.940"""	-0.282486	0.0546875	0.536361	SSQTDLFVIREQTIFFDIGSTQN	generic|tr_F6YIT4_F6YIT4_MOUSE_REVERSED|
"""index: 10498, intensity: 3655.0, mobility: 1.011"""	-0.284655	0.055039	0.54046	AAAAVSAGSSGKFPNNTSFERWKAGLVMMMKSVAIKPN	generic|tr_Q3ULG0_Q3ULG0_MOUSE_REVERSED	|generic|tr_Q5DTP7_Q5DTP7_MOUSE_REVERSED	|generic|sp_Q6PDQ2_CHD4_MOUSE_REVERSED	|generic|tr_E9QAS4_E9QAS4_MOUSE_REVERSED	|generic|tr_E9QAS5_E9QAS5_MOUSE_REVERSED|
"""index: 10396, intensity: 2931.0, mobility: 1.081"""	-0.28542	0.0553492	0.541907	RSLQLCTTCLCLHL	generic|IP_3506963_TX=10090_REVERSED|
"""index: 11278, intensity: 2857.0, mobility: 1.037"""	-0.288311	0.0557207	0.547382	ASTVKRPHSTGKPVTGMLWTSPSPLGSGQAPW	generic|IP_995280_TX=10090_REVERSED	|generic|II_995270_TX=10090_REVERSED|
"""index: 14323, intensity: 2713.0, mobility: 0.882"""	-0.288719	0.0560505	0.548155	SSSMRRRK	generic|IP_824361_TX=10090_REVERSED	|generic|IP_824434_TX=10090_REVERSED	|generic|IP_824074_TX=10090_REVERSED	|generic|IP_824680_TX=10090_REVERSED	|generic|IP_824123_TX=10090_REVERSED	|generic|IP_824143_TX=10090_REVERSED	|generic|IP_824264_TX=10090_REVERSED	|generic|IP_824284_TX=10090_REVERSED	|generic|IP_824423_TX=10090_REVERSED	|generic|IP_824428_TX=10090_REVERSED	|generic|IP_825035_TX=10090_REVERSED	|generic|IP_824410_TX=10090_REVERSED	|generic|IP_825102_TX=10090_REVERSED	|generic|IP_825154_TX=10090_REVERSED	|generic|IP_824559_TX=10090_REVERSED	|generic|IP_824608_TX=10090_REVERSED	|generic|IP_824093_TX=10090_REVERSED	|generic|IP_825247_TX=10090_REVERSED	|generic|IP_824186_TX=10090_REVERSED	|generic|IP_824283_TX=10090_REVERSED	|generic|IP_825052_TX=10090_REVERSED	|generic|IP_825083_TX=10090_REVERSED	|generic|IP_825112_TX=10090_REVERSED	|generic|IP_825139_TX=10090_REVERSED	|generic|IP_824177_TX=10090_REVERSED	|generic|IP_824219_TX=10090_REVERSED	|generic|IP_824309_TX=10090_REVERSED	|generic|IP_824467_TX=10090_REVERSED	|generic|IP_825209_TX=10090_REVERSED	|generic|IP_824459_TX=10090_REVERSED	|generic|IP_824528_TX=10090_REVERSED	|generic|IP_824244_TX=10090_REVERSED	|generic|IP_824300_TX=10090_REVERSED	|generic|IP_824210_TX=10090_REVERSED	|generic|IP_824711_TX=10090_REVERSED	|generic|IP_825104_TX=10090_REVERSED	|generic|IP_825128_TX=10090_REVERSED	|generic|IP_824111_TX=10090_REVERSED	|generic|tr_J3KMI9_J3KMI9_MOUSE_REVERSED|
"""index: 5913, intensity: 3752.0, mobility: 0.811"""	-0.28896	0.056338	0.548611	AGATGATAGATGAAAGATGAAPGATGAAPGAAPGATGAAA	generic|tr_B9EKM7_B9EKM7_MOUSE_REVERSED	|generic|tr_B7XG48_B7XG48_MOUSE_REVERSED|
"""index: 10231, intensity: 4089.0, mobility: 1.032"""	-0.290642	0.0566877	0.551803	EFDPLNHIIEMY	generic|sp_Q9DC23_DJC10_MOUSE_REVERSED|
"""index: 20243, intensity: 2500.0, mobility: 0.843"""	-0.291934	0.0570159	0.554256	ASSSTIKRH	generic|IP_1118371_TX=10090_REVERSED|
"""index: 16020, intensity: 3618.0, mobility: 1.174"""	-0.292968	0.0573862	0.55622	LQSTVQKLCLHPSVTF	generic|IP_1094202_TX=10090_REVERSED|
"""index: 13201, intensity: 3005.0, mobility: 0.873"""	-0.292977	0.0577137	0.556236	RPPPRCLVL	generic|tr_H3BK05_H3BK05_MOUSE_REVERSED|
"""index: 10048, intensity: 5083.0, mobility: 1.006"""	-0.295689	0.0580621	0.561392	CIFHLLYFSVFTVVLMLITHTAKTEAQ	generic|tr_Q0P547_Q0P547_MOUSE__II_2557373_REVERSED|
"""index: 18459, intensity: 3155.0, mobility: 0.817"""	-0.297044	0.058432	0.56397	CSLSKSVLFAVTGLTVW	generic|IP_1031433_TX=10090_REVERSED|
"""index: 14664, intensity: 2567.0, mobility: 1.136"""	-0.297335	0.0588018	0.564523	EPDVLTRLLGMLQVAGGLEPDTDCIM	generic|sp_Q6P2K6_P4R3A_MOUSE__chr12_-1_101043439_101043492_ENSMUST00000223091__II_3504089_REVERSED	|generic|tr_E9Q481_E9Q481_MOUSE__chr12_-1_101043439_101043492_ENSMUST00000223091__II_3504089_REVERSED|
"""index: 21025, intensity: 5003.0, mobility: 1.116"""	-0.297771	0.0590624	0.565354	DARAVEEMLSGACDQVPRPESNWPESGGR	generic|sp_Q9JJB1-2_T191C_MOUSE__chr16_1_17277543_17277596_ENSMUST00000232092__II_1079878_REVERSED	|generic|sp_Q9JJB1_T191C_MOUSE__chr16_1_17277531_17277596_ENSMUST00000232092__II_1079875_REVERSED	|generic|tr_A0A338P7A9_A0A338P7A9_MOUSE__chr16_1_17277531_17277596_ENSMUST00000232092__II_1079875_REVERSED	|generic|II_1079876_TX=10090_REVERSED	|generic|tr_A0A338P6N9_A0A338P6N9_MOUSE__chr16_1_17277564_17277596_ENSMUST00000232092_REVERSED|
"""index: 11589, intensity: 3180.0, mobility: 1.124"""	-0.300985	0.0593439	0.571474	LFLMRMWRVSTLCQSYLLLAPISFFS	generic|IP_978209_TX=10090_REVERSED|
"""index: 11394, intensity: 3728.0, mobility: 0.928"""	-0.303192	0.0596465	0.575682	FHSQHSFVRN	generic|IP_907087_TX=10090_REVERSED|
"""index: 14377, intensity: 20138.0, mobility: 0.850"""	-0.303559	0.0600147	0.576381	IQFREGKK	generic|tr_Q8C762_Q8C762_MOUSE_REVERSED	|generic|tr_A0A0J9YUV2_A0A0J9YUV2_MOUSE_REVERSED	|generic|tr_Q3TJI7_Q3TJI7_MOUSE_REVERSED	|generic|tr_Q8CBP1_Q8CBP1_MOUSE_REVERSED|
"""index: 9801, intensity: 4496.0, mobility: 1.024"""	-0.303772	0.0603829	0.576788	RLSWHQSQLPRL	generic|chrX_-1_133687198_133687473_ENSMUST00000149154_REVERSED|
"""index: 24395, intensity: 5850.0, mobility: 1.026"""	-0.303835	0.0607287	0.576907	FSNWMLLTTSSM	generic|chr9_-1_54027092_54027202_ENSMUST00000098760__IP_850088_TX=10090_REVERSED|
"""index: 12571, intensity: 16165.0, mobility: 0.856"""	-0.304091	0.0610743	0.577396	QAKVELNR	generic|tr_Q6PGE1_Q6PGE1_MOUSE__chr16_1_93800138_93800251_ENSMUST00000226215__II_3486367_REVERSED	|generic|sp_Q3UHQ6_DOP2_MOUSE__chr16_1_93800138_93800251_ENSMUST00000226215__II_3486366_REVERSED	|generic|sp_Q3UHQ6-2_DOP2_MOUSE__chr16_1_93800138_93800251_ENSMUST00000226215__II_3486366_REVERSED	|generic|tr_A0A2I3BRZ2_A0A2I3BRZ2_MOUSE__chr16_1_93800138_93800251_ENSMUST00000226215__II_3486366_REVERSED	|generic|tr_A0A2I3BQW4_A0A2I3BQW4_MOUSE__chr16_1_93800138_93800251_ENSMUST00000226215__II_3486367_REVERSED	|generic|chr16_1_93793105_93793281_ENSMUST00000226215_REVERSED	|generic|tr_A0A338P6R7_A0A338P6R7_MOUSE__chr16_1_93780766_93780816_ENSMUST00000226215_REVERSED|
"""index: 4037, intensity: 4322.0, mobility: 0.861"""	-0.304457	0.0614422	0.578094	FWRGAKQPLGFRVS	generic|chr14_1_78912254_78925304_ENSMUST00000040990_REVERSED|
"""index: 16684, intensity: 6402.0, mobility: 0.984"""	-0.304556	0.0618102	0.578283	FGPELVYLNVCTQEAYFRLSIKMNKLYSSS	generic|IP_1043851_TX=10090_REVERSED|
"""index: 10801, intensity: 3682.0, mobility: 1.046"""	-0.304639	0.0621781	0.578441	CLDHLPRRNSLFC	generic|IP_990278_TX=10090_REVERSED|
"""index: 17200, intensity: 2556.0, mobility: 1.040"""	-0.305314	0.062523	0.579727	EFEEASSIPSFQSFAPDKLTVESAPTDG	generic|sp_Q6NXK2_ZN532_MOUSE__chr18_1_65682952_65683011_ENSMUST00000182478__II_704848_REVERSED	|generic|tr_S4R2I9_S4R2I9_MOUSE__chr18_1_65682952_65683011_ENSMUST00000182478__II_704848_REVERSED	|generic|tr_S4R1H5_S4R1H5_MOUSE_REVERSED	|generic|sp_Q6NXK2-2_ZN532_MOUSE_REVERSED	|generic|tr_A0A494BBA0_A0A494BBA0_MOUSE_REVERSED	|generic|tr_S4R2D8_S4R2D8_MOUSE_REVERSED	|generic|tr_S4R2T9_S4R2T9_MOUSE_REVERSED	|generic|tr_A0A494BAA7_A0A494BAA7_MOUSE_REVERSED	|generic|tr_S4R2M5_S4R2M5_MOUSE_REVERSED|
"""index: 2721, intensity: 3103.0, mobility: 0.878"""	-0.306593	0.0628908	0.582167	KAQDGRGVSSHHLLIASVFFC	generic|IP_1072787_TX=10090_REVERSED|
"""index: 17816, intensity: 8774.0, mobility: 0.995"""	-0.306798	0.0632586	0.582558	KKRQMGSHKH	generic|IP_980358_TX=10090_REVERSED|
"""index: 18692, intensity: 2894.0, mobility: 0.994"""	-0.306812	0.0636263	0.582585	RPLGTHEQRR	generic|chr11_1_75631081_75631215_ENSMUST00000006286_REVERSED|
"""index: 2566, intensity: 3147.0, mobility: 0.984"""	-0.307552	0.0638767	0.583998	TSEDQGLQKEDQDSSPSGASKGGDR	generic|tr_S4R294_S4R294_MOUSE__chr1_-1_162723106_162723174_ENSMUST00000182288__II_1027809_REVERSED	|generic|sp_Q3TLH4_PRC2C_MOUSE__chr1_-1_162723106_162723174_ENSMUST00000182288__II_1027809_REVERSED	|generic|sp_Q3TLH4-5_PRC2C_MOUSE__chr1_-1_162723106_162723174_ENSMUST00000182288__II_1027809_REVERSED	|generic|tr_S4R2J9_S4R2J9_MOUSE__chr1_-1_162723106_162723174_ENSMUST00000182288_REVERSED	|generic|tr_A0A0A0MQ79_A0A0A0MQ79_MOUSE__chr1_-1_162723106_162723174_ENSMUST00000182288_REVERSED	|generic|tr_S4R2E2_S4R2E2_MOUSE__chr1_-1_162723106_162723174_ENSMUST00000182288_REVERSED|
"""index: 1521, intensity: 3517.0, mobility: 0.935"""	-0.30953	0.0642202	0.587771	MNQRVPRDQE	generic|IP_872826_TX=10090_REVERSED|
"""index: 23484, intensity: 5618.0, mobility: 1.096"""	-0.309962	0.0645161	0.588596	CISLYTHSFFPPISPYISPHTPLPILPHFSPPNLFSFISTYIPPH	generic|IP_1078563_TX=10090_REVERSED|
"""index: 22644, intensity: 5584.0, mobility: 1.158"""	-0.311055	0.0648589	0.590682	QQQEKLIEEPDMAQLRAVNEEHITQVEQEAVKSRLGKGTVLNPR	generic|tr_Q8C977_Q8C977_MOUSE__chr2_-1_119778091_119778225_ENSMUST00000136419__II_1009227_REVERSED	|generic|sp_Q80TE0_RPAP1_MOUSE__chr2_-1_119769246_119769287_ENSMUST00000136419__II_1009240_REVERSED	|generic|sp_Q80TE0-2_RPAP1_MOUSE__chr2_-1_119769246_119769287_ENSMUST00000136419_REVERSED	|generic|tr_V9GWX3_V9GWX3_MOUSE_REVERSED|
"""index: 14375, intensity: 26251.0, mobility: 1.008"""	-0.312004	0.0652254	0.592493	ISTTLPGSGLLRL	generic|IP_1084721_TX=10090_REVERSED|
"""index: 21189, intensity: 4286.0, mobility: 1.122"""	-0.312292	0.0655918	0.593043	QPMTALASATWKDT	generic|sp_A2RTF1_CTSRB_MOUSE__II_3471059_REVERSED|
"""index: 22945, intensity: 34256.0, mobility: 0.884"""	-0.312401	0.0658617	0.59325	HLVLRIRN	generic|IP_1129193_TX=10090_REVERSED|
"""index: 11141, intensity: 3297.0, mobility: 0.863"""	-0.315251	0.066155	0.59869	THTHTHTHTHTHTDTHTYTQTHTYT	generic|IP_975288_TX=10090_REVERSED|
"""index: 11459, intensity: 8422.0, mobility: 1.168"""	-0.316263	0.0664719	0.60062	KRPMDKSCYLYLFKNMQSTALRDRIEL	generic|tr_A0A1Y7VNP1_A0A1Y7VNP1_MOUSE__chr12_-1_105626174_105626347_ENSMUST00000220960__II_3471074_REVERSED	|generic|sp_Q80XK6_ATG2B_MOUSE__chr12_-1_105660996_105661238_ENSMUST00000221568_REVERSED|
"""index: 9467, intensity: 4202.0, mobility: 1.044"""	-0.316945	0.0668371	0.601922	HEKRSTLIGNSDQTPMQSLFCLQLKEFLMEVIERGFMNIQANT	generic|sp_A2ARZ3_FSIP2_MOUSE__II_1006030_REVERSED	|generic|tr_F7BGZ6_F7BGZ6_MOUSE__II_1006025_REVERSED|
"""index: 12358, intensity: 3388.0, mobility: 1.080"""	-0.316989	0.0671778	0.602004	VSEKEMEQMDVLRG	generic|IP_2481478_TX=10090_REVERSED|
"""index: 15470, intensity: 5658.0, mobility: 1.046"""	-0.317351	0.0674936	0.602696	VWGSSSRPGPKGRYQPIYLKCYWPAERGLSPWSPM	generic|IP_3498906_TX=10090_REVERSED|
"""index: 4969, intensity: 6801.0, mobility: 0.940"""	-0.317642	0.0677843	0.60325	QLPSSTSALSHSGSPKWTNLWPK	generic|IP_1111742_TX=10090_REVERSED|
"""index: 18458, intensity: 33858.0, mobility: 0.917"""	-0.319271	0.0681239	0.606359	QLMLLSSGQP	generic|tr_A0A1B0GQY9_A0A1B0GQY9_MOUSE__II_3499914_REVERSED|
"""index: 4581, intensity: 7217.0, mobility: 1.040"""	-0.319949	0.0684632	0.607651	QGPPGPPGQLGQEGKEGKPGQFNLGMNGKPGPP	generic|tr_Q9ESQ2_Q9ESQ2_MOUSE_REVERSED	|generic|tr_Q63ZW6_Q63ZW6_MOUSE_REVERSED|
"""index: 7549, intensity: 16765.0, mobility: 0.920"""	-0.32001	0.0688274	0.607768	AQLEKATGEQLDKLSKHFDKKIDEIMMMLF	generic|tr_Q60727_Q60727_MOUSE_REVERSED|
"""index: 9997, intensity: 4439.0, mobility: 0.953"""	-0.320779	0.0691412	0.609234	QQQQQQQQQQQQQQQEPLISTSRVGAQVGQA	generic|tr_A2AGH8_A2AGH8_MOUSE__chrX_1_101283678_101283803_ENSMUST00000156131__II_831792_REVERSED	|generic|sp_A2AGH6_MED12_MOUSE__chrX_1_101283678_101283803_ENSMUST00000156131__II_831792_REVERSED	|generic|sp_A2AGH6-2_MED12_MOUSE__chrX_1_101283678_101283803_ENSMUST00000156131__II_831792_REVERSED	|generic|sp_A2AGH6-3_MED12_MOUSE__chrX_1_101290018_101290131_ENSMUST00000148846__II_827754_REVERSED	|generic|tr_A2AGH9_A2AGH9_MOUSE__chrX_1_101283678_101283803_ENSMUST00000156131__II_831792_REVERSED	|generic|II_831789_TX=10090_REVERSED	|generic|tr_Q2NLB9_Q2NLB9_MOUSE__chrX_1_101290018_101290131_ENSMUST00000148846_REVERSED|
"""index: 2502, intensity: 2902.0, mobility: 0.873"""	-0.322709	0.0695051	0.612915	APCTDHWKLCLILCVSHLI	generic|IP_834574_TX=10090_REVERSED|
"""index: 3702, intensity: 3012.0, mobility: 0.907"""	-0.322744	0.0698436	0.612982	APDWKPGERR	generic|sp_Q99LB0_TDIF1_MOUSE__chr2_1_164758028_164758063_ENSMUST00000135458_REVERSED|
"""index: 6498, intensity: 6048.0, mobility: 0.906"""	-0.323901	0.0701563	0.615185	DKYAPQIVVGH	generic|tr_E9PZI9_E9PZI9_MOUSE__II_1075151_REVERSED	|generic|tr_Q05D16_Q05D16_MOUSE__II_1075151_REVERSED	|generic|chr16_-1_45396955_45397212_ENSMUST00000167355_REVERSED	|generic|tr_Q80VX2_Q80VX2_MOUSE__chr16_-1_45392246_45392368_ENSMUST00000167355_REVERSED	|generic|tr_E9QMY1_E9QMY1_MOUSE_REVERSED	|generic|sp_O54901_OX2G_MOUSE_REVERSED|
"""index: 11070, intensity: 4536.0, mobility: 0.800"""	-0.324831	0.0705198	0.616959	AVRKASLDLLPEPRSR	generic|tr_Q8C9K7_Q8C9K7_MOUSE_REVERSED	|generic|sp_Q8C7B8_ZSWM4_MOUSE_REVERSED	|generic|tr_Q3U265_Q3U265_MOUSE_REVERSED|
"""index: 4780, intensity: 4522.0, mobility: 0.911"""	-0.325019	0.0708576	0.617315	RWWRAETTRESTSGSGTLLPTP	generic|IP_1037687_TX=10090_REVERSED|
"""index: 1835, intensity: 3038.0, mobility: 0.965"""	-0.325504	0.0711692	0.618239	DLESKGDKNRR	generic|sp_Q8BMD7_MORC4_MOUSE_REVERSED	|generic|sp_Q8BMD7-2_MORC4_MOUSE_REVERSED	|generic|tr_A2RSL2_A2RSL2_MOUSE_REVERSED|
"""index: 9241, intensity: 4487.0, mobility: 0.912"""	-0.32645	0.0714545	0.620042	TMMLLKKPVPASVIGTGRLAPIVCVLVSSCL	generic|IP_3482001_TX=10090_REVERSED|
"""index: 19280, intensity: 17701.0, mobility: 1.000"""	-0.328346	0.0718172	0.623649	MHTTLSVARHK	generic|IP_988943_TX=10090_REVERSED|
"""index: 2713, intensity: 3925.0, mobility: 0.837"""	-0.328637	0.0721799	0.624204	LTCFTEWFRLSGMCRPV	generic|chr18_1_31833770_31833859_ENSMUST00000234344_REVERSED|
"""index: 17470, intensity: 8492.0, mobility: 0.843"""	-0.329308	0.0724638	0.625479	PAHCLLPRP	generic|IP_1107015_TX=10090_REVERSED|
"""index: 6907, intensity: 7920.0, mobility: 0.995"""	-0.330367	0.0728261	0.627493	QIEQETDGKEVQVSESFVVKEKIEAK	generic|tr_G5E898_G5E898_MOUSE_REVERSED	|generic|tr_Q8CEH5_Q8CEH5_MOUSE_REVERSED	|generic|sp_Q9R269_PEPL_MOUSE_REVERSED|
"""index: 14802, intensity: 3014.0, mobility: 0.759"""	-0.330591	0.0731619	0.627919	RFVSAALGSSPDWR	generic|IP_3504784_TX=10090_REVERSED|
"""index: 11427, intensity: 2800.0, mobility: 0.919"""	-0.330905	0.0735241	0.628516	ARQSSILSRW	generic|IP_1087402_TX=10090_REVERSED|
"""index: 22849, intensity: 24055.0, mobility: 0.845"""	-0.331136	0.0738863	0.628955	SPDTLKIVEAVAVITDCHG	generic|tr_Q8K0E2_Q8K0E2_MOUSE__chr13_-1_74173292_74173378_ENSMUST00000222248__II_3477389_REVERSED	|generic|tr_Q8BIT7_Q8BIT7_MOUSE__chr13_-1_74173292_74173378_ENSMUST00000222248__II_3477389_REVERSED|
"""index: 15960, intensity: 5094.0, mobility: 0.901"""	-0.331663	0.0741679	0.629957	NLPFQHRVSDWLDHLIGRCKE	generic|chr3_1_115122572_115122703_ENSMUST00000081752_REVERSED|
"""index: 15476, intensity: 17301.0, mobility: 1.086"""	-0.333388	0.0745027	0.633232	EKFYKWVPWSQVWNWRRGGQEPTRWDYYFWVLYPIYLFWYN	generic|tr_D3YW64_D3YW64_MOUSE_REVERSED	|generic|sp_Q91ZV4_MOGT1_MOUSE_REVERSED	|generic|tr_D3Z6K9_D3Z6K9_MOUSE_REVERSED|
"""index: 1837, intensity: 2774.0, mobility: 0.836"""	-0.333867	0.0748644	0.634142	PQHHRPLHVTIDNPSPRN	generic|IP_3472615_TX=10090_REVERSED|
"""index: 26142, intensity: 21571.0, mobility: 1.273"""	-0.334076	0.075226	0.634538	LKKRKPPRGRRK	generic|sp_E9Q2Z1_CECR2_MOUSE__II_912294_REVERSED	|generic|sp_E9Q2Z1-2_CECR2_MOUSE__II_912294_REVERSED|
"""index: 15555, intensity: 35876.0, mobility: 1.122"""	-0.334103	0.0755604	0.63459	FHVIDYEDHMIVRQKMFVKDGPPNTFYIRRLFSNVKLCHSSSPEKK	generic|tr_O35202_O35202_MOUSE_REVERSED|
"""index: 16669, intensity: 5072.0, mobility: 0.856"""	-0.334962	0.0758945	0.63622	FASLTAPISL	generic|IP_969277_TX=10090_REVERSED|
"""index: 17289, intensity: 4817.0, mobility: 1.017"""	-0.335806	0.0762008	0.637821	IFFLVYGPMNGGPGIFTQFML	generic|chr6_1_55055789_55055929_ENSMUST00000203334_REVERSED|
"""index: 5553, intensity: 2967.0, mobility: 0.784"""	-0.336554	0.0765343	0.639237	MGIPLSMK	generic|IP_1119997_TX=10090_REVERSED	|generic|IP_3462371_TX=10090_REVERSED	|generic|sp_Q9DBN4_P33MX_MOUSE_REVERSED	|generic|sp_Q9DBN4-3_P33MX_MOUSE_REVERSED	|generic|tr_D3YTM8_D3YTM8_MOUSE_REVERSED	|generic|tr_D3YXF2_D3YXF2_MOUSE_REVERSED|
"""index: 12450, intensity: 3135.0, mobility: 1.162"""	-0.336957	0.0768398	0.640002	QLQDKSYVYQWIREMDNWDRVVGHEMPYR	generic|II_1050965_TX=10090_REVERSED	|generic|chr1_-1_36702436_36702588_ENSMUST00000162684_REVERSED	|generic|tr_E0CZD4_E0CZD4_MOUSE__chr1_-1_36702055_36702156_ENSMUST00000162684_REVERSED	|generic|sp_Q8R5C5_ACTY_MOUSE__chr1_-1_36702055_36702156_ENSMUST00000162684_REVERSED	|generic|tr_E0CYB4_E0CYB4_MOUSE__chr1_-1_36702055_36702156_ENSMUST00000162684_REVERSED|
"""index: 3884, intensity: 9141.0, mobility: 0.948"""	-0.337732	0.0771171	0.641469	LGPPHPLSLFTF	generic|sp_P97382_KCAB3_MOUSE__chr11_1_69331774_69331833_ENSMUST00000142328_REVERSED|
"""index: 8359, intensity: 16729.0, mobility: 0.864"""	-0.338967	0.0774775	0.643807	LSTQSTMNEFSELLRILAYCNM	generic|sp_Q8K2Z4_CND1_MOUSE__chr6_-1_125174221_125174346_ENSMUST00000189706__II_905930_REVERSED	|generic|tr_A0A0R4J0H7_A0A0R4J0H7_MOUSE__chr6_-1_125174221_125174346_ENSMUST00000189706__II_905930_REVERSED	|generic|sp_Q8K2Z4-2_CND1_MOUSE__chr6_-1_125174221_125174346_ENSMUST00000189706_REVERSED	|generic|tr_A0A087WNQ1_A0A087WNQ1_MOUSE__chr6_-1_125187073_125187111_ENSMUST00000188762_REVERSED	|generic|chr6_-1_125186082_125186258_ENSMUST00000188762_REVERSED|
"""index: 8320, intensity: 47700.0, mobility: 0.925"""	-0.339083	0.0778098	0.644027	MGTGITLINPDFIIDNPNFGVK	generic|sp_A6H5Y3_METH_MOUSE__chr13_-1_12187005_12187058_ENSMUST00000220473__II_3474885_REVERSED|
"""index: 11218, intensity: 2713.0, mobility: 0.858"""	-0.339294	0.0781419	0.644427	YAMASLIFSESFVFFCFFFLQTMCGSHSIINTKSIFST	generic|tr_Q7TRE5_Q7TRE5_MOUSE_REVERSED	|generic|tr_Q8VG17_Q8VG17_MOUSE_REVERSED	|generic|tr_A0A0M4U387_A0A0M4U387_MOUSE_REVERSED|
"""index: 16004, intensity: 4406.0, mobility: 0.884"""	-0.339753	0.0784737	0.645295	YKRKKREA	generic|IP_1080837_TX=10090_REVERSED|
"""index: 20671, intensity: 3269.0, mobility: 0.877"""	-0.339928	0.0788053	0.645626	MIQPAELLLP	generic|tr_F7C9N6_F7C9N6_MOUSE__chr19_-1_41950748_41950834_ENSMUST00000167927__II_1045196_REVERSED	|generic|sp_Q9D071_MMS19_MOUSE__chr19_-1_41969699_41969749_ENSMUST00000167927__II_1045196_REVERSED	|generic|sp_Q9D071-3_MMS19_MOUSE__chr19_-1_41969699_41969749_ENSMUST00000167927__II_1045196_REVERSED	|generic|II_1045197_TX=10090_REVERSED	|generic|II_1045236_TX=10090_REVERSED	|generic|II_1045220_TX=10090_REVERSED	|generic|chr19_-1_41945450_41945614_ENSMUST00000167927_REVERSED|
"""index: 9927, intensity: 3092.0, mobility: 0.896"""	-0.340974	0.0791367	0.647603	STELWASTVSRSWSARA	generic|chr18_1_61078879_61078971_ENSMUST00000025522_REVERSED|
"""index: 10094, intensity: 3603.0, mobility: 1.008"""	-0.341635	0.0794393	0.648852	MNNCVRFEKMTLRIRIDVTFSKMFK	generic|IP_3466795_TX=10090_REVERSED|
"""index: 1170, intensity: 3132.0, mobility: 0.883"""	-0.342695	0.0797414	0.650854	MQLRDQPEK	generic|tr_B1ASB6_B1ASB6_MOUSE_REVERSED|
"""index: 9001, intensity: 3384.0, mobility: 0.963"""	-0.343039	0.0800718	0.651502	ELVQLCGDLEALTSALMEPPVPQ	generic|tr_G3UYL6_G3UYL6_MOUSE__II_1152024_REVERSED	|generic|sp_Q99L20_GSTT3_MOUSE__II_1152021_REVERSED	|generic|tr_G3UYJ7_G3UYJ7_MOUSE_REVERSED	|generic|tr_G3UX05_G3UX05_MOUSE_REVERSED|
"""index: 15033, intensity: 10538.0, mobility: 0.857"""	-0.343604	0.080402	0.652568	SSIQKSSIR	generic|sp_Q8BQ48_CE295_MOUSE__chr10_1_62941042_62941071_ENSMUST00000044977__II_852728_REVERSED	|generic|sp_Q8BQ48-2_CE295_MOUSE__chr10_1_62941042_62941071_ENSMUST00000044977__II_852737_REVERSED	|generic|sp_Q8BQ48-3_CE295_MOUSE__chr10_1_62941042_62941071_ENSMUST00000044977__II_852728_REVERSED	|generic|sp_Q8BQ48-5_CE295_MOUSE__chr10_1_62941042_62941071_ENSMUST00000044977__II_3501922_REVERSED	|generic|sp_Q8BQ48-6_CE295_MOUSE__chr10_1_62941042_62941071_ENSMUST00000044977__II_3501922_REVERSED	|generic|tr_F7BWD7_F7BWD7_MOUSE__II_852728_REVERSED	|generic|tr_E9QPW4_E9QPW4_MOUSE__chr10_1_62941042_62941071_ENSMUST00000044977__II_852728_REVERSED	|generic|tr_A0A1N9NPH8_A0A1N9NPH8_MOUSE__chr10_1_62941042_62941071_ENSMUST00000044977__II_852728_REVERSED|
"""index: 25961, intensity: 2971.0, mobility: 1.397"""	-0.344072	0.0806741	0.65345	QLVRKLAEKMDRNRLSYIFP	generic|II_1132342_TX=10090_REVERSED	|generic|tr_Q7TRX4_Q7TRX4_MOUSE_REVERSED|
"""index: 19064, intensity: 5108.0, mobility: 0.995"""	-0.344958	0.0810326	0.65512	SAPLPLNQVLFG	generic|IP_960371_TX=10090_REVERSED|
"""index: 15155, intensity: 6244.0, mobility: 0.973"""	-0.345502	0.0813912	0.656146	RRFSAGSMLLMEMGSLVPGPPQSV	generic|chr15_-1_73330997_73343200_ENSMUST00000226988_REVERSED|
"""index: 26121, intensity: 3598.0, mobility: 1.298"""	-0.345679	0.0817204	0.656479	ALLILLKLVF	generic|IP_1006650_TX=10090_REVERSED|
"""index: 22732, intensity: 3720.0, mobility: 0.941"""	-0.346133	0.0820494	0.657332	FPQLPLSLLHTG	generic|IP_938258_TX=10090_REVERSED|
"""index: 17207, intensity: 4662.0, mobility: 0.990"""	-0.346272	0.0820842	0.657595	WRLLDGHLML	generic|sp_Q5SSE9_ABCAD_MOUSE_REVERSED|
"""index: 17482, intensity: 3466.0, mobility: 0.937"""	-0.350536	0.0824117	0.665604	TAQNFLMLSPLLELSPKQQMSGRR	generic|IP_1071900_TX=10090_REVERSED|
"""index: 12074, intensity: 3683.0, mobility: 1.136"""	-0.351614	0.0827389	0.667624	MYNHIMETHRQHLANYEKKLEAEREELR	generic|tr_B8X349_B8X349_MOUSE__II_1132240_REVERSED	|generic|sp_Q58A65_JIP4_MOUSE_REVERSED	|generic|sp_Q58A65-2_JIP4_MOUSE_REVERSED|
"""index: 6242, intensity: 3818.0, mobility: 0.851"""	-0.352409	0.083066	0.669113	ATEFQKYE	generic|tr_A0A3Q4EGJ0_A0A3Q4EGJ0_MOUSE_REVERSED	|generic|tr_Q149E7_Q149E7_MOUSE_REVERSED	|generic|tr_Q8R0L3_Q8R0L3_MOUSE_REVERSED	|generic|tr_B8JJZ7_B8JJZ7_MOUSE_REVERSED	|generic|tr_Q3UX68_Q3UX68_MOUSE_REVERSED	|generic|tr_Q149E8_Q149E8_MOUSE_REVERSED|
"""index: 18944, intensity: 26570.0, mobility: 1.039"""	-0.352563	0.0834225	0.669402	MKALLHEKRR	generic|IP_3482490_TX=10090_REVERSED|
"""index: 14850, intensity: 2853.0, mobility: 1.146"""	-0.352613	0.0837193	0.669495	MRVQSSAATGMKSEASLL	generic|IP_1057987_TX=10090_REVERSED|
"""index: 9415, intensity: 34368.0, mobility: 0.924"""	-0.353986	0.0840456	0.672061	SGYGTLIFAGALIVFTQVTDTYM	generic|tr_F6TFB9_F6TFB9_MOUSE__II_878487_REVERSED|
"""index: 3038, intensity: 3281.0, mobility: 0.959"""	-0.354186	0.0842517	0.672435	IGSLTSPDAEKEE	generic|tr_Q3KPE4_Q3KPE4_MOUSE_REVERSED|
"""index: 16833, intensity: 5036.0, mobility: 0.957"""	-0.355635	0.0846072	0.67514	RRMRVSNR	generic|IP_905683_TX=10090_REVERSED|
"""index: 15189, intensity: 4356.0, mobility: 0.815"""	-0.356237	0.0849627	0.676263	SSPVSSSSSQF	generic|tr_Q8C6J1_Q8C6J1_MOUSE__II_1101866_REVERSED	|generic|sp_Q60674_NR1D2_MOUSE__II_1101866_REVERSED	|generic|tr_Q8C598_Q8C598_MOUSE_REVERSED|
"""index: 20193, intensity: 5158.0, mobility: 0.978"""	-0.35652	0.0852273	0.67679	GRVSRAHRPLC	generic|IP_834744_TX=10090_REVERSED|
"""index: 13478, intensity: 5051.0, mobility: 0.981"""	-0.358399	0.0855216	0.680287	WTLPAFAATMSL	generic|sp_Q8C9E8_CAHM6_MOUSE_REVERSED|
"""index: 14225, intensity: 4697.0, mobility: 1.070"""	-0.358998	0.0858765	0.681401	TTHTCTHAHIHMHQTHIHAHPTHAHIHM	generic|IP_1005426_TX=10090_REVERSED|
"""index: 936, intensity: 2889.0, mobility: 0.969"""	-0.359472	0.0862008	0.68228	TQNPPPPCCQKLL	generic|IP_1122272_TX=10090_REVERSED|
"""index: 12704, intensity: 2560.0, mobility: 0.919"""	-0.360729	0.0865555	0.684614	LLGLWSCFCVTPFLVFSPWWP	generic|IP_843727_TX=10090_REVERSED|
"""index: 6701, intensity: 9838.0, mobility: 0.972"""	-0.360987	0.0869103	0.685091	VVPCFLFSFLALVVEYLQSLTRTPPLAPTGHTAFPPLL	generic|IP_3492315_TX=10090_REVERSED|
"""index: 3775, intensity: 4648.0, mobility: 1.085"""	-0.36105	0.087234	0.685209	ETKSTMKGRGMNPP	generic|IP_876545_TX=10090_REVERSED|
"""index: 6921, intensity: 4414.0, mobility: 1.142"""	-0.36117	0.0875887	0.68543	AQILIRMTSCYSNVWQAIEIAGLYRQIYSIVPIPSWQGTDS	generic|IP_2421479_TX=10090_REVERSED|
"""index: 13999, intensity: 3472.0, mobility: 1.028"""	-0.361216	0.0879433	0.685516	VNHITMYHCRGDNRFNYKQSETLETPGKY	generic|tr_A0A5K1VVQ9_A0A5K1VVQ9_MOUSE__chr19_-1_7374046_7374075_ENSMUST00000237653__II_1006392_REVERSED	|generic|sp_A2ASS6_TITIN_MOUSE__chr19_-1_7374046_7374075_ENSMUST00000237653__II_1006392_REVERSED	|generic|tr_E9Q8K5_E9Q8K5_MOUSE__chr19_-1_7374046_7374075_ENSMUST00000237653__II_1006392_REVERSED	|generic|tr_E9Q8N1_E9Q8N1_MOUSE__chr19_-1_7374046_7374075_ENSMUST00000237653__II_1006392_REVERSED	|generic|tr_A2AT70_A2AT70_MOUSE_REVERSED	|generic|tr_Q8R4N3_Q8R4N3_MOUSE_REVERSED	|generic|tr_A2AT64_A2AT64_MOUSE_REVERSED	|generic|tr_A2AT67_A2AT67_MOUSE_REVERSED	|generic|tr_A2AT68_A2AT68_MOUSE_REVERSED	|generic|tr_A2AT66_A2AT66_MOUSE_REVERSED	|generic|tr_Q812E1_Q812E1_MOUSE_REVERSED	|generic|tr_F7CR78_F7CR78_MOUSE_REVERSED	|generic|tr_A2AT65_A2AT65_MOUSE_REVERSED	|generic|tr_F6RSJ3_F6RSJ3_MOUSE_REVERSED|
"""index: 432, intensity: 2781.0, mobility: 0.835"""	-0.361281	0.0882666	0.685635	ETPPSPERPC	generic|chr13_1_117975984_117976187_ENSMUST00000006991_REVERSED|
"""index: 20428, intensity: 3606.0, mobility: 1.307"""	-0.361818	0.0885897	0.686632	VSLAPIEDQ	generic|tr_Q3TJ97_Q3TJ97_MOUSE__chr7_-1_28042644_28042703_ENSMUST00000138512__II_694258_REVERSED	|generic|tr_Q569X4_Q569X4_MOUSE__chr7_-1_28042644_28042703_ENSMUST00000138512__II_895217_REVERSED	|generic|tr_Q3TFA5_Q3TFA5_MOUSE__chr7_-1_28042644_28042703_ENSMUST00000138512__II_895217_REVERSED	|generic|tr_Q3UBF0_Q3UBF0_MOUSE__chr7_-1_28042644_28042703_ENSMUST00000138512__II_895217_REVERSED	|generic|sp_P54775_PRS6B_MOUSE__chr7_-1_28042644_28042703_ENSMUST00000138512__II_895217_REVERSED	|generic|tr_A0A140LIZ5_A0A140LIZ5_MOUSE__chr7_-1_28042644_28042703_ENSMUST00000138512__II_895217_REVERSED	|generic|tr_Q8BKU2_Q8BKU2_MOUSE__chr7_-1_28042644_28042703_ENSMUST00000138512__II_694258_REVERSED	|generic|tr_Q3TUN5_Q3TUN5_MOUSE__chr7_-1_28042644_28042703_ENSMUST00000138512__II_895217_REVERSED|
"""index: 15042, intensity: 4934.0, mobility: 0.927"""	-0.362774	0.088944	0.6884	LNALVIELNF	generic|IP_1044021_TX=10090_REVERSED|
"""index: 13352, intensity: 4165.0, mobility: 1.067"""	-0.362985	0.0892984	0.68879	ATHAAQLASRSRHM	generic|IP_891422_TX=10090_REVERSED	|generic|IP_891417_TX=10090_REVERSED|
"""index: 17560, intensity: 4491.0, mobility: 0.981"""	-0.363235	0.089621	0.689253	AAASPISSANMHQLLKSDPVIV	generic|IP_3507535_TX=10090_REVERSED|
"""index: 20603, intensity: 3052.0, mobility: 1.018"""	-0.363789	0.0899115	0.690276	FFKIYLQQFEE	generic|sp_Q8BGZ1_HPCL4_MOUSE_REVERSED	|generic|tr_F2Z3Z1_F2Z3Z1_MOUSE_REVERSED|
"""index: 8275, intensity: 3642.0, mobility: 0.887"""	-0.364393	0.0902655	0.69139	MVESDASPHQVG	generic|chr6_1_107569024_107569116_ENSMUST00000049285_REVERSED|
"""index: 5903, intensity: 4697.0, mobility: 0.864"""	-0.364466	0.0906195	0.691525	PMPTETSHTASLPVMLVVVAEEVPAVM	generic|chr8_1_83609823_83610035_ENSMUST00000005620__IP_862637_TX=10090_REVERSED|
"""index: 22654, intensity: 6830.0, mobility: 1.007"""	-0.364467	0.0909413	0.691527	SLLTWLHLLLSVHVSMYCTRSTVALSDQGGCWISVER	generic|IP_1047342_TX=10090_REVERSED|
"""index: 16850, intensity: 4336.0, mobility: 0.842"""	-0.365265	0.0912628	0.692998	FLLIFWSVEQLRDIYMRCTE	generic|chr6_-1_36937270_36937392_ENSMUST00000150300_REVERSED|
"""index: 13392, intensity: 6267.0, mobility: 1.151"""	-0.365557	0.0916166	0.693537	SFLEQMLPTAFPHSDQ	generic|sp_O54915_NR1I2_MOUSE_REVERSED	|generic|sp_O54915-2_NR1I2_MOUSE_REVERSED|
"""index: 8303, intensity: 3158.0, mobility: 0.811"""	-0.365695	0.0919703	0.693791	EEKYKESEKATKVQKSR	generic|tr_F6YZU5_F6YZU5_MOUSE__chr14_-1_24170426_24170551_ENSMUST00000224920__II_1098464_REVERSED	|generic|sp_E9Q9R9_DLG5_MOUSE__chr14_-1_24170426_24170551_ENSMUST00000224920_REVERSED	|generic|tr_Q3UH41_Q3UH41_MOUSE__chr14_-1_24170426_24170551_ENSMUST00000224920_REVERSED	|generic|tr_Q6NXJ3_Q6NXJ3_MOUSE__chr14_-1_24170426_24170551_ENSMUST00000224920_REVERSED	|generic|tr_E9Q9I2_E9Q9I2_MOUSE__chr14_-1_24170426_24170551_ENSMUST00000224920_REVERSED|
"""index: 11017, intensity: 3111.0, mobility: 1.122"""	-0.366004	0.0922587	0.694361	FSPITNHYLSVSLKYLGKDATIFMQQTSKY	generic|IP_885564_TX=10090_REVERSED|
"""index: 20738, intensity: 2917.0, mobility: 1.021"""	-0.367255	0.0926122	0.696661	FFKIYLQQFEE	generic|sp_Q8BGZ1_HPCL4_MOUSE_REVERSED	|generic|tr_F2Z3Z1_F2Z3Z1_MOUSE_REVERSED|
"""index: 15185, intensity: 12216.0, mobility: 0.924"""	-0.367874	0.0929	0.6978	FIETGILMAEQFCFAGVPLIMFA	generic|IP_826434_TX=10090_REVERSED|
"""index: 4672, intensity: 7020.0, mobility: 1.192"""	-0.368492	0.0932533	0.698934	PALVSMNTY	generic|tr_Q8C7E6_Q8C7E6_MOUSE__chr16_1_70495261_70495407_ENSMUST00000164300_REVERSED	|generic|tr_F6ZHD8_F6ZHD8_MOUSE__chr16_1_70436945_70437022_ENSMUST00000164300_REVERSED	|generic|sp_Q9D6Y9_GLGB_MOUSE__chr16_1_70436945_70437022_ENSMUST00000164300_REVERSED	|generic|tr_G3UW30_G3UW30_MOUSE__chr16_1_70436945_70437022_ENSMUST00000164300_REVERSED|
"""index: 468, intensity: 3720.0, mobility: 0.985"""	-0.368547	0.0935734	0.699034	GQNEQLLEEPMK	generic|IP_1099960_TX=10090_REVERSED|
"""index: 6928, intensity: 10857.0, mobility: 0.983"""	-0.369367	0.0939266	0.700538	KQEQQLWLMLPSSFGSEEEEMAKPEANEQENAPNQT	generic|sp_P55200_KMT2A_MOUSE__chr9_-1_44835794_44835835_ENSMUST00000152241__II_853586_REVERSED	|generic|sp_P55200-2_KMT2A_MOUSE__chr9_-1_44835794_44835835_ENSMUST00000152241__II_853586_REVERSED|
"""index: 19788, intensity: 4019.0, mobility: 0.930"""	-0.369425	0.0942464	0.700644	HERRQPQSR	generic|IP_991465_TX=10090_REVERSED|
"""index: 3708, intensity: 3124.0, mobility: 0.868"""	-0.369705	0.0945994	0.701158	WFLCLPSEL	generic|IP_974030_TX=10090_REVERSED|
"""index: 26040, intensity: 8243.0, mobility: 1.482"""	-0.369812	0.0949188	0.701353	LKKRKPPRGRRK	generic|sp_E9Q2Z1_CECR2_MOUSE__II_912294_REVERSED	|generic|sp_E9Q2Z1-2_CECR2_MOUSE__II_912294_REVERSED|
"""index: 10999, intensity: 5517.0, mobility: 0.986"""	-0.370075	0.0951039	0.701835	WSRNMVALNLFSRFSTIELCMWWLNTRLRSSK	generic|chr4_1_130764088_130768837_ENSMUST00000097864__IP_955329_TX=10090_REVERSED|
"""index: 16771, intensity: 16492.0, mobility: 0.784"""	-0.371889	0.0954561	0.70515	TNSFYSNYSQDESKELHTAKSMMMHSLR	generic|IP_1004693_TX=10090_REVERSED|
"""index: 4156, intensity: 5317.0, mobility: 0.926"""	-0.372114	0.0958084	0.705562	IGSTTAPITPSE	generic|IP_1076215_TX=10090_REVERSED|
"""index: 7301, intensity: 12329.0, mobility: 1.192"""	-0.372248	0.0960929	0.705806	TLTGQRSEAARQGDFWRPAPLHPIVRNETHIEGAEIPFMEKLM	generic|tr_Q3U9Y3_Q3U9Y3_MOUSE_REVERSED	|generic|tr_Q3UBI5_Q3UBI5_MOUSE_REVERSED	|generic|sp_Q09014_NCF1_MOUSE_REVERSED	|generic|tr_Q7TMH0_Q7TMH0_MOUSE_REVERSED	|generic|tr_F8WH69_F8WH69_MOUSE_REVERSED	|generic|tr_Q3UA02_Q3UA02_MOUSE_REVERSED	|generic|tr_S4R293_S4R293_MOUSE_REVERSED|
"""index: 24327, intensity: 8453.0, mobility: 1.040"""	-0.372811	0.0964449	0.706834	QDLFLELPDTNGGQIPAQAQGPGSPQAVQPPQSK	generic|tr_A1JVI9_A1JVI9_MOUSE_REVERSED	|generic|tr_A1JVI8_A1JVI8_MOUSE_REVERSED	|generic|tr_A1JVI6_A1JVI6_MOUSE_REVERSED	|generic|tr_A1JVI7_A1JVI7_MOUSE_REVERSED|
"""index: 14313, intensity: 3514.0, mobility: 1.060"""	-0.374481	0.0967969	0.709873	ETTSFHGYQAALHLPSTGLWDTTFPAGSAML	generic|tr_Q6WJ10_Q6WJ10_MOUSE_REVERSED|
"""index: 18060, intensity: 10269.0, mobility: 0.872"""	-0.374621	0.0971147	0.710128	CSMDFSYVNEWWHIKYDKYQRDEIDT	generic|IP_3463511_TX=10090_REVERSED|
"""index: 15889, intensity: 5198.0, mobility: 0.925"""	-0.374952	0.0974666	0.71073	RQLHIMLFA	generic|sp_Q9WVM1_RGAP1_MOUSE_REVERSED|
"""index: 12929, intensity: 4140.0, mobility: 0.996"""	-0.37501	0.0978184	0.710835	ETHADQDIFPPSTTMWIGCILLQILTCIPIIYNPGRSL	generic|tr_E9PWW0_E9PWW0_MOUSE_REVERSED|
"""index: 17252, intensity: 2818.0, mobility: 0.935"""	-0.375237	0.0981358	0.711248	PSQPWFGSQPNRGPWMEVKALTRT	generic|IP_957912_TX=10090_REVERSED|
"""index: 12940, intensity: 143803.0, mobility: 0.941"""	-0.375568	0.0984875	0.711848	LSSLFTKPLFFFFFFAF	generic|IP_900459_TX=10090_REVERSED|
"""index: 24686, intensity: 12786.0, mobility: 1.124"""	-0.375612	0.0987698	0.711928	CPLCASAPPAALGVPVLRVGRAPTPGRPESRP	generic|tr_Q7TN13_Q7TN13_MOUSE__chr5_1_31059489_31059608_ENSMUST00000202967_REVERSED|
"""index: 7871, intensity: 3900.0, mobility: 0.975"""	-0.375803	0.0991213	0.712274	CHGRRPLLFPEQGGLFVGMTHL	generic|tr_Q3UW08_Q3UW08_MOUSE__IP_1121747_REVERSED|
"""index: 20684, intensity: 4253.0, mobility: 1.180"""	-0.37606	0.0994728	0.712741	YWPIYMCAAKTLAFSCPLHLWACSPSAQRSEMK	generic|IP_3442810_TX=10090_REVERSED|
"""index: 1554, intensity: 2602.0, mobility: 0.941"""	-0.37615	0.0997892	0.712904	NKPPPSSCSRSR	generic|tr_E9Q0I4_E9Q0I4_MOUSE__II_921475_REVERSED	|generic|sp_Q8CG65_SSPO_MOUSE__II_921472_REVERSED	|generic|tr_A0A1D5RLZ9_A0A1D5RLZ9_MOUSE__II_921475_REVERSED	|generic|tr_A0A087WNT4_A0A087WNT4_MOUSE__II_921472_REVERSED|
"""index: 23494, intensity: 9519.0, mobility: 1.033"""	-0.376385	0.100105	0.713329	QMLLPRQTLLGGLMHLSEQPFRPPEQLDPQPRQT	generic|IP_1126174_TX=10090_REVERSED	|generic|IP_1126178_TX=10090_REVERSED|
"""index: 6440, intensity: 4334.0, mobility: 0.877"""	-0.377065	0.100457	0.714562	PQPPPVEARH	generic|chr16_-1_38447305_38447523_ENSMUST00000002923_REVERSED|
"""index: 8587, intensity: 57185.0, mobility: 1.093"""	-0.377387	0.100772	0.715144	PERWSFFIGEEFLPKCHINEDKKIYRITKENTSPSPGEEGLL	generic|tr_J3QPL7_J3QPL7_MOUSE__II_1040827_REVERSED|
"""index: 10528, intensity: 2998.0, mobility: 0.885"""	-0.378166	0.101053	0.716553	AYCIFSKEKLVSFDLLPAKMQSHKP	generic|sp_B1AT66_MOT7_MOUSE_REVERSED	|generic|sp_B1AT66-2_MOT7_MOUSE_REVERSED|
"""index: 11516, intensity: 3745.0, mobility: 1.077"""	-0.378919	0.101404	0.717913	PQSQHQMHQLQQLQLHQQLQQQLQQQSLQQQLHQQQQQQL	generic|sp_Q80W03_TOX3_MOUSE_REVERSED|
"""index: 12395, intensity: 3220.0, mobility: 1.050"""	-0.379412	0.101754	0.718802	SPKRQLHWKMLEPSLFLHQGVPHQLR	generic|IP_1126903_TX=10090_REVERSED	|generic|IP_1126909_TX=10090_REVERSED|
"""index: 3240, intensity: 3996.0, mobility: 0.976"""	-0.379943	0.102034	0.719758	GQPLLSHLLEMR	generic|tr_E9PZP8_E9PZP8_MOUSE__chr9_1_66497262_66497342_ENSMUST00000135600__II_851103_REVERSED	|generic|tr_Q8BNF7_Q8BNF7_MOUSE__chr9_1_56052989_56053018_ENSMUST00000114276_REVERSED|
"""index: 10641, intensity: 9300.0, mobility: 0.937"""	-0.380857	0.102384	0.721404	STPTWMCCRLYWTRPQRQFR	generic|IP_954668_TX=10090_REVERSED|
"""index: 18780, intensity: 5406.0, mobility: 0.838"""	-0.381008	0.102735	0.721675	PIYKVVDVTLQP	generic|tr_A0A286YEB1_A0A286YEB1_MOUSE__chr14_-1_36878968_36879015_ENSMUST00000090024_REVERSED	|generic|tr_A0A0R4J2A7_A0A0R4J2A7_MOUSE__chr14_-1_36878968_36879015_ENSMUST00000090024_REVERSED	|generic|sp_Q3UHI0-2_CCSE2_MOUSE__chr14_-1_36878968_36879015_ENSMUST00000090024_REVERSED|
"""index: 7542, intensity: 3908.0, mobility: 0.963"""	-0.381059	0.103049	0.721767	KRNKGESSIHTN	generic|IP_3491125_TX=10090_REVERSED|
"""index: 4309, intensity: 4173.0, mobility: 0.944"""	-0.381587	0.103291	0.722717	GLPPKTRGAERE	generic|IP_840314_TX=10090_REVERSED|
"""index: 2381, intensity: 3960.0, mobility: 0.752"""	-0.382335	0.103569	0.724059	VCVKLQENLHL	generic|IP_983780_TX=10090_REVERSED|
"""index: 17656, intensity: 54249.0, mobility: 0.999"""	-0.382488	0.103919	0.724333	FVEAGCTLLLR	generic|IP_1122944_TX=10090_REVERSED|
"""index: 12028, intensity: 3115.0, mobility: 1.007"""	-0.382908	0.104232	0.725087	PHISEVQKDLLDEVAIGLHKM	generic|tr_Q3T9U5_Q3T9U5_MOUSE_REVERSED|
"""index: 15627, intensity: 3306.0, mobility: 0.948"""	-0.383525	0.104545	0.726192	LAPFLGHAMEELDSMGLAEERVLTQIALKQ	generic|tr_D3YXK9_D3YXK9_MOUSE_REVERSED	|generic|tr_L7N456_L7N456_MOUSE_REVERSED	|generic|tr_K9J7D1_K9J7D1_MOUSE_REVERSED	|generic|tr_L7N458_L7N458_MOUSE_REVERSED	|generic|tr_L7MU65_L7MU65_MOUSE_REVERSED|
"""index: 22262, intensity: 2992.0, mobility: 1.281"""	-0.38534	0.104858	0.729434	FGHPTTDFYDNGIGCIFCKTE	generic|tr_A0A140LJF7_A0A140LJF7_MOUSE__chr2_-1_112902574_112902609_ENSMUST00000146187_REVERSED	|generic|tr_A0A140LJK7_A0A140LJK7_MOUSE__chr2_-1_112902574_112902609_ENSMUST00000146187_REVERSED	|generic|tr_E9PW34_E9PW34_MOUSE__chr2_-1_112902574_112902609_ENSMUST00000146187_REVERSED	|generic|sp_A2AGL3_RYR3_MOUSE__chr2_-1_112902574_112902609_ENSMUST00000146187_REVERSED	|generic|sp_A2AGL3-2_RYR3_MOUSE__chr2_-1_112902574_112902609_ENSMUST00000146187_REVERSED|
"""index: 13179, intensity: 4883.0, mobility: 0.863"""	-0.385605	0.105098	0.729907	FLRLCPQLSDRKIVHM	generic|tr_A0A1B0GRW5_A0A1B0GRW5_MOUSE_REVERSED|
"""index: 14168, intensity: 6335.0, mobility: 0.935"""	-0.385911	0.105373	0.730452	NRVPNVVHK	generic|tr_Q4QQL3_Q4QQL3_MOUSE__II_982881_REVERSED	|generic|sp_Q8BM88_CATO_MOUSE__II_982881_REVERSED	|generic|II_982882_TX=10090_REVERSED|
"""index: 660, intensity: 2605.0, mobility: 0.862"""	-0.386221	0.105722	0.731004	WVPQHESSTHDRAADAEAKE	generic|II_938035_TX=10090_REVERSED	|generic|II_938048_TX=10090_REVERSED	|generic|sp_P49025-5_CTRO_MOUSE__chr5_1_115946884_115946943_ENSMUST00000122877_REVERSED|
"""index: 6951, intensity: 4996.0, mobility: 1.320"""	-0.386367	0.106034	0.731265	YLSRNKRMEIDKLFTNLQWPFFVMGEGNEFPQVQLQQLRM	generic|tr_L7N1Z9_L7N1Z9_MOUSE__II_3488262_REVERSED	|generic|tr_A0A338P6B3_A0A338P6B3_MOUSE_REVERSED	|generic|tr_A0A338P756_A0A338P756_MOUSE_REVERSED|
"""index: 8365, intensity: 2684.0, mobility: 0.833"""	-0.386591	0.106309	0.731664	CLIPACSNCNSVLLNLK	generic|IP_1020923_TX=10090_REVERSED|
"""index: 14319, intensity: 63043.0, mobility: 0.898"""	-0.387426	0.106657	0.733148	ETLTDMTTVKMIVTTMRTAMRT	generic|IP_1075216_TX=10090_REVERSED|
"""index: 6487, intensity: 6776.0, mobility: 0.836"""	-0.387479	0.106894	0.733242	KDLALPDHS	generic|tr_A0A571BF50_A0A571BF50_MOUSE_REVERSED|
"""index: 10011, intensity: 3891.0, mobility: 0.788"""	-0.389007	0.107242	0.735953	LICPPAVN	generic|tr_D3Z6G3_D3Z6G3_MOUSE__II_944553_REVERSED	|generic|tr_Q2UZW7_Q2UZW7_MOUSE__II_944553_REVERSED	|generic|II_944561_TX=10090_REVERSED|
"""index: 17320, intensity: 13112.0, mobility: 0.882"""	-0.389034	0.107553	0.736	GHWGPLQIL	generic|IP_1029541_TX=10090_REVERSED|
"""index: 17491, intensity: 9968.0, mobility: 0.989"""	-0.389736	0.107901	0.737243	IGNKQVHKHM	generic|IP_2449815_TX=10090_REVERSED|
"""index: 12702, intensity: 4028.0, mobility: 0.968"""	-0.390643	0.108212	0.738844	SSALAWQIPGHGMESRLKQLSALHSSQD	generic|chr5_1_121328176_121329126_ENSMUST00000042614__IP_937209_TX=10090_REVERSED|
"""index: 1086, intensity: 3854.0, mobility: 0.768"""	-0.391271	0.108559	0.739953	IDDARVGP	generic|sp_Q80T14_FRAS1_MOUSE_REVERSED|
"""index: 23481, intensity: 6877.0, mobility: 1.159"""	-0.391284	0.108907	0.739977	QGRQQQGLSAQLRAEL	generic|sp_Q499E4-2_DZI1L_MOUSE_REVERSED	|generic|tr_B7ZNE9_B7ZNE9_MOUSE_REVERSED	|generic|tr_B2RR42_B2RR42_MOUSE_REVERSED|
"""index: 20130, intensity: 2685.0, mobility: 1.143"""	-0.391946	0.109255	0.741143	DSFAKLEKPRLDVLY	generic|sp_Q3UYV8_DAAF3_MOUSE_REVERSED|
"""index: 6264, intensity: 11614.0, mobility: 0.879"""	-0.392237	0.109603	0.741655	QPRPPPGVFSAAWLCPQARTEMRR	generic|chr11_-1_119210628_119210723_ENSMUST00000036113_REVERSED|
"""index: 8734, intensity: 4556.0, mobility: 1.039"""	-0.39236	0.109951	0.741871	LMHGYLRMAQFVSWMWSVASRKFNISTIEWLSEPGSASLRTVE	generic|IP_3483055_TX=10090_REVERSED|
"""index: 5088, intensity: 2821.0, mobility: 1.147"""	-0.392766	0.110069	0.742584	EPRYLQRDFAPANDNVDTVHLVFAAEA	generic|II_886646_TX=10090_REVERSED	|generic|sp_E9PVD3_PCD16_MOUSE__chr7_-1_105757583_105757615_ENSMUST00000140959_REVERSED|
"""index: 4481, intensity: 17114.0, mobility: 0.991"""	-0.393801	0.110378	0.744402	LSTPAPLCASPACLPRTCWPTTSSC	generic|IP_1088057_TX=10090_REVERSED	|generic|IP_3482964_TX=10090_REVERSED|
"""index: 15937, intensity: 4678.0, mobility: 0.958"""	-0.39383	0.110725	0.744452	LSTPFGLGPPQN	generic|IP_928939_TX=10090_REVERSED	|generic|IP_928933_TX=10090_REVERSED|
"""index: 10539, intensity: 3133.0, mobility: 1.116"""	-0.393834	0.111073	0.744459	ERKTEHVPTKHFQYRCYVPSCLRELD	generic|tr_A0A571BDQ7_A0A571BDQ7_MOUSE_REVERSED|
"""index: 8073, intensity: 6435.0, mobility: 0.936"""	-0.393841	0.11142	0.744472	LGQSAVVVATPVAVAAAAAAAAALDLMWWIRM	generic|chr15_-1_37448276_37459353_ENSMUST00000120746__IP_1085964_TX=10090_REVERSED|
"""index: 10882, intensity: 4234.0, mobility: 1.116"""	-0.394285	0.111767	0.74525	CMRLRRQTRSSLSLYKVMLCGGRKEMSKM	generic|IP_932008_TX=10090_REVERSED|
"""index: 13109, intensity: 3445.0, mobility: 0.768"""	-0.39475	0.112075	0.746064	ECFALYFLKFESLFIGCM	generic|IP_3488162_TX=10090_REVERSED|
"""index: 7999, intensity: 10452.0, mobility: 1.060"""	-0.394928	0.112422	0.746376	SVMPTQYSLLQIGAEALLCIMTP	generic|IP_3494341_TX=10090_REVERSED|
"""index: 6943, intensity: 4902.0, mobility: 0.842"""	-0.395003	0.11273	0.746506	VETGMLRPL	generic|tr_Q6GQX7_Q6GQX7_MOUSE_REVERSED	|generic|tr_E9Q295_E9Q295_MOUSE_REVERSED|
"""index: 24056, intensity: 6915.0, mobility: 1.362"""	-0.395246	0.113077	0.746932	ASLNWYFPKV	generic|chr10_-1_80952898_81001331_ENSMUST00000118233__IP_1147080_TX=10090_REVERSED	|generic|chr10_-1_80968515_80998083_ENSMUST00000126317_REVERSED|
"""index: 16059, intensity: 2899.0, mobility: 1.168"""	-0.395335	0.113384	0.747088	LPQQELKWGWTGRLL	generic|IP_3454617_TX=10090_REVERSED|
"""index: 5172, intensity: 5199.0, mobility: 1.035"""	-0.396005	0.113613	0.748257	LGNLNPYECGRYVYGGTVSKGLKH	generic|sp_Q14DK5-2_HIPL1_MOUSE__II_3473200_REVERSED	|generic|sp_Q14DK5_HIPL1_MOUSE_REVERSED|
"""index: 13147, intensity: 5633.0, mobility: 0.864"""	-0.396745	0.11392	0.749548	MVKGKTSHYVPLFTVCVSFFVLMSF	generic|tr_L7N2E5_L7N2E5_MOUSE_REVERSED|
"""index: 10346, intensity: 2729.0, mobility: 1.099"""	-0.397128	0.114226	0.750215	LVPWPVPDPPCCSTWRQCRHLMDVLLIFIVTVIVVP	generic|IP_3485333_TX=10090_REVERSED	|generic|IP_3485336_TX=10090_REVERSED|
"""index: 17192, intensity: 4601.0, mobility: 0.942"""	-0.397487	0.114573	0.750839	LGLKKQVCFYSLFSSFLISE	generic|IP_1114676_TX=10090_REVERSED|
"""index: 5662, intensity: 3700.0, mobility: 0.862"""	-0.39769	0.114839	0.751192	HRAASIHRE	generic|IP_908751_TX=10090_REVERSED|
"""index: 4518, intensity: 2994.0, mobility: 1.024"""	-0.398094	0.115185	0.751896	LGPYPYYESLSTN	generic|IP_1042619_TX=10090_REVERSED|
"""index: 7943, intensity: 13762.0, mobility: 1.088"""	-0.398439	0.115451	0.752494	GPFGRPGRLSEIDGSFGSGEMDIFTLKDQRFSPGPPGPPGPPGRPGIGP	generic|tr_E9QPX1_E9QPX1_MOUSE_REVERSED	|generic|sp_P39061_COIA1_MOUSE_REVERSED	|generic|sp_P39061-1_COIA1_MOUSE_REVERSED	|generic|sp_P39061-2_COIA1_MOUSE_REVERSED|
"""index: 18693, intensity: 23646.0, mobility: 0.933"""	-0.398642	0.115757	0.752845	KTTQSRGRR	generic|IP_3498166_TX=10090_REVERSED|
"""index: 10192, intensity: 3338.0, mobility: 0.915"""	-0.399366	0.116102	0.754101	QMPVVSPSLNY	generic|tr_Q5F222_Q5F222_MOUSE_REVERSED	|generic|tr_D3Z667_D3Z667_MOUSE_REVERSED|
"""index: 3879, intensity: 3362.0, mobility: 0.801"""	-0.399608	0.116448	0.75452	SPGPERER	generic|IP_3460058_TX=10090_REVERSED|
"""index: 3326, intensity: 2780.0, mobility: 0.846"""	-0.399865	0.116753	0.754965	KNKSVECASAAGCAKLKDGDEEP	generic|sp_Q6DFV3_RHG21_MOUSE_REVERSED	|generic|tr_B7ZCJ1_B7ZCJ1_MOUSE_REVERSED	|generic|tr_B7ZCJ0_B7ZCJ0_MOUSE_REVERSED	|generic|tr_B2RWX1_B2RWX1_MOUSE_REVERSED|
"""index: 13135, intensity: 3886.0, mobility: 0.980"""	-0.400499	0.117018	0.756061	QVYRDTTKWMYYYEIISTLSKWPLFDQRIDNF	generic|tr_Q3TY62_Q3TY62_MOUSE__chr17_1_83762940_83763017_ENSMUST00000177069__II_1064012_REVERSED	|generic|tr_H3BLE1_H3BLE1_MOUSE__chr17_1_83762940_83763017_ENSMUST00000177069__II_1064005_REVERSED	|generic|sp_Q924K8_MTA3_MOUSE__chr17_1_83762940_83763017_ENSMUST00000177069_REVERSED	|generic|sp_Q924K8-2_MTA3_MOUSE__chr17_1_83762940_83763017_ENSMUST00000177069_REVERSED	|generic|tr_E9Q794_E9Q794_MOUSE__chr17_1_83762940_83763017_ENSMUST00000177069_REVERSED	|generic|tr_Q3U3A7_Q3U3A7_MOUSE__chr17_1_83762940_83763017_ENSMUST00000177069_REVERSED	|generic|tr_Q3UKM9_Q3UKM9_MOUSE__chr17_1_83762940_83763017_ENSMUST00000177069_REVERSED	|generic|tr_Q6ZPV1_Q6ZPV1_MOUSE__chr17_1_83762940_83763017_ENSMUST00000177069_REVERSED	|generic|tr_Q3UII8_Q3UII8_MOUSE__chr17_1_83762940_83763017_ENSMUST00000177069_REVERSED|
"""index: 6966, intensity: 3762.0, mobility: 1.204"""	-0.401594	0.117363	0.75795	LVWQPHIISGGCNHVWFAWYYRYIRLSVQWPWKGQP	generic|tr_A0A3Q4EGI0_A0A3Q4EGI0_MOUSE_REVERSED	|generic|tr_E9QLD5_E9QLD5_MOUSE_REVERSED	|generic|sp_Q99MS4_PRS29_MOUSE_REVERSED|
"""index: 16679, intensity: 3912.0, mobility: 0.831"""	-0.401645	0.117667	0.758039	MSPPGYLCYL	generic|IP_832867_TX=10090_REVERSED|
"""index: 8895, intensity: 31539.0, mobility: 0.914"""	-0.401979	0.117809	0.758615	GSPGQLGPPGPIGDKGTPGPTGREGPS	generic|tr_Q9JLI2_Q9JLI2_MOUSE_REVERSED|
"""index: 13343, intensity: 2501.0, mobility: 1.119"""	-0.403453	0.117991	0.761148	LSPLLQNSCSFGLFVF	generic|IP_1127550_TX=10090_REVERSED|
"""index: 20852, intensity: 3584.0, mobility: 1.002"""	-0.404253	0.118254	0.762519	MLTLLDLVLGVGN	generic|IP_827747_TX=10090_REVERSED	|generic|sp_Q8BUH7_RNF26_MOUSE_REVERSED	|generic|sp_Q8BUH7-2_RNF26_MOUSE_REVERSED	|generic|tr_E9PVG0_E9PVG0_MOUSE_REVERSED	|generic|tr_A0A1L1SUH0_A0A1L1SUH0_MOUSE_REVERSED|
"""index: 13010, intensity: 6976.0, mobility: 0.922"""	-0.40451	0.118516	0.762959	QSFGPQLLELSGPSTVSAAAM	generic|tr_Q8CAQ7_Q8CAQ7_MOUSE__chr2_-1_25519410_25519463_ENSMUST00000151742_REVERSED|
"""index: 12561, intensity: 2893.0, mobility: 1.215"""	-0.404801	0.118859	0.763457	QERPYQSLLCFCMIHLAM	generic|IP_988434_TX=10090_REVERSED|
"""index: 11613, intensity: 3107.0, mobility: 1.118"""	-0.404927	0.119162	0.763673	GAKWLSTRTETLPSNPDPQVQRIEREP	generic|IP_976608_TX=10090_REVERSED|
"""index: 24907, intensity: 11956.0, mobility: 1.065"""	-0.405215	0.119505	0.764165	ERKGPLKLRGSCVEGFEGAGIVREITICSAEIEKAF	generic|tr_E9PUQ4_E9PUQ4_MOUSE__chr5_-1_84142274_84142339_ENSMUST00000154804_REVERSED	|generic|tr_E9PUQ0_E9PUQ0_MOUSE__chr5_-1_84142274_84142339_ENSMUST00000154804_REVERSED	|generic|sp_Q60629_EPHA5_MOUSE__chr5_-1_84142274_84142339_ENSMUST00000154804_REVERSED	|generic|tr_E9PUP9_E9PUP9_MOUSE__chr5_-1_84142274_84142339_ENSMUST00000154804_REVERSED	|generic|tr_E9PUQ2_E9PUQ2_MOUSE__chr5_-1_84142274_84142339_ENSMUST00000154804_REVERSED	|generic|tr_Q6PFV6_Q6PFV6_MOUSE__chr5_-1_84142274_84142339_ENSMUST00000154804_REVERSED|
"""index: 19518, intensity: 4106.0, mobility: 1.016"""	-0.405459	0.119767	0.764582	FRRKVSIFFV	generic|IP_1149494_TX=10090_REVERSED|
"""index: 17510, intensity: 3936.0, mobility: 0.954"""	-0.406018	0.12011	0.765535	WPWSAPTSSNPLLAPLPYCIKP	generic|IP_826945_TX=10090_REVERSED|
"""index: 1808, intensity: 3938.0, mobility: 0.866"""	-0.406071	0.120453	0.765625	KTQSSNQALPNSPLPPQAPYASESTSE	generic|IP_961073_TX=10090_REVERSED|
"""index: 1873, intensity: 2651.0, mobility: 0.775"""	-0.406225	0.120796	0.765888	GPPPPPPPP	generic|sp_Q99PJ1-12_PCD15_MOUSE__II_1152339_REVERSED	|generic|sp_Q80YR4_ZN598_MOUSE__chr17_1_24680728_24680802_ENSMUST00000234988__II_3461576_REVERSED	|generic|sp_Q80YR4-2_ZN598_MOUSE__chr17_1_24680728_24680802_ENSMUST00000234988__II_3461576_REVERSED	|generic|sp_Q80YR4-3_ZN598_MOUSE__chr17_1_24680728_24680802_ENSMUST00000234988__II_3461576_REVERSED	|generic|tr_Q3TXX8_Q3TXX8_MOUSE__II_915139	|generic|tr_Q3TXX8_Q3TXX8_MOUSE__II_915139_REVERSED	|generic|tr_J3QNM3_J3QNM3_MOUSE__chr1_-1_181930674_181930754_ENSMUST00000195840__II_1028819	|generic|tr_Q3UQ99_Q3UQ99_MOUSE__II_915139	|generic|tr_Q3UQ99_Q3UQ99_MOUSE__II_915139_REVERSED	|generic|tr_E9QLZ9_E9QLZ9_MOUSE__chr1_-1_181930674_181930754_ENSMUST00000195840__II_1028819	|generic|tr_Q3UGK7_Q3UGK7_MOUSE__II_915139	|generic|tr_Q3UGK7_Q3UGK7_MOUSE__II_915139_REVERSED	|generic|sp_Q6P9Q4_FHOD1_MOUSE__II_859342	|generic|tr_A0A2I3BRQ7_A0A2I3BRQ7_MOUSE__chr15_-1_96414788_96414877_ENSMUST00000227069__II_3483093	|generic|tr_Q7TPN5_Q7TPN5_MOUSE__II_915139	|generic|tr_Q7TPN5_Q7TPN5_MOUSE__II_915139_REVERSED	|generic|tr_E9QKQ9_E9QKQ9_MOUSE__chr1_-1_181930674_181930754_ENSMUST00000195840__II_1028819	|generic|tr_Q3T9Z7_Q3T9Z7_MOUSE__II_954851_REVERSED	|generic|sp_Q6NXI6-2_RPRD2_MOUSE__chr3_-1_95790096_95790212_ENSMUST00000198741__II_977696_REVERSED	|generic|tr_A0A0A6YXB5_A0A0A6YXB5_MOUSE__II_1152336_REVERSED	|generic|tr_D3Z139_D3Z139_MOUSE__II_859065_REVERSED	|generic|tr_E9PVP4_E9PVP4_MOUSE__chr12_1_108683230_108683265_ENSMUST00000222048__II_3504210	|generic|sp_Q8BH43_WASF2_MOUSE__II_954851_REVERSED	|generic|tr_A0A0A6YWL3_A0A0A6YWL3_MOUSE__II_1152276_REVERSED	|generic|sp_Q3UR85_MYRF_MOUSE__chr19_-1_10223113_10223235_ENSMUST00000190922__II_1049632	|generic|sp_Q3UR85-2_MYRF_MOUSE__chr19_-1_10223113_10223235_ENSMUST00000190922__II_1049632	|generic|sp_Q3UR85-3_MYRF_MOUSE__chr19_-1_10223113_10223235_ENSMUST00000190922__II_1049643	|generic|tr_A0A0A6YW06_A0A0A6YW06_MOUSE__chr1_-1_181930674_181930754_ENSMUST00000195840__II_1028819	|generic|sp_Q14AX6_CDK12_MOUSE__chr13_-1_17739087_17739164_ENSMUST00000222359__II_1127685	|generic|sp_Q14AX6-3_CDK12_MOUSE__chr13_-1_17739087_17739164_ENSMUST00000222359__II_1127685	|generic|sp_Q8K0G8_ESRP2_MOUSE__II_859065_REVERSED	|generic|tr_E9Q159_E9Q159_MOUSE__II_1152336_REVERSED	|generic|tr_A0A0G2JFW6_A0A0G2JFW6_MOUSE__chr3_-1_95790096_95790212_ENSMUST00000198741__II_977696_REVERSED	|generic|tr_A0A1Y7VJA2_A0A1Y7VJA2_MOUSE__chr12_1_108683230_108683265_ENSMUST00000222048__II_3504211	|generic|tr_A0A140T8S2_A0A140T8S2_MOUSE__II_1152336_REVERSED	|generic|tr_Q3TH23_Q3TH23_MOUSE__II_859065_REVERSED	|generic|tr_F8WJB9_F8WJB9_MOUSE__chr12_1_108683230_108683265_ENSMUST00000222048__II_3504210	|generic|sp_Q99PJ1_PCD15_MOUSE__II_1152353_REVERSED	|generic|sp_Q99PJ1-2_PCD15_MOUSE__II_1152353_REVERSED	|generic|sp_Q99PJ1-4_PCD15_MOUSE__II_1152336_REVERSED	|generic|sp_Q99PJ1-5_PCD15_MOUSE__II_1152353_REVERSED	|generic|sp_Q99PJ1-6_PCD15_MOUSE__II_1152336_REVERSED	|generic|sp_Q99PJ1-7_PCD15_MOUSE__II_1152336_REVERSED	|generic|sp_P70429_EVL_MOUSE__chr12_1_108683230_108683265_ENSMUST00000222048__II_3504210	|generic|sp_P70429-2_EVL_MOUSE__chr12_1_108683230_108683265_ENSMUST00000222048__II_3504210	|generic|sp_Q99PJ1-8_PCD15_MOUSE__II_1152353_REVERSED	|generic|sp_Q99PJ1-9_PCD15_MOUSE__II_1152336_REVERSED	|generic|tr_A0A0A6YXC8_A0A0A6YXC8_MOUSE__chr1_-1_181930674_181930754_ENSMUST00000195840__II_1028819	|generic|sp_Q99PJ1-10_PCD15_MOUSE__II_1152336_REVERSED	|generic|sp_Q03173_ENAH_MOUSE__chr1_-1_181930674_181930754_ENSMUST00000195840__II_1028819	|generic|sp_Q03173-3_ENAH_MOUSE__chr1_-1_181930674_181930754_ENSMUST00000195840__II_1028819	|generic|sp_Q03173-4_ENAH_MOUSE__chr1_-1_181930674_181930754_ENSMUST00000195840__II_1028819	|generic|sp_Q03173-5_ENAH_MOUSE__chr1_-1_181930674_181930754_ENSMUST00000195840__II_1028819	|generic|sp_Q99PJ1-11_PCD15_MOUSE__II_1152336_REVERSED	|generic|sp_Q99PJ1-18_PCD15_MOUSE__II_1152336_REVERSED	|generic|sp_Q99PJ1-19_PCD15_MOUSE__II_1152336_REVERSED	|generic|sp_Q99PJ1-24_PCD15_MOUSE__II_1152336_REVERSED	|generic|sp_Q99PJ1-25_PCD15_MOUSE__II_1152347_REVERSED	|generic|sp_Q99PJ1-26_PCD15_MOUSE__II_1152336_REVERSED	|generic|tr_Q6PB99_Q6PB99_MOUSE__chr12_1_108683230_108683265_ENSMUST00000222048__II_3504210	|generic|tr_A0A0A6YY17_A0A0A6YY17_MOUSE__II_1152347_REVERSED	|generic|sp_Q03173-2_ENAH_MOUSE__II_1028819	|generic|sp_Q8CBH7_MARHB_MOUSE__II_1091368_REVERSED	|generic|IP_827256_TX=10090_REVERSED	|generic|IP_1102392_TX=10090_REVERSED	|generic|II_1050538_TX=10090_REVERSED	|generic|IP_1102405_TX=10090_REVERSED	|generic|IP_858763_TX=10090_REVERSED	|generic|IP_1119905_TX=10090_REVERSED	|generic|IP_864533_TX=10090_REVERSED	|generic|IP_3505138_TX=10090_REVERSED	|generic|II_1125665_TX=10090_REVERSED	|generic|tr_A0A2I3BQU5_A0A2I3BQU5_MOUSE__chr15_-1_96423513_96423584_ENSMUST00000227069	|generic|tr_Q3UBH2_Q3UBH2_MOUSE__chr19_-1_5279466_5279567_ENSMUST00000237781_REVERSED	|generic|sp_Q8VHQ2_SOCS7_MOUSE_REVERSED	|generic|tr_D3Z0K7_D3Z0K7_MOUSE_REVERSED	|generic|tr_Q3U3E7_Q3U3E7_MOUSE_REVERSED	|generic|tr_Q8CHG2_Q8CHG2_MOUSE__chr11_-1_99385419_99385448_ENSMUST00000103131_REVERSED	|generic|tr_A0A1B0GRU3_A0A1B0GRU3_MOUSE	|generic|tr_A0A1B0GRU3_A0A1B0GRU3_MOUSE_REVERSED	|generic|sp_Q05860_FMN1_MOUSE	|generic|sp_Q05860_FMN1_MOUSE	|generic|sp_Q05860_FMN1_MOUSE_REVERSED	|generic|sp_Q05860-2_FMN1_MOUSE	|generic|sp_Q05860-2_FMN1_MOUSE	|generic|sp_Q05860-2_FMN1_MOUSE_REVERSED	|generic|sp_Q05860-3_FMN1_MOUSE	|generic|sp_Q05860-3_FMN1_MOUSE	|generic|sp_Q05860-3_FMN1_MOUSE_REVERSED	|generic|chr19_-1_5293035_5293319_ENSMUST00000236014_REVERSED	|generic|sp_Q05860-5_FMN1_MOUSE	|generic|sp_Q05860-5_FMN1_MOUSE	|generic|sp_Q05860-5_FMN1_MOUSE_REVERSED	|generic|sp_Q05860-6_FMN1_MOUSE	|generic|sp_Q05860-6_FMN1_MOUSE	|generic|sp_Q05860-6_FMN1_MOUSE_REVERSED	|generic|tr_Q8BP69_Q8BP69_MOUSE__chr11_-1_99385419_99385448_ENSMUST00000103131_REVERSED	|generic|tr_Q8BKZ3_Q8BKZ3_MOUSE_REVERSED	|generic|tr_A0A0A6YVZ6_A0A0A6YVZ6_MOUSE	|generic|tr_Q6PHN2_Q6PHN2_MOUSE	|generic|sp_Q9QZ04_MAGL2_MOUSE_REVERSED	|generic|tr_A0A1W2P6X3_A0A1W2P6X3_MOUSE__chr11_1_103194683_103194832_ENSMUST00000021322_REVERSED	|generic|tr_Q3V386_Q3V386_MOUSE	|generic|tr_A0A286YCS6_A0A286YCS6_MOUSE_REVERSED	|generic|sp_Q9JL26_FMNL1_MOUSE__chr11_1_103194683_103194832_ENSMUST00000021322_REVERSED	|generic|tr_C9K0Z8_C9K0Z8_MOUSE__chr7_1_30415650_30415679_ENSMUST00000207982	|generic|sp_Q9JL26-2_FMNL1_MOUSE__chr11_1_103194683_103194832_ENSMUST00000021322_REVERSED	|generic|tr_E9QKR1_E9QKR1_MOUSE__chr1_-1_181930674_181930754_ENSMUST00000195840	|generic|tr_Q810T0_Q810T0_MOUSE__chr15_-1_96414788_96414877_ENSMUST00000227069	|generic|tr_Q9CS24_Q9CS24_MOUSE_REVERSED	|generic|sp_Q8C1S0_MED19_MOUSE__chr2_1_25054605_25054634_ENSMUST00000100334_REVERSED	|generic|tr_A0A494B9S9_A0A494B9S9_MOUSE_REVERSED	|generic|sp_Q6NXI6_RPRD2_MOUSE__chr3_-1_95790096_95790212_ENSMUST00000198741_REVERSED	|generic|tr_D3YXE6_D3YXE6_MOUSE_REVERSED	|generic|tr_Q9CSS1_Q9CSS1_MOUSE__chr15_-1_96414788_96414877_ENSMUST00000227069	|generic|tr_Q6ZPE9_Q6ZPE9_MOUSE__chr15_-1_96423513_96423584_ENSMUST00000227069	|generic|tr_Q3UJB0_Q3UJB0_MOUSE__chr19_-1_5279466_5279567_ENSMUST00000237781_REVERSED	|generic|tr_A0A5F8MPL0_A0A5F8MPL0_MOUSE	|generic|tr_A0A5F8MPL0_A0A5F8MPL0_MOUSE	|generic|tr_A0A5F8MPL0_A0A5F8MPL0_MOUSE_REVERSED	|generic|sp_Q6PEV3_WIPF2_MOUSE	|generic|sp_Q6PEV3_WIPF2_MOUSE_REVERSED	|generic|tr_E9PZM7_E9PZM7_MOUSE__chr15_-1_96423513_96423584_ENSMUST00000227069	|generic|sp_Q9CYT6_CAP2_MOUSE_REVERSED	|generic|tr_D3YZD0_D3YZD0_MOUSE__chr19_1_6372570_6372629_ENSMUST00000113485_REVERSED	|generic|tr_B7ZW99_B7ZW99_MOUSE	|generic|tr_B7ZW99_B7ZW99_MOUSE	|generic|tr_B7ZW99_B7ZW99_MOUSE_REVERSED	|generic|sp_Q8VHI6_WASF3_MOUSE	|generic|tr_Q9CW04_Q9CW04_MOUSE	|generic|sp_Q61345_FOXD1_MOUSE_REVERSED	|generic|chr10_-1_33624159_33624233_ENSMUST00000019920_REVERSED	|generic|tr_Q80VV6_Q80VV6_MOUSE_REVERSED	|generic|tr_A2AB60_A2AB60_MOUSE__chr11_1_103194683_103194832_ENSMUST00000021322_REVERSED	|generic|tr_D3YTR7_D3YTR7_MOUSE_REVERSED	|generic|sp_Q69Z61_PWP2A_MOUSE_REVERSED	|generic|sp_Q69Z61-2_PWP2A_MOUSE_REVERSED	|generic|tr_E9Q8K8_E9Q8K8_MOUSE	|generic|tr_E9Q8K8_E9Q8K8_MOUSE_REVERSED	|generic|tr_B9EHJ5_B9EHJ5_MOUSE	|generic|tr_B9EHJ5_B9EHJ5_MOUSE	|generic|tr_B9EHJ5_B9EHJ5_MOUSE_REVERSED	|generic|sp_Q6ZPZ3_ZC3H4_MOUSE	|generic|sp_Q6ZPZ3_ZC3H4_MOUSE_REVERSED	|generic|sp_Q6ZPZ3-2_ZC3H4_MOUSE	|generic|sp_Q6ZPZ3-2_ZC3H4_MOUSE_REVERSED	|generic|sp_Q9EQM3_NKX24_MOUSE	|generic|sp_O88703_HCN2_MOUSE__chr7_1_30415650_30415679_ENSMUST00000207982	|generic|sp_Q9DBD5_PELP1_MOUSE	|generic|tr_Q3UAI4_Q3UAI4_MOUSE__chr19_-1_5279466_5279567_ENSMUST00000237781_REVERSED	|generic|tr_Q8BZD7_Q8BZD7_MOUSE_REVERSED	|generic|tr_Q3TY82_Q3TY82_MOUSE__chr11_1_103194683_103194832_ENSMUST00000021322_REVERSED	|generic|sp_Q80Z10_ASTN2_MOUSE	|generic|sp_Q80Z10-2_ASTN2_MOUSE	|generic|tr_Q8CHD5_Q8CHD5_MOUSE__chr19_1_45518810_45518923_ENSMUST00000225662_REVERSED	|generic|sp_P10284_HXB4_MOUSE	|generic|sp_P10284_HXB4_MOUSE_REVERSED	|generic|sp_Q9QX96_SALL2_MOUSE__chr11_-1_99385419_99385448_ENSMUST00000103131_REVERSED	|generic|sp_Q80Z10-3_ASTN2_MOUSE	|generic|tr_A0A2I3BQV4_A0A2I3BQV4_MOUSE__chr11_-1_99385419_99385448_ENSMUST00000103131_REVERSED	|generic|sp_Q64213-3_SF01_MOUSE__chr19_1_6372570_6372629_ENSMUST00000113485_REVERSED	|generic|sp_Q69ZK9_NLGN2_MOUSE	|generic|sp_Q8CBH7-2_MARHB_MOUSE_REVERSED	|generic|tr_E9Q7P6_E9Q7P6_MOUSE	|generic|tr_E9Q7P6_E9Q7P6_MOUSE	|generic|tr_E9Q7P6_E9Q7P6_MOUSE_REVERSED	|generic|tr_A0A024CD92_A0A024CD92_MOUSE	|generic|tr_Q3UQU5_Q3UQU5_MOUSE_REVERSED	|generic|tr_Q80W39_Q80W39_MOUSE__chr19_-1_5279466_5279567_ENSMUST00000237781_REVERSED	|generic|tr_A0A571BEJ5_A0A571BEJ5_MOUSE	|generic|tr_A0A571BEJ5_A0A571BEJ5_MOUSE_REVERSED	|generic|tr_A0A571BEJ5_A0A571BEJ5_MOUSE_REVERSED	|generic|tr_Q3UK67_Q3UK67_MOUSE__chr19_1_6372570_6372629_ENSMUST00000113485_REVERSED	|generic|sp_D7PDD4_G6B_MOUSE_REVERSED|
"""index: 3177, intensity: 2933.0, mobility: 0.810"""	-0.406314	0.121056	0.76604	TSSTLLAWRSVGGQRI	generic|chr3_1_96188142_96188423_ENSMUST00000133665_REVERSED|
"""index: 13405, intensity: 27412.0, mobility: 1.149"""	-0.407144	0.121358	0.767452	RSTQEDQCRSMLLIL	generic|IP_983928_TX=10090_REVERSED|
"""index: 10175, intensity: 3115.0, mobility: 0.884"""	-0.407261	0.1217	0.767651	TTNGVYDMLL	generic|tr_A0A2P9DUN6_A0A2P9DUN6_MOUSE_REVERSED|
"""index: 7385, intensity: 3670.0, mobility: 0.953"""	-0.407593	0.122043	0.768215	NLSPLNMMPPVRPRLSCHPHF	generic|chr7_-1_30555559_30556009_ENSMUST00000043975__IP_893916_TX=10090_REVERSED|
"""index: 20632, intensity: 4213.0, mobility: 1.099"""	-0.407676	0.122386	0.768357	LTTQSVSYDEIGLV	generic|tr_A2AJ26_A2AJ26_MOUSE_REVERSED	|generic|tr_Q3TZM0_Q3TZM0_MOUSE_REVERSED	|generic|tr_Q6ZPZ4_Q6ZPZ4_MOUSE_REVERSED	|generic|sp_P41234_ABCA2_MOUSE_REVERSED	|generic|tr_Q3TMR1_Q3TMR1_MOUSE_REVERSED|
"""index: 10099, intensity: 4759.0, mobility: 1.126"""	-0.407729	0.122729	0.768447	YVSIVPVYLCVSMSVPVCVHVCVVTNGLVR	generic|IP_3469545_TX=10090_REVERSED|
"""index: 13190, intensity: 5315.0, mobility: 0.859"""	-0.407873	0.122861	0.768692	RAVTDWLLRRAVPDMGT	generic|tr_Q6PHB8_Q6PHB8_MOUSE_REVERSED	|generic|tr_Q6AXE3_Q6AXE3_MOUSE_REVERSED	|generic|tr_Q80XT2_Q80XT2_MOUSE_REVERSED	|generic|sp_Q8R420_ABCA3_MOUSE_REVERSED	|generic|tr_Q9CVK4_Q9CVK4_MOUSE_REVERSED|
"""index: 3707, intensity: 4689.0, mobility: 0.947"""	-0.408836	0.123203	0.770323	PTLVFDVIAFF	generic|tr_Q7TQY0_Q7TQY0_MOUSE__II_3490572_REVERSED	|generic|tr_Q8VF45_Q8VF45_MOUSE_REVERSED|
"""index: 20220, intensity: 8668.0, mobility: 1.056"""	-0.40917	0.123503	0.770889	VNNTSLSASLLGKLS	generic|IP_3453557_TX=10090_REVERSED|
"""index: 20847, intensity: 3179.0, mobility: 0.938"""	-0.409913	0.123761	0.772144	ARTRAMALLF	generic|IP_1095209_TX=10090_REVERSED|
"""index: 8621, intensity: 3953.0, mobility: 0.819"""	-0.411044	0.12406	0.774052	HPHCGPSAEGRTVPGGGGRWLM	generic|chr6_-1_85348002_85348082_ENSMUST00000060837_REVERSED|
"""index: 9455, intensity: 18050.0, mobility: 0.905"""	-0.411976	0.124359	0.775619	YYAMKYYLLYIFICTSIHSLTKMHIVM	generic|IP_906537_TX=10090_REVERSED|
"""index: 11881, intensity: 3884.0, mobility: 1.064"""	-0.412395	0.124701	0.776322	QSLTAANIAWEMPHYANHELQRKLTSHCY	generic|tr_E0CXJ9_E0CXJ9_MOUSE__II_1153143_REVERSED	|generic|tr_H3BIY2_H3BIY2_MOUSE_REVERSED	|generic|tr_E0CXN7_E0CXN7_MOUSE_REVERSED	|generic|sp_Q6ZPU9_KBP_MOUSE_REVERSED	|generic|sp_Q6ZPU9-2_KBP_MOUSE_REVERSED	|generic|chr10_-1_62569393_62569617_ENSMUST00000160228_REVERSED|
"""index: 18287, intensity: 5579.0, mobility: 0.981"""	-0.41246	0.125043	0.776432	GGAGASAK	generic|IP_902603_TX=10090_REVERSED|
"""index: 5725, intensity: 2575.0, mobility: 0.867"""	-0.412621	0.125171	0.776701	ISQAKTHPLFSTRGTPSFSANF	generic|IP_900529_TX=10090_REVERSED|
"""index: 11275, intensity: 3959.0, mobility: 0.822"""	-0.413283	0.125512	0.777809	CGLKLAANK	generic|sp_Q921V5_MGAT2_MOUSE_REVERSED	|generic|tr_Q3TBY6_Q3TBY6_MOUSE_REVERSED	|generic|tr_Q3TXN3_Q3TXN3_MOUSE_REVERSED	|generic|tr_Q3U5X7_Q3U5X7_MOUSE_REVERSED|
"""index: 11071, intensity: 4704.0, mobility: 1.033"""	-0.413493	0.125724	0.778162	SFAAPPDPPGPPEPDLTPRCHTFSSRIVPSFVKRGFGK	generic|tr_E9QP01_E9QP01_MOUSE__chr7_1_25290580_25290696_ENSMUST00000167379__II_891183_REVERSED	|generic|sp_Q924A2_CIC_MOUSE__chr7_1_25290580_25290696_ENSMUST00000167379_REVERSED	|generic|sp_Q924A2-2_CIC_MOUSE__chr7_1_25290580_25290696_ENSMUST00000167379_REVERSED	|generic|tr_E9Q6T8_E9Q6T8_MOUSE__chr7_1_25290580_25290696_ENSMUST00000167379_REVERSED|
"""index: 8682, intensity: 2788.0, mobility: 1.134"""	-0.414057	0.126065	0.779104	YIYIYTYISIYLYLSTKQQQKELTNEDLWSQLHFIVYM	generic|IP_1043400_TX=10090_REVERSED|
"""index: 10031, intensity: 3673.0, mobility: 1.146"""	-0.414197	0.126405	0.779338	RWDSIPHTLKEPCCATSIVAFPWALLLILG	generic|tr_B2RWR2_B2RWR2_MOUSE__chr8_1_92875561_92875593_ENSMUST00000209265_REVERSED|
"""index: 6326, intensity: 22630.0, mobility: 0.909"""	-0.414211	0.126746	0.779362	LSDTNHVYTF	generic|IP_3496301_TX=10090_REVERSED|
"""index: 13929, intensity: 9334.0, mobility: 0.836"""	-0.41424	0.127044	0.779411	LFWLLPAA	generic|IP_977920_TX=10090_REVERSED|
"""index: 10927, intensity: 5174.0, mobility: 1.045"""	-0.414987	0.127384	0.780655	LTAPDLGYLMLQFMGSHLDVFI	generic|tr_A2BDN7_A2BDN7_MOUSE__chrX_-1_12746621_12746671_ENSMUST00000124053_REVERSED	|generic|sp_A2ABV5_MED14_MOUSE__chrX_-1_12746621_12746671_ENSMUST00000124053_REVERSED	|generic|sp_A2ABV5-2_MED14_MOUSE__chrX_-1_12746621_12746671_ENSMUST00000124053_REVERSED|
"""index: 12683, intensity: 4824.0, mobility: 0.941"""	-0.415004	0.127551	0.780684	KPAPIDAWINW	generic|sp_Q9DBF1_AL7A1_MOUSE__chr18_-1_56544961_56545014_ENSMUST00000174704__II_1055375_REVERSED	|generic|sp_Q9DBF1-2_AL7A1_MOUSE__chr18_-1_56544961_56545014_ENSMUST00000174704__II_1055375_REVERSED	|generic|tr_G3UY72_G3UY72_MOUSE__chr18_-1_56544961_56545014_ENSMUST00000174704__II_1055373_REVERSED	|generic|tr_E9Q1H3_E9Q1H3_MOUSE_REVERSED	|generic|tr_E9Q1G1_E9Q1G1_MOUSE_REVERSED	|generic|tr_G3UYR8_G3UYR8_MOUSE__chr18_-1_56544961_56545014_ENSMUST00000174704_REVERSED|
"""index: 14167, intensity: 2872.0, mobility: 0.985"""	-0.416472	0.127848	0.783125	IFKVDAQYRPPLGFHLIWNLRAGFLM	generic|chr14_-1_31620964_31621083_ENSMUST00000167175_REVERSED|
"""index: 8702, intensity: 3358.0, mobility: 0.827"""	-0.417646	0.128188	0.78507	LDELMKEV	generic|sp_Q9Z0P7_SUFU_MOUSE__chr19_1_46485900_46485944_ENSMUST00000144341__II_1048520_REVERSED	|generic|sp_Q9Z0P7-2_SUFU_MOUSE__chr19_1_46485900_46485944_ENSMUST00000144341__II_1048520_REVERSED	|generic|sp_Q9Z0P7-4_SUFU_MOUSE__chr19_1_46485900_46485944_ENSMUST00000144341__II_1048520_REVERSED|
"""index: 14278, intensity: 3068.0, mobility: 1.276"""	-0.417978	0.128528	0.785619	LLPCWSTDLVGPPPCGRMTTH	generic|IP_928921_TX=10090_REVERSED|
"""index: 25861, intensity: 4356.0, mobility: 1.536"""	-0.418495	0.128824	0.786473	RLSRPRPRAQRR	generic|chr13_1_23555433_23555624_ENSMUST00000045301_REVERSED|
"""index: 16545, intensity: 6272.0, mobility: 1.077"""	-0.418606	0.129164	0.786657	ALEIATIGFSWMDAKFDYGRVQEMVEPAMWCPT	generic|sp_Q9Z1W9_STK39_MOUSE__chr2_-1_68398416_68398490_ENSMUST00000123781__II_1007679_REVERSED	|generic|II_1007674_TX=10090_REVERSED|
"""index: 12757, intensity: 3197.0, mobility: 0.997"""	-0.418811	0.129416	0.786994	TGPSLPRHFIFDRFCRFLFWSSLGLSSHHLSLC	generic|IP_3492659_TX=10090_REVERSED|
"""index: 22880, intensity: 22094.0, mobility: 0.917"""	-0.419269	0.129711	0.787748	SPDTLKIVEAVAVITDCHG	generic|tr_Q8K0E2_Q8K0E2_MOUSE__chr13_-1_74173292_74173378_ENSMUST00000222248__II_3477389_REVERSED	|generic|tr_Q8BIT7_Q8BIT7_MOUSE__chr13_-1_74173292_74173378_ENSMUST00000222248__II_3477389_REVERSED|
"""index: 4012, intensity: 3429.0, mobility: 0.862"""	-0.41966	0.130007	0.788391	IDTLGTNHLM	generic|IP_3498891_TX=10090_REVERSED|
"""index: 12659, intensity: 10418.0, mobility: 1.006"""	-0.419991	0.130214	0.788937	RFNAMFQPSSRQMGILKMFLFSYKTFRMLQK	generic|IP_959762_TX=10090_REVERSED|
"""index: 4596, intensity: 15053.0, mobility: 0.851"""	-0.420666	0.130508	0.790044	PAPGSPMLLW	generic|chr16_1_39022402_39022500_ENSMUST00000114706_REVERSED|
"""index: 7553, intensity: 34647.0, mobility: 1.034"""	-0.4211	0.13067	0.790757	FLCFQQSPSSFFLKLHCPYASQFNVLDGHWFNVFALLYFPWP	generic|IP_836846_TX=10090_REVERSED|
"""index: 2322, intensity: 4917.0, mobility: 0.812"""	-0.422204	0.130964	0.792561	VPMVAPQR	generic|tr_A0A0N4SUT6_A0A0N4SUT6_MOUSE_REVERSED|
"""index: 15594, intensity: 4967.0, mobility: 0.978"""	-0.422311	0.131258	0.792736	DLNLDMSKVNPI	generic|tr_A0A1W2P6U8_A0A1W2P6U8_MOUSE__chr19_1_42266752_42266781_ENSMUST00000122375__II_1149644_REVERSED|
"""index: 18922, intensity: 6223.0, mobility: 0.969"""	-0.422356	0.131419	0.792809	TWYIRLNKYYAVLELFTRFNKATTVKEQNKN	generic|tr_Q8K4B5_Q8K4B5_MOUSE_REVERSED	|generic|sp_Q924S2_OAS1C_MOUSE_REVERSED|
"""index: 5687, intensity: 2715.0, mobility: 0.759"""	-0.422972	0.131757	0.793813	FKTIKEASNLAMVK	generic|tr_A0A1Y7VM03_A0A1Y7VM03_MOUSE__II_3507855_REVERSED	|generic|sp_Q9D0K0_TBCD7_MOUSE__chr13_-1_43151894_43151953_ENSMUST00000220579_REVERSED|
"""index: 5217, intensity: 5141.0, mobility: 0.922"""	-0.423156	0.132095	0.794113	NPAFEELHRQYVITMRQRS	generic|chr11_1_24085558_24085647_ENSMUST00000118955_REVERSED|
"""index: 15800, intensity: 4598.0, mobility: 0.814"""	-0.423213	0.132432	0.794206	MSSITLSYSN	generic|tr_A0A0B4J1J0_A0A0B4J1J0_MOUSE_REVERSED	|generic|tr_A0A075B5M1_A0A075B5M1_MOUSE_REVERSED	|generic|tr_A0A0G2JFU6_A0A0G2JFU6_MOUSE_REVERSED|
"""index: 25980, intensity: 3027.0, mobility: 0.936"""	-0.423802	0.132725	0.795165	PERFAAQIQ	generic|sp_P14206_RSSA_MOUSE__II_3501681_REVERSED	|generic|IP_949310_TX=10090_REVERSED	|generic|IP_953236_TX=10090_REVERSED	|generic|IP_3496452_TX=10090_REVERSED	|generic|IP_1122115_TX=10090_REVERSED	|generic|IP_1017669_TX=10090_REVERSED	|generic|IP_3463089_TX=10090_REVERSED	|generic|IP_827735_TX=10090_REVERSED	|generic|tr_A0A1L1SRW0_A0A1L1SRW0_MOUSE_REVERSED	|generic|tr_B2CY77_B2CY77_MOUSE_REVERSED|
"""index: 14651, intensity: 3911.0, mobility: 0.909"""	-0.424839	0.133063	0.796847	IRLEEMRL	generic|tr_A0A3B2WB63_A0A3B2WB63_MOUSE__II_1073392_REVERSED	|generic|sp_P58467_SETD4_MOUSE__II_1073392_REVERSED	|generic|II_3486362_TX=10090_REVERSED	|generic|II_3445548_TX=10090_REVERSED	|generic|II_1073406_TX=10090_REVERSED|
"""index: 4017, intensity: 2807.0, mobility: 0.794"""	-0.425017	0.133401	0.797136	ISSDQLTQWRVRG	generic|chr1_-1_64921982_64922170_ENSMUST00000097713__IP_1037808_TX=10090_REVERSED|
"""index: 21068, intensity: 7176.0, mobility: 1.034"""	-0.425214	0.133603	0.797455	MLLSEAMYKLELIFFELELL	generic|IP_1029501_TX=10090_REVERSED|
"""index: 9755, intensity: 3206.0, mobility: 0.887"""	-0.426106	0.133941	0.798897	TKVQVLYSLS	generic|IP_1078304_TX=10090_REVERSED|
"""index: 25748, intensity: 3575.0, mobility: 1.317"""	-0.426259	0.134233	0.799143	LFVMLLYISLQLVCCVIWL	generic|IP_3495702_TX=10090_REVERSED|
"""index: 10684, intensity: 4277.0, mobility: 1.011"""	-0.426623	0.13457	0.799729	NNRAKKTFCVDPSRLIKPKRITGETARTTHKF	generic|sp_Q99MY0_SPZ1_MOUSE_REVERSED|
"""index: 23482, intensity: 4587.0, mobility: 1.315"""	-0.426629	0.134907	0.79974	QEEPVMLSDVFLMGRKMSLTSNKRSLLFPTWKMEVVDKVLMEK	generic|IP_3497585_TX=10090_REVERSED|
"""index: 10698, intensity: 2925.0, mobility: 0.900"""	-0.427332	0.135199	0.800872	WFPFGLEMW	generic|chr6_-1_32185406_32192386_ENSMUST00000115096__IP_918318_TX=10090_REVERSED	|generic|chr6_-1_32192243_32192386_ENSMUST00000115096_REVERSED|
"""index: 2347, intensity: 5664.0, mobility: 0.765"""	-0.42855	0.135445	0.802827	TFGLPKEAHGSPMT	generic|IP_1073219_TX=10090_REVERSED|
"""index: 20918, intensity: 5862.0, mobility: 1.118"""	-0.429107	0.135782	0.803717	DGQLDLMSVSKNVSLMKQEPETIDSSSTC	generic|tr_A0A2R8VHH2_A0A2R8VHH2_MOUSE__chr17_1_26959610_26959849_ENSMUST00000193200__II_3421481_REVERSED	|generic|tr_A0A140T8K9_A0A140T8K9_MOUSE__chr17_1_26959610_26959849_ENSMUST00000193200__II_1068493_REVERSED	|generic|tr_A0A0A6YVS6_A0A0A6YVS6_MOUSE__chr17_1_26959610_26959849_ENSMUST00000193200__II_1068493_REVERSED	|generic|tr_A0A0J9YUM2_A0A0J9YUM2_MOUSE__chr17_1_26959610_26959849_ENSMUST00000193200__II_3421481_REVERSED	|generic|sp_F6SEU4_SYGP1_MOUSE__chr17_1_26959610_26959849_ENSMUST00000193200__II_1068493_REVERSED	|generic|tr_A0A0J9YVH8_A0A0J9YVH8_MOUSE__chr17_1_26959610_26959849_ENSMUST00000193200__II_1068495_REVERSED	|generic|tr_A0A338P799_A0A338P799_MOUSE__chr17_1_26959610_26959849_ENSMUST00000193200__II_1068493_REVERSED	|generic|tr_A0A2S1B6B8_A0A2S1B6B8_MOUSE__chr17_1_26959610_26959849_ENSMUST00000193200__II_1068493_REVERSED	|generic|tr_J3QQ18_J3QQ18_MOUSE__chr17_1_26959610_26959849_ENSMUST00000193200__II_1068493_REVERSED	|generic|tr_A0A2R8VH83_A0A2R8VH83_MOUSE__chr17_1_26959610_26959849_ENSMUST00000193200__II_3421481_REVERSED	|generic|tr_A0A2S1B6F9_A0A2S1B6F9_MOUSE__chr17_1_26959610_26959849_ENSMUST00000193200__II_3421481_REVERSED|
"""index: 15001, intensity: 4292.0, mobility: 1.201"""	-0.429454	0.136073	0.804273	ARKIAGFQSGQSLVTYY	generic|sp_A2ARV4_LRP2_MOUSE_REVERSED|
"""index: 11059, intensity: 2558.0, mobility: 1.237"""	-0.429576	0.13641	0.804468	WFGAPSMAIIKMTVELVFIFTFVVSMTALPVTVPDD	generic|tr_E9QLE4_E9QLE4_MOUSE__chr14_-1_123348758_123348796_ENSMUST00000227818_REVERSED	|generic|sp_Q8BXR5_NALCN_MOUSE__chr14_-1_123348758_123348796_ENSMUST00000227818_REVERSED|
"""index: 15020, intensity: 2816.0, mobility: 0.986"""	-0.429683	0.136608	0.804638	CTKQIIRYCLR	generic|chr5_-1_106636911_106637018_ENSMUST00000112696_REVERSED|
"""index: 21921, intensity: 3942.0, mobility: 0.994"""	-0.430607	0.136945	0.80611	LEKWLFKPTY	generic|tr_A0A1G5SJI4_A0A1G5SJI4_MOUSE_REVERSED	|generic|tr_Q7TMF0_Q7TMF0_MOUSE_REVERSED	|generic|tr_A0A1G5SL26_A0A1G5SL26_MOUSE_REVERSED|
"""index: 3697, intensity: 3760.0, mobility: 1.102"""	-0.430894	0.137281	0.806568	NTGDAQYLGVYVGSPPVETSNNQHMR	generic|IP_2559040_TX=10090_REVERSED|
"""index: 3849, intensity: 3684.0, mobility: 0.959"""	-0.431186	0.137618	0.807032	PVQRDDRPFGASPPLHS	generic|chr2_-1_32381709_32381894_ENSMUST00000048792_REVERSED|
"""index: 20418, intensity: 7171.0, mobility: 1.110"""	-0.431262	0.137954	0.807153	GLLLEFTCSHGMPLHSMHPITGQGSSRHVMIVQL	generic|IP_1079594_TX=10090_REVERSED|
"""index: 10254, intensity: 3587.0, mobility: 0.991"""	-0.431398	0.138291	0.807368	LQSGKEQYRELDLNPESAPHRLQEAVKKA	generic|tr_F7ACR9_F7ACR9_MOUSE__chr4_-1_123457872_123457942_ENSMUST00000106220__II_960571_REVERSED	|generic|tr_F6Q750_F6Q750_MOUSE__chr4_-1_123457872_123457942_ENSMUST00000106220__II_960573_REVERSED	|generic|tr_B1ARU4_B1ARU4_MOUSE__chr4_-1_123457872_123457942_ENSMUST00000106220_REVERSED	|generic|tr_Q5DTZ2_Q5DTZ2_MOUSE__chr4_-1_123457872_123457942_ENSMUST00000106220_REVERSED	|generic|tr_F6XCT0_F6XCT0_MOUSE__chr4_-1_123457872_123457942_ENSMUST00000106220_REVERSED	|generic|tr_F6SHS0_F6SHS0_MOUSE__chr4_-1_123457872_123457942_ENSMUST00000106220_REVERSED	|generic|sp_Q9QXZ0_MACF1_MOUSE_REVERSED	|generic|sp_Q9QXZ0-2_MACF1_MOUSE_REVERSED	|generic|tr_A0A0A0MQA6_A0A0A0MQA6_MOUSE__chr4_-1_123457872_123457942_ENSMUST00000106220_REVERSED	|generic|sp_Q9QXZ0-3_MACF1_MOUSE_REVERSED	|generic|sp_Q9QXZ0-4_MACF1_MOUSE_REVERSED	|generic|tr_Q3UPG9_Q3UPG9_MOUSE_REVERSED	|generic|tr_A0A571BF93_A0A571BF93_MOUSE__chr4_-1_123457872_123457942_ENSMUST00000106220_REVERSED	|generic|tr_E9QNP1_E9QNP1_MOUSE__chr4_-1_123461087_123461116_ENSMUST00000106213_REVERSED	|generic|tr_E9QA63_E9QA63_MOUSE_REVERSED	|generic|tr_A0A571BGC6_A0A571BGC6_MOUSE__chr4_-1_123457872_123457942_ENSMUST00000106220_REVERSED	|generic|tr_E9PVY8_E9PVY8_MOUSE__chr4_-1_123457872_123457942_ENSMUST00000106220_REVERSED|
"""index: 19858, intensity: 2883.0, mobility: 0.856"""	-0.43169	0.138627	0.807832	NRKKLLHEDR	generic|tr_Q9CT07_Q9CT07_MOUSE_REVERSED	|generic|sp_O35344_IMA4_MOUSE_REVERSED|
"""index: 8474, intensity: 4130.0, mobility: 1.175"""	-0.431698	0.138964	0.807845	NGALYFYAGQGDLLEWVLPGLERLRHQVYVKQEQERS	generic|sp_A2AI05_NDOR1_MOUSE__chr2_-1_25249790_25249888_ENSMUST00000148589__II_1013336_REVERSED	|generic|sp_A2AI05-2_NDOR1_MOUSE__chr2_-1_25249790_25249888_ENSMUST00000148589__II_1013336_REVERSED|
"""index: 1336, intensity: 2882.0, mobility: 0.793"""	-0.431801	0.1393	0.808008	LTSSGMCNT	generic|chr2_1_76378423_76378473_ENSMUST00000046389_REVERSED|
"""index: 11332, intensity: 2601.0, mobility: 0.875"""	-0.432064	0.13959	0.808426	VEWMSLKSGTQCIRPAETG	generic|tr_A0A2R8VHC1_A0A2R8VHC1_MOUSE__II_2461391_REVERSED|
"""index: 16297, intensity: 3316.0, mobility: 0.821"""	-0.432529	0.139879	0.809162	MGIPTIRQ	generic|IP_1125802_TX=10090_REVERSED|
"""index: 5654, intensity: 2811.0, mobility: 0.850"""	-0.432969	0.140215	0.809857	TFLRWEVSRRARMTY	generic|IP_962249_TX=10090_REVERSED|
"""index: 12618, intensity: 3717.0, mobility: 1.072"""	-0.433213	0.140551	0.810243	LDIFLTIPIHSVFYLGLLWEVCR	generic|IP_1071835_TX=10090_REVERSED	|generic|sp_Q8VD00_SGMR2_MOUSE_REVERSED|
"""index: 15358, intensity: 6166.0, mobility: 0.796"""	-0.433462	0.14084	0.810635	QAVKSQPR	generic|tr_A0A0N4SUZ7_A0A0N4SUZ7_MOUSE__II_913674_REVERSED	|generic|sp_Q61301_CTNA2_MOUSE__chr6_-1_76932342_76932476_ENSMUST00000204527_REVERSED	|generic|sp_Q61301-2_CTNA2_MOUSE__chr6_-1_76932342_76932476_ENSMUST00000204527_REVERSED	|generic|sp_Q61301-3_CTNA2_MOUSE__chr6_-1_76932342_76932476_ENSMUST00000204527_REVERSED	|generic|tr_E0CXB9_E0CXB9_MOUSE__chr6_-1_76932342_76932476_ENSMUST00000204527_REVERSED	|generic|chr6_-1_76980642_76980821_ENSMUST00000204527_REVERSED|
"""index: 16520, intensity: 6734.0, mobility: 0.822"""	-0.434302	0.141129	0.811958	LFAMTELSPSSAQEVPAM	generic|IP_1055227_TX=10090_REVERSED|
"""index: 14847, intensity: 3253.0, mobility: 0.964"""	-0.43443	0.141465	0.812161	YSSPLTHTMRVARPTPPPSTECK	generic|tr_B8QI34_B8QI34_MOUSE__chr1_-1_134309572_134309613_ENSMUST00000186553__II_1144864_REVERSED	|generic|tr_F7CYX4_F7CYX4_MOUSE__chr1_-1_134309572_134309613_ENSMUST00000186553__II_1144864_REVERSED	|generic|tr_Q5DTM9_Q5DTM9_MOUSE__chr1_-1_134309572_134309613_ENSMUST00000186553__II_1144864_REVERSED	|generic|sp_Q8BSS9_LIPA2_MOUSE__chr1_-1_134309572_134309613_ENSMUST00000186553__II_1144864_REVERSED|
"""index: 8122, intensity: 17775.0, mobility: 1.109"""	-0.434501	0.141801	0.812272	CNDEKAEALQKQFNGVKKSERDELAKLDGKLKQSEKLAADRC	generic|tr_A0A571BEL4_A0A571BEL4_MOUSE__II_1039443_REVERSED	|generic|sp_Q8CDI7_CC150_MOUSE__II_1039443_REVERSED	|generic|II_1039451_TX=10090_REVERSED|
"""index: 6942, intensity: 7908.0, mobility: 0.979"""	-0.434505	0.142137	0.812278	RFGFRQEKQGSPEQPASSAPLI	generic|tr_S4R1K2_S4R1K2_MOUSE__chr17_-1_25246954_25246998_ENSMUST00000182903__II_1069297_REVERSED	|generic|tr_S4R2U8_S4R2U8_MOUSE__chr17_-1_25246954_25246998_ENSMUST00000182903__II_1069297_REVERSED	|generic|tr_E9Q350_E9Q350_MOUSE__chr17_-1_25246954_25246998_ENSMUST00000182903__II_1069297_REVERSED	|generic|tr_S4R1E7_S4R1E7_MOUSE__chr17_-1_25246954_25246998_ENSMUST00000182903__II_1069297_REVERSED	|generic|sp_Q80TT2_BAIP3_MOUSE__chr17_-1_25246954_25246998_ENSMUST00000182903__II_1069297_REVERSED|
"""index: 22906, intensity: 54045.0, mobility: 1.001"""	-0.434534	0.14233	0.812323	PDPLPPPYCLHVAELSQFRP	generic|IP_931820_TX=10090_REVERSED|
"""index: 4335, intensity: 2612.0, mobility: 1.022"""	-0.435462	0.14257	0.81378	YFSHHTPSSALGRGAPTGRQD	generic|IP_1035307_TX=10090_REVERSED|
"""index: 26654, intensity: 23285.0, mobility: 1.058"""	-0.435837	0.14257	0.814367	GPSKPVLKLINMLKKKWFAEMGVLQLL	generic|chr6_1_58870159_58873783_ENSMUST00000031823__IP_920003_TX=10090_REVERSED	|generic|chr6_1_58868760_58873783_ENSMUST00000031823__IP_920003_TX=10090_REVERSED|
"""index: 15082, intensity: 4171.0, mobility: 0.893"""	-0.437207	0.142905	0.816507	MSPVHVLQR	generic|IP_912338_TX=10090_REVERSED|
"""index: 12239, intensity: 4100.0, mobility: 1.037"""	-0.437301	0.143192	0.816654	PDPLGQVVNAPTVPTVPTGPTNSMAATTSALVPTVVPP	generic|tr_Q3TBS5_Q3TBS5_MOUSE_REVERSED	|generic|tr_Q3TZC7_Q3TZC7_MOUSE_REVERSED	|generic|sp_Q6DID3_SCAF8_MOUSE__chr9_1_58490038_58490067_ENSMUST00000085658_REVERSED|
"""index: 23016, intensity: 7131.0, mobility: 0.808"""	-0.437804	0.143478	0.817437	PLIPDRHT	generic|IP_887770_TX=10090_REVERSED|
"""index: 13904, intensity: 7346.0, mobility: 0.875"""	-0.438278	0.143669	0.818174	ELAKPMIL	generic|IP_1028707_TX=10090_REVERSED|
"""index: 15170, intensity: 3371.0, mobility: 1.044"""	-0.438583	0.143955	0.818647	CHGRRPLLFPEQGGLFVGMTHL	generic|tr_Q3UW08_Q3UW08_MOUSE__IP_1121747_REVERSED|
"""index: 3392, intensity: 28454.0, mobility: 0.856"""	-0.438743	0.14424	0.818895	TSSTLLAWRSVGGQRI	generic|chr3_1_96188142_96188423_ENSMUST00000133665_REVERSED|
"""index: 7150, intensity: 6015.0, mobility: 0.965"""	-0.438873	0.144574	0.819096	GRGTGTPSGGSGSLGGVPKATYTLTRGAR	generic|sp_Q5F293_ZBTB4_MOUSE__II_1133778_REVERSED	|generic|tr_B0QZJ2_B0QZJ2_MOUSE_REVERSED|
"""index: 7041, intensity: 6244.0, mobility: 0.837"""	-0.439248	0.144908	0.819677	SSNPSYTPVEIGLRTD	generic|sp_P56546-2_CTBP2_MOUSE__chr7_-1_132989986_132990060_ENSMUST00000165457_REVERSED|
"""index: 12859, intensity: 5065.0, mobility: 1.007"""	-0.439304	0.145097	0.819765	LIAEEYFVGQKFHCIYIGSDPAQVNLIRVAATGQH	generic|tr_O70359_O70359_MOUSE_REVERSED	|generic|tr_A2CG22_A2CG22_MOUSE_REVERSED|
"""index: 10089, intensity: 2868.0, mobility: 0.783"""	-0.440107	0.14543	0.821005	MVSLLKLFLCWN	generic|IP_3491608_TX=10090_REVERSED|
"""index: 10353, intensity: 7676.0, mobility: 0.953"""	-0.440201	0.145764	0.821149	MQEDRVPLPMR	generic|tr_E9Q8T1_E9Q8T1_MOUSE__chr7_1_130729638_130729832_ENSMUST00000207789__II_878174_REVERSED	|generic|tr_A0A1L1SS37_A0A1L1SS37_MOUSE_REVERSED	|generic|tr_A0A140LHH8_A0A140LHH8_MOUSE_REVERSED|
"""index: 12483, intensity: 5314.0, mobility: 0.874"""	-0.440317	0.146	0.821328	EGQRIMNNIDKLSKSPSGNFKY	generic|tr_Q6PAR4_Q6PAR4_MOUSE_REVERSED	|generic|tr_Q6NTA5_Q6NTA5_MOUSE_REVERSED	|generic|sp_Q64701_RBL1_MOUSE_REVERSED|
"""index: 13487, intensity: 3447.0, mobility: 0.794"""	-0.441235	0.146333	0.822743	FMAQEAGFFAQQEVASSF	generic|tr_Q6ZPF1_Q6ZPF1_MOUSE_REVERSED	|generic|tr_Q6P238_Q6P238_MOUSE_REVERSED	|generic|tr_G3X8R7_G3X8R7_MOUSE_REVERSED	|generic|tr_Q922Y8_Q922Y8_MOUSE_REVERSED|
"""index: 5767, intensity: 3630.0, mobility: 0.942"""	-0.441763	0.146667	0.823554	EERMSVRKEDRRGKEESLTSRGSKD	generic|IP_1017806_TX=10090_REVERSED|
"""index: 12573, intensity: 5089.0, mobility: 1.065"""	-0.442029	0.146902	0.823962	HVRCPDNKVLFEDLAMWGGGVRVMVTSR	generic|tr_S4R1P5_S4R1P5_MOUSE__chr1_1_34161097_34161162_ENSMUST00000183331_REVERSED	|generic|sp_Q91ZU6_DYST_MOUSE__chr1_1_34161097_34161162_ENSMUST00000183331_REVERSED	|generic|sp_Q91ZU6-2_DYST_MOUSE__chr1_1_34161097_34161162_ENSMUST00000183331_REVERSED|
"""index: 1674, intensity: 3068.0, mobility: 0.829"""	-0.442487	0.147235	0.824662	LVAYRDHE	generic|IP_2542802_TX=10090_REVERSED|
"""index: 8929, intensity: 3772.0, mobility: 1.096"""	-0.442568	0.147519	0.824787	ETLSEGPPPRALFGALLMSVRQSGSARCVGPGEV	generic|IP_3459688_TX=10090_REVERSED|
"""index: 21664, intensity: 4353.0, mobility: 0.940"""	-0.442789	0.147803	0.825125	WPIWHWRR	generic|IP_970218_TX=10090_REVERSED|
"""index: 3184, intensity: 3730.0, mobility: 0.927"""	-0.443001	0.148136	0.825449	QNQKFAKDEEDMEKAQKKPQ	generic|IP_927038_TX=10090_REVERSED|
"""index: 5139, intensity: 6291.0, mobility: 1.001"""	-0.443019	0.148469	0.825477	YPVCRFAVGLGDREPLPPVKEM	generic|IP_1098364_TX=10090_REVERSED|
"""index: 8787, intensity: 5047.0, mobility: 1.034"""	-0.443156	0.148802	0.825686	SRMTVIMERVERNPTGERAWMRV	generic|IP_2460539_TX=10090_REVERSED|
"""index: 14564, intensity: 3304.0, mobility: 0.838"""	-0.443464	0.149134	0.826156	SSEISSSPDEDDIYILDKPM	generic|sp_Q60775_ELF1_MOUSE_REVERSED	|generic|tr_Q3U1B2_Q3U1B2_MOUSE_REVERSED	|generic|tr_A0A2I3BPX9_A0A2I3BPX9_MOUSE_REVERSED	|generic|tr_Q3UQ47_Q3UQ47_MOUSE_REVERSED|
"""index: 10958, intensity: 2741.0, mobility: 1.059"""	-0.443612	0.149467	0.826381	INPRYHSEVSQQLTNPDLLQQVPESRG	generic|tr_B1AYD6_B1AYD6_MOUSE_REVERSED	|generic|sp_A2ANU3_SYNG1_MOUSE_REVERSED|
"""index: 10597, intensity: 8113.0, mobility: 1.127"""	-0.443679	0.1498	0.826483	PMVPTVPTMVPMVPMVPTVPMVPMVPMVPTV	generic|IP_869294_TX=10090_REVERSED|
"""index: 7946, intensity: 4209.0, mobility: 1.007"""	-0.443679	0.150133	0.826484	ERDPNPINELIMKAQQFHKSA	generic|sp_Q6PHQ8_NAA35_MOUSE__chr13_1_59595351_59595386_ENSMUST00000225670__II_1108419_REVERSED|
"""index: 22961, intensity: 23434.0, mobility: 0.867"""	-0.443762	0.150466	0.82661	CFVRKLCTWVVIDPIEL	generic|IP_1076887_TX=10090_REVERSED|
"""index: 14035, intensity: 2854.0, mobility: 0.794"""	-0.443791	0.150598	0.826654	CLPAAQLR	generic|IP_827146_TX=10090_REVERSED	|generic|tr_Q9D9S8_Q9D9S8_MOUSE_REVERSED	|generic|tr_Q9CQ68_Q9CQ68_MOUSE_REVERSED|
"""index: 24665, intensity: 5015.0, mobility: 1.208"""	-0.444772	0.150931	0.828146	RCLKEYESTGGATHKIINELLLPYKTLRQMESII	generic|tr_Q68FM7_Q68FM7_MOUSE__chr3_1_87730444_87730503_ENSMUST00000152006__II_982270_REVERSED	|generic|tr_E9Q0A3_E9Q0A3_MOUSE__chr3_1_87730444_87730503_ENSMUST00000152006_REVERSED|
"""index: 20994, intensity: 4824.0, mobility: 0.990"""	-0.444783	0.151113	0.828163	RQFRNRFR	generic|chr11_1_90249662_90250783_ENSMUST00000134929_REVERSED	|generic|tr_Q3UE73_Q3UE73_MOUSE_REVERSED	|generic|tr_Z4YKP7_Z4YKP7_MOUSE_REVERSED	|generic|chr11_1_90249653_90250783_ENSMUST00000134929_REVERSED	|generic|sp_Q9CQY7_PAQRB_MOUSE_REVERSED|
"""index: 11808, intensity: 2866.0, mobility: 1.039"""	-0.444865	0.151194	0.828287	YLDILVMYLPNF	generic|IP_1118068_TX=10090_REVERSED|
"""index: 14010, intensity: 6933.0, mobility: 1.072"""	-0.445888	0.151375	0.829838	TTCISLGRMVRSIYFITKCKLDNEINLLEFLDT	generic|tr_W4VSP8_W4VSP8_MOUSE_REVERSED	|generic|tr_A2RST7_A2RST7_MOUSE_REVERSED	|generic|tr_Q9EQ42_Q9EQ42_MOUSE_REVERSED	|generic|tr_Q8R2C4_Q8R2C4_MOUSE_REVERSED|
"""index: 13371, intensity: 4593.0, mobility: 0.940"""	-0.446375	0.151706	0.830574	EGLLNYSLNLVQLSDLGYF	generic|tr_E9QL10_E9QL10_MOUSE_REVERSED	|generic|tr_A0A0A6YVY4_A0A0A6YVY4_MOUSE_REVERSED	|generic|tr_Q05AH3_Q05AH3_MOUSE_REVERSED	|generic|tr_Q8CB40_Q8CB40_MOUSE_REVERSED	|generic|sp_Q9JLF7_TLR5_MOUSE_REVERSED|
"""index: 13484, intensity: 4619.0, mobility: 0.957"""	-0.446589	0.151987	0.830897	VMAAGKGSGDESRLFRVDCDPVL	generic|tr_E9Q5B5_E9Q5B5_MOUSE_REVERSED	|generic|sp_O08528_HXK2_MOUSE_REVERSED|
"""index: 2775, intensity: 4969.0, mobility: 0.812"""	-0.446841	0.152318	0.831277	PMMKSQKGRVCQPPPE	generic|IP_851996_TX=10090_REVERSED|
"""index: 12212, intensity: 4038.0, mobility: 0.793"""	-0.447027	0.152498	0.831557	CTLDDELRWVQFFMHAHMSA	generic|IP_1124416_TX=10090_REVERSED|
"""index: 14246, intensity: 21055.0, mobility: 0.917"""	-0.44774	0.152778	0.832629	IMIRMQSKTMITMGDTLKMNAT	generic|IP_1106728_TX=10090_REVERSED|
"""index: 4592, intensity: 9581.0, mobility: 1.149"""	-0.447804	0.153108	0.832725	QNQAAVVGNALCGHQGQTQDPDNEQKQPSHQPLFKRPPSSTLGPQGVTQP	generic|tr_Q8BMP1_Q8BMP1_MOUSE_REVERSED|
"""index: 10497, intensity: 4791.0, mobility: 1.065"""	-0.447858	0.153388	0.832807	QAPYISAIIDYLFQYQEYSCVVGPRAK	generic|tr_S4R1M0_S4R1M0_MOUSE__II_1034044_REVERSED	|generic|sp_P06800_PTPRC_MOUSE__II_1034044_REVERSED	|generic|sp_P06800-5_PTPRC_MOUSE__II_1034044_REVERSED	|generic|sp_P06800-6_PTPRC_MOUSE__II_1034044_REVERSED	|generic|tr_Q3U382_Q3U382_MOUSE_REVERSED|
"""index: 7179, intensity: 5856.0, mobility: 0.980"""	-0.447897	0.153617	0.832866	MVSLPSAALHGRPPCAISAEEAMGETNQQEKKEDSCTCK	generic|IP_3460757_TX=10090_REVERSED|
"""index: 15502, intensity: 3038.0, mobility: 0.963"""	-0.448245	0.153948	0.833388	IWLPPRSSNR	generic|IP_1105180_TX=10090_REVERSED|
"""index: 24001, intensity: 8445.0, mobility: 1.158"""	-0.448339	0.154278	0.833529	SGEGIMHLEDVVVLGLTSLRSTEILANVLSHAKE	generic|sp_Q2VPA6_HELQ_MOUSE__II_936023_REVERSED	|generic|sp_Q2VPA6-2_HELQ_MOUSE__II_936024_REVERSED	|generic|tr_F7DCU7_F7DCU7_MOUSE__II_936024_REVERSED	|generic|II_936021_TX=10090_REVERSED	|generic|sp_Q2VPA6-3_HELQ_MOUSE_REVERSED|
"""index: 6107, intensity: 4318.0, mobility: 0.821"""	-0.448469	0.154506	0.833723	LSSNNVKASISATPDL	generic|sp_Q60930_VDAC2_MOUSE__chr14_1_21838003_21838047_ENSMUST00000132364__II_1101404_REVERSED	|generic|tr_G3UX26_G3UX26_MOUSE__chr14_1_21838003_21838047_ENSMUST00000132364__II_1101404_REVERSED|
"""index: 4064, intensity: 21074.0, mobility: 0.853"""	-0.448973	0.154837	0.834478	APVSSTHLWS	generic|IP_1083502_TX=10090_REVERSED|
"""index: 18621, intensity: 4146.0, mobility: 0.957"""	-0.44904	0.155167	0.834579	GGGPRGAA	generic|IP_3493825_TX=10090_REVERSED	|generic|chr2_1_119293526_119293741_ENSMUST00000037280_REVERSED|
"""index: 7334, intensity: 4770.0, mobility: 0.927"""	-0.449329	0.155394	0.83501	KFYMVMVTGY	generic|IP_1120469_TX=10090_REVERSED|
"""index: 5265, intensity: 4004.0, mobility: 0.987"""	-0.449907	0.155724	0.835874	GNTKAAIEADAESTASDNDHVDTGLKKS	generic|tr_Q3TUE7_Q3TUE7_MOUSE__II_918502_REVERSED|
"""index: 16118, intensity: 15310.0, mobility: 0.921"""	-0.450105	0.155797	0.836169	RPAEPLGLVQ	generic|sp_P20863_GDF1_MOUSE_REVERSED	|generic|tr_Q3TRG1_Q3TRG1_MOUSE_REVERSED|
"""index: 14444, intensity: 7394.0, mobility: 0.905"""	-0.451902	0.155921	0.838836	PLEFSQLR	generic|IP_1098711_TX=10090_REVERSED|
"""index: 6124, intensity: 12199.0, mobility: 0.981"""	-0.45291	0.156199	0.840326	EQNTDEESEIKKESSKSVETRRTR	generic|sp_Q8R088_GLP3L_MOUSE__II_977764_REVERSED	|generic|tr_H3BJ12_H3BJ12_MOUSE__II_977766_REVERSED	|generic|sp_Q8R088-3_GLP3L_MOUSE__II_977766_REVERSED	|generic|tr_H3BJN5_H3BJN5_MOUSE__chr3_1_95617044_95617082_ENSMUST00000177390__II_977768_REVERSED	|generic|tr_H3BJ07_H3BJ07_MOUSE__II_977764_REVERSED	|generic|tr_H3BJ82_H3BJ82_MOUSE__II_977778_REVERSED	|generic|tr_K3W4Q3_K3W4Q3_MOUSE__II_977766_REVERSED|
"""index: 15997, intensity: 7581.0, mobility: 0.990"""	-0.453351	0.156476	0.840976	NTLGQLTFRK	generic|tr_Q9WVD6_Q9WVD6_MOUSE_REVERSED|
"""index: 9774, intensity: 4072.0, mobility: 1.204"""	-0.453849	0.156547	0.841708	CLVETPHGGMQVQSSMLGPVQLTVPTQNITSPL	generic|sp_P26369_U2AF2_MOUSE__chr7_1_5068154_5068735_ENSMUST00000165399__II_279658_REVERSED|
"""index: 6515, intensity: 7484.0, mobility: 1.012"""	-0.454453	0.156876	0.842594	LKYNHMTARVSNNNVQVLTEIPSHEVRFTQQAWSDGSLLTNTY	generic|tr_Q8C8Q7_Q8C8Q7_MOUSE_REVERSED	|generic|sp_P35546_RET_MOUSE_REVERSED	|generic|sp_P35546-2_RET_MOUSE_REVERSED|
"""index: 10042, intensity: 23343.0, mobility: 0.820"""	-0.45476	0.157101	0.843044	ATAELTEAELHLRTPLESLA	generic|IP_913819_TX=10090_REVERSED|
"""index: 20883, intensity: 3394.0, mobility: 0.967"""	-0.455732	0.157377	0.844465	FAQKTTEKYK	generic|IP_1104008_TX=10090_REVERSED|
"""index: 20594, intensity: 6031.0, mobility: 0.916"""	-0.455981	0.157705	0.844827	FFFDLSVTLSEEWHLMDCTLSKMKPGPICAVM	generic|IP_1150396_TX=10090_REVERSED|
"""index: 7740, intensity: 7520.0, mobility: 0.973"""	-0.45605	0.158033	0.844929	SRPSSQSTSLLMRTSSRTSRR	generic|IP_967667_TX=10090_REVERSED|
"""index: 6248, intensity: 78352.0, mobility: 0.987"""	-0.456088	0.158361	0.844984	GPTTFLVGRPLLLQLAPELSPVPQASPLELGLDRVLPNLL	generic|sp_Q6PDE7_GGT6_MOUSE_REVERSED	|generic|sp_Q6PDE7-2_GGT6_MOUSE_REVERSED	|generic|tr_Q7TNR0_Q7TNR0_MOUSE_REVERSED|
"""index: 3416, intensity: 4903.0, mobility: 0.866"""	-0.456173	0.158689	0.845108	NYNIATGQNMR	generic|IP_1137318_TX=10090_REVERSED|
"""index: 16508, intensity: 3108.0, mobility: 1.045"""	-0.456628	0.159016	0.845769	DYLAHNDLMMKREHTAYRRLDREFQRSGTWGLL	generic|tr_Q3UZ80_Q3UZ80_MOUSE_REVERSED	|generic|sp_P09838-1_TDT_MOUSE_REVERSED|
"""index: 21258, intensity: 4109.0, mobility: 1.076"""	-0.456932	0.159292	0.846212	FKTEGNSYTFELV	generic|II_3495680_TX=10090_REVERSED	|generic|tr_A0A338P6F2_A0A338P6F2_MOUSE__chr16_1_33227103_33227363_ENSMUST00000231617_REVERSED	|generic|chr16_1_33234436_33234621_ENSMUST00000231617_REVERSED	|generic|tr_G5E8A0_G5E8A0_MOUSE__chr16_1_33227103_33227363_ENSMUST00000231617_REVERSED	|generic|sp_Q8CI95_OSB11_MOUSE__chr16_1_33227103_33227363_ENSMUST00000231617_REVERSED|
"""index: 6940, intensity: 8090.0, mobility: 0.967"""	-0.457401	0.159463	0.846891	EMLLSWMAAMQITLQKP	generic|IP_1027723_TX=10090_REVERSED|
"""index: 16203, intensity: 4179.0, mobility: 0.944"""	-0.458086	0.159738	0.847884	SVLDQLPIPDE	generic|sp_Q8BMZ5_SEN34_MOUSE_REVERSED	|generic|tr_H7BX14_H7BX14_MOUSE_REVERSED|
"""index: 18510, intensity: 6812.0, mobility: 0.969"""	-0.45834	0.160065	0.848251	IPPVLGPPPPPP	generic|sp_Q80YR4_ZN598_MOUSE__chr17_1_24680728_24680802_ENSMUST00000234988__II_3461576_REVERSED	|generic|sp_Q80YR4-2_ZN598_MOUSE__chr17_1_24680728_24680802_ENSMUST00000234988__II_3461576_REVERSED	|generic|sp_Q80YR4-3_ZN598_MOUSE__chr17_1_24680728_24680802_ENSMUST00000234988__II_3461576_REVERSED|
"""index: 13036, intensity: 2563.0, mobility: 0.747"""	-0.458769	0.160288	0.84887	SSGHTEGYT	generic|IP_1099792_TX=10090_REVERSED|
"""index: 14147, intensity: 3485.0, mobility: 1.215"""	-0.459691	0.160615	0.850197	VKRFMEVGKHANMLAIDQ	generic|IP_3459583_TX=10090_REVERSED|
"""index: 14710, intensity: 3459.0, mobility: 1.048"""	-0.459822	0.160942	0.850385	ENSEFVPNSYSVGQMDSYSTQNLPPWSSDNALNRQWIRYQ	generic|tr_E9QPP7_E9QPP7_MOUSE__chr16_-1_29440016_29440069_ENSMUST00000182168__II_1077163_REVERSED	|generic|sp_Q5XF90_AT134_MOUSE__chr16_-1_29440016_29440069_ENSMUST00000182168__II_1077163_REVERSED	|generic|sp_Q5XF90-2_AT134_MOUSE__chr16_-1_29440016_29440069_ENSMUST00000182168__II_1077163_REVERSED	|generic|sp_Q5XF90-3_AT134_MOUSE__chr16_-1_29440016_29440069_ENSMUST00000182168__II_1077163_REVERSED	|generic|tr_S4R234_S4R234_MOUSE__chr16_-1_29440016_29440069_ENSMUST00000182168__II_1077163_REVERSED	|generic|II_1077151_TX=10090_REVERSED|
"""index: 10932, intensity: 7068.0, mobility: 0.853"""	-0.460308	0.161216	0.851081	VDDELARRMVLDVV	generic|tr_A0A1L1SUD6_A0A1L1SUD6_MOUSE_REVERSED	|generic|tr_Q3ZAT3_Q3ZAT3_MOUSE_REVERSED|
"""index: 19319, intensity: 3796.0, mobility: 0.885"""	-0.460863	0.161543	0.851877	LIIIYDESSASSQSQVEEDQVEEEEEVVEE	generic|tr_K3W4P1_K3W4P1_MOUSE__chr11_1_101566208_101566414_ENSMUST00000123558__II_1126308_REVERSED	|generic|tr_A2A4N8_A2A4N8_MOUSE__chr11_1_101566208_101566414_ENSMUST00000123558__II_1126308_REVERSED	|generic|sp_P97432_NBR1_MOUSE__chr11_1_101566208_101566414_ENSMUST00000123558__II_1126308_REVERSED	|generic|tr_A2A4N7_A2A4N7_MOUSE__chr11_1_101566208_101566414_ENSMUST00000123558__II_1126308_REVERSED	|generic|tr_Q6ZQK3_Q6ZQK3_MOUSE__chr11_1_101566208_101566414_ENSMUST00000123558_REVERSED	|generic|tr_A2A4N5_A2A4N5_MOUSE__chr11_1_101566208_101566414_ENSMUST00000123558_REVERSED	|generic|tr_Q05BC8_Q05BC8_MOUSE__chr11_1_101566208_101566414_ENSMUST00000123558_REVERSED|
"""index: 7703, intensity: 50871.0, mobility: 1.028"""	-0.460904	0.161871	0.851936	LWRLAATCNGVAPWSREKQTRTAFDWFWKRNGQFFLVGES	generic|tr_Q8K1U6_Q8K1U6_MOUSE_REVERSED|
"""index: 13662, intensity: 4230.0, mobility: 1.046"""	-0.461001	0.161942	0.852074	SYFGLGVAPLEPGLMYLRFSAC	generic|IP_1138156_TX=10090_REVERSED|
"""index: 17613, intensity: 2532.0, mobility: 1.058"""	-0.461298	0.161942	0.852498	PCPMRYGREVQDLV	generic|sp_P05480_SRC_MOUSE_REVERSED	|generic|tr_F8WI90_F8WI90_MOUSE_REVERSED	|generic|tr_Q3UKD6_Q3UKD6_MOUSE_REVERSED|
"""index: 10162, intensity: 2566.0, mobility: 1.182"""	-0.46242	0.162268	0.854097	VMINSPVYALEWPYFSTVSARFFSPVTSIPQ	generic|tr_Q8C623_Q8C623_MOUSE_REVERSED	|generic|tr_Q6XBG2_Q6XBG2_MOUSE_REVERSED	|generic|tr_E9PWH4_E9PWH4_MOUSE_REVERSED	|generic|tr_Q8CDR1_Q8CDR1_MOUSE_REVERSED|
"""index: 8530, intensity: 3733.0, mobility: 0.824"""	-0.462699	0.162594	0.854493	NADTLLQAWSSLLAAVV	generic|tr_A0A0R4J1M1_A0A0R4J1M1_MOUSE_REVERSED	|generic|sp_P22726_WNT5B_MOUSE_REVERSED|
"""index: 6776, intensity: 4564.0, mobility: 1.148"""	-0.463003	0.162866	0.854924	KVRSRRHYQTGLPCAKVWLLCQNFSLLFAWLSRIMYLGFCF	generic|IP_1148342_TX=10090_REVERSED|
"""index: 17671, intensity: 3448.0, mobility: 1.021"""	-0.463742	0.163192	0.855971	ELTHIFTLLFA	generic|tr_Q571A4_Q571A4_MOUSE__chrX_1_74343459_74343542_ENSMUST00000154062__II_836380_REVERSED	|generic|sp_P70208_PLXA3_MOUSE__chrX_1_74343459_74343542_ENSMUST00000154062__II_836380_REVERSED	|generic|sp_P70208-2_PLXA3_MOUSE__chrX_1_74343459_74343542_ENSMUST00000154062__II_836380_REVERSED|
"""index: 2631, intensity: 2730.0, mobility: 1.067"""	-0.463771	0.163305	0.856012	LVTEREAEGGPGPGEP	generic|sp_Q9JL61_RFX5_MOUSE__II_978131_REVERSED	|generic|tr_Q0P5W9_Q0P5W9_MOUSE__II_978149_REVERSED|
"""index: 1393, intensity: 3403.0, mobility: 0.940"""	-0.464318	0.16363	0.856784	IEGTDGRPFSR	generic|tr_Q3U247_Q3U247_MOUSE_REVERSED	|generic|tr_Q3TYF1_Q3TYF1_MOUSE_REVERSED	|generic|sp_Q61127_NAB2_MOUSE_REVERSED	|generic|sp_Q61127-2_NAB2_MOUSE_REVERSED	|generic|tr_Q3TBL2_Q3TBL2_MOUSE_REVERSED|
"""index: 13557, intensity: 4769.0, mobility: 0.917"""	-0.464386	0.163902	0.85688	IQINMPRGVKKRERKTMATWVIDMN	generic|IP_826309_TX=10090_REVERSED|
"""index: 14921, intensity: 2906.0, mobility: 0.985"""	-0.464705	0.164174	0.857329	VTFLCHLSFGSHTTSLGLDRAQSCSGLWCLY	generic|IP_842666_TX=10090_REVERSED|
"""index: 11235, intensity: 19890.0, mobility: 1.042"""	-0.46506	0.164446	0.857829	VVRIKTSTSALSH	generic|sp_Q9JJH7_TRPM5_MOUSE__chr1_1_93505581_93505610_ENSMUST00000152476__II_880064_REVERSED	|generic|sp_Q9JJH7-2_TRPM5_MOUSE__chr1_1_93505581_93505610_ENSMUST00000152476_REVERSED	|generic|sp_Q9JJH7-3_TRPM5_MOUSE__chr1_1_93505581_93505610_ENSMUST00000152476_REVERSED|
"""index: 12270, intensity: 5919.0, mobility: 0.836"""	-0.46549	0.164664	0.858433	QLPPQRVP	generic|IP_839426_TX=10090_REVERSED|
"""index: 720, intensity: 3127.0, mobility: 0.866"""	-0.46593	0.164989	0.859051	NHEFYSLK	generic|tr_Q52KE3_Q52KE3_MOUSE_REVERSED	|generic|tr_A2VDH5_A2VDH5_MOUSE_REVERSED	|generic|sp_P36916_GNL1_MOUSE__chr17_1_35980754_35980786_ENSMUST00000174275_REVERSED|
"""index: 7694, intensity: 7763.0, mobility: 0.943"""	-0.465948	0.165313	0.859075	LTCDLPPMLFTLWLCKLMNLSPGT	generic|chr11_-1_84048913_84049134_ENSMUST00000100705__IP_1129336_TX=10090_REVERSED|
"""index: 18960, intensity: 2500.0, mobility: 1.031"""	-0.465999	0.165638	0.859147	IFITQHAFRLF	generic|IP_879362_TX=10090_REVERSED|
"""index: 14904, intensity: 3330.0, mobility: 0.870"""	-0.466101	0.165855	0.85929	DPDVLKFDF	generic|tr_A0A0R4J0N7_A0A0R4J0N7_MOUSE_REVERSED	|generic|sp_O88962_CP8B1_MOUSE_REVERSED|
"""index: 19229, intensity: 10347.0, mobility: 1.033"""	-0.466688	0.16618	0.860111	SQHILYRPLR	generic|tr_Q544C3_Q544C3_MOUSE__II_1127650_REVERSED|
"""index: 20377, intensity: 4332.0, mobility: 0.935"""	-0.466833	0.166504	0.860314	WASHEQLLLL	generic|IP_1142975_TX=10090_REVERSED|
"""index: 7349, intensity: 2730.0, mobility: 0.779"""	-0.467122	0.166829	0.860716	ALADYEQRNKRI	generic|tr_A0A286YEA7_A0A286YEA7_MOUSE__chr14_-1_13951202_13951252_ENSMUST00000223832__II_3478256_REVERSED	|generic|tr_A0A286YCS0_A0A286YCS0_MOUSE__chr14_-1_13951202_13951252_ENSMUST00000223832_REVERSED	|generic|tr_A0A286YDT0_A0A286YDT0_MOUSE__chr14_-1_13951202_13951252_ENSMUST00000223832_REVERSED	|generic|sp_Q7TMY4_THOC7_MOUSE__chr14_-1_13951202_13951252_ENSMUST00000223832_REVERSED	|generic|sp_Q7TMY4-2_THOC7_MOUSE__chr14_-1_13951202_13951252_ENSMUST00000223832_REVERSED|
"""index: 12692, intensity: 3838.0, mobility: 1.050"""	-0.46721	0.167045	0.86084	QAMPMSSPLRRREPKEWRALSAHGWGVKAECTMKAWQ	generic|IP_1141522_TX=10090_REVERSED|
"""index: 16914, intensity: 2520.0, mobility: 1.073"""	-0.4675	0.167369	0.861244	KASSMIIQNYHTHFEKLAMIKETQ	generic|tr_K7N6R9_K7N6R9_MOUSE__II_3498363_REVERSED	|generic|tr_A0A3B2W401_A0A3B2W401_MOUSE__II_3498363_REVERSED	|generic|tr_Q3U0H1_Q3U0H1_MOUSE_REVERSED	|generic|tr_A0A3B2W842_A0A3B2W842_MOUSE_REVERSED	|generic|tr_A0A3B2W808_A0A3B2W808_MOUSE_REVERSED|
"""index: 12143, intensity: 4279.0, mobility: 0.990"""	-0.467723	0.167694	0.861554	NKFVQQRTRH	generic|tr_B9EIE8_B9EIE8_MOUSE__chr11_-1_54841132_54841200_ENSMUST00000148070__II_1136569_REVERSED	|generic|sp_Q9DA03_LYRM7_MOUSE__chr11_-1_54841132_54841200_ENSMUST00000148070__II_1136569_REVERSED	|generic|tr_D6RD13_D6RD13_MOUSE__II_1136558_REVERSED|
"""index: 11097, intensity: 4548.0, mobility: 0.983"""	-0.467966	0.168018	0.861891	MLFGQYLPVSAFYFVSSFVAQMTSIILGRHMVFQ	generic|sp_P98195_ATP9B_MOUSE__chr18_-1_80736013_80736129_ENSMUST00000225235_REVERSED	|generic|sp_P98195-2_ATP9B_MOUSE__chr18_-1_80736013_80736129_ENSMUST00000225235_REVERSED	|generic|tr_D3YV00_D3YV00_MOUSE__chr18_-1_80736013_80736129_ENSMUST00000225235_REVERSED	|generic|tr_A0A286YCV0_A0A286YCV0_MOUSE__chr18_-1_80736013_80736129_ENSMUST00000225235_REVERSED|
"""index: 2747, intensity: 2526.0, mobility: 1.066"""	-0.468457	0.168343	0.862574	YFNSIDEHMSAMHR	generic|tr_Q925J4_Q925J4_MOUSE__chr1_-1_74566878_74567120_ENSMUST00000156613__II_1036811_REVERSED	|generic|sp_G5E869_ZN142_MOUSE__chr1_-1_74566878_74567120_ENSMUST00000156613__II_1036811_REVERSED	|generic|sp_G5E869-2_ZN142_MOUSE__chr1_-1_74566878_74567120_ENSMUST00000156613__II_1036811_REVERSED	|generic|sp_G5E869-3_ZN142_MOUSE__chr1_-1_74566878_74567120_ENSMUST00000156613__II_1036811_REVERSED	|generic|tr_Q925J5_Q925J5_MOUSE__chr1_-1_74566878_74567120_ENSMUST00000156613_REVERSED	|generic|tr_Q6PAR8_Q6PAR8_MOUSE_REVERSED|
"""index: 22181, intensity: 17646.0, mobility: 1.175"""	-0.46856	0.168612	0.862716	KVVLLMYTIESMSSSAAMLMRVCTECCMYTHRCCMDACMHIDVQVM	generic|IP_3476499_TX=10090_REVERSED|
"""index: 1483, intensity: 2549.0, mobility: 0.746"""	-0.468628	0.168936	0.862811	QSGAQQVPSGPINQP	generic|IP_1007768_TX=10090_REVERSED|
"""index: 12174, intensity: 5641.0, mobility: 0.811"""	-0.468698	0.169256	0.862908	ARPLAMEL	generic|IP_1078707_TX=10090_REVERSED|
"""index: 10420, intensity: 30899.0, mobility: 1.146"""	-0.469018	0.169256	0.863351	QFVAVVFSTLQSLFFFPTPYIQMTFTLM	generic|IP_3486473_TX=10090_REVERSED|
"""index: 16841, intensity: 2801.0, mobility: 1.191"""	-0.470044	0.169524	0.864768	RETEFEKTLVELEMNY	generic|sp_Q8VHI7_DRC2_MOUSE_REVERSED|
"""index: 14018, intensity: 3208.0, mobility: 0.821"""	-0.470189	0.169738	0.864967	FSPKSAHK	generic|sp_Q5DTJ9_MYPN_MOUSE_REVERSED|
"""index: 13377, intensity: 4709.0, mobility: 1.011"""	-0.470852	0.170061	0.865879	YVMESYKIRCE	generic|tr_A0A2I3BPC5_A0A2I3BPC5_MOUSE_REVERSED	|generic|tr_Q9D5R5_Q9D5R5_MOUSE_REVERSED	|generic|tr_Q80XK0_Q80XK0_MOUSE_REVERSED	|generic|sp_P48455_PP2BC_MOUSE_REVERSED|
"""index: 14224, intensity: 4429.0, mobility: 0.896"""	-0.470958	0.170385	0.866024	YPGFIHGKP	generic|tr_A0A0A0MQL7_A0A0A0MQL7_MOUSE__II_1005376_REVERSED	|generic|tr_A0A5F8MPE3_A0A5F8MPE3_MOUSE__IP_1005431_REVERSED	|generic|tr_A0A0A0MQD9_A0A0A0MQD9_MOUSE_REVERSED	|generic|sp_A2AGX3_PRD11_MOUSE_REVERSED|
"""index: 14358, intensity: 185056.0, mobility: 0.904"""	-0.470995	0.170653	0.866075	EIWNIAAPKKDTCYNGSVALIQM	generic|tr_F7CA39_F7CA39_MOUSE__chr13_-1_96651006_96651086_ENSMUST00000168855__II_1103716_REVERSED	|generic|tr_F2Z470_F2Z470_MOUSE__chr13_-1_96655546_96655653_ENSMUST00000168855__II_1103703_REVERSED	|generic|tr_Q6PB59_Q6PB59_MOUSE__chr13_-1_96655546_96655653_ENSMUST00000168855__II_1103718_REVERSED	|generic|sp_Q01237_HMDH_MOUSE__chr13_-1_96655546_96655653_ENSMUST00000168855__II_1103718_REVERSED	|generic|tr_Q8BV96_Q8BV96_MOUSE__chr13_-1_96655546_96655653_ENSMUST00000168855_REVERSED	|generic|tr_F6X166_F6X166_MOUSE__chr13_-1_96655546_96655653_ENSMUST00000168855_REVERSED	|generic|chr13_-1_96652616_96652813_ENSMUST00000168855_REVERSED|
"""index: 16798, intensity: 3243.0, mobility: 1.137"""	-0.471189	0.170866	0.86634	ARLSVQWPWKNGHAEQGGVIGERTMAPGPAALV	generic|tr_Q921N4_Q921N4_MOUSE_REVERSED|
"""index: 16190, intensity: 2699.0, mobility: 1.141"""	-0.471693	0.171189	0.867032	EIKQYQYTSIRLFAE	generic|IP_974456_TX=10090_REVERSED|
"""index: 11175, intensity: 2796.0, mobility: 0.922"""	-0.471771	0.17129	0.867138	NLLVLAVMYGTTSPEGFPLP	generic|tr_G3UXI8_G3UXI8_MOUSE__chr10_-1_115460809_115460880_ENSMUST00000144732__II_1144460_REVERSED	|generic|tr_G3UXX4_G3UXX4_MOUSE__chr10_-1_115460809_115460880_ENSMUST00000144732__II_1144467_REVERSED	|generic|sp_Q9Z1P4_LGR5_MOUSE__chr10_-1_115460809_115460880_ENSMUST00000144732__II_1144467_REVERSED|
"""index: 11762, intensity: 4933.0, mobility: 0.973"""	-0.472297	0.171613	0.867856	HKMEGSFIDWIIVSFDVGGSILY	generic|sp_Q920I9_WDR7_MOUSE__chr18_1_63720772_63720867_ENSMUST00000236956_REVERSED	|generic|sp_Q920I9-2_WDR7_MOUSE__chr18_1_63720772_63720867_ENSMUST00000236956_REVERSED	|generic|tr_Q8C711_Q8C711_MOUSE__chr18_1_63720772_63720867_ENSMUST00000236956_REVERSED	|generic|tr_Q05CF1_Q05CF1_MOUSE__chr18_1_63720772_63720867_ENSMUST00000236956_REVERSED|
"""index: 17865, intensity: 3640.0, mobility: 0.980"""	-0.472362	0.17188	0.867946	MIEQSTHIKR	generic|IP_1152104_TX=10090_REVERSED|
"""index: 18565, intensity: 213997.0, mobility: 0.999"""	-0.473001	0.172147	0.868815	IFIPHKQSISI	generic|chr3_1_55117574_55117855_ENSMUST00000199416_REVERSED|
"""index: 8356, intensity: 11127.0, mobility: 1.053"""	-0.473088	0.172469	0.868934	VERQIPNPCSGHALACPGSWFVK	generic|sp_P56477_IRF5_MOUSE_REVERSED	|generic|tr_B2CC69_B2CC69_MOUSE_REVERSED	|generic|tr_F6Z6C6_F6Z6C6_MOUSE_REVERSED|
"""index: 14943, intensity: 3125.0, mobility: 1.222"""	-0.473153	0.172736	0.869022	EEDSAKELGPRKLIASY	generic|sp_Q8CI75_DI3L2_MOUSE__chr1_1_86857322_86857378_ENSMUST00000190618__II_1032192_REVERSED	|generic|sp_Q8CI75-2_DI3L2_MOUSE__chr1_1_86857322_86857378_ENSMUST00000190618__II_1032192_REVERSED|
"""index: 5963, intensity: 3009.0, mobility: 0.978"""	-0.473437	0.172947	0.869408	ETMTASPLVEGGTA	generic|tr_Q8BRT7_Q8BRT7_MOUSE__chr17_-1_25432873_25432926_ENSMUST00000159610_REVERSED|
"""index: 697, intensity: 11251.0, mobility: 0.752"""	-0.473839	0.173269	0.869953	ASLAKNGK	generic|tr_Q3THQ5_Q3THQ5_MOUSE_REVERSED	|generic|sp_Q60864_STIP1_MOUSE_REVERSED|
"""index: 8562, intensity: 5441.0, mobility: 1.029"""	-0.474088	0.173591	0.870291	HYKEKMIEKAQFEDVPCFHAM	generic|IP_947018_TX=10090_REVERSED|
"""index: 11816, intensity: 10672.0, mobility: 0.830"""	-0.474117	0.173913	0.87033	VTVVRSQP	generic|tr_A0A1W2P8A7_A0A1W2P8A7_MOUSE_REVERSED|
"""index: 4879, intensity: 22895.0, mobility: 1.065"""	-0.474177	0.174235	0.870412	PIEKMYQPLHPYEKGYQMHPMEKGMSLGDKGLPMHPVQQGLPQ	generic|sp_Q00780_CO8A1_MOUSE_REVERSED|
"""index: 17282, intensity: 3480.0, mobility: 1.060"""	-0.474298	0.174557	0.870576	FVIMAPFNYACNK	generic|sp_Q8C0Y0_PP4R4_MOUSE__chr12_1_103581401_103581490_ENSMUST00000189871__II_1112660_REVERSED	|generic|sp_Q8C0Y0-3_PP4R4_MOUSE__chr12_1_103581401_103581490_ENSMUST00000189871__II_1112660_REVERSED	|generic|sp_Q8C0Y0-2_PP4R4_MOUSE__chr12_1_103581401_103581490_ENSMUST00000189871_REVERSED	|generic|tr_A0A087WQP9_A0A087WQP9_MOUSE__chr12_1_103581401_103581490_ENSMUST00000189871_REVERSED|
"""index: 17035, intensity: 4458.0, mobility: 0.891"""	-0.474345	0.174823	0.870639	MVAIYIFSRASDVVNLLAK	generic|sp_O35405_PLD3_MOUSE__chr7_-1_27532298_27532435_ENSMUST00000155287__II_895461_REVERSED	|generic|chr7_-1_27535746_27535913_ENSMUST00000142981_REVERSED|
"""index: 3960, intensity: 4297.0, mobility: 0.846"""	-0.474384	0.175145	0.870691	MPDFQMVH	generic|sp_Q3UH93_PLXD1_MOUSE_REVERSED	|generic|tr_Q6ZQ83_Q6ZQ83_MOUSE_REVERSED|
"""index: 14816, intensity: 37777.0, mobility: 0.973"""	-0.474596	0.175467	0.870978	SAKSHVNAGMSILQEVQSTFGRGAA	generic|sp_B2RR83_YTDC2_MOUSE__chr18_1_44873051_44873137_ENSMUST00000201507_REVERSED|
"""index: 3188, intensity: 2698.0, mobility: 1.051"""	-0.474767	0.175732	0.871209	SVSWKSPPGYQTRG	generic|sp_Q61468_MSLN_MOUSE_REVERSED	|generic|tr_A0A494B9A6_A0A494B9A6_MOUSE_REVERSED|
"""index: 10871, intensity: 10159.0, mobility: 1.118"""	-0.474926	0.176054	0.871424	LTRIASKRWGGSRMPCFNPHLPSLPGTHYAP	generic|IP_1120375_TX=10090_REVERSED|
"""index: 25197, intensity: 3924.0, mobility: 1.156"""	-0.474934	0.176376	0.871435	THIQLLLDHSNYILQALSRGLYPAGRMKTHK	generic|IP_1061281_TX=10090_REVERSED|
"""index: 2363, intensity: 3068.0, mobility: 0.836"""	-0.475228	0.176698	0.871832	NYICIYVR	generic|IP_3461149_TX=10090_REVERSED|
"""index: 12106, intensity: 3595.0, mobility: 0.869"""	-0.475392	0.176849	0.872052	DGRSDMWKMLWPNSQGCLNRM	generic|tr_Q8C701_Q8C701_MOUSE__II_1068811_REVERSED|
"""index: 1293, intensity: 3422.0, mobility: 0.799"""	-0.475919	0.17717	0.872761	PTIDTRSLCHRQT	generic|IP_1083405_TX=10090_REVERSED|
"""index: 12523, intensity: 3151.0, mobility: 0.942"""	-0.476071	0.177492	0.872965	QKIYELLMEPKGTVWYHVAH	generic|IP_921106_TX=10090_REVERSED|
"""index: 2941, intensity: 2824.0, mobility: 1.137"""	-0.476124	0.177756	0.873037	DFVHFDDKIKFLLFWHIGFPLGCLLFVLISLIITVYLRTLKIQGTGCF	generic|tr_W8W3M1_W8W3M1_MOUSE_REVERSED	|generic|tr_G3UW97_G3UW97_MOUSE_REVERSED	|generic|sp_Q91WW5_MRGA1_MOUSE_REVERSED|
"""index: 12936, intensity: 11784.0, mobility: 1.291"""	-0.476592	0.178078	0.873664	SSQLVQQVESRQPFHHAQ	generic|chr8_1_13879060_13879344_ENSMUST00000051870_REVERSED|
"""index: 8772, intensity: 3880.0, mobility: 0.884"""	-0.476996	0.178205	0.874204	LDMSIQETSAY	generic|II_1041390_TX=10090_REVERSED	|generic|tr_Q3UR42_Q3UR42_MOUSE__chr1_-1_153464336_153464407_ENSMUST00000186966_REVERSED	|generic|tr_A0A0R4J2C3_A0A0R4J2C3_MOUSE_REVERSED	|generic|sp_O70133_DHX9_MOUSE__chr1_-1_153464336_153464407_ENSMUST00000186966_REVERSED	|generic|sp_O70133-2_DHX9_MOUSE__chr1_-1_153464336_153464407_ENSMUST00000186966_REVERSED	|generic|sp_O70133-3_DHX9_MOUSE__chr1_-1_153464336_153464407_ENSMUST00000186966_REVERSED	|generic|tr_E9QNN1_E9QNN1_MOUSE__chr1_-1_153464336_153464407_ENSMUST00000186966_REVERSED	|generic|tr_A0A087WPL5_A0A087WPL5_MOUSE__chr1_-1_153464336_153464407_ENSMUST00000186966_REVERSED|
"""index: 9339, intensity: 7406.0, mobility: 0.976"""	-0.477202	0.178205	0.87448	GRLAVKGFGLISTDLLTESPSFTEVMQLYLQTITPLLAAS	generic|tr_A0A1D5RLX4_A0A1D5RLX4_MOUSE__II_861289_REVERSED	|generic|sp_C3VPR6_NLRC5_MOUSE__II_861289_REVERSED	|generic|sp_C3VPR6-2_NLRC5_MOUSE__II_861289_REVERSED|
"""index: 17122, intensity: 8818.0, mobility: 0.948"""	-0.479364	0.178411	0.877355	QKMRRQQRL	generic|sp_Q9JJR9_NRIP3_MOUSE_REVERSED	|generic|tr_Q6GQT2_Q6GQT2_MOUSE_REVERSED	|generic|tr_A0A140LJ62_A0A140LJ62_MOUSE_REVERSED|
"""index: 19375, intensity: 94658.0, mobility: 1.031"""	-0.479579	0.178674	0.877639	FLRRYAKNSR	generic|chr10_-1_5349048_5349327_ENSMUST00000215295_REVERSED	|generic|chr10_-1_5349253_5349327_ENSMUST00000215295_REVERSED|
"""index: 4084, intensity: 3505.0, mobility: 0.830"""	-0.479611	0.178995	0.877681	YKDVASYQ	generic|sp_Q5GIG6_TNI3K_MOUSE__II_973464_REVERSED|
"""index: 843, intensity: 3304.0, mobility: 0.877"""	-0.479931	0.179315	0.878104	HNPPLQCSTR	generic|IP_881288_TX=10090_REVERSED|
"""index: 21367, intensity: 3734.0, mobility: 0.995"""	-0.480129	0.179635	0.878365	LMPRQRHLDK	generic|IP_1058346_TX=10090_REVERSED	|generic|IP_1058357_TX=10090_REVERSED|
"""index: 14840, intensity: 6437.0, mobility: 1.046"""	-0.480174	0.179898	0.878424	LEKATSEQLDKLSKHFDKKIDEIMMMLFTKLDPDLNETTNPHGASPPTP	generic|tr_Q60723_Q60723_MOUSE_REVERSED|
"""index: 8804, intensity: 3526.0, mobility: 1.038"""	-0.480256	0.18016	0.878532	ELISKIAEDSGTESARIRTTINGESGNRR	generic|tr_H3BKF6_H3BKF6_MOUSE__chr5_-1_136370114_136370191_ENSMUST00000175918__II_929026_REVERSED	|generic|tr_H3BLS0_H3BLS0_MOUSE__chr5_-1_136373317_136373445_ENSMUST00000175918__II_929026_REVERSED	|generic|tr_H3BJQ9_H3BJQ9_MOUSE__chr5_-1_136373317_136373445_ENSMUST00000175918__II_929026_REVERSED	|generic|tr_E9QKE9_E9QKE9_MOUSE__chr5_-1_136373317_136373445_ENSMUST00000175918__II_929026_REVERSED	|generic|tr_Q5BL05_Q5BL05_MOUSE__chr5_-1_136373317_136373445_ENSMUST00000175918_REVERSED|
"""index: 2415, intensity: 3327.0, mobility: 0.930"""	-0.480454	0.180422	0.878793	EMEVGSRFYR	generic|tr_Q3UUR8_Q3UUR8_MOUSE__II_1046091_REVERSED	|generic|tr_D3Z0S7_D3Z0S7_MOUSE__II_1046091_REVERSED	|generic|sp_Q76N33_STALP_MOUSE__chr19_1_34235212_34235340_ENSMUST00000125232__II_1046091_REVERSED|
"""index: 4469, intensity: 4050.0, mobility: 0.963"""	-0.480539	0.180511	0.878906	IDPNNFLMGSLY	generic|tr_Q8R056_Q8R056_MOUSE__chr5_-1_44014752_44014880_ENSMUST00000196853_REVERSED	|generic|tr_A0A0G2JE50_A0A0G2JE50_MOUSE__chr5_-1_44014752_44014880_ENSMUST00000196853_REVERSED	|generic|tr_A0A0R4J0B0_A0A0R4J0B0_MOUSE__chr5_-1_44014752_44014880_ENSMUST00000196853_REVERSED	|generic|tr_Q8CDK8_Q8CDK8_MOUSE__chr5_-1_44014752_44014880_ENSMUST00000196853_REVERSED	|generic|tr_A0A0G2JDH9_A0A0G2JDH9_MOUSE__chr5_-1_44014752_44014880_ENSMUST00000196853_REVERSED	|generic|sp_O54990_PROM1_MOUSE__chr5_-1_44014752_44014880_ENSMUST00000196853_REVERSED	|generic|sp_O54990-2_PROM1_MOUSE__chr5_-1_44014752_44014880_ENSMUST00000196853_REVERSED	|generic|sp_O54990-3_PROM1_MOUSE__chr5_-1_44014752_44014880_ENSMUST00000196853_REVERSED	|generic|sp_O54990-4_PROM1_MOUSE__chr5_-1_44014752_44014880_ENSMUST00000196853_REVERSED	|generic|sp_O54990-5_PROM1_MOUSE__chr5_-1_44014752_44014880_ENSMUST00000196853_REVERSED	|generic|sp_O54990-6_PROM1_MOUSE__chr5_-1_44014752_44014880_ENSMUST00000196853_REVERSED	|generic|tr_G5E8G5_G5E8G5_MOUSE__chr5_-1_44014752_44014880_ENSMUST00000196853_REVERSED	|generic|tr_G3X9J8_G3X9J8_MOUSE__chr5_-1_44014752_44014880_ENSMUST00000196853_REVERSED|
"""index: 18998, intensity: 6127.0, mobility: 0.905"""	-0.482702	0.180831	0.881739	YSLVPEELR	generic|chr11_1_87737562_87737597_ENSMUST00000093955_REVERSED|
"""index: 5724, intensity: 7647.0, mobility: 0.933"""	-0.482717	0.18115	0.881758	NGGEGPNCDAGVCKELPVQGLSKKLRS	generic|IP_917106_TX=10090_REVERSED|
"""index: 12853, intensity: 3635.0, mobility: 1.078"""	-0.482746	0.18147	0.881797	ETLNLCNWPVLYLIETCYPFLTSVHNLVIIAIFASLGSNLNEVGV	generic|IP_1071852_TX=10090_REVERSED|
"""index: 17514, intensity: 4917.0, mobility: 0.856"""	-0.482854	0.181673	0.881937	RMGLLMTPK	generic|chrX_-1_152613550_152617242_ENSMUST00000062317__IP_829601_TX=10090_REVERSED|
"""index: 3855, intensity: 13713.0, mobility: 0.979"""	-0.483336	0.181992	0.882564	NYSVLPESQSPD	generic|II_1041637_TX=10090_REVERSED	|generic|II_1041642_TX=10090_REVERSED	|generic|tr_D3Z7R8_D3Z7R8_MOUSE_REVERSED|
"""index: 5563, intensity: 3170.0, mobility: 0.953"""	-0.483843	0.182312	0.883223	TVHVIMRYKP	generic|IP_1101329_TX=10090_REVERSED|
"""index: 14043, intensity: 37176.0, mobility: 0.983"""	-0.483924	0.182456	0.883328	TWMSIVSMNQI	generic|IP_1121965_TX=10090_REVERSED|
"""index: 24852, intensity: 4098.0, mobility: 1.363"""	-0.484459	0.182659	0.88402	CCDEESLAIQL	generic|tr_J3QK13_J3QK13_MOUSE__chr1_-1_54762255_54762302_ENSMUST00000177919__II_1039369_REVERSED	|generic|sp_B2RXR6_ANR44_MOUSE__chr1_-1_54762255_54762302_ENSMUST00000177919__II_1039344_REVERSED	|generic|tr_E9QNQ2_E9QNQ2_MOUSE__chr1_-1_54762255_54762302_ENSMUST00000177919__II_1039344_REVERSED|
"""index: 5908, intensity: 5540.0, mobility: 0.842"""	-0.48482	0.182861	0.884487	RKSGSLMSTLMKTGRGIGVVAL	generic|tr_A0A494BA34_A0A494BA34_MOUSE_REVERSED|
"""index: 181, intensity: 2599.0, mobility: 0.903"""	-0.485684	0.183179	0.885601	YLGCMMSPMSS	generic|IP_3501148_TX=10090_REVERSED|
"""index: 24108, intensity: 6693.0, mobility: 1.028"""	-0.485788	0.183498	0.885735	EPKTTANAIEKELEMVKNMELSL	generic|sp_Q61391_NEP_MOUSE__II_983858_REVERSED	|generic|II_983859_TX=10090_REVERSED|
"""index: 6852, intensity: 7485.0, mobility: 1.049"""	-0.485806	0.183817	0.885757	HIRRQGQLREGCSFLFSYFLFLCFLVFGMENHFSYHTLTDR	generic|IP_3478524_TX=10090_REVERSED|
"""index: 9644, intensity: 24001.0, mobility: 0.915"""	-0.486298	0.184076	0.886388	VAFELDGLAINLFPFSSPLFSPPLSPP	generic|IP_3462514_TX=10090_REVERSED|
"""index: 7230, intensity: 3446.0, mobility: 1.044"""	-0.486603	0.184395	0.88678	RFFTVMFPQRSRPAQRGLLGALGPDMSH	generic|sp_P34821_BMP8A_MOUSE_REVERSED	|generic|sp_P34821-2_BMP8A_MOUSE_REVERSED	|generic|tr_Q3TZB2_Q3TZB2_MOUSE_REVERSED|
"""index: 24193, intensity: 4116.0, mobility: 0.928"""	-0.486684	0.184713	0.886883	SNSMVTTAVIS	generic|tr_Q8VCB7_Q8VCB7_MOUSE__chr13_-1_107728564_107728638_ENSMUST00000224719__II_3478004_REVERSED	|generic|sp_Q80TB7_ZSWM6_MOUSE__chr13_-1_107728564_107728638_ENSMUST00000224719__II_3478004_REVERSED	|generic|sp_Q80TB7-2_ZSWM6_MOUSE__chr13_-1_107728564_107728638_ENSMUST00000224719_REVERSED|
"""index: 6232, intensity: 2809.0, mobility: 1.008"""	-0.486741	0.184914	0.886956	LNCGFQAEHSMLN	generic|IP_1129819_TX=10090_REVERSED|
"""index: 16361, intensity: 9446.0, mobility: 0.958"""	-0.487229	0.185232	0.887581	YDFVLVKQH	generic|IP_2412032_TX=10090_REVERSED|
"""index: 8336, intensity: 2603.0, mobility: 1.162"""	-0.487506	0.185315	0.887934	HCRKFFFFFFCQYI	generic|IP_873818_TX=10090_REVERSED|
"""index: 16087, intensity: 3784.0, mobility: 1.175"""	-0.487875	0.185633	0.888404	LTPRQLISNVWSTPLT	generic|IP_1103852_TX=10090_REVERSED|
"""index: 6713, intensity: 3219.0, mobility: 1.126"""	-0.487925	0.18595	0.888467	EEMSILSRTKIFHQFSVAEVYEQLGTTVARHFQHMDEGSLEQA	generic|tr_Q3TXK6_Q3TXK6_MOUSE_REVERSED	|generic|tr_A0A1D5RLR0_A0A1D5RLR0_MOUSE_REVERSED	|generic|sp_Q9QZE7_TSNAX_MOUSE_REVERSED|
"""index: 13247, intensity: 3621.0, mobility: 0.803"""	-0.487934	0.186091	0.888479	GAEKRQGH	generic|tr_Q6R5C9_Q6R5C9_MOUSE_REVERSED|
"""index: 12912, intensity: 3315.0, mobility: 0.861"""	-0.488389	0.186408	0.889057	EAPRVGRHNDEERRRL	generic|chr7_1_62349049_62349219_ENSMUST00000038775__IP_888231_TX=10090_REVERSED|
"""index: 7939, intensity: 96335.0, mobility: 1.085"""	-0.488642	0.186726	0.889378	FFVKMKSKYEEDQFYRIMDPFWVTLGYYSLAMTFWVVALI	generic|sp_Q8BG39_SV2B_MOUSE__chr7_-1_75206082_75206303_ENSMUST00000206236__II_890711_REVERSED|
"""index: 15080, intensity: 5782.0, mobility: 1.033"""	-0.488874	0.187044	0.889673	WLRGGAGLGKMLESYFSSLGGIS	generic|sp_Q9JI39_ABCBA_MOUSE_REVERSED|
"""index: 12255, intensity: 2901.0, mobility: 0.963"""	-0.489707	0.187164	0.890726	NENRRRRADGQMIIHPVDLS	generic|tr_S4R2Q2_S4R2Q2_MOUSE__chr10_1_90969831_90969914_ENSMUST00000182356_REVERSED	|generic|tr_S4R235_S4R235_MOUSE_REVERSED	|generic|tr_A0A0R4J2A2_A0A0R4J2A2_MOUSE_REVERSED	|generic|tr_Q8BZM2_Q8BZM2_MOUSE__chr10_1_90969831_90969914_ENSMUST00000182356_REVERSED	|generic|tr_S4R2I2_S4R2I2_MOUSE__chr10_1_90969831_90969914_ENSMUST00000182356_REVERSED	|generic|tr_E9QPP6_E9QPP6_MOUSE_REVERSED	|generic|sp_Q8BIZ1_ANS1B_MOUSE__chr10_1_89873690_89873809_ENSMUST00000182907_REVERSED	|generic|sp_Q8BIZ1-3_ANS1B_MOUSE_REVERSED	|generic|tr_S4R2H2_S4R2H2_MOUSE__chr10_1_90969831_90969914_ENSMUST00000182356_REVERSED	|generic|tr_S4R286_S4R286_MOUSE__chr10_1_89873690_89873809_ENSMUST00000182907_REVERSED	|generic|tr_S4R1Q0_S4R1Q0_MOUSE__chr10_1_90969831_90969914_ENSMUST00000182356_REVERSED|
"""index: 16983, intensity: 3931.0, mobility: 1.017"""	-0.489881	0.187164	0.890946	QCRRVLRKLVWVPEACNQPFMCVSGRAWAL	generic|IP_875155_TX=10090_REVERSED|
"""index: 13613, intensity: 3145.0, mobility: 1.031"""	-0.490141	0.187164	0.891274	GTMRGWPVVEAEAVLEKNLW	generic|IP_3457446_TX=10090_REVERSED|
"""index: 7068, intensity: 3389.0, mobility: 1.193"""	-0.492581	0.18748	0.894329	LRQYDQSYLLTQMELLV	generic|sp_A2RSQ0_DEN5B_MOUSE__chr6_-1_149016978_149017049_ENSMUST00000129539_REVERSED|
"""index: 18481, intensity: 3336.0, mobility: 0.967"""	-0.492881	0.187796	0.894703	FKFETPDITLV	generic|tr_F8WHL2_F8WHL2_MOUSE__chr1_1_172091179_172091244_ENSMUST00000124289__II_1026167_REVERSED	|generic|tr_Q8BTF0_Q8BTF0_MOUSE__chr1_1_172091179_172091244_ENSMUST00000124289__II_1026167_REVERSED	|generic|sp_Q8CIE6_COPA_MOUSE__chr1_1_172091179_172091244_ENSMUST00000124289__II_1026167_REVERSED	|generic|tr_Q63ZW9_Q63ZW9_MOUSE__chr1_1_172091179_172091244_ENSMUST00000124289__II_1026167_REVERSED|
"""index: 10730, intensity: 5726.0, mobility: 1.037"""	-0.492889	0.188113	0.894712	KMYLVGHDWRGVMEWLRHR	generic|tr_Q61984_Q61984_MOUSE__IP_1124203_REVERSED	|generic|tr_A2A6S2_A2A6S2_MOUSE_REVERSED|
"""index: 13139, intensity: 2609.0, mobility: 1.045"""	-0.492922	0.188191	0.894753	KDAYHTLFHVMKTDMMGETVEGMESL	generic|sp_Q9D024-2_CCD47_MOUSE__II_1127742_REVERSED	|generic|tr_F7C265_F7C265_MOUSE__II_1127742_REVERSED	|generic|sp_Q9D024_CCD47_MOUSE_REVERSED|
"""index: 14074, intensity: 5322.0, mobility: 0.836"""	-0.493904	0.188506	0.895971	TQARGKRP	generic|tr_Q69ZB9_Q69ZB9_MOUSE__chr1_-1_36552715_36552870_ENSMUST00000191785_REVERSED|
"""index: 7366, intensity: 6666.0, mobility: 1.118"""	-0.493957	0.188721	0.896037	THWSEACWQFVDGHYGPKGWHFFSPLFVLTSYLWILFICLR	generic|sp_Q8BX79_GPR21_MOUSE_REVERSED|
"""index: 4585, intensity: 5023.0, mobility: 0.985"""	-0.494051	0.188721	0.896154	LGVIRPYGSFFMELKSTDSGEQGVIEYTL	generic|tr_E9PUL2_E9PUL2_MOUSE_REVERSED	|generic|sp_Q8CDN9_LRRC9_MOUSE_REVERSED	|generic|sp_Q8CDN9-2_LRRC9_MOUSE_REVERSED	|generic|tr_A0A1Y7VLD2_A0A1Y7VLD2_MOUSE_REVERSED|
"""index: 17272, intensity: 3084.0, mobility: 0.997"""	-0.495364	0.189036	0.897771	EHLPQLKFKR	generic|tr_F7BQM5_F7BQM5_MOUSE__chr2_-1_35752233_35752484_ENSMUST00000161970__II_1010451_REVERSED	|generic|sp_A4Q9F4-2_TTL11_MOUSE__chr2_-1_35944855_35944941_ENSMUST00000140201__II_1010454_REVERSED	|generic|sp_A4Q9F4-3_TTL11_MOUSE__chr2_-1_35944855_35944941_ENSMUST00000140201__II_1010454_REVERSED	|generic|sp_A4Q9F4_TTL11_MOUSE__chr2_-1_35944855_35944941_ENSMUST00000140201_REVERSED|
"""index: 9945, intensity: 2674.0, mobility: 0.990"""	-0.495613	0.189172	0.898077	ERQVSGPFNGQFF	generic|sp_O35600_ABCA4_MOUSE__II_976650_REVERSED	|generic|tr_A0A0G2JGG8_A0A0G2JGG8_MOUSE__II_976650_REVERSED	|generic|II_976646_TX=10090_REVERSED	|generic|tr_Q80VS6_Q80VS6_MOUSE_REVERSED|
"""index: 9571, intensity: 3492.0, mobility: 1.087"""	-0.496805	0.189189	0.899536	HWIHSMTAVERMRRDRLERVRSFMTWPCRKLGSTHSFLI	generic|IP_906665_TX=10090_REVERSED|
"""index: 6870, intensity: 9433.0, mobility: 0.903"""	-0.497595	0.189444	0.900498	EFNKSEAKQELQIGCVS	generic|sp_Q80U59_K0232_MOUSE__II_941174_REVERSED	|generic|tr_E9QPJ5_E9QPJ5_MOUSE__II_941174_REVERSED|
"""index: 13174, intensity: 2667.0, mobility: 1.156"""	-0.497847	0.189698	0.900804	TGFWAWSLPAPNKQGEFL	generic|tr_A0A0G2JET8_A0A0G2JET8_MOUSE__II_984164_REVERSED	|generic|sp_Q8BQM9_MD12L_MOUSE_REVERSED	|generic|sp_Q8BQM9-2_MD12L_MOUSE_REVERSED|
"""index: 22168, intensity: 5332.0, mobility: 1.028"""	-0.498385	0.190013	0.901455	KNKRGGQAPDRR	generic|tr_A2A6V5_A2A6V5_MOUSE_REVERSED|
"""index: 6967, intensity: 6664.0, mobility: 1.132"""	-0.498521	0.190327	0.901621	MDSKERFGEILLEEQVKLKHELMKEQERLLMEKESEMKEQL	generic|sp_Q61107_GBP4_MOUSE_REVERSED|
"""index: 6342, intensity: 3540.0, mobility: 0.969"""	-0.499019	0.190641	0.902222	PMTVALAWHAWAPFWDMYQVLATPI	generic|IP_1050694_TX=10090_REVERSED|
"""index: 6324, intensity: 3986.0, mobility: 1.039"""	-0.499353	0.190955	0.902625	KEERFHSHHMKRSSPLYRLWYSSKSHLYSPKHKFRWYGC	generic|IP_3492862_TX=10090_REVERSED|
"""index: 5168, intensity: 2945.0, mobility: 1.181"""	-0.499394	0.191269	0.902674	RHMQLSHMSGTYHIIHS	generic|IP_3489147_TX=10090_REVERSED|
"""index: 20601, intensity: 3730.0, mobility: 0.882"""	-0.49944	0.191583	0.90273	TFYGMRRSLD	generic|tr_O88965_O88965_MOUSE__II_938967_REVERSED	|generic|tr_A0A0G2JDP9_A0A0G2JDP9_MOUSE__chr5_-1_70842112_70842180_ENSMUST00000197068__II_938967_REVERSED	|generic|tr_Q8CCT6_Q8CCT6_MOUSE__chr5_-1_70842112_70842180_ENSMUST00000197068_REVERSED	|generic|tr_Q3UVW2_Q3UVW2_MOUSE__chr11_-1_41912316_41912495_ENSMUST00000146198_REVERSED	|generic|sp_Q9R0Y8_GBRG1_MOUSE__chr5_-1_70842112_70842180_ENSMUST00000197068_REVERSED	|generic|tr_Q8C7N0_Q8C7N0_MOUSE__chr11_-1_41916254_41916475_ENSMUST00000146198_REVERSED	|generic|tr_Q8C8H5_Q8C8H5_MOUSE__chr11_-1_41912316_41912495_ENSMUST00000146198_REVERSED	|generic|sp_P22723_GBRG2_MOUSE__chr11_-1_41912316_41912495_ENSMUST00000146198_REVERSED	|generic|sp_P22723-2_GBRG2_MOUSE__chr11_-1_41912316_41912495_ENSMUST00000146198_REVERSED|
"""index: 11907, intensity: 3248.0, mobility: 1.149"""	-0.499551	0.191897	0.902863	GPPQLLLMPGYAHCAAGGLTETCSQLEGRLGFPMAPE	generic|IP_843137_TX=10090_REVERSED|
"""index: 1217, intensity: 2723.0, mobility: 0.924"""	-0.499563	0.19203	0.902877	MATLNGHSGESLL	generic|sp_Q8C4P0-2_K1958_MOUSE_REVERSED	|generic|tr_Q0P6E2_Q0P6E2_MOUSE_REVERSED|
"""index: 12428, intensity: 2761.0, mobility: 0.906"""	-0.499774	0.192223	0.903131	VMHPRATRSCLLGCMSTGLCGLSTKGRLC	generic|IP_1012057_TX=10090_REVERSED|
"""index: 12047, intensity: 3621.0, mobility: 0.965"""	-0.500025	0.192537	0.903433	SLFGEPNKERIMVTLDFPQEQ	generic|sp_Q91WD0_GP108_MOUSE__chr17_-1_57238026_57238163_ENSMUST00000232778__II_3462578_REVERSED	|generic|sp_Q91WD0-2_GP108_MOUSE__chr17_-1_57238026_57238163_ENSMUST00000232778__II_3462578_REVERSED|
"""index: 18170, intensity: 6324.0, mobility: 1.040"""	-0.500341	0.19279	0.903813	TIHRRVHIRR	generic|sp_Q8BGV7_BACD1_MOUSE_REVERSED|
"""index: 15073, intensity: 2593.0, mobility: 1.071"""	-0.500456	0.192982	0.90395	LKYMMKTLLLCLQ	generic|chr14_1_27446434_27446508_ENSMUST00000022450_REVERSED|
"""index: 10018, intensity: 4603.0, mobility: 0.952"""	-0.501127	0.193175	0.904752	QRETEEEEEDEVRPSKALDQVLKEEFFHA	generic|tr_A0A140LJK7_A0A140LJK7_MOUSE__chr2_-1_112902574_112902609_ENSMUST00000146187_REVERSED	|generic|tr_E9PW34_E9PW34_MOUSE__chr2_-1_112902574_112902609_ENSMUST00000146187_REVERSED	|generic|sp_A2AGL3_RYR3_MOUSE__chr2_-1_112902574_112902609_ENSMUST00000146187_REVERSED	|generic|sp_A2AGL3-2_RYR3_MOUSE__chr2_-1_112902574_112902609_ENSMUST00000146187_REVERSED|
"""index: 9842, intensity: 2673.0, mobility: 0.836"""	-0.50164	0.193246	0.905365	YPPSVVHAQ	generic|IP_3460773_TX=10090_REVERSED|
"""index: 17879, intensity: 8345.0, mobility: 0.990"""	-0.502729	0.193317	0.906658	THPREQRKR	generic|IP_1153073_TX=10090_REVERSED|
"""index: 8575, intensity: 9540.0, mobility: 1.061"""	-0.503482	0.193569	0.907549	PTRMGLDAGVPMMGPPPLPGIMPI	generic|IP_3466492_TX=10090_REVERSED|
"""index: 4477, intensity: 4514.0, mobility: 1.040"""	-0.503614	0.193881	0.907704	HMPTLHSQTMRQATEVQRKR	generic|chr11_1_121288023_121290780_ENSMUST00000106113_REVERSED|
"""index: 3147, intensity: 272687.0, mobility: 0.911"""	-0.503673	0.193951	0.907774	STSTALTRRAF	generic|tr_A0A140T8V9_A0A140T8V9_MOUSE_REVERSED	|generic|sp_Q8VDC1_FYCO1_MOUSE_REVERSED|
"""index: 14122, intensity: 8414.0, mobility: 0.880"""	-0.50425	0.194141	0.908453	HTMNTLVR	generic|sp_A2AF47_DOC11_MOUSE__II_836707_REVERSED	|generic|tr_A2AF67_A2AF67_MOUSE__II_836707_REVERSED	|generic|tr_A0A2X0U2I4_A0A2X0U2I4_MOUSE__II_836707_REVERSED|
"""index: 8946, intensity: 6221.0, mobility: 1.126"""	-0.504546	0.194271	0.9088	HAESPAPRQ	generic|IP_859498_TX=10090_REVERSED|
"""index: 26678, intensity: 7925.0, mobility: 1.092"""	-0.505049	0.194583	0.90939	NNLSLTVRKLAEPSGSFPLIPHPLKWVPKESTPNPMDFPSASA	generic|tr_B2RSV7_B2RSV7_MOUSE_REVERSED	|generic|sp_Q69ZL1_FGD6_MOUSE_REVERSED|
"""index: 2955, intensity: 2775.0, mobility: 0.976"""	-0.505133	0.194894	0.909489	RMMPPGPMMPMH	generic|IP_1078808_TX=10090_REVERSED	|generic|IP_1044621_TX=10090_REVERSED	|generic|II_1068314_TX=10090_REVERSED	|generic|IP_869909_TX=10090_REVERSED	|generic|tr_A0A3B2W450_A0A3B2W450_MOUSE_REVERSED	|generic|tr_A0A3B2WCR6_A0A3B2WCR6_MOUSE_REVERSED	|generic|tr_Q569X3_Q569X3_MOUSE_REVERSED|
"""index: 11479, intensity: 3325.0, mobility: 0.817"""	-0.505135	0.195023	0.909491	PIPKHGPE	generic|IP_1129663_TX=10090_REVERSED	|generic|IP_1129661_TX=10090_REVERSED|
"""index: 6416, intensity: 3209.0, mobility: 0.979"""	-0.505804	0.195213	0.910272	QITESTTSARLKTMLIRVINFLFVFNILLVLMVPGQY	generic|tr_A0A1D5RLK7_A0A1D5RLK7_MOUSE_REVERSED	|generic|tr_C0K3M3_C0K3M3_MOUSE_REVERSED	|generic|sp_Q60748_CRFR2_MOUSE_REVERSED	|generic|sp_Q60748-2_CRFR2_MOUSE_REVERSED	|generic|tr_E9QNK5_E9QNK5_MOUSE_REVERSED	|generic|tr_Q3UQP0_Q3UQP0_MOUSE_REVERSED	|generic|tr_E9PXI8_E9PXI8_MOUSE_REVERSED|
"""index: 2474, intensity: 2743.0, mobility: 0.785"""	-0.505913	0.195463	0.910399	APGGLSQCK	generic|sp_E9PYL2_PRR12_MOUSE__chr7_-1_45028478_45028621_ENSMUST00000210410_REVERSED|
"""index: 18828, intensity: 3212.0, mobility: 0.991"""	-0.506095	0.195774	0.910611	RAAHFALMVLCVLVLVAMLMTLSSQNLRFFYRQY	generic|sp_P84309_ADCY5_MOUSE__chr16_1_35270839_35271000_ENSMUST00000232470_REVERSED	|generic|sp_P84309-2_ADCY5_MOUSE__chr16_1_35270839_35271000_ENSMUST00000232470_REVERSED|
"""index: 18705, intensity: 6452.0, mobility: 1.087"""	-0.506116	0.196085	0.910635	VWSDIYMREPGFKVTETPFDREEVARL	generic|tr_E9PVS0_E9PVS0_MOUSE__chr12_-1_40217154_40217192_ENSMUST00000171530__II_1117067_REVERSED	|generic|sp_P19182_IFRD1_MOUSE__chr12_-1_40217154_40217192_ENSMUST00000171530__II_1117067_REVERSED|
"""index: 12120, intensity: 3428.0, mobility: 0.991"""	-0.506237	0.196395	0.910776	NKFVQQRTRH	generic|tr_B9EIE8_B9EIE8_MOUSE__chr11_-1_54841132_54841200_ENSMUST00000148070__II_1136569_REVERSED	|generic|sp_Q9DA03_LYRM7_MOUSE__chr11_-1_54841132_54841200_ENSMUST00000148070__II_1136569_REVERSED	|generic|tr_D6RD13_D6RD13_MOUSE__II_1136558_REVERSED|
"""index: 13538, intensity: 8883.0, mobility: 1.019"""	-0.506294	0.196706	0.910843	NMGIMFAGKHFH	generic|IP_1000029_TX=10090_REVERSED|
"""index: 11888, intensity: 3846.0, mobility: 1.013"""	-0.506304	0.196956	0.910854	EQVQALAALLLHW	generic|sp_Q8BM55_TM214_MOUSE__chr5_1_30875807_30875890_ENSMUST00000202951__II_944524_REVERSED	|generic|tr_D3Z6S1_D3Z6S1_MOUSE__chr5_1_30875807_30875890_ENSMUST00000202951__II_944524_REVERSED	|generic|sp_Q8BM55-2_TM214_MOUSE__chr5_1_30875807_30875890_ENSMUST00000202951_REVERSED	|generic|sp_Q8BM55-3_TM214_MOUSE__chr5_1_30875807_30875890_ENSMUST00000202951_REVERSED|
"""index: 11310, intensity: 4777.0, mobility: 1.148"""	-0.506734	0.197205	0.911353	FRRTVVNNMNGNECLKLETLYVEVKCHK	generic|tr_Q3TPH3_Q3TPH3_MOUSE__chr10_-1_123163589_123163654_ENSMUST00000219992__II_3469447_REVERSED	|generic|sp_Q8R5H1-3_UBP15_MOUSE__chr10_-1_123163589_123163654_ENSMUST00000219992__II_3469447_REVERSED	|generic|tr_Q3TQV7_Q3TQV7_MOUSE__chr10_-1_123196823_123196891_ENSMUST00000219992__II_3469447_REVERSED	|generic|sp_Q8R5H1_UBP15_MOUSE__chr10_-1_123163589_123163654_ENSMUST00000219992__II_3469431_REVERSED	|generic|sp_Q8R5H1-2_UBP15_MOUSE__chr10_-1_123163589_123163654_ENSMUST00000219992__II_3469431_REVERSED	|generic|sp_Q8R5H1-5_UBP15_MOUSE__chr10_-1_123163589_123163654_ENSMUST00000219992__II_3469431_REVERSED	|generic|sp_Q8R5H1-4_UBP15_MOUSE__chr10_-1_123196823_123196891_ENSMUST00000219992_REVERSED|
"""index: 21171, intensity: 4047.0, mobility: 1.157"""	-0.506808	0.197393	0.91144	WTHIKQPWTRQRFS	generic|IP_1092699_TX=10090_REVERSED|
"""index: 10571, intensity: 4787.0, mobility: 0.937"""	-0.50732	0.197703	0.912033	TEGTESDAMDLLEAPGHDLIYKVI	generic|tr_D3Z519_D3Z519_MOUSE__chr6_-1_36862348_36862377_ENSMUST00000150300__II_917873_REVERSED	|generic|tr_D3YWQ0_D3YWQ0_MOUSE__chr6_-1_36862348_36862377_ENSMUST00000150300__II_917873_REVERSED	|generic|tr_D3Z2W1_D3Z2W1_MOUSE__chr6_-1_36862348_36862377_ENSMUST00000150300__II_917873_REVERSED|
"""index: 19914, intensity: 2990.0, mobility: 1.176"""	-0.507333	0.197768	0.912047	FFCAPVKPDAVPKWCCKRQWRCADETVVQGPA	generic|tr_A0A571BDS5_A0A571BDS5_MOUSE__IP_3497376_REVERSED	|generic|IP_903023_TX=10090_REVERSED	|generic|IP_3497370_TX=10090_REVERSED|
"""index: 13255, intensity: 3463.0, mobility: 0.942"""	-0.507992	0.198078	0.912809	AKIPTFVPSGLCDFFPPLHA	generic|tr_D3Z1H8_D3Z1H8_MOUSE_REVERSED	|generic|tr_D3Z1H9_D3Z1H9_MOUSE_REVERSED	|generic|tr_Q3U011_Q3U011_MOUSE_REVERSED	|generic|sp_Q9JL62_GLTP_MOUSE_REVERSED	|generic|tr_Q7TMS6_Q7TMS6_MOUSE_REVERSED|
"""index: 13754, intensity: 21641.0, mobility: 1.001"""	-0.50813	0.198388	0.912968	GPDYMWLLLSTSSIIIEVWYMVVFFVMLLL	generic|tr_H3BLP0_H3BLP0_MOUSE_REVERSED	|generic|tr_Q9EQ35_Q9EQ35_MOUSE_REVERSED|
"""index: 13317, intensity: 6695.0, mobility: 0.869"""	-0.508183	0.198698	0.913029	HRNARKQP	generic|sp_Q80TY5_VP13B_MOUSE__chr15_1_35834274_35834384_ENSMUST00000227567_REVERSED|
"""index: 20649, intensity: 8912.0, mobility: 1.028"""	-0.508349	0.199008	0.91322	QRKMMVRLGRL	generic|chrX_-1_162872546_162882709_ENSMUST00000033723__IP_829001_TX=10090_REVERSED	|generic|chrX_-1_162878327_162878398_ENSMUST00000033723_REVERSED|
"""index: 13950, intensity: 5520.0, mobility: 1.119"""	-0.508388	0.199318	0.913264	YNKFNYQIRNDLYQYPVTKHPMKKETYFTHLPFFAGVVVDGEHH	generic|tr_L7N279_L7N279_MOUSE_REVERSED|
"""index: 12582, intensity: 2670.0, mobility: 1.059"""	-0.508541	0.199444	0.913441	TMKVDIPPLQHYE	generic|tr_A0A1S6GWK0_A0A1S6GWK0_MOUSE__chr9_-1_36763333_36763374_ENSMUST00000128270__II_854677_REVERSED|
"""index: 19180, intensity: 6427.0, mobility: 0.873"""	-0.508859	0.199444	0.913805	LTYTDINMHTYMYIYMYIYVLYDMCT	generic|IP_907620_TX=10090_REVERSED|
"""index: 17105, intensity: 11289.0, mobility: 0.936"""	-0.509038	0.199444	0.914011	LQIMLFTAKL	generic|IP_969687_TX=10090_REVERSED|
"""index: 10220, intensity: 4037.0, mobility: 1.075"""	-0.510297	0.199569	0.915449	YHSISLGDFKVWR	generic|sp_Q8BZ05_ARAP2_MOUSE__chr5_-1_62604270_62604551_ENSMUST00000160620_REVERSED|
"""index: 11144, intensity: 3375.0, mobility: 1.085"""	-0.510557	0.199569	0.915746	AAPVNVLASNPVPLGEMMAEALILKEHLQKNRTKF	generic|tr_Q0VGR5_Q0VGR5_MOUSE_REVERSED	|generic|sp_Q8K389_CK5P2_MOUSE_REVERSED|
"""index: 3234, intensity: 3053.0, mobility: 0.862"""	-0.511947	0.199692	0.91732	IFTTTTIHT	generic|sp_Q61625_GRID2_MOUSE_REVERSED	|generic|tr_Q8CCJ1_Q8CCJ1_MOUSE_REVERSED|
"""index: 16157, intensity: 4042.0, mobility: 1.094"""	-0.512544	0.2	0.917993	QPSVSRRFPYIDRVYTKNYHILNWRKDMLFYHTSQSEPINFFEL	generic|tr_A0A1D5RLV3_A0A1D5RLV3_MOUSE__chr1_1_66468450_66468542_ENSMUST00000114008_REVERSED	|generic|sp_Q8BLN6_UNC80_MOUSE__chr1_1_66468450_66468542_ENSMUST00000114008_REVERSED	|generic|tr_B8XCJ6_B8XCJ6_MOUSE__chr1_1_66468450_66468542_ENSMUST00000114008_REVERSED|
"""index: 15321, intensity: 2802.0, mobility: 1.016"""	-0.512572	0.2	0.918025	VYDLIFVHDKTPL	generic|tr_D6RFP4_D6RFP4_MOUSE_REVERSED	|generic|sp_Q9D417_FBX24_MOUSE_REVERSED	|generic|tr_D3YZY9_D3YZY9_MOUSE_REVERSED|
"""index: 8397, intensity: 3764.0, mobility: 0.847"""	-0.513508	0.200307	0.919075	IFYLQQKCVENSL	generic|chr17_-1_65984346_65984396_ENSMUST00000038116_REVERSED|
"""index: 16554, intensity: 4914.0, mobility: 0.963"""	-0.513603	0.200614	0.919181	VHSIKEFLLM	generic|chr1_-1_163261863_163261925_ENSMUST00000075805_REVERSED|
"""index: 19133, intensity: 5669.0, mobility: 0.989"""	-0.513769	0.20086	0.919367	TRHPRKAAGRA	generic|chr5_1_98185993_98186214_ENSMUST00000210477_REVERSED|
"""index: 10404, intensity: 5272.0, mobility: 1.043"""	-0.513822	0.201042	0.919426	DIHVLGHAEQFMDAPVHSLNNYSLDLHALRKAHLFLGPPLEMLS	generic|tr_B9EIX5_B9EIX5_MOUSE_REVERSED|
"""index: 13262, intensity: 2725.0, mobility: 1.039"""	-0.514166	0.201042	0.91981	VQRDLNTFRECHFHPRWLL	generic|IP_1105164_TX=10090_REVERSED|
"""index: 13925, intensity: 4105.0, mobility: 1.066"""	-0.515599	0.201225	0.921402	IELTSDQGVIQEWKDLMVRVSDAMIETYP	generic|sp_Q91WL5_CP4CA_MOUSE_REVERSED	|generic|tr_B0G0Y1_B0G0Y1_MOUSE_REVERSED|
"""index: 3436, intensity: 4031.0, mobility: 0.884"""	-0.515903	0.201408	0.921738	SGDAHMGAAPNQGLTGQSCVNAR	generic|IP_993448_TX=10090_REVERSED|
"""index: 6236, intensity: 3660.0, mobility: 0.968"""	-0.516427	0.201714	0.922316	PEPEPEPEQLPEPEPEPEPEPKQEP	generic|tr_C4IXT3_C4IXT3_MOUSE__chr11_-1_61157167_61157217_ENSMUST00000173525_REVERSED|
"""index: 3221, intensity: 3696.0, mobility: 1.116"""	-0.516507	0.20202	0.922404	STTAKKKC	generic|sp_A2ARZ3_FSIP2_MOUSE__II_1006030_REVERSED|
"""index: 11653, intensity: 4402.0, mobility: 0.927"""	-0.516518	0.202326	0.922417	KQNPKWPKVFIFFYD	generic|IP_3470659_TX=10090_REVERSED|
"""index: 18540, intensity: 2997.0, mobility: 0.746"""	-0.516598	0.202632	0.922505	STSGYCGPMCSF	generic|tr_Q9D6L6_Q9D6L6_MOUSE_REVERSED|
"""index: 16919, intensity: 3031.0, mobility: 1.051"""	-0.516767	0.202876	0.922691	REPYFLAMNWVMVGAWDHG	generic|tr_Q3UQ71_Q3UQ71_MOUSE_REVERSED	|generic|sp_P34914_HYES_MOUSE_REVERSED	|generic|sp_P34914-2_HYES_MOUSE_REVERSED	|generic|tr_A8JYK8_A8JYK8_MOUSE_REVERSED|
"""index: 5166, intensity: 4196.0, mobility: 0.862"""	-0.516904	0.203182	0.922842	SFNSISYPPEPGSHNECLA	generic|sp_Q8VIM6_STRC_MOUSE__II_1001187_REVERSED	|generic|II_1001186_TX=10090_REVERSED	|generic|tr_Q3UMD0_Q3UMD0_MOUSE_REVERSED|
"""index: 6794, intensity: 9673.0, mobility: 0.917"""	-0.517004	0.203426	0.922951	EKQINVFARNMRNVKEHNM	generic|tr_A0A087WNR7_A0A087WNR7_MOUSE_REVERSED	|generic|sp_Q0VG62_RBIS_MOUSE_REVERSED	|generic|sp_Q0VG62-1_RBIS_MOUSE_REVERSED|
"""index: 11298, intensity: 15571.0, mobility: 0.990"""	-0.517392	0.203732	0.923376	IGVDHVIDQTFPYAPSIGMIMTAIEHIFPDRTL	generic|tr_Q8R0B3_Q8R0B3_MOUSE_REVERSED	|generic|sp_Q3UZB0_ARMX5_MOUSE_REVERSED|
"""index: 20885, intensity: 3421.0, mobility: 1.127"""	-0.517408	0.204038	0.923394	EQSSLHWRFKLFQAWLLYWTFKMMFKGAVTS	generic|tr_Q8BSY4_Q8BSY4_MOUSE__II_3463948_REVERSED|
"""index: 26212, intensity: 4466.0, mobility: 1.018"""	-0.5175	0.204344	0.923495	LWSYIMSPKW	generic|chr3_-1_116744784_116746443_ENSMUST00000162792__IP_977000_TX=10090_REVERSED	|generic|IP_976992_TX=10090_REVERSED|
"""index: 18022, intensity: 6002.0, mobility: 0.973"""	-0.517507	0.204587	0.923503	HVSLPYTIIFA	generic|sp_Q9EQY0_ERN1_MOUSE__II_1125128_REVERSED|
"""index: 5446, intensity: 4493.0, mobility: 0.957"""	-0.517621	0.204705	0.923627	QQLIRARSALMTSHEEIG	generic|tr_A0A571BFB5_A0A571BFB5_MOUSE__II_909664_REVERSED	|generic|sp_Q8C3L1_SSUH2_MOUSE_REVERSED|
"""index: 24568, intensity: 3742.0, mobility: 0.938"""	-0.517952	0.205011	0.923989	CFAYLFSLLF	generic|IP_881951_TX=10090_REVERSED|
"""index: 9617, intensity: 6074.0, mobility: 0.978"""	-0.518257	0.205316	0.924322	PSQLSPLALSPPTQPCPITLPSPSTQLP	generic|tr_Q6NVE5_Q6NVE5_MOUSE_REVERSED	|generic|tr_E9PV26_E9PV26_MOUSE_REVERSED|
"""index: 5705, intensity: 2895.0, mobility: 0.907"""	-0.5183	0.205622	0.924369	TIPAQPRSWR	generic|tr_A0A087WR50_A0A087WR50_MOUSE__chr1_-1_71637244_71637333_ENSMUST00000186613__II_1037262_REVERSED	|generic|tr_A0A087WSN6_A0A087WSN6_MOUSE__chr1_-1_71637244_71637333_ENSMUST00000186613__II_1037262_REVERSED	|generic|sp_P11276_FINC_MOUSE__chr1_-1_71637244_71637333_ENSMUST00000186613__II_1037262_REVERSED	|generic|tr_Q3TCF1_Q3TCF1_MOUSE__chr1_-1_71637244_71637333_ENSMUST00000186613__II_1037262_REVERSED	|generic|tr_B9EHT6_B9EHT6_MOUSE__chr1_-1_71637244_71637333_ENSMUST00000186613__II_1037262_REVERSED	|generic|tr_Q3UHL6_Q3UHL6_MOUSE__chr1_-1_71637244_71637333_ENSMUST00000186613__II_1037262_REVERSED	|generic|tr_Q3UGY5_Q3UGY5_MOUSE__chr1_-1_71637244_71637333_ENSMUST00000186613_REVERSED	|generic|tr_Q3TCL7_Q3TCL7_MOUSE__chr1_-1_71637244_71637333_ENSMUST00000186613_REVERSED	|generic|tr_B7ZNJ1_B7ZNJ1_MOUSE__chr1_-1_71637244_71637333_ENSMUST00000186613_REVERSED	|generic|tr_Q3UH17_Q3UH17_MOUSE__chr1_-1_71637244_71637333_ENSMUST00000186613_REVERSED	|generic|tr_Q3TBB4_Q3TBB4_MOUSE__chr1_-1_71637244_71637333_ENSMUST00000186613_REVERSED	|generic|tr_A0A087WS56_A0A087WS56_MOUSE__chr1_-1_71637244_71637333_ENSMUST00000186613_REVERSED	|generic|tr_Q3UHR1_Q3UHR1_MOUSE__chr1_-1_71637244_71637333_ENSMUST00000186613_REVERSED|
"""index: 8049, intensity: 4809.0, mobility: 1.104"""	-0.518471	0.205793	0.924555	RISLINSSYSYNCIETGKKFHYVNMQRPKTHSVVVVLSSSF	generic|tr_B1AT64_B1AT64_MOUSE_REVERSED	|generic|sp_Q8R3E3_WIPI1_MOUSE_REVERSED	|generic|sp_Q8R3E3-2_WIPI1_MOUSE_REVERSED	|generic|sp_Q8R3E3-3_WIPI1_MOUSE_REVERSED|
"""index: 4223, intensity: 8475.0, mobility: 0.809"""	-0.518799	0.205793	0.924912	FASTLSQTLFVNGKL	generic|tr_Q91WJ2_Q91WJ2_MOUSE_REVERSED	|generic|tr_E9Q6M5_E9Q6M5_MOUSE_REVERSED	|generic|tr_Q8VDE6_Q8VDE6_MOUSE_REVERSED|
"""index: 6191, intensity: 3419.0, mobility: 1.067"""	-0.519695	0.206035	0.925883	STSYLEASRGSFGTRAPATGGVGAEQDKTPVEQTPVEPLRPPQPTEK	generic|sp_Q80U49-2_C170B_MOUSE__chr12_1_112740980_112741015_ENSMUST00000222532_REVERSED|
"""index: 10926, intensity: 3211.0, mobility: 1.102"""	-0.520448	0.20634	0.926696	GTMSITEPKLQPMKELFLHKYTEMGMAHQDKSR	generic|tr_F6WJB7_F6WJB7_MOUSE__II_1138529_REVERSED	|generic|sp_Q6ZQ93_UBP34_MOUSE__II_1138529_REVERSED	|generic|sp_Q6ZQ93-2_UBP34_MOUSE__II_1138529_REVERSED	|generic|sp_Q6ZQ93-3_UBP34_MOUSE__II_1138529_REVERSED	|generic|sp_Q6ZQ93-4_UBP34_MOUSE__II_1138529_REVERSED|
"""index: 13266, intensity: 3979.0, mobility: 1.051"""	-0.520461	0.206644	0.92671	GDAKAGLKFDLTSHR	generic|sp_P97355_SPSY_MOUSE__II_829431_REVERSED	|generic|tr_E9PZ58_E9PZ58_MOUSE_REVERSED|
"""index: 13944, intensity: 2625.0, mobility: 0.867"""	-0.520616	0.206886	0.926878	SSKWLAWT	generic|IP_1080464_TX=10090_REVERSED|
"""index: 13595, intensity: 3072.0, mobility: 1.071"""	-0.520864	0.207128	0.927143	KSWWYRIFDQIMWKPMRLCNKQNFRQLGTQSAQEELHLH	generic|IP_3465884_TX=10090_REVERSED|
"""index: 1654, intensity: 4017.0, mobility: 0.885"""	-0.521144	0.207432	0.927445	QCVHINMENKSTARKLPSEDKFDYLISLM	generic|IP_1074902_TX=10090_REVERSED|
"""index: 14096, intensity: 3994.0, mobility: 1.035"""	-0.521178	0.207674	0.927481	RTEENFSTADRILEKNQTDDDLFSDSEAGGPLFNGYTPRYG	generic|sp_A2ARZ3_FSIP2_MOUSE__II_1006030_REVERSED	|generic|tr_Q8R4I8_Q8R4I8_MOUSE_REVERSED|
"""index: 20521, intensity: 8356.0, mobility: 1.003"""	-0.52127	0.207978	0.92758	PFDQELLYRI	generic|sp_Q9QXY6_EHD3_MOUSE__chr17_1_73805255_73805473_ENSMUST00000233212__II_3462905_REVERSED	|generic|II_1009071_TX=10090_REVERSED	|generic|tr_Q1MWP8_Q1MWP8_MOUSE_REVERSED	|generic|tr_Q3TWP9_Q3TWP9_MOUSE_REVERSED	|generic|tr_Q3TM70_Q3TM70_MOUSE_REVERSED	|generic|tr_Q3TQ74_Q3TQ74_MOUSE_REVERSED	|generic|tr_Q91VL7_Q91VL7_MOUSE_REVERSED	|generic|tr_Q1MWP9_Q1MWP9_MOUSE_REVERSED|
"""index: 12883, intensity: 3552.0, mobility: 1.154"""	-0.521352	0.208283	0.927667	LQELYQPKLNEHNSNYCLRVLQMRFDMIQNEMIDVRIKEEET	generic|tr_E9PV63_E9PV63_MOUSE__chr3_1_107898454_107898549_ENSMUST00000167523__II_980155_REVERSED	|generic|sp_P48774_GSTM5_MOUSE__chr3_1_107898454_107898549_ENSMUST00000167523__II_980155_REVERSED	|generic|tr_E9PVM7_E9PVM7_MOUSE_REVERSED|
"""index: 11038, intensity: 3477.0, mobility: 0.819"""	-0.521636	0.208333	0.927971	SGSTKQIMPNHAARKK	generic|tr_Q9D7A3_Q9D7A3_MOUSE_REVERSED	|generic|tr_Q14B01_Q14B01_MOUSE_REVERSED|
"""index: 17867, intensity: 2694.0, mobility: 1.005"""	-0.522285	0.208447	0.928664	ITIYMTVTINRELLSVIEKGKPEPIM	generic|sp_Q5DTZ6_RN150_MOUSE_REVERSED	|generic|sp_Q5DTZ6-2_RN150_MOUSE_REVERSED	|generic|sp_Q5DTZ6-3_RN150_MOUSE_REVERSED|
"""index: 26021, intensity: 3144.0, mobility: 1.255"""	-0.522977	0.208688	0.9294	KRRVPLKKLPRK	generic|IP_897814_TX=10090_REVERSED|
"""index: 6247, intensity: 27291.0, mobility: 1.043"""	-0.523671	0.208991	0.930135	RYCCTRLRWDTRSFSPKWKLFSKFKRKNNRSHIEHLEPT	generic|sp_Q9JJ26_MEFV_MOUSE_REVERSED|
"""index: 796, intensity: 3115.0, mobility: 0.757"""	-0.523898	0.209105	0.930375	TSSIHAAEPDRTN	generic|tr_Q8BJB5_Q8BJB5_MOUSE_REVERSED	|generic|sp_P15306_TRBM_MOUSE_REVERSED|
"""index: 11455, intensity: 4095.0, mobility: 0.986"""	-0.524375	0.209408	0.930878	YDQWYAIVSASNASAELSHR	generic|IP_838226_TX=10090_REVERSED|
"""index: 7418, intensity: 4964.0, mobility: 0.927"""	-0.524596	0.209584	0.93111	LPRCIAVYRDYSMAALLFFET	generic|tr_Q8VGC5_Q8VGC5_MOUSE_REVERSED	|generic|tr_F6VS78_F6VS78_MOUSE_REVERSED|
"""index: 10934, intensity: 2510.0, mobility: 1.131"""	-0.524776	0.209888	0.931299	QYDRLKERSAWDKEPADEPISLLEVPGQVQ	generic|tr_A2APY6_A2APY6_MOUSE__chr12_-1_73284743_73284772_ENSMUST00000116420__II_998659_REVERSED	|generic|tr_B2RXU2_B2RXU2_MOUSE__chr2_-1_140158476_140158592_ENSMUST00000137005__II_998659_REVERSED	|generic|II_998661_TX=10090_REVERSED|
"""index: 4743, intensity: 7734.0, mobility: 1.051"""	-0.525048	0.210191	0.931585	YPVCRFAVGLGDREPLPPVKEM	generic|IP_1098364_TX=10090_REVERSED|
"""index: 22247, intensity: 4264.0, mobility: 1.082"""	-0.52519	0.210431	0.931734	LEPQLSLSKSPGMQVSVTSRATTPLLSQPLATDGLRMTRMS	generic|IP_1069939_TX=10090_REVERSED|
"""index: 10611, intensity: 2639.0, mobility: 0.884"""	-0.525334	0.21067	0.931884	LSLTFTASHSLESILASLSLFPLI	generic|IP_1102812_TX=10090_REVERSED	|generic|tr_Q8C666_Q8C666_MOUSE_REVERSED|
"""index: 14908, intensity: 3473.0, mobility: 0.996"""	-0.52547	0.210909	0.932027	GKIEKGFQHKMRYILDQVDERPLYMPLQRSLRVA	generic|tr_Q8K119_Q8K119_MOUSE_REVERSED|
"""index: 19774, intensity: 4683.0, mobility: 1.082"""	-0.525576	0.211148	0.932138	LISGPVASAAMVTDAVGVGGRTVFAPRKMPYLFQ	generic|IP_1131059_TX=10090_REVERSED|
"""index: 4983, intensity: 5096.0, mobility: 1.082"""	-0.526137	0.211451	0.932723	SSNMIHILYCLLCLHYPWMSGCVQSLHDSCLSKLMQLKKGWYA	generic|sp_Q99PP6-2_TR34A_MOUSE_REVERSED|
"""index: 21173, intensity: 3389.0, mobility: 1.105"""	-0.526286	0.21169	0.932878	EPTRQPGCKLQVSSIKNKSSNKMLGPFLTGQLLL	generic|IP_1014101_TX=10090_REVERSED|
"""index: 6001, intensity: 3601.0, mobility: 1.174"""	-0.526456	0.211993	0.933055	FKKGCEECKYPKEGSHVVKHQTLYSHTSFVKGCEECKHPKEGT	generic|tr_Q7TPL6_Q7TPL6_MOUSE__II_3474197_REVERSED	|generic|tr_Q3V1X2_Q3V1X2_MOUSE_REVERSED	|generic|tr_Q5DTF8_Q5DTF8_MOUSE_REVERSED|
"""index: 5852, intensity: 3111.0, mobility: 0.906"""	-0.52674	0.212296	0.93335	KQTAQLKLEMGEQKVMMSR	generic|tr_Q3UPW7_Q3UPW7_MOUSE__II_1141185_REVERSED	|generic|tr_Q3TPG1_Q3TPG1_MOUSE__II_1141185_REVERSED	|generic|sp_Q00547_HMMR_MOUSE__II_1141185_REVERSED	|generic|sp_Q00547-2_HMMR_MOUSE__II_1141185_REVERSED	|generic|tr_Q8VDR2_Q8VDR2_MOUSE_REVERSED|
"""index: 23688, intensity: 9598.0, mobility: 1.153"""	-0.526899	0.212598	0.933515	SEPSSPLLGAAVQDQHWLQEALGNLV	generic|tr_B2RWG6_B2RWG6_MOUSE__II_956690_REVERSED|
"""index: 14963, intensity: 3242.0, mobility: 0.968"""	-0.526949	0.212837	0.933567	FRSVSISLIW	generic|IP_1101981_TX=10090_REVERSED|
"""index: 14883, intensity: 4335.0, mobility: 0.808"""	-0.527077	0.213011	0.933699	VPRHWNPPPATGRFALALSGNVLPP	generic|tr_Q0VEI2_Q0VEI2_MOUSE_REVERSED|
"""index: 16657, intensity: 4925.0, mobility: 1.016"""	-0.527747	0.213249	0.934392	VYYVVYSIVMTFWGFMTVLMAYDTTKKPL	generic|tr_Q543Z7_Q543Z7_MOUSE_REVERSED|
"""index: 20395, intensity: 19314.0, mobility: 0.829"""	-0.527997	0.213487	0.93465	QENAEESAAEANLSL	generic|sp_Q9R0G8_NRK_MOUSE_REVERSED	|generic|tr_B1B0C9_B1B0C9_MOUSE_REVERSED|
"""index: 12898, intensity: 3123.0, mobility: 0.877"""	-0.528055	0.213789	0.934709	WPWALLPHLFNGVRYCS	generic|IP_868344_TX=10090_REVERSED|
"""index: 2373, intensity: 3449.0, mobility: 0.859"""	-0.528156	0.214027	0.934813	FTLSEGPLYLRK	generic|tr_Q80TP0_Q80TP0_MOUSE__II_934357_REVERSED	|generic|tr_A0A0G2JFG4_A0A0G2JFG4_MOUSE__II_934357_REVERSED	|generic|tr_Q52KF2_Q52KF2_MOUSE_REVERSED	|generic|tr_A0A1D5RMI4_A0A1D5RMI4_MOUSE_REVERSED	|generic|tr_A0A0R4J0Y4_A0A0R4J0Y4_MOUSE_REVERSED	|generic|sp_Q6P1D5_SE6L1_MOUSE_REVERSED|
"""index: 665, intensity: 2519.0, mobility: 0.753"""	-0.52839	0.214264	0.935054	ASLAKDLA	generic|sp_Q921W0_CHM1A_MOUSE__chr8_-1_123206140_123206211_ENSMUST00000167655__II_860458_REVERSED|
"""index: 7025, intensity: 7791.0, mobility: 1.044"""	-0.52873	0.214502	0.935403	RIQEDKDTKDKTLMEMQTRTTTHHNLQEMEQDLKRLSRDL	generic|tr_Q5SV02_Q5SV02_MOUSE__chr11_-1_53701953_53701982_ENSMUST00000128483_REVERSED	|generic|sp_P70388_RAD50_MOUSE__chr11_-1_53701953_53701982_ENSMUST00000128483_REVERSED|
"""index: 10376, intensity: 4270.0, mobility: 1.016"""	-0.529007	0.214739	0.935687	NYQVEATHKKMHWNLSARQRC	generic|sp_Q6YND2_ZN653_MOUSE__chr9_-1_22071045_22071134_ENSMUST00000213738__II_698342_REVERSED	|generic|sp_Q6YND2-2_ZN653_MOUSE__chr9_-1_22071045_22071134_ENSMUST00000213738__II_698342_REVERSED|
"""index: 4938, intensity: 3801.0, mobility: 0.899"""	-0.52921	0.215041	0.935896	ELGAIFGCLVHSSEFFPQVLFGI	generic|tr_Q4GX45_Q4GX45_MOUSE_REVERSED|
"""index: 15010, intensity: 3502.0, mobility: 1.044"""	-0.529334	0.215343	0.936022	EHHGHDIRGGEVLLFFGKLNKTLIRLAVEVMESLSPDTLNNR	generic|tr_Q8JZS4_Q8JZS4_MOUSE_REVERSED	|generic|tr_Q3TJD3_Q3TJD3_MOUSE_REVERSED	|generic|tr_Q3TQ02_Q3TQ02_MOUSE_REVERSED	|generic|sp_P09242_PPBT_MOUSE_REVERSED|
"""index: 21278, intensity: 13056.0, mobility: 1.023"""	-0.529439	0.215645	0.936129	ELMFTEFNTRDNLDKYKALI	generic|tr_L7N2D0_L7N2D0_MOUSE__II_1096791_REVERSED	|generic|tr_D3Z236_D3Z236_MOUSE_REVERSED	|generic|tr_Q5EBJ2_Q5EBJ2_MOUSE_REVERSED	|generic|tr_D3YXI9_D3YXI9_MOUSE_REVERSED	|generic|tr_Q9DAR5_Q9DAR5_MOUSE_REVERSED	|generic|tr_A0A286YDG0_A0A286YDG0_MOUSE_REVERSED	|generic|tr_D3YXI8_D3YXI8_MOUSE_REVERSED	|generic|tr_L7N292_L7N292_MOUSE_REVERSED	|generic|tr_Q6P8U7_Q6P8U7_MOUSE_REVERSED|
"""index: 14736, intensity: 4389.0, mobility: 0.938"""	-0.529485	0.215947	0.936176	KRQEYTWQQGYSDELDNLQTD	generic|sp_Q9WV27_AT1A4_MOUSE_REVERSED|
"""index: 17542, intensity: 3590.0, mobility: 0.981"""	-0.529512	0.216249	0.936203	LMEYMIVGLSW	generic|sp_Q91VJ4_STK38_MOUSE__chr17_-1_28974542_28974622_ENSMUST00000233606__II_3488850_REVERSED	|generic|tr_A0A3B2W7L2_A0A3B2W7L2_MOUSE__chr17_-1_28974542_28974622_ENSMUST00000233606__II_1067941_REVERSED	|generic|IP_856985_TX=10090_REVERSED	|generic|sp_Q7TSE6_ST38L_MOUSE_REVERSED	|generic|sp_Q7TSE6-2_ST38L_MOUSE_REVERSED|
"""index: 19199, intensity: 4156.0, mobility: 0.883"""	-0.529565	0.216551	0.936258	YDGLFRNLLDAVVSELVM	generic|sp_Q8BX70-2_VP13C_MOUSE__chr9_1_67893084_67893227_ENSMUST00000217386__II_3501120_REVERSED	|generic|tr_A1ILH1_A1ILH1_MOUSE_REVERSED	|generic|tr_A1ILH0_A1ILH0_MOUSE_REVERSED	|generic|tr_A1ILG9_A1ILG9_MOUSE_REVERSED	|generic|tr_A0A1L1SUY8_A0A1L1SUY8_MOUSE__chr9_1_67893084_67893227_ENSMUST00000217386_REVERSED	|generic|sp_Q8BX70_VP13C_MOUSE__chr9_1_67893084_67893227_ENSMUST00000217386_REVERSED	|generic|sp_Q8BX70-3_VP13C_MOUSE__chr9_1_67893084_67893227_ENSMUST00000217386_REVERSED|
"""index: 10131, intensity: 18369.0, mobility: 1.156"""	-0.529715	0.216853	0.936411	SRHYLKLMYRLPYGQPWQKMEKGPAEK	generic|tr_Q3USZ3_Q3USZ3_MOUSE_REVERSED	|generic|sp_Q9Z0L4_BMP15_MOUSE_REVERSED|
"""index: 3760, intensity: 3168.0, mobility: 0.917"""	-0.529773	0.217089	0.93647	PQDKSGPRRPS	generic|IP_995688_TX=10090_REVERSED|
"""index: 17986, intensity: 6177.0, mobility: 0.883"""	-0.530076	0.217391	0.936778	IINVSNWGK	generic|IP_1027012_TX=10090_REVERSED|
"""index: 8234, intensity: 5300.0, mobility: 0.916"""	-0.530159	0.217562	0.936863	LESVPINLAGPITGAAAEEPSRVDFLRARGS	generic|tr_E9PY03_E9PY03_MOUSE__II_1026396_REVERSED|
"""index: 6642, intensity: 5192.0, mobility: 0.994"""	-0.530903	0.217798	0.937618	YPVCRFAVGLGDREPLPPVKEM	generic|IP_1098364_TX=10090_REVERSED|
"""index: 9826, intensity: 4224.0, mobility: 1.132"""	-0.531428	0.2181	0.938148	YVVLSVIALSLSIDKPAMQYLSPYQGRDSLH	generic|tr_H3BK37_H3BK37_MOUSE__II_3488374_REVERSED	|generic|tr_A0A338P728_A0A338P728_MOUSE_REVERSED|
"""index: 19147, intensity: 7558.0, mobility: 1.000"""	-0.531541	0.218204	0.938262	WKLLQFLPAQN	generic|IP_838725_TX=10090_REVERSED|
"""index: 19989, intensity: 13262.0, mobility: 1.141"""	-0.532585	0.218505	0.939312	LLNEMRPRSQATSNAMPPTMSSCTSWTTSTLSLTMSSLLRWKAM	generic|IP_1081857_TX=10090_REVERSED|
"""index: 16542, intensity: 4477.0, mobility: 1.010"""	-0.532616	0.218609	0.939343	EREQTPAACSLAILRHACDAEGGKSRLVGAMFS	generic|tr_Q8BW85_Q8BW85_MOUSE_REVERSED|
"""index: 24996, intensity: 28553.0, mobility: 1.100"""	-0.5328	0.218853	0.939527	AAAAVAAAAVAAAAAAAAAAAAVIPVALAIATLNMGL	generic|chrX_-1_122396764_122396985_ENSMUST00000079490__IP_830764_TX=10090_REVERSED|
"""index: 3755, intensity: 4829.0, mobility: 0.900"""	-0.532937	0.218853	0.939664	EFAGPEIGNNEL	generic|tr_A6H6K1_A6H6K1_MOUSE_REVERSED|
"""index: 12458, intensity: 4068.0, mobility: 0.909"""	-0.533389	0.218853	0.940115	KATKERWSPQALSCASMERLV	generic|tr_Q3UW71_Q3UW71_MOUSE__II_1060037_REVERSED|
"""index: 13886, intensity: 3765.0, mobility: 1.196"""	-0.53399	0.219153	0.940713	QPEWLFSALPLLWKLSNQPQNLSWAETFFTFL	generic|IP_1092423_TX=10090_REVERSED|
"""index: 4031, intensity: 2947.0, mobility: 0.811"""	-0.534058	0.219322	0.940781	NITGYGDSS	generic|chr2_-1_136885561_136885698_ENSMUST00000028730__IP_998741_TX=10090_REVERSED|
"""index: 3398, intensity: 2655.0, mobility: 0.940"""	-0.534258	0.219622	0.940979	YRLSGKREAH	generic|sp_Q8BQ47_CNPY4_MOUSE__chr5_1_138190305_138190400_ENSMUST00000130126_REVERSED	|generic|tr_D3Z0T5_D3Z0T5_MOUSE__chr5_1_138190305_138190400_ENSMUST00000130126_REVERSED|
"""index: 4284, intensity: 3099.0, mobility: 0.916"""	-0.534528	0.219922	0.941247	ELIVTMNKYF	generic|IP_924837_TX=10090_REVERSED|
"""index: 23323, intensity: 6800.0, mobility: 0.900"""	-0.534738	0.220222	0.941454	PMRKYFTPFSLVLHLD	generic|chr1_-1_10198904_10199844_ENSMUST00000088615__IP_1043895_TX=10090_REVERSED|
"""index: 8746, intensity: 6878.0, mobility: 1.258"""	-0.534889	0.220522	0.941604	DKDLFTPRDMSSEKSIPPRCGLPKTVMGNYDTMGLGRKDMDVKK	generic|tr_B7ZC94_B7ZC94_MOUSE__chr11_1_117738312_117738356_ENSMUST00000141115__II_1123212_REVERSED|
"""index: 22154, intensity: 4868.0, mobility: 1.021"""	-0.534924	0.220822	0.941638	KPVGQIRLEEKLPALSCKKGLMCSYWRLRKKLQLSDHI	generic|sp_Q9CQG2_MET16_MOUSE__chr11_1_74773588_74773653_ENSMUST00000092912_REVERSED|
"""index: 9295, intensity: 5211.0, mobility: 0.921"""	-0.534988	0.221122	0.941701	GHAGPNKAPVGTTEWVGNKIKEAM	generic|IP_923847_TX=10090_REVERSED|
"""index: 2489, intensity: 8379.0, mobility: 0.900"""	-0.535049	0.221422	0.941762	APYILHSIAQN	generic|IP_1032463_TX=10090_REVERSED|
"""index: 16813, intensity: 3630.0, mobility: 1.017"""	-0.535317	0.221656	0.942026	LFRWMKFWTP	generic|chr8_-1_47493346_47495151_ENSMUST00000039061__IP_863957_TX=10090_REVERSED|
"""index: 8057, intensity: 19542.0, mobility: 1.060"""	-0.535361	0.221956	0.942069	MLLLFFNSVDGIFFYRGYVLWSSVHYNVLIALLQQSYEFVR	generic|IP_920702_TX=10090_REVERSED|
"""index: 8304, intensity: 11646.0, mobility: 1.147"""	-0.535363	0.222256	0.942071	YLQYHKQPFRPPNDNVDTLTINVTTSGSLGGVQGAMDKAQIVVS	generic|tr_Q8BLB5_Q8BLB5_MOUSE__chr15_1_23259689_23259733_ENSMUST00000040427__II_1091430_REVERSED	|generic|tr_F6RSC2_F6RSC2_MOUSE__chr15_1_23259689_23259733_ENSMUST00000040427__II_1091435_REVERSED	|generic|tr_A0A2I3BPS8_A0A2I3BPS8_MOUSE__chr15_1_23259689_23259733_ENSMUST00000040427_REVERSED	|generic|tr_E9Q941_E9Q941_MOUSE__chr15_1_23259689_23259733_ENSMUST00000040427_REVERSED	|generic|tr_E9Q9Q6_E9Q9Q6_MOUSE__chr15_1_23259689_23259733_ENSMUST00000040427_REVERSED|
"""index: 13102, intensity: 3067.0, mobility: 1.167"""	-0.535757	0.222555	0.942458	ETMYRRNLFEQPQIEP	generic|sp_Q05A80_CAPR2_MOUSE__II_906895_REVERSED	|generic|tr_Q0P6A6_Q0P6A6_MOUSE_REVERSED|
"""index: 2339, intensity: 4625.0, mobility: 0.875"""	-0.535828	0.222855	0.942528	QDTTTMKEIDIGNSTLID	generic|sp_P51910_APOD_MOUSE__chr16_-1_31297341_31297550_ENSMUST00000023207_REVERSED|
"""index: 11209, intensity: 2711.0, mobility: 1.122"""	-0.535923	0.223155	0.942621	FFFCVKFTNQSLIVIANGVESVGRFVSP	generic|IP_966404_TX=10090_REVERSED|
"""index: 17494, intensity: 2685.0, mobility: 0.980"""	-0.53597	0.223455	0.942668	PMEYFCGLGVLL	generic|IP_933696_TX=10090_REVERSED|
"""index: 21700, intensity: 3207.0, mobility: 1.098"""	-0.536154	0.223688	0.942848	PIILRMRFTTKR	generic|chr3_1_14540008_14545511_ENSMUST00000091325_REVERSED|
"""index: 25500, intensity: 2560.0, mobility: 1.164"""	-0.536655	0.223988	0.943338	EVNMKNWNATHQLLDKLIPMSFDNNYFNVKTLQSCQIFSPLLANLQSDK	generic|tr_Q6P8K3_Q6P8K3_MOUSE_REVERSED|
"""index: 16161, intensity: 2763.0, mobility: 1.213"""	-0.536666	0.224288	0.943349	EGLRSKLKDYNMMIREIEKENGERRFREI	generic|tr_Q3TST3_Q3TST3_MOUSE_REVERSED	|generic|tr_A0A1L1ST33_A0A1L1ST33_MOUSE_REVERSED	|generic|sp_Q64143_P55G_MOUSE_REVERSED|
"""index: 24856, intensity: 4657.0, mobility: 1.089"""	-0.536675	0.224588	0.943357	GLAFFVQTAAERWVQPDLMKDLK	generic|sp_Q8BJI1_S6A17_MOUSE__chr3_-1_107471181_107471477_ENSMUST00000168211__II_980259_REVERSED	|generic|tr_A0A0R4J252_A0A0R4J252_MOUSE__chr3_-1_107471181_107471477_ENSMUST00000168211__II_980259_REVERSED	|generic|tr_Q05BS7_Q05BS7_MOUSE__chr3_-1_107473532_107473669_ENSMUST00000168211_REVERSED	|generic|tr_A0A0R4J087_A0A0R4J087_MOUSE__chr3_-1_107471181_107471477_ENSMUST00000168211_REVERSED|
"""index: 5876, intensity: 2870.0, mobility: 0.960"""	-0.536715	0.224888	0.943396	AVPPQFVGNFSCQSFPCSSINFLGSVLDRCL	generic|tr_Q921R1_Q921R1_MOUSE__II_1013165_REVERSED	|generic|tr_Q3T9U8_Q3T9U8_MOUSE__II_1013165_REVERSED	|generic|II_1013161_TX=10090_REVERSED	|generic|II_1013167_TX=10090_REVERSED|
"""index: 14566, intensity: 2982.0, mobility: 1.091"""	-0.536731	0.22512	0.943412	VKYFTVQLCLSLMVHYQVMTGFVGHLYLPSVFASMCILAHSR	generic|IP_888712_TX=10090_REVERSED|
"""index: 14109, intensity: 4242.0, mobility: 0.924"""	-0.537	0.225217	0.943674	GVPMWRELCIKGGRGLDVQG	generic|IP_3492710_TX=10090_REVERSED|
"""index: 9996, intensity: 4157.0, mobility: 1.040"""	-0.537178	0.225382	0.943847	FSPYRPYGNPLNQAGLGPTTPTR	generic|sp_Q8C180_FRS2_MOUSE_REVERSED|
"""index: 806, intensity: 6012.0, mobility: 0.837"""	-0.537508	0.225546	0.944169	LLAPPLRCE	generic|IP_1073212_TX=10090_REVERSED|
"""index: 11166, intensity: 2699.0, mobility: 0.903"""	-0.537607	0.22571	0.944264	TLETERARR	generic|IP_1145248_TX=10090_REVERSED|
"""index: 2172, intensity: 3002.0, mobility: 0.764"""	-0.538013	0.226009	0.944658	QHARHDDTQLRQ	generic|chr7_-1_28307827_28308441_ENSMUST00000081946_REVERSED|
"""index: 17552, intensity: 3853.0, mobility: 0.861"""	-0.538027	0.22624	0.944672	MASLAPIPSI	generic|tr_B1AYB5_B1AYB5_MOUSE_REVERSED	|generic|sp_B1AYB6_MBD5_MOUSE_REVERSED	|generic|tr_Q69ZJ2_Q69ZJ2_MOUSE_REVERSED|
"""index: 4140, intensity: 2808.0, mobility: 0.903"""	-0.538163	0.226539	0.944804	FVIWLHNLNLTFTYVV	generic|sp_Q91X85_FLVC2_MOUSE_REVERSED|
"""index: 7189, intensity: 2601.0, mobility: 0.804"""	-0.538236	0.226703	0.944874	GEDLDMLE	generic|IP_902698_TX=10090_REVERSED	|generic|IP_902674_TX=10090_REVERSED|
"""index: 7052, intensity: 13030.0, mobility: 0.933"""	-0.538664	0.227001	0.945288	ERLKMMELKGSLVLNLNEMVIWLNEKE	generic|IP_945265_TX=10090_REVERSED|
"""index: 3201, intensity: 4163.0, mobility: 0.959"""	-0.538754	0.227232	0.945374	MTLEPANDNVDM	generic|sp_Q6PB90_PCDBE_MOUSE__II_1060879_REVERSED	|generic|tr_Q8K1H2_Q8K1H2_MOUSE_REVERSED|
"""index: 4050, intensity: 4127.0, mobility: 1.091"""	-0.538883	0.227463	0.945498	NELMVDRYLDRQE	generic|tr_Q8VCI1_Q8VCI1_MOUSE_REVERSED	|generic|tr_S4R2A5_S4R2A5_MOUSE_REVERSED|
"""index: 15482, intensity: 14726.0, mobility: 1.113"""	-0.538949	0.227761	0.945562	MWEYKFMNINSKMNTENNELFTNQIGND	generic|IP_943698_TX=10090_REVERSED|
"""index: 17748, intensity: 7643.0, mobility: 0.905"""	-0.539273	0.22806	0.945873	RQRSEYLLLYPYASSPDPMV	generic|sp_Q7TPM3_TRI17_MOUSE__II_1136030_REVERSED|
"""index: 5873, intensity: 4164.0, mobility: 0.927"""	-0.539278	0.228358	0.945878	GLPEGYGHNYHSQPKIEEPHLLPVCGTETE	generic|tr_A0A1W2P7M2_A0A1W2P7M2_MOUSE__II_1144685_REVERSED	|generic|tr_Q3TRB3_Q3TRB3_MOUSE__II_1144685_REVERSED	|generic|tr_Q0VFY6_Q0VFY6_MOUSE__chr10_-1_110956282_110956407_ENSMUST00000220247__II_3469124_REVERSED	|generic|sp_Q80TN5_ZDH17_MOUSE__chr10_-1_110956282_110956407_ENSMUST00000220247__II_3469124_REVERSED	|generic|sp_Q80TN5-2_ZDH17_MOUSE__chr10_-1_110956282_110956407_ENSMUST00000220247__II_2306879_REVERSED|
"""index: 24338, intensity: 7714.0, mobility: 1.175"""	-0.539702	0.228588	0.946285	PQPQPQIQPQPQPQIQPQPQPQIQQTQPPQQQVLHQQKQR	generic|sp_Q62392_PHLA1_MOUSE_REVERSED|
"""index: 26378, intensity: 2903.0, mobility: 1.038"""	-0.539964	0.228887	0.946535	MQVKPLHGKLGAGAAAAAKAAPLEAEPLQ	generic|tr_F7CVJ5_F7CVJ5_MOUSE_REVERSED	|generic|tr_E9PYB0_E9PYB0_MOUSE_REVERSED|
"""index: 17536, intensity: 4001.0, mobility: 0.951"""	-0.540141	0.229049	0.946705	VHSIKEFLLM	generic|chr1_-1_163261863_163261925_ENSMUST00000075805_REVERSED|
"""index: 15158, intensity: 4833.0, mobility: 0.930"""	-0.540284	0.229278	0.946841	MSRPRSGRR	generic|sp_Q8BUR4_DOCK1_MOUSE__chr7_1_134789260_134789289_ENSMUST00000211570_REVERSED|
"""index: 20602, intensity: 6753.0, mobility: 1.071"""	-0.540503	0.229508	0.947049	VNNTSLSASLLGKLS	generic|IP_3453557_TX=10090_REVERSED|
"""index: 7674, intensity: 3358.0, mobility: 0.850"""	-0.540825	0.229738	0.947356	EMLHLFERPTLNIEMQLHNHI	generic|IP_974582_TX=10090_REVERSED|
"""index: 14276, intensity: 3507.0, mobility: 1.075"""	-0.540936	0.229967	0.947462	KWRYYPMFEMSPTLFSLSSGEELGCGAR	generic|IP_1092549_TX=10090_REVERSED|
"""index: 17834, intensity: 2950.0, mobility: 0.870"""	-0.541146	0.230265	0.947661	LRCNHSGTI	generic|tr_Q3TWK8_Q3TWK8_MOUSE_REVERSED	|generic|tr_B2CQD6_B2CQD6_MOUSE_REVERSED	|generic|sp_Q08879-2_FBLN1_MOUSE_REVERSED|
"""index: 6504, intensity: 3532.0, mobility: 0.815"""	-0.541218	0.230563	0.947729	SRVPMPRLERTRRPV	generic|IP_952104_TX=10090_REVERSED|
"""index: 13682, intensity: 4521.0, mobility: 0.827"""	-0.541227	0.230861	0.947737	IESKPVEL	generic|tr_F7DEP7_F7DEP7_MOUSE_REVERSED	|generic|tr_Q60647_Q60647_MOUSE_REVERSED|
"""index: 10293, intensity: 16001.0, mobility: 0.848"""	-0.541425	0.231159	0.947926	EEAESLVIVKTPTQPERLSYIR	generic|tr_Q8BQF0_Q8BQF0_MOUSE__chr11_-1_70965703_70965789_ENSMUST00000178253__II_1133141_REVERSED	|generic|tr_Q8CAD9_Q8CAD9_MOUSE__chr11_-1_70965703_70965789_ENSMUST00000178253__II_1133141_REVERSED	|generic|sp_Q8CEC0_NUP88_MOUSE__chr11_-1_70943259_70943300_ENSMUST00000178253__II_1133136_REVERSED	|generic|sp_Q8CEC0-2_NUP88_MOUSE__chr11_-1_70943259_70943300_ENSMUST00000178253__II_1133136_REVERSED	|generic|sp_Q8CEC0-3_NUP88_MOUSE__chr11_-1_70943259_70943300_ENSMUST00000178253__II_1133136_REVERSED	|generic|tr_Q3TM09_Q3TM09_MOUSE__chr11_-1_70943259_70943300_ENSMUST00000178253__II_1133136_REVERSED	|generic|II_1133144_TX=10090_REVERSED|
"""index: 3727, intensity: 3583.0, mobility: 0.916"""	-0.541712	0.231388	0.948197	GSTGGGSL	generic|tr_A0A0J9YUI8_A0A0J9YUI8_MOUSE__II_947416_REVERSED	|generic|sp_Q91X44_GCKR_MOUSE__II_947417_REVERSED	|generic|II_947415_TX=10090_REVERSED	|generic|tr_A0A0J9YVA3_A0A0J9YVA3_MOUSE_REVERSED|
"""index: 2150, intensity: 4780.0, mobility: 0.857"""	-0.541847	0.231617	0.948324	MRGLGLELAATAGEDLSASTRIV	generic|tr_Q6PDJ2_Q6PDJ2_MOUSE__chr7_-1_45028478_45028621_ENSMUST00000210410_REVERSED	|generic|sp_E9PYL2_PRR12_MOUSE__chr7_-1_45028478_45028621_ENSMUST00000210410_REVERSED|
"""index: 10365, intensity: 5658.0, mobility: 1.122"""	-0.542114	0.231914	0.948576	EADVKVVAYYPLNVFVPANDNQDEVTVKVV	generic|tr_Q9QXA3_Q9QXA3_MOUSE_REVERSED	|generic|tr_A0A1L1SQU7_A0A1L1SQU7_MOUSE_REVERSED	|generic|tr_A0A087WRT4_A0A087WRT4_MOUSE_REVERSED	|generic|tr_F2Z4A3_F2Z4A3_MOUSE_REVERSED|
"""index: 11648, intensity: 2756.0, mobility: 1.114"""	-0.542194	0.231936	0.948652	DTKGELSINETFDFPNEVRFIKKVGLELP	generic|IP_3492553_TX=10090_REVERSED|
"""index: 3039, intensity: 3032.0, mobility: 0.884"""	-0.542732	0.232026	0.949158	APKWVSPRTQ	generic|IP_1107444_TX=10090_REVERSED|
"""index: 20970, intensity: 3090.0, mobility: 0.965"""	-0.5433	0.232254	0.94969	NLFCYLVAVLL	generic|sp_Q61606_GLR_MOUSE__II_1122302_REVERSED	|generic|tr_Q548V8_Q548V8_MOUSE__II_1122302_REVERSED	|generic|II_1122298_TX=10090_REVERSED	|generic|tr_Q3UN81_Q3UN81_MOUSE_REVERSED|
"""index: 19086, intensity: 5125.0, mobility: 1.091"""	-0.543658	0.232413	0.950024	RMNRVTLYELPLSRGKKESMEVLRPEGIEIFF	generic|tr_Q27PY9_Q27PY9_MOUSE_REVERSED|
"""index: 11363, intensity: 4132.0, mobility: 1.048"""	-0.543961	0.23271	0.950307	ERDPNPINELIMKAQQFHKSA	generic|sp_Q6PHQ8_NAA35_MOUSE__chr13_1_59595351_59595386_ENSMUST00000225670__II_1108419_REVERSED|
"""index: 16567, intensity: 5032.0, mobility: 0.986"""	-0.544338	0.232869	0.950658	IVSFEKGTSTKI	generic|tr_Q8BWZ6_Q8BWZ6_MOUSE_REVERSED	|generic|sp_Q811J3_IREB2_MOUSE_REVERSED	|generic|tr_Q8BZL2_Q8BZL2_MOUSE_REVERSED|
"""index: 18961, intensity: 32128.0, mobility: 0.974"""	-0.544718	0.233165	0.95101	WTLFKISMLL	generic|IP_3475916_TX=10090_REVERSED|
"""index: 9113, intensity: 5117.0, mobility: 0.978"""	-0.5449	0.233462	0.951178	INMQGQDASRRR	generic|tr_A0A140LIJ0_A0A140LIJ0_MOUSE_REVERSED|
"""index: 16819, intensity: 11031.0, mobility: 0.947"""	-0.545024	0.233551	0.951293	PRPRRMKQP	generic|tr_F8VPQ4_F8VPQ4_MOUSE__chr6_-1_112829435_112829617_ENSMUST00000060215_REVERSED	|generic|sp_Q812A2_SRGP3_MOUSE__chr6_-1_112829435_112829617_ENSMUST00000060215_REVERSED|
"""index: 5012, intensity: 2812.0, mobility: 0.790"""	-0.545617	0.233847	0.951841	WSTLLRRWSARY	generic|II_841182_TX=10090_REVERSED|
"""index: 6929, intensity: 3406.0, mobility: 0.909"""	-0.545798	0.234143	0.952008	GSIETLSDELVKQMRILYPDEYEFRR	generic|sp_P24456_CP2DA_MOUSE__II_3483025_REVERSED	|generic|tr_A0A2R8W740_A0A2R8W740_MOUSE__II_3483025_REVERSED	|generic|tr_A0A2R8VKK3_A0A2R8VKK3_MOUSE_REVERSED	|generic|tr_A0A2R8VHY1_A0A2R8VHY1_MOUSE_REVERSED|
"""index: 3489, intensity: 7309.0, mobility: 0.907"""	-0.545965	0.234301	0.95216	WAVMTVKMKT	generic|tr_Q3UW86_Q3UW86_MOUSE__II_846320_REVERSED	|generic|tr_Q05CQ5_Q05CQ5_MOUSE__chr9_-1_82908687_82908719_ENSMUST00000186089__II_846324_REVERSED	|generic|tr_F8VQ93_F8VQ93_MOUSE__chr9_-1_82908687_82908719_ENSMUST00000186089__II_846324_REVERSED	|generic|sp_Q8VDD9_PHIP_MOUSE__chr9_-1_82908687_82908719_ENSMUST00000186089__II_846324_REVERSED	|generic|tr_Q05BL7_Q05BL7_MOUSE__chr9_-1_82908687_82908719_ENSMUST00000186089__II_846324_REVERSED	|generic|tr_Q8BSJ8_Q8BSJ8_MOUSE__chr9_-1_82908687_82908719_ENSMUST00000186089__II_846324_REVERSED|
"""index: 16465, intensity: 9665.0, mobility: 1.138"""	-0.546675	0.234458	0.952812	RLFNKHDGSPYYDMFGMCKTFFEDFNFT	generic|tr_E9Q9T4_E9Q9T4_MOUSE__II_1027385_REVERSED	|generic|tr_B1PMG2_B1PMG2_MOUSE_REVERSED	|generic|sp_Q8C0T9_ADCYA_MOUSE_REVERSED	|generic|sp_Q8C0T9-2_ADCYA_MOUSE_REVERSED|
"""index: 10256, intensity: 5352.0, mobility: 1.121"""	-0.547017	0.234685	0.953125	WWRLYAECLLCFMCLKGHINIKTNFLIH	generic|sp_Q9D0U9_ARV1_MOUSE__chr8_1_124731898_124731939_ENSMUST00000212036__II_3505922_REVERSED|
"""index: 8342, intensity: 5344.0, mobility: 0.810"""	-0.547029	0.234911	0.953135	EKMYCHSLFFAIKLIIN	generic|IP_3488381_TX=10090_REVERSED|
"""index: 20541, intensity: 3731.0, mobility: 1.026"""	-0.547066	0.235207	0.953169	RPHHWLPLPR	generic|IP_1084400_TX=10090_REVERSED|
"""index: 19853, intensity: 23511.0, mobility: 1.064"""	-0.547154	0.235503	0.953249	LPTYLLTHQRR	generic|IP_936182_TX=10090_REVERSED|
"""index: 13134, intensity: 4171.0, mobility: 0.868"""	-0.547276	0.235729	0.95336	MVKGKTSHYVPLFTVCVSFFVLMSF	generic|tr_L7N2E5_L7N2E5_MOUSE_REVERSED|
"""index: 4917, intensity: 3439.0, mobility: 0.805"""	-0.547349	0.235952	0.953427	NRALGAIRPKNQL	generic|sp_Q8C167_PPCEL_MOUSE_REVERSED	|generic|sp_Q8C167-4_PPCEL_MOUSE__chr17_-1_85078440_85078619_ENSMUST00000234036_REVERSED|
"""index: 23843, intensity: 3499.0, mobility: 1.034"""	-0.547543	0.235952	0.953603	WRWLGQPRRP	generic|IP_836100_TX=10090_REVERSED|
"""index: 4498, intensity: 3447.0, mobility: 0.830"""	-0.547662	0.235952	0.953711	WRFLSRPYTKEI	generic|IP_1109967_TX=10090_REVERSED|
"""index: 16282, intensity: 3871.0, mobility: 1.248"""	-0.548555	0.235952	0.95452	YKWSEHLESDNRFWVVKI	generic|tr_A0A5K1VVQ9_A0A5K1VVQ9_MOUSE__chr19_-1_7374046_7374075_ENSMUST00000237653__II_1006392_REVERSED	|generic|sp_A2ASS6_TITIN_MOUSE__chr19_-1_7374046_7374075_ENSMUST00000237653__II_1006392_REVERSED	|generic|tr_E9Q8K5_E9Q8K5_MOUSE__chr19_-1_7374046_7374075_ENSMUST00000237653__II_1006392_REVERSED	|generic|tr_E9Q8N1_E9Q8N1_MOUSE__chr19_-1_7374046_7374075_ENSMUST00000237653__II_1006392_REVERSED	|generic|tr_A2AT70_A2AT70_MOUSE_REVERSED	|generic|tr_F7CR78_F7CR78_MOUSE_REVERSED|
"""index: 14878, intensity: 3415.0, mobility: 0.928"""	-0.549005	0.235952	0.954926	SLYNERIRL	generic|IP_875406_TX=10090_REVERSED|
"""index: 5748, intensity: 4493.0, mobility: 1.054"""	-0.550285	0.236246	0.956073	NTQKEMINEMIHMENKVNLIENEKAMNILNLFELSLDQTLFS	generic|tr_Q8BLW1_Q8BLW1_MOUSE__II_1006353_REVERSED	|generic|tr_A2AST1_A2AST1_MOUSE__II_1006351_REVERSED	|generic|tr_E9Q8Q6_E9Q8Q6_MOUSE__chr2_-1_77011490_77011543_ENSMUST00000049544__II_1006351_REVERSED|
"""index: 7570, intensity: 9197.0, mobility: 1.038"""	-0.550388	0.23654	0.956165	RHERHFRRCRLNERGDRTNQQQHKCRYNWIEKRPKK	generic|IP_1018849_TX=10090_REVERSED|
"""index: 5712, intensity: 3790.0, mobility: 0.921"""	-0.550759	0.236765	0.956496	EGESVTPLGRILHKMQLNGQGH	generic|IP_2444653_TX=10090_REVERSED|
"""index: 11674, intensity: 4764.0, mobility: 1.044"""	-0.551082	0.237059	0.956783	EMWTLSGISLCDPLVNFYLHK	generic|IP_1064425_TX=10090_REVERSED|
"""index: 25023, intensity: 4717.0, mobility: 1.138"""	-0.551128	0.237144	0.956823	QTRVVGNKIGTKAAGGGGAAILLGTKPDIRLAYL	generic|chr5_-1_30959950_30960087_ENSMUST00000202445__II_944419_TX=10090_REVERSED|
"""index: 11478, intensity: 2855.0, mobility: 0.878"""	-0.551713	0.237368	0.957341	PKAPVMHVF	generic|IP_875454_TX=10090_REVERSED|
"""index: 11253, intensity: 3198.0, mobility: 1.135"""	-0.551838	0.237662	0.957451	PTPSYLMVCMPIRMSKSKLGLRAAFGPSAAALV	generic|IP_869620_TX=10090_REVERSED|
"""index: 21570, intensity: 3081.0, mobility: 1.024"""	-0.551905	0.237816	0.95751	TVVNMLLYFWMVPMTVGIVPVQYL	generic|sp_Q8CIA5-2_S35B4_MOUSE__chr6_-1_34158380_34158622_ENSMUST00000146514__II_918218_REVERSED	|generic|sp_Q8CIA5_S35B4_MOUSE__chr6_-1_34176774_34176836_ENSMUST00000138250__II_918218_REVERSED|
"""index: 22476, intensity: 4843.0, mobility: 1.078"""	-0.552115	0.238053	0.957696	SKIVSGTEFPLTSHLVPLCEVTVEPKQMCVCM	generic|IP_1151562_TX=10090_REVERSED|
"""index: 12725, intensity: 3581.0, mobility: 0.903"""	-0.552118	0.238053	0.957699	TVNSKEKQRTTVFILCLNGLVGLIT	generic|sp_Q61041_NPY4R_MOUSE_REVERSED	|generic|tr_Q8BZF9_Q8BZF9_MOUSE_REVERSED|
"""index: 16623, intensity: 6494.0, mobility: 0.983"""	-0.552512	0.238347	0.958045	VNRPVGSKKSH	generic|tr_E9Q8T1_E9Q8T1_MOUSE__chr7_1_130729638_130729832_ENSMUST00000207789__II_878174_REVERSED	|generic|tr_A0A1L1SS37_A0A1L1SS37_MOUSE_REVERSED	|generic|tr_A0A140LHH8_A0A140LHH8_MOUSE_REVERSED|
"""index: 18593, intensity: 5206.0, mobility: 1.059"""	-0.552661	0.23857	0.958176	AVRLQSLEVKLD	generic|sp_Q6ZWV7_RL35_MOUSE__II_568896_REVERSED	|generic|IP_855297_TX=10090_REVERSED|
"""index: 14798, intensity: 3861.0, mobility: 1.027"""	-0.552737	0.238793	0.958243	PVFFCCPISPIDSRHPSTMKTKFM	generic|IP_967363_TX=10090_REVERSED|
"""index: 14984, intensity: 4778.0, mobility: 0.973"""	-0.552964	0.239086	0.958442	YDIVLPLYVD	generic|sp_P50405_PSPB_MOUSE__II_913957_REVERSED	|generic|tr_S4R2L6_S4R2L6_MOUSE__II_913948_REVERSED	|generic|tr_F8WGK6_F8WGK6_MOUSE__II_913957_REVERSED	|generic|tr_S4R239_S4R239_MOUSE_REVERSED|
"""index: 12570, intensity: 10200.0, mobility: 0.986"""	-0.553044	0.239379	0.958512	LMNYPDLGKQAAIMIERELGTAQEEDTPVGGGSAMSRTV	generic|sp_P19536_COX5B_MOUSE__chr1_1_36691665_36691697_ENSMUST00000191790__II_1050988_REVERSED	|generic|tr_Q9D881_Q9D881_MOUSE__chr1_1_36691665_36691697_ENSMUST00000191790__II_1050988_REVERSED|
"""index: 14994, intensity: 5007.0, mobility: 0.847"""	-0.553049	0.239672	0.958516	IAILFIISSGHNFLQM	generic|IP_955177_TX=10090_REVERSED|
"""index: 11943, intensity: 2500.0, mobility: 0.905"""	-0.55309	0.239754	0.958552	LVGPSTLHSLP	generic|IP_3505034_TX=10090_REVERSED|
"""index: 18892, intensity: 4467.0, mobility: 0.992"""	-0.55382	0.240047	0.959189	DFLMPSTFGVSCIFFTLRFRPTPTYPPPQWSLGKT	generic|tr_Q8BKX3_Q8BKX3_MOUSE__chrX_1_151876352_151876432_ENSMUST00000138023__II_829749_REVERSED	|generic|sp_Q7TMY8_HUWE1_MOUSE__chrX_1_151876352_151876432_ENSMUST00000138023__II_829749_REVERSED	|generic|sp_Q7TMY8-2_HUWE1_MOUSE__chrX_1_151876352_151876432_ENSMUST00000138023__II_829749_REVERSED	|generic|sp_Q7TMY8-3_HUWE1_MOUSE__chrX_1_151876352_151876432_ENSMUST00000138023__II_829749_REVERSED	|generic|sp_Q7TMY8-4_HUWE1_MOUSE__chrX_1_151876352_151876432_ENSMUST00000138023__II_829749_REVERSED	|generic|tr_F6XP90_F6XP90_MOUSE__chrX_1_151876352_151876432_ENSMUST00000138023__II_829777_REVERSED	|generic|tr_A2AFQ0_A2AFQ0_MOUSE__chrX_1_151876352_151876432_ENSMUST00000138023__II_829749_REVERSED	|generic|tr_Q4JG03_Q4JG03_MOUSE__chrX_1_151876352_151876432_ENSMUST00000138023__II_829749_REVERSED|
"""index: 8064, intensity: 4512.0, mobility: 0.969"""	-0.55389	0.24034	0.95925	STIRPFYEGTFPYILL	generic|tr_Q3TCK7_Q3TCK7_MOUSE_REVERSED	|generic|tr_Q8BLX5_Q8BLX5_MOUSE_REVERSED	|generic|tr_Q8BFX8_Q8BFX8_MOUSE_REVERSED|
"""index: 9029, intensity: 12465.0, mobility: 1.077"""	-0.554074	0.240632	0.95941	MSYVLPNLMPIVMTYFVSTVK	generic|tr_Q8VFX4_Q8VFX4_MOUSE_REVERSED	|generic|tr_Q7TQR6_Q7TQR6_MOUSE_REVERSED|
"""index: 18306, intensity: 3372.0, mobility: 0.859"""	-0.554297	0.240714	0.959604	YPWKRARG	generic|IP_1071182_TX=10090_REVERSED|
"""index: 7092, intensity: 2559.0, mobility: 1.341"""	-0.55452	0.240865	0.959797	NKYNIKRKHMHSNRRRTHTYQTQACCAWLPWCQLHSRAEM	generic|IP_953765_TX=10090_REVERSED|
"""index: 10414, intensity: 3418.0, mobility: 1.121"""	-0.554676	0.241158	0.959932	ELTNVTRRLDIIDSQYNQLQESSTAVQQ	generic|sp_K1H2_HUMAN__REVERSED|
"""index: 14404, intensity: 2765.0, mobility: 1.110"""	-0.554723	0.24145	0.959973	VAYVANYLNYGEDSMVMDYNHLATWELTN	generic|tr_A0A3B2W7D8_A0A3B2W7D8_MOUSE__II_3478775_REVERSED	|generic|tr_A0A3B2W498_A0A3B2W498_MOUSE__II_3478779_REVERSED	|generic|tr_A0A3B2WCB0_A0A3B2WCB0_MOUSE__II_3478780_REVERSED	|generic|tr_A0A3B2WB46_A0A3B2WB46_MOUSE__II_3478776_REVERSED	|generic|tr_A0A3B2W855_A0A3B2W855_MOUSE__II_3478778_REVERSED	|generic|tr_F7D4U1_F7D4U1_MOUSE__II_3478770_REVERSED	|generic|tr_F6U6R2_F6U6R2_MOUSE__II_3478773_REVERSED	|generic|tr_O35201_O35201_MOUSE__II_3478773_REVERSED	|generic|tr_A0A3B2WDD6_A0A3B2WDD6_MOUSE__II_3478782_REVERSED	|generic|tr_A0A3B2WBA9_A0A3B2WBA9_MOUSE__II_3478784_REVERSED	|generic|tr_O35191_O35191_MOUSE__II_1098907_REVERSED	|generic|tr_L7N1W8_L7N1W8_MOUSE__II_1098907_REVERSED	|generic|II_3478774_TX=10090_REVERSED|
"""index: 6040, intensity: 6867.0, mobility: 1.085"""	-0.554766	0.241601	0.96001	SPGRYLYLAAGPDLNSVLSQPYFYPSPFMRQLASYNGAEALLELG	generic|sp_P63157_BARH1_MOUSE_REVERSED	|generic|tr_Q8BJ04_Q8BJ04_MOUSE_REVERSED|
"""index: 7000, intensity: 4210.0, mobility: 0.917"""	-0.554984	0.241893	0.960198	KDKTEEQVSTRQLISQIIDLLKDKTEQQV	generic|sp_A7XUY5_SKIT5_MOUSE_REVERSED	|generic|sp_A7XUY5-2_SKIT5_MOUSE_REVERSED	|generic|tr_E9Q072_E9Q072_MOUSE_REVERSED	|generic|tr_E9Q4T3_E9Q4T3_MOUSE_REVERSED|
"""index: 7679, intensity: 25098.0, mobility: 0.900"""	-0.554989	0.242185	0.960203	QTGQSAAKEVTQMLLPLFDLA	generic|tr_Q3U3Z4_Q3U3Z4_MOUSE__chr5_1_115574596_115574646_ENSMUST00000141472__II_938124_REVERSED	|generic|tr_Q3UHQ5_Q3UHQ5_MOUSE__chr5_1_115610025_115610168_ENSMUST00000122964__II_938124_REVERSED	|generic|sp_E9PVA8_GCN1_MOUSE__chr5_1_115610025_115610168_ENSMUST00000122964__II_938124_REVERSED	|generic|II_938135_TX=10090_REVERSED	|generic|IP_938110_TX=10090_REVERSED	|generic|II_938105_TX=10090_REVERSED	|generic|tr_Q640Q4_Q640Q4_MOUSE_REVERSED|
"""index: 17208, intensity: 2578.0, mobility: 1.104"""	-0.555022	0.242336	0.960232	LWRRMAKLIQMM	generic|IP_832280_TX=10090_REVERSED	|generic|IP_832261_TX=10090_REVERSED|
"""index: 7590, intensity: 3287.0, mobility: 0.867"""	-0.555106	0.242628	0.960304	EKLDSLVMLGCSSSFALLSYSVLYN	generic|tr_Q3U2T7_Q3U2T7_MOUSE__chr11_1_58848653_58848715_ENSMUST00000139337_REVERSED|
"""index: 16464, intensity: 2708.0, mobility: 1.189"""	-0.555429	0.242849	0.960582	APVSPKPEATNLVSSVMDRPLSGEIRSAWLTWF	generic|IP_3474242_TX=10090_REVERSED|
"""index: 13034, intensity: 3115.0, mobility: 1.088"""	-0.555667	0.24307	0.960787	PRSYMLTEMLKLEEHAGPYNVEVEPQLQA	generic|tr_A6H6M2_A6H6M2_MOUSE_REVERSED|
"""index: 6158, intensity: 4148.0, mobility: 1.049"""	-0.555841	0.243078	0.960936	TMLPFPLFGMAIGRGAVSHQAKD	generic|IP_864269_TX=10090_REVERSED|
"""index: 10647, intensity: 4093.0, mobility: 0.926"""	-0.55635	0.243086	0.961373	KEDEWMPEIGDKFLSYDCGPMLNSSLQIHNYLSNQL	generic|tr_A0A0G2JH04_A0A0G2JH04_MOUSE_REVERSED|
"""index: 20498, intensity: 3676.0, mobility: 1.035"""	-0.556777	0.243377	0.961737	RLWEVCEAELYF	generic|tr_V9GXR0_V9GXR0_MOUSE__II_1065382_REVERSED	|generic|II_1065395_TX=10090_REVERSED	|generic|II_1065385_TX=10090_REVERSED	|generic|II_1065393_TX=10090_REVERSED|
"""index: 18878, intensity: 3256.0, mobility: 1.053"""	-0.556815	0.243597	0.961769	SEAMNKEIQLYEQEIMSKIDFDGQA	generic|tr_A0A0A0MQD1_A0A0A0MQD1_MOUSE__chr9_1_77792111_77792140_ENSMUST00000034905__II_963527_REVERSED	|generic|sp_Q8K1H1_TDRD7_MOUSE__chr9_1_77792111_77792140_ENSMUST00000034905__II_963527_REVERSED|
"""index: 20277, intensity: 4395.0, mobility: 0.835"""	-0.557197	0.243888	0.962095	RGSTKVSVALTQMM	generic|IP_842038_TX=10090_REVERSED|
"""index: 13336, intensity: 4324.0, mobility: 0.796"""	-0.557322	0.244179	0.962201	EPMPLMPQM	generic|tr_O35745_O35745_MOUSE_REVERSED	|generic|tr_Q3UQW2_Q3UQW2_MOUSE_REVERSED	|generic|tr_B7ZP38_B7ZP38_MOUSE_REVERSED	|generic|tr_Q9JLQ4_Q9JLQ4_MOUSE_REVERSED	|generic|tr_Q3UQR2_Q3UQR2_MOUSE_REVERSED	|generic|tr_Q9EPT3_Q9EPT3_MOUSE_REVERSED|
"""index: 1274, intensity: 4175.0, mobility: 0.883"""	-0.55733	0.244257	0.962207	LMVGCAGAPAVD	generic|II_1138096_TX=10090_REVERSED	|generic|tr_Q3UG39_Q3UG39_MOUSE_REVERSED	|generic|sp_Q9QY01_ULK2_MOUSE_REVERSED	|generic|tr_Q3UIJ5_Q3UIJ5_MOUSE_REVERSED|
"""index: 22869, intensity: 53143.0, mobility: 1.044"""	-0.557907	0.244477	0.962697	LLLTGAVAQGVCQQSQWAEMLGSLQFLSVQPHPLRE	generic|IP_1049041_TX=10090_REVERSED|
"""index: 6571, intensity: 3615.0, mobility: 1.096"""	-0.558076	0.244767	0.962839	GPMKNKRRMCWVDKMIKMFYNRFKQGIFAYLVPNLCSHLFA	generic|tr_Q9R1V0_Q9R1V0_MOUSE_REVERSED|
"""index: 10639, intensity: 2500.0, mobility: 1.085"""	-0.558077	0.244987	0.96284	KGQITMVLMVMTIKHTHATPQTKVMHTGES	generic|IP_904983_TX=10090_REVERSED|
"""index: 14413, intensity: 3409.0, mobility: 0.778"""	-0.558314	0.245278	0.96304	EFHLFSCK	generic|tr_A0A3B2W851_A0A3B2W851_MOUSE__II_3465271_REVERSED	|generic|tr_G3UWA2_G3UWA2_MOUSE__II_3465257_REVERSED	|generic|tr_A0A3B2WCD4_A0A3B2WCD4_MOUSE__II_3465263_REVERSED|
"""index: 8259, intensity: 11414.0, mobility: 1.081"""	-0.558423	0.245568	0.963132	TFSLATGQFRERGDRFLIYHIIPGNSQMPEEWQLFIVDEHKG	generic|sp_Q2QI47-3_USH2A_MOUSE__II_1024847_REVERSED	|generic|sp_Q2QI47_USH2A_MOUSE_REVERSED|
"""index: 15069, intensity: 5728.0, mobility: 0.895"""	-0.558585	0.245716	0.963268	FLATEFLLM	generic|IP_968000_TX=10090_REVERSED|
"""index: 19381, intensity: 28284.0, mobility: 1.072"""	-0.558892	0.245792	0.963526	WQMCSVMVPPWEL	generic|IP_1089382_TX=10090_REVERSED|
"""index: 8881, intensity: 3562.0, mobility: 0.905"""	-0.559239	0.246082	0.963817	GRPCFHSIPPS	generic|IP_884159_TX=10090_REVERSED|
"""index: 26592, intensity: 10819.0, mobility: 1.097"""	-0.559381	0.246373	0.963936	GPSKPVLKLINMLKKKWFAEMGVLQLL	generic|chr6_1_58870159_58873783_ENSMUST00000031823__IP_920003_TX=10090_REVERSED	|generic|chr6_1_58868760_58873783_ENSMUST00000031823__IP_920003_TX=10090_REVERSED|
"""index: 12564, intensity: 4252.0, mobility: 0.948"""	-0.559435	0.246663	0.963982	TAAWRVTFSNLKPNRVRRWAASCATAT	generic|IP_3495481_TX=10090_REVERSED|
"""index: 17746, intensity: 5542.0, mobility: 1.018"""	-0.559437	0.246881	0.963983	PLLFRIGQVNV	generic|IP_3479191_TX=10090_REVERSED|
"""index: 17263, intensity: 8059.0, mobility: 0.969"""	-0.559493	0.247171	0.96403	SLVEQYTLEKWEELTREKAEVSEDYPEAEPED	generic|tr_Q6PG57_Q6PG57_MOUSE__chr15_-1_89146467_89146517_ENSMUST00000230734__II_3485440_REVERSED	|generic|sp_Q9WUI1_MK11_MOUSE__chr15_-1_89146467_89146517_ENSMUST00000230734__II_3485440_REVERSED	|generic|tr_Q3TT60_Q3TT60_MOUSE__chr15_-1_89146467_89146517_ENSMUST00000230734__II_3485440_REVERSED	|generic|tr_Q6P243_Q6P243_MOUSE__chr15_-1_89146467_89146517_ENSMUST00000230734_REVERSED|
"""index: 6824, intensity: 4789.0, mobility: 0.973"""	-0.559705	0.24739	0.964207	AGDQPDAGDQPDARRRKRRP	generic|tr_A0A1D9BZF0_A0A1D9BZF0_MOUSE_REVERSED|
"""index: 19626, intensity: 3602.0, mobility: 1.129"""	-0.559718	0.247608	0.964218	CRSLSREWWSGKCYWVGTQLTKLASRQVAPELWYGVSPEMERHR	generic|tr_Q8R4D3_Q8R4D3_MOUSE__IP_909604_REVERSED|
"""index: 14033, intensity: 3151.0, mobility: 0.936"""	-0.55985	0.247826	0.964328	SMYKIQLLFSQLSWFSSLLL	generic|IP_1001355_TX=10090_REVERSED|
"""index: 4123, intensity: 3712.0, mobility: 1.011"""	-0.559982	0.248044	0.964438	RGSSAWRCGEQQW	generic|IP_1084218_TX=10090_REVERSED|
"""index: 23530, intensity: 4694.0, mobility: 1.032"""	-0.560444	0.248262	0.964822	LSIQVLSNAGGAVWSSVAMPVYASKNMVVPYRLPNCI	generic|tr_Q8VGA9_Q8VGA9_MOUSE_REVERSED	|generic|tr_Q9QZ21_Q9QZ21_MOUSE_REVERSED|
"""index: 22460, intensity: 10183.0, mobility: 1.145"""	-0.560539	0.24848	0.964901	DAAAAEPRSACFPRACLFTLAALGGSGSTGGREQEEPRL	generic|chr18_1_77773839_77774114_ENSMUST00000026495__IP_1052415_TX=10090_REVERSED|
"""index: 10651, intensity: 3588.0, mobility: 0.979"""	-0.560601	0.248769	0.964952	PLEQWADLAPDYACVSRSYASGIYGGTVIVRGDA	generic|tr_G3X9D8_G3X9D8_MOUSE_REVERSED	|generic|sp_Q8BWA5_KLH31_MOUSE_REVERSED|
"""index: 7264, intensity: 7778.0, mobility: 1.013"""	-0.560748	0.249059	0.965075	CIRPSDSSQCLLGKMGTKRETIAPIGDT	generic|IP_3491318_TX=10090_REVERSED	|generic|IP_3491328_TX=10090_REVERSED	|generic|IP_3491324_TX=10090_REVERSED|
"""index: 8955, intensity: 4695.0, mobility: 1.129"""	-0.560769	0.249276	0.965092	AITTEEPPVTTEEPFISAPPVTTVETPITTKEPP	generic|sp_O88799_ZAN_MOUSE_REVERSED	|generic|tr_Q99ND0_Q99ND0_MOUSE_REVERSED	|generic|tr_E9PWQ7_E9PWQ7_MOUSE_REVERSED|
"""index: 19701, intensity: 4641.0, mobility: 1.132"""	-0.560953	0.249349	0.965244	IHDLHDAVQPLTASDSCSVFNSFFNVMVLSSTNKVLQLVDDPVNRRH	generic|tr_Q99LA8_Q99LA8_MOUSE_REVERSED	|generic|sp_P31428_DPEP1_MOUSE_REVERSED|
"""index: 22617, intensity: 4174.0, mobility: 0.895"""	-0.56147	0.249638	0.965671	TPPSPTPSQWVFPLFLRIYLYPRCKML	generic|IP_1091319_TX=10090_REVERSED|
"""index: 11964, intensity: 2905.0, mobility: 0.875"""	-0.561521	0.249855	0.965713	KVRMGQYLV	generic|sp_Q01339_APOH_MOUSE_REVERSED	|generic|tr_Q6LAL7_Q6LAL7_MOUSE_REVERSED	|generic|tr_Q9CY42_Q9CY42_MOUSE_REVERSED|
"""index: 7043, intensity: 3384.0, mobility: 1.252"""	-0.561574	0.250072	0.965757	RLFLTFTDVSGKPHQERWGEPAVKCLRTDKDLFFFEEGEVYA	generic|tr_A0A140LI67_A0A140LI67_MOUSE__chrX_1_57054173_57054202_ENSMUST00000114751_REVERSED|
"""index: 7919, intensity: 5968.0, mobility: 1.202"""	-0.561787	0.250361	0.965932	QLNPMIAILTLMWILFVYCLSNKNSYIKDYKLSHCIYCY	generic|sp_Q61184_MTR1A_MOUSE__II_3501049_REVERSED|
"""index: 20825, intensity: 5111.0, mobility: 0.962"""	-0.562004	0.250578	0.96611	FSELLQVGIVM	generic|chr11_-1_74685947_74689062_ENSMUST00000021091__IP_1135370_TX=10090_REVERSED	|generic|chr11_-1_74688892_74689062_ENSMUST00000021091_REVERSED|
"""index: 11117, intensity: 3062.0, mobility: 0.954"""	-0.562188	0.250867	0.966261	WNNSPMRHIY	generic|IP_1074569_TX=10090_REVERSED|
"""index: 24265, intensity: 4995.0, mobility: 1.218"""	-0.562286	0.251011	0.966341	HQVYWFLFPSYTSQYTCNLMVPLGETLTVLGETQTVSDGNNRRLMLLLV	generic|sp_P06323_TVA3_MOUSE_REVERSED	|generic|tr_A0N8N6_A0N8N6_MOUSE_REVERSED|
"""index: 14809, intensity: 2903.0, mobility: 1.105"""	-0.562764	0.251227	0.966732	PDEYVEFRDALPCLRAGRAGELEPCLAT	generic|tr_Q3V3V8_Q3V3V8_MOUSE_REVERSED	|generic|tr_Q9CZ29_Q9CZ29_MOUSE_REVERSED	|generic|tr_A0A1B0GRS1_A0A1B0GRS1_MOUSE_REVERSED|
"""index: 8385, intensity: 8968.0, mobility: 1.037"""	-0.563113	0.251443	0.967016	LWGLMSQSRGKQLM	generic|IP_1138450_TX=10090_REVERSED|
"""index: 7594, intensity: 55556.0, mobility: 0.992"""	-0.563152	0.251585	0.967048	QQGYSSQSSQSSGYGGTSGYGQPASNWLRHNPDTWLFAM	generic|IP_871083_TX=10090_REVERSED|
"""index: 6527, intensity: 5310.0, mobility: 0.986"""	-0.56345	0.251585	0.96729	ENAVSWMVVAPHNKDRRVLEEMVELH	generic|sp_P12265_BGLR_MOUSE__chr5_-1_129997776_129997886_ENSMUST00000201801__II_930204_REVERSED	|generic|tr_Q3TW82_Q3TW82_MOUSE__chr5_-1_129997776_129997886_ENSMUST00000201801_REVERSED|
"""index: 10489, intensity: 3309.0, mobility: 1.246"""	-0.563975	0.251873	0.967716	DIVTPELDIFLRPCMSALEQ	generic|IP_3500857_TX=10090_REVERSED|
"""index: 20451, intensity: 3027.0, mobility: 1.087"""	-0.564178	0.251944	0.96788	EGSRWHLSPVVSLCSGMTANPRLF	generic|IP_1045081_TX=10090_REVERSED|
"""index: 6090, intensity: 8054.0, mobility: 0.906"""	-0.564448	0.252159	0.968098	GGLALVTGCSTWPLGVKESFPRFVSM	generic|IP_1011904_TX=10090_REVERSED|
"""index: 21302, intensity: 3416.0, mobility: 0.896"""	-0.564914	0.252374	0.968473	YEFNVMNYLP	generic|IP_892755_TX=10090_REVERSED	|generic|IP_892766_TX=10090_REVERSED|
"""index: 10071, intensity: 5378.0, mobility: 1.116"""	-0.565177	0.252662	0.968683	LDEWVRSMQLAERWHSNEPARRPQVQ	generic|IP_998181_TX=10090_REVERSED|
"""index: 22954, intensity: 27363.0, mobility: 0.867"""	-0.565259	0.252804	0.968749	PSDESKSLLPLTPGPRC	generic|IP_1050584_TX=10090_REVERSED|
"""index: 3521, intensity: 3139.0, mobility: 1.315"""	-0.565626	0.253019	0.969043	TPDRYFFPRCFECHRGATNHQ	generic|tr_Q3USI2_Q3USI2_MOUSE_REVERSED	|generic|sp_Q61292_LAMB2_MOUSE_REVERSED|
"""index: 18843, intensity: 4038.0, mobility: 1.048"""	-0.56593	0.253088	0.969285	SVSRVSIIGTLLFAMSPHVIRIATTPQMVLFQVCSSE	generic|IP_1081194_TX=10090_REVERSED|
"""index: 9501, intensity: 3402.0, mobility: 0.858"""	-0.566523	0.253375	0.969756	GWGMPTPPGACWLFRSLLRH	generic|IP_937010_TX=10090_REVERSED|
"""index: 12769, intensity: 3647.0, mobility: 1.040"""	-0.566817	0.253517	0.969989	LEHGMVVGIGGFNLAKPHNHAHF	generic|tr_Q923T6_Q923T6_MOUSE__II_3486897_REVERSED|
"""index: 9480, intensity: 4302.0, mobility: 1.071"""	-0.566922	0.253731	0.970072	NHHHNLTEHIEQK	generic|IP_898245_TX=10090_REVERSED	|generic|IP_898248_TX=10090_REVERSED|
"""index: 24761, intensity: 4710.0, mobility: 1.000"""	-0.567095	0.254018	0.970209	WPSLTCRHLLL	generic|chrX_-1_36890096_36890227_ENSMUST00000057093_REVERSED|
"""index: 14955, intensity: 3622.0, mobility: 0.931"""	-0.567206	0.254232	0.970297	KRYGPVPSLF	generic|tr_A0A0A6YWV8_A0A0A6YWV8_MOUSE__II_1112255_REVERSED	|generic|sp_Q14BI7_TDRD9_MOUSE_REVERSED	|generic|sp_Q14BI7-2_TDRD9_MOUSE_REVERSED|
"""index: 11594, intensity: 3032.0, mobility: 0.980"""	-0.567353	0.254519	0.970413	QGPGRRPRSCRMMWMRKVEQRMMKTAVAWVPL	generic|IP_1048585_TX=10090_REVERSED|
"""index: 24136, intensity: 5213.0, mobility: 1.012"""	-0.567468	0.254806	0.970503	KFRQGEQRWR	generic|IP_1032562_TX=10090_REVERSED|
"""index: 14091, intensity: 4019.0, mobility: 1.034"""	-0.567479	0.255093	0.970512	WNFILGEAMYDRDKYEKFFECGPYPISLLTFNAYRQAK	generic|sp_Q8VEL2_MTMRE_MOUSE__chr6_1_113269779_113269874_ENSMUST00000142938__II_909474_REVERSED	|generic|tr_D6RDS6_D6RDS6_MOUSE_REVERSED|
"""index: 19716, intensity: 19528.0, mobility: 0.995"""	-0.567551	0.25538	0.970569	ERWRIIASKH	generic|IP_897192_TX=10090_REVERSED|
"""index: 16651, intensity: 2750.0, mobility: 0.919"""	-0.567651	0.255661	0.970647	LGDPLLPYYY	generic|II_906332_TX=10090_REVERSED|
"""index: 4497, intensity: 5717.0, mobility: 0.901"""	-0.56767	0.255661	0.970662	DNVDMVKVRLELPRELDEGRSNL	generic|sp_Q7TMD7_DSG4_MOUSE_REVERSED	|generic|tr_A1IGX7_A1IGX7_MOUSE_REVERSED|
"""index: 24025, intensity: 4251.0, mobility: 0.910"""	-0.56821	0.255947	0.971086	EPRIYKDYL	generic|sp_Q9CZI9_AEN_MOUSE__II_890489_REVERSED	|generic|sp_Q9CZI9-2_AEN_MOUSE__II_890489_REVERSED	|generic|II_890470_TX=10090_REVERSED	|generic|sp_Q9JL16_ISG20_MOUSE_REVERSED	|generic|tr_Q3UW00_Q3UW00_MOUSE_REVERSED	|generic|tr_D3Z516_D3Z516_MOUSE_REVERSED	|generic|tr_A0A0U1RP59_A0A0U1RP59_MOUSE_REVERSED	|generic|tr_A0A0U1RNV2_A0A0U1RNV2_MOUSE_REVERSED	|generic|tr_Q4FK39_Q4FK39_MOUSE_REVERSED|
"""index: 14782, intensity: 107459.0, mobility: 0.905"""	-0.568293	0.256234	0.971151	VNFIYHFAEELTEGLAVMGHNR	generic|sp_Q9QYB5_ADDG_MOUSE_REVERSED	|generic|sp_Q9QYB5-2_ADDG_MOUSE_REVERSED	|generic|tr_A0A494B9K4_A0A494B9K4_MOUSE_REVERSED	|generic|tr_Q8BJH2_Q8BJH2_MOUSE_REVERSED	|generic|tr_Q8BM29_Q8BM29_MOUSE_REVERSED	|generic|tr_Q05C56_Q05C56_MOUSE_REVERSED	|generic|tr_Q05DT0_Q05DT0_MOUSE_REVERSED|
"""index: 16073, intensity: 8659.0, mobility: 0.888"""	-0.568312	0.256374	0.971166	EHHHSFIFSGHLSELMFYDSHTDVDWQSN	generic|tr_E9PXJ8_E9PXJ8_MOUSE__II_3488193_REVERSED	|generic|II_3488191_TX=10090_REVERSED|
"""index: 5536, intensity: 2574.0, mobility: 0.762"""	-0.568747	0.25666	0.971506	ISWCWSRRRR	generic|IP_1010467_TX=10090_REVERSED|
"""index: 19884, intensity: 4336.0, mobility: 0.932"""	-0.569037	0.256873	0.971731	RLWLGMLWT	generic|chr16_-1_44521237_44521308_ENSMUST00000114634_REVERSED|
"""index: 16165, intensity: 2568.0, mobility: 0.927"""	-0.569302	0.257151	0.971937	YFMLSQRL	generic|II_3453159_TX=10090_REVERSED	|generic|tr_Q3UKE3_Q3UKE3_MOUSE_REVERSED	|generic|sp_Q9JIQ8_TMPS2_MOUSE_REVERSED|
"""index: 6163, intensity: 115848.0, mobility: 1.005"""	-0.569351	0.257151	0.971976	IVAPNQCIKSTKH	generic|tr_Q8K3S0_Q8K3S0_MOUSE_REVERSED	|generic|tr_Q8K3S1_Q8K3S1_MOUSE_REVERSED	|generic|tr_Q8K3S2_Q8K3S2_MOUSE_REVERSED	|generic|tr_Q8K3S3_Q8K3S3_MOUSE_REVERSED	|generic|tr_Q9D533_Q9D533_MOUSE_REVERSED|
"""index: 16455, intensity: 4166.0, mobility: 1.021"""	-0.569931	0.257216	0.972425	TVLIQAYSTIVVSFPVLLMVVCCIYMVMEYI	generic|tr_Q8VF37_Q8VF37_MOUSE__II_3453089_REVERSED|
"""index: 9117, intensity: 4992.0, mobility: 1.092"""	-0.57063	0.257282	0.972964	QSKAKLGAEEYCDQIKKFSKTEGDTPNFY	generic|tr_A0A089N3F1_A0A089N3F1_MOUSE_REVERSED	|generic|tr_D2XZ38_D2XZ38_MOUSE_REVERSED|
"""index: 4112, intensity: 4039.0, mobility: 0.935"""	-0.571402	0.257347	0.973555	QVVTPRTARRC	generic|IP_992111_TX=10090_REVERSED|
"""index: 25699, intensity: 14844.0, mobility: 0.909"""	-0.571985	0.257485	0.973999	FLHLCLMVC	generic|IP_1038001_TX=10090_REVERSED|
"""index: 8675, intensity: 49282.0, mobility: 1.031"""	-0.572234	0.25777	0.974188	KITHEMKMAIMVMLSDGAKVRDGAKVFVKEITGTMPAITGG	generic|sp_Q99MR8_MCCA_MOUSE__chr3_-1_36000477_36000542_ENSMUST00000199113__II_988229_REVERSED	|generic|II_988239_TX=10090_REVERSED|
"""index: 18858, intensity: 3739.0, mobility: 1.088"""	-0.572324	0.258055	0.974256	LFFRIRDRLRVTAKPSSSPITCGDGEKIMLWNM	generic|IP_870866_TX=10090_REVERSED|
"""index: 3721, intensity: 2532.0, mobility: 0.949"""	-0.572369	0.25812	0.974291	WALRSICSFLL	generic|IP_3493775_TX=10090_REVERSED|
"""index: 6584, intensity: 3011.0, mobility: 0.854"""	-0.572681	0.258184	0.974527	ALHEPGEALEEWRFAR	generic|sp_Q91WI7_ITFG2_MOUSE__chr6_-1_128413521_128413658_ENSMUST00000203853__II_905384_REVERSED	|generic|tr_A0A0N4SW06_A0A0N4SW06_MOUSE__chr6_-1_128413521_128413658_ENSMUST00000203853__II_905384_REVERSED	|generic|sp_Q91WI7-2_ITFG2_MOUSE__chr6_-1_128413521_128413658_ENSMUST00000203853_REVERSED	|generic|tr_Q3TWL5_Q3TWL5_MOUSE__chr6_-1_128413521_128413658_ENSMUST00000203853_REVERSED|
"""index: 7181, intensity: 4981.0, mobility: 0.975"""	-0.573094	0.258395	0.974839	SLEQKIPQRMYRFFAGPGHHAAVNVGMN	generic|sp_Q62521_ZIC3_MOUSE__chr14_-1_39472911_39472940_ENSMUST00000166968_REVERSED	|generic|sp_Q62521-2_ZIC3_MOUSE__chr14_-1_39472911_39472940_ENSMUST00000166968_REVERSED	|generic|tr_Q66JW1_Q66JW1_MOUSE_REVERSED	|generic|tr_Q6P1Z7_Q6P1Z7_MOUSE_REVERSED	|generic|tr_A2AWK6_A2AWK6_MOUSE_REVERSED|
"""index: 17898, intensity: 3495.0, mobility: 1.105"""	-0.573174	0.258606	0.974899	REVKRKNSDQSLVLCPQGKSAKLKGTFA	generic|IP_1060419_TX=10090_REVERSED|
"""index: 14574, intensity: 7364.0, mobility: 0.796"""	-0.573527	0.25889	0.975164	EKSAMYAMF	generic|IP_950506_TX=10090_REVERSED|
"""index: 12647, intensity: 6868.0, mobility: 0.803"""	-0.573744	0.259101	0.975327	ALPLNTEV	generic|tr_Q3UL39_Q3UL39_MOUSE__chr6_-1_29571032_29571127_ENSMUST00000170350__II_918815_REVERSED	|generic|tr_Q6DI95_Q6DI95_MOUSE__chr6_-1_29551848_29551937_ENSMUST00000170350__II_918815_REVERSED	|generic|sp_Q6P2B1_TNPO3_MOUSE__chr6_-1_29551848_29551937_ENSMUST00000170350__II_918815_REVERSED	|generic|sp_Q6P2B1-2_TNPO3_MOUSE__chr6_-1_29551848_29551937_ENSMUST00000170350__II_918825_REVERSED|
"""index: 15106, intensity: 12515.0, mobility: 0.907"""	-0.573834	0.259386	0.975395	ETLTDMTTVKMIVTTMRTAMRT	generic|IP_1075216_TX=10090_REVERSED|
"""index: 13095, intensity: 2514.0, mobility: 1.168"""	-0.573855	0.25967	0.975411	VFCKNLNICGNAEIINMH	generic|IP_3456164_TX=10090_REVERSED|
"""index: 1880, intensity: 8199.0, mobility: 0.989"""	-0.573932	0.259807	0.975468	AMNRQQEADKWHKMVPPASMLRR	generic|tr_H3BL58_H3BL58_MOUSE_REVERSED|
"""index: 17025, intensity: 3827.0, mobility: 1.264"""	-0.5744	0.259869	0.975818	MPNHLHSNLCILVVLSLNGMV	generic|tr_Q7TRD7_Q7TRD7_MOUSE__II_3502157_REVERSED	|generic|tr_Q9EQB1_Q9EQB1_MOUSE_REVERSED|
"""index: 14533, intensity: 5310.0, mobility: 1.108"""	-0.574933	0.260153	0.976215	CHPLDGHHEHPDTHLLVMHVLLVAPLPVGMTGSGPKGAAEPPLLAK	generic|tr_V9GWY8_V9GWY8_MOUSE__II_847101_REVERSED	|generic|II_847105_TX=10090_REVERSED|
"""index: 16383, intensity: 669419.0, mobility: 0.885"""	-0.574941	0.260363	0.976221	SGDGFEKEYRAEMEQLEKELNAMTMWSQ	generic|tr_Q3URP7_Q3URP7_MOUSE__II_1091790_REVERSED	|generic|sp_E9Q8D0_DJC21_MOUSE__chr15_-1_10447065_10447169_ENSMUST00000146323__II_1091790_REVERSED|
"""index: 15294, intensity: 7170.0, mobility: 0.956"""	-0.575082	0.260647	0.976325	NEHENKRAKSLFDPNELL	generic|tr_E0CXC6_E0CXC6_MOUSE_REVERSED|
"""index: 11091, intensity: 3164.0, mobility: 1.083"""	-0.575185	0.260931	0.976401	EEPTLKRKKEKTPKQFTKDSTCDPALPAGLTHTLG	generic|sp_Q6PFD6_KI18B_MOUSE_REVERSED|
"""index: 11107, intensity: 4142.0, mobility: 1.114"""	-0.575467	0.261067	0.97661	VASDTAPLPKQDIKLATIHSFMDLTKHE	generic|tr_J3QM82_J3QM82_MOUSE_REVERSED	|generic|sp_Q8BXA7_PHLP2_MOUSE_REVERSED|
"""index: 11325, intensity: 4554.0, mobility: 1.110"""	-0.575654	0.261351	0.976748	TMVPPVPAELQRGLFSLLRRWILGSGMFM	generic|sp_Q5NCE8_MRS2_MOUSE__chr13_-1_24998921_24999025_ENSMUST00000224170__II_1108133_REVERSED|
"""index: 14832, intensity: 2881.0, mobility: 1.102"""	-0.575773	0.26156	0.976836	TKQMGVSYTACKNHMSSTSDLLSVVKME	generic|sp_Q8BWR8_RHPN2_MOUSE_REVERSED	|generic|tr_Q497Z4_Q497Z4_MOUSE_REVERSED|
"""index: 17478, intensity: 37960.0, mobility: 0.984"""	-0.576089	0.26177	0.977069	WVTVLNKSPLV	generic|chr9_1_78131356_78131421_ENSMUST00000044551_REVERSED|
"""index: 1302, intensity: 23403.0, mobility: 1.031"""	-0.576132	0.261979	0.9771	DLELSDLSRMHGR	generic|IP_3491683_TX=10090_REVERSED|
"""index: 24159, intensity: 6741.0, mobility: 1.136"""	-0.576234	0.262188	0.977176	PAMRGWGAVYCVDGPKV	generic|sp_P04187_GRAB_MOUSE_REVERSED	|generic|tr_Q4FJY0_Q4FJY0_MOUSE_REVERSED|
"""index: 6000, intensity: 3707.0, mobility: 0.906"""	-0.576602	0.262323	0.977446	EERKWDQRVTTRPPRIVTEMLA	generic|sp_A4Q9F1_TTLL8_MOUSE_REVERSED	|generic|tr_Q8C0V2_Q8C0V2_MOUSE_REVERSED|
"""index: 5203, intensity: 2975.0, mobility: 1.080"""	-0.576768	0.262532	0.977567	TSEGAREGHHRPQQLKERPRRSSDGEQ	generic|IP_3486629_TX=10090_REVERSED|
"""index: 16347, intensity: 16679.0, mobility: 0.926"""	-0.576871	0.262666	0.977642	GWRPLFGNI	generic|tr_Q8C449_Q8C449_MOUSE__chr6_-1_141841258_141841287_ENSMUST00000165990_REVERSED	|generic|tr_Q8C375_Q8C375_MOUSE__chr6_-1_141841258_141841287_ENSMUST00000165990_REVERSED|
"""index: 7172, intensity: 6407.0, mobility: 0.874"""	-0.576997	0.262875	0.977734	TPQTSAGTAPGTRWPRTRTY	generic|chr4_-1_155221659_155221796_ENSMUST00000084103__IP_951207_TX=10090_REVERSED|
"""index: 8028, intensity: 27544.0, mobility: 0.921"""	-0.577076	0.263083	0.977793	RGVCKPPPSSPHKLEELGLQHA	generic|IP_1089119_TX=10090_REVERSED|
"""index: 22989, intensity: 7577.0, mobility: 1.335"""	-0.577338	0.263292	0.977983	RERLHIDPYMTQRFVLEL	generic|sp_Q9WUI0_MIXL1_MOUSE_REVERSED|
"""index: 10566, intensity: 2595.0, mobility: 0.862"""	-0.577589	0.2635	0.978166	GLAPILSTRWWAWS	generic|IP_1082897_TX=10090_REVERSED|
"""index: 14200, intensity: 6597.0, mobility: 0.994"""	-0.57772	0.263783	0.978261	SMIDTPQINRDYMPNEFTARVNTNEHGAYGNFPVKP	generic|tr_A0A1Y7VP35_A0A1Y7VP35_MOUSE__II_3491013_REVERSED	|generic|tr_V9GX34_V9GX34_MOUSE__chr4_1_128321248_128321355_ENSMUST00000129619__II_956010_REVERSED|
"""index: 15677, intensity: 6455.0, mobility: 1.035"""	-0.577738	0.264066	0.978274	IYLGYWLSAIMKTSFWSFVMTSLVMSFSCLFYVK	generic|sp_Q6R5N8_TLR13_MOUSE_REVERSED|
"""index: 20263, intensity: 4850.0, mobility: 1.099"""	-0.577834	0.264274	0.978344	LTTQSVSYDEIGLV	generic|tr_A2AJ26_A2AJ26_MOUSE_REVERSED	|generic|tr_Q3TZM0_Q3TZM0_MOUSE_REVERSED	|generic|tr_Q6ZPZ4_Q6ZPZ4_MOUSE_REVERSED	|generic|sp_P41234_ABCA2_MOUSE_REVERSED	|generic|tr_Q3TMR1_Q3TMR1_MOUSE_REVERSED|
"""index: 19886, intensity: 9026.0, mobility: 1.147"""	-0.578029	0.264481	0.978485	ESLSICSDKEQILALRTRINEPNGYLKVLGQVEIIL	generic|tr_J3QP01_J3QP01_MOUSE_REVERSED|
"""index: 1307, intensity: 3020.0, mobility: 0.811"""	-0.57824	0.264689	0.978638	ICPTGACTTL	generic|IP_1106629_TX=10090_REVERSED	|generic|IP_2446303_TX=10090_REVERSED|
"""index: 16367, intensity: 55029.0, mobility: 0.873"""	-0.578326	0.264897	0.9787	FPEFDEPVTDNCRYQLNSWIINEQSFCF	generic|tr_E9PWF0_E9PWF0_MOUSE__chr3_1_89226531_89226584_ENSMUST00000136881__II_979450_REVERSED	|generic|sp_Q05895_TSP3_MOUSE__chr3_1_89226531_89226584_ENSMUST00000136881__II_979450_REVERSED|
"""index: 11113, intensity: 2773.0, mobility: 1.099"""	-0.578444	0.265179	0.978785	TGTSPVPSRQVSTFPLCLLCSAGSTLSPPQVYVCACVHV	generic|IP_1068024_TX=10090_REVERSED|
"""index: 5971, intensity: 272497.0, mobility: 0.935"""	-0.578595	0.265462	0.978894	FLSPILSQLASLYMHLKHEDLGHEGE	generic|tr_G3X9J4_G3X9J4_MOUSE__chr1_1_105725678_105725809_ENSMUST00000186807__II_1030288_REVERSED	|generic|sp_Q148V7_RELCH_MOUSE__chr1_1_105725678_105725809_ENSMUST00000186807__II_1030277_REVERSED	|generic|sp_Q148V7-2_RELCH_MOUSE__chr1_1_105725678_105725809_ENSMUST00000186807__II_1030277_REVERSED	|generic|sp_Q148V7-3_RELCH_MOUSE__chr1_1_105725678_105725809_ENSMUST00000186807__II_1030265_REVERSED	|generic|tr_E9QM90_E9QM90_MOUSE__chr1_1_105725678_105725809_ENSMUST00000186807__II_1030277_REVERSED	|generic|tr_A0A087WSS1_A0A087WSS1_MOUSE__chr1_1_105725678_105725809_ENSMUST00000186807__II_1030277_REVERSED|
"""index: 19502, intensity: 3371.0, mobility: 0.990"""	-0.578606	0.265744	0.978902	TYIGMLLNSVSI	generic|tr_Q8BZR7_Q8BZR7_MOUSE_REVERSED	|generic|sp_A2ARI4_LGR4_MOUSE__chr2_1_110000564_110000635_ENSMUST00000142869_REVERSED	|generic|sp_A2ARI4-2_LGR4_MOUSE__chr2_1_110000564_110000635_ENSMUST00000142869_REVERSED|
"""index: 24993, intensity: 2657.0, mobility: 0.954"""	-0.578607	0.265951	0.978903	REARCISLKR	generic|IP_934626_TX=10090_REVERSED|
"""index: 23675, intensity: 17165.0, mobility: 1.078"""	-0.578799	0.266084	0.979041	VWSVVQALGLLNQ	generic|IP_1049612_TX=10090_REVERSED|
"""index: 5834, intensity: 7146.0, mobility: 1.078"""	-0.579322	0.266366	0.979416	ALEERMFIDPYHTKAFSRELENLQAPTFRTRHRKQKQQGQ	generic|sp_O09113_OTP_MOUSE_REVERSED|
"""index: 6033, intensity: 5482.0, mobility: 0.986"""	-0.579381	0.266648	0.979459	ARWVAWRAMERRTWGGSRRCTM	generic|chr1_1_91298373_91300565_ENSMUST00000027532_REVERSED|
"""index: 10127, intensity: 2561.0, mobility: 1.023"""	-0.579398	0.26693	0.979471	NMSLHAMSLLVLHHKERRKICQIRRPWS	generic|chr4_1_127023715_127025976_ENSMUST00000030623__IP_956126_TX=10090_REVERSED|
"""index: 16263, intensity: 3893.0, mobility: 0.960"""	-0.579422	0.267137	0.979488	DFKLSKAPDQTNSHLEKIEKKWWTAT	generic|tr_A0A0J9YVE6_A0A0J9YVE6_MOUSE_REVERSED	|generic|tr_A0A571BF69_A0A571BF69_MOUSE_REVERSED	|generic|tr_B5THE2_B5THE2_MOUSE_REVERSED	|generic|tr_A0A0J9YVJ0_A0A0J9YVJ0_MOUSE_REVERSED|
"""index: 3689, intensity: 3791.0, mobility: 0.968"""	-0.579496	0.267324	0.979541	CIEEPILLTYSS	generic|IP_898314_TX=10090_REVERSED|
"""index: 11437, intensity: 4006.0, mobility: 0.932"""	-0.579553	0.267324	0.979582	SFALLMCFSLSVFRVGAPTAPPRSTMLQLLQEAEE	generic|tr_A0A1S6GWJ5_A0A1S6GWJ5_MOUSE__chr11_-1_86222102_86222155_ENSMUST00000134828_REVERSED	|generic|tr_Q148R8_Q148R8_MOUSE__chr11_-1_86222102_86222155_ENSMUST00000134828_REVERSED	|generic|sp_Q80UK8_INT2_MOUSE__chr11_-1_86222102_86222155_ENSMUST00000134828_REVERSED|
"""index: 9874, intensity: 17969.0, mobility: 1.142"""	-0.580346	0.26753	0.980147	HLHRPHFADQRESLNESSGGQHLSLVRILQ	generic|IP_985369_TX=10090_REVERSED|
"""index: 10266, intensity: 3614.0, mobility: 0.907"""	-0.580591	0.267736	0.980321	LVMALYMRFYFIEFI	generic|tr_Q7TMD4_Q7TMD4_MOUSE__chr18_-1_12221802_12221846_ENSMUST00000133112__II_1057807_REVERSED	|generic|sp_O35604_NPC1_MOUSE__chr18_-1_12221802_12221846_ENSMUST00000133112__II_3494135_REVERSED|
"""index: 22121, intensity: 4649.0, mobility: 1.044"""	-0.58092	0.267943	0.980554	LDNDLLEKSTEMQFIWYHQPR	generic|IP_832647_TX=10090_REVERSED|
"""index: 8980, intensity: 50201.0, mobility: 0.974"""	-0.581074	0.268224	0.980663	RVEASVGSCAMYAGFPEASSSAQWCTQHDSNLGESGYTTQ	generic|IP_884921_TX=10090_REVERSED|
"""index: 6605, intensity: 12229.0, mobility: 0.925"""	-0.581164	0.26843	0.980726	TFYYKLYTK	generic|IP_964939_TX=10090_REVERSED|
"""index: 22068, intensity: 8287.0, mobility: 1.032"""	-0.581268	0.268485	0.980799	KELSSIVNETALL	generic|sp_Q6P9L6_KIF15_MOUSE__II_3455262_REVERSED|
"""index: 9503, intensity: 7817.0, mobility: 1.159"""	-0.581458	0.268539	0.980933	INEQTEEPIHVLQSSGPRSQISVRPGGPMSNNCGPVTGPQIKLYQNG	generic|sp_Q7TME0_PLPR4_MOUSE__chr3_-1_117321906_117322085_ENSMUST00000125664__II_976903_REVERSED	|generic|tr_A0A0G2JGY9_A0A0G2JGY9_MOUSE__chr3_-1_117321906_117322085_ENSMUST00000125664_REVERSED|
"""index: 2568, intensity: 2739.0, mobility: 0.928"""	-0.581938	0.268669	0.98127	NVTGAQTLSGYY	generic|sp_Q9JHU9_INO1_MOUSE__chr8_1_70597082_70597198_ENSMUST00000210878_REVERSED	|generic|tr_A0A1B0GS86_A0A1B0GS86_MOUSE_REVERSED|
"""index: 16671, intensity: 4317.0, mobility: 0.984"""	-0.582249	0.26895	0.981488	DLHLFYSPYMGRDMGKKDRTLRCRVARGQ	generic|tr_A0A3B2W7Y0_A0A3B2W7Y0_MOUSE__II_1068115_REVERSED	|generic|tr_B8JJC6_B8JJC6_MOUSE__II_1068134_REVERSED	|generic|II_1068124_TX=10090_REVERSED	|generic|tr_Q8K0Y6_Q8K0Y6_MOUSE_REVERSED	|generic|sp_Q9Z273_TULP1_MOUSE_REVERSED	|generic|tr_A0A3B2W4A1_A0A3B2W4A1_MOUSE_REVERSED|
"""index: 3260, intensity: 3430.0, mobility: 0.932"""	-0.582371	0.269231	0.981573	FGTRYPGHLQA	generic|IP_1058433_TX=10090_REVERSED|
"""index: 11942, intensity: 5173.0, mobility: 0.986"""	-0.582487	0.269512	0.981654	HIYIYIYMCVYMYIYIYIYIYIYIYIHM	generic|IP_1007585_TX=10090_REVERSED|
"""index: 16634, intensity: 10131.0, mobility: 0.896"""	-0.58253	0.269792	0.981684	HEAWCQTMLQICEMPAQDMSVLPRCLPPPS	generic|sp_P52785_GUC2E_MOUSE_REVERSED|
"""index: 23940, intensity: 2568.0, mobility: 0.976"""	-0.582592	0.269997	0.981728	VGDVPRPIEISKVLGYK	generic|tr_Q922I0_Q922I0_MOUSE__II_897328_REVERSED	|generic|tr_Q3KQM4_Q3KQM4_MOUSE__II_897328_REVERSED	|generic|sp_P26369_U2AF2_MOUSE__chr7_1_5068154_5068735_ENSMUST00000165399__II_279658_REVERSED	|generic|tr_Q505Q1_Q505Q1_MOUSE__chr7_1_5068154_5068735_ENSMUST00000165399__II_279658_REVERSED	|generic|tr_Q80XR5_Q80XR5_MOUSE__chr7_1_5068154_5068735_ENSMUST00000165399__II_279658_REVERSED|
"""index: 8981, intensity: 8797.0, mobility: 0.912"""	-0.582972	0.270202	0.981992	DMLIVMMPLF	generic|IP_3489315_TX=10090_REVERSED|
"""index: 9641, intensity: 5305.0, mobility: 1.083"""	-0.583305	0.270407	0.982223	VKLIWITMALNVIMTVLLLLVFFYLCRKRWGY	generic|sp_Q8BX51_SGCZ_MOUSE__II_864603_REVERSED	|generic|sp_Q8BX51-2_SGCZ_MOUSE__II_864603_REVERSED	|generic|tr_D6RFA5_D6RFA5_MOUSE_REVERSED	|generic|tr_Q3SXX6_Q3SXX6_MOUSE_REVERSED|
"""index: 23430, intensity: 6223.0, mobility: 1.043"""	-0.583361	0.27046	0.982262	LWLCIPTVAPNVPE	generic|chr9_-1_106895798_106900757_ENSMUST00000044532_REVERSED	|generic|chr9_-1_106900689_106900757_ENSMUST00000044532_REVERSED|
"""index: 1290, intensity: 3514.0, mobility: 0.825"""	-0.583452	0.27074	0.982324	MATPVMMDR	generic|sp_Q8K2A6_LIPM_MOUSE_REVERSED|
"""index: 7984, intensity: 7166.0, mobility: 0.941"""	-0.583536	0.270944	0.982383	EDVQKILMYTESMIKEIRSLDYAMGKQGQ	generic|tr_Q3TDW4_Q3TDW4_MOUSE_REVERSED	|generic|tr_Q6PH97_Q6PH97_MOUSE_REVERSED	|generic|tr_G3X8Q1_G3X8Q1_MOUSE_REVERSED	|generic|tr_B9EKC5_B9EKC5_MOUSE_REVERSED	|generic|tr_Q8BIF4_Q8BIF4_MOUSE_REVERSED|
"""index: 18130, intensity: 29856.0, mobility: 1.179"""	-0.583734	0.271224	0.982519	YIDMTSGETVFSQFCPKREMTTGMVNGLMLMSSL	generic|IP_926166_TX=10090_REVERSED|
"""index: 10772, intensity: 4126.0, mobility: 0.959"""	-0.583929	0.271505	0.982654	QASTPLAFFEFVPPSPVRPKPVSVSGELHLTP	generic|IP_997830_TX=10090_REVERSED|
"""index: 9631, intensity: 5590.0, mobility: 0.935"""	-0.58451	0.271633	0.983053	RPMLLLQPCPHRCIPHIWLHSPRQ	generic|IP_2560033_TX=10090_REVERSED|
"""index: 5917, intensity: 4526.0, mobility: 0.940"""	-0.584805	0.271913	0.983255	LMWSRINVASFVAKIMQPYFSMELS	generic|II_918163_TX=10090_REVERSED|
"""index: 13194, intensity: 3971.0, mobility: 1.083"""	-0.584811	0.272118	0.983259	ESPSIFNGAANNIVVDPHGAVKILELVTNHVMDPDRVDCR	generic|sp_Q9CQ62_DECR_MOUSE_REVERSED|
"""index: 13008, intensity: 2907.0, mobility: 1.065"""	-0.584894	0.272118	0.983316	PCKQGLARMLAPSLQ	generic|sp_Q9EPX5_FXL12_MOUSE_REVERSED	|generic|tr_A0A0R4J1Q8_A0A0R4J1Q8_MOUSE_REVERSED	|generic|tr_D3YY70_D3YY70_MOUSE_REVERSED	|generic|tr_A0A0R4J1W2_A0A0R4J1W2_MOUSE__chr17_1_13015054_13015083_ENSMUST00000007012_REVERSED|
"""index: 3845, intensity: 2535.0, mobility: 0.741"""	-0.585005	0.272118	0.983392	LEMILKSSKRR	generic|II_3479635_TX=10090_REVERSED	|generic|sp_Q9JK37_MYOZ1_MOUSE_REVERSED|
"""index: 6021, intensity: 3276.0, mobility: 1.156"""	-0.585208	0.272118	0.98353	GMRDKRYMEPARMRKRVLAAESMTRYLLPSEPEEDEPSHRA	generic|sp_Q80UQ2-2_RASF6_MOUSE_REVERSED|
"""index: 4924, intensity: 4450.0, mobility: 0.976"""	-0.585796	0.272397	0.98393	VTLIRTGVPTNEPVRVRYEAQTFAPANDNAD	generic|tr_Q91XY6_Q91XY6_MOUSE__chr18_1_37833338_37840129_ENSMUST00000193941__II_1051469_REVERSED|
"""index: 17356, intensity: 2759.0, mobility: 1.130"""	-0.58586	0.272601	0.983973	MNKPTSIKIEDLIQEGYERIIQPP	generic|sp_Q9R0A5_NEK3_MOUSE_REVERSED	|generic|tr_Q99K72_Q99K72_MOUSE_REVERSED	|generic|tr_F8WGD4_F8WGD4_MOUSE_REVERSED|
"""index: 15127, intensity: 3501.0, mobility: 1.038"""	-0.585883	0.272601	0.983989	VFWCPVEAGHRPD	generic|tr_F8WJ05_F8WJ05_MOUSE_REVERSED	|generic|tr_Q91WU7_Q91WU7_MOUSE_REVERSED	|generic|sp_Q61702_ITIH1_MOUSE_REVERSED	|generic|tr_Q8K159_Q8K159_MOUSE_REVERSED|
"""index: 4956, intensity: 11130.0, mobility: 1.094"""	-0.58612	0.272601	0.98415	RLLEVLKKLFQQNEDKFSHEMFVAMAEKECAAHVDLLEQITD	generic|tr_Q61594_Q61594_MOUSE_REVERSED	|generic|tr_A4UUI3_A4UUI3_MOUSE_REVERSED	|generic|tr_Q5DTF3_Q5DTF3_MOUSE_REVERSED	|generic|tr_B9EJ74_B9EJ74_MOUSE_REVERSED|
"""index: 20237, intensity: 8652.0, mobility: 0.921"""	-0.586354	0.272601	0.984307	PHKYIHKLE	generic|IP_1043180_TX=10090_REVERSED|
"""index: 14550, intensity: 4177.0, mobility: 0.838"""	-0.586933	0.272803	0.984697	GQVMQTPMNMEEQSILGMLS	generic|tr_Q1MWP8_Q1MWP8_MOUSE_REVERSED	|generic|tr_Q3TWP9_Q3TWP9_MOUSE_REVERSED	|generic|tr_Q3TM70_Q3TM70_MOUSE_REVERSED	|generic|tr_Q91VL7_Q91VL7_MOUSE_REVERSED	|generic|tr_Q1MWP9_Q1MWP9_MOUSE_REVERSED|
"""index: 23174, intensity: 86364.0, mobility: 1.082"""	-0.586995	0.273005	0.984739	RQGWAISVVLVSTSCPPFRATTPSSPESDGCNMS	generic|chr7_-1_25229794_25230015_ENSMUST00000071739__IP_891216_TX=10090_REVERSED|
"""index: 6545, intensity: 6882.0, mobility: 1.097"""	-0.587457	0.273283	0.985048	PLYCSLEYMRGFVPNLTNPIYHDRDEIVKMFLVSSPFNPTKK	generic|tr_A0A286YCZ3_A0A286YCZ3_MOUSE__chr15_-1_38501570_38501599_ENSMUST00000065308__II_3464579_REVERSED|
"""index: 15860, intensity: 3861.0, mobility: 1.002"""	-0.587522	0.273561	0.985092	EKLHTLVEQAMR	generic|tr_A2AKT6_A2AKT6_MOUSE__II_1138559_REVERSED	|generic|sp_Q6P5F9_XPO1_MOUSE_REVERSED|
"""index: 5918, intensity: 4414.0, mobility: 0.842"""	-0.587639	0.273839	0.985169	EEEEESSEKSLELLQGREGAVPRR	generic|tr_A0A5F8MQ39_A0A5F8MQ39_MOUSE_REVERSED	|generic|sp_Q8BRB7_KAT6B_MOUSE_REVERSED	|generic|sp_Q8BRB7-2_KAT6B_MOUSE_REVERSED	|generic|tr_Q501M5_Q501M5_MOUSE_REVERSED	|generic|tr_Q3UH94_Q3UH94_MOUSE_REVERSED|
"""index: 3340, intensity: 3890.0, mobility: 0.914"""	-0.587891	0.274117	0.985337	QSPGGPLPDKEM	generic|chr12_1_16656773_16658443_ENSMUST00000111064__IP_1119577_TX=10090_REVERSED	|generic|IP_3471434_TX=10090_REVERSED	|generic|II_2429704_TX=10090_REVERSED|
"""index: 18280, intensity: 4209.0, mobility: 1.147"""	-0.587983	0.274395	0.985399	RFNLMFHIYSSVNV	generic|sp_Q6P8W9_HMGB4_MOUSE_REVERSED|
"""index: 9935, intensity: 2967.0, mobility: 0.851"""	-0.588157	0.274673	0.985514	NKVRFTANLAKLRSDAKLQFGT	generic|sp_Q91YJ2_SNX4_MOUSE__chr16_1_33291825_33291890_ENSMUST00000231389__II_3486165_REVERSED	|generic|tr_Q80X54_Q80X54_MOUSE__chr16_1_33291825_33291890_ENSMUST00000231389__II_3486165_REVERSED	|generic|tr_A0A338P7D2_A0A338P7D2_MOUSE_REVERSED|
"""index: 23136, intensity: 5328.0, mobility: 0.997"""	-0.588225	0.274951	0.98556	ERSFVIESIIK	generic|IP_3487741_TX=10090_REVERSED|
"""index: 17227, intensity: 5913.0, mobility: 1.098"""	-0.588233	0.275153	0.985565	YVSVAGIDKGNEYVW	generic|IP_990052_TX=10090_REVERSED|
"""index: 4622, intensity: 3605.0, mobility: 1.118"""	-0.588507	0.275431	0.985746	RLRETMTKLDIPF	generic|tr_Q3U2D4_Q3U2D4_MOUSE__II_1126805_REVERSED	|generic|tr_Q99KW4_Q99KW4_MOUSE__II_1126805_REVERSED	|generic|tr_Q3UM02_Q3UM02_MOUSE__II_1126803_REVERSED	|generic|tr_Q3UD69_Q3UD69_MOUSE__II_1126803_REVERSED	|generic|sp_Q9JHD2_KAT2A_MOUSE__II_1126803_REVERSED	|generic|tr_Q6P3Z8_Q6P3Z8_MOUSE__II_1126803_REVERSED|
"""index: 4797, intensity: 40732.0, mobility: 1.067"""	-0.588572	0.275709	0.985789	HTKSQRNQRYLIKYGLVESENEMTKVHEWNLCLKSNSLKWA	generic|sp_Q9JMB8_CNTN6_MOUSE__chr6_1_104642983_104643027_ENSMUST00000161070_REVERSED	|generic|sp_Q9JMB8-2_CNTN6_MOUSE__chr6_1_104642983_104643027_ENSMUST00000161070_REVERSED	|generic|tr_E0CXE3_E0CXE3_MOUSE_REVERSED|
"""index: 18603, intensity: 3907.0, mobility: 1.015"""	-0.588614	0.27591	0.985817	TLWRLTLKSNR	generic|chr1_1_180594716_180597338_ENSMUST00000027777_REVERSED|
"""index: 24303, intensity: 4757.0, mobility: 1.214"""	-0.589118	0.276188	0.98615	HDFIDQLDLHMAEGCHMNLNEFPVARMQHQLVETLTALDLKNVSNKYGI	generic|tr_Q546L3_Q546L3_MOUSE_REVERSED	|generic|tr_A0A1D5RLG2_A0A1D5RLG2_MOUSE_REVERSED|
"""index: 2549, intensity: 4204.0, mobility: 0.836"""	-0.589166	0.276466	0.986181	LSSDVRARD	generic|sp_P70207_PLXA2_MOUSE__chr1_1_194780516_194780668_ENSMUST00000135664__II_1024021_REVERSED|
"""index: 10033, intensity: 4438.0, mobility: 0.956"""	-0.589173	0.276744	0.986186	GIPYIHTMHYMEQKEEKREEKRGEKRGE	generic|IP_3453085_TX=10090_REVERSED|
"""index: 4206, intensity: 2927.0, mobility: 0.924"""	-0.589276	0.276915	0.986254	QVHTHTHTHTHTHVPHP	generic|IP_1086227_TX=10090_REVERSED|
"""index: 16364, intensity: 5917.0, mobility: 1.114"""	-0.58961	0.276915	0.986473	MRLIEGRHTNESTGCSHEEPSPSGVSMVCMP	generic|IP_874903_TX=10090_REVERSED|
"""index: 8546, intensity: 67469.0, mobility: 0.869"""	-0.589974	0.277038	0.986711	ESCSEQKGSPGWVTTFGPPVWRY	generic|II_1035348_TX=10090_REVERSED|
"""index: 26508, intensity: 3534.0, mobility: 1.114"""	-0.590116	0.277316	0.986804	SLLTSTSFAPTDGGMWEDAEPLEGGGKTLWDLVPKMSGPAGPFTTDPVTG	generic|sp_Q8CJH3_PLXB1_MOUSE__chr9_1_109108470_109108547_ENSMUST00000194734__II_842592_REVERSED	|generic|tr_B2RWT9_B2RWT9_MOUSE__chr9_1_109108470_109108547_ENSMUST00000194734__II_842592_REVERSED|
"""index: 10044, intensity: 4587.0, mobility: 1.108"""	-0.590444	0.277593	0.987018	TRWAECYKDVLRVGHPNSGHWVVKQPWS	generic|tr_A2AJY7_A2AJY7_MOUSE_REVERSED	|generic|tr_A2AJY5_A2AJY5_MOUSE_REVERSED	|generic|tr_A2AJY2_A2AJY2_MOUSE_REVERSED	|generic|sp_O35206_COFA1_MOUSE_REVERSED|
"""index: 13289, intensity: 3821.0, mobility: 0.943"""	-0.590512	0.277716	0.987062	RFCQQKWVQLYNARSTK	generic|chr16_-1_57171626_57171787_ENSMUST00000023431_REVERSED|
"""index: 9229, intensity: 3564.0, mobility: 1.104"""	-0.590652	0.277993	0.987153	FFYMPTHLQTNMRI	generic|tr_Q8VFQ8_Q8VFQ8_MOUSE_REVERSED|
"""index: 1492, intensity: 3140.0, mobility: 0.747"""	-0.590734	0.278193	0.987206	LVPPPAVC	generic|IP_940962_TX=10090_REVERSED|
"""index: 20300, intensity: 4493.0, mobility: 0.900"""	-0.590912	0.278362	0.987321	IYEAALIDIE	generic|sp_Q9D8Y8_ING5_MOUSE_REVERSED	|generic|sp_Q9D8Y8-2_ING5_MOUSE_REVERSED|
"""index: 18361, intensity: 6077.0, mobility: 0.942"""	-0.590986	0.278362	0.987369	LVNREAMIHK	generic|tr_Q8VEK1_Q8VEK1_MOUSE__chr1_1_9898783_9898890_ENSMUST00000188782__II_1044034_REVERSED	|generic|tr_Q3U9B2_Q3U9B2_MOUSE__chr1_1_9898783_9898890_ENSMUST00000188782__II_1044036_REVERSED	|generic|tr_A0A087WR70_A0A087WR70_MOUSE__chr1_1_9872284_9872337_ENSMUST00000188782__II_1044014_REVERSED	|generic|tr_A0A087WQS1_A0A087WQS1_MOUSE__chr1_1_9872284_9872337_ENSMUST00000188782__II_1044014_REVERSED	|generic|tr_Q3U9H2_Q3U9H2_MOUSE__chr1_1_9898783_9898890_ENSMUST00000188782__II_1044014_REVERSED	|generic|sp_Q9ERE3_SGK3_MOUSE__chr1_1_9898783_9898890_ENSMUST00000188782__II_1044036_REVERSED	|generic|tr_Q3U907_Q3U907_MOUSE__chr1_1_9898783_9898890_ENSMUST00000188782_REVERSED|
"""index: 4890, intensity: 4607.0, mobility: 1.037"""	-0.591558	0.278408	0.987739	SKPERRLGRIYKRRNAETAWRYYVCYHPRKSASSSFMPI	generic|IP_949578_TX=10090_REVERSED|
"""index: 17666, intensity: 4325.0, mobility: 0.888"""	-0.592029	0.278498	0.988041	AEEPQLGCLSEADMDFTDDLCFIAELIDEDM	generic|sp_Q8C753-3_KATIP_MOUSE__chr7_1_125860668_125860709_ENSMUST00000205462__II_880466_REVERSED	|generic|tr_F6XQI1_F6XQI1_MOUSE__chr7_1_125860668_125860709_ENSMUST00000205462_REVERSED	|generic|tr_B2RXY0_B2RXY0_MOUSE__chr7_1_125860668_125860709_ENSMUST00000205462_REVERSED	|generic|sp_Q8C753_KATIP_MOUSE__chr7_1_125860668_125860709_ENSMUST00000205462_REVERSED	|generic|sp_Q8C753-2_KATIP_MOUSE__chr7_1_125860668_125860709_ENSMUST00000205462_REVERSED	|generic|sp_Q8C753-4_KATIP_MOUSE__chr7_1_125860668_125860709_ENSMUST00000205462_REVERSED|
"""index: 7507, intensity: 6739.0, mobility: 1.011"""	-0.592062	0.278498	0.988063	DKHHPHLPGTELQMVEGTGEEPA	generic|tr_E9Q9M8_E9Q9M8_MOUSE_REVERSED	|generic|tr_Q14AS8_Q14AS8_MOUSE_REVERSED	|generic|tr_Q3TYY8_Q3TYY8_MOUSE_REVERSED|
"""index: 6486, intensity: 34232.0, mobility: 0.916"""	-0.592735	0.278621	0.988493	CISRSSNKLKWDVNLYAAGNRKYVP	generic|IP_3470183_TX=10090_REVERSED|
"""index: 10183, intensity: 4013.0, mobility: 0.954"""	-0.592945	0.27882	0.988626	KIPILMYFMIYIYIYYSSVSILVSIRHV	generic|IP_3493773_TX=10090_REVERSED|
"""index: 17616, intensity: 3292.0, mobility: 0.974"""	-0.593113	0.278942	0.988733	RQGMPHMGMPAYHMGPHGMSPRRRLFGDASVWSS	generic|tr_A0A1B0GSF1_A0A1B0GSF1_MOUSE__II_2561992_REVERSED	|generic|tr_A2AQW6_A2AQW6_MOUSE__II_3463376_REVERSED	|generic|sp_Q9R1C7_PR40A_MOUSE__chr2_-1_53153460_53153525_ENSMUST00000211712__II_1008677_REVERSED	|generic|II_1008676_TX=10090_REVERSED	|generic|II_1008672_TX=10090_REVERSED	|generic|tr_A0JLM8_A0JLM8_MOUSE__chr2_-1_53156619_53156816_ENSMUST00000211712_REVERSED|
"""index: 915, intensity: 3553.0, mobility: 0.830"""	-0.593389	0.279217	0.988908	ACRNLPWLCSRGRGKLQPE	generic|IP_1061233_TX=10090_REVERSED	|generic|IP_1061232_TX=10090_REVERSED|
"""index: 15683, intensity: 7488.0, mobility: 0.900"""	-0.59343	0.279493	0.988934	NCLCSTQTDRSVTECGASSWSGTSSSAPDEVWF	generic|sp_Q8K209_AGRG1_MOUSE__chr8_1_95008371_95008493_ENSMUST00000212660__II_3454625_REVERSED|
"""index: 6660, intensity: 8132.0, mobility: 1.050"""	-0.593804	0.279691	0.989171	LKEPTYYQRHLLPHNAMKRLQMMVNCMETNKELNNISK	generic|sp_Q04692_SMRCD_MOUSE__chr6_1_65110422_65110556_ENSMUST00000204620_REVERSED	|generic|sp_Q04692-2_SMRCD_MOUSE__chr6_1_65110422_65110556_ENSMUST00000204620_REVERSED|
"""index: 9274, intensity: 10074.0, mobility: 0.915"""	-0.594014	0.279967	0.989303	FHHVVNSKCFSLSFTNGLYVSANLF	generic|tr_Q8VFW4_Q8VFW4_MOUSE_REVERSED|
"""index: 12400, intensity: 6563.0, mobility: 0.979"""	-0.594019	0.280242	0.989306	SCLEHSMAVTYLLPNCVAVFRDYAMVALMFMEIIVF	generic|tr_Q8VFR1_Q8VFR1_MOUSE_REVERSED	|generic|tr_A2AVT5_A2AVT5_MOUSE_REVERSED|
"""index: 14708, intensity: 5150.0, mobility: 0.949"""	-0.594158	0.280441	0.989394	DINLEKMRIWRLKCNQLGHS	generic|chr14_-1_75742499_75743638_ENSMUST00000049168_REVERSED|
"""index: 15869, intensity: 3492.0, mobility: 1.003"""	-0.59462	0.280639	0.989683	YRFMRELAEMD	generic|sp_O89094-2_CASPE_MOUSE_REVERSED	|generic|tr_Q542Q1_Q542Q1_MOUSE_REVERSED|
"""index: 19686, intensity: 3629.0, mobility: 1.157"""	-0.59479	0.280914	0.98979	MHMHVKQNHGNNIVSFLTRYLQTFIENSDE	generic|tr_F8WHU5_F8WHU5_MOUSE__chr5_1_150748126_150748251_ENSMUST00000133738__II_927377_REVERSED	|generic|sp_Q4VA53_PDS5B_MOUSE__chr5_1_150748126_150748251_ENSMUST00000133738__II_927377_REVERSED	|generic|sp_Q4VA53-3_PDS5B_MOUSE__chr5_1_150748126_150748251_ENSMUST00000133738__II_927377_REVERSED|
"""index: 7164, intensity: 4488.0, mobility: 0.883"""	-0.594797	0.28119	0.989794	EKLKADAYKMYNQVGNQQL	generic|tr_E9Q6Z0_E9Q6Z0_MOUSE__chr9_-1_53621854_53621940_ENSMUST00000141803__II_850119_REVERSED	|generic|tr_G3X914_G3X914_MOUSE__chr9_-1_53621854_53621940_ENSMUST00000141803__II_850119_REVERSED	|generic|sp_Q9D5V5_CUL5_MOUSE__chr9_-1_53621854_53621940_ENSMUST00000141803__II_850119_REVERSED|
"""index: 15585, intensity: 4363.0, mobility: 0.947"""	-0.594801	0.281465	0.989797	SLRPQQLRSI	generic|sp_Q8CI08_SLAI2_MOUSE__II_938663_REVERSED	|generic|sp_Q8CI08-2_SLAI2_MOUSE__II_938663_REVERSED|
"""index: 13218, intensity: 3563.0, mobility: 0.997"""	-0.594863	0.281741	0.989835	PAGADAIIEQYPPPAEPQPDELHEFELNTETYLPPPF	generic|sp_Q8C353_TM252_MOUSE_REVERSED	|generic|tr_Q3UQ16_Q3UQ16_MOUSE_REVERSED|
"""index: 2595, intensity: 3501.0, mobility: 1.005"""	-0.594882	0.282016	0.989847	SLRTATAEQSHCV	generic|IP_985250_TX=10090_REVERSED|
"""index: 9294, intensity: 5190.0, mobility: 0.825"""	-0.595001	0.282291	0.989922	EIVMEGADINRKCFLGRGHIP	generic|sp_P55200_KMT2A_MOUSE__chr9_-1_44835794_44835835_ENSMUST00000152241__II_853586_REVERSED	|generic|sp_P55200-2_KMT2A_MOUSE__chr9_-1_44835794_44835835_ENSMUST00000152241__II_853586_REVERSED	|generic|tr_Q80XM0_Q80XM0_MOUSE_REVERSED|
"""index: 18229, intensity: 3413.0, mobility: 0.989"""	-0.595012	0.282411	0.989929	MSLFLHFVHL	generic|IP_902875_TX=10090_REVERSED|
"""index: 6260, intensity: 4939.0, mobility: 0.905"""	-0.595631	0.282537	0.990314	VFDGFKEYHSNYHHQVRFLMSA	generic|tr_Q9QY74_Q9QY74_MOUSE_REVERSED	|generic|tr_Q8BRX1_Q8BRX1_MOUSE_REVERSED	|generic|sp_Q80Z10_ASTN2_MOUSE_REVERSED	|generic|sp_Q80Z10-2_ASTN2_MOUSE_REVERSED	|generic|sp_Q80Z10-3_ASTN2_MOUSE_REVERSED|
"""index: 3972, intensity: 2663.0, mobility: 0.803"""	-0.595803	0.282537	0.99042	VLNLSGHPSLPGPAKGRR	generic|IP_1079573_TX=10090_REVERSED|
"""index: 11687, intensity: 4075.0, mobility: 0.825"""	-0.596301	0.282537	0.990728	DKQFAQSLKQLESECQAA	generic|sp_E9Q1U1_CC171_MOUSE_REVERSED	|generic|sp_E9Q1U1-2_CC171_MOUSE_REVERSED|
"""index: 5020, intensity: 3843.0, mobility: 1.032"""	-0.597098	0.282656	0.991217	IEVDSAVRPQKLQVTLLNNQKTDQACSIETIPFAQQQTDESISVV	generic|sp_Q80TY5_VP13B_MOUSE__chr15_1_35834274_35834384_ENSMUST00000227567_REVERSED|
"""index: 16945, intensity: 9484.0, mobility: 0.889"""	-0.597139	0.282776	0.991242	KYDGPDTSHALWTTYDDEECNRELIDKFD	generic|sp_Q6PHU5_SORT_MOUSE__chr3_1_108356261_108356341_ENSMUST00000129755__II_979967_REVERSED	|generic|sp_Q6PHU5-2_SORT_MOUSE__chr3_1_108356261_108356341_ENSMUST00000129755__II_979967_REVERSED|
"""index: 5575, intensity: 3744.0, mobility: 1.182"""	-0.597429	0.282972	0.991419	HLFFAEFTFPFSFY	generic|sp_Q5SW45_MKS1_MOUSE__II_1128642_REVERSED	|generic|tr_B2KGP7_B2KGP7_MOUSE_REVERSED|
"""index: 4531, intensity: 3750.0, mobility: 0.835"""	-0.597544	0.283133	0.991489	RGKKARPEQTVKLQENST	generic|tr_A0A1Y7VMG9_A0A1Y7VMG9_MOUSE__chr13_-1_9693426_9693533_ENSMUST00000220996__II_3474748_REVERSED	|generic|tr_Q6PD13_Q6PD13_MOUSE__chr13_-1_9693426_9693533_ENSMUST00000220996__II_3474748_REVERSED	|generic|tr_D3YY85_D3YY85_MOUSE__chr13_-1_9693426_9693533_ENSMUST00000220996__II_3474748_REVERSED	|generic|tr_D3YY86_D3YY86_MOUSE__chr13_-1_9693426_9693533_ENSMUST00000220996__II_3474748_REVERSED	|generic|tr_Q3UKS1_Q3UKS1_MOUSE__chr13_-1_9693426_9693533_ENSMUST00000220996__II_3474748_REVERSED	|generic|tr_Q8BJZ0_Q8BJZ0_MOUSE__chr13_-1_9693426_9693533_ENSMUST00000220996__II_3474748_REVERSED	|generic|sp_Q8R5C8_ZMY11_MOUSE__chr13_-1_9693426_9693533_ENSMUST00000220996__II_3474748_REVERSED	|generic|tr_D3YXX1_D3YXX1_MOUSE__chr13_-1_9693426_9693533_ENSMUST00000220996__II_3474748_REVERSED	|generic|tr_A0A1Y7VJ93_A0A1Y7VJ93_MOUSE__chr13_-1_9693426_9693533_ENSMUST00000220996_REVERSED	|generic|tr_Q4FJS3_Q4FJS3_MOUSE__chr13_-1_9693426_9693533_ENSMUST00000220996_REVERSED|
"""index: 2603, intensity: 3130.0, mobility: 0.995"""	-0.597562	0.283133	0.991501	TCSAQLPPAPHPLQKLYVGESSCISAA	generic|sp_E9Q2Z1_CECR2_MOUSE__II_912294_REVERSED	|generic|sp_E9Q2Z1-2_CECR2_MOUSE__II_912294_REVERSED	|generic|tr_A0A5H1ZRM3_A0A5H1ZRM3_MOUSE_REVERSED|
"""index: 3700, intensity: 4192.0, mobility: 0.795"""	-0.598041	0.283174	0.991792	EVAGNLDNLLKKDR	generic|sp_Q8BR26_IFM10_MOUSE_REVERSED	|generic|sp_Q8BR26-2_IFM10_MOUSE_REVERSED|
"""index: 11010, intensity: 4350.0, mobility: 0.815"""	-0.598684	0.28337	0.99218	LTDRLSWLNQQKK	generic|II_954508_TX=10090_REVERSED|
"""index: 23462, intensity: 4949.0, mobility: 1.153"""	-0.598796	0.283643	0.992248	LFFNMLYKSKKPIIKKMYCYSFKTSRKGHTRCLIM	generic|IP_3479294_TX=10090_REVERSED|
"""index: 16509, intensity: 5009.0, mobility: 0.990"""	-0.59887	0.283839	0.992292	FNILEPYGLR	generic|tr_Q8BLU6_Q8BLU6_MOUSE_REVERSED	|generic|sp_Q9D2J7_ANKE1_MOUSE_REVERSED	|generic|tr_D6RDT8_D6RDT8_MOUSE_REVERSED|
"""index: 14431, intensity: 5144.0, mobility: 0.899"""	-0.599028	0.284113	0.992388	RDEPVKAWDGTARWGKMPFSID	generic|sp_Q3UHD1_AGRB1_MOUSE__chr15_1_74572818_74572877_ENSMUST00000186360__II_3484621_REVERSED	|generic|tr_Q5DTN9_Q5DTN9_MOUSE__chr15_1_74572818_74572877_ENSMUST00000186360__II_3484621_REVERSED	|generic|tr_A0A087WQV8_A0A087WQV8_MOUSE__chr15_1_74572818_74572877_ENSMUST00000186360_REVERSED|
"""index: 17591, intensity: 4560.0, mobility: 0.841"""	-0.599103	0.284308	0.992432	FIQLYALIMLCLPAM	generic|sp_P58308_OX2R_MOUSE_REVERSED	|generic|sp_P58308-2_OX2R_MOUSE_REVERSED|
"""index: 12789, intensity: 2989.0, mobility: 1.017"""	-0.599239	0.284504	0.992514	RQGESMQQHNYGRLMRRSESDKTMTALSHPLVS	generic|tr_F6QU68_F6QU68_MOUSE__II_1075057_REVERSED	|generic|sp_Q8K1N2_PHLB2_MOUSE__II_1075057_REVERSED	|generic|sp_Q8K1N2-2_PHLB2_MOUSE__II_1075057_REVERSED	|generic|tr_D3Z069_D3Z069_MOUSE__II_1075057_REVERSED	|generic|tr_Q8BZE3_Q8BZE3_MOUSE__II_1075057_REVERSED|
"""index: 16295, intensity: 3907.0, mobility: 1.203"""	-0.599456	0.284699	0.992644	YTQLWFTTQPLHYYPY	generic|sp_Q8R4K8_PAPP1_MOUSE_REVERSED	|generic|sp_Q8R4K8-2_PAPP1_MOUSE_REVERSED|
"""index: 11785, intensity: 4007.0, mobility: 1.029"""	-0.599641	0.284817	0.992754	HLDYQLNGNRLQVTKLIVYADGTFFDGYLNPP	generic|tr_A6PWS5_A6PWS5_MOUSE_REVERSED	|generic|tr_A0A0J9YUQ8_A0A0J9YUQ8_MOUSE_REVERSED	|generic|tr_Q3TGJ9_Q3TGJ9_MOUSE_REVERSED	|generic|tr_Q6PAC1_Q6PAC1_MOUSE_REVERSED	|generic|tr_Q3UCW8_Q3UCW8_MOUSE_REVERSED	|generic|chr2_1_35283938_35284228_ENSMUST00000124323_REVERSED	|generic|sp_P13020_GELS_MOUSE_REVERSED	|generic|tr_A0A0J9YUJ8_A0A0J9YUJ8_MOUSE_REVERSED	|generic|tr_Q3U9Q8_Q3U9Q8_MOUSE_REVERSED|
"""index: 5095, intensity: 3230.0, mobility: 0.888"""	-0.599712	0.284934	0.992797	FSDLFESWQ	generic|IP_830956_TX=10090_REVERSED|
"""index: 13264, intensity: 2972.0, mobility: 1.240"""	-0.599819	0.285052	0.992861	MAALTYCEAVGFIIFFYLQAMCGSYFIINKETLFSV	generic|IP_3449863_TX=10090_REVERSED	|generic|IP_3503443_TX=10090_REVERSED|
"""index: 12983, intensity: 4146.0, mobility: 1.042"""	-0.599855	0.285169	0.992882	SIQLSNRRIEKSDQLTSTMCS	generic|IP_940670_TX=10090_REVERSED|
"""index: 8486, intensity: 10630.0, mobility: 0.927"""	-0.600014	0.285286	0.992976	WFSKKQSKQTEWMLWLTQP	generic|chr15_-1_81998165_82002596_ENSMUST00000152227__II_1086964_TX=10090_REVERSED	|generic|tr_D6RDE8_D6RDE8_MOUSE__II_1086967_REVERSED	|generic|II_1086968_TX=10090_REVERSED	|generic|II_1086971_TX=10090_REVERSED|
"""index: 19478, intensity: 4087.0, mobility: 0.997"""	-0.600145	0.285481	0.993054	REAAPQPETISI	generic|chr15_-1_37397403_37563480_ENSMUST00000090150_REVERSED|
"""index: 14435, intensity: 2528.0, mobility: 0.979"""	-0.600266	0.285753	0.993126	RWLWTPQNALP	generic|IP_1002579_TX=10090_REVERSED|
"""index: 4631, intensity: 2973.0, mobility: 0.825"""	-0.600319	0.285948	0.993158	CLSVSLSVSLSVCLFLS	generic|IP_1142269_TX=10090_REVERSED|
"""index: 22547, intensity: 5361.0, mobility: 1.059"""	-0.600428	0.28622	0.993222	KENMMENESVLSNKEDQLTTVQM	generic|sp_Q8BIL5-2_HOOK1_MOUSE__II_960013_REVERSED	|generic|sp_Q8BIL5_HOOK1_MOUSE__II_960012_REVERSED|
"""index: 5180, intensity: 75508.0, mobility: 1.050"""	-0.600478	0.286492	0.993252	GLLMSTPDGPGGFCRARRPNKRS	generic|IP_1048633_TX=10090_REVERSED	|generic|IP_1048638_TX=10090_REVERSED|
"""index: 10095, intensity: 9707.0, mobility: 0.957"""	-0.600527	0.286531	0.993281	ISRQTDWIYSNLVEGLL	generic|sp_Q9D8B1-2_AIG1_MOUSE_REVERSED|
"""index: 14140, intensity: 3502.0, mobility: 1.116"""	-0.600872	0.286725	0.993485	RSNYFCELHSCNKVAASAWPTALLLLFVYLSLS	generic|tr_Q8CBU1_Q8CBU1_MOUSE_REVERSED	|generic|tr_Q3TEQ2_Q3TEQ2_MOUSE_REVERSED	|generic|tr_Q8R308_Q8R308_MOUSE_REVERSED	|generic|tr_Q4KKX7_Q4KKX7_MOUSE_REVERSED	|generic|sp_P16297_IL2RB_MOUSE_REVERSED|
"""index: 16491, intensity: 8137.0, mobility: 0.911"""	-0.600926	0.286997	0.993517	TGRSGMYEMPHYKGGMQWISDMSNHTEMCK	generic|chr7_-1_128443808_128443945_ENSMUST00000106226__IP_878430_TX=10090_REVERSED|
"""index: 18158, intensity: 4386.0, mobility: 1.017"""	-0.600983	0.287191	0.99355	NCLLQLNDKLIPISHSLLVNSL	generic|IP_885330_TX=10090_REVERSED|
"""index: 19499, intensity: 4730.0, mobility: 1.143"""	-0.601361	0.287463	0.993772	KQGKCVTCGYALWTNMCMRYFYIFRKFYLSLL	generic|IP_864696_TX=10090_REVERSED|
"""index: 4892, intensity: 46074.0, mobility: 1.083"""	-0.601569	0.287735	0.993895	QQYHNIRSMEFLFRDAKAMRDLEHKHEELLDIDSKEPVFK	generic|tr_Q6ZQ74_Q6ZQ74_MOUSE__chr12_1_71942182_71942271_ENSMUST00000222327_REVERSED	|generic|sp_Q8BPM0_DAAM1_MOUSE__chr12_1_71942182_71942271_ENSMUST00000222327_REVERSED	|generic|sp_Q8BPM0-2_DAAM1_MOUSE__chr12_1_71942182_71942271_ENSMUST00000222327_REVERSED|
"""index: 1829, intensity: 2951.0, mobility: 0.808"""	-0.60163	0.287928	0.99393	ETVGGKPVE	generic|tr_Q8BV43_Q8BV43_MOUSE__chr19_-1_53000385_53000435_ENSMUST00000236456_REVERSED	|generic|tr_A0A494BBG8_A0A494BBG8_MOUSE__chr19_-1_53000385_53000435_ENSMUST00000236456_REVERSED	|generic|sp_Q6P1B1_XPP1_MOUSE__chr19_-1_53000385_53000435_ENSMUST00000236456_REVERSED	|generic|tr_Q8VDK8_Q8VDK8_MOUSE__chr19_-1_53000385_53000435_ENSMUST00000236456_REVERSED	|generic|tr_Q3TL27_Q3TL27_MOUSE__chr19_-1_53000385_53000435_ENSMUST00000236456_REVERSED	|generic|tr_S4R1I3_S4R1I3_MOUSE__chr19_-1_53000385_53000435_ENSMUST00000236456_REVERSED	|generic|tr_Q3UE92_Q3UE92_MOUSE__chr19_-1_53000385_53000435_ENSMUST00000236456_REVERSED	|generic|tr_Q8BKH1_Q8BKH1_MOUSE__chr19_-1_53000385_53000435_ENSMUST00000236456_REVERSED|
"""index: 10179, intensity: 3740.0, mobility: 1.086"""	-0.601769	0.2882	0.994012	SADWVVVTHDFSGTIIRDGSTDFSLSIIEAL	generic|tr_D3Z7A5_D3Z7A5_MOUSE__II_1032689_REVERSED	|generic|tr_Q9D4T2_Q9D4T2_MOUSE__II_1032689_REVERSED|
"""index: 23033, intensity: 15051.0, mobility: 0.907"""	-0.602081	0.288352	0.994194	AFFIKCSPIKAKKGGGKKEHYSPYTLFFF	generic|IP_1028105_TX=10090_REVERSED|
"""index: 13137, intensity: 3938.0, mobility: 1.148"""	-0.602083	0.288352	0.994195	MTWVAGMHEGSLDQVVK	generic|sp_Q6NVE8_WDR44_MOUSE__chrX_1_23693511_23693543_ENSMUST00000149483__II_836815_REVERSED	|generic|II_836807_TX=10090_REVERSED	|generic|sp_Q6NVE8-2_WDR44_MOUSE_REVERSED|
"""index: 9448, intensity: 6237.0, mobility: 1.026"""	-0.602676	0.288623	0.994539	QSHSYHQFSMRTLGLRSSVRNMMIREPL	generic|tr_Q3UR71_Q3UR71_MOUSE_REVERSED|
"""index: 435, intensity: 2548.0, mobility: 0.845"""	-0.602735	0.288895	0.994573	FGEAPSALHYSIHGNA	generic|sp_E9PVD3_PCD16_MOUSE__chr7_-1_105757583_105757615_ENSMUST00000140959_REVERSED	|generic|tr_Q6PAS4_Q6PAS4_MOUSE_REVERSED|
"""index: 9325, intensity: 4616.0, mobility: 1.077"""	-0.603345	0.289166	0.994926	YLETLCYNRTLFSIGHLKNHHLWLYRLKKFRSLDIVETLEKKSLFLEL	generic|tr_A0A1Y7VMI0_A0A1Y7VMI0_MOUSE_REVERSED|
"""index: 22338, intensity: 5223.0, mobility: 1.055"""	-0.603455	0.289438	0.994989	TLEEGVSGDLSRRL	generic|IP_2469024_TX=10090_REVERSED|
"""index: 13720, intensity: 3339.0, mobility: 1.049"""	-0.603668	0.289709	0.995111	ERDPNPINELIMKAQQFHKSA	generic|sp_Q6PHQ8_NAA35_MOUSE__chr13_1_59595351_59595386_ENSMUST00000225670__II_1108419_REVERSED|
"""index: 7459, intensity: 6691.0, mobility: 1.096"""	-0.603674	0.289824	0.995115	SLLVPNPSGQGLAERGSGLGPPQAEM	generic|tr_Q8BNQ7_Q8BNQ7_MOUSE_REVERSED|
"""index: 20736, intensity: 4558.0, mobility: 1.163"""	-0.603953	0.290095	0.995275	SFILLSFMVTSMVFPIFTFMPNTFSLFKCIQEHNYMIFIQSVNR	generic|sp_Q7M711_TR113_MOUSE_REVERSED|
"""index: 15117, intensity: 3292.0, mobility: 0.935"""	-0.603999	0.290366	0.995301	MMKMKRMR	generic|IP_3449019_TX=10090_REVERSED|
"""index: 8593, intensity: 3512.0, mobility: 1.171"""	-0.604028	0.290638	0.995317	TWTCTRMLLPALWNRLVKPMWFSYFLCSKPIRLSSPQYFSEM	generic|IP_857897_TX=10090_REVERSED|
"""index: 17017, intensity: 5515.0, mobility: 1.016"""	-0.60405	0.29083	0.99533	VYYVVYSIVMTFWGFMTVLMAYDTTKKPL	generic|tr_Q543Z7_Q543Z7_MOUSE_REVERSED|
"""index: 25559, intensity: 2888.0, mobility: 0.967"""	-0.604232	0.291101	0.995434	LPTLPPPVRLS	generic|tr_D3Z3K7_D3Z3K7_MOUSE_REVERSED	|generic|tr_D3YYY2_D3YYY2_MOUSE_REVERSED	|generic|sp_P08152_EGR2_MOUSE_REVERSED	|generic|sp_P08152-2_EGR2_MOUSE_REVERSED|
"""index: 11744, intensity: 3456.0, mobility: 1.045"""	-0.604262	0.291373	0.995451	HMSCLSKKRWRE	generic|IP_1113803_TX=10090_REVERSED|
"""index: 788, intensity: 3422.0, mobility: 0.880"""	-0.604284	0.291565	0.995464	DRSFMGWKN	generic|tr_A0A0J9YVE6_A0A0J9YVE6_MOUSE_REVERSED	|generic|tr_A0A571BF69_A0A571BF69_MOUSE_REVERSED	|generic|tr_A0A0J9YVJ0_A0A0J9YVJ0_MOUSE_REVERSED|
"""index: 3741, intensity: 3841.0, mobility: 1.055"""	-0.604596	0.291836	0.995641	HTHTHTHTHTYSSNKPIAAEGEKRGLLRRSQRHVAHNM	generic|IP_3489036_TX=10090_REVERSED|
"""index: 5707, intensity: 3350.0, mobility: 0.958"""	-0.605139	0.292107	0.995949	HRHHHATPRGSGSQRDLYQSWQAHVQEQ	generic|chr14_-1_103843004_103843153_ENSMUST00000022718_REVERSED|
"""index: 22995, intensity: 17430.0, mobility: 0.979"""	-0.605229	0.292299	0.996	IADDDLLVAICHGQRHRSLLLDGAEAL	generic|sp_Q8K202_RPA49_MOUSE__II_963682_REVERSED|
"""index: 11569, intensity: 2834.0, mobility: 0.882"""	-0.605424	0.29257	0.99611	MLFPSECMVLRRTNLTK	generic|chr6_1_91482031_91482293_ENSMUST00000032183__IP_910809_TX=10090_REVERSED	|generic|chr6_1_91481992_91482293_ENSMUST00000032183__IP_910809_TX=10090_REVERSED|
"""index: 10931, intensity: 2618.0, mobility: 0.906"""	-0.605451	0.292842	0.996125	KFAFDINTALNSSWLREAVAGARP	generic|tr_Q3TKF6_Q3TKF6_MOUSE_REVERSED|
"""index: 3615, intensity: 2980.0, mobility: 0.804"""	-0.605762	0.293113	0.9963	EVRGVHPN	generic|sp_Q8BQ48_CE295_MOUSE__chr10_1_62941042_62941071_ENSMUST00000044977__II_852728_REVERSED	|generic|sp_Q8BQ48-2_CE295_MOUSE__chr10_1_62941042_62941071_ENSMUST00000044977__II_852737_REVERSED	|generic|sp_Q8BQ48-3_CE295_MOUSE__chr10_1_62941042_62941071_ENSMUST00000044977__II_852728_REVERSED	|generic|sp_Q8BQ48-5_CE295_MOUSE__chr10_1_62941042_62941071_ENSMUST00000044977__II_3501922_REVERSED	|generic|sp_Q8BQ48-6_CE295_MOUSE__chr10_1_62941042_62941071_ENSMUST00000044977__II_3501922_REVERSED	|generic|tr_F7BWD7_F7BWD7_MOUSE__II_852728_REVERSED	|generic|sp_Q8BQ48-4_CE295_MOUSE__II_852728_REVERSED	|generic|tr_E9QPW4_E9QPW4_MOUSE__chr10_1_62941042_62941071_ENSMUST00000044977__II_852728_REVERSED	|generic|tr_A0A1N9NPH8_A0A1N9NPH8_MOUSE__chr10_1_62941042_62941071_ENSMUST00000044977__II_852728_REVERSED|
"""index: 1094, intensity: 2657.0, mobility: 0.891"""	-0.605863	0.293384	0.996356	WMTLSMKPCV	generic|IP_987632_TX=10090_REVERSED|
"""index: 10379, intensity: 11145.0, mobility: 1.180"""	-0.605879	0.293575	0.996366	SRHYLKLMYRLPYGQPWQKMEKGPAEK	generic|tr_Q3USZ3_Q3USZ3_MOUSE_REVERSED	|generic|sp_Q9Z0L4_BMP15_MOUSE_REVERSED|
"""index: 6997, intensity: 9086.0, mobility: 1.134"""	-0.605925	0.293847	0.996391	QEEEFARKQAELEQHRRQHFLYKFADGGQSLIVEKETL	generic|tr_A0A571BED3_A0A571BED3_MOUSE__chr9_1_15734258_15734287_ENSMUST00000115588__II_951135_REVERSED	|generic|tr_A0A571BG73_A0A571BG73_MOUSE__chr9_1_15734258_15734287_ENSMUST00000115588__II_951135_REVERSED	|generic|sp_Q3UY96_CFA74_MOUSE__chr9_1_15734258_15734287_ENSMUST00000115588__II_951135_REVERSED	|generic|II_951123_TX=10090_REVERSED	|generic|sp_Q3UY96-2_CFA74_MOUSE_REVERSED|
"""index: 17001, intensity: 5765.0, mobility: 0.914"""	-0.606016	0.29407	0.996442	LDVDTEQLWDYFDQANDTPDGEGYTAMCFVVL	generic|tr_Q05DV1_Q05DV1_MOUSE__chr5_1_135730844_135730972_ENSMUST00000147515__II_929361_REVERSED	|generic|tr_E9Q997_E9Q997_MOUSE__chr5_1_135730844_135730972_ENSMUST00000147515__II_929361_REVERSED	|generic|sp_P37040_NCPR_MOUSE__chr5_1_135734838_135734957_ENSMUST00000122113__II_929361_REVERSED	|generic|tr_E9PVT9_E9PVT9_MOUSE__chr5_1_135730844_135730972_ENSMUST00000147515_REVERSED|
"""index: 3648, intensity: 3600.0, mobility: 0.819"""	-0.606074	0.29407	0.996475	CTQSLRGFHRWQ	generic|chr17_-1_24629889_24630944_ENSMUST00000226284__IP_1069769_TX=10090_REVERSED|
"""index: 22364, intensity: 21130.0, mobility: 0.941"""	-0.6064	0.294341	0.996657	IGGAGSLLVYIANHFHHSRQ	generic|sp_Q8BH02_TOR4A_MOUSE_REVERSED|
"""index: 24101, intensity: 4831.0, mobility: 1.358"""	-0.606406	0.294532	0.99666	CGCGVCMWMCV	generic|IP_1060271_TX=10090_REVERSED|
"""index: 6795, intensity: 2691.0, mobility: 1.171"""	-0.606882	0.294706	0.996925	SLDADNLHDTTSDKQSPINESPYPTLP	generic|tr_A0A087WSD2_A0A087WSD2_MOUSE_REVERSED|
"""index: 16261, intensity: 4787.0, mobility: 0.894"""	-0.607172	0.294706	0.997086	ERGQRMRK	generic|IP_948233_TX=10090_REVERSED|
"""index: 18819, intensity: 9229.0, mobility: 1.141"""	-0.607619	0.294706	0.997332	ATPTPVAAPDPDHSAPFAALNRTPQDQLSQSRPV	generic|tr_G3X9G2_G3X9G2_MOUSE__II_1133308_REVERSED	|generic|tr_F7AMS7_F7AMS7_MOUSE__II_1133308_REVERSED	|generic|tr_Q5SXG3_Q5SXG3_MOUSE_REVERSED	|generic|sp_Q9JM52_MINK1_MOUSE_REVERSED	|generic|sp_Q9JM52-2_MINK1_MOUSE_REVERSED	|generic|sp_Q9JM52-3_MINK1_MOUSE_REVERSED	|generic|tr_Q5SXG1_Q5SXG1_MOUSE_REVERSED	|generic|tr_Q7TT13_Q7TT13_MOUSE_REVERSED|
"""index: 20963, intensity: 21003.0, mobility: 1.058"""	-0.608179	0.294816	0.99764	KEQRRWKARR	generic|tr_A2RRY5_A2RRY5_MOUSE_REVERSED	|generic|tr_G3UZE8_G3UZE8_MOUSE_REVERSED	|generic|sp_P32115-2_PAX4_MOUSE_REVERSED	|generic|sp_P32115-3_PAX4_MOUSE_REVERSED	|generic|sp_O35602_RX_MOUSE_REVERSED	|generic|tr_B7ZNC8_B7ZNC8_MOUSE_REVERSED	|generic|tr_Q920D1_Q920D1_MOUSE_REVERSED|
"""index: 26043, intensity: 6265.0, mobility: 1.296"""	-0.608412	0.295086	0.997768	LFLIKIRKLFVK	generic|chr9_1_75153817_75160517_ENSMUST00000123128_REVERSED	|generic|chr9_1_75156195_75156269_ENSMUST00000123128_REVERSED|
"""index: 2956, intensity: 2554.0, mobility: 0.925"""	-0.608561	0.295356	0.997849	GGGGPVHS	generic|IP_1116997_TX=10090_REVERSED	|generic|tr_Q3TV33_Q3TV33_MOUSE_REVERSED|
"""index: 21238, intensity: 2583.0, mobility: 0.994"""	-0.608583	0.295626	0.997861	VRFLLGSYYY	generic|IP_996439_TX=10090_REVERSED|
"""index: 6290, intensity: 4516.0, mobility: 0.912"""	-0.608619	0.295767	0.997881	SNLITDGAKMNETAIIWRKRSG	generic|sp_Q9D773_RM02_MOUSE__chr17_1_46649974_46650096_ENSMUST00000113429__II_1063505_REVERSED	|generic|tr_B1B1D7_B1B1D7_MOUSE__II_1063502_REVERSED	|generic|tr_B1B1D8_B1B1D8_MOUSE__chr17_1_46649974_46650096_ENSMUST00000113429__II_1063505_REVERSED|
"""index: 11212, intensity: 3787.0, mobility: 0.983"""	-0.608787	0.295767	0.997972	STRARSHGHDKM	generic|sp_Q80TF6_STAR9_MOUSE__II_1003263_REVERSED|
"""index: 12887, intensity: 8897.0, mobility: 0.900"""	-0.609082	0.296037	0.998133	MIEQYLPLY	generic|sp_Q8CB59_F161B_MOUSE__chr12_-1_84353796_84353900_ENSMUST00000133230__II_1114082_REVERSED	|generic|sp_Q8CB59-2_F161B_MOUSE__chr12_-1_84353796_84353900_ENSMUST00000133230_REVERSED|
"""index: 12477, intensity: 4617.0, mobility: 1.038"""	-0.60935	0.296067	0.998278	LYFGRTSSALANIDQ	generic|IP_966778_TX=10090_REVERSED|
"""index: 25725, intensity: 15465.0, mobility: 1.214"""	-0.609932	0.296207	0.998591	QFADLIFPYEKAAKGVR	generic|tr_Q8BVK1_Q8BVK1_MOUSE__chr13_-1_112921626_112921760_ENSMUST00000225997__II_3478063_REVERSED	|generic|tr_Q8BTX6_Q8BTX6_MOUSE__chr13_-1_112880975_112881109_ENSMUST00000224639__II_3478060_REVERSED	|generic|sp_Q9CZU3_MTREX_MOUSE__chr13_-1_112921626_112921760_ENSMUST00000225997__II_3478060_REVERSED	|generic|tr_Q8BVI7_Q8BVI7_MOUSE__chr13_-1_112917585_112917635_ENSMUST00000225997_REVERSED|
"""index: 1793, intensity: 3660.0, mobility: 0.806"""	-0.610024	0.296207	0.998641	ITSGLSDSM	generic|IP_1059593_TX=10090_REVERSED|
"""index: 11704, intensity: 2731.0, mobility: 0.959"""	-0.610409	0.296476	0.998847	LCPVINSTLCYLGLISSHNLSTM	generic|IP_962957_TX=10090_REVERSED|
"""index: 9920, intensity: 2751.0, mobility: 0.959"""	-0.610443	0.296665	0.998866	TSSSPSPQQQQLQQQQQQQQQQQQQQQRR	generic|sp_Q9JJD0_THA11_MOUSE_REVERSED|
"""index: 9034, intensity: 3471.0, mobility: 0.904"""	-0.610667	0.296854	0.998985	LFAAHGIYHF	generic|IP_1041226_TX=10090_REVERSED|
"""index: 17224, intensity: 2644.0, mobility: 1.156"""	-0.610767	0.297043	0.999038	IDRDTASIISSDLEVMH	generic|tr_F7D5I3_F7D5I3_MOUSE__II_964875_REVERSED	|generic|sp_Q684R7-3_FREM1_MOUSE__II_964875_REVERSED	|generic|sp_Q684R7_FREM1_MOUSE_REVERSED	|generic|tr_E9Q5Z7_E9Q5Z7_MOUSE_REVERSED	|generic|tr_A2ADN1_A2ADN1_MOUSE_REVERSED|
"""index: 3098, intensity: 3172.0, mobility: 0.833"""	-0.611531	0.297312	0.999444	QYHIGPPPPPVGFSSSLPPPPPIPP	generic|sp_Q8BTV2_CPSF7_MOUSE__chr19_1_10539763_10539792_ENSMUST00000236206_REVERSED	|generic|sp_Q8BTV2-2_CPSF7_MOUSE__chr19_1_10539763_10539792_ENSMUST00000236206_REVERSED	|generic|sp_Q8BTV2-3_CPSF7_MOUSE__chr19_1_10539763_10539792_ENSMUST00000236206_REVERSED|
"""index: 2710, intensity: 4227.0, mobility: 0.783"""	-0.611643	0.297581	0.999503	IMALVYVG	generic|tr_Q7TR39_Q7TR39_MOUSE__II_3496875_REVERSED	|generic|tr_Q8VFR2_Q8VFR2_MOUSE__II_3496875_REVERSED|
"""index: 15135, intensity: 2572.0, mobility: 0.985"""	-0.611658	0.297849	0.999511	GFEKLLMIERF	generic|sp_Q80Y86_MK15_MOUSE__II_1084102_REVERSED|
"""index: 16964, intensity: 2926.0, mobility: 0.819"""	-0.611729	0.297958	0.999548	DGDFMNKL	generic|tr_A0A5F8MQ25_A0A5F8MQ25_MOUSE__chr15_1_89275453_89275521_ENSMUST00000226875_REVERSED	|generic|tr_Q6A018_Q6A018_MOUSE__chr15_1_89275453_89275521_ENSMUST00000226875_REVERSED	|generic|tr_G3X9K4_G3X9K4_MOUSE__chr15_1_89275453_89275521_ENSMUST00000226875_REVERSED	|generic|sp_Q8R3Q2_PP6R2_MOUSE__chr15_1_89275453_89275521_ENSMUST00000226875_REVERSED|
"""index: 9082, intensity: 4517.0, mobility: 0.951"""	-0.611896	0.298227	0.999637	NDECFSLRSLLLTHLMSYLVTFVWSLV	generic|tr_Q8VF79_Q8VF79_MOUSE_REVERSED|
"""index: 13197, intensity: 2681.0, mobility: 0.812"""	-0.611901	0.298495	0.999639	VMHTKVST	generic|tr_Q497V9_Q497V9_MOUSE_REVERSED|
"""index: 8913, intensity: 6292.0, mobility: 1.127"""	-0.612055	0.298764	0.99972	MRRMEKRGKMRMTMKKVKMRMEKK	generic|IP_949631_TX=10090_REVERSED|
"""index: 7848, intensity: 3304.0, mobility: 0.906"""	-0.612218	0.298952	0.999806	FIYLWDSFRPYSNLEATRD	generic|tr_Q5SXE4_Q5SXE4_MOUSE_REVERSED	|generic|sp_Q61097_KSR1_MOUSE_REVERSED	|generic|sp_Q61097-2_KSR1_MOUSE_REVERSED	|generic|tr_A0A140LHS5_A0A140LHS5_MOUSE_REVERSED|
"""index: 6923, intensity: 11248.0, mobility: 1.038"""	-0.612404	0.299221	0.999903	AYKMLMNERPIRYNDMKLYGNDMEEYGFKPGIDGVTIGPLPKH	generic|sp_Q9R0H0_ACOX1_MOUSE__II_1123628_REVERSED	|generic|tr_Q8C168_Q8C168_MOUSE_REVERSED	|generic|sp_Q9R0H0-2_ACOX1_MOUSE_REVERSED	|generic|tr_Q8BW35_Q8BW35_MOUSE_REVERSED	|generic|tr_A2A848_A2A848_MOUSE_REVERSED|
"""index: 3041, intensity: 2786.0, mobility: 0.847"""	-0.612544	0.29949	0.999976	RQLCTNRL	generic|IP_3489577_TX=10090_REVERSED|
"""index: 16417, intensity: 3769.0, mobility: 1.015"""	-0.612654	0.299597	1	HMYVGVNKSSLLV	generic|IP_843179_TX=10090_REVERSED|
"""index: 16834, intensity: 4233.0, mobility: 0.857"""	-0.612794	0.299705	1	MYKYTHVCK	generic|IP_851518_TX=10090_REVERSED|
"""index: 10836, intensity: 3382.0, mobility: 1.072"""	-0.613064	0.299973	1	WAVAVLVICVHRTMTTTYHLPKCIAVY	generic|tr_Q2NL40_Q2NL40_MOUSE_REVERSED	|generic|sp_Q60878_OL140_MOUSE_REVERSED|
"""index: 1757, intensity: 2534.0, mobility: 0.814"""	-0.613172	0.3	1	TPGWKQLSCKYIDAFL	generic|IP_1050120_TX=10090_REVERSED|
"""index: 14237, intensity: 3258.0, mobility: 1.085"""	-0.613359	0.300268	1	PNGYGEPDLGVALGTIFAPVGWGLMYYFRM	generic|sp_Q9R0M0_CELR2_MOUSE__chr3_-1_108394209_108394271_ENSMUST00000130941__II_979913_REVERSED	|generic|sp_Q9R0M0-2_CELR2_MOUSE__chr3_-1_108394209_108394271_ENSMUST00000130941__II_979913_REVERSED	|generic|tr_F7BHW1_F7BHW1_MOUSE__chr3_-1_108394209_108394271_ENSMUST00000130941__II_979913_REVERSED	|generic|tr_Q5DU39_Q5DU39_MOUSE_REVERSED|
"""index: 5824, intensity: 3574.0, mobility: 0.941"""	-0.613422	0.300536	1	MYAWKTMCKTDMSTWIIFVTHMEMEPIKLN	generic|IP_1008933_TX=10090_REVERSED	|generic|IP_1008935_TX=10090_REVERSED	|generic|IP_1008938_TX=10090_REVERSED|
"""index: 16706, intensity: 10070.0, mobility: 0.907"""	-0.613431	0.300563	1	ILTLLYGDW	generic|IP_884293_TX=10090_REVERSED|
"""index: 16619, intensity: 4155.0, mobility: 0.821"""	-0.613578	0.30075	1	DGDFMNKL	generic|tr_A0A5F8MQ25_A0A5F8MQ25_MOUSE__chr15_1_89275453_89275521_ENSMUST00000226875_REVERSED	|generic|tr_Q6A018_Q6A018_MOUSE__chr15_1_89275453_89275521_ENSMUST00000226875_REVERSED	|generic|tr_G3X9K4_G3X9K4_MOUSE__chr15_1_89275453_89275521_ENSMUST00000226875_REVERSED	|generic|sp_Q8R3Q2_PP6R2_MOUSE__chr15_1_89275453_89275521_ENSMUST00000226875_REVERSED|
"""index: 18367, intensity: 3024.0, mobility: 1.104"""	-0.613658	0.300937	1	LEPAIRMCLNMKRSM	generic|IP_825727_TX=10090_REVERSED|
"""index: 16154, intensity: 5155.0, mobility: 0.848"""	-0.613833	0.301044	1	YSGLETVTWM	generic|IP_2560271_TX=10090_REVERSED|
"""index: 10049, intensity: 3986.0, mobility: 0.957"""	-0.614003	0.301311	1	WWPWHSGKPSQSLALWSL	generic|chr8_1_125736196_125745434_ENSMUST00000143504_REVERSED	|generic|chr8_1_125745249_125745434_ENSMUST00000034313_REVERSED|
"""index: 19962, intensity: 3148.0, mobility: 0.991"""	-0.614065	0.301417	1	VIFVYRLPFS	generic|IP_925450_TX=10090_REVERSED|
"""index: 26865, intensity: 16552.0, mobility: 1.051"""	-0.614203	0.301604	1	QDETYDLIGKLQGESAQKVVKKIDDYKAPKELRC	generic|IP_839118_TX=10090_REVERSED|
"""index: 23972, intensity: 6276.0, mobility: 0.973"""	-0.614343	0.301872	1	STIGFKGVMVLT	generic|sp_Q9WTN6_S22AL_MOUSE__II_1136728_REVERSED|
"""index: 7240, intensity: 6402.0, mobility: 0.965"""	-0.614354	0.302058	1	AHQISEVTQKMVGDDAAVVLVVIDTVQAGRARMASF	generic|sp_Q91YJ5_IF2M_MOUSE_REVERSED	|generic|tr_Q5M6W7_Q5M6W7_MOUSE_REVERSED|
"""index: 11725, intensity: 2686.0, mobility: 0.880"""	-0.614434	0.302326	1	SRTPAGARSVDPAKAGATQNT	generic|IP_3493498_TX=10090_REVERSED|
"""index: 5442, intensity: 11851.0, mobility: 0.921"""	-0.614439	0.302593	1	IRAGLAGHDGAASGSIVARPCQADP	generic|chr8_1_83165629_83165772_ENSMUST00000034145_REVERSED|
"""index: 13189, intensity: 4238.0, mobility: 0.921"""	-0.614506	0.30286	1	NTGLSVHTPLIS	generic|sp_Q99LW0_ANR10_MOUSE__chr8_-1_11612484_11612570_ENSMUST00000169782__II_3507589_REVERSED	|generic|tr_Q8BG46_Q8BG46_MOUSE__chr8_-1_11628435_11628464_ENSMUST00000210530__II_3507589_REVERSED	|generic|tr_Q8BYG1_Q8BYG1_MOUSE__chr8_-1_11628435_11628464_ENSMUST00000210530__II_3448868_REVERSED|
"""index: 12726, intensity: 6470.0, mobility: 0.847"""	-0.61466	0.303046	1	DGLGRQRR	generic|IP_1115917_TX=10090_REVERSED|
"""index: 7291, intensity: 204101.0, mobility: 1.007"""	-0.6148	0.303314	1	LGGGGVPGGGGGGGGGGSGGGGCRPQSCYTYDPLEDDKWNCVLDPA	generic|tr_Q7TNS5_Q7TNS5_MOUSE_REVERSED	|generic|tr_Q8C8L2_Q8C8L2_MOUSE_REVERSED|
"""index: 7327, intensity: 255799.0, mobility: 1.061"""	-0.614849	0.303419	1	ECNTSRRGQDRQMQSVANLPRSRRRYNYPRRFGRRASPQNP	generic|tr_Q61478_Q61478_MOUSE_REVERSED|
"""index: 15636, intensity: 82010.0, mobility: 0.859"""	-0.615007	0.303605	1	MPRYTHTAMMQCEMKYVPQGPAELWLWN	generic|IP_2448999_TX=10090_REVERSED|
"""index: 9280, intensity: 5268.0, mobility: 1.067"""	-0.61518	0.303872	1	RSHDYPLVHPYRNKTINAPHEAELRPQDKGVEKLEEFEQFF	generic|tr_Q9ERK5_Q9ERK5_MOUSE__II_1018641_REVERSED	|generic|sp_P70289_PTPRV_MOUSE_REVERSED|
"""index: 23852, intensity: 6292.0, mobility: 0.824"""	-0.615232	0.304139	1	MGCAYGTGR	generic|IP_923583_TX=10090_REVERSED|
"""index: 14181, intensity: 3792.0, mobility: 1.008"""	-0.615451	0.304406	1	CYLILTCFDMNK	generic|IP_3507263_TX=10090_REVERSED|
"""index: 16473, intensity: 4296.0, mobility: 1.092"""	-0.615573	0.30451	1	MPHGATVQPYPHGPVLSCGPSAGQAPAGEGFVV	generic|IP_980351_TX=10090_REVERSED|
"""index: 8463, intensity: 4715.0, mobility: 1.005"""	-0.615826	0.304777	1	EEMDLGLQYIAEDCANQLGLNIM	generic|tr_Q8BLV0_Q8BLV0_MOUSE__II_1116044_REVERSED	|generic|II_1116041_TX=10090_REVERSED	|generic|tr_Q3UEJ6_Q3UEJ6_MOUSE_REVERSED	|generic|tr_Q3TJQ7_Q3TJQ7_MOUSE_REVERSED	|generic|sp_Q9ET01_PYGL_MOUSE_REVERSED	|generic|tr_Q91WP9_Q91WP9_MOUSE_REVERSED|
"""index: 24323, intensity: 2778.0, mobility: 1.244"""	-0.615839	0.305044	1	RNETIQLVVNNDLVYISN	generic|sp_Q9WTS6-2_TEN3_MOUSE__chr8_-1_48299590_48299649_ENSMUST00000145344__II_863852_REVERSED	|generic|sp_Q9WTS6-4_TEN3_MOUSE__chr8_-1_48299590_48299649_ENSMUST00000145344__II_863852_REVERSED	|generic|sp_Q9WTS6-6_TEN3_MOUSE__chr8_-1_48299590_48299649_ENSMUST00000145344__II_863852_REVERSED	|generic|sp_Q9WTS6-8_TEN3_MOUSE__chr8_-1_48299590_48299649_ENSMUST00000145344__II_863852_REVERSED	|generic|tr_B7ZNJ5_B7ZNJ5_MOUSE__chr8_-1_48299590_48299649_ENSMUST00000145344__II_863852_REVERSED	|generic|sp_Q9WTS6_TEN3_MOUSE__chr8_-1_48299590_48299649_ENSMUST00000145344_REVERSED	|generic|sp_Q9WTS6-3_TEN3_MOUSE__chr8_-1_48299590_48299649_ENSMUST00000145344_REVERSED	|generic|sp_Q9WTS6-5_TEN3_MOUSE__chr8_-1_48299590_48299649_ENSMUST00000145344_REVERSED	|generic|sp_Q9WTS6-7_TEN3_MOUSE__chr8_-1_48299590_48299649_ENSMUST00000145344_REVERSED	|generic|tr_G3X907_G3X907_MOUSE__chr8_-1_48299590_48299649_ENSMUST00000145344_REVERSED|
"""index: 4548, intensity: 3769.0, mobility: 0.880"""	-0.615904	0.305311	1	RPGLVLQRYGLLCHGFILWQSSLSPAL	generic|IP_880183_TX=10090_REVERSED|
"""index: 15680, intensity: 6874.0, mobility: 0.830"""	-0.615909	0.305496	1	GMARKQKP	generic|chr8_1_54876820_54876861_None_REVERSED|
"""index: 12644, intensity: 7294.0, mobility: 0.987"""	-0.616267	0.305763	1	PSMGHIRRPAEQTVFYSPTKEMTIQGDLTRPMLG	generic|tr_B7ZNT8_B7ZNT8_MOUSE_REVERSED	|generic|sp_Q5GFD5_HS3S6_MOUSE_REVERSED|
"""index: 14210, intensity: 4080.0, mobility: 1.027"""	-0.616295	0.30603	1	EKVANTNNQSGRVTVTAGYMR	generic|tr_G3X8S6_G3X8S6_MOUSE_REVERSED	|generic|sp_Q99MQ1_BICC1_MOUSE_REVERSED	|generic|sp_Q99MQ1-2_BICC1_MOUSE_REVERSED|
"""index: 16015, intensity: 5518.0, mobility: 1.100"""	-0.616356	0.306297	1	AYCTAGVIMSLMTLWIDTMSEPAQRGYGIC	generic|tr_C9K0Z8_C9K0Z8_MOUSE__chr7_1_30415650_30415679_ENSMUST00000207982_REVERSED	|generic|sp_O88703_HCN2_MOUSE__chr7_1_30415650_30415679_ENSMUST00000207982_REVERSED|
"""index: 9064, intensity: 4423.0, mobility: 1.173"""	-0.616359	0.306482	1	PLLLHDDSDAVIAMRLRCFLKLSVLLMFSCWRLVPPGERPAEAR	generic|IP_832076_TX=10090_REVERSED|
"""index: 26227, intensity: 2873.0, mobility: 1.134"""	-0.616373	0.306585	1	RLRLIVIIRQQL	generic|IP_984376_TX=10090_REVERSED|
"""index: 1105, intensity: 3126.0, mobility: 0.958"""	-0.616845	0.30677	1	SEKLIEDVCSVDGSVSADLPRSPIK	generic|tr_B7ZNX0_B7ZNX0_MOUSE__chr11_1_53408078_53408197_ENSMUST00000154499_REVERSED	|generic|tr_F6WNE9_F6WNE9_MOUSE_REVERSED|
"""index: 9612, intensity: 7752.0, mobility: 1.058"""	-0.616968	0.307036	1	RSKVHEQWTRYVFFQKWTEKGLLQLTVMDCFLWREQCLK	generic|tr_E9PXM9_E9PXM9_MOUSE__chr9_-1_54405774_54405803_ENSMUST00000118163_REVERSED	|generic|tr_Q66JY5_Q66JY5_MOUSE__chr9_-1_54405774_54405803_ENSMUST00000118163_REVERSED|
"""index: 2661, intensity: 2719.0, mobility: 1.198"""	-0.617048	0.307139	1	REEPGDETFFCHGLSNYGV	generic|sp_Q8BI06-3_CEMIP_MOUSE__chr7_-1_83947144_83947317_ENSMUST00000150495__II_885785_REVERSED	|generic|II_885778_TX=10090_REVERSED	|generic|sp_Q8BI06_CEMIP_MOUSE__chr7_-1_83935621_83935701_ENSMUST00000145171_REVERSED	|generic|tr_Q14AX8_Q14AX8_MOUSE__chr7_-1_83935621_83935701_ENSMUST00000145171_REVERSED|
"""index: 19252, intensity: 2860.0, mobility: 1.062"""	-0.617392	0.307405	1	VTRDVRDEYMLKERGRDLRDESLHMWMAH	generic|tr_W6PPR4_W6PPR4_MOUSE__chr10_1_69955930_69956154_ENSMUST00000182474__II_1152616_REVERSED	|generic|tr_A0A087WNU5_A0A087WNU5_MOUSE_REVERSED|
"""index: 10178, intensity: 7245.0, mobility: 1.127"""	-0.61741	0.30759	1	LRCSTPAQTGLYPVMSILAAMLVSLKGGQTPQD	generic|IP_891906_TX=10090_REVERSED|
"""index: 6495, intensity: 4130.0, mobility: 0.986"""	-0.617537	0.307856	1	LGWHTPGHLALMCLDPTLDPWWTWLP	generic|sp_P11370_ENV2_MOUSE_REVERSED	|generic|tr_Q6LDV7_Q6LDV7_MOUSE_REVERSED|
"""index: 7493, intensity: 5861.0, mobility: 1.037"""	-0.617745	0.308123	1	PVAGPGHGLGFGPHLSSSEQFKQI	generic|sp_Q9QXE5_TSSP_MOUSE__II_1111147_REVERSED	|generic|II_3475214_TX=10090_REVERSED|
"""index: 20102, intensity: 3285.0, mobility: 0.909"""	-0.617846	0.308225	1	LLDKKVCILFAFSVMKQGYEQLVMMPV	generic|IP_832840_TX=10090_REVERSED|
"""index: 7637, intensity: 4727.0, mobility: 1.081"""	-0.618089	0.308327	1	WWRQWWLRRKWWLKWWSWFQRWLKRVSGCLQWMRRGLGRRDQL	generic|IP_1017538_TX=10090_REVERSED|
"""index: 7248, intensity: 564237.0, mobility: 1.067"""	-0.618279	0.308593	1	EGVPDLGEPGAPLPRQLQRDAGPE	generic|IP_1045333_TX=10090_REVERSED|
"""index: 7337, intensity: 4022.0, mobility: 1.048"""	-0.618404	0.308694	1	INPTKTPIKGGPKEILPNSLCMA	generic|sp_Q8JZL7-3_RGF1B_MOUSE_REVERSED|
"""index: 15110, intensity: 2531.0, mobility: 1.153"""	-0.618883	0.30896	1	SFNLALVLHIPHSPQM	generic|IP_971993_TX=10090_REVERSED|
"""index: 5469, intensity: 2703.0, mobility: 1.147"""	-0.619148	0.309081	1	RRSENMEQKAQRLAEHNRNAADSLDAYKSK	generic|sp_P15331_PERI_MOUSE_REVERSED	|generic|sp_P15331-3_PERI_MOUSE_REVERSED	|generic|tr_G5E846_G5E846_MOUSE_REVERSED|
"""index: 7478, intensity: 6563.0, mobility: 0.921"""	-0.619167	0.309081	1	GVIGATTSGVPSGSPVTVPMATPLW	generic|chr11_-1_4482758_4485435_ENSMUST00000040448__IP_1139991_TX=10090_REVERSED|
"""index: 9128, intensity: 3973.0, mobility: 1.008"""	-0.619809	0.309347	1	DRQVQSKHPATLSLSLSAQD	generic|IP_1104927_TX=10090_REVERSED|
"""index: 18153, intensity: 4952.0, mobility: 0.894"""	-0.619924	0.309448	1	FAVLNWTWL	generic|IP_1098371_TX=10090_REVERSED|
"""index: 14756, intensity: 7326.0, mobility: 0.921"""	-0.620037	0.309713	1	QQHHHHDHFQQQQQHHDHFQQKQQHHDH	generic|tr_H8ZX57_H8ZX57_MOUSE_REVERSED	|generic|tr_H8ZX63_H8ZX63_MOUSE_REVERSED	|generic|tr_H8ZX60_H8ZX60_MOUSE_REVERSED	|generic|tr_H8ZX60_H8ZX60_MOUSE_REVERSED	|generic|tr_H8ZX91_H8ZX91_MOUSE_REVERSED	|generic|tr_H8ZX97_H8ZX97_MOUSE_REVERSED	|generic|tr_H8ZX84_H8ZX84_MOUSE_REVERSED	|generic|tr_H8ZX99_H8ZX99_MOUSE_REVERSED	|generic|tr_H8ZX98_H8ZX98_MOUSE_REVERSED	|generic|tr_H8ZX69_H8ZX69_MOUSE_REVERSED	|generic|tr_H8ZX69_H8ZX69_MOUSE_REVERSED	|generic|tr_H8ZXA2_H8ZXA2_MOUSE_REVERSED	|generic|tr_H8ZX72_H8ZX72_MOUSE_REVERSED	|generic|tr_H8ZX70_H8ZX70_MOUSE_REVERSED	|generic|tr_H8ZX70_H8ZX70_MOUSE_REVERSED	|generic|tr_H8ZXA3_H8ZXA3_MOUSE_REVERSED	|generic|tr_H8ZX66_H8ZX66_MOUSE_REVERSED	|generic|tr_H8ZX66_H8ZX66_MOUSE_REVERSED	|generic|tr_H8ZX96_H8ZX96_MOUSE_REVERSED|
"""index: 10029, intensity: 2851.0, mobility: 0.785"""	-0.620079	0.309979	1	CRVAKGLL	generic|tr_A0A286YDX1_A0A286YDX1_MOUSE__chrX_1_18216965_18217000_ENSMUST00000223885__II_837091_REVERSED	|generic|sp_O70546_KDM6A_MOUSE__chrX_1_18216965_18217000_ENSMUST00000223885__II_3457198_REVERSED	|generic|II_837085_TX=10090_REVERSED	|generic|sp_O70546-2_KDM6A_MOUSE__chrX_1_18216965_18217000_ENSMUST00000223885_REVERSED	|generic|tr_Q3TNW2_Q3TNW2_MOUSE__chrX_1_18216965_18217000_ENSMUST00000223885_REVERSED|
"""index: 11813, intensity: 4082.0, mobility: 0.932"""	-0.620247	0.310244	1	HFLDCGPGIHPP	generic|IP_901214_TX=10090_REVERSED|
"""index: 6586, intensity: 2682.0, mobility: 1.062"""	-0.620278	0.31051	1	EELCVFEIAHVQHQCCMTKEHPKDALPVRRHKALTKTSHTVQSCD	generic|sp_Q8BGX0_TRI23_MOUSE__II_1103301_REVERSED	|generic|sp_Q8BGX0-2_TRI23_MOUSE_REVERSED	|generic|sp_Q8BGX0-3_TRI23_MOUSE_REVERSED|
"""index: 1722, intensity: 2924.0, mobility: 0.954"""	-0.620531	0.310775	1	DWPRSGEEPRQ	generic|IP_3463055_TX=10090_REVERSED|
"""index: 8790, intensity: 3025.0, mobility: 1.283"""	-0.620674	0.31104	1	ASGACTNRRETDWMANVKEMNLKLQDLCLSLFE	generic|sp_Q9ES63_UBP29_MOUSE_REVERSED|
"""index: 23133, intensity: 9982.0, mobility: 1.201"""	-0.620815	0.311306	1	GGGGGGGGGSSGGGGGGGGGGGGGGGGCGEATGPSSNKLK	generic|sp_P09026_HXB3_MOUSE_REVERSED|
"""index: 9589, intensity: 28391.0, mobility: 1.046"""	-0.620847	0.311571	1	MSYVLPNLMPIVMTYFVSTVK	generic|tr_Q8VFX4_Q8VFX4_MOUSE_REVERSED	|generic|tr_Q7TQR6_Q7TQR6_MOUSE_REVERSED|
"""index: 17929, intensity: 3944.0, mobility: 0.933"""	-0.621061	0.311837	1	QMQMRSSINGRLFEQQ	generic|tr_E9Q951_E9Q951_MOUSE_REVERSED	|generic|tr_Q60903_Q60903_MOUSE_REVERSED	|generic|tr_G5E8Z9_G5E8Z9_MOUSE_REVERSED	|generic|sp_Q8R1D1_ZN426_MOUSE_REVERSED	|generic|tr_E9PZX9_E9PZX9_MOUSE_REVERSED|
"""index: 6620, intensity: 19315.0, mobility: 1.054"""	-0.621093	0.312102	1	QQLQNYFTIINTQYELWNVRESLLQCFETWRSNLQESAQR	generic|sp_P11531_DMD_MOUSE__chrX_1_85144125_85144169_ENSMUST00000146331__II_832695_REVERSED|
"""index: 8293, intensity: 6907.0, mobility: 1.000"""	-0.621242	0.312119	1	MNETSRGIKSVLPTSIHHMVD	generic|tr_D3Z6V8_D3Z6V8_MOUSE__II_1058565_REVERSED|
"""index: 2888, intensity: 2879.0, mobility: 0.879"""	-0.621473	0.312301	1	CSVVLPHWGKRAETPITGMSDY	generic|IP_941423_TX=10090_REVERSED|
"""index: 8444, intensity: 3034.0, mobility: 1.152"""	-0.621548	0.312566	1	AVMEDYEQRHRLAEEVSKAPLNPPRDELILATTSLPELAFSKR	generic|tr_B7ZNA7_B7ZNA7_MOUSE_REVERSED	|generic|sp_Q6A039_TBC12_MOUSE_REVERSED	|generic|tr_E9QQ68_E9QQ68_MOUSE_REVERSED	|generic|tr_A0A494BA22_A0A494BA22_MOUSE_REVERSED|
"""index: 1066, intensity: 3992.0, mobility: 1.005"""	-0.621587	0.312666	1	WWRWRAPGWR	generic|IP_1138469_TX=10090_REVERSED|
"""index: 15617, intensity: 4611.0, mobility: 0.924"""	-0.621789	0.312931	1	LHLCWNKNIKNMAWSMFWGLG	generic|chr4_-1_58827059_58828034_ENSMUST00000102889__IP_962509_TX=10090_REVERSED|
"""index: 6957, intensity: 16899.0, mobility: 0.979"""	-0.62201	0.313113	1	MRAALQKHSSTVLLVLFPPKQKCDIDPIQL	generic|sp_Q9JI67_B3GT5_MOUSE_REVERSED|
"""index: 15966, intensity: 4085.0, mobility: 0.924"""	-0.622081	0.313294	1	HHLMDNVEEESVEKGAVELQRV	generic|sp_Q8R1Q0_STX19_MOUSE_REVERSED|
"""index: 14625, intensity: 3117.0, mobility: 1.159"""	-0.622097	0.313559	1	RRAMEGTTTQACCARPL	generic|IP_998178_TX=10090_REVERSED|
"""index: 16714, intensity: 115311.0, mobility: 0.873"""	-0.622104	0.313824	1	EKESMFTFHFVNTTMHERSDLSFVESHV	generic|sp_Q32MW3_ACO10_MOUSE__chrX_1_155297405_155297434_ENSMUST00000131332_REVERSED|
"""index: 13721, intensity: 4179.0, mobility: 0.991"""	-0.622105	0.313938	1	FWVSFHNTVMWSITLLRVMTRMGLLAPDLL	generic|sp_Q9JKA3_TR103_MOUSE_REVERSED|
"""index: 3383, intensity: 3721.0, mobility: 0.866"""	-0.622108	0.313938	1	ESTQFVCTKTNKIDLFICFSCW	generic|IP_3454486_TX=10090_REVERSED|
"""index: 7833, intensity: 7005.0, mobility: 1.031"""	-0.622612	0.31412	1	WHDMLTYVFTFPLCMVAVLLDSFSLNVILINTVNRMEKQK	generic|sp_Q04573-2_NPY1R_MOUSE_REVERSED	|generic|tr_Q3V1K5_Q3V1K5_MOUSE_REVERSED|
"""index: 14781, intensity: 3387.0, mobility: 0.956"""	-0.622859	0.314301	1	TKVMRRIYF	generic|tr_Q8R5M6_Q8R5M6_MOUSE__chr8_1_84462743_84462829_ENSMUST00000135382__II_862337_REVERSED	|generic|tr_Q8R5M7_Q8R5M7_MOUSE__chr8_1_84462743_84462829_ENSMUST00000135382__II_862337_REVERSED	|generic|tr_A0A571BET0_A0A571BET0_MOUSE__chr8_1_84462743_84462829_ENSMUST00000135382__II_862337_REVERSED	|generic|tr_Q3UHA5_Q3UHA5_MOUSE__chr8_1_84462743_84462829_ENSMUST00000135382__II_862337_REVERSED	|generic|sp_P97445_CAC1A_MOUSE__chr8_1_84462743_84462829_ENSMUST00000135382__II_862337_REVERSED	|generic|tr_Q3UHN4_Q3UHN4_MOUSE__chr8_1_84462743_84462829_ENSMUST00000135382__II_862337_REVERSED	|generic|tr_E9Q1R5_E9Q1R5_MOUSE__chr8_1_84462743_84462829_ENSMUST00000135382__II_862337_REVERSED	|generic|tr_A0A1L1SQZ2_A0A1L1SQZ2_MOUSE__chr8_1_84462743_84462829_ENSMUST00000135382__II_3453447_REVERSED|
"""index: 13733, intensity: 2699.0, mobility: 1.059"""	-0.622959	0.314482	1	QHPLSVARSVENYPLMIHFDNGSIIFTERVRIK	generic|IP_935857_TX=10090_REVERSED|
"""index: 20707, intensity: 2615.0, mobility: 0.949"""	-0.623281	0.314746	1	AILMVTESRP	generic|tr_Q9D807_Q9D807_MOUSE_REVERSED|
"""index: 7634, intensity: 3585.0, mobility: 0.878"""	-0.623287	0.315011	1	RPFFDLFMSEFMLLLICSISSLIEP	generic|IP_3497853_TX=10090_REVERSED|
"""index: 9042, intensity: 266385.0, mobility: 0.926"""	-0.623438	0.315192	1	RCPSPGLSVPCAIRTRVTGPDRE	generic|chr10_1_80149698_80149838_ENSMUST00000099492_REVERSED	|generic|chr10_1_80148291_80149838_ENSMUST00000099492_REVERSED|
"""index: 2471, intensity: 2581.0, mobility: 0.973"""	-0.623546	0.315456	1	SSKGNAEPFSNFMLCVCFINR	generic|tr_Q9D252_Q9D252_MOUSE__IP_1144249_REVERSED|
"""index: 22994, intensity: 32899.0, mobility: 1.037"""	-0.623586	0.315637	1	KEAAAALLSGSIIYMIGGWLP	generic|sp_P19437_CD20_MOUSE__II_1049333_REVERSED	|generic|II_1049330_TX=10090_REVERSED	|generic|tr_Q8BNW4_Q8BNW4_MOUSE_REVERSED|
"""index: 4083, intensity: 5132.0, mobility: 0.880"""	-0.623891	0.315901	1	RTHTHTAPSPPGLCNLRM	generic|chr18_1_64265314_64265454_ENSMUST00000025477_REVERSED|
"""index: 10334, intensity: 2657.0, mobility: 1.069"""	-0.6239	0.316081	1	LRHRVDGPSAGARIW	generic|IP_998353_TX=10090_REVERSED|
"""index: 8392, intensity: 7432.0, mobility: 1.028"""	-0.623941	0.316262	1	WDPCTDRAGKKQVMWPDKGQEL	generic|sp_Q3V080_ZN583_MOUSE_REVERSED	|generic|tr_Q7TMJ1_Q7TMJ1_MOUSE_REVERSED|
"""index: 13697, intensity: 4133.0, mobility: 0.962"""	-0.623974	0.316526	1	WEEKSDSLYRFHTELKQGLE	generic|IP_1024025_TX=10090_REVERSED|
"""index: 13500, intensity: 2870.0, mobility: 1.152"""	-0.62416	0.316623	1	QSTCAVAMISPPVPWSTQ	generic|IP_942079_TX=10090_REVERSED|
"""index: 9964, intensity: 5251.0, mobility: 1.082"""	-0.624353	0.316887	1	DEGLRELGGRMEEI	generic|IP_963358_TX=10090_REVERSED|
"""index: 26207, intensity: 5844.0, mobility: 1.538"""	-0.624582	0.31715	1	LKKRKPPRGRRK	generic|sp_E9Q2Z1_CECR2_MOUSE__II_912294_REVERSED	|generic|sp_E9Q2Z1-2_CECR2_MOUSE__II_912294_REVERSED|
"""index: 9567, intensity: 4408.0, mobility: 1.021"""	-0.624633	0.317414	1	QCLPRLILTVVWARPQDANPWLPRYSPYTYSSPIRPDPTIMM	generic|IP_892125_TX=10090_REVERSED|
"""index: 6360, intensity: 3959.0, mobility: 0.880"""	-0.624823	0.317678	1	MKNTKYLHMIGHVIEVSPNGSFFSIQ	generic|tr_A0A0G2JF68_A0A0G2JF68_MOUSE__chr5_1_121665142_121665390_ENSMUST00000140996__II_936957_REVERSED	|generic|sp_Q99MP8_BRAP_MOUSE__chr5_1_121684446_121684478_ENSMUST00000140996__II_936941_REVERSED	|generic|sp_Q99MP8-2_BRAP_MOUSE__chr5_1_121684446_121684478_ENSMUST00000140996__II_936941_REVERSED|
"""index: 2308, intensity: 2731.0, mobility: 1.040"""	-0.624927	0.317858	1	VETSGGPP	generic|IP_897926_TX=10090_REVERSED|
"""index: 18616, intensity: 6964.0, mobility: 1.013"""	-0.625012	0.318122	1	FFFLLFHLQK	generic|IP_871408_TX=10090_REVERSED|
"""index: 19717, intensity: 15628.0, mobility: 0.942"""	-0.625073	0.318302	1	RRMISIAETS	generic|tr_Q8BW55_Q8BW55_MOUSE__chr3_-1_142803550_142803729_ENSMUST00000173913__II_974507_REVERSED	|generic|sp_Q8BWW9_PKN2_MOUSE__chr3_-1_142803550_142803729_ENSMUST00000173913__II_974507_REVERSED	|generic|sp_Q8BWW9-2_PKN2_MOUSE__chr3_-1_142803550_142803729_ENSMUST00000173913__II_974507_REVERSED	|generic|tr_G3UXH4_G3UXH4_MOUSE__chr3_-1_142803550_142803729_ENSMUST00000173913_REVERSED	|generic|tr_G3UZM9_G3UZM9_MOUSE__chr3_-1_142803550_142803729_ENSMUST00000173913_REVERSED|
"""index: 18770, intensity: 3051.0, mobility: 1.034"""	-0.625093	0.318481	1	GLFVGSALLLSDDQ	generic|II_1016604_TX=10090_REVERSED	|generic|sp_Q9QXW2-2_FBXW5_MOUSE__chr2_1_25504863_25504958_ENSMUST00000015239_REVERSED	|generic|sp_Q9QXW2_FBXW5_MOUSE_REVERSED|
"""index: 20003, intensity: 7126.0, mobility: 1.109"""	-0.62513	0.318745	1	NYSVFGLPHPYHQDCQLLCVRVGHRLGAPLNLL	generic|IP_1091783_TX=10090_REVERSED|
"""index: 5281, intensity: 2619.0, mobility: 0.811"""	-0.625254	0.318841	1	FGRADKVRENAQYYGAI	generic|tr_M0QWI7_M0QWI7_MOUSE_REVERSED|
"""index: 5955, intensity: 8169.0, mobility: 0.967"""	-0.625349	0.319104	1	YSTHGGSGLAARPMDEYRSVQPTWNPQ	generic|IP_1060522_TX=10090_REVERSED|
"""index: 2259, intensity: 7400.0, mobility: 0.926"""	-0.625409	0.319368	1	LNKTWNDAEPSSDGKTKKGAIKHC	generic|IP_978463_TX=10090_REVERSED|
"""index: 24692, intensity: 6745.0, mobility: 1.214"""	-0.625457	0.319631	1	DKRCRECESPKGELRIK	generic|tr_Q7M6X5_Q7M6X5_MOUSE__II_3477089_REVERSED	|generic|tr_A0A087WQQ0_A0A087WQQ0_MOUSE__II_3477089_REVERSED|
"""index: 18973, intensity: 10945.0, mobility: 0.947"""	-0.625508	0.31981	1	PYVLDMKIR	generic|IP_1151184_TX=10090_REVERSED|
"""index: 11005, intensity: 4574.0, mobility: 0.858"""	-0.625576	0.32	1	CMNQTGSCSDYHLWISFSKVLLPSKEFVQGCYVIEGSSK	generic|IP_3472410_TX=10090_REVERSED|
"""index: 8482, intensity: 3829.0, mobility: 1.175"""	-0.625583	0.32	1	STIGWWQNNIEWMFSVLSKYKYYAKFLVLAQCIGFM	generic|IP_3485412_TX=10090_REVERSED|
"""index: 19270, intensity: 6214.0, mobility: 1.028"""	-0.626087	0.320179	1	RRVLEVQYPRV	generic|tr_A0A286YDB8_A0A286YDB8_MOUSE__chr14_-1_65577921_65578058_ENSMUST00000224743_REVERSED	|generic|sp_Q9CZX0_ELP3_MOUSE__chr14_-1_65577921_65578058_ENSMUST00000224743_REVERSED	|generic|sp_Q9CZX0-2_ELP3_MOUSE__chr14_-1_65577921_65578058_ENSMUST00000224743_REVERSED|
"""index: 10218, intensity: 3888.0, mobility: 0.924"""	-0.626168	0.320273	1	KTKEGVYVEWYHCGTTFYESGLVSVVFDF	generic|sp_Q9JLN5_ERMAP_MOUSE__II_961133_REVERSED	|generic|sp_Q9JLN5-3_ERMAP_MOUSE__II_961133_REVERSED	|generic|tr_A2A7P7_A2A7P7_MOUSE__II_961133_REVERSED|
"""index: 14899, intensity: 12053.0, mobility: 0.920"""	-0.626527	0.320536	1	RRKRCCLR	generic|chr14_-1_55628207_55628861_ENSMUST00000047131_REVERSED|
"""index: 20624, intensity: 8312.0, mobility: 1.140"""	-0.626569	0.320799	1	LIMEYILPKLVPDGRPLYPSIAKLQGIEKFKYVE	generic|sp_Q5KU39_VPS41_MOUSE_REVERSED	|generic|tr_Q3TS83_Q3TS83_MOUSE_REVERSED|
"""index: 15331, intensity: 3317.0, mobility: 1.067"""	-0.626618	0.321062	1	AWVVMAFLCCQGWSLSLSALPAPLE	generic|IP_1012924_TX=10090_REVERSED|
"""index: 8189, intensity: 2755.0, mobility: 0.903"""	-0.626631	0.321082	1	IWMLSKMEKVCEAPDQTPKL	generic|tr_E0CX25_E0CX25_MOUSE__II_907783_REVERSED	|generic|tr_A0A0G2JDD1_A0A0G2JDD1_MOUSE__II_907792_REVERSED	|generic|sp_Q91YY5_SO1A5_MOUSE_REVERSED|
"""index: 14464, intensity: 3075.0, mobility: 1.046"""	-0.626689	0.321082	1	TRQWFCLRSVNGVTARRAMGSS	generic|IP_1143819_TX=10090_REVERSED|
"""index: 4075, intensity: 3876.0, mobility: 0.885"""	-0.627366	0.321176	1	CYMLLFSHPRQTMTPAPHHGPAP	generic|IP_1071872_TX=10090_REVERSED|
"""index: 7672, intensity: 5670.0, mobility: 0.975"""	-0.627572	0.321438	1	EQQAVRPAMEIPLVAAPVFGEE	generic|IP_1081325_TX=10090_REVERSED|
"""index: 4998, intensity: 2644.0, mobility: 0.819"""	-0.627677	0.3217	1	TGIFLPLR	generic|IP_844742_TX=10090_REVERSED|
"""index: 7081, intensity: 4349.0, mobility: 0.826"""	-0.627687	0.321878	1	PLDGTAAVPPLHTQADYS	generic|tr_E9Q4D4_E9Q4D4_MOUSE__II_857899_REVERSED	|generic|tr_E9QPG2_E9QPG2_MOUSE__II_857899_REVERSED	|generic|sp_Q7TN88_PK1L2_MOUSE__II_857899_REVERSED|
"""index: 21593, intensity: 4084.0, mobility: 1.116"""	-0.627779	0.322141	1	MSSQTEMQIIMLLE	generic|tr_Q9CYG6_Q9CYG6_MOUSE__II_3494408_REVERSED	|generic|tr_Q3TT04_Q3TT04_MOUSE__IP_826873_REVERSED	|generic|sp_Q8BKC5_IPO5_MOUSE__IP_826873_REVERSED	|generic|sp_Q8BKC5-2_IPO5_MOUSE__IP_826873_REVERSED	|generic|chr14_1_120919959_120920183_ENSMUST00000227270_REVERSED|
"""index: 4292, intensity: 2673.0, mobility: 1.007"""	-0.627789	0.322318	1	PWGPWSSSLYPM	generic|IP_934119_TX=10090_REVERSED|
"""index: 22630, intensity: 2689.0, mobility: 1.275"""	-0.627802	0.322581	1	LRQMEDQARDEEEKVVKLQQRLNMVELQLLKLGKSHEGQKI	generic|tr_Q9D2G8_Q9D2G8_MOUSE_REVERSED|
"""index: 11904, intensity: 3975.0, mobility: 0.910"""	-0.627832	0.322843	1	MPTLNVQGLHS	generic|IP_877358_TX=10090_REVERSED|
"""index: 16251, intensity: 3227.0, mobility: 0.837"""	-0.627916	0.323105	1	MMYLFSYTT	generic|IP_1109738_TX=10090_REVERSED|
"""index: 23060, intensity: 65443.0, mobility: 0.899"""	-0.628067	0.323367	1	PSLCSRPNELVRWGQKP	generic|IP_1059452_TX=10090_REVERSED|
"""index: 5481, intensity: 2700.0, mobility: 0.978"""	-0.628271	0.32363	1	KPQLASPGTHAQR	generic|tr_V9GX98_V9GX98_MOUSE__II_843265_REVERSED	|generic|sp_O88737_BSN_MOUSE__II_843265_REVERSED	|generic|sp_O88737-2_BSN_MOUSE__II_843265_REVERSED|
"""index: 13050, intensity: 4645.0, mobility: 0.990"""	-0.628382	0.323892	1	VCGVKFMRPAVHTDRGSWMQKILEAYAEAIEGKMGLP	generic|chr9_1_108367822_108368055_ENSMUST00000194224__IP_843174_TX=10090_REVERSED	|generic|chr9_1_108367840_108368055_ENSMUST00000194224__IP_843174_TX=10090_REVERSED|
"""index: 12648, intensity: 3435.0, mobility: 0.896"""	-0.628433	0.323899	1	YLIRCLEQC	generic|sp_A2AVR2_MROH7_MOUSE__II_959088_REVERSED	|generic|II_959093_TX=10090_REVERSED|
"""index: 1369, intensity: 2620.0, mobility: 0.815"""	-0.628847	0.324161	1	LCPEHRRVCTKQTGGL	generic|IP_1147425_TX=10090_REVERSED|
"""index: 8960, intensity: 3414.0, mobility: 0.964"""	-0.628981	0.324423	1	KEPPMLPLQDTEIRRKKERELV	generic|II_943705_TX=10090_REVERSED	|generic|sp_Q9JM90_STAP1_MOUSE_REVERSED	|generic|tr_B7ZP01_B7ZP01_MOUSE_REVERSED	|generic|tr_A0A0H2UKC0_A0A0H2UKC0_MOUSE_REVERSED|
"""index: 4834, intensity: 5407.0, mobility: 1.050"""	-0.628985	0.324686	1	QHSGPRWSSSMSLWMISRWSQQWKPRQKRMGVQLPRPCAHL	generic|chr15_-1_76348087_76350078_ENSMUST00000023211__II_1083896_TX=10090_REVERSED	|generic|tr_E0CZH2_E0CZH2_MOUSE__II_1083893_REVERSED|
"""index: 12990, intensity: 7652.0, mobility: 0.975"""	-0.629078	0.324862	1	QQRLFAIVVWLSLPGWLCATVTEMCVVFSDS	generic|sp_P70245_EBP_MOUSE__chrX_-1_8185610_8185816_ENSMUST00000140011__II_837569_REVERSED|
"""index: 14261, intensity: 2668.0, mobility: 1.145"""	-0.629401	0.325124	1	LLLWIQMAKSMLSSPSTIASASQSM	generic|chr7_-1_118694570_118695100_ENSMUST00000038791_REVERSED|
"""index: 5357, intensity: 3522.0, mobility: 0.999"""	-0.629452	0.325216	1	GNTAAGIG	generic|sp_Q99L88_SNTB1_MOUSE__chr11_-1_43776271_43776303_ENSMUST00000067258__II_1085337_REVERSED	|generic|sp_Q99L88-2_SNTB1_MOUSE__chr11_-1_43776271_43776303_ENSMUST00000067258__II_1085337_REVERSED|
"""index: 18440, intensity: 2920.0, mobility: 0.962"""	-0.62969	0.325478	1	QNFKAPESVSV	generic|tr_A0A1W2P7L6_A0A1W2P7L6_MOUSE__II_1149711_REVERSED	|generic|sp_Q78DX7_ROS1_MOUSE__II_1149711_REVERSED	|generic|II_1149721_TX=10090_REVERSED	|generic|tr_A0A1W2P7C6_A0A1W2P7C6_MOUSE_REVERSED|
"""index: 21355, intensity: 7672.0, mobility: 1.141"""	-0.629709	0.32574	1	LPQSSPPNSTCPPQTPLSPTPTPLSTPSPAQPSTPQSSSEPCSAPEGKR	generic|tr_Q8R0G0_Q8R0G0_MOUSE_REVERSED	|generic|sp_Q8R5G7_ARAP3_MOUSE_REVERSED	|generic|sp_Q8R5G7-2_ARAP3_MOUSE_REVERSED	|generic|tr_A0A2X0TVQ3_A0A2X0TVQ3_MOUSE_REVERSED|
"""index: 24235, intensity: 4532.0, mobility: 1.267"""	-0.629749	0.326002	1	INEEMRHELELLFRESVAMVDLVNSFLIHAESPHLIK	generic|sp_Q8CHT1_NGEF_MOUSE__chr1_-1_87481112_87481249_ENSMUST00000166463_REVERSED	|generic|sp_Q8CHT1-2_NGEF_MOUSE__chr1_-1_87481112_87481249_ENSMUST00000166463_REVERSED	|generic|tr_E9QK62_E9QK62_MOUSE__chr1_-1_87481112_87481249_ENSMUST00000166463_REVERSED|
"""index: 969, intensity: 5125.0, mobility: 0.883"""	-0.629815	0.326178	1	QKYKSLMYE	generic|IP_827438_TX=10090_REVERSED|
"""index: 26215, intensity: 5456.0, mobility: 1.405"""	-0.629856	0.32644	1	LRRLRGLLLALLL	generic|tr_B2RR03_B2RR03_MOUSE_REVERSED	|generic|sp_P56400_GP1BB_MOUSE_REVERSED|
"""index: 10025, intensity: 3959.0, mobility: 0.991"""	-0.629948	0.326702	1	ELKATTLEYLEPDVGDLPNTLGSSSWDFQVPP	generic|sp_Q80WT5-2_AFTIN_MOUSE__chr5_1_81512060_81512089_ENSMUST00000117253__II_1138776_REVERSED	|generic|tr_Q3U8A4_Q3U8A4_MOUSE__chr11_-1_20686051_20686176_ENSMUST00000177543__II_1138776_REVERSED	|generic|tr_H3BIZ9_H3BIZ9_MOUSE_REVERSED|
"""index: 17241, intensity: 7770.0, mobility: 0.848"""	-0.630027	0.326707	1	ELQEVVVEDE	generic|II_921386_TX=10090_REVERSED	|generic|sp_Q75N62_GIMA8_MOUSE_REVERSED|
"""index: 16796, intensity: 2565.0, mobility: 0.957"""	-0.630595	0.326968	1	VNFFFTFFIE	generic|sp_B9EJI9_T229A_MOUSE_REVERSED|
"""index: 12527, intensity: 3599.0, mobility: 1.023"""	-0.630652	0.327144	1	INPDPCELKRIIEFSQNLQTFVDVVSCSFLAHE	generic|tr_A0A140LJ69_A0A140LJ69_MOUSE__chr4_1_43258157_43258306_ENSMUST00000143653_REVERSED	|generic|sp_Q9Z1N9_UN13B_MOUSE__chr4_1_43258157_43258306_ENSMUST00000143653_REVERSED	|generic|sp_Q9Z1N9-2_UN13B_MOUSE__chr4_1_43258157_43258306_ENSMUST00000143653_REVERSED	|generic|sp_Q9Z1N9-3_UN13B_MOUSE__chr4_1_43258157_43258306_ENSMUST00000143653_REVERSED	|generic|tr_E9Q263_E9Q263_MOUSE__chr4_1_43258157_43258306_ENSMUST00000143653_REVERSED	|generic|tr_A0A140LHX5_A0A140LHX5_MOUSE__chr4_1_43258157_43258306_ENSMUST00000143653_REVERSED	|generic|tr_Q80TM0_Q80TM0_MOUSE__chr4_1_43255492_43255605_ENSMUST00000153168_REVERSED|
"""index: 5066, intensity: 94550.0, mobility: 1.055"""	-0.630693	0.327235	1	QDDELQHYWSSRILVLYGCLSWFINYSYKLQFCILKYQTI	generic|IP_888581_TX=10090_REVERSED|
"""index: 12734, intensity: 2800.0, mobility: 1.250"""	-0.630783	0.327239	1	KVYASMDENRYPKVYVTWQHTHGDEERKKGFYR	generic|sp_Q9CR11_YETS4_MOUSE__chr10_-1_117215667_117215822_ENSMUST00000218887__II_3465819_REVERSED	|generic|tr_A0A1W2P7H0_A0A1W2P7H0_MOUSE_REVERSED|
"""index: 7178, intensity: 3065.0, mobility: 1.044"""	-0.63137	0.32733	1	LMKVFQSLNKLICVGVFAQECLHND	generic|IP_1151030_TX=10090_REVERSED|
"""index: 8860, intensity: 34614.0, mobility: 0.896"""	-0.632021	0.327591	1	FGYLKRQLWQPMSGEIASVLFFGLGQR	generic|IP_904336_TX=10090_REVERSED|
"""index: 4902, intensity: 22164.0, mobility: 1.026"""	-0.632125	0.327681	1	QQYHNIRSMEFLFRDAKAMRDLEHKHEELLDIDSKEPVFK	generic|tr_Q6ZQ74_Q6ZQ74_MOUSE__chr12_1_71942182_71942271_ENSMUST00000222327_REVERSED	|generic|sp_Q8BPM0_DAAM1_MOUSE__chr12_1_71942182_71942271_ENSMUST00000222327_REVERSED	|generic|sp_Q8BPM0-2_DAAM1_MOUSE__chr12_1_71942182_71942271_ENSMUST00000222327_REVERSED|
"""index: 16879, intensity: 3346.0, mobility: 0.948"""	-0.63236	0.327784	1	NKSISDRQNALILTFPLNTMY	generic|tr_B9EKC3_B9EKC3_MOUSE_REVERSED	|generic|tr_E9PYT0_E9PYT0_MOUSE_REVERSED	|generic|sp_P97393_RHG05_MOUSE_REVERSED|
"""index: 6538, intensity: 3999.0, mobility: 0.951"""	-0.632428	0.327784	1	IDFYWFLCPPNLSSLVSLLLGLKA	generic|IP_891502_TX=10090_REVERSED|
"""index: 5874, intensity: 397368.0, mobility: 0.874"""	-0.632887	0.327784	1	LEMRLDQLASNSPPQLLSTINNAPQSE	generic|IP_947849_TX=10090_REVERSED|
"""index: 14860, intensity: 4320.0, mobility: 0.847"""	-0.632913	0.327784	1	IPIMAIWF	generic|chr1_-1_30837189_30863058_ENSMUST00000186733__IP_1042890_TX=10090_REVERSED	|generic|chr1_-1_30831551_30863058_ENSMUST00000188780_REVERSED|
"""index: 11861, intensity: 3746.0, mobility: 0.914"""	-0.63323	0.327958	1	DPSFGKGPLGPQ	generic|chr8_-1_11213469_11213675_ENSMUST00000209735_REVERSED|
"""index: 9313, intensity: 3565.0, mobility: 0.857"""	-0.633373	0.328218	1	SDQQTVNWEMGELSDIIF	generic|sp_Q8C6J9_NAL4B_MOUSE__II_896819_REVERSED|
"""index: 26053, intensity: 2651.0, mobility: 0.829"""	-0.633377	0.328479	1	FLSTSGLVD	generic|tr_A0A5K1VVQ9_A0A5K1VVQ9_MOUSE__chr19_-1_7374046_7374075_ENSMUST00000237653__II_1006392_REVERSED	|generic|sp_A2ASS6_TITIN_MOUSE__chr19_-1_7374046_7374075_ENSMUST00000237653__II_1006392_REVERSED	|generic|sp_A2ASS6-2_TITIN_MOUSE__chr19_-1_7374046_7374075_ENSMUST00000237653__II_1006392_REVERSED	|generic|tr_A0A5K1VVQ1_A0A5K1VVQ1_MOUSE__chr19_-1_7374046_7374075_ENSMUST00000237653__II_1006392_REVERSED	|generic|tr_E9Q8K5_E9Q8K5_MOUSE__chr19_-1_7374046_7374075_ENSMUST00000237653__II_1006392_REVERSED	|generic|tr_E9Q8N1_E9Q8N1_MOUSE__chr19_-1_7374046_7374075_ENSMUST00000237653__II_1006392_REVERSED|
"""index: 2671, intensity: 5807.0, mobility: 0.833"""	-0.633428	0.328739	1	PTKQNQFTSYRLHR	generic|IP_1099118_TX=10090_REVERSED|
"""index: 11402, intensity: 3144.0, mobility: 0.914"""	-0.633438	0.328999	1	YWFASLCVGEKLDTMW	generic|tr_Q3LRV6_Q3LRV6_MOUSE__chr7_-1_7284184_7284240_ENSMUST00000210444__II_3457978_REVERSED	|generic|tr_A0A1B0GT29_A0A1B0GT29_MOUSE__chr7_-1_7284184_7284240_ENSMUST00000210444__II_3457978_REVERSED	|generic|sp_Q61418_CLCN4_MOUSE__chr7_-1_7284184_7284240_ENSMUST00000210444__II_3457978_REVERSED	|generic|tr_Q8CBL5_Q8CBL5_MOUSE__chr7_-1_7284184_7284240_ENSMUST00000210444__II_3457978_REVERSED|
"""index: 17735, intensity: 4102.0, mobility: 0.912"""	-0.63371	0.329259	1	WHVGLMQGRE	generic|IP_1065629_TX=10090_REVERSED|
"""index: 14555, intensity: 3823.0, mobility: 0.820"""	-0.633718	0.329433	1	QTTGSIGRI	generic|tr_E9PY23_E9PY23_MOUSE__chr19_-1_44553683_44553766_ENSMUST00000171415__II_1044741_REVERSED|
"""index: 23297, intensity: 5401.0, mobility: 1.206"""	-0.634139	0.329693	1	LQAVAPPLGVSSDQVAAGPSGAAPNGAAPSRL	generic|tr_F8VPM9_F8VPM9_MOUSE__II_3473928_REVERSED	|generic|sp_Q03172_ZEP1_MOUSE__II_3473928_REVERSED	|generic|tr_Q3UWE4_Q3UWE4_MOUSE__II_3473928_REVERSED	|generic|tr_Q3UYW4_Q3UYW4_MOUSE_REVERSED|
"""index: 5783, intensity: 2846.0, mobility: 0.985"""	-0.634143	0.329782	1	EKGRYQFKIDL	generic|sp_P97431_IRF6_MOUSE_REVERSED	|generic|tr_Q3UEJ9_Q3UEJ9_MOUSE_REVERSED	|generic|tr_Q9QZL7_Q9QZL7_MOUSE_REVERSED|
"""index: 16072, intensity: 21038.0, mobility: 0.960"""	-0.634403	0.32987	1	KSREPLEKKP	generic|sp_Q8VE52_OGRL1_MOUSE__chr1_-1_23375726_23375836_ENSMUST00000186064__II_1043090_REVERSED|
"""index: 11145, intensity: 5027.0, mobility: 1.016"""	-0.634594	0.329961	1	RMSVPSLLSSYQS	generic|IP_875197_TX=10090_REVERSED|
"""index: 10378, intensity: 3460.0, mobility: 1.081"""	-0.634607	0.329961	1	REMGLLVPMGQSATL	generic|sp_Q8BHP2_NUTM1_MOUSE_REVERSED|
"""index: 7697, intensity: 3231.0, mobility: 1.175"""	-0.634792	0.330135	1	VQSPVACMLEHLCVNECM	generic|IP_1076224_TX=10090_REVERSED|
"""index: 17411, intensity: 12088.0, mobility: 0.884"""	-0.634879	0.330394	1	LYDETNQDPNDSSGVIDFPSRGAMMEFMLVG	generic|sp_Q62074_KPCI_MOUSE__chr3_1_31039030_31039119_ENSMUST00000130706_REVERSED	|generic|tr_Q5DTK3_Q5DTK3_MOUSE__chr3_1_31039030_31039119_ENSMUST00000130706_REVERSED	|generic|tr_Q3TJJ5_Q3TJJ5_MOUSE__chr3_1_31039030_31039119_ENSMUST00000130706_REVERSED	|generic|tr_Q3UGW9_Q3UGW9_MOUSE__chr3_1_31039030_31039119_ENSMUST00000130706_REVERSED	|generic|tr_Q3UMD5_Q3UMD5_MOUSE__chr3_1_31039030_31039119_ENSMUST00000130706_REVERSED|
"""index: 13823, intensity: 5663.0, mobility: 0.975"""	-0.635101	0.330568	1	RVWVQQIYRDTTKWMYYFQVISALSKWPLF	generic|II_1049797_TX=10090_REVERSED|
"""index: 8750, intensity: 312871.0, mobility: 0.957"""	-0.635206	0.330827	1	LTEKYGVTMGDVQKKTKVENAE	generic|IP_946396_TX=10090_REVERSED|
"""index: 23614, intensity: 7403.0, mobility: 0.952"""	-0.635227	0.331086	1	RPCLCWELRRSGSTPLAADRPVAL	generic|IP_923490_TX=10090_REVERSED|
"""index: 8107, intensity: 33007.0, mobility: 0.979"""	-0.635417	0.331346	1	QFQDENIGIEKLYSELLK	generic|tr_Q99JR9_Q99JR9_MOUSE_REVERSED	|generic|tr_Q5SNY8_Q5SNY8_MOUSE_REVERSED	|generic|sp_Q8C6E0_CFA36_MOUSE_REVERSED|
"""index: 4029, intensity: 4260.0, mobility: 0.944"""	-0.635472	0.331433	1	PDTPAPQDPTER	generic|tr_Q9CUW3_Q9CUW3_MOUSE_REVERSED|
"""index: 17737, intensity: 2794.0, mobility: 1.070"""	-0.635858	0.331606	1	LSICVRTSMLVPYRLPHCVAVYRDYAMAALLVCETGACSVFFFI	generic|tr_Q32MX1_Q32MX1_MOUSE_REVERSED	|generic|tr_Q7TQS7_Q7TQS7_MOUSE_REVERSED	|generic|tr_Q8VET1_Q8VET1_MOUSE_REVERSED|
"""index: 23452, intensity: 4529.0, mobility: 1.283"""	-0.636371	0.331865	1	LSWTTVNGFEGYSILYRFWVPIPVFIRYYQCLEELLMYWYGKSKFPMIF	generic|sp_Q9DCN7_RNFT1_MOUSE_REVERSED|
"""index: 5614, intensity: 3924.0, mobility: 0.835"""	-0.636452	0.332038	1	MSGENIAKIAVPIHAR	generic|sp_P42682-2_TXK_MOUSE__II_938730_REVERSED	|generic|II_938723_TX=10090_REVERSED	|generic|tr_Q0VBP6_Q0VBP6_MOUSE_REVERSED	|generic|tr_B2RQ20_B2RQ20_MOUSE_REVERSED	|generic|sp_P42682_TXK_MOUSE_REVERSED	|generic|tr_A0A0G2JG94_A0A0G2JG94_MOUSE_REVERSED|
"""index: 6639, intensity: 5779.0, mobility: 0.873"""	-0.636565	0.332211	1	QPGHCLHEQKSLSSAQIEWWQRQFH	generic|IP_1059727_TX=10090_REVERSED|
"""index: 10208, intensity: 4184.0, mobility: 0.947"""	-0.636656	0.33247	1	GREVKGEQNFINRDVLNNKVSVRHCGYSLY	generic|IP_961808_TX=10090_REVERSED|
"""index: 16258, intensity: 2964.0, mobility: 1.202"""	-0.636891	0.332729	1	VIYFYIGNGGPWSLEYPM	generic|IP_912314_TX=10090_REVERSED|
"""index: 5841, intensity: 6175.0, mobility: 1.042"""	-0.637016	0.332816	1	GWIFVMQDLKDQVARASVDKETGESR	generic|tr_A0A087WSP0_A0A087WSP0_MOUSE__chr1_1_34161097_34161162_ENSMUST00000183331__II_1042653_REVERSED	|generic|sp_Q91ZU6-4_DYST_MOUSE__chr1_1_34161097_34161162_ENSMUST00000183331__II_1042653_REVERSED	|generic|tr_S4R1Y6_S4R1Y6_MOUSE__II_1042653_REVERSED	|generic|tr_E9Q9X1_E9Q9X1_MOUSE__chr1_1_34161097_34161162_ENSMUST00000183331_REVERSED	|generic|tr_S4R1P5_S4R1P5_MOUSE__chr1_1_34161097_34161162_ENSMUST00000183331_REVERSED	|generic|sp_Q91ZU6_DYST_MOUSE__chr1_1_34161097_34161162_ENSMUST00000183331_REVERSED	|generic|sp_Q91ZU6-2_DYST_MOUSE__chr1_1_34161097_34161162_ENSMUST00000183331_REVERSED	|generic|sp_Q91ZU6-3_DYST_MOUSE__chr1_1_34161097_34161162_ENSMUST00000183331_REVERSED	|generic|tr_A0A1D5RLZ3_A0A1D5RLZ3_MOUSE_REVERSED|
"""index: 4137, intensity: 3372.0, mobility: 0.846"""	-0.637121	0.332816	1	SRACAPARTAAPRTCRA	generic|IP_1031670_TX=10090_REVERSED|
"""index: 4520, intensity: 3096.0, mobility: 0.888"""	-0.637523	0.333075	1	VKMYLQVTN	generic|tr_Q3TPN3_Q3TPN3_MOUSE__II_3457198_REVERSED	|generic|tr_A0A286YD05_A0A286YD05_MOUSE__II_3457198_REVERSED	|generic|sp_O70546_KDM6A_MOUSE__chrX_1_18216965_18217000_ENSMUST00000223885__II_3457198_REVERSED	|generic|tr_Q3TRP6_Q3TRP6_MOUSE_REVERSED	|generic|sp_O70546-2_KDM6A_MOUSE__chrX_1_18216965_18217000_ENSMUST00000223885_REVERSED	|generic|tr_Q8R2W5_Q8R2W5_MOUSE_REVERSED	|generic|sp_Q5NCY0_KDM6B_MOUSE__chr5_1_89156577_89156606_ENSMUST00000148750_REVERSED|
"""index: 12517, intensity: 5145.0, mobility: 1.031"""	-0.637608	0.333075	1	QIMQAVYVVDMMDSFSAAEATYVRLQHALTLANSA	generic|sp_Q91ZV8_AGRA2_MOUSE__II_865126_REVERSED	|generic|tr_J3QMG7_J3QMG7_MOUSE__II_865137_REVERSED	|generic|tr_A0A172Q382_A0A172Q382_MOUSE__II_865126_REVERSED|
"""index: 19335, intensity: 3620.0, mobility: 1.066"""	-0.637961	0.333333	1	SDWNFGIANLNRYT	generic|tr_A0A1Y7VM11_A0A1Y7VM11_MOUSE__II_2450276_REVERSED|
"""index: 4278, intensity: 3797.0, mobility: 0.829"""	-0.638026	0.333592	1	NGDEEHQNVEHRRS	generic|II_933596_TX=10090_REVERSED	|generic|sp_Q3UY34_CSTOS_MOUSE__chr5_1_114946025_114946120_ENSMUST00000131427_REVERSED	|generic|tr_A0A0R4J099_A0A0R4J099_MOUSE__chr5_1_114946025_114946120_ENSMUST00000131427_REVERSED|
"""index: 11473, intensity: 3218.0, mobility: 0.858"""	-0.638123	0.333764	1	QEIKKHKTFYIIKQKGTV	generic|IP_3462591_TX=10090_REVERSED|
"""index: 24752, intensity: 3291.0, mobility: 0.906"""	-0.638215	0.334022	1	LFHPRFFR	generic|tr_K0BWC3_K0BWC3_MOUSE__II_863505_REVERSED	|generic|sp_Q9ET54_PALLD_MOUSE__II_863505_REVERSED	|generic|sp_Q9ET54-2_PALLD_MOUSE__II_863505_REVERSED	|generic|sp_Q9ET54-4_PALLD_MOUSE__II_863505_REVERSED	|generic|sp_Q9ET54-6_PALLD_MOUSE__II_863505_REVERSED	|generic|tr_D3Z1J5_D3Z1J5_MOUSE_REVERSED	|generic|tr_Q8C306_Q8C306_MOUSE_REVERSED	|generic|sp_Q9ET54-3_PALLD_MOUSE_REVERSED	|generic|sp_Q9ET54-5_PALLD_MOUSE_REVERSED	|generic|sp_Q5DTJ9_MYPN_MOUSE_REVERSED|
"""index: 10134, intensity: 4486.0, mobility: 1.186"""	-0.638293	0.334194	1	HRNVGVPKHGLMAHFLCVEVEPSWVVTEEAP	generic|sp_Q9DAT2_MRGBP_MOUSE__II_993662_REVERSED	|generic|sp_Q9DAT2-2_MRGBP_MOUSE__IP_993660_REVERSED	|generic|tr_Q2NL54_Q2NL54_MOUSE__II_993662_REVERSED|
"""index: 19929, intensity: 3305.0, mobility: 1.159"""	-0.63846	0.334194	1	KMKWSVAPLNLSAMGQ	generic|tr_Q3TGQ3_Q3TGQ3_MOUSE__chr18_1_35253725_35253892_ENSMUST00000237855_REVERSED	|generic|tr_Q545R0_Q545R0_MOUSE__chr18_1_35253725_35253892_ENSMUST00000237855_REVERSED	|generic|tr_Q6NV50_Q6NV50_MOUSE__chr18_1_35253725_35253892_ENSMUST00000237855_REVERSED|
"""index: 7243, intensity: 5954.0, mobility: 0.972"""	-0.638662	0.334365	1	ELEKCNEMSLADAKRRLQ	generic|sp_Q149L6_DJB14_MOUSE__chr3_1_137885278_137885448_ENSMUST00000125226__II_974961_REVERSED	|generic|sp_Q149L6-2_DJB14_MOUSE__chr3_1_137908371_137908469_ENSMUST00000195903__II_974961_REVERSED|
"""index: 5938, intensity: 313548.0, mobility: 0.900"""	-0.639017	0.334623	1	ALAAGTAMAAGPAMAAGPALAAGAAMAAGLALAAGP	generic|sp_Q5ISE2_Z36L3_MOUSE__chr16_1_22871013_22871042_ENSMUST00000004574_REVERSED|
"""index: 12376, intensity: 6708.0, mobility: 0.832"""	-0.639034	0.334881	1	WAMGPARL	generic|IP_958838_TX=10090_REVERSED|
"""index: 8627, intensity: 7639.0, mobility: 1.026"""	-0.639153	0.335139	1	MTQLSRIIIQTARHGLCGHNQT	generic|chr18_1_32208670_32212021_ENSMUST00000096575__IP_1056916_TX=10090_REVERSED|
"""index: 1806, intensity: 5515.0, mobility: 0.970"""	-0.639275	0.335311	1	QCLGSRELSHKT	generic|IP_2476038_TX=10090_REVERSED|
"""index: 18753, intensity: 7223.0, mobility: 1.050"""	-0.639304	0.335569	1	YKEKRLKNHK	generic|IP_3491879_TX=10090_REVERSED|
"""index: 15641, intensity: 5936.0, mobility: 1.051"""	-0.639405	0.335827	1	DDEDDDEDDEDLKVKKQPVKNGGGPASRKGSMGLLKVDEEDE	generic|tr_Q5SQB7_Q5SQB7_MOUSE__IP_827830_REVERSED	|generic|tr_Q3U536_Q3U536_MOUSE__IP_827830_REVERSED	|generic|tr_Q5U438_Q5U438_MOUSE__IP_827830_REVERSED	|generic|tr_Q5SQB0_Q5SQB0_MOUSE__IP_827830_REVERSED	|generic|tr_Q3UDA7_Q3UDA7_MOUSE_REVERSED	|generic|tr_Q8BSZ3_Q8BSZ3_MOUSE_REVERSED	|generic|tr_Q9DAY9_Q9DAY9_MOUSE_REVERSED	|generic|tr_Q5SQB5_Q5SQB5_MOUSE_REVERSED	|generic|tr_Q5BL09_Q5BL09_MOUSE_REVERSED|
"""index: 4777, intensity: 3470.0, mobility: 1.077"""	-0.639428	0.335909	1	WAVWRDMPVGPWAAPV	generic|IP_861809_TX=10090_REVERSED|
"""index: 18696, intensity: 15867.0, mobility: 0.943"""	-0.639475	0.335909	1	QRLPEGVQLR	generic|IP_880282_TX=10090_REVERSED|
"""index: 13590, intensity: 5059.0, mobility: 0.968"""	-0.639712	0.336167	1	FAALTWLSDWT	generic|chr1_1_39537527_39537571_ENSMUST00000161515_REVERSED|
"""index: 7692, intensity: 7953.0, mobility: 1.088"""	-0.639728	0.336251	1	MLELKYTDTCALKVLRPIDCYFSDLINPGCFPLNIVFALQAS	generic|tr_Q3B850_Q3B850_MOUSE_REVERSED	|generic|tr_Q1RMY1_Q1RMY1_MOUSE_REVERSED	|generic|tr_A2AVW3_A2AVW3_MOUSE_REVERSED	|generic|tr_Q8VF46_Q8VF46_MOUSE_REVERSED|
"""index: 17047, intensity: 15714.0, mobility: 0.882"""	-0.639839	0.336422	1	SQYDPRCLPTRDREWAEDELDECPKIFQ	generic|IP_2444990_TX=10090_REVERSED|
"""index: 14559, intensity: 2757.0, mobility: 0.995"""	-0.639977	0.33668	1	YFQIPMQFCSSS	generic|IP_967174_TX=10090_REVERSED|
"""index: 386, intensity: 2762.0, mobility: 0.829"""	-0.64011	0.33685	1	FSQEMEQL	generic|tr_Q8C0S0_Q8C0S0_MOUSE_REVERSED|
"""index: 5377, intensity: 5714.0, mobility: 0.954"""	-0.640131	0.337108	1	LECTTQGPFSIQ	generic|IP_1061776_TX=10090_REVERSED|
"""index: 9799, intensity: 2735.0, mobility: 0.777"""	-0.640199	0.337365	1	EALGRPGL	generic|tr_A0A0A6YWY8_A0A0A6YWY8_MOUSE_REVERSED	|generic|tr_Q2TJI1_Q2TJI1_MOUSE_REVERSED	|generic|tr_A0A0A6YY09_A0A0A6YY09_MOUSE_REVERSED	|generic|tr_Q2TJI3_Q2TJI3_MOUSE_REVERSED	|generic|tr_B2RY69_B2RY69_MOUSE_REVERSED	|generic|tr_A0A0A6YY37_A0A0A6YY37_MOUSE_REVERSED	|generic|tr_Q8C421_Q8C421_MOUSE_REVERSED	|generic|tr_Q2TJI2_Q2TJI2_MOUSE_REVERSED	|generic|tr_B2RXR7_B2RXR7_MOUSE_REVERSED	|generic|tr_B2RY66_B2RY66_MOUSE_REVERSED	|generic|tr_F8VPK8_F8VPK8_MOUSE_REVERSED|
"""index: 4507, intensity: 2985.0, mobility: 1.024"""	-0.640256	0.337622	1	RVDHRVNTMLEGSIFALWFYLFASCWCLTSSVSC	generic|IP_1055960_TX=10090_REVERSED|
"""index: 8854, intensity: 3711.0, mobility: 0.884"""	-0.64029	0.33788	1	IMWSTCML	generic|chr8_1_106248377_106248418_ENSMUST00000071592_REVERSED|
"""index: 8729, intensity: 12941.0, mobility: 0.827"""	-0.640328	0.33805	1	PTCCSAEIQERRRGAV	generic|IP_1128252_TX=10090_REVERSED|
"""index: 656, intensity: 2840.0, mobility: 0.811"""	-0.640379	0.338307	1	LRQASGPIDAPLP	generic|chr4_1_116292256_116299915_ENSMUST00000030464__II_957734_TX=10090_REVERSED|
"""index: 1372, intensity: 5684.0, mobility: 0.761"""	-0.640496	0.338386	1	FGPGRAPW	generic|chr4_1_83417890_83417985_ENSMUST00000071544__IP_964811_TX=10090_REVERSED|
"""index: 16125, intensity: 4077.0, mobility: 0.922"""	-0.640733	0.338386	1	RLAVSDKHQK	generic|tr_E9Q0B6_E9Q0B6_MOUSE__chr4_-1_129629107_129629136_ENSMUST00000084264__II_913725_REVERSED	|generic|tr_E9Q3H7_E9Q3H7_MOUSE__chr4_-1_129629107_129629136_ENSMUST00000084264__II_913725_REVERSED|
"""index: 17809, intensity: 3756.0, mobility: 1.125"""	-0.640885	0.338643	1	VGKYRFYLRTFYKESFTIHLASILH	generic|IP_3499190_TX=10090_REVERSED|
"""index: 22258, intensity: 3971.0, mobility: 0.943"""	-0.640965	0.3389	1	GWLWWLLNLLLLL	generic|tr_Q91XY2_Q91XY2_MOUSE__chr18_1_37833338_37840129_ENSMUST00000193941__II_1051469_REVERSED|
"""index: 2558, intensity: 2871.0, mobility: 0.893"""	-0.641011	0.339157	1	ELPHQSVQTR	generic|IP_950321_TX=10090_REVERSED|
"""index: 9531, intensity: 2650.0, mobility: 0.833"""	-0.641061	0.339327	1	HSFSQIQNDTLNKKRTKELCPKK	generic|IP_1032276_TX=10090_REVERSED|
"""index: 2741, intensity: 2657.0, mobility: 0.960"""	-0.641326	0.339497	1	QSETIQMRRQV	generic|IP_1128836_TX=10090_REVERSED|
"""index: 6281, intensity: 3286.0, mobility: 1.019"""	-0.641363	0.339753	1	YKKKKRGFEDYEGDSEEREI	generic|tr_D3Z4U0_D3Z4U0_MOUSE__II_973375_REVERSED	|generic|sp_Q9R020_ZRAB2_MOUSE__II_973375_REVERSED	|generic|sp_Q9R020-2_ZRAB2_MOUSE_REVERSED	|generic|tr_A0A0H2UH20_A0A0H2UH20_MOUSE_REVERSED	|generic|tr_E9PUD0_E9PUD0_MOUSE_REVERSED|
"""index: 16080, intensity: 4369.0, mobility: 0.782"""	-0.641365	0.34001	1	QCSVPDQGDPIHMLTPGFCIALNYPDMMNE	generic|tr_E9QN14_E9QN14_MOUSE__chr6_-1_112829435_112829617_ENSMUST00000060215_REVERSED	|generic|tr_F8VPQ4_F8VPQ4_MOUSE__chr6_-1_112829435_112829617_ENSMUST00000060215_REVERSED	|generic|sp_Q812A2_SRGP3_MOUSE__chr6_-1_112829435_112829617_ENSMUST00000060215_REVERSED|
"""index: 26534, intensity: 3536.0, mobility: 1.113"""	-0.6414	0.340267	1	EVVTTTLGTVSATEGLGVSAASLLLSVGETFPVLGLALLGMAGSI	generic|tr_G3X9K7_G3X9K7_MOUSE_REVERSED|
"""index: 9262, intensity: 2803.0, mobility: 1.058"""	-0.641545	0.340436	1	PHPRHPDSKVDQDCQLNQLLR	generic|IP_3472832_TX=10090_REVERSED|
"""index: 19488, intensity: 2679.0, mobility: 1.237"""	-0.641696	0.340688	1	WTITVDAPYFSWVYCALMVPERTNFPTTQAVRVSPAR	generic|tr_Q31098_Q31098_MOUSE_REVERSED|
"""index: 6836, intensity: 17713.0, mobility: 0.965"""	-0.64172	0.340688	1	FLAMKVNFEGAGDVDVTLSSVIPQLAT	generic|tr_A0A140LHP0_A0A140LHP0_MOUSE__II_881495_REVERSED	|generic|tr_Q9D6X7_Q9D6X7_MOUSE__II_881495_REVERSED	|generic|tr_Q0VDQ3_Q0VDQ3_MOUSE_REVERSED	|generic|sp_Q9D733_GP2_MOUSE_REVERSED	|generic|tr_A0A0R4J0B9_A0A0R4J0B9_MOUSE_REVERSED|
"""index: 25135, intensity: 4976.0, mobility: 1.065"""	-0.64177	0.340944	1	ENTRSSKIGSRRK	generic|IP_941799_TX=10090_REVERSED|
"""index: 13518, intensity: 4011.0, mobility: 0.983"""	-0.641814	0.341113	1	MNVANRGTRKEA	generic|sp_Q91YJ2_SNX4_MOUSE__chr16_1_33291825_33291890_ENSMUST00000231389__II_3486165_REVERSED	|generic|tr_Q80X54_Q80X54_MOUSE__chr16_1_33291825_33291890_ENSMUST00000231389__II_3486165_REVERSED	|generic|II_3487160_TX=10090_REVERSED	|generic|tr_A0A338P7D2_A0A338P7D2_MOUSE_REVERSED|
"""index: 11878, intensity: 3676.0, mobility: 0.903"""	-0.641919	0.341357	1	FGTAGMNEHIT	generic|tr_A0A0R4J1J2_A0A0R4J1J2_MOUSE_REVERSED	|generic|sp_Q9D808_KCNE2_MOUSE_REVERSED|
"""index: 13580, intensity: 3279.0, mobility: 0.822"""	-0.641982	0.341357	1	LPIVNGVS	generic|chr13_-1_67473884_67473925_ENSMUST00000019572_REVERSED|
"""index: 22871, intensity: 27876.0, mobility: 0.909"""	-0.641987	0.341357	1	MKWKKLFLFFLYQL	generic|IP_1070828_TX=10090_REVERSED|
"""index: 9343, intensity: 2543.0, mobility: 0.878"""	-0.642306	0.341613	1	ESVCLFFEPQQSFVSPMG	generic|IP_1148606_TX=10090_REVERSED|
"""index: 20224, intensity: 4131.0, mobility: 0.975"""	-0.642732	0.341869	1	AFHPPPVPLLAH	generic|IP_1034980_TX=10090_REVERSED|
"""index: 12888, intensity: 7330.0, mobility: 0.846"""	-0.642744	0.342125	1	VIAKSLDLC	generic|tr_D3Z118_D3Z118_MOUSE__chr6_-1_8630676_8630774_ENSMUST00000156695__II_915916_REVERSED	|generic|tr_A5A8K4_A5A8K4_MOUSE__chr6_-1_8630676_8630774_ENSMUST00000156695__II_915916_REVERSED	|generic|sp_P97411_ICA69_MOUSE__chr6_-1_8630676_8630774_ENSMUST00000156695__II_915916_REVERSED	|generic|sp_P97411-2_ICA69_MOUSE__chr6_-1_8630676_8630774_ENSMUST00000156695__II_915916_REVERSED	|generic|chr6_-1_8749657_8749767_ENSMUST00000156695_REVERSED	|generic|tr_D3Z119_D3Z119_MOUSE__chr6_-1_8670688_8670786_ENSMUST00000156695_REVERSED	|generic|tr_D3Z376_D3Z376_MOUSE__chr6_-1_8670688_8670786_ENSMUST00000156695_REVERSED	|generic|tr_S4R217_S4R217_MOUSE__chr6_-1_8670688_8670786_ENSMUST00000156695_REVERSED|
"""index: 14808, intensity: 3816.0, mobility: 1.006"""	-0.642827	0.342382	1	RFHVAPEGRAMVS	generic|sp_P55144_TYRO3_MOUSE__chr2_1_119812548_119812658_ENSMUST00000147761__II_1009207_REVERSED	|generic|sp_P55144-2_TYRO3_MOUSE__chr2_1_119812548_119812658_ENSMUST00000147761__II_1009207_REVERSED	|generic|sp_P55144-3_TYRO3_MOUSE__chr2_1_119812548_119812658_ENSMUST00000147761__II_1009207_REVERSED	|generic|II_1009206_TX=10090_REVERSED	|generic|tr_Q62121_Q62121_MOUSE__chr2_1_119809940_119810038_ENSMUST00000147761_REVERSED|
"""index: 5869, intensity: 2956.0, mobility: 0.927"""	-0.643003	0.342462	1	EFLRYSVQSLIRGCKRGINEML	generic|tr_B2RR84_B2RR84_MOUSE__II_907893_REVERSED|
"""index: 10004, intensity: 2618.0, mobility: 1.122"""	-0.64315	0.342718	1	QQYQKQKELFQQHQQQVVLQALTSQPL	generic|tr_Q3UNF4_Q3UNF4_MOUSE_REVERSED|
"""index: 10784, intensity: 3698.0, mobility: 1.099"""	-0.643221	0.342967	1	INPRYHSEVSQQLTNPDLLQQVPESRG	generic|tr_B1AYD6_B1AYD6_MOUSE_REVERSED	|generic|sp_A2ANU3_SYNG1_MOUSE_REVERSED|
"""index: 11606, intensity: 2955.0, mobility: 0.931"""	-0.643262	0.342967	1	LITYFVSVVMDKEPTHLSAPLMYTYVAAGYFLTV	generic|tr_M9MMK5_M9MMK5_MOUSE_REVERSED	|generic|tr_M9MMK4_M9MMK4_MOUSE_REVERSED|
"""index: 5271, intensity: 5548.0, mobility: 1.135"""	-0.643383	0.343047	1	KQTPRKEVVNVMKEVGRRDNQVTNYSTYVRPQKMHEPQSS	generic|tr_Q32MU0_Q32MU0_MOUSE_REVERSED|
"""index: 10947, intensity: 2602.0, mobility: 0.782"""	-0.643792	0.343295	1	LPLSVVTS	generic|sp_Q5NBX1-2_COBL_MOUSE__chr11_-1_12386559_12386693_ENSMUST00000172956__II_1139065_REVERSED	|generic|tr_G3UWP1_G3UWP1_MOUSE_REVERSED|
"""index: 10708, intensity: 4462.0, mobility: 0.887"""	-0.643862	0.343295	1	ATDWIQLKIRKDNR	generic|tr_Q0PD63_Q0PD63_MOUSE_REVERSED|
"""index: 15200, intensity: 11541.0, mobility: 0.814"""	-0.644052	0.343463	1	EKLYGVPQ	generic|sp_Q8R0A0_T2FB_MOUSE_REVERSED|
"""index: 12749, intensity: 6352.0, mobility: 1.027"""	-0.644219	0.34363	1	KATSSPHITADWDQMRVPFLSASSRIHTVPP	generic|IP_1050732_TX=10090_REVERSED|
"""index: 17725, intensity: 3059.0, mobility: 1.115"""	-0.644247	0.343798	1	KEKSQSTHYSQKRQYLFHTMIRIVCFTIITVVA	generic|IP_1019315_TX=10090_REVERSED|
"""index: 14952, intensity: 5007.0, mobility: 0.858"""	-0.644285	0.343965	1	EKEPWGIV	generic|IP_1145967_TX=10090_REVERSED|
"""index: 8764, intensity: 4856.0, mobility: 1.192"""	-0.64452	0.344045	1	YPRFQVETYGIKEFSLLSFISNYLQMEKRHSQDMEDLIEMLE	generic|sp_Q9QXA1_CYHR1_MOUSE__chr15_-1_76648937_76649164_ENSMUST00000229552_REVERSED|
"""index: 22636, intensity: 3747.0, mobility: 0.878"""	-0.644992	0.3443	1	QSLFSPNLITKIV	generic|IP_3475645_TX=10090_REVERSED|
"""index: 1863, intensity: 3255.0, mobility: 0.930"""	-0.645058	0.344467	1	VSDGLRKPEFH	generic|tr_Q3V0V9_Q3V0V9_MOUSE_REVERSED	|generic|sp_P70352_NAR5_MOUSE_REVERSED	|generic|tr_Q14AG6_Q14AG6_MOUSE_REVERSED	|generic|tr_O54739_O54739_MOUSE_REVERSED|
"""index: 22626, intensity: 4080.0, mobility: 0.940"""	-0.645162	0.344722	1	LCKILCIRGAPLPALA	generic|IP_3454927_TX=10090_REVERSED|
"""index: 12124, intensity: 5478.0, mobility: 1.085"""	-0.645225	0.34488	1	WSMRLGTARTLSVAQYQFSRHNK	generic|IP_964606_TX=10090_REVERSED|
"""index: 6026, intensity: 3981.0, mobility: 0.899"""	-0.645409	0.34488	1	WQTLLCPSR	generic|chr11_1_5037753_5039228_ENSMUST00000109897_REVERSED|
"""index: 15232, intensity: 2817.0, mobility: 1.012"""	-0.645919	0.345047	1	NRAKAFSKQSDYK	generic|tr_Q7TN11_Q7TN11_MOUSE__chr14_-1_121595538_121595603_ENSMUST00000212416__II_2454734_REVERSED	|generic|sp_A2AF47_DOC11_MOUSE__II_836707_REVERSED	|generic|sp_Q8BIK4-2_DOCK9_MOUSE__chr14_-1_121595538_121595603_ENSMUST00000212416__II_2454734_REVERSED	|generic|tr_F8VPN7_F8VPN7_MOUSE__chr14_-1_121595538_121595603_ENSMUST00000212416__II_2454734_REVERSED	|generic|tr_A2AF67_A2AF67_MOUSE__II_836707_REVERSED	|generic|tr_A0A2X0U2I4_A0A2X0U2I4_MOUSE__II_836707_REVERSED	|generic|tr_B2RY79_B2RY79_MOUSE__chr14_-1_121595538_121595603_ENSMUST00000212416__II_2454734_REVERSED	|generic|tr_B2RXS7_B2RXS7_MOUSE__chr14_-1_121595538_121595603_ENSMUST00000212416__II_2454734_REVERSED	|generic|tr_A0A1D5RMM1_A0A1D5RMM1_MOUSE__chr14_-1_121595538_121595603_ENSMUST00000212416__II_2454734_REVERSED	|generic|tr_E9QMR2_E9QMR2_MOUSE__chr14_-1_121595538_121595603_ENSMUST00000212416__II_2454734_REVERSED	|generic|sp_Q8BIK4_DOCK9_MOUSE__chr14_-1_121595538_121595603_ENSMUST00000212416_REVERSED	|generic|tr_A0A1D5RLE0_A0A1D5RLE0_MOUSE__chr14_-1_121595538_121595603_ENSMUST00000212416_REVERSED	|generic|tr_B2RY08_B2RY08_MOUSE__chr14_-1_121595538_121595603_ENSMUST00000212416_REVERSED	|generic|tr_A0A5F8MPL9_A0A5F8MPL9_MOUSE__chr14_-1_121595538_121595603_ENSMUST00000212416_REVERSED|
"""index: 14268, intensity: 4588.0, mobility: 1.050"""	-0.645944	0.345214	1	YIAADKHKWNVSPNKAYEQLMSNVYGSFIGTV	generic|tr_E9Q1T9_E9Q1T9_MOUSE__chr2_1_166945716_166945793_ENSMUST00000169290__II_997915_REVERSED	|generic|tr_F6ZEW4_F6ZEW4_MOUSE__chr2_1_166945716_166945793_ENSMUST00000169290__II_997915_REVERSED	|generic|sp_Q9ERK4_XPO2_MOUSE__chr2_1_166945716_166945793_ENSMUST00000169290__II_997915_REVERSED	|generic|II_997906_TX=10090_REVERSED|
"""index: 10478, intensity: 16829.0, mobility: 1.198"""	-0.646058	0.345293	1	SGPWLTQFLRLMEQYKPSEELRVKGDLP	generic|tr_Q3UEX7_Q3UEX7_MOUSE__II_3494010_REVERSED	|generic|sp_Q8CGM2_RP1L1_MOUSE_REVERSED|
"""index: 3362, intensity: 5068.0, mobility: 0.867"""	-0.646308	0.345538	1	HQYGVSQLMGRKSRDWQRDMC	generic|IP_925837_TX=10090_REVERSED|
"""index: 20946, intensity: 3881.0, mobility: 1.089"""	-0.646342	0.345538	1	KLEDKTWAVETMLLRLYYM	generic|tr_Q8CGB9_Q8CGB9_MOUSE__chr19_-1_37309784_37309873_ENSMUST00000154308__II_1045836_REVERSED	|generic|tr_F6RPJ9_F6RPJ9_MOUSE__chr19_-1_37309784_37309873_ENSMUST00000154308__II_1045836_REVERSED	|generic|II_1045828_TX=10090_REVERSED	|generic|sp_Q9JHR7_IDE_MOUSE__chr19_-1_37309784_37309873_ENSMUST00000154308_REVERSED	|generic|chr19_-1_37287081_37287230_ENSMUST00000134740_REVERSED|
"""index: 1313, intensity: 3461.0, mobility: 0.826"""	-0.646507	0.345666	1	LLAPPATLQC	generic|tr_D3YVZ1_D3YVZ1_MOUSE__II_849361_REVERSED	|generic|tr_D3YXW9_D3YXW9_MOUSE__II_849361_REVERSED	|generic|tr_D3YUA2_D3YUA2_MOUSE__II_849361_REVERSED	|generic|tr_E9PZT7_E9PZT7_MOUSE_REVERSED	|generic|sp_O70491_STRA6_MOUSE_REVERSED	|generic|tr_E9PZN4_E9PZN4_MOUSE_REVERSED	|generic|tr_Q8C442_Q8C442_MOUSE_REVERSED	|generic|tr_E9Q3G2_E9Q3G2_MOUSE_REVERSED	|generic|tr_E9Q283_E9Q283_MOUSE_REVERSED	|generic|tr_E9Q9S7_E9Q9S7_MOUSE_REVERSED	|generic|tr_E9QAQ2_E9QAQ2_MOUSE_REVERSED	|generic|tr_A0A0R4J115_A0A0R4J115_MOUSE_REVERSED|
"""index: 13351, intensity: 3332.0, mobility: 1.164"""	-0.646569	0.345666	1	RWSRGARSEGEELPPM	generic|II_1049486_TX=10090_REVERSED|
"""index: 12368, intensity: 3827.0, mobility: 0.903"""	-0.646597	0.345666	1	PSAKSTGTSTIIKSIGLSDGPCWPQA	generic|IP_1135873_TX=10090_REVERSED|
"""index: 21352, intensity: 3109.0, mobility: 1.178"""	-0.646687	0.345666	1	QKLEECGEVGAELLNPR	generic|sp_Q05AH6_SPNDC_MOUSE_REVERSED	|generic|sp_Q05AH6-2_SPNDC_MOUSE_REVERSED|
"""index: 6651, intensity: 6464.0, mobility: 0.868"""	-0.646718	0.345666	1	NFSQEFPSGNGRQGKGNTFASHGITDYAK	generic|IP_825503_TX=10090_REVERSED|
"""index: 20777, intensity: 2728.0, mobility: 1.069"""	-0.64747	0.345832	1	ERQKATKEQAKR	generic|sp_Q8K070_SAM14_MOUSE_REVERSED|
"""index: 11469, intensity: 6977.0, mobility: 1.119"""	-0.647645	0.346076	1	ERFRRNDREQLRRQQEERELR	generic|tr_Q3V203_Q3V203_MOUSE_REVERSED	|generic|tr_A0A0B4J1F9_A0A0B4J1F9_MOUSE_REVERSED|
"""index: 15847, intensity: 3063.0, mobility: 1.006"""	-0.648019	0.346076	1	MGIYYCNHSYLI	generic|tr_Q9QXN7_Q9QXN7_MOUSE__II_905028_REVERSED	|generic|tr_L7N477_L7N477_MOUSE__II_905028_REVERSED	|generic|tr_A1L3Q6_A1L3Q6_MOUSE_REVERSED|
"""index: 9516, intensity: 33865.0, mobility: 1.096"""	-0.648594	0.346241	1	TKPAAPAKEKVVAGNSQASNSIYNRSQDVQY	generic|tr_O88723_O88723_MOUSE__II_1050419_REVERSED	|generic|tr_E9Q5N7_E9Q5N7_MOUSE__chr11_-1_76808827_76808859_ENSMUST00000021201__II_1050419_REVERSED	|generic|tr_Q6ZQ25_Q6ZQ25_MOUSE__chr11_-1_76808827_76808859_ENSMUST00000021201__II_1050419_REVERSED	|generic|tr_A0A494B8Y4_A0A494B8Y4_MOUSE__chr11_-1_76808827_76808859_ENSMUST00000021201__II_1050419_REVERSED	|generic|tr_B2RX09_B2RX09_MOUSE__chr11_-1_76808827_76808859_ENSMUST00000021201__II_1050419_REVERSED	|generic|tr_E9PUN2_E9PUN2_MOUSE__chr11_-1_76808827_76808859_ENSMUST00000021201_REVERSED	|generic|tr_Q3UGZ9_Q3UGZ9_MOUSE__chr11_-1_76808827_76808859_ENSMUST00000021201_REVERSED	|generic|tr_E9PUM9_E9PUM9_MOUSE__chr11_-1_76808827_76808859_ENSMUST00000021201_REVERSED	|generic|tr_Q6PAI9_Q6PAI9_MOUSE_REVERSED	|generic|sp_E9Q7X7_NRX2A_MOUSE__chr11_-1_76808827_76808859_ENSMUST00000021201_REVERSED	|generic|tr_E9PUN0_E9PUN0_MOUSE__chr11_-1_76808827_76808859_ENSMUST00000021201_REVERSED|
"""index: 5354, intensity: 3503.0, mobility: 0.754"""	-0.648694	0.346407	1	WSTLLRRWSARY	generic|II_841182_TX=10090_REVERSED|
"""index: 23321, intensity: 8601.0, mobility: 1.314"""	-0.648727	0.346485	1	RKTRALQEQIETINALWDWFNKTNDAYSPKPDPPQKVFLRLP	generic|tr_Q3KP70_Q3KP70_MOUSE_REVERSED|
"""index: 4488, intensity: 3100.0, mobility: 1.140"""	-0.648788	0.34665	1	RQTQLESLSTSPCSGRLIHSCLCFLSPVEGQL	generic|IP_947341_TX=10090_REVERSED|
"""index: 10388, intensity: 12014.0, mobility: 0.953"""	-0.648876	0.346795	1	QLSKIFEELHIIEFFLPPFQLIIYLSAP	generic|IP_3470446_TX=10090_REVERSED|
"""index: 14120, intensity: 9214.0, mobility: 0.890"""	-0.649105	0.346795	1	NRMKKNRS	generic|IP_3482406_TX=10090_REVERSED|
"""index: 10819, intensity: 3307.0, mobility: 1.104"""	-0.64966	0.346795	1	QYDRLKERSAWDKEPADEPISLLEVPGQVQ	generic|tr_A2APY6_A2APY6_MOUSE__chr12_-1_73284743_73284772_ENSMUST00000116420__II_998659_REVERSED	|generic|tr_B2RXU2_B2RXU2_MOUSE__chr2_-1_140158476_140158592_ENSMUST00000137005__II_998659_REVERSED	|generic|II_998661_TX=10090_REVERSED|
"""index: 5942, intensity: 3708.0, mobility: 1.008"""	-0.649873	0.347026	1	CYYVAADESTLSRLEMQVTSSSKDATMIAK	generic|tr_A0A2S0DFG3_A0A2S0DFG3_MOUSE_REVERSED|
"""index: 17358, intensity: 2703.0, mobility: 1.223"""	-0.649895	0.347026	1	SFRMFGHQLSNDRKKHM	generic|tr_Q3UTY4_Q3UTY4_MOUSE__chr1_-1_93082361_93082390_ENSMUST00000171796__II_952372_REVERSED	|generic|tr_B1AS48_B1AS48_MOUSE__chr1_-1_93082361_93082390_ENSMUST00000171796__II_952372_REVERSED	|generic|tr_B1AS46_B1AS46_MOUSE__chr1_-1_93082361_93082390_ENSMUST00000171796_REVERSED	|generic|sp_Q9CWL2_CASZ1_MOUSE__chr1_-1_93082361_93082390_ENSMUST00000171796_REVERSED	|generic|sp_Q9CWL2-2_CASZ1_MOUSE__chr1_-1_93082361_93082390_ENSMUST00000171796_REVERSED|
"""index: 18925, intensity: 3775.0, mobility: 1.045"""	-0.649979	0.347026	1	MHHALTHICTYTTHMTYSYIHILM	generic|IP_877305_TX=10090_REVERSED|
"""index: 12005, intensity: 3706.0, mobility: 1.043"""	-0.650388	0.347278	1	SFMGGLAGSHDLSKKKFGNCAIVV	generic|chr10_-1_115359637_115359735_ENSMUST00000218731_REVERSED|
"""index: 16393, intensity: 2554.0, mobility: 1.168"""	-0.650451	0.347355	1	PSTWSCDWCEPVSQSQRLLVEMDPDAQAAAY	generic|IP_2514660_TX=10090_REVERSED|
"""index: 7592, intensity: 33422.0, mobility: 1.115"""	-0.650776	0.347607	1	IQTTCEQMEQEKTALRMVLINERRASEQQQQKLKEESER	generic|tr_F7CCI4_F7CCI4_MOUSE__II_1071099_REVERSED	|generic|tr_A0A3B2W4D2_A0A3B2W4D2_MOUSE_REVERSED	|generic|sp_Q9ER69_FL2D_MOUSE_REVERSED	|generic|sp_Q9ER69-2_FL2D_MOUSE_REVERSED	|generic|tr_E0CYH0_E0CYH0_MOUSE_REVERSED	|generic|tr_Q571E0_Q571E0_MOUSE_REVERSED|
"""index: 2359, intensity: 2646.0, mobility: 0.990"""	-0.650814	0.347859	1	TMRMLTIKWYSIMQWVSVERLLTMWAACDRARM	generic|chr16_1_94370850_94384043_ENSMUST00000117648__IP_1073299_TX=10090_REVERSED|
"""index: 22624, intensity: 4268.0, mobility: 1.116"""	-0.650916	0.348111	1	VNEKKGIVLLVIGTLSILCLVSMKIVTSISQLWAVAKMRRANLFGFS	generic|IP_972917_TX=10090_REVERSED|
"""index: 13237, intensity: 5344.0, mobility: 0.989"""	-0.651013	0.348208	1	KTVLDDEKGLCIFVGEHRHPEVMVNKGSQNGRK	generic|IP_1059883_TX=10090_REVERSED|
"""index: 20355, intensity: 2684.0, mobility: 0.878"""	-0.651067	0.348208	1	FGWGVISLKLLYGPVYTGF	generic|sp_Q8K209_AGRG1_MOUSE__chr8_1_95008371_95008493_ENSMUST00000212660__II_3454625_REVERSED|
"""index: 11759, intensity: 3094.0, mobility: 0.801"""	-0.651842	0.348208	1	MPWRIWLCGAKNQVRM	generic|chr11_1_71025120_71025209_ENSMUST00000164220_REVERSED|
"""index: 24681, intensity: 2807.0, mobility: 0.810"""	-0.652089	0.348208	1	EHGMDEDG	generic|tr_A0A087WQA3_A0A087WQA3_MOUSE__II_824878_REVERSED	|generic|tr_J3QPW0_J3QPW0_MOUSE__II_824278_REVERSED	|generic|tr_J3QJX2_J3QJX2_MOUSE__IP_824626_REVERSED	|generic|tr_J3QNE0_J3QNE0_MOUSE__II_824896_REVERSED	|generic|tr_A0A087WQC7_A0A087WQC7_MOUSE__II_824878_REVERSED	|generic|tr_A0A087WPJ9_A0A087WPJ9_MOUSE__II_824896_REVERSED	|generic|tr_A0A087WRK1_A0A087WRK1_MOUSE__IP_824734_REVERSED	|generic|tr_A0A087WR99_A0A087WR99_MOUSE__IP_824128_REVERSED	|generic|tr_A0A087WP44_A0A087WP44_MOUSE__IP_824128_REVERSED	|generic|tr_A0A087WQ24_A0A087WQ24_MOUSE__IP_824128_REVERSED	|generic|tr_Q810R0_Q810R0_MOUSE__IP_824128_REVERSED	|generic|tr_A0A087WPP3_A0A087WPP3_MOUSE__IP_824734_REVERSED	|generic|tr_A0A087WNW4_A0A087WNW4_MOUSE__IP_825798_REVERSED	|generic|tr_A0A087WRL2_A0A087WRL2_MOUSE__IP_825276_REVERSED	|generic|tr_A0A087WPA5_A0A087WPA5_MOUSE__IP_824128_REVERSED	|generic|tr_A0A0A6YX04_A0A0A6YX04_MOUSE__IP_824128_REVERSED	|generic|tr_A0A087WRP6_A0A087WRP6_MOUSE__IP_825274_REVERSED	|generic|tr_A0A087WR14_A0A087WR14_MOUSE__IP_824734_REVERSED	|generic|tr_A0A087WSS0_A0A087WSS0_MOUSE__IP_824128_REVERSED	|generic|tr_A0A087WS97_A0A087WS97_MOUSE__IP_824734_REVERSED	|generic|tr_A0A087WS79_A0A087WS79_MOUSE__IP_824128_REVERSED	|generic|tr_A0A087WRK3_A0A087WRK3_MOUSE__IP_824128_REVERSED	|generic|tr_A0A087WQL3_A0A087WQL3_MOUSE__IP_824128_REVERSED	|generic|IP_824679_TX=10090_REVERSED	|generic|IP_824481_TX=10090_REVERSED	|generic|IP_825277_TX=10090_REVERSED	|generic|IP_825791_TX=10090_REVERSED	|generic|IP_824755_TX=10090_REVERSED	|generic|IP_825040_TX=10090_REVERSED	|generic|IP_824663_TX=10090_REVERSED	|generic|IP_824460_TX=10090_REVERSED	|generic|IP_824596_TX=10090_REVERSED	|generic|IP_824487_TX=10090_REVERSED	|generic|IP_824496_TX=10090_REVERSED	|generic|IP_824696_TX=10090_REVERSED	|generic|IP_824078_TX=10090_REVERSED	|generic|tr_A0A087WP35_A0A087WP35_MOUSE_REVERSED	|generic|tr_A0A087WP28_A0A087WP28_MOUSE_REVERSED	|generic|tr_J3QNY0_J3QNY0_MOUSE_REVERSED	|generic|tr_J3KMR5_J3KMR5_MOUSE_REVERSED|
"""index: 16523, intensity: 4734.0, mobility: 1.005"""	-0.652119	0.348208	1	IARWVCYNSRFHFRLLLICNGGLIVSTACTF	generic|IP_3463940_TX=10090_REVERSED|
"""index: 16174, intensity: 3650.0, mobility: 1.127"""	-0.652331	0.348208	1	NEWLRPVQNVQGAHTS	generic|II_1097435_TX=10090_REVERSED|
"""index: 10800, intensity: 3096.0, mobility: 1.134"""	-0.652996	0.348208	1	RFKTADSLCEVPRLDRGQLKKVVDKSARDFSYG	generic|sp_Q3TR54_GSDC4_MOUSE_REVERSED	|generic|sp_Q8CB12_GSDC3_MOUSE_REVERSED	|generic|sp_Q2KHK6_GSDC2_MOUSE_REVERSED|
"""index: 13055, intensity: 3488.0, mobility: 1.228"""	-0.653449	0.348458	1	VGMEWTPILLCLRFSLFSPPRRLMSGGAMEQGCHGVQ	generic|IP_1083823_TX=10090_REVERSED|
"""index: 2958, intensity: 3584.0, mobility: 0.817"""	-0.653518	0.348709	1	RATVMCASCAGVPSQ	generic|chr19_-1_41601408_41601698_ENSMUST00000169141__IP_1045309_TX=10090_REVERSED	|generic|II_1045302_TX=10090_REVERSED|
"""index: 7983, intensity: 6629.0, mobility: 0.997"""	-0.65388	0.34896	1	LGVRVYVGKNHFRSTFKGPEEERAQHFDLS	generic|sp_Q6P5E8-2_DGKQ_MOUSE__chr5_-1_108650813_108650959_ENSMUST00000153238__II_935032_REVERSED	|generic|sp_Q6P5E8_DGKQ_MOUSE__chr5_-1_108650813_108650959_ENSMUST00000153238__II_935032_REVERSED|
"""index: 9108, intensity: 2923.0, mobility: 0.862"""	-0.653898	0.349198	1	ETYESLMQVKYTVDPGRYFV	generic|IP_826860_TX=10090_REVERSED|
"""index: 16368, intensity: 19136.0, mobility: 0.919"""	-0.654076	0.349198	1	ATFVQFIRL	generic|IP_867064_TX=10090_REVERSED|
"""index: 14553, intensity: 703950.0, mobility: 0.924"""	-0.654376	0.349449	1	GPLKGGGGGRGPVGSNWVARSQGQEGP	generic|IP_1088330_TX=10090_REVERSED|
"""index: 7998, intensity: 7678.0, mobility: 0.980"""	-0.65443	0.349612	1	LCLFAPNCMKICTKLPDQI	generic|IP_881143_TX=10090_REVERSED|
"""index: 12296, intensity: 3072.0, mobility: 1.097"""	-0.654525	0.349775	1	WMSFSPIRPITAPW	generic|IP_1055038_TX=10090_REVERSED|
"""index: 22826, intensity: 73327.0, mobility: 1.163"""	-0.6546	0.350025	1	WLYEPLMILSFTLVFLVMNVGYMWRLFLFYSAVSSGFQSEIAKIKNE	generic|sp_Q8R4P5_TMC1_MOUSE_REVERSED|
"""index: 15400, intensity: 4700.0, mobility: 1.016"""	-0.654858	0.350275	1	WKEFSTLLSSGPEPVVHDIIMTTGGALAAKTGQFFDDA	generic|II_941042_TX=10090_REVERSED	|generic|tr_Q3TXY0_Q3TXY0_MOUSE__chr5_1_37273379_37273519_ENSMUST00000202377_REVERSED	|generic|tr_Q6P1J1_Q6P1J1_MOUSE__chr5_1_37273379_37273519_ENSMUST00000202377_REVERSED	|generic|sp_P97427_DPYL1_MOUSE__chr5_1_37273379_37273519_ENSMUST00000202377_REVERSED	|generic|tr_A0A0J9YUZ1_A0A0J9YUZ1_MOUSE__chr5_1_37273379_37273519_ENSMUST00000202377_REVERSED	|generic|tr_A0A0J9YTX5_A0A0J9YTX5_MOUSE__chr5_1_37273379_37273519_ENSMUST00000202377_REVERSED	|generic|tr_Q3TY94_Q3TY94_MOUSE__chr5_1_37273379_37273519_ENSMUST00000202377_REVERSED|
"""index: 20895, intensity: 3765.0, mobility: 1.130"""	-0.65486	0.350438	1	PRNCLYQGNMAEIAADSADFSAFNIFAYGKSNGTDPDRMIKPTQL	generic|sp_Q8QZY9_SF3B4_MOUSE__chr3_1_96173051_96173107_ENSMUST00000153977__II_977532_REVERSED|
"""index: 4546, intensity: 2972.0, mobility: 1.082"""	-0.655021	0.350575	1	ELRDIEEEAEEVQRKMAKLRLSLQDKQDTLSLHEDDVQMVLEKVKRELRR	generic|tr_D3Z3H4_D3Z3H4_MOUSE_REVERSED	|generic|tr_B2RSU6_B2RSU6_MOUSE_REVERSED	|generic|sp_Q6AW69_CGNL1_MOUSE_REVERSED	|generic|sp_Q6AW69-3_CGNL1_MOUSE_REVERSED	|generic|sp_Q6AW69-4_CGNL1_MOUSE_REVERSED	|generic|sp_Q6AW69-5_CGNL1_MOUSE_REVERSED	|generic|tr_B2RY19_B2RY19_MOUSE_REVERSED|
"""index: 20826, intensity: 22133.0, mobility: 0.898"""	-0.655245	0.350575	1	ELGKIMFDTELKGMEQKYSRMRNSYMGRSQP	generic|tr_Q8CET6_Q8CET6_MOUSE__II_3465098_REVERSED|
"""index: 13433, intensity: 3490.0, mobility: 0.952"""	-0.655468	0.350575	1	SLNQHDMLIKYLLTFLVIH	generic|sp_Q5U430_UBR3_MOUSE__II_1007423_REVERSED	|generic|sp_Q5U430-3_UBR3_MOUSE__II_1007423_REVERSED	|generic|tr_F6QC57_F6QC57_MOUSE__II_1007423_REVERSED|
"""index: 8129, intensity: 8949.0, mobility: 0.965"""	-0.655678	0.350737	1	AASMLATAGGRKSRWKDETTQRRL	generic|tr_S4UWW3_S4UWW3_MOUSE__chr1_1_153758554_153758592_ENSMUST00000182131_REVERSED|
"""index: 2219, intensity: 2823.0, mobility: 1.169"""	-0.655778	0.350987	1	RLKKEQELSGELDDTQ	generic|tr_B1AR69_B1AR69_MOUSE_REVERSED|
"""index: 12800, intensity: 3387.0, mobility: 1.043"""	-0.655811	0.351237	1	AEKRPSVGLNHFHY	generic|IP_1098269_TX=10090_REVERSED|
"""index: 17473, intensity: 4785.0, mobility: 0.854"""	-0.655839	0.351372	1	LNIHVRHT	generic|IP_837030_TX=10090_REVERSED|
"""index: 10431, intensity: 2881.0, mobility: 1.124"""	-0.655894	0.351372	1	RLYKVFMPLHNKYHEYCLIAARLVSW	generic|IP_1095935_TX=10090_REVERSED|
"""index: 15090, intensity: 4506.0, mobility: 0.862"""	-0.655939	0.351372	1	VQSGPGCVLR	generic|IP_974664_TX=10090_REVERSED|
"""index: 12926, intensity: 3819.0, mobility: 0.983"""	-0.656492	0.35152	1	KGFMASCNAESTPQKHLDLLERVHSRLMNQCKWME	generic|tr_E9QPI5_E9QPI5_MOUSE__chr5_-1_65654785_65654877_ENSMUST00000200790_REVERSED	|generic|sp_Q6A026_PDS5A_MOUSE__chr5_-1_65654785_65654877_ENSMUST00000200790_REVERSED|
"""index: 9732, intensity: 2919.0, mobility: 1.174"""	-0.65665	0.35152	1	KEDALSKRERQESPLKSHPSKRGSSVSAPSPS	generic|tr_Q3TQI2_Q3TQI2_MOUSE__chrX_1_20851679_20851816_ENSMUST00000136451__II_836925_REVERSED	|generic|tr_E9Q0P8_E9Q0P8_MOUSE__chrX_1_20851679_20851816_ENSMUST00000136451__II_836925_REVERSED	|generic|sp_P04627_ARAF_MOUSE__chrX_1_20851679_20851816_ENSMUST00000136451__II_836944_REVERSED	|generic|tr_Q3UXR0_Q3UXR0_MOUSE__chrX_1_20851679_20851816_ENSMUST00000136451_REVERSED|
"""index: 1312, intensity: 14452.0, mobility: 0.736"""	-0.656764	0.351769	1	FSLRVALLLMDF	generic|tr_F6VSQ9_F6VSQ9_MOUSE__II_957468_REVERSED|
"""index: 2278, intensity: 12741.0, mobility: 0.925"""	-0.656778	0.35193	1	APPEPVCFELR	generic|IP_1019004_TX=10090_REVERSED|
"""index: 4618, intensity: 3180.0, mobility: 0.841"""	-0.657015	0.35199	1	MLNLVMFR	generic|IP_839424_TX=10090_REVERSED|
"""index: 914, intensity: 2744.0, mobility: 0.888"""	-0.657465	0.35199	1	AQEALFNLPSQLANTPPPASSSPK	generic|sp_Q4G0F8-3_UBN1_MOUSE__chr1_1_90214206_90214235_ENSMUST00000065587__II_3486486_REVERSED	|generic|sp_Q4G0F8_UBN1_MOUSE__chr1_1_90214206_90214235_ENSMUST00000065587_REVERSED	|generic|sp_Q4G0F8-2_UBN1_MOUSE__chr1_1_90214206_90214235_ENSMUST00000065587_REVERSED|
"""index: 5293, intensity: 14382.0, mobility: 1.032"""	-0.657818	0.352151	1	SRAETEKESLTKQLNEVQGEL	generic|tr_Q8K2T9_Q8K2T9_MOUSE__chr1_1_150432846_150432884_ENSMUST00000150752__II_1033434_REVERSED	|generic|sp_F6ZDS4_TPR_MOUSE__chr1_1_150443389_150443433_ENSMUST00000152967__II_1033421_REVERSED	|generic|tr_F6RX08_F6RX08_MOUSE__chr1_1_150432846_150432884_ENSMUST00000150752__II_1033434_REVERSED	|generic|tr_Q7M739_Q7M739_MOUSE__chr1_1_150443389_150443433_ENSMUST00000152967__II_1033421_REVERSED	|generic|tr_Q3UVR0_Q3UVR0_MOUSE__chr1_1_150443389_150443433_ENSMUST00000152967_REVERSED|
"""index: 12829, intensity: 3523.0, mobility: 1.048"""	-0.657988	0.352312	1	FVHLIDPMSSCPPPKSAQKSAKP	generic|IP_828018_TX=10090_REVERSED|
"""index: 22106, intensity: 3631.0, mobility: 0.981"""	-0.658201	0.352561	1	TLRAFSKDIKNIKEFF	generic|IP_3495637_TX=10090_REVERSED|
"""index: 5914, intensity: 4936.0, mobility: 1.127"""	-0.658231	0.35281	1	AREAELRTCEMRHIHKSIHRHTHT	generic|IP_900246_TX=10090_REVERSED|
"""index: 9827, intensity: 2938.0, mobility: 1.075"""	-0.658232	0.353058	1	HSIPLLYPLQMAQLHLHAPSWSLTLLTCINRVPFCCVGPSLKAKC	generic|IP_1075876_TX=10090_REVERSED|
"""index: 14656, intensity: 4187.0, mobility: 0.952"""	-0.658293	0.353307	1	MRCRKKIR	generic|chr11_1_75764620_75764682_ENSMUST00000067664_REVERSED|
"""index: 15004, intensity: 3676.0, mobility: 0.970"""	-0.658325	0.353468	1	ITVKKDYTGTVL	generic|tr_Q6PAS7_Q6PAS7_MOUSE__chr8_1_85066632_85066664_ENSMUST00000139721__II_862041_REVERSED	|generic|tr_Q8C4I7_Q8C4I7_MOUSE__chr8_1_85066632_85066664_ENSMUST00000139721__II_862047_REVERSED	|generic|tr_F8VPX2_F8VPX2_MOUSE__chr8_1_85066632_85066664_ENSMUST00000139721__II_862047_REVERSED	|generic|tr_Q80XN6_Q80XN6_MOUSE__chr8_1_85066632_85066664_ENSMUST00000139721__II_862047_REVERSED|
"""index: 2851, intensity: 4189.0, mobility: 0.851"""	-0.65849	0.353613	1	SPSTMVQMALDSFGDAPAVKAAY	generic|tr_Q8BQH1_Q8BQH1_MOUSE__chr8_-1_111157894_111158061_ENSMUST00000164283__II_858318_REVERSED	|generic|tr_Q3TMG0_Q3TMG0_MOUSE__chr8_-1_111157894_111158061_ENSMUST00000164283__II_858320_REVERSED	|generic|tr_F6RSH1_F6RSH1_MOUSE__chr8_-1_111157894_111158061_ENSMUST00000164283__II_858320_REVERSED	|generic|tr_Q53WR6_Q53WR6_MOUSE__chr8_-1_111180931_111181023_ENSMUST00000164283_REVERSED	|generic|tr_F8WHM5_F8WHM5_MOUSE__chr8_-1_111180931_111181023_ENSMUST00000164283_REVERSED|
"""index: 3031, intensity: 2670.0, mobility: 0.841"""	-0.65851	0.353613	1	RGSTGMRRL	generic|chr2_1_180042657_180042773_ENSMUST00000041126_REVERSED|
"""index: 23423, intensity: 6457.0, mobility: 1.306"""	-0.658957	0.353774	1	DDELDLLGRVVTGPYLCRYQQSWYAAIRTGQPLFRTSAPRVDII	generic|tr_F6Z7L1_F6Z7L1_MOUSE__chr5_-1_142765047_142765166_ENSMUST00000200371__II_932815_REVERSED	|generic|sp_Q80WC3_TNC18_MOUSE__chr5_-1_142765047_142765166_ENSMUST00000200371_REVERSED	|generic|tr_Q52KG0_Q52KG0_MOUSE__chr5_-1_142733542_142733664_ENSMUST00000196888_REVERSED|
"""index: 7345, intensity: 11609.0, mobility: 1.026"""	-0.659237	0.353846	1	LIQDKNMDENEVKRGGRKLRESRFNEYHLDQTVEQLDQMHT	generic|sp_P42208_SEPT2_MOUSE__II_1030890_REVERSED	|generic|tr_E9Q3V6_E9Q3V6_MOUSE__II_1030890_REVERSED|
"""index: 21271, intensity: 4367.0, mobility: 1.078"""	-0.659378	0.354094	1	QVGPAVMQASQAAQVA	generic|tr_Q7TQE1_Q7TQE1_MOUSE__chr16_-1_17655674_17655781_ENSMUST00000231674__II_3486747_REVERSED	|generic|sp_Q924H2_MED15_MOUSE__chr16_-1_17655674_17655781_ENSMUST00000231674__II_3486747_REVERSED	|generic|tr_Q80UN2_Q80UN2_MOUSE__chr16_-1_17655674_17655781_ENSMUST00000231674__II_3486747_REVERSED	|generic|tr_Q6KAM1_Q6KAM1_MOUSE__chr16_-1_17655674_17655781_ENSMUST00000231674__II_3486747_REVERSED	|generic|tr_E9Q7C1_E9Q7C1_MOUSE__chr16_-1_17655674_17655781_ENSMUST00000231674__II_3486747_REVERSED	|generic|tr_Q3TE00_Q3TE00_MOUSE__chr16_-1_17652200_17652232_ENSMUST00000232645_REVERSED|
"""index: 19312, intensity: 3404.0, mobility: 1.038"""	-0.65949	0.354342	1	WLLLTSQKLNW	generic|IP_868775_TX=10090_REVERSED|
"""index: 6925, intensity: 5918.0, mobility: 0.901"""	-0.659544	0.354591	1	PDMAGAPIYLASYIVRVDGKSGGRRA	generic|II_1104592_TX=10090_REVERSED	|generic|tr_D3YYF1_D3YYF1_MOUSE_REVERSED	|generic|tr_Q91ZS2_Q91ZS2_MOUSE_REVERSED	|generic|sp_Q8VHN7_AGRV1_MOUSE__chr1_-1_170880997_170881026_ENSMUST00000171447_REVERSED	|generic|tr_B8JJE0_B8JJE0_MOUSE__chr1_-1_170880997_170881026_ENSMUST00000171447_REVERSED	|generic|sp_Q8VHN7-4_AGRV1_MOUSE_REVERSED	|generic|sp_Q8VHN7-5_AGRV1_MOUSE_REVERSED|
"""index: 19000, intensity: 3582.0, mobility: 1.071"""	-0.659625	0.354751	1	CGAAQLPL	generic|tr_A2AR81_A2AR81_MOUSE_REVERSED	|generic|sp_Q64336_TBR1_MOUSE_REVERSED|
"""index: 4234, intensity: 4471.0, mobility: 0.884"""	-0.659766	0.354823	1	PKTTHCPVYIDDRFMLNGTKLR	generic|IP_1151662_TX=10090_REVERSED|
"""index: 19010, intensity: 7765.0, mobility: 1.023"""	-0.660135	0.355071	1	FVKFPERLWT	generic|IP_1113217_TX=10090_REVERSED|
"""index: 20949, intensity: 7573.0, mobility: 1.065"""	-0.660251	0.355302	1	HRKTSGIRIVIY	generic|IP_855436_TX=10090_REVERSED|
"""index: 25046, intensity: 3971.0, mobility: 1.168"""	-0.660286	0.355302	1	SMDMTGLKAASVGLLLGISTMEHGKTLYDHINLT	generic|sp_P53995_APC1_MOUSE__II_999968_REVERSED	|generic|tr_B7ZNX2_B7ZNX2_MOUSE__II_999968_REVERSED|
"""index: 7347, intensity: 3123.0, mobility: 0.901"""	-0.660447	0.355374	1	KWIGQCQSPLCEQPQF	generic|IP_3504930_TX=10090_REVERSED|
"""index: 7453, intensity: 13038.0, mobility: 0.916"""	-0.660619	0.355622	1	SYSSSGGGGGSGGGGANGSHGGNSYFQSYGATASN	generic|tr_A0A1L1STE4_A0A1L1STE4_MOUSE__chr9_1_21388542_21388757_ENSMUST00000214821_REVERSED	|generic|sp_Q9Z1X4_ILF3_MOUSE__chr9_1_21388542_21388757_ENSMUST00000214821_REVERSED	|generic|sp_Q9Z1X4-3_ILF3_MOUSE__chr9_1_21388542_21388757_ENSMUST00000214821_REVERSED|
"""index: 3174, intensity: 4391.0, mobility: 0.933"""	-0.660665	0.355676	1	TLPPIDGKGPAIVMQYQF	generic|II_976293_TX=10090_REVERSED	|generic|sp_Q9EQW8_NDST4_MOUSE_REVERSED|
"""index: 7048, intensity: 4626.0, mobility: 0.930"""	-0.660813	0.355676	1	MSVRKQKPFMWRPHLLQLMWLLLWPM	generic|chr11_-1_62333996_62334097_ENSMUST00000018645__IP_1137988_TX=10090_REVERSED|
"""index: 3502, intensity: 4998.0, mobility: 0.914"""	-0.661223	0.355924	1	FMKVAAARGHRRPPHPDQPHTHRAQRG	generic|II_824857_TX=10090_REVERSED	|generic|II_828561_TX=10090_REVERSED	|generic|II_824858_TX=10090_REVERSED|
"""index: 15138, intensity: 5103.0, mobility: 0.832"""	-0.661251	0.356171	1	SSSFMMRPSL	generic|IP_1141008_TX=10090_REVERSED|
"""index: 13964, intensity: 3775.0, mobility: 1.082"""	-0.661366	0.356419	1	CQKNTTDWIKITKDESCSVILRGDPSF	generic|tr_Q9D3W6_Q9D3W6_MOUSE__II_1145092_REVERSED	|generic|sp_Q8BHD1_POC1B_MOUSE__II_1145092_REVERSED	|generic|tr_A6H699_A6H699_MOUSE__II_1145092_REVERSED	|generic|tr_A0A1W2P6E5_A0A1W2P6E5_MOUSE_REVERSED|
"""index: 14835, intensity: 3797.0, mobility: 1.000"""	-0.661384	0.356472	1	EGFYSGDSLKMEKNGKTLVSVVGHQIFYMKKGITGER	generic|tr_C9K0Z8_C9K0Z8_MOUSE__chr7_1_30415650_30415679_ENSMUST00000207982_REVERSED	|generic|sp_O88703_HCN2_MOUSE__chr7_1_30415650_30415679_ENSMUST00000207982_REVERSED|
"""index: 11176, intensity: 3112.0, mobility: 1.114"""	-0.661591	0.356472	1	RAESEARLRYKWIEDQAVLNMREAAT	generic|sp_Q9DA42_CT085_MOUSE_REVERSED|
"""index: 15271, intensity: 3864.0, mobility: 0.888"""	-0.662029	0.356719	1	PDRCIVLRS	generic|IP_985324_TX=10090_REVERSED	|generic|IP_972151_TX=10090_REVERSED|
"""index: 21427, intensity: 2631.0, mobility: 0.947"""	-0.662214	0.356878	1	WCCRTSRTRV	generic|IP_1127063_TX=10090_REVERSED|
"""index: 23017, intensity: 5826.0, mobility: 1.388"""	-0.662292	0.357125	1	SLSNKLPLRLV	generic|sp_Q61043-2_NIN_MOUSE__II_3443039_REVERSED	|generic|sp_Q61043-1_NIN_MOUSE__II_3443039_REVERSED	|generic|tr_Q8C4J1_Q8C4J1_MOUSE__chr12_-1_70048995_70049084_ENSMUST00000221486__II_3472165_REVERSED	|generic|II_3472156_TX=10090_REVERSED	|generic|tr_Q3UR16_Q3UR16_MOUSE_REVERSED	|generic|sp_Q61043_NIN_MOUSE_REVERSED	|generic|sp_Q61043-4_NIN_MOUSE_REVERSED	|generic|tr_A0A1Y7VJC3_A0A1Y7VJC3_MOUSE_REVERSED	|generic|tr_A0A1Y7VNC5_A0A1Y7VNC5_MOUSE_REVERSED|
"""index: 950, intensity: 5395.0, mobility: 0.833"""	-0.662346	0.357372	1	STSTLLKPD	generic|tr_Q8VHM7_Q8VHM7_MOUSE_REVERSED	|generic|sp_Q61190_I10R2_MOUSE_REVERSED	|generic|tr_Q3TU35_Q3TU35_MOUSE_REVERSED|
"""index: 25678, intensity: 2884.0, mobility: 1.142"""	-0.662368	0.357619	1	SCNLWLSGGREVLAVR	generic|sp_Q60625_ICAM5_MOUSE_REVERSED|
"""index: 9360, intensity: 86375.0, mobility: 1.050"""	-0.662479	0.357866	1	LSIWFSVSMVGLFRLYPMIAM	generic|IP_1080162_TX=10090_REVERSED|
"""index: 4132, intensity: 41637.0, mobility: 0.773"""	-0.662533	0.357936	1	CISTLEKILFLQLC	generic|IP_967607_TX=10090_REVERSED	|generic|IP_967600_TX=10090_REVERSED|
"""index: 11668, intensity: 2523.0, mobility: 1.044"""	-0.662666	0.358183	1	VLHLSTQDATRVALHLATEGLEQGPELLP	generic|sp_Q9QWY8_ASAP1_MOUSE__chr15_-1_64102399_64102464_ENSMUST00000176909_REVERSED	|generic|sp_Q9QWY8-2_ASAP1_MOUSE__chr15_-1_64102399_64102464_ENSMUST00000176909_REVERSED	|generic|sp_Q9QWY8-3_ASAP1_MOUSE__chr15_-1_64102399_64102464_ENSMUST00000176909_REVERSED	|generic|sp_Q9QWY8-4_ASAP1_MOUSE__chr15_-1_64102399_64102464_ENSMUST00000176909_REVERSED	|generic|tr_E9QN63_E9QN63_MOUSE__chr15_-1_64102399_64102464_ENSMUST00000176909_REVERSED	|generic|tr_Q3UJA5_Q3UJA5_MOUSE__chr15_-1_64102399_64102464_ENSMUST00000176909_REVERSED	|generic|tr_H3BL41_H3BL41_MOUSE__chr15_-1_64102399_64102464_ENSMUST00000176909_REVERSED	|generic|tr_H3BKE6_H3BKE6_MOUSE__chr15_-1_64102399_64102464_ENSMUST00000176909_REVERSED	|generic|tr_E9QMJ1_E9QMJ1_MOUSE__chr15_-1_64102399_64102464_ENSMUST00000176909_REVERSED	|generic|tr_E9QMI7_E9QMI7_MOUSE__chr15_-1_64102399_64102464_ENSMUST00000176909_REVERSED	|generic|tr_H3BKD4_H3BKD4_MOUSE__chr15_-1_64102399_64102464_ENSMUST00000176909_REVERSED	|generic|tr_H3BJY2_H3BJY2_MOUSE__chr15_-1_64102399_64102464_ENSMUST00000176909_REVERSED|
"""index: 2745, intensity: 3432.0, mobility: 0.921"""	-0.662741	0.35843	1	FGVCQLYSVLCS	generic|tr_A0A1L1STS5_A0A1L1STS5_MOUSE_REVERSED|
"""index: 11515, intensity: 3372.0, mobility: 1.126"""	-0.662749	0.358677	1	VVQTPKGPAQMGMCTYYSPMTLLWLMRMGCRT	generic|chr2_-1_150846221_150846349_ENSMUST00000056149_REVERSED|
"""index: 6891, intensity: 8196.0, mobility: 1.143"""	-0.662861	0.358747	1	SMGNCKALGFDSIKVHYHADLLINAPKLDLHLLPPSMCHLFN	generic|sp_Q9ERK0_RIPK4_MOUSE_REVERSED|
"""index: 10073, intensity: 4768.0, mobility: 0.957"""	-0.663058	0.358993	1	FSHVFLYIKLLFCLRCY	generic|IP_996210_TX=10090_REVERSED|
"""index: 8711, intensity: 7038.0, mobility: 1.037"""	-0.663081	0.359044	1	WYKAMLVGSVLLLFLSPWFLAALLPAWPLGQMGSG	generic|tr_Q99N26_Q99N26_MOUSE_REVERSED	|generic|sp_Q9QUL7_TRYG1_MOUSE_REVERSED	|generic|tr_E9QLD4_E9QLD4_MOUSE_REVERSED	|generic|tr_G3XA07_G3XA07_MOUSE_REVERSED	|generic|tr_E9Q7E3_E9Q7E3_MOUSE_REVERSED|
"""index: 10975, intensity: 20695.0, mobility: 0.883"""	-0.663187	0.359044	1	LQAMEGFLNGRPRIETKEKKKK	generic|sp_Q7TPH6_MYCB2_MOUSE__chr14_-1_103346212_103346409_ENSMUST00000162537__II_1089206_REVERSED	|generic|tr_F6SMY7_F6SMY7_MOUSE__chr14_-1_103346212_103346409_ENSMUST00000162537__II_1089182_REVERSED	|generic|sp_Q7TPH6-2_MYCB2_MOUSE__chr14_-1_103346212_103346409_ENSMUST00000162537_REVERSED|
"""index: 20445, intensity: 4785.0, mobility: 0.995"""	-0.663584	0.359113	1	SFLHIVEPQKQ	generic|IP_932505_TX=10090_REVERSED|
"""index: 5034, intensity: 4001.0, mobility: 0.893"""	-0.663753	0.359271	1	VYFDMKELFMLHYIKFTESRNKQKILQKEFNITNMTLSSM	generic|IP_963090_TX=10090_REVERSED|
"""index: 23951, intensity: 6702.0, mobility: 1.122"""	-0.663954	0.359429	1	AHHQLHPGPGAAAAAAAAAALNLNLNVAGYGHLAAA	generic|tr_A0A0R4J0E2_A0A0R4J0E2_MOUSE__II_1088708_REVERSED	|generic|sp_Q7TQ40_ZIC5_MOUSE__II_1088708_REVERSED|
"""index: 17957, intensity: 4881.0, mobility: 0.930"""	-0.664123	0.359498	1	RPGACLLHKI	generic|IP_958873_TX=10090_REVERSED|
"""index: 25608, intensity: 3305.0, mobility: 1.159"""	-0.664311	0.359528	1	KMMKTDPSKTMIGLLLSRSFPQSITFYRYGKLAVAWVMILC	generic|tr_Q3UPQ1_Q3UPQ1_MOUSE_REVERSED|
"""index: 15459, intensity: 18670.0, mobility: 0.887"""	-0.664337	0.359528	1	MKQLLMLR	generic|tr_A0A286YD50_A0A286YD50_MOUSE__chr3_1_89445453_89445482_ENSMUST00000038942__II_3443940_REVERSED	|generic|tr_A0A286YD67_A0A286YD67_MOUSE__chr3_1_89445453_89445482_ENSMUST00000038942__II_3479259_REVERSED	|generic|tr_A0A286YDP6_A0A286YDP6_MOUSE__chr3_1_89445453_89445482_ENSMUST00000038942__II_3478246_REVERSED	|generic|sp_Q8BGD0_CC014_MOUSE__chr3_1_89445453_89445482_ENSMUST00000038942_REVERSED	|generic|sp_Q8BGD0-2_CC014_MOUSE__chr3_1_89445453_89445482_ENSMUST00000038942_REVERSED|
"""index: 16610, intensity: 4755.0, mobility: 1.124"""	-0.664446	0.359528	1	YLEAGNIVGNSYGLHEAFSEEIHQFMYPH	generic|tr_Q7TND4_Q7TND4_MOUSE__chr19_1_26676643_26676801_ENSMUST00000099537__II_1046690_REVERSED	|generic|tr_F2Z4A9_F2Z4A9_MOUSE__chr19_1_26676643_26676801_ENSMUST00000099537__II_1046690_REVERSED	|generic|tr_H3BLH0_H3BLH0_MOUSE__chr19_1_26676643_26676801_ENSMUST00000099537__II_1046690_REVERSED	|generic|sp_Q6DIC0_SMCA2_MOUSE__chr19_1_26676643_26676801_ENSMUST00000099537__II_1046690_REVERSED	|generic|tr_H3BJK2_H3BJK2_MOUSE__chr19_1_26676643_26676801_ENSMUST00000099537__II_1046690_REVERSED	|generic|tr_E9QAB8_E9QAB8_MOUSE__chr19_1_26676643_26676801_ENSMUST00000099537_REVERSED	|generic|tr_Q3UHL2_Q3UHL2_MOUSE__chr19_1_26676643_26676801_ENSMUST00000099537_REVERSED	|generic|tr_Q3UX55_Q3UX55_MOUSE__chr19_1_26696194_26696226_ENSMUST00000099537_REVERSED|
"""index: 2460, intensity: 3709.0, mobility: 0.888"""	-0.664622	0.359686	1	TSMTSSPPKR	generic|chr6_-1_113194082_113194276_ENSMUST00000162280__IP_909496_TX=10090_REVERSED|
"""index: 18550, intensity: 3888.0, mobility: 1.111"""	-0.664669	0.359931	1	EEEPFEFSGTMIKKRMDKPITRSHHKSYF	generic|sp_O54992_MAPK5_MOUSE__chr5_-1_121531529_121531711_ENSMUST00000125946__II_937045_REVERSED	|generic|sp_O54992-3_MAPK5_MOUSE__chr5_-1_121531529_121531711_ENSMUST00000125946__II_937043_REVERSED	|generic|sp_O54992-4_MAPK5_MOUSE__chr5_-1_121531529_121531711_ENSMUST00000125946__II_937043_REVERSED	|generic|tr_Q3UV25_Q3UV25_MOUSE__chr5_-1_121531529_121531711_ENSMUST00000125946__II_937043_REVERSED	|generic|tr_A0A0G2JDU2_A0A0G2JDU2_MOUSE__chr5_-1_121531529_121531711_ENSMUST00000125946__II_937043_REVERSED	|generic|II_937044_TX=10090_REVERSED	|generic|sp_O54992-2_MAPK5_MOUSE__chr5_-1_121531529_121531711_ENSMUST00000125946_REVERSED|
"""index: 8315, intensity: 2699.0, mobility: 1.147"""	-0.664685	0.36	1	TIRTYMHPYYIHMCSPATPRRMPVGHHCKYK	generic|IP_857811_TX=10090_REVERSED|
"""index: 17822, intensity: 2749.0, mobility: 1.064"""	-0.664862	0.360157	1	AGSGMTWL	generic|IP_2450900_TX=10090_REVERSED	|generic|IP_2450900_TX=10090_REVERSED	|generic|IP_2450901_TX=10090_REVERSED	|generic|IP_2450901_TX=10090_REVERSED	|generic|IP_2450901_TX=10090_REVERSED|
"""index: 5222, intensity: 4142.0, mobility: 0.940"""	-0.664926	0.360314	1	CEGQDCCQRAQQLLRHVKFTRSLQV	generic|tr_Q99N72_Q99N72_MOUSE_REVERSED	|generic|tr_Q8C067_Q8C067_MOUSE_REVERSED	|generic|tr_Q7TNJ5_Q7TNJ5_MOUSE_REVERSED	|generic|tr_Q8BLE2_Q8BLE2_MOUSE_REVERSED	|generic|tr_A2AET8_A2AET8_MOUSE_REVERSED|
"""index: 17065, intensity: 32485.0, mobility: 0.873"""	-0.66508	0.360559	1	FFFFSYRKWNEQYECVLTCGKEESQIS	generic|IP_940549_TX=10090_REVERSED|
"""index: 3297, intensity: 2682.0, mobility: 1.055"""	-0.665171	0.360716	1	RSFDMAFSHEPSEQ	generic|tr_B2RQQ5_B2RQQ5_MOUSE_REVERSED|
"""index: 7204, intensity: 3872.0, mobility: 0.869"""	-0.665298	0.360961	1	AWSVLLGEDP	generic|tr_Q80U48_Q80U48_MOUSE__chr9_-1_44311056_44311259_ENSMUST00000213160__II_3506584_REVERSED	|generic|tr_Q6PHC0_Q6PHC0_MOUSE__chr9_-1_44311056_44311259_ENSMUST00000213160__II_3506584_REVERSED	|generic|tr_Q8CFV7_Q8CFV7_MOUSE__chr9_-1_44316102_44316203_ENSMUST00000216222__II_3506581_REVERSED	|generic|sp_Q80X80_C2C2L_MOUSE__chr9_-1_44311056_44311259_ENSMUST00000213160__II_3506584_REVERSED	|generic|tr_Q9DBJ2_Q9DBJ2_MOUSE__chr9_-1_44311056_44311259_ENSMUST00000213160__II_3506584_REVERSED	|generic|tr_Q8CAA2_Q8CAA2_MOUSE__chr9_-1_44313450_44313740_ENSMUST00000216222_REVERSED	|generic|tr_Q3U590_Q3U590_MOUSE__chr9_-1_44311056_44311259_ENSMUST00000213160_REVERSED|
"""index: 2565, intensity: 2537.0, mobility: 0.758"""	-0.665313	0.361206	1	ITTNSLMCVAHQVKA	generic|IP_1120829_TX=10090_REVERSED|
"""index: 16360, intensity: 4527.0, mobility: 1.011"""	-0.665439	0.361275	1	WNDEVYLTFKKVLHTDEDTFFGQRIEEL	generic|tr_Q8BS44_Q8BS44_MOUSE__II_880064_REVERSED	|generic|sp_Q9JJH7_TRPM5_MOUSE__chr1_1_93505581_93505610_ENSMUST00000152476__II_880064_REVERSED	|generic|II_880046_TX=10090_REVERSED	|generic|sp_Q9JJH7-2_TRPM5_MOUSE__chr1_1_93505581_93505610_ENSMUST00000152476_REVERSED	|generic|sp_Q9JJH7-3_TRPM5_MOUSE__chr1_1_93505581_93505610_ENSMUST00000152476_REVERSED|
"""index: 11161, intensity: 4116.0, mobility: 1.000"""	-0.665818	0.361431	1	DSFMLLYSTVWDSSGYGGQTAVATVEMREGLDIQL	generic|tr_E9PY62_E9PY62_MOUSE_REVERSED|
"""index: 14598, intensity: 2656.0, mobility: 0.983"""	-0.665909	0.361676	1	FREMASMNRQI	generic|sp_Q9R0Q6_ARC1A_MOUSE__chr5_1_145097220_145097327_ENSMUST00000127694__II_932153_REVERSED	|generic|II_932156_TX=10090_REVERSED|
"""index: 18942, intensity: 2801.0, mobility: 1.053"""	-0.666075	0.361832	1	VNELSREYWLAPSLYSPQAAW	generic|chr14_-1_55897632_55897838_ENSMUST00000111325__IP_1094660_TX=10090_REVERSED|
"""index: 14103, intensity: 2872.0, mobility: 0.980"""	-0.666166	0.3619	1	ELPKPAGPWEWRSCIACYDRFQRHADRLYTDYGTG	generic|sp_Q8CDM8_F16B1_MOUSE__chr19_1_57379012_57379179_ENSMUST00000237170_REVERSED|
"""index: 9416, intensity: 3763.0, mobility: 0.873"""	-0.666341	0.362145	1	WLMGRGCLLRQNQRVMCTGPMM	generic|chr11_-1_58934198_58937192_ENSMUST00000094151_REVERSED|
"""index: 6829, intensity: 4979.0, mobility: 0.987"""	-0.666375	0.362259	1	VCYVYVTFIYFLNLLTLYFS	generic|IP_3492686_TX=10090_REVERSED|
"""index: 11489, intensity: 3464.0, mobility: 1.019"""	-0.666411	0.362259	1	FRQEKQGSSEQPA	generic|tr_B2RY68_B2RY68_MOUSE__chr17_-1_25246954_25246998_ENSMUST00000182903__II_1069297_REVERSED|
"""index: 3683, intensity: 4765.0, mobility: 0.885"""	-0.666536	0.362259	1	ATEQEEEATQEPNSAKGDLLAK	generic|tr_Q8K2T5_Q8K2T5_MOUSE__II_961796_REVERSED	|generic|tr_U5LL15_U5LL15_MOUSE_REVERSED	|generic|tr_U5LL67_U5LL67_MOUSE_REVERSED	|generic|tr_U5LHT6_U5LHT6_MOUSE_REVERSED|
"""index: 13612, intensity: 4547.0, mobility: 0.883"""	-0.666809	0.362503	1	ILSSRLRMS	generic|IP_1070265_TX=10090_REVERSED|
"""index: 15834, intensity: 2542.0, mobility: 1.191"""	-0.666817	0.362659	1	FSRLHFTISSQGASYLQYKSSRQCPLIEGPKK	generic|IP_3480618_TX=10090_REVERSED|
"""index: 18208, intensity: 3004.0, mobility: 1.040"""	-0.666977	0.362903	1	SPSNRDASGKILRRCTEMQVDLGRKMSCMEMYE	generic|tr_B1AZL1_B1AZL1_MOUSE_REVERSED	|generic|tr_J3QJZ1_J3QJZ1_MOUSE_REVERSED	|generic|sp_Q8R2V2_IFFO2_MOUSE__chr6_1_125145935_125146033_ENSMUST00000144364_REVERSED|
"""index: 11758, intensity: 3080.0, mobility: 0.916"""	-0.666987	0.363148	1	FDELLRPIW	generic|tr_A0A0B4J1E2_A0A0B4J1E2_MOUSE__chr12_-1_87450518_87450655_ENSMUST00000222579_REVERSED	|generic|tr_Q3TM37_Q3TM37_MOUSE_REVERSED	|generic|sp_Q9CSN1_SNW1_MOUSE__chr12_-1_87450518_87450655_ENSMUST00000222579_REVERSED|
"""index: 2944, intensity: 3198.0, mobility: 0.867"""	-0.667103	0.363303	1	QMTPKANENL	generic|chrX_-1_47841905_47842000_ENSMUST00000077569_REVERSED|
"""index: 5648, intensity: 3121.0, mobility: 0.814"""	-0.66712	0.363548	1	PSPKMKVF	generic|tr_Q91WA0_Q91WA0_MOUSE_REVERSED	|generic|tr_Q5SW46_Q5SW46_MOUSE_REVERSED|
"""index: 22711, intensity: 40968.0, mobility: 1.241"""	-0.667207	0.363792	1	VWNPDLLVGGCIYKNSRLVAVHWPQSNKKCKFGGIIRS	generic|tr_A0A1R3UCH5_A0A1R3UCH5_MOUSE_REVERSED	|generic|sp_Q9JM71_K1B27_MOUSE_REVERSED|
"""index: 9922, intensity: 2910.0, mobility: 1.072"""	-0.667237	0.364036	1	WFRALSLHFTDLHGNSLDLGAPSSTTTS	generic|tr_Q5BJ24_Q5BJ24_MOUSE__II_979328_REVERSED|
"""index: 5753, intensity: 4913.0, mobility: 0.878"""	-0.667256	0.36428	1	ASMPCFHKLSLIFSMRPSVSRLICLQ	generic|chr4_1_97777939_97783223_ENSMUST00000075448__IP_959885_TX=10090_REVERSED	|generic|chr4_1_97777846_97783223_ENSMUST00000075448__IP_959885_TX=10090_REVERSED|
"""index: 12155, intensity: 3545.0, mobility: 1.147"""	-0.667265	0.364525	1	EEMILSSKPLLCDCFCCYLLVFITKQCSLPQ	generic|IP_894314_TX=10090_REVERSED|
"""index: 10088, intensity: 2555.0, mobility: 0.874"""	-0.667493	0.36468	1	TAMPALSTWM	generic|chr2_-1_156077626_156077685_ENSMUST00000109607_REVERSED|
"""index: 23689, intensity: 5984.0, mobility: 1.094"""	-0.667925	0.364835	1	HFPRVPLCSLSFPPTQGLEVAAWQWRALRPEGAQSLPLAGSLLCHVP	generic|chr4_1_133063947_133064231_ENSMUST00000105915__IP_954888_TX=10090_REVERSED|
"""index: 13191, intensity: 5501.0, mobility: 1.087"""	-0.667964	0.36499	1	YGSTDEEKQMTLQHITTKTINIETEFQ	generic|sp_E9Q557_DESP_MOUSE_REVERSED|
"""index: 19182, intensity: 5156.0, mobility: 0.882"""	-0.66817	0.365145	1	FPCTFQTELTGTMKKKPP	generic|sp_P60003_ELOF1_MOUSE__chr9_-1_22113544_22117131_ENSMUST00000013966_REVERSED|
"""index: 430, intensity: 2699.0, mobility: 0.841"""	-0.668245	0.365389	1	EKEFEGTLH	generic|tr_A6H622_A6H622_MOUSE_REVERSED|
"""index: 26825, intensity: 3492.0, mobility: 1.016"""	-0.668254	0.365431	1	GTKLKMAVLPGQPLPILDA	generic|IP_990885_TX=10090_REVERSED|
"""index: 10453, intensity: 3005.0, mobility: 1.149"""	-0.668271	0.365431	1	FSTLQRRACRMKQCSSCMAIMSAIGSVMWPTR	generic|IP_880967_TX=10090_REVERSED|
"""index: 13013, intensity: 4568.0, mobility: 0.919"""	-0.668913	0.365675	1	MGEQGPLHLFS	generic|IP_3462501_TX=10090_REVERSED|
"""index: 2815, intensity: 6714.0, mobility: 0.822"""	-0.66894	0.365806	1	MYVLNALFECLDVQRQ	generic|IP_1120693_TX=10090_REVERSED	|generic|IP_1120691_TX=10090_REVERSED|
"""index: 9196, intensity: 3599.0, mobility: 0.947"""	-0.669005	0.365806	1	GLVLCQFMRYNFDVRRFSATVLYFML	generic|IP_857925_TX=10090_REVERSED|
"""index: 13565, intensity: 2538.0, mobility: 1.219"""	-0.669209	0.36605	1	CRGTLKRMVFKMCRWLFKCYFYLCVQILMRHPVFSLVRGISLEPL	generic|tr_B7ZN20_B7ZN20_MOUSE__chr9_-1_53925962_53926087_ENSMUST00000216880_REVERSED	|generic|tr_Q0P556_Q0P556_MOUSE__chr9_-1_53925962_53926087_ENSMUST00000216880_REVERSED|
"""index: 18083, intensity: 20660.0, mobility: 0.974"""	-0.6693	0.366293	1	YARELFLAGTI	generic|tr_A2AQ92_A2AQ92_MOUSE__chr5_1_30876503_30876690_ENSMUST00000201203_REVERSED	|generic|tr_Q8BZ02_Q8BZ02_MOUSE_REVERSED|
"""index: 8418, intensity: 5417.0, mobility: 0.926"""	-0.669305	0.366358	1	MVDLINAMNGELLVDTIFIPVK	generic|sp_Q80YS9_STKL1_MOUSE_REVERSED|
"""index: 23701, intensity: 7299.0, mobility: 1.308"""	-0.66936	0.366513	1	EFKASFAFYHAPNPFRLMDK	generic|IP_3486662_TX=10090_REVERSED|
"""index: 22143, intensity: 4387.0, mobility: 0.995"""	-0.669534	0.366577	1	FNFILQRSPGVG	generic|tr_Q2M4I8_Q2M4I8_MOUSE_REVERSED|
"""index: 7369, intensity: 8073.0, mobility: 1.045"""	-0.669665	0.366821	1	SPNVTSPATGHATVPHTSKNKEMV	generic|tr_E9QKD1_E9QKD1_MOUSE__chr13_1_49675406_49675516_ENSMUST00000221328__II_3476051_REVERSED	|generic|sp_Q3UHX0_NOL8_MOUSE__chr13_1_49675406_49675516_ENSMUST00000221328__II_3476051_REVERSED|
"""index: 4364, intensity: 4176.0, mobility: 0.873"""	-0.669739	0.366926	1	CFPGTDHRKPRRVGQIVV	generic|sp_A2RSX4_STPG3_MOUSE__II_1013404_REVERSED	|generic|tr_Q8CDQ3_Q8CDQ3_MOUSE__II_1013404_REVERSED	|generic|II_1013402_TX=10090_REVERSED|
"""index: 8268, intensity: 64879.0, mobility: 1.013"""	-0.670028	0.366926	1	ITAGDNTITVDGIDDVLMKDLGV	generic|sp_P11983_TCPA_MOUSE__chr17_1_12924273_12924476_ENSMUST00000129632__II_1071131_REVERSED	|generic|tr_F2Z483_F2Z483_MOUSE__chr17_1_12918076_12918204_ENSMUST00000133003_REVERSED|
"""index: 12823, intensity: 5599.0, mobility: 0.960"""	-0.670344	0.366926	1	MILLNGLLIVMYFFSFVVFCVKEVEPNQSL	generic|tr_A0A1L1SQ65_A0A1L1SQ65_MOUSE__II_3490893_REVERSED	|generic|tr_A2AV13_A2AV13_MOUSE__II_3490893_REVERSED	|generic|tr_Q8VF96_Q8VF96_MOUSE_REVERSED	|generic|tr_Q6W038_Q6W038_MOUSE_REVERSED|
"""index: 12298, intensity: 5192.0, mobility: 0.837"""	-0.670726	0.367079	1	SAVTFGTR	generic|IP_3486591_TX=10090_REVERSED|
"""index: 11772, intensity: 3058.0, mobility: 0.994"""	-0.671121	0.367233	1	PLSESIYFEVKSSIMYQHALLQLKRVRCRE	generic|tr_Q3UE03_Q3UE03_MOUSE_REVERSED	|generic|sp_Q80V31_CE104_MOUSE_REVERSED|
"""index: 15251, intensity: 4188.0, mobility: 0.963"""	-0.671183	0.367476	1	MTELLISVSIS	generic|IP_988677_TX=10090_REVERSED|
"""index: 18420, intensity: 4619.0, mobility: 1.023"""	-0.671281	0.367718	1	PIEPEPQLSLIS	generic|tr_A2CG35_A2CG35_MOUSE__II_1061843_REVERSED	|generic|sp_P35283_RAB12_MOUSE__II_1061843_REVERSED|
"""index: 3614, intensity: 4446.0, mobility: 0.986"""	-0.671347	0.367961	1	TWEWLMWDMMCSTLGAMRPPWCM	generic|chr11_-1_94426413_94426490_ENSMUST00000107786_REVERSED|
"""index: 19533, intensity: 5156.0, mobility: 1.146"""	-0.671351	0.368115	1	GSQATFSVRMAGLPVCLIELLQIGSRRTSKISKSLAQ	generic|IP_1151439_TX=10090_REVERSED|
"""index: 7097, intensity: 7543.0, mobility: 0.956"""	-0.671392	0.368357	1	QEVQAHCTLKL	generic|IP_1077581_TX=10090_REVERSED|
"""index: 10656, intensity: 3531.0, mobility: 1.129"""	-0.671524	0.36851	1	SQRDGPSPNDDLNNLANEVRALRGSLSLLL	generic|tr_Q8C7N5_Q8C7N5_MOUSE__II_829597_REVERSED	|generic|sp_A2ALU4_SHRM2_MOUSE__II_829597_REVERSED	|generic|sp_A2ALU4-2_SHRM2_MOUSE__II_829597_REVERSED	|generic|tr_A7TU71_A7TU71_MOUSE__II_829597_REVERSED|
"""index: 20443, intensity: 7192.0, mobility: 0.975"""	-0.671698	0.368753	1	ILPSLMPPSRI	generic|IP_1092294_TX=10090_REVERSED	|generic|IP_1092294_TX=10090_REVERSED|
"""index: 1353, intensity: 2568.0, mobility: 1.007"""	-0.671711	0.368996	1	GTPQQMCPHGAMEM	generic|chr7_-1_4486519_4486641_ENSMUST00000124248__IP_898607_TX=10090_REVERSED|
"""index: 9977, intensity: 2984.0, mobility: 0.907"""	-0.671921	0.369238	1	EDARHPHSQF	generic|IP_905069_TX=10090_REVERSED|
"""index: 10467, intensity: 2951.0, mobility: 0.815"""	-0.671953	0.369276	1	VRTPKAVC	generic|tr_V9GZJ5_V9GZJ5_MOUSE__II_1066260_REVERSED	|generic|tr_V9GZG9_V9GZG9_MOUSE__II_1066260_REVERSED	|generic|sp_P01029_CO4B_MOUSE__II_1066260_REVERSED	|generic|tr_B9EIU2_B9EIU2_MOUSE__II_1066260_REVERSED	|generic|tr_B2RWX2_B2RWX2_MOUSE__II_1066260_REVERSED	|generic|tr_V9GZQ6_V9GZQ6_MOUSE__II_1066260_REVERSED	|generic|tr_B2RXW7_B2RXW7_MOUSE__II_1066260_REVERSED	|generic|tr_V9H0U1_V9H0U1_MOUSE_REVERSED	|generic|tr_G3UZS2_G3UZS2_MOUSE__chr17_-1_34735724_34735843_ENSMUST00000173057_REVERSED|
"""index: 14541, intensity: 6422.0, mobility: 0.900"""	-0.671986	0.369276	1	LWLTLLTW	generic|IP_3454760_TX=10090_REVERSED|
"""index: 9773, intensity: 3228.0, mobility: 0.837"""	-0.672479	0.369428	1	NNPETWEQRKAKLERHSGVY	generic|sp_Q8CHI8_EP400_MOUSE__chr3_-1_80878005_80878034_ENSMUST00000029654_REVERSED	|generic|sp_Q8CHI8-2_EP400_MOUSE__chr3_-1_80878005_80878034_ENSMUST00000029654_REVERSED	|generic|sp_Q8CHI8-3_EP400_MOUSE__chr3_-1_80878005_80878034_ENSMUST00000029654_REVERSED	|generic|sp_Q8CHI8-4_EP400_MOUSE__chr3_-1_80878005_80878034_ENSMUST00000029654_REVERSED	|generic|sp_Q8CHI8-5_EP400_MOUSE__chr3_-1_80878005_80878034_ENSMUST00000029654_REVERSED|
"""index: 2579, intensity: 3237.0, mobility: 0.854"""	-0.672673	0.369671	1	KRPFKERPGCPQAPAPLFLAG	generic|IP_1006926_TX=10090_REVERSED	|generic|IP_1006942_TX=10090_REVERSED|
"""index: 18669, intensity: 18156.0, mobility: 0.984"""	-0.672855	0.369734	1	LGLYTPKWCR	generic|IP_1015972_TX=10090_REVERSED|
"""index: 17029, intensity: 4800.0, mobility: 0.912"""	-0.673267	0.369886	1	VRCFMFNFFIFLMDCFYFQFYFSLPFSF	generic|IP_910702_TX=10090_REVERSED|
"""index: 8353, intensity: 5506.0, mobility: 1.067"""	-0.673358	0.370128	1	QFLVTDETACAPCVFKRHPKMLEHPLRPPLQMPKPTTDDSRV	generic|tr_F6UWJ0_F6UWJ0_MOUSE__II_993292_REVERSED	|generic|tr_F6RDU0_F6RDU0_MOUSE__II_993293_REVERSED|
"""index: 7319, intensity: 172137.0, mobility: 1.008"""	-0.673366	0.370281	1	QLAPIVFMFDGKMERFQAQLTEPDETDGMYEEMLLD	generic|sp_Q8BK48_EST2E_MOUSE_REVERSED|
"""index: 12396, intensity: 4296.0, mobility: 0.981"""	-0.673451	0.370523	1	CELDQKWIMKKNVLDSVDETPPE	generic|tr_Q8CB73_Q8CB73_MOUSE_REVERSED	|generic|tr_Q69ZG0_Q69ZG0_MOUSE_REVERSED	|generic|tr_Q6P252_Q6P252_MOUSE_REVERSED	|generic|tr_Q6NV99_Q6NV99_MOUSE_REVERSED	|generic|tr_Q8BP50_Q8BP50_MOUSE_REVERSED|
"""index: 11617, intensity: 8986.0, mobility: 0.805"""	-0.673526	0.370675	1	MVQVASII	generic|IP_1019815_TX=10090_REVERSED|
"""index: 6492, intensity: 3524.0, mobility: 0.900"""	-0.673853	0.37071	1	CPPPTSSISLAK	generic|tr_D3Z4M4_D3Z4M4_MOUSE_REVERSED	|generic|sp_Q8C310-3_ROBO4_MOUSE_REVERSED|
"""index: 15343, intensity: 5277.0, mobility: 0.887"""	-0.67432	0.37071	1	IMIRMQSKTMITMGDTLKMNAT	generic|IP_1106728_TX=10090_REVERSED|
"""index: 5403, intensity: 5590.0, mobility: 0.997"""	-0.674566	0.370952	1	CLEWLWAWVCF	generic|IP_1063826_TX=10090_REVERSED|
"""index: 5089, intensity: 3159.0, mobility: 1.032"""	-0.674683	0.371166	1	LWSELMSNLCWRSSSRQPSLH	generic|IP_826013_TX=10090_REVERSED|
"""index: 13417, intensity: 3583.0, mobility: 0.878"""	-0.674754	0.371166	1	ACCLTFVPYKTGKVQGRLPISNPIP	generic|sp_Q0P678-2_ZCH18_MOUSE_REVERSED|
"""index: 14530, intensity: 3997.0, mobility: 0.937"""	-0.674958	0.371291	1	ERAIRTSWRYDLNAKFE	generic|IP_861783_TX=10090_REVERSED|
"""index: 14895, intensity: 4203.0, mobility: 0.933"""	-0.675067	0.371291	1	WRRRRPIN	generic|tr_B9EK96_B9EK96_MOUSE_REVERSED	|generic|tr_E9Q637_E9Q637_MOUSE_REVERSED	|generic|tr_A0A0J9YUZ3_A0A0J9YUZ3_MOUSE_REVERSED	|generic|tr_Q8C646_Q8C646_MOUSE_REVERSED	|generic|tr_D3Z1P8_D3Z1P8_MOUSE_REVERSED	|generic|tr_Q9D5C0_Q9D5C0_MOUSE_REVERSED	|generic|tr_A0A0J9YUH2_A0A0J9YUH2_MOUSE_REVERSED|
"""index: 18455, intensity: 2508.0, mobility: 1.086"""	-0.675282	0.371442	1	KLNGLLQWHERRSKELLREGDGGGLDMGAG	generic|sp_Q80U62_RUBIC_MOUSE__chr16_-1_32826131_32826196_ENSMUST00000135480__II_1076629_REVERSED	|generic|sp_Q80U62-2_RUBIC_MOUSE__chr16_-1_32826131_32826196_ENSMUST00000135480__II_1076629_REVERSED	|generic|sp_Q80U62-3_RUBIC_MOUSE__chr16_-1_32826131_32826196_ENSMUST00000135480__II_1076629_REVERSED|
"""index: 495, intensity: 2558.0, mobility: 0.862"""	-0.675311	0.371628	1	SEPKRSENLWKSSH	generic|sp_Q80TY5_VP13B_MOUSE__chr15_1_35834274_35834384_ENSMUST00000227567_REVERSED|
"""index: 24182, intensity: 7777.0, mobility: 1.016"""	-0.675443	0.371628	1	RMLAEISSAWTE	generic|sp_Q6NSW3_SPKAP_MOUSE__chr1_-1_83275614_83275790_ENSMUST00000053075__II_1032678_REVERSED	|generic|sp_Q6NSW3-3_SPKAP_MOUSE__chr1_-1_83275614_83275790_ENSMUST00000053075__II_1032678_REVERSED	|generic|tr_A0A0R4J1Y6_A0A0R4J1Y6_MOUSE__chr1_-1_83275614_83275790_ENSMUST00000053075__II_1032678_REVERSED	|generic|II_1032676_TX=10090_REVERSED	|generic|tr_E9PUC4_E9PUC4_MOUSE__chr1_-1_83275614_83275790_ENSMUST00000053075_REVERSED	|generic|sp_Q6NSW3-2_SPKAP_MOUSE__chr1_-1_83275614_83275790_ENSMUST00000053075_REVERSED	|generic|sp_Q6NSW3-4_SPKAP_MOUSE__chr1_-1_83275614_83275790_ENSMUST00000053075_REVERSED|
"""index: 9160, intensity: 5799.0, mobility: 1.027"""	-0.67558	0.371628	1	RKEPPPEDGTGLVFMSVKMYGK	generic|tr_A0A286YDF5_A0A286YDF5_MOUSE__chr15_-1_38501570_38501599_ENSMUST00000065308__II_3464579_REVERSED	|generic|tr_B9EK95_B9EK95_MOUSE__chr15_-1_38501570_38501599_ENSMUST00000065308__II_3464579_REVERSED	|generic|sp_Q69ZN7_MYOF_MOUSE__chr15_-1_38501570_38501599_ENSMUST00000065308__II_3464579_REVERSED	|generic|sp_Q69ZN7-4_MYOF_MOUSE__chr15_-1_38501570_38501599_ENSMUST00000065308__II_3464579_REVERSED	|generic|tr_E9Q390_E9Q390_MOUSE__chr15_-1_38501570_38501599_ENSMUST00000065308__II_3464579_REVERSED	|generic|sp_Q69ZN7-2_MYOF_MOUSE_REVERSED|
"""index: 15635, intensity: 3201.0, mobility: 0.910"""	-0.676026	0.371869	1	SFTPVLQYFSLKVLWQT	generic|IP_946727_TX=10090_REVERSED|
"""index: 3456, intensity: 2542.0, mobility: 0.976"""	-0.676133	0.37211	1	VEIYVETVASLP	generic|sp_Q5F226_FAT2_MOUSE_REVERSED|
"""index: 5990, intensity: 5563.0, mobility: 0.821"""	-0.67625	0.372261	1	ESAKDTKKDQKELI	generic|tr_A0A286YD53_A0A286YD53_MOUSE__chr14_1_59496894_59496950_ENSMUST00000224281__II_3481415_REVERSED	|generic|sp_Q9DB16_CB39L_MOUSE__chr14_1_59496894_59496950_ENSMUST00000224281_REVERSED	|generic|sp_Q9DB16-2_CB39L_MOUSE__chr14_1_59496894_59496950_ENSMUST00000224281_REVERSED|
"""index: 16143, intensity: 4253.0, mobility: 0.867"""	-0.676408	0.372502	1	EWPALGRR	generic|tr_D3Z3Y7_D3Z3Y7_MOUSE__II_2559935_REVERSED	|generic|II_3498253_TX=10090_REVERSED|
"""index: 2546, intensity: 4841.0, mobility: 0.975"""	-0.676505	0.372743	1	PVYQQLEPEKE	generic|tr_Q3UL99_Q3UL99_MOUSE_REVERSED	|generic|sp_P23116_EIF3A_MOUSE_REVERSED	|generic|tr_Q3TKF9_Q3TKF9_MOUSE_REVERSED	|generic|tr_Q6A0B9_Q6A0B9_MOUSE_REVERSED	|generic|tr_Q3UEK3_Q3UEK3_MOUSE_REVERSED	|generic|tr_Q3UM46_Q3UM46_MOUSE_REVERSED|
"""index: 6069, intensity: 3769.0, mobility: 0.952"""	-0.676593	0.372804	1	EPSKEGLAETAAKLQEKLRSIDCDA	generic|tr_F6RND9_F6RND9_MOUSE__II_1135702_REVERSED	|generic|tr_F6XZM9_F6XZM9_MOUSE__II_1135695_REVERSED	|generic|sp_P97434-3_MPRIP_MOUSE__chr11_1_59775519_59775587_ENSMUST00000108751__II_1135699_REVERSED	|generic|tr_F6S5I0_F6S5I0_MOUSE__chr11_1_59775519_59775587_ENSMUST00000108751__II_1135699_REVERSED	|generic|sp_P97434_MPRIP_MOUSE_REVERSED	|generic|sp_P97434-4_MPRIP_MOUSE_REVERSED	|generic|sp_P97434-5_MPRIP_MOUSE_REVERSED	|generic|tr_Q5SWZ5_Q5SWZ5_MOUSE__chr11_1_59775519_59775587_ENSMUST00000108751_REVERSED	|generic|sp_P97434-2_MPRIP_MOUSE__chr11_1_59775519_59775587_ENSMUST00000108751_REVERSED	|generic|tr_Q8CHC7_Q8CHC7_MOUSE__chr11_1_59775519_59775587_ENSMUST00000108751_REVERSED|
"""index: 13933, intensity: 3878.0, mobility: 0.883"""	-0.67671	0.372955	1	FSRHRKHK	generic|sp_Q8BKA3_SRRM4_MOUSE__chr5_-1_116449420_116449593_ENSMUST00000150127_REVERSED|
"""index: 7484, intensity: 4578.0, mobility: 1.103"""	-0.676823	0.373106	1	QEEPCLGYSLRVSL	generic|tr_Q14CI2_Q14CI2_MOUSE_REVERSED	|generic|sp_Q50L43_PA24D_MOUSE_REVERSED	|generic|tr_Q14DK8_Q14DK8_MOUSE_REVERSED|
"""index: 1511, intensity: 4408.0, mobility: 0.761"""	-0.676978	0.373228	1	GGTAWAASLVLAPPGATC	generic|tr_S4R1A5_S4R1A5_MOUSE__II_889351_REVERSED	|generic|sp_Q3UQ22_NET5_MOUSE_REVERSED|
"""index: 2572, intensity: 3014.0, mobility: 0.851"""	-0.677251	0.373228	1	VSVPVSYYKWILSIMLAAQL	generic|IP_3486939_TX=10090_REVERSED|
"""index: 14635, intensity: 3239.0, mobility: 1.043"""	-0.677498	0.373378	1	IFSVKTRCGWGKGGACSPSLRSSP	generic|IP_1139972_TX=10090_REVERSED|
"""index: 2796, intensity: 3659.0, mobility: 0.926"""	-0.677642	0.373439	1	QLWLPLYDMHPSAPLL	generic|sp_Q6Q783_KMT5C_MOUSE__II_691135_REVERSED|
"""index: 19017, intensity: 5374.0, mobility: 0.958"""	-0.677971	0.3735	1	RLLHHLIFM	generic|chr16_1_56173162_56173203_ENSMUST00000089362_REVERSED|
"""index: 13173, intensity: 5737.0, mobility: 0.829"""	-0.67842	0.37374	1	PTKGYPPK	generic|tr_F7B0S9_F7B0S9_MOUSE__chr12_1_102266375_102266497_ENSMUST00000159329__II_1112868_REVERSED	|generic|tr_A0A0R4J0Z4_A0A0R4J0Z4_MOUSE__chr12_1_102266375_102266497_ENSMUST00000159329_REVERSED	|generic|sp_Q8CGQ8_NCKX4_MOUSE__chr12_1_102266375_102266497_ENSMUST00000159329_REVERSED	|generic|tr_B2RQI4_B2RQI4_MOUSE__chr12_1_102266375_102266497_ENSMUST00000159329_REVERSED	|generic|tr_E9PUL6_E9PUL6_MOUSE_REVERSED	|generic|sp_Q8CGQ8-2_NCKX4_MOUSE_REVERSED|
"""index: 15974, intensity: 2883.0, mobility: 0.964"""	-0.67842	0.37398	1	FSFKLYLGFL	generic|chr17_1_72849143_72849208_ENSMUST00000045174_REVERSED|
"""index: 11960, intensity: 3502.0, mobility: 1.098"""	-0.678456	0.37413	1	SEMHKIVINQFESLELADQCSHFEEID	generic|tr_E9Q0T8_E9Q0T8_MOUSE__IP_1039938_REVERSED|
"""index: 12617, intensity: 4170.0, mobility: 1.011"""	-0.678746	0.37437	1	QHRFARKSTEWNFEMRSCNVFGKRGYVLRYD	generic|IP_840407_TX=10090_REVERSED|
"""index: 7801, intensity: 8063.0, mobility: 0.958"""	-0.678872	0.37452	1	LVQEKNPLFCQHSIWAFHAL	generic|tr_B9EKU4_B9EKU4_MOUSE_REVERSED	|generic|tr_G3UX45_G3UX45_MOUSE_REVERSED	|generic|tr_E9Q7L1_E9Q7L1_MOUSE_REVERSED|
"""index: 3522, intensity: 2608.0, mobility: 0.973"""	-0.678906	0.37476	1	WSQSQGGGSGRNG	generic|tr_Q80XR6_Q80XR6_MOUSE_REVERSED	|generic|tr_Q20BD0_Q20BD0_MOUSE_REVERSED	|generic|tr_Q9D6G1_Q9D6G1_MOUSE_REVERSED	|generic|tr_Q3TMZ8_Q3TMZ8_MOUSE_REVERSED	|generic|tr_Q8CIR3_Q8CIR3_MOUSE_REVERSED|
"""index: 13491, intensity: 46331.0, mobility: 0.875"""	-0.679056	0.375	1	YIKNKKHS	generic|IP_3492925_TX=10090_REVERSED|
"""index: 16240, intensity: 2841.0, mobility: 1.040"""	-0.679062	0.37524	1	PTPHWLTPMQLA	generic|IP_1121687_TX=10090_REVERSED|
"""index: 4339, intensity: 13834.0, mobility: 0.848"""	-0.679103	0.37548	1	MLLNVSSKM	generic|chr14_-1_12603511_12603798_ENSMUST00000224882_REVERSED|
"""index: 4575, intensity: 3238.0, mobility: 0.793"""	-0.67924	0.37563	1	KSGAPGMKGPSGQFGRE	generic|tr_Q2WFW2_Q2WFW2_MOUSE_REVERSED	|generic|tr_Q4FJM1_Q4FJM1_MOUSE_REVERSED|
"""index: 14610, intensity: 3252.0, mobility: 1.138"""	-0.679285	0.375779	1	VDCFFHHIHNLGCFSLRSTMVSHLLAHLFAITWITVAMLICVQWNM	generic|tr_Q920Y8_Q920Y8_MOUSE_REVERSED|
"""index: 3241, intensity: 17689.0, mobility: 0.875"""	-0.679475	0.375839	1	TSSTLLAWRSVGGQRI	generic|chr3_1_96188142_96188423_ENSMUST00000133665_REVERSED|
"""index: 18597, intensity: 13825.0, mobility: 0.954"""	-0.679872	0.375988	1	EEKTIALRER	generic|tr_Q8BLF9_Q8BLF9_MOUSE__II_1014367_REVERSED	|generic|sp_Q9D4P0_ARL5B_MOUSE__II_1014367_REVERSED	|generic|tr_Q6NXZ5_Q6NXZ5_MOUSE__II_1014367_REVERSED|
"""index: 10076, intensity: 22668.0, mobility: 1.180"""	-0.679952	0.376228	1	MKPATVSSHCLDLFSLQRLFFYMPTHLH	generic|tr_Q8VET7_Q8VET7_MOUSE_REVERSED	|generic|tr_Q2M2M5_Q2M2M5_MOUSE_REVERSED	|generic|tr_A0A0U1RP76_A0A0U1RP76_MOUSE_REVERSED|
"""index: 14361, intensity: 171779.0, mobility: 0.935"""	-0.68004	0.376468	1	EGQEASKYVGSVMENHLLLFLAE	generic|tr_A0A1W2P836_A0A1W2P836_MOUSE__II_3505632_REVERSED	|generic|tr_A0A1W2P7S5_A0A1W2P7S5_MOUSE__II_3505836_REVERSED	|generic|sp_Q9D289_TPC6B_MOUSE__II_3505836_REVERSED	|generic|tr_A0A1W2P7N0_A0A1W2P7N0_MOUSE_REVERSED	|generic|tr_A0A1W2P6E6_A0A1W2P6E6_MOUSE_REVERSED|
"""index: 10867, intensity: 3754.0, mobility: 0.824"""	-0.680087	0.376707	1	LTVAFPHS	generic|tr_A0A0R4J0I9_A0A0R4J0I9_MOUSE__chr10_-1_127590553_127590726_ENSMUST00000125480__II_1143500_REVERSED	|generic|sp_Q91ZX7_LRP1_MOUSE__chr10_-1_127590553_127590726_ENSMUST00000125480__II_1143500_REVERSED	|generic|tr_Q3U454_Q3U454_MOUSE_REVERSED|
"""index: 10113, intensity: 4033.0, mobility: 0.925"""	-0.680128	0.376947	1	YVWPFPTWMQWLLAVIDMR	generic|IP_1006346_TX=10090_REVERSED|
"""index: 7419, intensity: 5760.0, mobility: 1.119"""	-0.680137	0.377187	1	EKLDRGTATAPVAVTR	generic|tr_B2RRL5_B2RRL5_MOUSE__II_3478958_REVERSED	|generic|sp_Q9JLC8_SACS_MOUSE_REVERSED	|generic|sp_Q9JLC8-3_SACS_MOUSE_REVERSED	|generic|tr_B7ZWA8_B7ZWA8_MOUSE_REVERSED	|generic|tr_A0A0R4J125_A0A0R4J125_MOUSE_REVERSED	|generic|tr_D3Z3H1_D3Z3H1_MOUSE_REVERSED	|generic|tr_E9QNY8_E9QNY8_MOUSE_REVERSED	|generic|tr_A0A2I3BR28_A0A2I3BR28_MOUSE_REVERSED|
"""index: 16777, intensity: 3748.0, mobility: 1.048"""	-0.680175	0.377426	1	VVPCTTAPTRRRRMPSCTMWLIKPPRERR	generic|IP_1063511_TX=10090_REVERSED|
"""index: 18670, intensity: 4573.0, mobility: 0.901"""	-0.680227	0.377575	1	SWPPRRPF	generic|tr_Q52KE3_Q52KE3_MOUSE_REVERSED	|generic|tr_A2VDH5_A2VDH5_MOUSE_REVERSED	|generic|sp_P36916_GNL1_MOUSE__chr17_1_35980754_35980786_ENSMUST00000174275_REVERSED|
"""index: 4625, intensity: 3266.0, mobility: 1.061"""	-0.680289	0.377815	1	AENSVESDELIVKFKDEVEEWSLSLNEL	generic|tr_A2AFS9_A2AFS9_MOUSE_REVERSED|
"""index: 8974, intensity: 4010.0, mobility: 0.901"""	-0.680334	0.378055	1	LVLAATLRQHPDVHLMK	generic|tr_B1AXN9_B1AXN9_MOUSE__chrX_1_159363414_159363485_ENSMUST00000149939__II_829339_REVERSED	|generic|sp_P18654_KS6A3_MOUSE__chrX_1_159363414_159363485_ENSMUST00000149939__II_829339_REVERSED	|generic|tr_A7E215_A7E215_MOUSE__chrX_1_159363414_159363485_ENSMUST00000149939__II_829339_REVERSED	|generic|chrX_1_159362645_159362848_ENSMUST00000149939_REVERSED|
"""index: 6139, intensity: 4624.0, mobility: 0.930"""	-0.680346	0.378204	1	QWQGPAPSAACR	generic|chr5_1_117903823_117903900_ENSMUST00000142742_REVERSED|
"""index: 2847, intensity: 21271.0, mobility: 0.848"""	-0.680402	0.378352	1	AGAQGLWQWLGATLSHNF	generic|IP_859376_TX=10090_REVERSED|
"""index: 6780, intensity: 175008.0, mobility: 0.921"""	-0.680429	0.378592	1	AGSRAQVSGAGSAAPGAGRRLGQVPTC	generic|IP_1068742_TX=10090_REVERSED|
"""index: 23235, intensity: 5149.0, mobility: 1.275"""	-0.68043	0.37865	1	YKLTDDTDFDQTHKTVWHRLVNLVRNTAARRIVFEK	generic|tr_Q3UY04_Q3UY04_MOUSE_REVERSED	|generic|tr_B2RS27_B2RS27_MOUSE_REVERSED|
"""index: 7011, intensity: 12491.0, mobility: 1.147"""	-0.681043	0.378889	1	VWKSTMVAAMLPVIYE	generic|tr_Q6PGA5_Q6PGA5_MOUSE__chr8_-1_60919336_60919512_ENSMUST00000129672__II_863612_REVERSED	|generic|tr_Q8K4W8_Q8K4W8_MOUSE__chr8_-1_60919336_60919512_ENSMUST00000129672__II_863612_REVERSED	|generic|tr_Q790S0_Q790S0_MOUSE__chr8_-1_60919336_60919512_ENSMUST00000129672__II_863612_REVERSED	|generic|tr_E9Q2I1_E9Q2I1_MOUSE__chr8_-1_60919336_60919512_ENSMUST00000129672_REVERSED	|generic|tr_Q3UEX5_Q3UEX5_MOUSE_REVERSED	|generic|tr_Q3TTK0_Q3TTK0_MOUSE__chr8_-1_60919336_60919512_ENSMUST00000129672_REVERSED	|generic|tr_Q8K4W7_Q8K4W7_MOUSE__chr8_-1_60919336_60919512_ENSMUST00000129672_REVERSED	|generic|tr_Q8K4W9_Q8K4W9_MOUSE__chr8_-1_60919336_60919512_ENSMUST00000129672_REVERSED	|generic|tr_Q6PEV2_Q6PEV2_MOUSE_REVERSED	|generic|sp_P51791_CLCN3_MOUSE__chr8_-1_60919336_60919512_ENSMUST00000129672_REVERSED	|generic|sp_P51791-2_CLCN3_MOUSE__chr8_-1_60919336_60919512_ENSMUST00000129672_REVERSED	|generic|sp_P51791-3_CLCN3_MOUSE__chr8_-1_60919336_60919512_ENSMUST00000129672_REVERSED	|generic|sp_P51791-4_CLCN3_MOUSE__chr8_-1_60919336_60919512_ENSMUST00000129672_REVERSED	|generic|sp_P51791-5_CLCN3_MOUSE__chr8_-1_60919336_60919512_ENSMUST00000129672_REVERSED|
"""index: 10623, intensity: 2529.0, mobility: 1.118"""	-0.681067	0.379038	1	YYIFSSELQFVPNR	generic|tr_J3QMJ1_J3QMJ1_MOUSE_REVERSED	|generic|tr_A2RTS9_A2RTS9_MOUSE_REVERSED	|generic|tr_Q3ULK5_Q3ULK5_MOUSE_REVERSED	|generic|tr_Q3UN22_Q3UN22_MOUSE_REVERSED	|generic|sp_Q6XQH0_G3ST2_MOUSE_REVERSED|
"""index: 16407, intensity: 4112.0, mobility: 1.061"""	-0.681157	0.379277	1	WDLIQRDRSSLYVDSPPNAELEQLKEE	generic|tr_G8JL40_G8JL40_MOUSE__II_953880_REVERSED	|generic|tr_A3KG93_A3KG93_MOUSE_REVERSED	|generic|tr_F6ZC60_F6ZC60_MOUSE_REVERSED	|generic|sp_Q6ZQ88_KDM1A_MOUSE_REVERSED|
"""index: 17206, intensity: 16636.0, mobility: 1.109"""	-0.681227	0.379517	1	SSYKLNNEMIARKF	generic|IP_824936_TX=10090_REVERSED|
"""index: 19231, intensity: 61447.0, mobility: 0.922"""	-0.681273	0.379756	1	WALAWFLVK	generic|sp_Q80WJ6_MRP9_MOUSE__II_861872_REVERSED	|generic|tr_D6RGU5_D6RGU5_MOUSE_REVERSED	|generic|tr_D6RCU5_D6RCU5_MOUSE_REVERSED	|generic|sp_Q80WJ6-2_MRP9_MOUSE_REVERSED	|generic|sp_Q80WJ6-3_MRP9_MOUSE_REVERSED	|generic|sp_Q80WJ6-4_MRP9_MOUSE_REVERSED|
"""index: 22976, intensity: 6452.0, mobility: 0.808"""	-0.681326	0.379813	1	PLIPDRHT	generic|IP_887770_TX=10090_REVERSED|
"""index: 26736, intensity: 6740.0, mobility: 1.160"""	-0.681489	0.379962	1	RINKITYNVMDMKMLGLVQFIGRLLQVPDKINELEKVAEDRIPACMLAM	generic|tr_A2AEI7_A2AEI7_MOUSE_REVERSED	|generic|tr_Q9DAK1_Q9DAK1_MOUSE_REVERSED|
"""index: 6234, intensity: 9331.0, mobility: 0.879"""	-0.681577	0.38011	1	SDFGLRLCSPTWRL	generic|tr_Q3UHD0_Q3UHD0_MOUSE__IP_2444839_REVERSED|
"""index: 10821, intensity: 4586.0, mobility: 1.042"""	-0.681669	0.380349	1	GFLWHSPPSPFQYLARLLWQRRLYHQAAKF	generic|IP_948548_TX=10090_REVERSED	|generic|tr_A0A087WPC3_A0A087WPC3_MOUSE_REVERSED|
"""index: 15690, intensity: 2759.0, mobility: 0.814"""	-0.681701	0.380588	1	SSPSTRHL	generic|chr2_1_84734145_84736838_ENSMUST00000238573_REVERSED	|generic|chr2_1_84736743_84736838_ENSMUST00000238573_REVERSED	|generic|chr2_1_84734241_84736838_ENSMUST00000238573_REVERSED|
"""index: 8663, intensity: 6657.0, mobility: 1.051"""	-0.681944	0.380736	1	QQLEPRDFAGPYRGFQLKRFPVFKRDMHGKLRLHGH	generic|sp_Q8R507_FKTN_MOUSE__chr4_1_53761178_53761387_ENSMUST00000107638__II_962936_REVERSED	|generic|tr_A0A1Y7VM91_A0A1Y7VM91_MOUSE__chr4_1_53761178_53761387_ENSMUST00000107638__II_962936_REVERSED	|generic|II_3489259_TX=10090_REVERSED	|generic|II_962939_TX=10090_REVERSED	|generic|tr_Q3UMQ5_Q3UMQ5_MOUSE__chr4_1_53761178_53761387_ENSMUST00000107638_REVERSED|
"""index: 24645, intensity: 6877.0, mobility: 1.127"""	-0.682095	0.380884	1	LTSKGAGSPGSLVVPRPGAMGDAPVRG	generic|sp_Q64520-2_KGUA_MOUSE__II_1135853_REVERSED|
"""index: 24949, intensity: 4619.0, mobility: 1.105"""	-0.68225	0.381032	1	LVEDTLGINLAEKSDLKLTGSLVKLAQR	generic|sp_Q9D9V3_ECHD1_MOUSE_REVERSED	|generic|sp_Q9D9V3-2_ECHD1_MOUSE_REVERSED|
"""index: 1087, intensity: 3784.0, mobility: 0.875"""	-0.682388	0.381271	1	RFSLTCFRV	generic|tr_Q8BXE7_Q8BXE7_MOUSE_REVERSED|
"""index: 16450, intensity: 56861.0, mobility: 0.963"""	-0.682411	0.38151	1	RVTRLIPCRP	generic|II_862217_TX=10090_REVERSED|
"""index: 5939, intensity: 5391.0, mobility: 0.829"""	-0.682446	0.381658	1	ECVWCIAKKDEKCFLLLKEGHH	generic|tr_Q3TA29_Q3TA29_MOUSE_REVERSED	|generic|sp_Q99PP6_TR34A_MOUSE_REVERSED	|generic|sp_Q99PP6-2_TR34A_MOUSE_REVERSED	|generic|sp_Q99PP6-3_TR34A_MOUSE_REVERSED	|generic|tr_Q3TAH7_Q3TAH7_MOUSE_REVERSED	|generic|tr_E9PYZ4_E9PYZ4_MOUSE_REVERSED|
"""index: 15188, intensity: 9971.0, mobility: 0.916"""	-0.682542	0.381896	1	KYCLHQPK	generic|IP_1081736_TX=10090_REVERSED|
"""index: 18012, intensity: 4048.0, mobility: 0.880"""	-0.682741	0.381939	1	IAKCVTSRTV	generic|IP_887599_TX=10090_REVERSED|
"""index: 3037, intensity: 4392.0, mobility: 1.093"""	-0.683144	0.381939	1	TLLLHQCPKATWHGGMPEQTSPKNSLQTM	generic|IP_1098929_TX=10090_REVERSED|
"""index: 1964, intensity: 2845.0, mobility: 0.804"""	-0.68329	0.381939	1	MWRWLNKMRRHQF	generic|IP_838727_TX=10090_REVERSED|
"""index: 17890, intensity: 19560.0, mobility: 1.015"""	-0.683318	0.381939	1	WIRMSKIGAKH	generic|IP_877457_TX=10090_REVERSED|
"""index: 17466, intensity: 9792.0, mobility: 0.873"""	-0.683836	0.382178	1	WFWFFWFWFW	generic|tr_Q8BGF2_Q8BGF2_MOUSE__IP_1116955_REVERSED|
"""index: 12722, intensity: 2505.0, mobility: 1.097"""	-0.683854	0.382416	1	QIKRFKEEDEVHQQRVMDIQGLIKSPWN	generic|sp_E9Q8T7_DYH1_MOUSE__II_3480056_REVERSED|
"""index: 17691, intensity: 5087.0, mobility: 0.901"""	-0.683898	0.382563	1	LFFRNESIMF	generic|IP_1129443_TX=10090_REVERSED|
"""index: 13203, intensity: 6067.0, mobility: 0.986"""	-0.684078	0.382801	1	KMLFWLIVMFHCLYERNFLIFIYNNNTYG	generic|IP_3490108_TX=10090_REVERSED|
"""index: 18237, intensity: 2750.0, mobility: 1.173"""	-0.684116	0.38304	1	VMATRQSVVDLLQSLCM	generic|IP_3467394_TX=10090_REVERSED|
"""index: 16075, intensity: 3860.0, mobility: 1.104"""	-0.684159	0.383278	1	TWGEGPSIAKICPTAAESPDLRRARRGHKSNNHVFMNDSVALVHG	generic|sp_Q8K4J2-2_COE4_MOUSE__II_999676_REVERSED	|generic|sp_Q8K4J2-3_COE4_MOUSE_REVERSED	|generic|sp_Q8K4J2-4_COE4_MOUSE_REVERSED	|generic|sp_Q8K4J2-5_COE4_MOUSE_REVERSED	|generic|tr_B2RQX3_B2RQX3_MOUSE_REVERSED	|generic|tr_B7ZNC0_B7ZNC0_MOUSE_REVERSED	|generic|tr_A2BI80_A2BI80_MOUSE_REVERSED	|generic|tr_A2BI84_A2BI84_MOUSE_REVERSED|
"""index: 15391, intensity: 2587.0, mobility: 1.213"""	-0.684282	0.383516	1	LNPFFFFVVTNLDHIRGG	generic|IP_936224_TX=10090_REVERSED|
"""index: 2232, intensity: 2521.0, mobility: 0.840"""	-0.684367	0.383663	1	LLAMATKAY	generic|sp_O88829_SIAT9_MOUSE_REVERSED	|generic|sp_O88829-2_SIAT9_MOUSE_REVERSED	|generic|tr_A0A0U1RPP1_A0A0U1RPP1_MOUSE_REVERSED	|generic|tr_A0A0U1RNK2_A0A0U1RNK2_MOUSE_REVERSED	|generic|tr_A0A0R4J1J3_A0A0R4J1J3_MOUSE_REVERSED|
"""index: 13596, intensity: 3243.0, mobility: 1.011"""	-0.684402	0.383901	1	QPLDHARGVKNLLSRQEWPYFQWLGSGGCSLRQ	generic|IP_1094702_TX=10090_REVERSED|
"""index: 16917, intensity: 4895.0, mobility: 0.906"""	-0.684427	0.384139	1	RFARPFTGL	generic|sp_Q8VED2_BL1S4_MOUSE_REVERSED|
"""index: 14380, intensity: 5267.0, mobility: 0.831"""	-0.684494	0.384377	1	TGRPIADQPDELDGSINAGAL	generic|tr_A2AQ52_A2AQ52_MOUSE_REVERSED	|generic|tr_A2AQ50_A2AQ50_MOUSE_REVERSED	|generic|sp_P55014_S12A1_MOUSE_REVERSED	|generic|sp_P55014-2_S12A1_MOUSE_REVERSED	|generic|sp_P55014-3_S12A1_MOUSE_REVERSED	|generic|sp_P55014-4_S12A1_MOUSE_REVERSED	|generic|tr_A2AQ51_A2AQ51_MOUSE_REVERSED|
"""index: 12218, intensity: 4251.0, mobility: 1.040"""	-0.684496	0.384615	1	GGRRLSAMATITPLP	generic|IP_857908_TX=10090_REVERSED|
"""index: 20743, intensity: 2619.0, mobility: 1.053"""	-0.684497	0.384854	1	IMQLEIQLQRSL	generic|sp_Q6VGS5_DAPLE_MOUSE__chr4_-1_126744893_126744925_ENSMUST00000030637_REVERSED	|generic|sp_Q6VGS5-2_DAPLE_MOUSE__chr4_-1_126744893_126744925_ENSMUST00000030637_REVERSED	|generic|tr_Q80XQ1_Q80XQ1_MOUSE_REVERSED	|generic|tr_Q69ZH8_Q69ZH8_MOUSE__chr4_-1_126744893_126744925_ENSMUST00000030637_REVERSED|
"""index: 14381, intensity: 5761.0, mobility: 0.940"""	-0.684504	0.385092	1	LTVIFGDFINWGEQFYYYPDM	generic|sp_A2APX8_SCN1A_MOUSE__chr15_1_100970239_100970271_ENSMUST00000202971__II_1007785_REVERSED	|generic|sp_A2APX8-2_SCN1A_MOUSE__chr15_1_100970239_100970271_ENSMUST00000202971__II_1007785_REVERSED	|generic|sp_A2APX8-3_SCN1A_MOUSE__chr15_1_100970239_100970271_ENSMUST00000202971__II_1007785_REVERSED|
"""index: 24912, intensity: 4591.0, mobility: 0.968"""	-0.684553	0.385146	1	PAPVGGAP	generic|IP_2463745_TX=10090_REVERSED|
"""index: 10879, intensity: 2606.0, mobility: 0.804"""	-0.684776	0.385384	1	GRFNGKPK	generic|IP_922237_TX=10090_REVERSED|
"""index: 11986, intensity: 3205.0, mobility: 1.011"""	-0.684777	0.385531	1	QNPMLAPRASSPRTFGESTRPRPVAPPQSYPVSIGPRPPGLH	generic|sp_Q8BRH4_KMT2C_MOUSE__chr5_-1_25387920_25387997_ENSMUST00000172626_REVERSED	|generic|tr_F8WI37_F8WI37_MOUSE__chr5_-1_25387920_25387997_ENSMUST00000172626_REVERSED|
"""index: 7055, intensity: 4495.0, mobility: 1.142"""	-0.684912	0.385548	1	VTTITHEPHAAWHETWRKWRASSRKKLSLCSPRM	generic|IP_1068739_TX=10090_REVERSED|
"""index: 11716, intensity: 3279.0, mobility: 0.985"""	-0.685023	0.385548	1	IGAVNVGHWVPVNSDGHEGLVWGHCRLPHVGLRGGMLYH	generic|IP_1121800_TX=10090_REVERSED|
"""index: 25655, intensity: 4313.0, mobility: 1.024"""	-0.685284	0.385786	1	RKNQIWSYIVS	generic|sp_Q8VCB1_NDC1_MOUSE__chr4_1_107414030_107414089_ENSMUST00000030357__II_958857_REVERSED	|generic|chr4_1_107390557_107390703_ENSMUST00000030357_REVERSED|
"""index: 11406, intensity: 3412.0, mobility: 0.989"""	-0.685286	0.386023	1	PMHCFFFFTNLSLSRCALGELKWLFCVL	generic|IP_968636_TX=10090_REVERSED|
"""index: 24800, intensity: 3993.0, mobility: 1.263"""	-0.68545	0.38604	1	VTFATQPVLRPMLPVLRR	generic|tr_A0A0U1RNN7_A0A0U1RNN7_MOUSE__chr7_-1_98647801_98647902_ENSMUST00000206565__II_884600_REVERSED	|generic|tr_A0A0U1RPK1_A0A0U1RPK1_MOUSE__chr7_-1_98647801_98647902_ENSMUST00000206565__II_884600_REVERSED	|generic|sp_Q8BMB0_EMSY_MOUSE__chr7_-1_98647801_98647902_ENSMUST00000206565__II_884612_REVERSED	|generic|sp_Q8BMB0-2_EMSY_MOUSE__chr7_-1_98647801_98647902_ENSMUST00000206565__II_884600_REVERSED	|generic|sp_Q8BMB0-3_EMSY_MOUSE__chr7_-1_98647801_98647902_ENSMUST00000206565__II_884612_REVERSED	|generic|tr_A0A0U1RPW3_A0A0U1RPW3_MOUSE__chr7_-1_98647801_98647902_ENSMUST00000206565__II_884600_REVERSED	|generic|tr_A0A0U1RPN4_A0A0U1RPN4_MOUSE_REVERSED|
"""index: 9984, intensity: 3167.0, mobility: 1.055"""	-0.685564	0.38604	1	SEALAKTSDESVFVH	generic|sp_Q9WVI9_JIP1_MOUSE_REVERSED	|generic|sp_Q9WVI9-2_JIP1_MOUSE_REVERSED	|generic|sp_Q9WVI9-3_JIP1_MOUSE_REVERSED	|generic|sp_Q9WVI9-4_JIP1_MOUSE_REVERSED	|generic|sp_Q9WVI9-5_JIP1_MOUSE_REVERSED	|generic|tr_Q3UI81_Q3UI81_MOUSE_REVERSED	|generic|tr_Q6GQW8_Q6GQW8_MOUSE_REVERSED|
"""index: 7396, intensity: 5119.0, mobility: 0.954"""	-0.686072	0.386094	1	LISEVLGLLSVACGCVNALYFML	generic|sp_Q99MR3_S12A9_MOUSE__chr5_-1_137332448_137332597_ENSMUST00000149847_REVERSED|
"""index: 5730, intensity: 3381.0, mobility: 0.841"""	-0.686114	0.386331	1	LCFAVKMKEVNVEAELIE	generic|IP_3467627_TX=10090_REVERSED|
"""index: 12229, intensity: 4032.0, mobility: 0.917"""	-0.68615	0.386569	1	DMYWWIVVFVCVSCLQQIVVSSEFVVAWYQ	generic|tr_Q3TDK1_Q3TDK1_MOUSE_REVERSED	|generic|sp_Q9CXR4_PIGC_MOUSE_REVERSED	|generic|tr_E0CXG9_E0CXG9_MOUSE_REVERSED	|generic|tr_Q3U1G9_Q3U1G9_MOUSE_REVERSED|
"""index: 3045, intensity: 2679.0, mobility: 0.891"""	-0.686181	0.386714	1	CDGWPPPLFSL	generic|sp_Q6X1Y6_ASIC3_MOUSE__II_945573_REVERSED	|generic|sp_Q6X1Y6-2_ASIC3_MOUSE__II_945564_REVERSED|
"""index: 15753, intensity: 2688.0, mobility: 1.130"""	-0.686197	0.386951	1	EEVRSTLSALRAERAE	generic|tr_A0A571BGD8_A0A571BGD8_MOUSE__chr10_1_108277261_108277293_ENSMUST00000070663__II_1034638_REVERSED	|generic|II_1034649_TX=10090_REVERSED	|generic|tr_A6H644_A6H644_MOUSE__chr1_-1_134902374_134902490_ENSMUST00000132025_REVERSED	|generic|sp_Q8BG95_MYPT2_MOUSE__chr10_1_108277261_108277293_ENSMUST00000070663_REVERSED|
"""index: 10735, intensity: 5337.0, mobility: 1.039"""	-0.686223	0.387097	1	ERPITRPRGRKKPRKRESISDSDSGSYRRSR	generic|tr_Q9D5K6_Q9D5K6_MOUSE__II_1070814_REVERSED	|generic|sp_P40201_CHD1_MOUSE__II_1070814_REVERSED	|generic|tr_G3V014_G3V014_MOUSE__II_1070814_REVERSED|
"""index: 1877, intensity: 4224.0, mobility: 0.891"""	-0.686326	0.387334	1	LCLHPNRI	generic|tr_A0A087WQC4_A0A087WQC4_MOUSE__chr19_-1_8778509_8778655_ENSMUST00000176747__II_1049948_REVERSED	|generic|sp_Q8R2K4-2_TAF6L_MOUSE__chr19_-1_8778509_8778655_ENSMUST00000176747__II_1049948_REVERSED	|generic|tr_H3BJR2_H3BJR2_MOUSE__chr19_-1_8778509_8778655_ENSMUST00000176747__II_1049948_REVERSED	|generic|tr_H3BK01_H3BK01_MOUSE__chr19_-1_8778509_8778655_ENSMUST00000176747__II_1049949_REVERSED	|generic|tr_K3W4L1_K3W4L1_MOUSE__chr19_-1_8778509_8778655_ENSMUST00000176747_REVERSED	|generic|sp_Q8R2K4_TAF6L_MOUSE__chr19_-1_8778509_8778655_ENSMUST00000176747_REVERSED|
"""index: 13019, intensity: 3860.0, mobility: 0.969"""	-0.686396	0.387571	1	CPLSVFVVESLVSFHSSSLTP	generic|IP_830883_TX=10090_REVERSED|
"""index: 26743, intensity: 2818.0, mobility: 1.094"""	-0.686478	0.387586	1	ERRACRLFRTLLPSFPASLPVCLPAPCSKEKKEEKTPQ	generic|IP_982130_TX=10090_REVERSED|
"""index: 12869, intensity: 2973.0, mobility: 1.157"""	-0.686517	0.387586	1	QEWDVVMGAGRTTPLMDSLGQWATVMEPNKELDAFNKWVRIAGDDT	generic|sp_Q8K4Q0_RPTOR_MOUSE__chr11_1_119780571_119780606_ENSMUST00000147781__II_1122636_REVERSED	|generic|tr_A2ACM0_A2ACM0_MOUSE__chr11_1_119780571_119780606_ENSMUST00000147781__II_1122635_REVERSED	|generic|tr_A4FUW1_A4FUW1_MOUSE__chr11_1_119780571_119780606_ENSMUST00000147781__II_1122635_REVERSED	|generic|tr_Q6ZPU3_Q6ZPU3_MOUSE__chr11_1_119897420_119897482_ENSMUST00000147781__II_1122636_REVERSED	|generic|sp_Q8K4Q0-4_RPTOR_MOUSE__chr11_1_119887048_119887155_ENSMUST00000147781_REVERSED|
"""index: 14929, intensity: 83297.0, mobility: 0.898"""	-0.687084	0.387823	1	SRVMKLCLL	generic|tr_J3QMB8_J3QMB8_MOUSE_REVERSED|
"""index: 18144, intensity: 3238.0, mobility: 1.081"""	-0.687228	0.387876	1	QMPQMPQMPLMPQMPLMPQMPQMPQMPQ	generic|tr_O35745_O35745_MOUSE_REVERSED	|generic|tr_Q3UQW2_Q3UQW2_MOUSE_REVERSED	|generic|tr_B7ZP38_B7ZP38_MOUSE_REVERSED	|generic|tr_Q9JLQ4_Q9JLQ4_MOUSE_REVERSED	|generic|tr_Q3UQR2_Q3UQR2_MOUSE_REVERSED|
"""index: 17884, intensity: 5648.0, mobility: 0.888"""	-0.68762	0.388113	1	QRRVSPIF	generic|II_898804_TX=10090_REVERSED	|generic|tr_A2NTK0_A2NTK0_MOUSE_REVERSED	|generic|tr_A0A0B4J1F3_A0A0B4J1F3_MOUSE_REVERSED	|generic|tr_A0A0U1RP96_A0A0U1RP96_MOUSE_REVERSED|
"""index: 10531, intensity: 4373.0, mobility: 1.122"""	-0.687701	0.38835	1	AEFLCVFLFVKTIHELKFISDVNEMH	generic|IP_886025_TX=10090_REVERSED|
"""index: 10764, intensity: 4548.0, mobility: 1.092"""	-0.687711	0.388363	1	VVCPNMPNPYKRMAAKIVTDWPHGFVH	generic|sp_Q8VE85_PLD3A_MOUSE__chr18_1_67476810_67476869_ENSMUST00000237312_REVERSED|
"""index: 2006, intensity: 3269.0, mobility: 0.825"""	-0.687922	0.388363	1	DQAADSSDRPPPKVRLS	generic|sp_Q8CH09_SUGP2_MOUSE__chr8_1_70260494_70260589_ENSMUST00000131489__II_866734_REVERSED	|generic|II_866753_TX=10090_REVERSED	|generic|tr_Q80U25_Q80U25_MOUSE__chr8_1_70251924_70252136_ENSMUST00000131489_REVERSED|
"""index: 3008, intensity: 4150.0, mobility: 1.094"""	-0.688355	0.3886	1	YFLQGLLSLNKELIFIIIIIIIIIIIII	generic|IP_3453101_TX=10090_REVERSED|
"""index: 25867, intensity: 2745.0, mobility: 1.252"""	-0.688461	0.388744	1	GPFLLWHGLLLLLG	generic|IP_860034_TX=10090_REVERSED	|generic|IP_860031_TX=10090_REVERSED	|generic|IP_860039_TX=10090_REVERSED|
"""index: 4207, intensity: 6410.0, mobility: 0.841"""	-0.688632	0.388889	1	NELELLRRRVDMQEHFASILQE	generic|tr_A9XMT8_A9XMT8_MOUSE__II_1124384_REVERSED	|generic|II_1124382_TX=10090_REVERSED	|generic|II_1124379_TX=10090_REVERSED	|generic|tr_A2AC95_A2AC95_MOUSE_REVERSED|
"""index: 14215, intensity: 5746.0, mobility: 1.026"""	-0.688682	0.389086	1	VQQAGFDCPFQHPSLAGQLRP	generic|tr_F8WHZ0_F8WHZ0_MOUSE_REVERSED	|generic|sp_Q5H8B9_FREM3_MOUSE_REVERSED|
"""index: 5102, intensity: 3809.0, mobility: 0.992"""	-0.688688	0.389086	1	AMQKVAEVAGPLPE	generic|sp_Q8VCE6_NT5M_MOUSE__II_1135643_REVERSED|
"""index: 15242, intensity: 3931.0, mobility: 0.832"""	-0.688992	0.389138	1	MSSSLTEMFL	generic|IP_867049_TX=10090_REVERSED|
"""index: 23613, intensity: 8520.0, mobility: 1.012"""	-0.68918	0.389374	1	TAISPDLFLLCSFSLLVAHMPYLQG	generic|IP_1051412_TX=10090_REVERSED|
"""index: 8489, intensity: 3036.0, mobility: 1.113"""	-0.689315	0.38961	1	FDYILIQYFLEESLKTTNLLYLKTQHQALAWQPNVCGVFS	generic|tr_Q8VDI4_Q8VDI4_MOUSE_REVERSED	|generic|tr_Q8CAP8_Q8CAP8_MOUSE_REVERSED	|generic|tr_Q9CTA7_Q9CTA7_MOUSE_REVERSED	|generic|sp_Q9JK91_MLH1_MOUSE_REVERSED|
"""index: 24142, intensity: 7442.0, mobility: 1.018"""	-0.689387	0.389847	1	TRTQTALSGVMPL	generic|chr16_-1_44265788_44267920_ENSMUST00000136381__IP_1075356_TX=10090_REVERSED	|generic|chr16_-1_44267708_44267893_ENSMUST00000136381_REVERSED|
"""index: 14587, intensity: 5685.0, mobility: 0.900"""	-0.68953	0.389899	1	GPRRKVFN	generic|sp_Q99MY8_ASH1L_MOUSE__chr3_1_89053128_89053175_ENSMUST00000189824_REVERSED|
"""index: 4740, intensity: 4101.0, mobility: 0.899"""	-0.689956	0.390135	1	SHMTPSASMLIKMLSFYPIQARTDSAAR	generic|sp_Q33DR2_DPS1_MOUSE__II_1013877_REVERSED	|generic|II_1013881_TX=10090_REVERSED	|generic|tr_Q9CZQ1_Q9CZQ1_MOUSE_REVERSED|
"""index: 18592, intensity: 2860.0, mobility: 1.110"""	-0.690154	0.390278	1	MKPNEQAMKRRQGRSWVMFANMPRKVR	generic|sp_P53783_SOX1_MOUSE_REVERSED	|generic|sp_P48432_SOX2_MOUSE_REVERSED	|generic|tr_Q60I23_Q60I23_MOUSE_REVERSED|
"""index: 22901, intensity: 22847.0, mobility: 1.300"""	-0.690197	0.390422	1	TVMMKKTKVTTFVPIKVM	generic|chr11_-1_84836421_84836739_ENSMUST00000108081__IP_1129223_TX=10090_REVERSED|
"""index: 8603, intensity: 3366.0, mobility: 1.168"""	-0.690297	0.390566	1	RQMLEQKRGQKLEL	generic|IP_3471224_TX=10090_REVERSED|
"""index: 13393, intensity: 8184.0, mobility: 1.083"""	-0.690493	0.39071	1	SVGWHRASAHSWECSYILAPFIPENREQATEVLMRLPG	generic|sp_Q61144-2_PSN2_MOUSE_REVERSED|
"""index: 6770, intensity: 7074.0, mobility: 0.952"""	-0.690627	0.390946	1	FKYGNVLLHYIYHASFCYSR	generic|tr_Q8CCV2_Q8CCV2_MOUSE_REVERSED	|generic|tr_Q3TDX3_Q3TDX3_MOUSE_REVERSED	|generic|tr_Q3TC04_Q3TC04_MOUSE_REVERSED	|generic|tr_Q8BFW6_Q8BFW6_MOUSE_REVERSED|
"""index: 16447, intensity: 2856.0, mobility: 1.143"""	-0.690636	0.391181	1	WCESFNPLQHELSYELFEFMVSIIMCMWW	generic|sp_Q9Z1X2_PTSS2_MOUSE__chr7_1_141155485_141155520_ENSMUST00000209928__II_3457866_REVERSED	|generic|tr_G3UWN0_G3UWN0_MOUSE__chr7_1_141135328_141135414_ENSMUST00000172479_REVERSED	|generic|sp_Q9Z1X2-2_PTSS2_MOUSE__chr7_1_141135328_141135414_ENSMUST00000172479_REVERSED|
"""index: 11574, intensity: 4025.0, mobility: 0.983"""	-0.690665	0.391243	1	FCESMRFHYAICLVMQKIGSYMMTM	generic|IP_956521_TX=10090_REVERSED|
"""index: 10438, intensity: 6568.0, mobility: 1.038"""	-0.690708	0.391243	1	SGMFFFVWHPARSSPFPVYKCRQMQKSYESMNDPRISRL	generic|II_955638_TX=10090_REVERSED|
"""index: 4935, intensity: 3659.0, mobility: 0.817"""	-0.690995	0.391243	1	WLAQHGSNLTCLR	generic|IP_919411_TX=10090_REVERSED|
"""index: 20798, intensity: 10624.0, mobility: 0.858"""	-0.691393	0.391478	1	QLVLRRVMVRY	generic|IP_926467_TX=10090_REVERSED|
"""index: 17504, intensity: 5574.0, mobility: 1.111"""	-0.691445	0.391714	1	YVSVAGIDKGNEYVW	generic|IP_990052_TX=10090_REVERSED|
"""index: 2510, intensity: 2745.0, mobility: 1.206"""	-0.691473	0.391949	1	QTPSEKRDLYVKNGIQI	generic|IP_835707_TX=10090_REVERSED|
"""index: 10457, intensity: 18725.0, mobility: 1.158"""	-0.69164	0.392185	1	LTDEVTDMSLPLWATYIFDLLRQLGAASPV	generic|tr_A2AI76_A2AI76_MOUSE_REVERSED|
"""index: 5865, intensity: 3420.0, mobility: 0.815"""	-0.691771	0.392328	1	YSSLRASGFSESIFMP	generic|sp_Q60841_RELN_MOUSE__chr5_-1_22227521_22227616_ENSMUST00000162427__II_945866_REVERSED	|generic|sp_Q60841-2_RELN_MOUSE__chr5_-1_22227521_22227616_ENSMUST00000162427__II_945866_REVERSED	|generic|sp_Q60841-3_RELN_MOUSE__chr5_-1_22227521_22227616_ENSMUST00000162427__II_945866_REVERSED|
"""index: 9817, intensity: 3852.0, mobility: 0.991"""	-0.692025	0.392521	1	TQMQAAFRWTRPYGKVGDQPGS	generic|IP_1123942_TX=10090_REVERSED|
"""index: 17383, intensity: 2776.0, mobility: 1.130"""	-0.69203	0.392521	1	WLAVCSLVSLCSVLVLTVPGLAQRFH	generic|IP_889250_TX=10090_REVERSED|
"""index: 3291, intensity: 2561.0, mobility: 0.836"""	-0.692332	0.392589	1	LPTEPVVPW	generic|IP_1129630_TX=10090_REVERSED|
"""index: 8038, intensity: 3124.0, mobility: 1.145"""	-0.692446	0.392589	1	PMIGQSVLEERTRRQQLKLQLVERLSHYPTLCMASCSDKEP	generic|tr_A0A668KL76_A0A668KL76_MOUSE_REVERSED|
"""index: 16935, intensity: 3753.0, mobility: 1.279"""	-0.692776	0.392589	1	TPITMKQYLPAPAVVERPPET	generic|tr_B1AWG4_B1AWG4_MOUSE_REVERSED|
"""index: 8176, intensity: 9178.0, mobility: 0.984"""	-0.692961	0.392589	1	SGNTPLESVSMGPTCMRRGESGGSEMM	generic|IP_959070_TX=10090_REVERSED|
"""index: 7316, intensity: 3176.0, mobility: 1.125"""	-0.693176	0.392589	1	LAGPPSLGGLMPPFFFA	generic|tr_Q5BLJ8_Q5BLJ8_MOUSE_REVERSED	|generic|sp_P11416_RARA_MOUSE_REVERSED	|generic|tr_Q4FK21_Q4FK21_MOUSE_REVERSED|
"""index: 14397, intensity: 3590.0, mobility: 0.827"""	-0.693472	0.392639	1	YNPIINEI	generic|tr_G3XA45_G3XA45_MOUSE__II_3498407_REVERSED	|generic|tr_A0A3B2W7N2_A0A3B2W7N2_MOUSE_REVERSED	|generic|tr_A0A3B2W7D5_A0A3B2W7D5_MOUSE_REVERSED	|generic|tr_A0A3B2WCU6_A0A3B2WCU6_MOUSE_REVERSED|
"""index: 7477, intensity: 8327.0, mobility: 1.118"""	-0.693581	0.39269	1	LFKFRGNLVLNWYAIAMELDLGKPGPNKAFNFTFQYFDKF	generic|tr_Q3TMV8_Q3TMV8_MOUSE_REVERSED|
"""index: 25443, intensity: 7479.0, mobility: 1.098"""	-0.693948	0.39274	1	YVPTKGPLIVIILQLGSYTNKLHRFMP	generic|tr_Q8BJP2_Q8BJP2_MOUSE__chr4_-1_126459776_126459865_ENSMUST00000127800__II_956239_REVERSED	|generic|tr_A0A6I8MX18_A0A6I8MX18_MOUSE__chr4_-1_126459776_126459865_ENSMUST00000127800__II_956239_REVERSED	|generic|tr_Q8CGU0_Q8CGU0_MOUSE__chr4_-1_126459776_126459865_ENSMUST00000127800__II_956239_REVERSED	|generic|sp_Q8CJG1_AGO1_MOUSE__chr4_-1_126459776_126459865_ENSMUST00000127800__II_956239_REVERSED	|generic|tr_A2VDG1_A2VDG1_MOUSE__chr4_-1_126459776_126459865_ENSMUST00000127800__II_956239_REVERSED	|generic|tr_H3BJ70_H3BJ70_MOUSE__chr4_-1_126439838_126439969_ENSMUST00000127800__II_956243_REVERSED	|generic|sp_Q8CJF9_AGO3_MOUSE__chr4_-1_126346627_126346761_ENSMUST00000127831_REVERSED|
"""index: 14771, intensity: 6261.0, mobility: 0.946"""	-0.6941	0.39279	1	DFLLVNEPKIDRHVLQRSHM	generic|tr_A0A0B6VRD5_A0A0B6VRD5_MOUSE_REVERSED	|generic|sp_Q8QZX0_SBK1_MOUSE_REVERSED	|generic|tr_A0A5F8MPV4_A0A5F8MPV4_MOUSE_REVERSED|
"""index: 19207, intensity: 5202.0, mobility: 0.969"""	-0.6943	0.393024	1	TTTHGRMKVRP	generic|IP_938841_TX=10090_REVERSED|
"""index: 2832, intensity: 3270.0, mobility: 0.926"""	-0.694325	0.393032	1	VGRPAPSYAFDE	generic|sp_O88413_TULP3_MOUSE__II_905485_REVERSED|
"""index: 5606, intensity: 3330.0, mobility: 0.814"""	-0.694341	0.393032	1	NPSLVVGDSGVYQGGCPATCVPRP	generic|tr_Q571B7_Q571B7_MOUSE__chr4_1_128419501_128419602_ENSMUST00000144298__II_956010_REVERSED	|generic|tr_V9GX34_V9GX34_MOUSE__chr4_1_128321248_128321355_ENSMUST00000129619__II_956010_REVERSED|
"""index: 13297, intensity: 2933.0, mobility: 0.916"""	-0.694831	0.393174	1	PCYVFVVCVSLCVSLVCFIF	generic|II_868188_TX=10090_REVERSED|
"""index: 24066, intensity: 7054.0, mobility: 1.102"""	-0.694897	0.393408	1	IWCRLWLRKTR	generic|chr16_-1_9992134_9992304_ENSMUST00000199708__IP_1080657_TX=10090_REVERSED|
"""index: 20049, intensity: 2619.0, mobility: 1.038"""	-0.694958	0.39355	1	FSFTQSFSLDIQGYESAEVTMM	generic|IP_1025730_TX=10090_REVERSED|
"""index: 13025, intensity: 8584.0, mobility: 1.001"""	-0.695014	0.393784	1	RFERGGNLDWFSPL	generic|IP_970426_TX=10090_REVERSED|
"""index: 6285, intensity: 32083.0, mobility: 0.978"""	-0.695053	0.393833	1	VLAPPEKSVLSWL	generic|sp_Q32LZ8_PLPL5_MOUSE_REVERSED	|generic|sp_Q32LZ8-2_PLPL5_MOUSE_REVERSED|
"""index: 5300, intensity: 5478.0, mobility: 0.888"""	-0.695114	0.394067	1	VSICTIVEAAIVGVWVRS	generic|IP_989053_TX=10090_REVERSED|
[truncated: 1,625,569 more chars]
