# Supplementary material for: Ion Mobility Coupled to a Time-of-Flight Mass Analyzer Combined With Fragment Intensity Predictions Improves Identification of Classical Bioactive Peptides and Small Open Reading Frame-Encoded Peptides
Source: Front Cell Dev Biol. 2021 Sep 17;9:720570. doi: 10.3389/fcell.2021.720570 (PMC8484717; doi:10.3389/fcell.2021.720570)
Supplement: Supplementary file 16 [file Data_Sheet_4.ZIP › sORFs_P5_cortex_c_1_1_1143.msgf_searchenginefeatures.pout_dec]

PSMId	score	q-value	posterior_error_prob	peptide	proteinIds
"""index: 5319, intensity: 5577.0, mobility: 0.989"""	0.103192	0.00118064	0.0553706	PAAAAGPQ	generic|sp_Q9JHX2_SP5_MOUSE_REVERSED|
"""index: 796, intensity: 3115.0, mobility: 0.757"""	0.101222	0.00168729	0.0561309	TSSIHAAEPDRTN	generic|tr_Q8BJB5_Q8BJB5_MOUSE_REVERSED	|generic|sp_P15306_TRBM_MOUSE_REVERSED|
"""index: 16934, intensity: 5341.0, mobility: 0.975"""	0.0784582	0.00221607	0.0656716	FHVMLSVIGLPILTYKPAMQY	generic|tr_K7N747_K7N747_MOUSE_REVERSED|
"""index: 19280, intensity: 17701.0, mobility: 1.000"""	0.0685552	0.00274876	0.0702869	MHTTLSVARHK	generic|IP_988943_TX=10090_REVERSED|
"""index: 8087, intensity: 36813.0, mobility: 0.912"""	0.0658912	0.00328228	0.0715798	LGQSAVVVATPVAVAAAAAAAAALDLMWWIRM	generic|chr15_-1_37448276_37459353_ENSMUST00000120746__IP_1085964_TX=10090_REVERSED|
"""index: 19858, intensity: 2883.0, mobility: 0.856"""	0.0641581	0.00376344	0.072433	NRKKLLHEDR	generic|tr_Q9CT07_Q9CT07_MOUSE_REVERSED	|generic|sp_O35344_IMA4_MOUSE_REVERSED|
"""index: 4596, intensity: 15053.0, mobility: 0.851"""	0.055556	0.00427579	0.0768111	PAPGSPMLLW	generic|chr16_1_39022402_39022500_ENSMUST00000114706_REVERSED|
"""index: 1873, intensity: 2651.0, mobility: 0.775"""	0.0516304	0.00480769	0.0788907	GPPPPPPPP	generic|sp_Q99PJ1-12_PCD15_MOUSE__II_1152339_REVERSED	|generic|sp_Q80YR4_ZN598_MOUSE__chr17_1_24680728_24680802_ENSMUST00000234988__II_3461576_REVERSED	|generic|sp_Q80YR4-2_ZN598_MOUSE__chr17_1_24680728_24680802_ENSMUST00000234988__II_3461576_REVERSED	|generic|sp_Q80YR4-3_ZN598_MOUSE__chr17_1_24680728_24680802_ENSMUST00000234988__II_3461576_REVERSED	|generic|tr_Q3TXX8_Q3TXX8_MOUSE__II_915139	|generic|tr_Q3TXX8_Q3TXX8_MOUSE__II_915139_REVERSED	|generic|tr_J3QNM3_J3QNM3_MOUSE__chr1_-1_181930674_181930754_ENSMUST00000195840__II_1028819	|generic|tr_Q3UQ99_Q3UQ99_MOUSE__II_915139	|generic|tr_Q3UQ99_Q3UQ99_MOUSE__II_915139_REVERSED	|generic|tr_E9QLZ9_E9QLZ9_MOUSE__chr1_-1_181930674_181930754_ENSMUST00000195840__II_1028819	|generic|tr_Q3UGK7_Q3UGK7_MOUSE__II_915139	|generic|tr_Q3UGK7_Q3UGK7_MOUSE__II_915139_REVERSED	|generic|sp_Q6P9Q4_FHOD1_MOUSE__II_859342	|generic|tr_A0A2I3BRQ7_A0A2I3BRQ7_MOUSE__chr15_-1_96414788_96414877_ENSMUST00000227069__II_3483093	|generic|tr_Q7TPN5_Q7TPN5_MOUSE__II_915139	|generic|tr_Q7TPN5_Q7TPN5_MOUSE__II_915139_REVERSED	|generic|tr_E9QKQ9_E9QKQ9_MOUSE__chr1_-1_181930674_181930754_ENSMUST00000195840__II_1028819	|generic|tr_Q3T9Z7_Q3T9Z7_MOUSE__II_954851_REVERSED	|generic|sp_Q6NXI6-2_RPRD2_MOUSE__chr3_-1_95790096_95790212_ENSMUST00000198741__II_977696_REVERSED	|generic|tr_A0A0A6YXB5_A0A0A6YXB5_MOUSE__II_1152336_REVERSED	|generic|tr_D3Z139_D3Z139_MOUSE__II_859065_REVERSED	|generic|tr_E9PVP4_E9PVP4_MOUSE__chr12_1_108683230_108683265_ENSMUST00000222048__II_3504210	|generic|sp_Q8BH43_WASF2_MOUSE__II_954851_REVERSED	|generic|tr_A0A0A6YWL3_A0A0A6YWL3_MOUSE__II_1152276_REVERSED	|generic|sp_Q3UR85_MYRF_MOUSE__chr19_-1_10223113_10223235_ENSMUST00000190922__II_1049632	|generic|sp_Q3UR85-2_MYRF_MOUSE__chr19_-1_10223113_10223235_ENSMUST00000190922__II_1049632	|generic|sp_Q3UR85-3_MYRF_MOUSE__chr19_-1_10223113_10223235_ENSMUST00000190922__II_1049643	|generic|tr_A0A0A6YW06_A0A0A6YW06_MOUSE__chr1_-1_181930674_181930754_ENSMUST00000195840__II_1028819	|generic|sp_Q14AX6_CDK12_MOUSE__chr13_-1_17739087_17739164_ENSMUST00000222359__II_1127685	|generic|sp_Q14AX6-3_CDK12_MOUSE__chr13_-1_17739087_17739164_ENSMUST00000222359__II_1127685	|generic|sp_Q8K0G8_ESRP2_MOUSE__II_859065_REVERSED	|generic|tr_E9Q159_E9Q159_MOUSE__II_1152336_REVERSED	|generic|tr_A0A0G2JFW6_A0A0G2JFW6_MOUSE__chr3_-1_95790096_95790212_ENSMUST00000198741__II_977696_REVERSED	|generic|tr_A0A1Y7VJA2_A0A1Y7VJA2_MOUSE__chr12_1_108683230_108683265_ENSMUST00000222048__II_3504211	|generic|tr_A0A140T8S2_A0A140T8S2_MOUSE__II_1152336_REVERSED	|generic|tr_Q3TH23_Q3TH23_MOUSE__II_859065_REVERSED	|generic|tr_F8WJB9_F8WJB9_MOUSE__chr12_1_108683230_108683265_ENSMUST00000222048__II_3504210	|generic|sp_Q99PJ1_PCD15_MOUSE__II_1152353_REVERSED	|generic|sp_Q99PJ1-2_PCD15_MOUSE__II_1152353_REVERSED	|generic|sp_Q99PJ1-4_PCD15_MOUSE__II_1152336_REVERSED	|generic|sp_Q99PJ1-5_PCD15_MOUSE__II_1152353_REVERSED	|generic|sp_Q99PJ1-6_PCD15_MOUSE__II_1152336_REVERSED	|generic|sp_Q99PJ1-7_PCD15_MOUSE__II_1152336_REVERSED	|generic|sp_P70429_EVL_MOUSE__chr12_1_108683230_108683265_ENSMUST00000222048__II_3504210	|generic|sp_P70429-2_EVL_MOUSE__chr12_1_108683230_108683265_ENSMUST00000222048__II_3504210	|generic|sp_Q99PJ1-8_PCD15_MOUSE__II_1152353_REVERSED	|generic|sp_Q99PJ1-9_PCD15_MOUSE__II_1152336_REVERSED	|generic|tr_A0A0A6YXC8_A0A0A6YXC8_MOUSE__chr1_-1_181930674_181930754_ENSMUST00000195840__II_1028819	|generic|sp_Q99PJ1-10_PCD15_MOUSE__II_1152336_REVERSED	|generic|sp_Q03173_ENAH_MOUSE__chr1_-1_181930674_181930754_ENSMUST00000195840__II_1028819	|generic|sp_Q03173-3_ENAH_MOUSE__chr1_-1_181930674_181930754_ENSMUST00000195840__II_1028819	|generic|sp_Q03173-4_ENAH_MOUSE__chr1_-1_181930674_181930754_ENSMUST00000195840__II_1028819	|generic|sp_Q03173-5_ENAH_MOUSE__chr1_-1_181930674_181930754_ENSMUST00000195840__II_1028819	|generic|sp_Q99PJ1-11_PCD15_MOUSE__II_1152336_REVERSED	|generic|sp_Q99PJ1-18_PCD15_MOUSE__II_1152336_REVERSED	|generic|sp_Q99PJ1-19_PCD15_MOUSE__II_1152336_REVERSED	|generic|sp_Q99PJ1-24_PCD15_MOUSE__II_1152336_REVERSED	|generic|sp_Q99PJ1-25_PCD15_MOUSE__II_1152347_REVERSED	|generic|sp_Q99PJ1-26_PCD15_MOUSE__II_1152336_REVERSED	|generic|tr_Q6PB99_Q6PB99_MOUSE__chr12_1_108683230_108683265_ENSMUST00000222048__II_3504210	|generic|tr_A0A0A6YY17_A0A0A6YY17_MOUSE__II_1152347_REVERSED	|generic|sp_Q03173-2_ENAH_MOUSE__II_1028819	|generic|sp_Q8CBH7_MARHB_MOUSE__II_1091368_REVERSED	|generic|IP_827256_TX=10090_REVERSED	|generic|IP_1102392_TX=10090_REVERSED	|generic|II_1050538_TX=10090_REVERSED	|generic|IP_1102405_TX=10090_REVERSED	|generic|IP_858763_TX=10090_REVERSED	|generic|IP_1119905_TX=10090_REVERSED	|generic|IP_864533_TX=10090_REVERSED	|generic|IP_3505138_TX=10090_REVERSED	|generic|II_1125665_TX=10090_REVERSED	|generic|tr_A0A2I3BQU5_A0A2I3BQU5_MOUSE__chr15_-1_96423513_96423584_ENSMUST00000227069	|generic|tr_Q3UBH2_Q3UBH2_MOUSE__chr19_-1_5279466_5279567_ENSMUST00000237781_REVERSED	|generic|sp_Q8VHQ2_SOCS7_MOUSE_REVERSED	|generic|tr_D3Z0K7_D3Z0K7_MOUSE_REVERSED	|generic|tr_Q3U3E7_Q3U3E7_MOUSE_REVERSED	|generic|tr_Q8CHG2_Q8CHG2_MOUSE__chr11_-1_99385419_99385448_ENSMUST00000103131_REVERSED	|generic|tr_A0A1B0GRU3_A0A1B0GRU3_MOUSE	|generic|tr_A0A1B0GRU3_A0A1B0GRU3_MOUSE_REVERSED	|generic|sp_Q05860_FMN1_MOUSE	|generic|sp_Q05860_FMN1_MOUSE	|generic|sp_Q05860_FMN1_MOUSE_REVERSED	|generic|sp_Q05860-2_FMN1_MOUSE	|generic|sp_Q05860-2_FMN1_MOUSE	|generic|sp_Q05860-2_FMN1_MOUSE_REVERSED	|generic|sp_Q05860-3_FMN1_MOUSE	|generic|sp_Q05860-3_FMN1_MOUSE	|generic|sp_Q05860-3_FMN1_MOUSE_REVERSED	|generic|chr19_-1_5293035_5293319_ENSMUST00000236014_REVERSED	|generic|sp_Q05860-5_FMN1_MOUSE	|generic|sp_Q05860-5_FMN1_MOUSE	|generic|sp_Q05860-5_FMN1_MOUSE_REVERSED	|generic|sp_Q05860-6_FMN1_MOUSE	|generic|sp_Q05860-6_FMN1_MOUSE	|generic|sp_Q05860-6_FMN1_MOUSE_REVERSED	|generic|tr_Q8BP69_Q8BP69_MOUSE__chr11_-1_99385419_99385448_ENSMUST00000103131_REVERSED	|generic|tr_Q8BKZ3_Q8BKZ3_MOUSE_REVERSED	|generic|tr_A0A0A6YVZ6_A0A0A6YVZ6_MOUSE	|generic|tr_Q6PHN2_Q6PHN2_MOUSE	|generic|sp_Q9QZ04_MAGL2_MOUSE_REVERSED	|generic|tr_A0A1W2P6X3_A0A1W2P6X3_MOUSE__chr11_1_103194683_103194832_ENSMUST00000021322_REVERSED	|generic|tr_Q3V386_Q3V386_MOUSE	|generic|tr_A0A286YCS6_A0A286YCS6_MOUSE_REVERSED	|generic|sp_Q9JL26_FMNL1_MOUSE__chr11_1_103194683_103194832_ENSMUST00000021322_REVERSED	|generic|tr_C9K0Z8_C9K0Z8_MOUSE__chr7_1_30415650_30415679_ENSMUST00000207982	|generic|sp_Q9JL26-2_FMNL1_MOUSE__chr11_1_103194683_103194832_ENSMUST00000021322_REVERSED	|generic|tr_E9QKR1_E9QKR1_MOUSE__chr1_-1_181930674_181930754_ENSMUST00000195840	|generic|tr_Q810T0_Q810T0_MOUSE__chr15_-1_96414788_96414877_ENSMUST00000227069	|generic|tr_Q9CS24_Q9CS24_MOUSE_REVERSED	|generic|sp_Q8C1S0_MED19_MOUSE__chr2_1_25054605_25054634_ENSMUST00000100334_REVERSED	|generic|tr_A0A494B9S9_A0A494B9S9_MOUSE_REVERSED	|generic|sp_Q6NXI6_RPRD2_MOUSE__chr3_-1_95790096_95790212_ENSMUST00000198741_REVERSED	|generic|tr_D3YXE6_D3YXE6_MOUSE_REVERSED	|generic|tr_Q9CSS1_Q9CSS1_MOUSE__chr15_-1_96414788_96414877_ENSMUST00000227069	|generic|tr_Q6ZPE9_Q6ZPE9_MOUSE__chr15_-1_96423513_96423584_ENSMUST00000227069	|generic|tr_Q3UJB0_Q3UJB0_MOUSE__chr19_-1_5279466_5279567_ENSMUST00000237781_REVERSED	|generic|tr_A0A5F8MPL0_A0A5F8MPL0_MOUSE	|generic|tr_A0A5F8MPL0_A0A5F8MPL0_MOUSE	|generic|tr_A0A5F8MPL0_A0A5F8MPL0_MOUSE_REVERSED	|generic|sp_Q6PEV3_WIPF2_MOUSE	|generic|sp_Q6PEV3_WIPF2_MOUSE_REVERSED	|generic|tr_E9PZM7_E9PZM7_MOUSE__chr15_-1_96423513_96423584_ENSMUST00000227069	|generic|sp_Q9CYT6_CAP2_MOUSE_REVERSED	|generic|tr_D3YZD0_D3YZD0_MOUSE__chr19_1_6372570_6372629_ENSMUST00000113485_REVERSED	|generic|tr_B7ZW99_B7ZW99_MOUSE	|generic|tr_B7ZW99_B7ZW99_MOUSE	|generic|tr_B7ZW99_B7ZW99_MOUSE_REVERSED	|generic|sp_Q8VHI6_WASF3_MOUSE	|generic|tr_Q9CW04_Q9CW04_MOUSE	|generic|sp_Q61345_FOXD1_MOUSE_REVERSED	|generic|chr10_-1_33624159_33624233_ENSMUST00000019920_REVERSED	|generic|tr_Q80VV6_Q80VV6_MOUSE_REVERSED	|generic|tr_A2AB60_A2AB60_MOUSE__chr11_1_103194683_103194832_ENSMUST00000021322_REVERSED	|generic|tr_D3YTR7_D3YTR7_MOUSE_REVERSED	|generic|sp_Q69Z61_PWP2A_MOUSE_REVERSED	|generic|sp_Q69Z61-2_PWP2A_MOUSE_REVERSED	|generic|tr_E9Q8K8_E9Q8K8_MOUSE	|generic|tr_E9Q8K8_E9Q8K8_MOUSE_REVERSED	|generic|tr_B9EHJ5_B9EHJ5_MOUSE	|generic|tr_B9EHJ5_B9EHJ5_MOUSE	|generic|tr_B9EHJ5_B9EHJ5_MOUSE_REVERSED	|generic|sp_Q6ZPZ3_ZC3H4_MOUSE	|generic|sp_Q6ZPZ3_ZC3H4_MOUSE_REVERSED	|generic|sp_Q6ZPZ3-2_ZC3H4_MOUSE	|generic|sp_Q6ZPZ3-2_ZC3H4_MOUSE_REVERSED	|generic|sp_Q9EQM3_NKX24_MOUSE	|generic|sp_O88703_HCN2_MOUSE__chr7_1_30415650_30415679_ENSMUST00000207982	|generic|sp_Q9DBD5_PELP1_MOUSE	|generic|tr_Q3UAI4_Q3UAI4_MOUSE__chr19_-1_5279466_5279567_ENSMUST00000237781_REVERSED	|generic|tr_Q8BZD7_Q8BZD7_MOUSE_REVERSED	|generic|tr_Q3TY82_Q3TY82_MOUSE__chr11_1_103194683_103194832_ENSMUST00000021322_REVERSED	|generic|sp_Q80Z10_ASTN2_MOUSE	|generic|sp_Q80Z10-2_ASTN2_MOUSE	|generic|tr_Q8CHD5_Q8CHD5_MOUSE__chr19_1_45518810_45518923_ENSMUST00000225662_REVERSED	|generic|sp_P10284_HXB4_MOUSE	|generic|sp_P10284_HXB4_MOUSE_REVERSED	|generic|sp_Q9QX96_SALL2_MOUSE__chr11_-1_99385419_99385448_ENSMUST00000103131_REVERSED	|generic|sp_Q80Z10-3_ASTN2_MOUSE	|generic|tr_A0A2I3BQV4_A0A2I3BQV4_MOUSE__chr11_-1_99385419_99385448_ENSMUST00000103131_REVERSED	|generic|sp_Q64213-3_SF01_MOUSE__chr19_1_6372570_6372629_ENSMUST00000113485_REVERSED	|generic|sp_Q69ZK9_NLGN2_MOUSE	|generic|sp_Q8CBH7-2_MARHB_MOUSE_REVERSED	|generic|tr_E9Q7P6_E9Q7P6_MOUSE	|generic|tr_E9Q7P6_E9Q7P6_MOUSE	|generic|tr_E9Q7P6_E9Q7P6_MOUSE_REVERSED	|generic|tr_A0A024CD92_A0A024CD92_MOUSE	|generic|tr_Q3UQU5_Q3UQU5_MOUSE_REVERSED	|generic|tr_Q80W39_Q80W39_MOUSE__chr19_-1_5279466_5279567_ENSMUST00000237781_REVERSED	|generic|tr_A0A571BEJ5_A0A571BEJ5_MOUSE	|generic|tr_A0A571BEJ5_A0A571BEJ5_MOUSE_REVERSED	|generic|tr_A0A571BEJ5_A0A571BEJ5_MOUSE_REVERSED	|generic|tr_Q3UK67_Q3UK67_MOUSE__chr19_1_6372570_6372629_ENSMUST00000113485_REVERSED	|generic|sp_D7PDD4_G6B_MOUSE_REVERSED|
"""index: 1835, intensity: 3038.0, mobility: 0.965"""	0.051135	0.00526316	0.0791568	DLESKGDKNRR	generic|sp_Q8BMD7_MORC4_MOUSE_REVERSED	|generic|sp_Q8BMD7-2_MORC4_MOUSE_REVERSED	|generic|tr_A2RSL2_A2RSL2_MOUSE_REVERSED|
"""index: 11400, intensity: 4260.0, mobility: 1.143"""	0.0443565	0.00574713	0.0828839	PTVPTMVPMVPMVPTVPMVPMVPMVPTVPMV	generic|IP_869294_TX=10090_REVERSED|
"""index: 10092, intensity: 19974.0, mobility: 1.152"""	0.0410121	0.00616333	0.0847825	SLQLDSPKLNKIYRNVYSMLIPTVYSEM	generic|chr15_1_35371964_35372146_ENSMUST00000227309_REVERSED|
"""index: 665, intensity: 2519.0, mobility: 0.753"""	0.0329328	0.00663265	0.0895373	ASLAKDLA	generic|sp_Q921W0_CHM1A_MOUSE__chr8_-1_123206140_123206211_ENSMUST00000167655__II_860458_REVERSED|
"""index: 3879, intensity: 3362.0, mobility: 0.801"""	0.0299959	0.00714286	0.0913262	SPGPERER	generic|IP_3460058_TX=10090_REVERSED|
"""index: 22818, intensity: 88340.0, mobility: 1.153"""	0.0297816	0.00758342	0.091458	NMFSWKLGTPFGAGGRGRLGSTKMEGLIWDPGKLLIEKTKYWDGRRLAGK	generic|tr_D6RG60_D6RG60_MOUSE__II_1059063_REVERSED	|generic|sp_Q91YT0_NDUV1_MOUSE__chr19_-1_4007579_4007662_ENSMUST00000237129__II_1059063_REVERSED	|generic|tr_D3YUM1_D3YUM1_MOUSE__chr19_-1_4007579_4007662_ENSMUST00000237129_REVERSED|
"""index: 6141, intensity: 4145.0, mobility: 0.969"""	0.0246614	0.008004	0.0946603	EPEPEPEPEPEPEQLPEPEPEPEPE	generic|tr_C4IXT3_C4IXT3_MOUSE__chr11_-1_61157167_61157217_ENSMUST00000173525_REVERSED|
"""index: 15425, intensity: 4588.0, mobility: 0.949"""	0.0162963	0.00830078	0.100115	MGVKLDFLPEAIEREMSEYDLKFAWLQL	generic|sp_Q6P9Q4_FHOD1_MOUSE__II_859342_REVERSED	|generic|II_859340_TX=10090_REVERSED|
"""index: 1883, intensity: 3107.0, mobility: 0.775"""	0.00281008	0.00873786	0.109518	PGPPPPPPP	generic|chr13_1_46669632_46669853_ENSMUST00000099547__IP_1106985_TX=10090_REVERSED	|generic|sp_Q80UV9_TAF1_MOUSE__chrX_1_101562127_101562291_ENSMUST00000143908__II_831688_REVERSED	|generic|sp_Q80UV9-3_TAF1_MOUSE__chrX_1_101562127_101562291_ENSMUST00000143908__II_831688_REVERSED	|generic|tr_Q3TXX8_Q3TXX8_MOUSE__II_915139_REVERSED	|generic|tr_Q3UQ99_Q3UQ99_MOUSE__II_915139_REVERSED	|generic|tr_Q3UGK7_Q3UGK7_MOUSE__II_915139_REVERSED	|generic|tr_Q7TPN5_Q7TPN5_MOUSE__II_915139_REVERSED	|generic|tr_Q3T9Z7_Q3T9Z7_MOUSE__II_954851_REVERSED	|generic|tr_D3Z139_D3Z139_MOUSE__II_859065_REVERSED	|generic|sp_Q8BH43_WASF2_MOUSE__II_954851_REVERSED	|generic|sp_Q3UR85_MYRF_MOUSE__chr19_-1_10223113_10223235_ENSMUST00000190922__II_1049632	|generic|sp_Q3UR85-2_MYRF_MOUSE__chr19_-1_10223113_10223235_ENSMUST00000190922__II_1049632	|generic|sp_Q3UR85-3_MYRF_MOUSE__chr19_-1_10223113_10223235_ENSMUST00000190922__II_1049643	|generic|sp_Q14AX6_CDK12_MOUSE__chr13_-1_17739087_17739164_ENSMUST00000222359__II_1127685	|generic|sp_Q14AX6-3_CDK12_MOUSE__chr13_-1_17739087_17739164_ENSMUST00000222359__II_1127685	|generic|tr_B1Q2W7_B1Q2W7_MOUSE__chrX_1_101562127_101562291_ENSMUST00000143908__II_831688_REVERSED	|generic|sp_Q8K0G8_ESRP2_MOUSE__II_859065_REVERSED	|generic|tr_Q3TH23_Q3TH23_MOUSE__II_859065_REVERSED	|generic|tr_D3YZK4_D3YZK4_MOUSE__chrX_1_101562127_101562291_ENSMUST00000143908__II_831688_REVERSED	|generic|sp_Q8VHQ2_SOCS7_MOUSE_REVERSED	|generic|tr_D3Z0K7_D3Z0K7_MOUSE_REVERSED	|generic|tr_Q3U3E7_Q3U3E7_MOUSE_REVERSED	|generic|tr_A0A1B0GRU3_A0A1B0GRU3_MOUSE_REVERSED	|generic|tr_Q8BKZ3_Q8BKZ3_MOUSE_REVERSED	|generic|tr_S4R1B9_S4R1B9_MOUSE__chrX_1_101562127_101562291_ENSMUST00000143908_REVERSED	|generic|tr_E9Q2D0_E9Q2D0_MOUSE_REVERSED	|generic|tr_A0A286YCS6_A0A286YCS6_MOUSE_REVERSED	|generic|tr_C9K0Z8_C9K0Z8_MOUSE__chr7_1_30415650_30415679_ENSMUST00000207982	|generic|sp_Q3UG20_KMT2E_MOUSE__chr13_-1_43303268_43303297_ENSMUST00000055341_REVERSED	|generic|sp_Q3UG20-2_KMT2E_MOUSE__chr13_-1_43303268_43303297_ENSMUST00000055341_REVERSED	|generic|sp_P0C7L0_WIPF3_MOUSE_REVERSED	|generic|sp_P0C7L0-2_WIPF3_MOUSE_REVERSED	|generic|sp_Q6PEV3_WIPF2_MOUSE_REVERSED	|generic|sp_Q9CYT6_CAP2_MOUSE_REVERSED	|generic|tr_D3Z5R4_D3Z5R4_MOUSE_REVERSED	|generic|tr_Q6P9T5_Q6P9T5_MOUSE	|generic|tr_Q80VV6_Q80VV6_MOUSE_REVERSED	|generic|tr_Q05BD7_Q05BD7_MOUSE	|generic|tr_Q05BD7_Q05BD7_MOUSE_REVERSED	|generic|tr_D3YTR7_D3YTR7_MOUSE_REVERSED	|generic|tr_E9Q8K8_E9Q8K8_MOUSE_REVERSED	|generic|sp_Q6ZPZ3_ZC3H4_MOUSE_REVERSED	|generic|sp_Q6ZPZ3-2_ZC3H4_MOUSE_REVERSED	|generic|sp_O88703_HCN2_MOUSE__chr7_1_30415650_30415679_ENSMUST00000207982	|generic|sp_Q76LL6_FHOD3_MOUSE__chr18_1_24754234_24754329_ENSMUST00000234462	|generic|sp_Q76LL6-2_FHOD3_MOUSE__chr18_1_24754234_24754329_ENSMUST00000234462	|generic|sp_Q76LL6-4_FHOD3_MOUSE__chr18_1_24754234_24754329_ENSMUST00000234462	|generic|sp_Q9DBD5_PELP1_MOUSE	|generic|tr_Q8BZD7_Q8BZD7_MOUSE_REVERSED	|generic|sp_Q80Z10_ASTN2_MOUSE	|generic|sp_Q80Z10-2_ASTN2_MOUSE	|generic|tr_Q8CHD5_Q8CHD5_MOUSE__chr19_1_45518810_45518923_ENSMUST00000225662_REVERSED	|generic|sp_P10284_HXB4_MOUSE	|generic|sp_Q80Z10-3_ASTN2_MOUSE	|generic|tr_A0A571BEJ5_A0A571BEJ5_MOUSE	|generic|tr_A0A571BEJ5_A0A571BEJ5_MOUSE_REVERSED	|generic|sp_D7PDD4_G6B_MOUSE_REVERSED|
"""index: 6521, intensity: 3088.0, mobility: 1.051"""	-0.000677667	0.0092233	0.112078	VSGPPRDEY	generic|tr_S4R225_S4R225_MOUSE__chrX_-1_8125545_8125691_ENSMUST00000133292_REVERSED	|generic|tr_A2AC24_A2AC24_MOUSE__chrX_-1_8132283_8132318_ENSMUST00000130832_REVERSED	|generic|tr_Q8K412_Q8K412_MOUSE__chrX_-1_8125545_8125691_ENSMUST00000133292_REVERSED	|generic|sp_Q91V09_WDR13_MOUSE__chrX_-1_8125545_8125691_ENSMUST00000133292_REVERSED|
"""index: 22901, intensity: 22847.0, mobility: 1.300"""	-0.000801074	0.00968523	0.112169	TVMMKKTKVTTFVPIKVM	generic|chr11_-1_84836421_84836739_ENSMUST00000108081__IP_1129223_TX=10090_REVERSED|
"""index: 13266, intensity: 3979.0, mobility: 1.051"""	-0.00335367	0.0101351	0.114078	GDAKAGLKFDLTSHR	generic|sp_P97355_SPSY_MOUSE__II_829431_REVERSED	|generic|tr_E9PZ58_E9PZ58_MOUSE_REVERSED|
"""index: 1393, intensity: 3403.0, mobility: 0.940"""	-0.00682077	0.0105263	0.116717	IEGTDGRPFSR	generic|tr_Q3U247_Q3U247_MOUSE_REVERSED	|generic|tr_Q3TYF1_Q3TYF1_MOUSE_REVERSED	|generic|sp_Q61127_NAB2_MOUSE_REVERSED	|generic|sp_Q61127-2_NAB2_MOUSE_REVERSED	|generic|tr_Q3TBL2_Q3TBL2_MOUSE_REVERSED|
"""index: 16850, intensity: 4336.0, mobility: 0.842"""	-0.011111	0.0108542	0.12006	FLLIFWSVEQLRDIYMRCTE	generic|chr6_-1_36937270_36937392_ENSMUST00000150300_REVERSED|
"""index: 6919, intensity: 6989.0, mobility: 0.841"""	-0.0182361	0.0112676	0.125801	PLPHGHRAQQLHHEVD	generic|IP_997245_TX=10090_REVERSED|
"""index: 18848, intensity: 5220.0, mobility: 1.067"""	-0.0205621	0.0116877	0.127728	RMNRVTLYELPLSRGKKESMEVLRPEGIEIFF	generic|tr_Q27PY9_Q27PY9_MOUSE_REVERSED|
"""index: 17726, intensity: 94018.0, mobility: 0.983"""	-0.0233508	0.0120594	0.130072	KRERGAPLSPK	generic|II_1129722_TX=10090_REVERSED|
"""index: 8073, intensity: 6435.0, mobility: 0.936"""	-0.0270663	0.0124081	0.133255	LGQSAVVVATPVAVAAAAAAAAALDLMWWIRM	generic|chr15_-1_37448276_37459353_ENSMUST00000120746__IP_1085964_TX=10090_REVERSED|
"""index: 6907, intensity: 7920.0, mobility: 0.995"""	-0.0315784	0.0127157	0.137214	QIEQETDGKEVQVSESFVVKEKIEAK	generic|tr_G5E898_G5E898_MOUSE_REVERSED	|generic|tr_Q8CEH5_Q8CEH5_MOUSE_REVERSED	|generic|sp_Q9R269_PEPL_MOUSE_REVERSED|
"""index: 1274, intensity: 4175.0, mobility: 0.883"""	-0.040787	0.0131103	0.145615	LMVGCAGAPAVD	generic|II_1138096_TX=10090_REVERSED	|generic|tr_Q3UG39_Q3UG39_MOUSE_REVERSED	|generic|sp_Q9QY01_ULK2_MOUSE_REVERSED	|generic|tr_Q3UIJ5_Q3UIJ5_MOUSE_REVERSED|
"""index: 22793, intensity: 5572.0, mobility: 0.944"""	-0.0477644	0.0134348	0.152277	LHLVLRIRN	generic|IP_1129193_TX=10090_REVERSED|
"""index: 7426, intensity: 5481.0, mobility: 1.110"""	-0.0530729	0.0138702	0.157521	PAHSLLAEARYKPYN	generic|tr_Q91WP4_Q91WP4_MOUSE__chrX_1_20696349_20696471_ENSMUST00000122944__II_836966_REVERSED	|generic|tr_Q3UPI3_Q3UPI3_MOUSE__chrX_1_20696349_20696471_ENSMUST00000122944__II_836966_REVERSED	|generic|tr_Q3TM24_Q3TM24_MOUSE__chrX_1_20696349_20696471_ENSMUST00000122944__II_836966_REVERSED	|generic|tr_Q543G3_Q543G3_MOUSE__chrX_1_20696349_20696471_ENSMUST00000122944__II_836966_REVERSED	|generic|II_836962_TX=10090_REVERSED	|generic|II_836967_TX=10090_REVERSED|
"""index: 1232, intensity: 2590.0, mobility: 1.018"""	-0.0533578	0.0142285	0.157807	WSMMALFLPTRM	generic|chr5_1_139800101_139800160_ENSMUST00000018287_REVERSED|
"""index: 20738, intensity: 2917.0, mobility: 1.021"""	-0.0573917	0.0144928	0.161901	FFKIYLQQFEE	generic|sp_Q8BGZ1_HPCL4_MOUSE_REVERSED	|generic|tr_F2Z3Z1_F2Z3Z1_MOUSE_REVERSED|
"""index: 10080, intensity: 3536.0, mobility: 0.885"""	-0.0671235	0.0148927	0.172155	MLTGTPLCSM	generic|IP_997515_TX=10090_REVERSED|
"""index: 7883, intensity: 3155.0, mobility: 0.821"""	-0.0683796	0.0153106	0.173518	SCLLVRSYVTLCFYSSA	generic|IP_3456032_TX=10090_REVERSED|
"""index: 17729, intensity: 55075.0, mobility: 0.997"""	-0.070494	0.015748	0.175833	PLTLRLVSAALM	generic|sp_Q8K3F2_MMP21_MOUSE__II_877724_REVERSED	|generic|II_877723_TX=10090_REVERSED	|generic|tr_Q3KP74_Q3KP74_MOUSE_REVERSED|
"""index: 16020, intensity: 3618.0, mobility: 1.174"""	-0.0707013	0.016122	0.176061	LQSTVQKLCLHPSVTF	generic|IP_1094202_TX=10090_REVERSED|
"""index: 11017, intensity: 3111.0, mobility: 1.122"""	-0.0732749	0.0165433	0.178916	FSPITNHYLSVSLKYLGKDATIFMQQTSKY	generic|IP_885564_TX=10090_REVERSED|
"""index: 15555, intensity: 35876.0, mobility: 1.122"""	-0.0739059	0.0169051	0.179622	FHVIDYEDHMIVRQKMFVKDGPPNTFYIRRLFSNVKLCHSSSPEKK	generic|tr_O35202_O35202_MOUSE_REVERSED|
"""index: 8303, intensity: 3158.0, mobility: 0.811"""	-0.0759889	0.017301	0.181969	EEKYKESEKATKVQKSR	generic|tr_F6YZU5_F6YZU5_MOUSE__chr14_-1_24170426_24170551_ENSMUST00000224920__II_1098464_REVERSED	|generic|sp_E9Q9R9_DLG5_MOUSE__chr14_-1_24170426_24170551_ENSMUST00000224920_REVERSED	|generic|tr_Q3UH41_Q3UH41_MOUSE__chr14_-1_24170426_24170551_ENSMUST00000224920_REVERSED	|generic|tr_Q6NXJ3_Q6NXJ3_MOUSE__chr14_-1_24170426_24170551_ENSMUST00000224920_REVERSED	|generic|tr_E9Q9I2_E9Q9I2_MOUSE__chr14_-1_24170426_24170551_ENSMUST00000224920_REVERSED|
"""index: 5793, intensity: 4845.0, mobility: 0.911"""	-0.078214	0.0177259	0.184505	TIPAQPRSWR	generic|tr_A0A087WR50_A0A087WR50_MOUSE__chr1_-1_71637244_71637333_ENSMUST00000186613__II_1037262_REVERSED	|generic|tr_A0A087WSN6_A0A087WSN6_MOUSE__chr1_-1_71637244_71637333_ENSMUST00000186613__II_1037262_REVERSED	|generic|sp_P11276_FINC_MOUSE__chr1_-1_71637244_71637333_ENSMUST00000186613__II_1037262_REVERSED	|generic|tr_Q3TCF1_Q3TCF1_MOUSE__chr1_-1_71637244_71637333_ENSMUST00000186613__II_1037262_REVERSED	|generic|tr_B9EHT6_B9EHT6_MOUSE__chr1_-1_71637244_71637333_ENSMUST00000186613__II_1037262_REVERSED	|generic|tr_Q3UHL6_Q3UHL6_MOUSE__chr1_-1_71637244_71637333_ENSMUST00000186613__II_1037262_REVERSED	|generic|tr_Q3UGY5_Q3UGY5_MOUSE__chr1_-1_71637244_71637333_ENSMUST00000186613_REVERSED	|generic|tr_Q3TCL7_Q3TCL7_MOUSE__chr1_-1_71637244_71637333_ENSMUST00000186613_REVERSED	|generic|tr_B7ZNJ1_B7ZNJ1_MOUSE__chr1_-1_71637244_71637333_ENSMUST00000186613_REVERSED	|generic|tr_Q3UH17_Q3UH17_MOUSE__chr1_-1_71637244_71637333_ENSMUST00000186613_REVERSED	|generic|tr_Q3TBB4_Q3TBB4_MOUSE__chr1_-1_71637244_71637333_ENSMUST00000186613_REVERSED	|generic|tr_A0A087WS56_A0A087WS56_MOUSE__chr1_-1_71637244_71637333_ENSMUST00000186613_REVERSED	|generic|tr_Q3UHR1_Q3UHR1_MOUSE__chr1_-1_71637244_71637333_ENSMUST00000186613_REVERSED|
"""index: 14553, intensity: 703950.0, mobility: 0.924"""	-0.078751	0.0180879	0.185121	GPLKGGGGGRGPVGSNWVARSQGQEGP	generic|IP_1088330_TX=10090_REVERSED|
"""index: 33, intensity: 58979.0, mobility: 1.001"""	-0.0849284	0.0185185	0.192335	AFQRLWAKHK	generic|IP_945784_TX=10090_REVERSED|
"""index: 6753, intensity: 14520.0, mobility: 0.917"""	-0.0849811	0.0187633	0.192397	AAAAGGAGGAGGGGGGGGSGGGGGGGGGGGGAGPRSYGPYHN	generic|tr_E9Q6R4_E9Q6R4_MOUSE_REVERSED	|generic|tr_A0A338P6U8_A0A338P6U8_MOUSE_REVERSED	|generic|sp_E9Q4N7_ARI1B_MOUSE_REVERSED|
"""index: 15155, intensity: 6244.0, mobility: 0.973"""	-0.0943413	0.0191489	0.20377	RRFSAGSMLLMEMGSLVPGPPQSV	generic|chr15_-1_73330997_73343200_ENSMUST00000226988_REVERSED|
"""index: 20603, intensity: 3052.0, mobility: 1.018"""	-0.097593	0.0195495	0.207846	FFKIYLQQFEE	generic|sp_Q8BGZ1_HPCL4_MOUSE_REVERSED	|generic|tr_F2Z3Z1_F2Z3Z1_MOUSE_REVERSED|
"""index: 14331, intensity: 6280.0, mobility: 1.064"""	-0.0994833	0.0199745	0.210246	MIAVAGDQGLLPHTMTYSRATSMPFDRRLM	generic|IP_938540_TX=10090_REVERSED|
"""index: 17704, intensity: 3903.0, mobility: 1.010"""	-0.10001	0.0202105	0.210919	VNMSDLRGKIEVVPVKHYWNAALNRSVFFELNIP	generic|sp_Q8BX70-2_VP13C_MOUSE__chr9_1_67893084_67893227_ENSMUST00000217386__II_3501120_REVERSED	|generic|sp_Q8BX70_VP13C_MOUSE__chr9_1_67893084_67893227_ENSMUST00000217386_REVERSED	|generic|sp_Q8BX70-3_VP13C_MOUSE__chr9_1_67893084_67893227_ENSMUST00000217386_REVERSED|
"""index: 23484, intensity: 5618.0, mobility: 1.096"""	-0.110642	0.0205969	0.224869	CISLYTHSFFPPISPYISPHTPLPILPHFSPPNLFSFISTYIPPH	generic|IP_1078563_TX=10090_REVERSED|
"""index: 5115, intensity: 3316.0, mobility: 1.193"""	-0.111756	0.0208855	0.226371	SQPTVVSFM	generic|tr_Q8K1C4_Q8K1C4_MOUSE__IP_1002309_REVERSED|
"""index: 2829, intensity: 2640.0, mobility: 1.092"""	-0.117485	0.0213033	0.234225	FKMHWFDPNYNQK	generic|IP_3489756_TX=10090_REVERSED|
"""index: 15188, intensity: 9971.0, mobility: 0.916"""	-0.117591	0.0217119	0.234373	KYCLHQPK	generic|IP_1081736_TX=10090_REVERSED|
"""index: 3240, intensity: 3996.0, mobility: 0.976"""	-0.119163	0.0221202	0.236565	GQPLLSHLLEMR	generic|tr_E9PZP8_E9PZP8_MOUSE__chr9_1_66497262_66497342_ENSMUST00000135600__II_851103_REVERSED	|generic|tr_Q8BNF7_Q8BNF7_MOUSE__chr9_1_56052989_56053018_ENSMUST00000114276_REVERSED|
"""index: 5742, intensity: 3867.0, mobility: 0.989"""	-0.120072	0.0224719	0.23784	GPVSGAPE	generic|tr_Q3USQ2_Q3USQ2_MOUSE__chr6_-1_48427800_48442715_ENSMUST00000114564_REVERSED	|generic|tr_B2RU53_B2RU53_MOUSE__chr11_-1_70396843_70396872_ENSMUST00000019065_REVERSED	|generic|tr_D3Z7L9_D3Z7L9_MOUSE__chr6_-1_48427800_48442715_ENSMUST00000114564_REVERSED|
"""index: 3089, intensity: 5300.0, mobility: 0.888"""	-0.123141	0.0228595	0.242185	EDLSFVHRTSQATSRFY	generic|tr_Q91XX4_Q91XX4_MOUSE__chr18_1_37833338_37840129_ENSMUST00000193941__II_1051469_REVERSED|
"""index: 16601, intensity: 3970.0, mobility: 1.017"""	-0.124044	0.0232751	0.243476	VYVYVYVYVYVYVYVYVYVYVYVYVYM	generic|IP_978785_TX=10090_REVERSED|
"""index: 18781, intensity: 3254.0, mobility: 1.029"""	-0.124266	0.0236908	0.243793	TCLVNLDMNRQK	generic|chr11_1_77437673_77441901_ENSMUST00000037912__IP_1130786_TX=10090_REVERSED|
"""index: 4581, intensity: 7217.0, mobility: 1.040"""	-0.124458	0.023957	0.244068	QGPPGPPGQLGQEGKEGKPGQFNLGMNGKPGPP	generic|tr_Q9ESQ2_Q9ESQ2_MOUSE_REVERSED	|generic|tr_Q63ZW6_Q63ZW6_MOUSE_REVERSED|
"""index: 22575, intensity: 3536.0, mobility: 0.919"""	-0.130805	0.02435	0.253299	GSFGPLPESRY	generic|tr_Q3U0E7_Q3U0E7_MOUSE_REVERSED|
"""index: 2150, intensity: 4780.0, mobility: 0.857"""	-0.131309	0.0247015	0.254044	MRGLGLELAATAGEDLSASTRIV	generic|tr_Q6PDJ2_Q6PDJ2_MOUSE__chr7_-1_45028478_45028621_ENSMUST00000210410_REVERSED	|generic|sp_E9PYL2_PRR12_MOUSE__chr7_-1_45028478_45028621_ENSMUST00000210410_REVERSED|
"""index: 10575, intensity: 3970.0, mobility: 1.007"""	-0.133679	0.0251029	0.257565	ITRSPCLLGNVRP	generic|IP_874942_TX=10090_REVERSED|
"""index: 16768, intensity: 3626.0, mobility: 1.013"""	-0.134765	0.0254934	0.25919	FDEELATGRSQPF	generic|IP_3494802_TX=10090_REVERSED|
"""index: 7107, intensity: 5464.0, mobility: 0.859"""	-0.13586	0.0258621	0.260838	LEQEGQRQM	generic|IP_997549_TX=10090_REVERSED|
"""index: 12428, intensity: 2761.0, mobility: 0.906"""	-0.138426	0.0262188	0.264728	VMHPRATRSCLLGCMSTGLCGLSTKGRLC	generic|IP_1012057_TX=10090_REVERSED|
"""index: 22802, intensity: 7116.0, mobility: 0.875"""	-0.140515	0.0266284	0.267926	HLVLRIRN	generic|IP_1129193_TX=10090_REVERSED|
"""index: 3038, intensity: 3281.0, mobility: 0.959"""	-0.140871	0.026862	0.268474	IGSLTSPDAEKEE	generic|tr_Q3KPE4_Q3KPE4_MOUSE_REVERSED|
"""index: 13904, intensity: 7346.0, mobility: 0.875"""	-0.148005	0.0272358	0.279626	ELAKPMIL	generic|IP_1028707_TX=10090_REVERSED|
"""index: 7730, intensity: 43530.0, mobility: 1.019"""	-0.15012	0.0275192	0.282997	GPPEGVNSDLFFPTSDLLILKDM	generic|chr15_1_83102958_83103038_ENSMUST00000167645__II_1086771_TX=10090_REVERSED|
"""index: 25653, intensity: 5186.0, mobility: 1.081"""	-0.155197	0.0278675	0.291202	KRASSFSLYSSPQL	generic|IP_1015266_TX=10090_REVERSED|
"""index: 1086, intensity: 3854.0, mobility: 0.768"""	-0.15864	0.02826	0.296862	IDDARVGP	generic|sp_Q80T14_FRAS1_MOUSE_REVERSED|
"""index: 17663, intensity: 3495.0, mobility: 0.882"""	-0.159603	0.0286521	0.298459	TYLVVVFLM	generic|IP_952807_TX=10090_REVERSED|
"""index: 3080, intensity: 2681.0, mobility: 0.890"""	-0.160308	0.029044	0.299632	EDLSFVHRTSQATSRFY	generic|tr_Q91XX4_Q91XX4_MOUSE__chr18_1_37833338_37840129_ENSMUST00000193941__II_1051469_REVERSED|
"""index: 6545, intensity: 6882.0, mobility: 1.097"""	-0.160407	0.0293763	0.299796	PLYCSLEYMRGFVPNLTNPIYHDRDEIVKMFLVSSPFNPTKK	generic|tr_A0A286YCZ3_A0A286YCZ3_MOUSE__chr15_-1_38501570_38501599_ENSMUST00000065308__II_3464579_REVERSED|
"""index: 6713, intensity: 3219.0, mobility: 1.126"""	-0.161424	0.0297667	0.301494	EEMSILSRTKIFHQFSVAEVYEQLGTTVARHFQHMDEGSLEQA	generic|tr_Q3TXK6_Q3TXK6_MOUSE_REVERSED	|generic|tr_A0A1D5RLR0_A0A1D5RLR0_MOUSE_REVERSED	|generic|sp_Q9QZE7_TSNAX_MOUSE_REVERSED|
"""index: 917, intensity: 12379.0, mobility: 0.931"""	-0.162396	0.0301326	0.303124	RQEEEEQMKQQLKR	generic|sp_Q9ET47-2_ESPN_MOUSE__II_951714_REVERSED	|generic|sp_Q9ET47-7_ESPN_MOUSE__II_951714_REVERSED	|generic|tr_B1AWQ0_B1AWQ0_MOUSE__II_951714_REVERSED	|generic|tr_B1AWQ3_B1AWQ3_MOUSE__II_951714_REVERSED	|generic|II_951712_TX=10090_REVERSED	|generic|sp_Q9ET47_ESPN_MOUSE_REVERSED	|generic|sp_Q9ET47-3_ESPN_MOUSE_REVERSED	|generic|sp_Q9ET47-4_ESPN_MOUSE_REVERSED	|generic|sp_Q9ET47-5_ESPN_MOUSE_REVERSED	|generic|sp_Q9ET47-6_ESPN_MOUSE_REVERSED	|generic|sp_Q9ET47-8_ESPN_MOUSE_REVERSED	|generic|tr_B1AWP9_B1AWP9_MOUSE_REVERSED	|generic|tr_Q9QY28_Q9QY28_MOUSE_REVERSED	|generic|tr_B1AWQ1_B1AWQ1_MOUSE_REVERSED	|generic|tr_B1AWP7_B1AWP7_MOUSE_REVERSED	|generic|tr_A0A140LJB0_A0A140LJB0_MOUSE_REVERSED	|generic|tr_Q9DD12_Q9DD12_MOUSE_REVERSED	|generic|tr_B1AWP8_B1AWP8_MOUSE_REVERSED	|generic|tr_Q9WUH6_Q9WUH6_MOUSE_REVERSED	|generic|tr_B1AWQ4_B1AWQ4_MOUSE_REVERSED	|generic|tr_Q3UM31_Q3UM31_MOUSE_REVERSED|
"""index: 3697, intensity: 3760.0, mobility: 1.102"""	-0.163077	0.0304365	0.304269	NTGDAQYLGVYVGSPPVETSNNQHMR	generic|IP_2559040_TX=10090_REVERSED|
"""index: 26053, intensity: 2651.0, mobility: 0.829"""	-0.166525	0.0308247	0.310111	FLSTSGLVD	generic|tr_A0A5K1VVQ9_A0A5K1VVQ9_MOUSE__chr19_-1_7374046_7374075_ENSMUST00000237653__II_1006392_REVERSED	|generic|sp_A2ASS6_TITIN_MOUSE__chr19_-1_7374046_7374075_ENSMUST00000237653__II_1006392_REVERSED	|generic|sp_A2ASS6-2_TITIN_MOUSE__chr19_-1_7374046_7374075_ENSMUST00000237653__II_1006392_REVERSED	|generic|tr_A0A5K1VVQ1_A0A5K1VVQ1_MOUSE__chr19_-1_7374046_7374075_ENSMUST00000237653__II_1006392_REVERSED	|generic|tr_E9Q8K5_E9Q8K5_MOUSE__chr19_-1_7374046_7374075_ENSMUST00000237653__II_1006392_REVERSED	|generic|tr_E9Q8N1_E9Q8N1_MOUSE__chr19_-1_7374046_7374075_ENSMUST00000237653__II_1006392_REVERSED|
"""index: 18350, intensity: 3384.0, mobility: 1.184"""	-0.167048	0.0311875	0.311004	SERRPLPPRLPAPIVM	generic|IP_836027_TX=10090_REVERSED	|generic|chrX_-1_38564095_38564953_ENSMUST00000115118_REVERSED|
"""index: 4050, intensity: 4127.0, mobility: 1.091"""	-0.168173	0.0315369	0.31293	NELMVDRYLDRQE	generic|tr_Q8VCI1_Q8VCI1_MOUSE_REVERSED	|generic|tr_S4R2A5_S4R2A5_MOUSE_REVERSED|
"""index: 13971, intensity: 3916.0, mobility: 0.921"""	-0.169476	0.0318852	0.31517	RIEHQKKP	generic|tr_E9PUL0_E9PUL0_MOUSE__chr3_-1_87923791_87923859_ENSMUST00000160143__II_986365_REVERSED	|generic|sp_Q8BZG5_RRNAD_MOUSE__chr3_-1_87923791_87923859_ENSMUST00000160143__II_986339_REVERSED	|generic|tr_G3X8Q8_G3X8Q8_MOUSE__chr3_-1_87923791_87923859_ENSMUST00000160143__II_986356_REVERSED	|generic|sp_Q8BZG5-2_RRNAD_MOUSE_REVERSED	|generic|tr_E0CYK3_E0CYK3_MOUSE_REVERSED|
"""index: 4469, intensity: 4050.0, mobility: 0.963"""	-0.170504	0.0322581	0.316946	IDPNNFLMGSLY	generic|tr_Q8R056_Q8R056_MOUSE__chr5_-1_44014752_44014880_ENSMUST00000196853_REVERSED	|generic|tr_A0A0G2JE50_A0A0G2JE50_MOUSE__chr5_-1_44014752_44014880_ENSMUST00000196853_REVERSED	|generic|tr_A0A0R4J0B0_A0A0R4J0B0_MOUSE__chr5_-1_44014752_44014880_ENSMUST00000196853_REVERSED	|generic|tr_Q8CDK8_Q8CDK8_MOUSE__chr5_-1_44014752_44014880_ENSMUST00000196853_REVERSED	|generic|tr_A0A0G2JDH9_A0A0G2JDH9_MOUSE__chr5_-1_44014752_44014880_ENSMUST00000196853_REVERSED	|generic|sp_O54990_PROM1_MOUSE__chr5_-1_44014752_44014880_ENSMUST00000196853_REVERSED	|generic|sp_O54990-2_PROM1_MOUSE__chr5_-1_44014752_44014880_ENSMUST00000196853_REVERSED	|generic|sp_O54990-3_PROM1_MOUSE__chr5_-1_44014752_44014880_ENSMUST00000196853_REVERSED	|generic|sp_O54990-4_PROM1_MOUSE__chr5_-1_44014752_44014880_ENSMUST00000196853_REVERSED	|generic|sp_O54990-5_PROM1_MOUSE__chr5_-1_44014752_44014880_ENSMUST00000196853_REVERSED	|generic|sp_O54990-6_PROM1_MOUSE__chr5_-1_44014752_44014880_ENSMUST00000196853_REVERSED	|generic|tr_G5E8G5_G5E8G5_MOUSE__chr5_-1_44014752_44014880_ENSMUST00000196853_REVERSED	|generic|tr_G3X9J8_G3X9J8_MOUSE__chr5_-1_44014752_44014880_ENSMUST00000196853_REVERSED|
"""index: 8092, intensity: 33651.0, mobility: 0.953"""	-0.170773	0.0326433	0.317412	ERSVWKENEMKKAEKML	generic|sp_Q811D2_ANR26_MOUSE_REVERSED	|generic|tr_D3Z482_D3Z482_MOUSE_REVERSED|
"""index: 10371, intensity: 4080.0, mobility: 1.125"""	-0.17125	0.0330151	0.31824	ASACKSLKTIARETQLVTWTFKITAHSM	generic|IP_1093906_TX=10090_REVERSED|
"""index: 9997, intensity: 4439.0, mobility: 0.953"""	-0.172382	0.0333863	0.320207	QQQQQQQQQQQQQQQEPLISTSRVGAQVGQA	generic|tr_A2AGH8_A2AGH8_MOUSE__chrX_1_101283678_101283803_ENSMUST00000156131__II_831792_REVERSED	|generic|sp_A2AGH6_MED12_MOUSE__chrX_1_101283678_101283803_ENSMUST00000156131__II_831792_REVERSED	|generic|sp_A2AGH6-2_MED12_MOUSE__chrX_1_101283678_101283803_ENSMUST00000156131__II_831792_REVERSED	|generic|sp_A2AGH6-3_MED12_MOUSE__chrX_1_101290018_101290131_ENSMUST00000148846__II_827754_REVERSED	|generic|tr_A2AGH9_A2AGH9_MOUSE__chrX_1_101283678_101283803_ENSMUST00000156131__II_831792_REVERSED	|generic|II_831789_TX=10090_REVERSED	|generic|tr_Q2NLB9_Q2NLB9_MOUSE__chrX_1_101290018_101290131_ENSMUST00000148846_REVERSED|
"""index: 7301, intensity: 12329.0, mobility: 1.192"""	-0.172651	0.0337569	0.320677	TLTGQRSEAARQGDFWRPAPLHPIVRNETHIEGAEIPFMEKLM	generic|tr_Q3U9Y3_Q3U9Y3_MOUSE_REVERSED	|generic|tr_Q3UBI5_Q3UBI5_MOUSE_REVERSED	|generic|sp_Q09014_NCF1_MOUSE_REVERSED	|generic|tr_Q7TMH0_Q7TMH0_MOUSE_REVERSED	|generic|tr_F8WH69_F8WH69_MOUSE_REVERSED	|generic|tr_Q3UA02_Q3UA02_MOUSE_REVERSED	|generic|tr_S4R293_S4R293_MOUSE_REVERSED|
"""index: 10365, intensity: 5658.0, mobility: 1.122"""	-0.174075	0.0341541	0.323166	EADVKVVAYYPLNVFVPANDNQDEVTVKVV	generic|tr_Q9QXA3_Q9QXA3_MOUSE_REVERSED	|generic|tr_A0A1L1SQU7_A0A1L1SQU7_MOUSE_REVERSED	|generic|tr_A0A087WRT4_A0A087WRT4_MOUSE_REVERSED	|generic|tr_F2Z4A3_F2Z4A3_MOUSE_REVERSED|
"""index: 1217, intensity: 2723.0, mobility: 0.924"""	-0.174153	0.0345512	0.323303	MATLNGHSGESLL	generic|sp_Q8C4P0-2_K1958_MOUSE_REVERSED	|generic|tr_Q0P6E2_Q0P6E2_MOUSE_REVERSED|
"""index: 8621, intensity: 3953.0, mobility: 0.819"""	-0.174213	0.0349068	0.323409	HPHCGPSAEGRTVPGGGGRWLM	generic|chr6_-1_85348002_85348082_ENSMUST00000060837_REVERSED|
"""index: 8342, intensity: 5344.0, mobility: 0.810"""	-0.176733	0.0352755	0.327848	EKMYCHSLFFAIKLIIN	generic|IP_3488381_TX=10090_REVERSED|
"""index: 18603, intensity: 3907.0, mobility: 1.015"""	-0.177166	0.0356436	0.328615	TLWRLTLKSNR	generic|chr1_1_180594716_180597338_ENSMUST00000027777_REVERSED|
"""index: 22945, intensity: 34256.0, mobility: 0.884"""	-0.177597	0.0359826	0.329379	HLVLRIRN	generic|IP_1129193_TX=10090_REVERSED|
"""index: 17200, intensity: 2556.0, mobility: 1.040"""	-0.179813	0.036378	0.333329	EFEEASSIPSFQSFAPDKLTVESAPTDG	generic|sp_Q6NXK2_ZN532_MOUSE__chr18_1_65682952_65683011_ENSMUST00000182478__II_704848_REVERSED	|generic|tr_S4R2I9_S4R2I9_MOUSE__chr18_1_65682952_65683011_ENSMUST00000182478__II_704848_REVERSED	|generic|tr_S4R1H5_S4R1H5_MOUSE_REVERSED	|generic|sp_Q6NXK2-2_ZN532_MOUSE_REVERSED	|generic|tr_A0A494BBA0_A0A494BBA0_MOUSE_REVERSED	|generic|tr_S4R2D8_S4R2D8_MOUSE_REVERSED	|generic|tr_S4R2T9_S4R2T9_MOUSE_REVERSED	|generic|tr_A0A494BAA7_A0A494BAA7_MOUSE_REVERSED	|generic|tr_S4R2M5_S4R2M5_MOUSE_REVERSED|
"""index: 2775, intensity: 4969.0, mobility: 0.812"""	-0.179851	0.0367589	0.333396	PMMKSQKGRVCQPPPE	generic|IP_851996_TX=10090_REVERSED|
"""index: 2278, intensity: 12741.0, mobility: 0.925"""	-0.180293	0.0370662	0.334188	APPEPVCFELR	generic|IP_1019004_TX=10090_REVERSED|
"""index: 905, intensity: 13075.0, mobility: 1.015"""	-0.183598	0.0374163	0.340142	RRRQRASYLQMLQEYPMDLLQDLDVGLYTF	generic|IP_902397_TX=10090_REVERSED|
"""index: 2347, intensity: 5664.0, mobility: 0.765"""	-0.186214	0.0377804	0.344903	TFGLPKEAHGSPMT	generic|IP_1073219_TX=10090_REVERSED|
"""index: 3291, intensity: 2561.0, mobility: 0.836"""	-0.188011	0.0381739	0.348198	LPTEPVVPW	generic|IP_1129630_TX=10090_REVERSED|
"""index: 12162, intensity: 5954.0, mobility: 0.970"""	-0.188111	0.0384766	0.348382	EFALGMRNTGESFFRSNIKPTDE	generic|sp_E9Q414_APOB_MOUSE__II_1118470_REVERSED	|generic|tr_E9Q4G4_E9Q4G4_MOUSE_REVERSED	|generic|tr_E9Q1Y3_E9Q1Y3_MOUSE_REVERSED|
"""index: 5610, intensity: 10042.0, mobility: 1.044"""	-0.190459	0.0388235	0.352716	YPVCRFAVGLGDREPLPPVKEM	generic|IP_1098364_TX=10090_REVERSED|
"""index: 7978, intensity: 7704.0, mobility: 0.954"""	-0.191535	0.039185	0.354716	ECVWCIAKKDEKCFLLLK	generic|tr_Q3TA29_Q3TA29_MOUSE_REVERSED	|generic|sp_Q99PP6_TR34A_MOUSE_REVERSED	|generic|sp_Q99PP6-2_TR34A_MOUSE_REVERSED	|generic|sp_Q99PP6-3_TR34A_MOUSE_REVERSED	|generic|tr_Q3TAH7_Q3TAH7_MOUSE_REVERSED	|generic|tr_E9PYZ4_E9PYZ4_MOUSE_REVERSED|
"""index: 8304, intensity: 11646.0, mobility: 1.147"""	-0.191906	0.0394994	0.355405	YLQYHKQPFRPPNDNVDTLTINVTTSGSLGGVQGAMDKAQIVVS	generic|tr_Q8BLB5_Q8BLB5_MOUSE__chr15_1_23259689_23259733_ENSMUST00000040427__II_1091430_REVERSED	|generic|tr_F6RSC2_F6RSC2_MOUSE__chr15_1_23259689_23259733_ENSMUST00000040427__II_1091435_REVERSED	|generic|tr_A0A2I3BPS8_A0A2I3BPS8_MOUSE__chr15_1_23259689_23259733_ENSMUST00000040427_REVERSED	|generic|tr_E9Q941_E9Q941_MOUSE__chr15_1_23259689_23259733_ENSMUST00000040427_REVERSED	|generic|tr_E9Q9Q6_E9Q9Q6_MOUSE__chr15_1_23259689_23259733_ENSMUST00000040427_REVERSED|
"""index: 2847, intensity: 21271.0, mobility: 0.848"""	-0.19288	0.0397506	0.357221	AGAQGLWQWLGATLSHNF	generic|IP_859376_TX=10090_REVERSED|
"""index: 8356, intensity: 11127.0, mobility: 1.053"""	-0.194995	0.0400622	0.361185	VERQIPNPCSGHALACPGSWFVK	generic|sp_P56477_IRF5_MOUSE_REVERSED	|generic|tr_B2CC69_B2CC69_MOUSE_REVERSED	|generic|tr_F6Z6C6_F6Z6C6_MOUSE_REVERSED|
"""index: 20662, intensity: 6589.0, mobility: 1.032"""	-0.197654	0.0404512	0.366206	ALAATLSA	generic|tr_E9Q4K7_E9Q4K7_MOUSE__chr14_1_64803556_64803738_ENSMUST00000224677__II_3481598_REVERSED	|generic|tr_A0A286YCV9_A0A286YCV9_MOUSE__chr14_1_64803556_64803738_ENSMUST00000224677__II_3481598_REVERSED	|generic|tr_Q6A029_Q6A029_MOUSE__chr14_1_64803556_64803738_ENSMUST00000224677_REVERSED|
"""index: 15218, intensity: 3524.0, mobility: 0.985"""	-0.198425	0.0406977	0.36767	AAGCRAPCANAGEEVVQHALLFTTKRHGCSFLRAPAS	generic|tr_Q8C260_Q8C260_MOUSE_REVERSED|
"""index: 15349, intensity: 2977.0, mobility: 1.067"""	-0.201935	0.0409899	0.374376	MPLVELQQQSGSVQLQHYAAHTQD	generic|IP_3493323_TX=10090_REVERSED|
"""index: 25961, intensity: 2971.0, mobility: 1.397"""	-0.203033	0.0413606	0.376487	QLVRKLAEKMDRNRLSYIFP	generic|II_1132342_TX=10090_REVERSED	|generic|tr_Q7TRX4_Q7TRX4_MOUSE_REVERSED|
"""index: 10498, intensity: 3655.0, mobility: 1.011"""	-0.203198	0.0417149	0.376805	AAAAVSAGSSGKFPNNTSFERWKAGLVMMMKSVAIKPN	generic|tr_Q3ULG0_Q3ULG0_MOUSE_REVERSED	|generic|tr_Q5DTP7_Q5DTP7_MOUSE_REVERSED	|generic|sp_Q6PDQ2_CHD4_MOUSE_REVERSED	|generic|tr_E9QAS4_E9QAS4_MOUSE_REVERSED	|generic|tr_E9QAS5_E9QAS5_MOUSE_REVERSED|
"""index: 23462, intensity: 4949.0, mobility: 1.153"""	-0.205023	0.0421012	0.380334	LFFNMLYKSKKPIIKKMYCYSFKTSRKGHTRCLIM	generic|IP_3479294_TX=10090_REVERSED|
"""index: 6909, intensity: 3786.0, mobility: 0.836"""	-0.206	0.0423403	0.38223	PLPHGHRAQQLHHEVD	generic|IP_997245_TX=10090_REVERSED|
"""index: 19468, intensity: 9889.0, mobility: 0.901"""	-0.208225	0.0426595	0.386566	QRGRFYLVI	generic|IP_943153_TX=10090_REVERSED|
"""index: 12924, intensity: 3795.0, mobility: 0.903"""	-0.210201	0.0430438	0.390443	MKKKLDVI	generic|IP_2443869_TX=10090_REVERSED|
"""index: 7385, intensity: 3670.0, mobility: 0.953"""	-0.210308	0.0432288	0.390652	NLSPLNMMPPVRPRLSCHPHF	generic|chr7_-1_30555559_30556009_ENSMUST00000043975__IP_893916_TX=10090_REVERSED|
"""index: 8734, intensity: 4556.0, mobility: 1.039"""	-0.213906	0.0435447	0.397765	LMHGYLRMAQFVSWMWSVASRKFNISTIEWLSEPGSASLRTVE	generic|IP_3483055_TX=10090_REVERSED|
"""index: 7459, intensity: 6691.0, mobility: 1.096"""	-0.214835	0.0439267	0.399614	SLLVPNPSGQGLAERGSGLGPPQAEM	generic|tr_Q8BNQ7_Q8BNQ7_MOUSE_REVERSED|
"""index: 22711, intensity: 40968.0, mobility: 1.241"""	-0.215481	0.0440562	0.400902	VWNPDLLVGGCIYKNSRLVAVHWPQSNKKCKFGGIIRS	generic|tr_A0A1R3UCH5_A0A1R3UCH5_MOUSE_REVERSED	|generic|sp_Q9JM71_K1B27_MOUSE_REVERSED|
"""index: 8640, intensity: 1060515.0, mobility: 1.157"""	-0.219543	0.044335	0.409048	LYDPCLIPLAKSCAEQIKDELDANEGELMRVKELYNALRENLI	generic|sp_Q6IFX4_K1C39_MOUSE_REVERSED|
"""index: 16917, intensity: 4895.0, mobility: 0.906"""	-0.223245	0.04468	0.416544	RFARPFTGL	generic|sp_Q8VED2_BL1S4_MOUSE_REVERSED|
"""index: 8702, intensity: 3358.0, mobility: 0.827"""	-0.224012	0.0450416	0.418106	LDELMKEV	generic|sp_Q9Z0P7_SUFU_MOUSE__chr19_1_46485900_46485944_ENSMUST00000144341__II_1048520_REVERSED	|generic|sp_Q9Z0P7-2_SUFU_MOUSE__chr19_1_46485900_46485944_ENSMUST00000144341__II_1048520_REVERSED	|generic|sp_Q9Z0P7-4_SUFU_MOUSE__chr19_1_46485900_46485944_ENSMUST00000144341__II_1048520_REVERSED|
"""index: 24961, intensity: 40479.0, mobility: 1.246"""	-0.224272	0.0454201	0.418636	MEMLTKLVNYVLAVITQNWHEKSIKYLSAFMIPLIK	generic|sp_Q6PD03_2A5A_MOUSE__chr1_-1_191358921_191359010_ENSMUST00000191925_REVERSED	|generic|tr_Q3ULN8_Q3ULN8_MOUSE__chr1_-1_191357788_191357820_ENSMUST00000191925_REVERSED|
"""index: 11207, intensity: 3788.0, mobility: 0.907"""	-0.224668	0.0457986	0.419445	PNSIMILFDR	generic|IP_922658_TX=10090_REVERSED|
"""index: 18367, intensity: 3024.0, mobility: 1.104"""	-0.224737	0.0461771	0.419586	LEPAIRMCLNMKRSM	generic|IP_825727_TX=10090_REVERSED|
"""index: 8530, intensity: 3733.0, mobility: 0.824"""	-0.224991	0.0465204	0.420103	NADTLLQAWSSLLAAVV	generic|tr_A0A0R4J1M1_A0A0R4J1M1_MOUSE_REVERSED	|generic|sp_P22726_WNT5B_MOUSE_REVERSED|
"""index: 996, intensity: 2548.0, mobility: 0.810"""	-0.225546	0.0468986	0.421239	QLTEAVGKFAHE	generic|tr_Q543Z7_Q543Z7_MOUSE_REVERSED|
"""index: 2290, intensity: 4361.0, mobility: 0.915"""	-0.2262	0.0472233	0.422579	SLQNEDIPLSQ	generic|sp_Q61391_NEP_MOUSE__II_983858_REVERSED	|generic|II_983859_TX=10090_REVERSED	|generic|tr_Q8BNU9_Q8BNU9_MOUSE_REVERSED|
"""index: 10431, intensity: 2881.0, mobility: 1.124"""	-0.226617	0.0476011	0.423432	RLYKVFMPLHNKYHEYCLIAARLVSW	generic|IP_1095935_TX=10090_REVERSED|
"""index: 12859, intensity: 5065.0, mobility: 1.007"""	-0.226883	0.0479788	0.423979	LIAEEYFVGQKFHCIYIGSDPAQVNLIRVAATGQH	generic|tr_O70359_O70359_MOUSE_REVERSED	|generic|tr_A2CG22_A2CG22_MOUSE_REVERSED|
"""index: 15404, intensity: 2897.0, mobility: 1.097"""	-0.227501	0.0483566	0.425248	EFDTGLLPQQNGLLT	generic|chr18_1_57133575_57180564_ENSMUST00000075770_REVERSED|
"""index: 23544, intensity: 4924.0, mobility: 1.126"""	-0.227906	0.0487344	0.426081	RRQHPGAVGACRLGGR	generic|chr1_1_34801862_34805016_ENSMUST00000047664__IP_1047189_TX=10090_REVERSED|
"""index: 14278, intensity: 3068.0, mobility: 1.276"""	-0.227993	0.0491122	0.426259	LLPCWSTDLVGPPPCGRMTTH	generic|IP_928921_TX=10090_REVERSED|
"""index: 15032, intensity: 26197.0, mobility: 0.922"""	-0.228094	0.04949	0.426468	KFRCLKQP	generic|IP_3491784_TX=10090_REVERSED|
"""index: 1290, intensity: 3514.0, mobility: 0.825"""	-0.228279	0.0498678	0.426849	MATPVMMDR	generic|sp_Q8K2A6_LIPM_MOUSE_REVERSED|
"""index: 14717, intensity: 168540.0, mobility: 0.893"""	-0.228855	0.0502456	0.428035	EELAQLVEKVEDKAADNESQLHS	generic|sp_P33175_KIF5A_MOUSE__chr10_-1_127242653_127242778_ENSMUST00000218298_REVERSED|
"""index: 14377, intensity: 20138.0, mobility: 0.850"""	-0.229146	0.0506042	0.428635	IQFREGKK	generic|tr_Q8C762_Q8C762_MOUSE_REVERSED	|generic|tr_A0A0J9YUV2_A0A0J9YUV2_MOUSE_REVERSED	|generic|tr_Q3TJI7_Q3TJI7_MOUSE_REVERSED	|generic|tr_Q8CBP1_Q8CBP1_MOUSE_REVERSED|
"""index: 6921, intensity: 4414.0, mobility: 1.142"""	-0.22991	0.0509626	0.430211	AQILIRMTSCYSNVWQAIEIAGLYRQIYSIVPIPSWQGTDS	generic|IP_2421479_TX=10090_REVERSED|
"""index: 1554, intensity: 2602.0, mobility: 0.941"""	-0.230982	0.0512821	0.43243	NKPPPSSCSRSR	generic|tr_E9Q0I4_E9Q0I4_MOUSE__II_921475_REVERSED	|generic|sp_Q8CG65_SSPO_MOUSE__II_921472_REVERSED	|generic|tr_A0A1D5RLZ9_A0A1D5RLZ9_MOUSE__II_921475_REVERSED	|generic|tr_A0A087WNT4_A0A087WNT4_MOUSE__II_921472_REVERSED|
"""index: 4156, intensity: 5317.0, mobility: 0.926"""	-0.232493	0.0516591	0.435565	IGSTTAPITPSE	generic|IP_1076215_TX=10090_REVERSED|
"""index: 6158, intensity: 4148.0, mobility: 1.049"""	-0.232639	0.0520362	0.435869	TMLPFPLFGMAIGRGAVSHQAKD	generic|IP_864269_TX=10090_REVERSED|
"""index: 19572, intensity: 3096.0, mobility: 0.843"""	-0.2329	0.0523738	0.436411	FTRWFNDW	generic|IP_3477268_TX=10090_REVERSED|
"""index: 23480, intensity: 6257.0, mobility: 1.086"""	-0.233423	0.0527506	0.437501	LATSFWSARSVRASTLWSAFGTWSLTLSRRALPTTAVPMTIPLMR	generic|IP_1083117_TX=10090_REVERSED|
"""index: 9172, intensity: 5579.0, mobility: 0.859"""	-0.234675	0.0531274	0.440111	WPRSPLPFVEMCVSSRAMLSP	generic|chr7_-1_126786541_126787501_ENSMUST00000032936__IP_883356_TX=10090_REVERSED|
"""index: 7349, intensity: 2730.0, mobility: 0.779"""	-0.235058	0.0534437	0.440911	ALADYEQRNKRI	generic|tr_A0A286YEA7_A0A286YEA7_MOUSE__chr14_-1_13951202_13951252_ENSMUST00000223832__II_3478256_REVERSED	|generic|tr_A0A286YCS0_A0A286YCS0_MOUSE__chr14_-1_13951202_13951252_ENSMUST00000223832_REVERSED	|generic|tr_A0A286YDT0_A0A286YDT0_MOUSE__chr14_-1_13951202_13951252_ENSMUST00000223832_REVERSED	|generic|sp_Q7TMY4_THOC7_MOUSE__chr14_-1_13951202_13951252_ENSMUST00000223832_REVERSED	|generic|sp_Q7TMY4-2_THOC7_MOUSE__chr14_-1_13951202_13951252_ENSMUST00000223832_REVERSED|
"""index: 26534, intensity: 3536.0, mobility: 1.113"""	-0.23562	0.0538201	0.442086	EVVTTTLGTVSATEGLGVSAASLLLSVGETFPVLGLALLGMAGSI	generic|tr_G3X9K7_G3X9K7_MOUSE_REVERSED|
"""index: 12239, intensity: 4100.0, mobility: 1.037"""	-0.235815	0.0541761	0.442494	PDPLGQVVNAPTVPTVPTGPTNSMAATTSALVPTVVPP	generic|tr_Q3TBS5_Q3TBS5_MOUSE_REVERSED	|generic|tr_Q3TZC7_Q3TZC7_MOUSE_REVERSED	|generic|sp_Q6DID3_SCAF8_MOUSE__chr9_1_58490038_58490067_ENSMUST00000085658_REVERSED|
"""index: 2568, intensity: 2739.0, mobility: 0.928"""	-0.236297	0.0544499	0.443503	NVTGAQTLSGYY	generic|sp_Q9JHU9_INO1_MOUSE__chr8_1_70597082_70597198_ENSMUST00000210878_REVERSED	|generic|tr_A0A1B0GS86_A0A1B0GS86_MOUSE_REVERSED|
"""index: 2502, intensity: 2902.0, mobility: 0.873"""	-0.237749	0.0548254	0.446551	APCTDHWKLCLILCVSHLI	generic|IP_834574_TX=10090_REVERSED|
"""index: 5172, intensity: 5199.0, mobility: 1.035"""	-0.237858	0.0550975	0.446778	LGNLNPYECGRYVYGGTVSKGLKH	generic|sp_Q14DK5-2_HIPL1_MOUSE__II_3473200_REVERSED	|generic|sp_Q14DK5_HIPL1_MOUSE_REVERSED|
"""index: 17816, intensity: 8774.0, mobility: 0.995"""	-0.238843	0.0553478	0.448851	KKRQMGSHKH	generic|IP_980358_TX=10090_REVERSED|
"""index: 20885, intensity: 3421.0, mobility: 1.127"""	-0.240218	0.0557009	0.45175	EQSSLHWRFKLFQAWLLYWTFKMMFKGAVTS	generic|tr_Q8BSY4_Q8BSY4_MOUSE__II_3463948_REVERSED|
"""index: 5913, intensity: 3752.0, mobility: 0.811"""	-0.240498	0.0560748	0.452342	AGATGATAGATGAAAGATGAAPGATGAAPGAAPGATGAAA	generic|tr_B9EKM7_B9EKM7_MOUSE_REVERSED	|generic|tr_B7XG48_B7XG48_MOUSE_REVERSED|
"""index: 18869, intensity: 9281.0, mobility: 0.843"""	-0.240901	0.0563854	0.453194	ETPIVVKVI	generic|sp_Q6NV83_SR140_MOUSE__chr9_-1_95462699_95462824_ENSMUST00000191213__II_845416_REVERSED	|generic|sp_Q6NV83-2_SR140_MOUSE__chr9_-1_95462699_95462824_ENSMUST00000191213__II_845416_REVERSED	|generic|sp_Q6NV83-3_SR140_MOUSE__chr9_-1_95462699_95462824_ENSMUST00000191213__II_845416_REVERSED|
"""index: 13201, intensity: 3005.0, mobility: 0.873"""	-0.242038	0.0567588	0.455602	RPPPRCLVL	generic|tr_H3BK05_H3BK05_MOUSE_REVERSED|
"""index: 4892, intensity: 46074.0, mobility: 1.083"""	-0.242152	0.0570683	0.455844	QQYHNIRSMEFLFRDAKAMRDLEHKHEELLDIDSKEPVFK	generic|tr_Q6ZQ74_Q6ZQ74_MOUSE__chr12_1_71942182_71942271_ENSMUST00000222327_REVERSED	|generic|sp_Q8BPM0_DAAM1_MOUSE__chr12_1_71942182_71942271_ENSMUST00000222327_REVERSED	|generic|sp_Q8BPM0-2_DAAM1_MOUSE__chr12_1_71942182_71942271_ENSMUST00000222327_REVERSED|
"""index: 10597, intensity: 8113.0, mobility: 1.127"""	-0.242927	0.0573984	0.457487	PMVPTVPTMVPMVPMVPTVPMVPMVPMVPTV	generic|IP_869294_TX=10090_REVERSED|
"""index: 23297, intensity: 5401.0, mobility: 1.206"""	-0.244173	0.0576852	0.460136	LQAVAPPLGVSSDQVAAGPSGAAPNGAAPSRL	generic|tr_F8VPM9_F8VPM9_MOUSE__II_3473928_REVERSED	|generic|sp_Q03172_ZEP1_MOUSE__II_3473928_REVERSED	|generic|tr_Q3UWE4_Q3UWE4_MOUSE__II_3473928_REVERSED	|generic|tr_Q3UYW4_Q3UYW4_MOUSE_REVERSED|
"""index: 23452, intensity: 4529.0, mobility: 1.283"""	-0.245093	0.0580357	0.462094	LSWTTVNGFEGYSILYRFWVPIPVFIRYYQCLEELLMYWYGKSKFPMIF	generic|sp_Q9DCN7_RNFT1_MOUSE_REVERSED|
"""index: 3474, intensity: 129970.0, mobility: 1.098"""	-0.245564	0.0584077	0.463099	YVPSTMKIEWFHQ	generic|sp_Q571F5-4_SPSB3_MOUSE__chr17_1_24891406_24891570_ENSMUST00000117890__II_1071599_REVERSED	|generic|chr17_1_24890615_24890779_ENSMUST00000134932__II_1071589_TX=10090_REVERSED	|generic|chr17_1_24890591_24890779_ENSMUST00000134932__II_1071589_TX=10090_REVERSED	|generic|sp_Q571F5_SPSB3_MOUSE__chr17_1_24891560_24891703_ENSMUST00000068508__II_1071600_REVERSED	|generic|sp_Q571F5-2_SPSB3_MOUSE__chr17_1_24891560_24891703_ENSMUST00000068508__II_1071600_REVERSED	|generic|sp_Q571F5-3_SPSB3_MOUSE__chr17_1_24891560_24891703_ENSMUST00000068508__II_1071600_REVERSED	|generic|tr_D3YW96_D3YW96_MOUSE__chr17_1_24891560_24891703_ENSMUST00000068508__II_1071600_REVERSED	|generic|tr_E9PW49_E9PW49_MOUSE__chr17_1_24891560_24891703_ENSMUST00000068508__II_1071600_REVERSED|
"""index: 2419, intensity: 9986.0, mobility: 0.928"""	-0.245714	0.0587361	0.463419	VLAPPQLSLWE	generic|IP_1152719_TX=10090_REVERSED|
"""index: 1837, intensity: 2774.0, mobility: 0.836"""	-0.246465	0.0591078	0.465023	PQHHRPLHVTIDNPSPRN	generic|IP_3472615_TX=10090_REVERSED|
"""index: 3884, intensity: 9141.0, mobility: 0.948"""	-0.246637	0.0594796	0.465391	LGPPHPLSLFTF	generic|sp_P97382_KCAB3_MOUSE__chr11_1_69331774_69331833_ENSMUST00000142328_REVERSED|
"""index: 13351, intensity: 3332.0, mobility: 1.164"""	-0.246709	0.0598513	0.465544	RWSRGARSEGEELPPM	generic|II_1049486_TX=10090_REVERSED|
"""index: 16684, intensity: 6402.0, mobility: 0.984"""	-0.248206	0.060223	0.46875	FGPELVYLNVCTQEAYFRLSIKMNKLYSSS	generic|IP_1043851_TX=10090_REVERSED|
"""index: 17263, intensity: 8059.0, mobility: 0.969"""	-0.248477	0.0605948	0.469329	SLVEQYTLEKWEELTREKAEVSEDYPEAEPED	generic|tr_Q6PG57_Q6PG57_MOUSE__chr15_-1_89146467_89146517_ENSMUST00000230734__II_3485440_REVERSED	|generic|sp_Q9WUI1_MK11_MOUSE__chr15_-1_89146467_89146517_ENSMUST00000230734__II_3485440_REVERSED	|generic|tr_Q3TT60_Q3TT60_MOUSE__chr15_-1_89146467_89146517_ENSMUST00000230734__II_3485440_REVERSED	|generic|tr_Q6P243_Q6P243_MOUSE__chr15_-1_89146467_89146517_ENSMUST00000230734_REVERSED|
"""index: 1868, intensity: 2923.0, mobility: 0.848"""	-0.248508	0.0609439	0.469397	LFVRTQNCSMKLFCSLGPSTYAPHL	generic|IP_927660_TX=10090_REVERSED|
"""index: 6487, intensity: 6776.0, mobility: 0.836"""	-0.248983	0.0612927	0.470416	KDLALPDHS	generic|tr_A0A571BF50_A0A571BF50_MOUSE_REVERSED|
"""index: 2997, intensity: 3386.0, mobility: 0.957"""	-0.249976	0.0616642	0.472548	SDAVLVAMEEPQ	generic|tr_Q9D5U4_Q9D5U4_MOUSE_REVERSED	|generic|tr_Q9D5V1_Q9D5V1_MOUSE_REVERSED	|generic|tr_Q14BL3_Q14BL3_MOUSE_REVERSED|
"""index: 2474, intensity: 2743.0, mobility: 0.785"""	-0.250112	0.0620126	0.47284	APGGLSQCK	generic|sp_E9PYL2_PRR12_MOUSE__chr7_-1_45028478_45028621_ENSMUST00000210410_REVERSED|
"""index: 8474, intensity: 4130.0, mobility: 1.175"""	-0.251463	0.0623608	0.47575	NGALYFYAGQGDLLEWVLPGLERLRHQVYVKQEQERS	generic|sp_A2AI05_NDOR1_MOUSE__chr2_-1_25249790_25249888_ENSMUST00000148589__II_1013336_REVERSED	|generic|sp_A2AI05-2_NDOR1_MOUSE__chr2_-1_25249790_25249888_ENSMUST00000148589__II_1013336_REVERSED|
"""index: 6670, intensity: 6087.0, mobility: 0.850"""	-0.252489	0.0626622	0.477962	QSSNNELLFKLTVHF	generic|sp_Q3USW5_FXRD2_MOUSE__chr15_-1_77955585_77955812_ENSMUST00000129045__II_1088153_REVERSED|
"""index: 4917, intensity: 3439.0, mobility: 0.805"""	-0.253795	0.063033	0.480785	NRALGAIRPKNQL	generic|sp_Q8C167_PPCEL_MOUSE_REVERSED	|generic|sp_Q8C167-4_PPCEL_MOUSE__chr17_-1_85078440_85078619_ENSMUST00000234036_REVERSED|
"""index: 14533, intensity: 5310.0, mobility: 1.108"""	-0.254503	0.0633333	0.482318	CHPLDGHHEHPDTHLLVMHVLLVAPLPVGMTGSGPKGAAEPPLLAK	generic|tr_V9GWY8_V9GWY8_MOUSE__II_847101_REVERSED	|generic|II_847105_TX=10090_REVERSED|
"""index: 21457, intensity: 3603.0, mobility: 0.991"""	-0.255638	0.0637037	0.484777	PFLGGWPLNLPQ	generic|IP_1134214_TX=10090_REVERSED|
"""index: 11725, intensity: 2686.0, mobility: 0.880"""	-0.256541	0.0640266	0.486739	SRTPAGARSVDPAKAGATQNT	generic|IP_3493498_TX=10090_REVERSED|
"""index: 24182, intensity: 7777.0, mobility: 1.016"""	-0.257959	0.0643967	0.489823	RMLAEISSAWTE	generic|sp_Q6NSW3_SPKAP_MOUSE__chr1_-1_83275614_83275790_ENSMUST00000053075__II_1032678_REVERSED	|generic|sp_Q6NSW3-3_SPKAP_MOUSE__chr1_-1_83275614_83275790_ENSMUST00000053075__II_1032678_REVERSED	|generic|tr_A0A0R4J1Y6_A0A0R4J1Y6_MOUSE__chr1_-1_83275614_83275790_ENSMUST00000053075__II_1032678_REVERSED	|generic|II_1032676_TX=10090_REVERSED	|generic|tr_E9PUC4_E9PUC4_MOUSE__chr1_-1_83275614_83275790_ENSMUST00000053075_REVERSED	|generic|sp_Q6NSW3-2_SPKAP_MOUSE__chr1_-1_83275614_83275790_ENSMUST00000053075_REVERSED	|generic|sp_Q6NSW3-4_SPKAP_MOUSE__chr1_-1_83275614_83275790_ENSMUST00000053075_REVERSED|
"""index: 16834, intensity: 4233.0, mobility: 0.857"""	-0.258641	0.0647668	0.491308	MYKYTHVCK	generic|IP_851518_TX=10090_REVERSED|
"""index: 10396, intensity: 2931.0, mobility: 1.081"""	-0.258697	0.0651128	0.491429	RSLQLCTTCLCLHL	generic|IP_3506963_TX=10090_REVERSED|
"""index: 10000, intensity: 3950.0, mobility: 1.056"""	-0.258916	0.0654102	0.491907	VRLQCSSLCCLFVIISKESHFVR	generic|IP_1038254_TX=10090_REVERSED|
"""index: 22629, intensity: 4661.0, mobility: 1.019"""	-0.260754	0.0657797	0.495919	WLWLARSHGVT	generic|IP_926062_TX=10090_REVERSED	|generic|IP_926057_TX=10090_REVERSED|
"""index: 12692, intensity: 3838.0, mobility: 1.050"""	-0.26076	0.0661249	0.495931	QAMPMSSPLRRREPKEWRALSAHGWGVKAECTMKAWQ	generic|IP_1141522_TX=10090_REVERSED|
"""index: 26041, intensity: 9258.0, mobility: 1.420"""	-0.261251	0.0664697	0.497006	KRRVPLKKLPRK	generic|IP_897814_TX=10090_REVERSED|
"""index: 22460, intensity: 10183.0, mobility: 1.145"""	-0.261948	0.0667897	0.498532	DAAAAEPRSACFPRACLFTLAALGGSGSTGGREQEEPRL	generic|chr18_1_77773839_77774114_ENSMUST00000026495__IP_1052415_TX=10090_REVERSED|
"""index: 23855, intensity: 2647.0, mobility: 1.098"""	-0.26233	0.0671587	0.499367	SSFRQPPVPTPHVSR	generic|IP_1064656_TX=10090_REVERSED|
"""index: 10220, intensity: 4037.0, mobility: 1.075"""	-0.262487	0.0675277	0.499712	YHSISLGDFKVWR	generic|sp_Q8BZ05_ARAP2_MOUSE__chr5_-1_62604270_62604551_ENSMUST00000160620_REVERSED|
"""index: 2713, intensity: 3925.0, mobility: 0.837"""	-0.262571	0.0678967	0.499896	LTCFTEWFRLSGMCRPV	generic|chr18_1_31833770_31833859_ENSMUST00000234344_REVERSED|
"""index: 6055, intensity: 3519.0, mobility: 0.909"""	-0.262686	0.0682405	0.500147	CQFSVNLLWL	generic|IP_3448948_TX=10090_REVERSED|
"""index: 23435, intensity: 3909.0, mobility: 1.066"""	-0.263454	0.0685083	0.501832	TLWEVGMSVVKADP	generic|sp_Q3U435_MMP25_MOUSE__II_3488709_REVERSED	|generic|tr_A0A3B2WCE2_A0A3B2WCE2_MOUSE_REVERSED	|generic|tr_A0A3B2W7R0_A0A3B2W7R0_MOUSE_REVERSED|
"""index: 2851, intensity: 4189.0, mobility: 0.851"""	-0.264665	0.0688766	0.50449	SPSTMVQMALDSFGDAPAVKAAY	generic|tr_Q8BQH1_Q8BQH1_MOUSE__chr8_-1_111157894_111158061_ENSMUST00000164283__II_858318_REVERSED	|generic|tr_Q3TMG0_Q3TMG0_MOUSE__chr8_-1_111157894_111158061_ENSMUST00000164283__II_858320_REVERSED	|generic|tr_F6RSH1_F6RSH1_MOUSE__chr8_-1_111157894_111158061_ENSMUST00000164283__II_858320_REVERSED	|generic|tr_Q53WR6_Q53WR6_MOUSE__chr8_-1_111180931_111181023_ENSMUST00000164283_REVERSED	|generic|tr_F8WHM5_F8WHM5_MOUSE__chr8_-1_111180931_111181023_ENSMUST00000164283_REVERSED|
"""index: 9089, intensity: 62385.0, mobility: 1.152"""	-0.264716	0.0691685	0.504603	LYDPCLIPLAKSCAEQIKDELDANEGELMRVKELYNALRENLI	generic|sp_Q6IFX4_K1C39_MOUSE_REVERSED|
"""index: 22880, intensity: 22094.0, mobility: 0.917"""	-0.266435	0.0695108	0.508384	SPDTLKIVEAVAVITDCHG	generic|tr_Q8K0E2_Q8K0E2_MOUSE__chr13_-1_74173292_74173378_ENSMUST00000222248__II_3477389_REVERSED	|generic|tr_Q8BIT7_Q8BIT7_MOUSE__chr13_-1_74173292_74173378_ENSMUST00000222248__II_3477389_REVERSED|
"""index: 12659, intensity: 10418.0, mobility: 1.006"""	-0.26681	0.0698786	0.50921	RFNAMFQPSSRQMGILKMFLFSYKTFRMLQK	generic|IP_959762_TX=10090_REVERSED|
"""index: 2815, intensity: 6714.0, mobility: 0.822"""	-0.26713	0.0701432	0.509914	MYVLNALFECLDVQRQ	generic|IP_1120693_TX=10090_REVERSED	|generic|IP_1120691_TX=10090_REVERSED|
"""index: 2747, intensity: 2526.0, mobility: 1.066"""	-0.269649	0.0704329	0.515473	YFNSIDEHMSAMHR	generic|tr_Q925J4_Q925J4_MOUSE__chr1_-1_74566878_74567120_ENSMUST00000156613__II_1036811_REVERSED	|generic|sp_G5E869_ZN142_MOUSE__chr1_-1_74566878_74567120_ENSMUST00000156613__II_1036811_REVERSED	|generic|sp_G5E869-2_ZN142_MOUSE__chr1_-1_74566878_74567120_ENSMUST00000156613__II_1036811_REVERSED	|generic|sp_G5E869-3_ZN142_MOUSE__chr1_-1_74566878_74567120_ENSMUST00000156613__II_1036811_REVERSED	|generic|tr_Q925J5_Q925J5_MOUSE__chr1_-1_74566878_74567120_ENSMUST00000156613_REVERSED	|generic|tr_Q6PAR8_Q6PAR8_MOUSE_REVERSED|
"""index: 13010, intensity: 6976.0, mobility: 0.922"""	-0.270495	0.0707997	0.517344	QSFGPQLLELSGPSTVSAAAM	generic|tr_Q8CAQ7_Q8CAQ7_MOUSE__chr2_-1_25519410_25519463_ENSMUST00000151742_REVERSED|
"""index: 9467, intensity: 4202.0, mobility: 1.044"""	-0.270767	0.0711665	0.517946	HEKRSTLIGNSDQTPMQSLFCLQLKEFLMEVIERGFMNIQANT	generic|sp_A2ARZ3_FSIP2_MOUSE__II_1006030_REVERSED	|generic|tr_F7BGZ6_F7BGZ6_MOUSE__II_1006025_REVERSED|
"""index: 16776, intensity: 3180.0, mobility: 1.127"""	-0.270976	0.0715334	0.51841	ARPDSDVEVSIENVRPMPHMVVMKKKARTM	generic|sp_B2RQC6_PYR1_MOUSE__chr5_1_31059489_31059608_ENSMUST00000202967__II_944365_REVERSED	|generic|sp_B2RQC6-2_PYR1_MOUSE__chr5_1_31059489_31059608_ENSMUST00000202967__II_944365_REVERSED	|generic|tr_E9QAI5_E9QAI5_MOUSE__chr5_1_31059489_31059608_ENSMUST00000202967__II_944365_REVERSED	|generic|tr_G3UWN2_G3UWN2_MOUSE__chr5_1_31059489_31059608_ENSMUST00000202967__II_944365_REVERSED	|generic|tr_Q80VF8_Q80VF8_MOUSE__chr5_1_31072332_31072391_ENSMUST00000201256_REVERSED	|generic|tr_O88862_O88862_MOUSE_REVERSED	|generic|tr_Q9CWQ9_Q9CWQ9_MOUSE_REVERSED|
"""index: 2721, intensity: 3103.0, mobility: 0.878"""	-0.271652	0.0719002	0.519907	KAQDGRGVSSHHLLIASVFFC	generic|IP_1072787_TX=10090_REVERSED|
"""index: 5963, intensity: 3009.0, mobility: 0.978"""	-0.271688	0.0722671	0.519986	ETMTASPLVEGGTA	generic|tr_Q8BRT7_Q8BRT7_MOUSE__chr17_-1_25432873_25432926_ENSMUST00000159610_REVERSED|
"""index: 3700, intensity: 4192.0, mobility: 0.795"""	-0.272225	0.0725806	0.521175	EVAGNLDNLLKKDR	generic|sp_Q8BR26_IFM10_MOUSE_REVERSED	|generic|sp_Q8BR26-2_IFM10_MOUSE_REVERSED|
"""index: 3477, intensity: 3083.0, mobility: 0.917"""	-0.272655	0.0729472	0.522128	LTVCFSTPSNRKNKTHR	generic|IP_3474843_TX=10090_REVERSED|
"""index: 24001, intensity: 8445.0, mobility: 1.158"""	-0.272793	0.0733138	0.522434	SGEGIMHLEDVVVLGLTSLRSTEILANVLSHAKE	generic|sp_Q2VPA6_HELQ_MOUSE__II_936023_REVERSED	|generic|sp_Q2VPA6-2_HELQ_MOUSE__II_936024_REVERSED	|generic|tr_F7DCU7_F7DCU7_MOUSE__II_936024_REVERSED	|generic|II_936021_TX=10090_REVERSED	|generic|sp_Q2VPA6-3_HELQ_MOUSE_REVERSED|
"""index: 3867, intensity: 3935.0, mobility: 0.915"""	-0.27292	0.0735725	0.522716	HHDVLGEHAEE	generic|sp_Q8CHI8_EP400_MOUSE__chr3_-1_80878005_80878034_ENSMUST00000029654_REVERSED	|generic|sp_Q8CHI8-2_EP400_MOUSE__chr3_-1_80878005_80878034_ENSMUST00000029654_REVERSED	|generic|sp_Q8CHI8-3_EP400_MOUSE__chr3_-1_80878005_80878034_ENSMUST00000029654_REVERSED	|generic|sp_Q8CHI8-4_EP400_MOUSE__chr3_-1_80878005_80878034_ENSMUST00000029654_REVERSED	|generic|sp_Q8CHI8-5_EP400_MOUSE__chr3_-1_80878005_80878034_ENSMUST00000029654_REVERSED|
"""index: 16813, intensity: 3630.0, mobility: 1.017"""	-0.273157	0.0738844	0.523243	LFRWMKFWTP	generic|chr8_-1_47493346_47495151_ENSMUST00000039061__IP_863957_TX=10090_REVERSED|
"""index: 9927, intensity: 3092.0, mobility: 0.896"""	-0.273663	0.0742502	0.524364	STELWASTVSRSWSARA	generic|chr18_1_61078879_61078971_ENSMUST00000025522_REVERSED|
"""index: 3456, intensity: 2542.0, mobility: 0.976"""	-0.27381	0.0746159	0.524692	VEIYVETVASLP	generic|sp_Q5F226_FAT2_MOUSE_REVERSED|
"""index: 13135, intensity: 3886.0, mobility: 0.980"""	-0.273942	0.0749817	0.524984	QVYRDTTKWMYYYEIISTLSKWPLFDQRIDNF	generic|tr_Q3TY62_Q3TY62_MOUSE__chr17_1_83762940_83763017_ENSMUST00000177069__II_1064012_REVERSED	|generic|tr_H3BLE1_H3BLE1_MOUSE__chr17_1_83762940_83763017_ENSMUST00000177069__II_1064005_REVERSED	|generic|sp_Q924K8_MTA3_MOUSE__chr17_1_83762940_83763017_ENSMUST00000177069_REVERSED	|generic|sp_Q924K8-2_MTA3_MOUSE__chr17_1_83762940_83763017_ENSMUST00000177069_REVERSED	|generic|tr_E9Q794_E9Q794_MOUSE__chr17_1_83762940_83763017_ENSMUST00000177069_REVERSED	|generic|tr_Q3U3A7_Q3U3A7_MOUSE__chr17_1_83762940_83763017_ENSMUST00000177069_REVERSED	|generic|tr_Q3UKM9_Q3UKM9_MOUSE__chr17_1_83762940_83763017_ENSMUST00000177069_REVERSED	|generic|tr_Q6ZPV1_Q6ZPV1_MOUSE__chr17_1_83762940_83763017_ENSMUST00000177069_REVERSED	|generic|tr_Q3UII8_Q3UII8_MOUSE__chr17_1_83762940_83763017_ENSMUST00000177069_REVERSED|
"""index: 6555, intensity: 3597.0, mobility: 1.134"""	-0.274658	0.0753199	0.526575	DDKGAHGESKASKLPEERSEEEGAEEEEGEGYP	generic|sp_Q9QY61_IRX4_MOUSE_REVERSED|
"""index: 16567, intensity: 5032.0, mobility: 0.986"""	-0.27562	0.0756856	0.528713	IVSFEKGTSTKI	generic|tr_Q8BWZ6_Q8BWZ6_MOUSE_REVERSED	|generic|sp_Q811J3_IREB2_MOUSE_REVERSED	|generic|tr_Q8BZL2_Q8BZL2_MOUSE_REVERSED|
"""index: 4969, intensity: 6801.0, mobility: 0.940"""	-0.275798	0.0759401	0.529109	QLPSSTSALSHSGSPKWTNLWPK	generic|IP_1111742_TX=10090_REVERSED|
"""index: 8554, intensity: 6801.0, mobility: 1.111"""	-0.277185	0.0763052	0.532194	FPREGTHRRQHIALFHSYKFVRDCDKCRAEPGSSRKKRGCLRK	generic|sp_Q80X44_ZBT24_MOUSE_REVERSED	|generic|sp_Q80X44-2_ZBT24_MOUSE_REVERSED|
"""index: 4236, intensity: 2643.0, mobility: 0.974"""	-0.277253	0.0766144	0.532346	QQFASMSEIATH	generic|tr_Q8CEW6_Q8CEW6_MOUSE_REVERSED	|generic|tr_Q8CEW6_Q8CEW6_MOUSE_REVERSED	|generic|tr_Q8CEW6_Q8CEW6_MOUSE_REVERSED	|generic|tr_Q8CEW6_Q8CEW6_MOUSE_REVERSED	|generic|tr_Q8CEW6_Q8CEW6_MOUSE_REVERSED	|generic|tr_Q8CEW6_Q8CEW6_MOUSE_REVERSED|
"""index: 8320, intensity: 47700.0, mobility: 0.925"""	-0.277931	0.0769511	0.533857	MGTGITLINPDFIIDNPNFGVK	generic|sp_A6H5Y3_METH_MOUSE__chr13_-1_12187005_12187058_ENSMUST00000220473__II_3474885_REVERSED|
"""index: 5038, intensity: 2668.0, mobility: 1.195"""	-0.277998	0.0772876	0.534007	AMMKMMQMMTRKTLHSKKRMRMRKMTMWICLTKRKRPSRKRRRRRR	generic|IP_875884_TX=10090_REVERSED|
"""index: 2489, intensity: 8379.0, mobility: 0.900"""	-0.278034	0.0776522	0.534086	APYILHSIAQN	generic|IP_1032463_TX=10090_REVERSED|
"""index: 9617, intensity: 6074.0, mobility: 0.978"""	-0.27808	0.0780168	0.534189	PSQLSPLALSPPTQPCPITLPSPSTQLP	generic|tr_Q6NVE5_Q6NVE5_MOUSE_REVERSED	|generic|tr_E9PV26_E9PV26_MOUSE_REVERSED|
"""index: 13137, intensity: 3938.0, mobility: 1.148"""	-0.278606	0.0782672	0.535362	MTWVAGMHEGSLDQVVK	generic|sp_Q6NVE8_WDR44_MOUSE__chrX_1_23693511_23693543_ENSMUST00000149483__II_836815_REVERSED	|generic|II_836807_TX=10090_REVERSED	|generic|sp_Q6NVE8-2_WDR44_MOUSE_REVERSED|
"""index: 8063, intensity: 11121.0, mobility: 1.038"""	-0.279298	0.0784029	0.536904	LHTLPTKSQWEVPCSYDQMVWPHNLLNRMSIRKKPDVQLMQ	generic|tr_Q3TU15_Q3TU15_MOUSE__chr15_1_35640584_35640613_ENSMUST00000048646_REVERSED	|generic|tr_Q3UMB0_Q3UMB0_MOUSE__chr15_1_35640584_35640613_ENSMUST00000048646_REVERSED	|generic|tr_Q3TJF3_Q3TJF3_MOUSE__chr15_1_35640584_35640613_ENSMUST00000048646_REVERSED	|generic|sp_Q61846_MELK_MOUSE__chr15_1_35640584_35640613_ENSMUST00000048646_REVERSED|
"""index: 4481, intensity: 17114.0, mobility: 0.991"""	-0.280069	0.0787087	0.538626	LSTPAPLCASPACLPRTCWPTTSSC	generic|IP_1088057_TX=10090_REVERSED	|generic|IP_3482964_TX=10090_REVERSED|
"""index: 9029, intensity: 12465.0, mobility: 1.077"""	-0.280331	0.0790715	0.539211	MSYVLPNLMPIVMTYFVSTVK	generic|tr_Q8VFX4_Q8VFX4_MOUSE_REVERSED	|generic|tr_Q7TQR6_Q7TQR6_MOUSE_REVERSED|
"""index: 1313, intensity: 3461.0, mobility: 0.826"""	-0.280401	0.0793478	0.539366	LLAPPATLQC	generic|tr_D3YVZ1_D3YVZ1_MOUSE__II_849361_REVERSED	|generic|tr_D3YXW9_D3YXW9_MOUSE__II_849361_REVERSED	|generic|tr_D3YUA2_D3YUA2_MOUSE__II_849361_REVERSED	|generic|tr_E9PZT7_E9PZT7_MOUSE_REVERSED	|generic|sp_O70491_STRA6_MOUSE_REVERSED	|generic|tr_E9PZN4_E9PZN4_MOUSE_REVERSED	|generic|tr_Q8C442_Q8C442_MOUSE_REVERSED	|generic|tr_E9Q3G2_E9Q3G2_MOUSE_REVERSED	|generic|tr_E9Q283_E9Q283_MOUSE_REVERSED	|generic|tr_E9Q9S7_E9Q9S7_MOUSE_REVERSED	|generic|tr_E9QAQ2_E9QAQ2_MOUSE_REVERSED	|generic|tr_A0A0R4J115_A0A0R4J115_MOUSE_REVERSED|
"""index: 12570, intensity: 10200.0, mobility: 0.986"""	-0.281131	0.0797101	0.540996	LMNYPDLGKQAAIMIERELGTAQEEDTPVGGGSAMSRTV	generic|sp_P19536_COX5B_MOUSE__chr1_1_36691665_36691697_ENSMUST00000191790__II_1050988_REVERSED	|generic|tr_Q9D881_Q9D881_MOUSE__chr1_1_36691665_36691697_ENSMUST00000191790__II_1050988_REVERSED|
"""index: 21700, intensity: 3207.0, mobility: 1.098"""	-0.281284	0.0800725	0.541338	PIILRMRFTTKR	generic|chr3_1_14540008_14545511_ENSMUST00000091325_REVERSED|
"""index: 4292, intensity: 2673.0, mobility: 1.007"""	-0.281507	0.0804348	0.541838	PWGPWSSSLYPM	generic|IP_934119_TX=10090_REVERSED|
"""index: 18334, intensity: 4768.0, mobility: 0.941"""	-0.281516	0.0807678	0.541858	LLDWAVTKE	generic|tr_E9Q6Y8_E9Q6Y8_MOUSE_REVERSED|
"""index: 6486, intensity: 34232.0, mobility: 0.916"""	-0.281578	0.08113	0.541995	CISRSSNKLKWDVNLYAAGNRKYVP	generic|IP_3470183_TX=10090_REVERSED|
"""index: 14625, intensity: 3117.0, mobility: 1.159"""	-0.281923	0.0814922	0.542767	RRAMEGTTTQACCARPL	generic|IP_998178_TX=10090_REVERSED|
"""index: 5852, intensity: 3111.0, mobility: 0.906"""	-0.282064	0.0818544	0.543081	KQTAQLKLEMGEQKVMMSR	generic|tr_Q3UPW7_Q3UPW7_MOUSE__II_1141185_REVERSED	|generic|tr_Q3TPG1_Q3TPG1_MOUSE__II_1141185_REVERSED	|generic|sp_Q00547_HMMR_MOUSE__II_1141185_REVERSED	|generic|sp_Q00547-2_HMMR_MOUSE__II_1141185_REVERSED	|generic|tr_Q8VDR2_Q8VDR2_MOUSE_REVERSED|
"""index: 9280, intensity: 5268.0, mobility: 1.067"""	-0.282562	0.0822166	0.544196	RSHDYPLVHPYRNKTINAPHEAELRPQDKGVEKLEEFEQFF	generic|tr_Q9ERK5_Q9ERK5_MOUSE__II_1018641_REVERSED	|generic|sp_P70289_PTPRV_MOUSE_REVERSED|
"""index: 10882, intensity: 4234.0, mobility: 1.116"""	-0.282589	0.0825788	0.544256	CMRLRRQTRSSLSLYKVMLCGGRKEMSKM	generic|IP_932008_TX=10090_REVERSED|
"""index: 6831, intensity: 7605.0, mobility: 1.027"""	-0.282663	0.082941	0.544423	MEPWWGGGGGFLWGQRIFFLTSLVQPIIALTSRQAGYACLRF	generic|IP_933327_TX=10090_REVERSED|
"""index: 2358, intensity: 2940.0, mobility: 0.803"""	-0.282693	0.0833032	0.544489	EDSGGSAFYEGTRSFAV	generic|tr_Q8BJN7_Q8BJN7_MOUSE__chr9_1_106329885_106349780_ENSMUST00000216306__II_847948_REVERSED	|generic|sp_Q8JZX3_POC1A_MOUSE__chr9_1_106284967_106285056_ENSMUST00000214540__II_847943_REVERSED	|generic|tr_A0A1L1SUQ2_A0A1L1SUQ2_MOUSE__chr9_1_106284967_106285056_ENSMUST00000214540__II_847943_REVERSED	|generic|tr_A0A1L1SQ32_A0A1L1SQ32_MOUSE__chr9_1_106284967_106285056_ENSMUST00000214540__II_2522705_REVERSED	|generic|tr_A0A1L1SRG3_A0A1L1SRG3_MOUSE__chr9_1_106284967_106285056_ENSMUST00000214540__II_3501171_REVERSED	|generic|tr_A0A1L1SR04_A0A1L1SR04_MOUSE__chr9_1_106284967_106285056_ENSMUST00000214540__II_3501173_REVERSED	|generic|tr_A0A1L1SR15_A0A1L1SR15_MOUSE__chr9_1_106284967_106285056_ENSMUST00000214540_REVERSED	|generic|sp_Q8JZX3-2_POC1A_MOUSE__chr9_1_106284967_106285056_ENSMUST00000214540_REVERSED	|generic|sp_Q8JZX3-3_POC1A_MOUSE__chr9_1_106284967_106285056_ENSMUST00000214540_REVERSED|
"""index: 14561, intensity: 4987.0, mobility: 0.948"""	-0.282825	0.0836048	0.544785	FVGLAEYSREP	generic|IP_3457676_TX=10090_REVERSED|
"""index: 13489, intensity: 3932.0, mobility: 1.070"""	-0.283492	0.0838453	0.546276	SPSVERKQLGGWRRRGGLFSTRRRSLGKMREEMRFFETLARFSEL	generic|tr_F7C9J3_F7C9J3_MOUSE__II_1130674_REVERSED	|generic|sp_Q5F2F2_ABH15_MOUSE_REVERSED|
"""index: 1230, intensity: 2543.0, mobility: 1.017"""	-0.28376	0.0841459	0.546876	EFSQYVQSWRGK	generic|IP_930615_TX=10090_REVERSED|
"""index: 9001, intensity: 3384.0, mobility: 0.963"""	-0.28486	0.0844765	0.54934	ELVQLCGDLEALTSALMEPPVPQ	generic|tr_G3UYL6_G3UYL6_MOUSE__II_1152024_REVERSED	|generic|sp_Q99L20_GSTT3_MOUSE__II_1152021_REVERSED	|generic|tr_G3UYJ7_G3UYJ7_MOUSE_REVERSED	|generic|tr_G3UX05_G3UX05_MOUSE_REVERSED|
"""index: 1346, intensity: 4360.0, mobility: 0.885"""	-0.284942	0.0848375	0.549524	QHANGLLHSNPMLPLIAALDIQC	generic|IP_904169_TX=10090_REVERSED|
"""index: 2546, intensity: 4841.0, mobility: 0.975"""	-0.285289	0.0851678	0.550301	PVYQQLEPEKE	generic|tr_Q3UL99_Q3UL99_MOUSE_REVERSED	|generic|sp_P23116_EIF3A_MOUSE_REVERSED	|generic|tr_Q3TKF9_Q3TKF9_MOUSE_REVERSED	|generic|tr_Q6A0B9_Q6A0B9_MOUSE_REVERSED	|generic|tr_Q3UEK3_Q3UEK3_MOUSE_REVERSED	|generic|tr_Q3UM46_Q3UM46_MOUSE_REVERSED|
"""index: 5349, intensity: 44312.0, mobility: 1.066"""	-0.285483	0.0855287	0.550735	RLVAPPRGAPQGRFG	generic|chr2_1_121867144_121867437_ENSMUST00000078752_REVERSED|
"""index: 18944, intensity: 26570.0, mobility: 1.039"""	-0.286239	0.0858896	0.55243	MKALLHEKRR	generic|IP_3482490_TX=10090_REVERSED|
"""index: 8268, intensity: 64879.0, mobility: 1.013"""	-0.28632	0.0862505	0.552611	ITAGDNTITVDGIDDVLMKDLGV	generic|sp_P11983_TCPA_MOUSE__chr17_1_12924273_12924476_ENSMUST00000129632__II_1071131_REVERSED	|generic|tr_F2Z483_F2Z483_MOUSE__chr17_1_12918076_12918204_ENSMUST00000133003_REVERSED|
"""index: 15701, intensity: 3016.0, mobility: 1.135"""	-0.28662	0.0865489	0.553284	QPYRWAVLSSSAVAAQP	generic|IP_2455986_TX=10090_REVERSED|
"""index: 3416, intensity: 4903.0, mobility: 0.866"""	-0.288053	0.0869095	0.5565	NYNIATGQNMR	generic|IP_1137318_TX=10090_REVERSED|
"""index: 5873, intensity: 4164.0, mobility: 0.927"""	-0.288558	0.0872701	0.557633	GLPEGYGHNYHSQPKIEEPHLLPVCGTETE	generic|tr_A0A1W2P7M2_A0A1W2P7M2_MOUSE__II_1144685_REVERSED	|generic|tr_Q3TRB3_Q3TRB3_MOUSE__II_1144685_REVERSED	|generic|tr_Q0VFY6_Q0VFY6_MOUSE__chr10_-1_110956282_110956407_ENSMUST00000220247__II_3469124_REVERSED	|generic|sp_Q80TN5_ZDH17_MOUSE__chr10_-1_110956282_110956407_ENSMUST00000220247__II_3469124_REVERSED	|generic|sp_Q80TN5-2_ZDH17_MOUSE__chr10_-1_110956282_110956407_ENSMUST00000220247__II_2306879_REVERSED|
"""index: 6342, intensity: 3540.0, mobility: 0.969"""	-0.288815	0.0875676	0.55821	PMTVALAWHAWAPFWDMYQVLATPI	generic|IP_1050694_TX=10090_REVERSED|
"""index: 3789, intensity: 2888.0, mobility: 0.862"""	-0.289118	0.0879279	0.558889	QCTTLPWPL	generic|chr7_1_4922937_4923291_ENSMUST00000207687__IP_898372_TX=10090_REVERSED|
"""index: 22644, intensity: 5584.0, mobility: 1.158"""	-0.289429	0.0881612	0.559587	QQQEKLIEEPDMAQLRAVNEEHITQVEQEAVKSRLGKGTVLNPR	generic|tr_Q8C977_Q8C977_MOUSE__chr2_-1_119778091_119778225_ENSMUST00000136419__II_1009227_REVERSED	|generic|sp_Q80TE0_RPAP1_MOUSE__chr2_-1_119769246_119769287_ENSMUST00000136419__II_1009240_REVERSED	|generic|sp_Q80TE0-2_RPAP1_MOUSE__chr2_-1_119769246_119769287_ENSMUST00000136419_REVERSED	|generic|tr_V9GWX3_V9GWX3_MOUSE_REVERSED|
"""index: 21025, intensity: 5003.0, mobility: 1.116"""	-0.290689	0.0884892	0.562418	DARAVEEMLSGACDQVPRPESNWPESGGR	generic|sp_Q9JJB1-2_T191C_MOUSE__chr16_1_17277543_17277596_ENSMUST00000232092__II_1079878_REVERSED	|generic|sp_Q9JJB1_T191C_MOUSE__chr16_1_17277531_17277596_ENSMUST00000232092__II_1079875_REVERSED	|generic|tr_A0A338P7A9_A0A338P7A9_MOUSE__chr16_1_17277531_17277596_ENSMUST00000232092__II_1079875_REVERSED	|generic|II_1079876_TX=10090_REVERSED	|generic|tr_A0A338P6N9_A0A338P6N9_MOUSE__chr16_1_17277564_17277596_ENSMUST00000232092_REVERSED|
"""index: 7869, intensity: 5401.0, mobility: 1.087"""	-0.290717	0.0888489	0.562481	EYEELSPLSSASVTRSSLPHFPEQGAAHQHNQIHIFPNQPPRP	generic|sp_Q6DFV5_HELZ_MOUSE_REVERSED	|generic|sp_Q6DFV5-3_HELZ_MOUSE_REVERSED	|generic|tr_Q6PAR9_Q6PAR9_MOUSE_REVERSED|
"""index: 9732, intensity: 2919.0, mobility: 1.174"""	-0.291013	0.0892086	0.563148	KEDALSKRERQESPLKSHPSKRGSSVSAPSPS	generic|tr_Q3TQI2_Q3TQI2_MOUSE__chrX_1_20851679_20851816_ENSMUST00000136451__II_836925_REVERSED	|generic|tr_E9Q0P8_E9Q0P8_MOUSE__chrX_1_20851679_20851816_ENSMUST00000136451__II_836925_REVERSED	|generic|sp_P04627_ARAF_MOUSE__chrX_1_20851679_20851816_ENSMUST00000136451__II_836944_REVERSED	|generic|tr_Q3UXR0_Q3UXR0_MOUSE__chrX_1_20851679_20851816_ENSMUST00000136451_REVERSED|
"""index: 25118, intensity: 4409.0, mobility: 1.186"""	-0.29119	0.0895683	0.563545	QGRGNRYFRVVLRVVTPNGTVVDQPQEVKSKIEEQLATRFLQL	generic|tr_B9EKT6_B9EKT6_MOUSE_REVERSED	|generic|tr_F8VQ29_F8VQ29_MOUSE_REVERSED	|generic|tr_Q3UQP1_Q3UQP1_MOUSE_REVERSED|
"""index: 843, intensity: 3304.0, mobility: 0.877"""	-0.291275	0.0898957	0.563736	HNPPLQCSTR	generic|IP_881288_TX=10090_REVERSED|
"""index: 12333, intensity: 14495.0, mobility: 0.843"""	-0.291942	0.090158	0.565237	IEKSGTRI	generic|IP_3501217_TX=10090_REVERSED|
"""index: 4223, intensity: 8475.0, mobility: 0.809"""	-0.293449	0.0905172	0.568625	FASTLSQTLFVNGKL	generic|tr_Q91WJ2_Q91WJ2_MOUSE_REVERSED	|generic|tr_E9Q6M5_E9Q6M5_MOUSE_REVERSED	|generic|tr_Q8VDE6_Q8VDE6_MOUSE_REVERSED|
"""index: 3184, intensity: 3730.0, mobility: 0.927"""	-0.293509	0.0908764	0.56876	QNQKFAKDEEDMEKAQKKPQ	generic|IP_927038_TX=10090_REVERSED|
"""index: 12106, intensity: 3595.0, mobility: 0.869"""	-0.293564	0.0911701	0.568885	DGRSDMWKMLWPNSQGCLNRM	generic|tr_Q8C701_Q8C701_MOUSE__II_1068811_REVERSED|
"""index: 3397, intensity: 4044.0, mobility: 0.835"""	-0.293947	0.0914634	0.569748	TSSTLLAWRSVGGQRI	generic|chr3_1_96188142_96188423_ENSMUST00000133665_REVERSED|
"""index: 24967, intensity: 6920.0, mobility: 0.837"""	-0.295063	0.0918221	0.572258	WDPLWSCGP	generic|tr_E9QM19_E9QM19_MOUSE_REVERSED	|generic|sp_Q8R1J1_TM6S2_MOUSE_REVERSED	|generic|sp_Q8R1J1-2_TM6S2_MOUSE_REVERSED	|generic|tr_A0A0R4J0J9_A0A0R4J0J9_MOUSE_REVERSED|
"""index: 7081, intensity: 4349.0, mobility: 0.826"""	-0.295228	0.0921808	0.57263	PLDGTAAVPPLHTQADYS	generic|tr_E9Q4D4_E9Q4D4_MOUSE__II_857899_REVERSED	|generic|tr_E9QPG2_E9QPG2_MOUSE__II_857899_REVERSED	|generic|sp_Q7TN88_PK1L2_MOUSE__II_857899_REVERSED|
"""index: 17358, intensity: 2703.0, mobility: 1.223"""	-0.295465	0.0924731	0.573163	SFRMFGHQLSNDRKKHM	generic|tr_Q3UTY4_Q3UTY4_MOUSE__chr1_-1_93082361_93082390_ENSMUST00000171796__II_952372_REVERSED	|generic|tr_B1AS48_B1AS48_MOUSE__chr1_-1_93082361_93082390_ENSMUST00000171796__II_952372_REVERSED	|generic|tr_B1AS46_B1AS46_MOUSE__chr1_-1_93082361_93082390_ENSMUST00000171796_REVERSED	|generic|sp_Q9CWL2_CASZ1_MOUSE__chr1_-1_93082361_93082390_ENSMUST00000171796_REVERSED	|generic|sp_Q9CWL2-2_CASZ1_MOUSE__chr1_-1_93082361_93082390_ENSMUST00000171796_REVERSED|
"""index: 11107, intensity: 4142.0, mobility: 1.114"""	-0.296279	0.0928315	0.574997	VASDTAPLPKQDIKLATIHSFMDLTKHE	generic|tr_J3QM82_J3QM82_MOUSE_REVERSED	|generic|sp_Q8BXA7_PHLP2_MOUSE_REVERSED|
"""index: 22752, intensity: 10001.0, mobility: 0.980"""	-0.296412	0.09319	0.575297	FADELQKEPKKTQKHKAQK	generic|IP_926831_TX=10090_REVERSED|
"""index: 24159, intensity: 6741.0, mobility: 1.136"""	-0.296447	0.0933476	0.575375	PAMRGWGAVYCVDGPKV	generic|sp_P04187_GRAB_MOUSE_REVERSED	|generic|tr_Q4FJY0_Q4FJY0_MOUSE_REVERSED|
"""index: 4983, intensity: 5096.0, mobility: 1.082"""	-0.298683	0.0937053	0.580412	SSNMIHILYCLLCLHYPWMSGCVQSLHDSCLSKLMQLKKGWYA	generic|sp_Q99PP6-2_TR34A_MOUSE_REVERSED|
"""index: 624, intensity: 3127.0, mobility: 0.851"""	-0.298736	0.0940629	0.580532	LGPSPVPDQVF	generic|tr_F7ABX5_F7ABX5_MOUSE__II_1050358_REVERSED|
"""index: 6852, intensity: 7485.0, mobility: 1.049"""	-0.299708	0.0944206	0.582723	HIRRQGQLREGCSFLFSYFLFLCFLVFGMENHFSYHTLTDR	generic|IP_3478524_TX=10090_REVERSED|
"""index: 23423, intensity: 6457.0, mobility: 1.306"""	-0.299732	0.0946767	0.582777	DDELDLLGRVVTGPYLCRYQQSWYAAIRTGQPLFRTSAPRVDII	generic|tr_F6Z7L1_F6Z7L1_MOUSE__chr5_-1_142765047_142765166_ENSMUST00000200371__II_932815_REVERSED	|generic|sp_Q80WC3_TNC18_MOUSE__chr5_-1_142765047_142765166_ENSMUST00000200371_REVERSED	|generic|tr_Q52KG0_Q52KG0_MOUSE__chr5_-1_142733542_142733664_ENSMUST00000196888_REVERSED|
"""index: 18171, intensity: 5282.0, mobility: 0.975"""	-0.300079	0.0950339	0.58356	GGGAAKAS	generic|chr16_1_93608040_93608795_ENSMUST00000039659_REVERSED|
"""index: 8359, intensity: 16729.0, mobility: 0.864"""	-0.300432	0.0953571	0.584356	LSTQSTMNEFSELLRILAYCNM	generic|sp_Q8K2Z4_CND1_MOUSE__chr6_-1_125174221_125174346_ENSMUST00000189706__II_905930_REVERSED	|generic|tr_A0A0R4J0H7_A0A0R4J0H7_MOUSE__chr6_-1_125174221_125174346_ENSMUST00000189706__II_905930_REVERSED	|generic|sp_Q8K2Z4-2_CND1_MOUSE__chr6_-1_125174221_125174346_ENSMUST00000189706_REVERSED	|generic|tr_A0A087WNQ1_A0A087WNQ1_MOUSE__chr6_-1_125187073_125187111_ENSMUST00000188762_REVERSED	|generic|chr6_-1_125186082_125186258_ENSMUST00000188762_REVERSED|
"""index: 899, intensity: 2757.0, mobility: 0.875"""	-0.300593	0.0957143	0.584718	ELVPDDGELAS	generic|tr_Q8C879_Q8C879_MOUSE__II_854255_REVERSED	|generic|tr_Q99PG9_Q99PG9_MOUSE_REVERSED	|generic|tr_E9Q2D3_E9Q2D3_MOUSE_REVERSED	|generic|tr_Q99PG8_Q99PG8_MOUSE_REVERSED|
"""index: 10478, intensity: 16829.0, mobility: 1.198"""	-0.300816	0.0960029	0.585221	SGPWLTQFLRLMEQYKPSEELRVKGDLP	generic|tr_Q3UEX7_Q3UEX7_MOUSE__II_3494010_REVERSED	|generic|sp_Q8CGM2_RP1L1_MOUSE_REVERSED|
"""index: 5674, intensity: 15170.0, mobility: 0.840"""	-0.301085	0.0963597	0.585828	ECVWCIAKKDEKCFLLLKE	generic|tr_Q3TA29_Q3TA29_MOUSE_REVERSED	|generic|sp_Q99PP6_TR34A_MOUSE_REVERSED	|generic|sp_Q99PP6-2_TR34A_MOUSE_REVERSED	|generic|sp_Q99PP6-3_TR34A_MOUSE_REVERSED	|generic|tr_Q3TAH7_Q3TAH7_MOUSE_REVERSED	|generic|tr_E9PYZ4_E9PYZ4_MOUSE_REVERSED|
"""index: 9455, intensity: 18050.0, mobility: 0.905"""	-0.3012	0.0966132	0.586086	YYAMKYYLLYIFICTSIHSLTKMHIVM	generic|IP_906537_TX=10090_REVERSED|
"""index: 2566, intensity: 3147.0, mobility: 0.984"""	-0.301825	0.0969697	0.587496	TSEDQGLQKEDQDSSPSGASKGGDR	generic|tr_S4R294_S4R294_MOUSE__chr1_-1_162723106_162723174_ENSMUST00000182288__II_1027809_REVERSED	|generic|sp_Q3TLH4_PRC2C_MOUSE__chr1_-1_162723106_162723174_ENSMUST00000182288__II_1027809_REVERSED	|generic|sp_Q3TLH4-5_PRC2C_MOUSE__chr1_-1_162723106_162723174_ENSMUST00000182288__II_1027809_REVERSED	|generic|tr_S4R2J9_S4R2J9_MOUSE__chr1_-1_162723106_162723174_ENSMUST00000182288_REVERSED	|generic|tr_A0A0A0MQ79_A0A0A0MQ79_MOUSE__chr1_-1_162723106_162723174_ENSMUST00000182288_REVERSED	|generic|tr_S4R2E2_S4R2E2_MOUSE__chr1_-1_162723106_162723174_ENSMUST00000182288_REVERSED|
"""index: 8322, intensity: 4650.0, mobility: 0.811"""	-0.301936	0.0972915	0.587747	EMQYLLFRGRRRPLSM	generic|chr2_1_62257592_62267423_ENSMUST00000102735__IP_1008147_TX=10090_REVERSED|
"""index: 21355, intensity: 7672.0, mobility: 1.141"""	-0.302357	0.0973703	0.588695	LPQSSPPNSTCPPQTPLSPTPTPLSTPSPAQPSTPQSSSEPCSAPEGKR	generic|tr_Q8R0G0_Q8R0G0_MOUSE_REVERSED	|generic|sp_Q8R5G7_ARAP3_MOUSE_REVERSED	|generic|sp_Q8R5G7-2_ARAP3_MOUSE_REVERSED	|generic|tr_A0A2X0TVQ3_A0A2X0TVQ3_MOUSE_REVERSED|
"""index: 936, intensity: 2889.0, mobility: 0.969"""	-0.304209	0.0976216	0.592873	TQNPPPPCCQKLL	generic|IP_1122272_TX=10090_REVERSED|
"""index: 468, intensity: 3720.0, mobility: 0.985"""	-0.305115	0.0979071	0.594915	GQNEQLLEEPMK	generic|IP_1099960_TX=10090_REVERSED|
"""index: 3055, intensity: 2874.0, mobility: 0.909"""	-0.306027	0.0982618	0.596972	SRQQTLSQHM	generic|tr_Q8BHS0_Q8BHS0_MOUSE__II_836076_REVERSED	|generic|sp_Q8BHW5_T255A_MOUSE__chrX_-1_38224577_38224669_ENSMUST00000155848__II_836077_REVERSED	|generic|sp_Q8BHW5-2_T255A_MOUSE__chrX_-1_38224577_38224669_ENSMUST00000155848__II_836077_REVERSED	|generic|sp_Q8BHW5-3_T255A_MOUSE__chrX_-1_38224577_38224669_ENSMUST00000155848_REVERSED|
"""index: 13218, intensity: 3563.0, mobility: 0.997"""	-0.306143	0.0986165	0.597235	PAGADAIIEQYPPPAEPQPDELHEFELNTETYLPPPF	generic|sp_Q8C353_TM252_MOUSE_REVERSED	|generic|tr_Q3UQ16_Q3UQ16_MOUSE_REVERSED|
"""index: 8049, intensity: 4809.0, mobility: 1.104"""	-0.306584	0.0989362	0.598228	RISLINSSYSYNCIETGKKFHYVNMQRPKTHSVVVVLSSSF	generic|tr_B1AT64_B1AT64_MOUSE_REVERSED	|generic|sp_Q8R3E3_WIPI1_MOUSE_REVERSED	|generic|sp_Q8R3E3-2_WIPI1_MOUSE_REVERSED	|generic|sp_Q8R3E3-3_WIPI1_MOUSE_REVERSED|
"""index: 4477, intensity: 4514.0, mobility: 1.040"""	-0.30682	0.0992556	0.598761	HMPTLHSQTMRQATEVQRKR	generic|chr11_1_121288023_121290780_ENSMUST00000106113_REVERSED|
"""index: 24996, intensity: 28553.0, mobility: 1.100"""	-0.307066	0.0996101	0.599317	AAAAVAAAAVAAAAAAAAAAAAVIPVALAIATLNMGL	generic|chrX_-1_122396764_122396985_ENSMUST00000079490__IP_830764_TX=10090_REVERSED|
"""index: 15031, intensity: 3408.0, mobility: 0.984"""	-0.307258	0.0999291	0.599749	CTKQIIRYCLR	generic|chr5_-1_106636911_106637018_ENSMUST00000112696_REVERSED|
"""index: 1829, intensity: 2951.0, mobility: 0.808"""	-0.307492	0.100177	0.600278	ETVGGKPVE	generic|tr_Q8BV43_Q8BV43_MOUSE__chr19_-1_53000385_53000435_ENSMUST00000236456_REVERSED	|generic|tr_A0A494BBG8_A0A494BBG8_MOUSE__chr19_-1_53000385_53000435_ENSMUST00000236456_REVERSED	|generic|sp_Q6P1B1_XPP1_MOUSE__chr19_-1_53000385_53000435_ENSMUST00000236456_REVERSED	|generic|tr_Q8VDK8_Q8VDK8_MOUSE__chr19_-1_53000385_53000435_ENSMUST00000236456_REVERSED	|generic|tr_Q3TL27_Q3TL27_MOUSE__chr19_-1_53000385_53000435_ENSMUST00000236456_REVERSED	|generic|tr_S4R1I3_S4R1I3_MOUSE__chr19_-1_53000385_53000435_ENSMUST00000236456_REVERSED	|generic|tr_Q3UE92_Q3UE92_MOUSE__chr19_-1_53000385_53000435_ENSMUST00000236456_REVERSED	|generic|tr_Q8BKH1_Q8BKH1_MOUSE__chr19_-1_53000385_53000435_ENSMUST00000236456_REVERSED|
"""index: 12450, intensity: 3135.0, mobility: 1.162"""	-0.307819	0.100495	0.601015	QLQDKSYVYQWIREMDNWDRVVGHEMPYR	generic|II_1050965_TX=10090_REVERSED	|generic|chr1_-1_36702436_36702588_ENSMUST00000162684_REVERSED	|generic|tr_E0CZD4_E0CZD4_MOUSE__chr1_-1_36702055_36702156_ENSMUST00000162684_REVERSED	|generic|sp_Q8R5C5_ACTY_MOUSE__chr1_-1_36702055_36702156_ENSMUST00000162684_REVERSED	|generic|tr_E0CYB4_E0CYB4_MOUSE__chr1_-1_36702055_36702156_ENSMUST00000162684_REVERSED|
"""index: 12662, intensity: 3430.0, mobility: 0.785"""	-0.307913	0.100849	0.601228	PIMSKLSLQRALLICHTKLM	generic|IP_1006510_TX=10090_REVERSED|
"""index: 2112, intensity: 2704.0, mobility: 1.050"""	-0.307953	0.101024	0.601316	AFLMEVCILFNQY	generic|tr_Q8VCJ3_Q8VCJ3_MOUSE_REVERSED	|generic|tr_G3X923_G3X923_MOUSE_REVERSED	|generic|sp_Q3UFJ6_T184A_MOUSE_REVERSED|
"""index: 5724, intensity: 7647.0, mobility: 0.933"""	-0.308907	0.101342	0.603468	NGGEGPNCDAGVCKELPVQGLSKKLRS	generic|IP_917106_TX=10090_REVERSED|
"""index: 1982, intensity: 5255.0, mobility: 0.951"""	-0.309112	0.101551	0.60393	PQQQQQQQQQAESMQKLWFVISLNALFM	generic|IP_3472137_TX=10090_REVERSED|
"""index: 7999, intensity: 10452.0, mobility: 1.060"""	-0.310189	0.101868	0.606358	SVMPTQYSLLQIGAEALLCIMTP	generic|IP_3494341_TX=10090_REVERSED|
"""index: 19989, intensity: 13262.0, mobility: 1.141"""	-0.31061	0.102221	0.607308	LLNEMRPRSQATSNAMPPTMSSCTSWTTSTLSLTMSSLLRWKAM	generic|IP_1081857_TX=10090_REVERSED|
"""index: 12458, intensity: 4068.0, mobility: 0.909"""	-0.310674	0.102573	0.607452	KATKERWSPQALSCASMERLV	generic|tr_Q3UW71_Q3UW71_MOUSE__II_1060037_REVERSED|
"""index: 11144, intensity: 3375.0, mobility: 1.085"""	-0.310896	0.102889	0.607953	AAPVNVLASNPVPLGEMMAEALILKEHLQKNRTKF	generic|tr_Q0VGR5_Q0VGR5_MOUSE_REVERSED	|generic|sp_Q8K389_CK5P2_MOUSE_REVERSED|
"""index: 3755, intensity: 4829.0, mobility: 0.900"""	-0.311248	0.103242	0.608747	EFAGPEIGNNEL	generic|tr_A6H6K1_A6H6K1_MOUSE_REVERSED|
"""index: 22669, intensity: 4977.0, mobility: 1.241"""	-0.311297	0.103594	0.608858	KKFQTPEIVDLIEEIEGLFMVEKQSCTKPWFKLLGR	generic|sp_Q6PD03_2A5A_MOUSE__chr1_-1_191358921_191359010_ENSMUST00000191925_REVERSED	|generic|tr_Q3ULN8_Q3ULN8_MOUSE__chr1_-1_191357788_191357820_ENSMUST00000191925_REVERSED|
"""index: 3218, intensity: 3337.0, mobility: 0.920"""	-0.311331	0.103946	0.608933	TERNRWELESEAFALHLP	generic|IP_877760_TX=10090_REVERSED|
"""index: 4359, intensity: 2845.0, mobility: 0.927"""	-0.311549	0.104225	0.609424	MHGAAELHDRLRGATVANGTHP	generic|sp_A4FUP9_GL1D1_MOUSE_REVERSED	|generic|sp_A4FUP9-2_GL1D1_MOUSE_REVERSED|
"""index: 1372, intensity: 5684.0, mobility: 0.761"""	-0.311649	0.104467	0.60965	FGPGRAPW	generic|chr4_1_83417890_83417985_ENSMUST00000071544__IP_964811_TX=10090_REVERSED|
"""index: 10192, intensity: 3338.0, mobility: 0.915"""	-0.312525	0.104745	0.611626	QMPVVSPSLNY	generic|tr_Q5F222_Q5F222_MOUSE_REVERSED	|generic|tr_D3Z667_D3Z667_MOUSE_REVERSED|
"""index: 9586, intensity: 4327.0, mobility: 0.927"""	-0.3131	0.104986	0.612921	SIHRFLSFSNKKGPITSYRY	generic|II_914019_TX=10090_REVERSED|
"""index: 8682, intensity: 2788.0, mobility: 1.134"""	-0.313887	0.1053	0.614694	YIYIYTYISIYLYLSTKQQQKELTNEDLWSQLHFIVYM	generic|IP_1043400_TX=10090_REVERSED|
"""index: 15446, intensity: 6388.0, mobility: 1.044"""	-0.314187	0.105614	0.615371	KFKSHTSDYQFMYVMCNLDIFPDNIAVIEVKGRP	generic|IP_1078648_TX=10090_REVERSED|
"""index: 11455, intensity: 4095.0, mobility: 0.986"""	-0.314561	0.105965	0.616214	YDQWYAIVSASNASAELSHR	generic|IP_838226_TX=10090_REVERSED|
"""index: 24274, intensity: 248463.0, mobility: 1.017"""	-0.314731	0.106316	0.616596	HPSNAASGDRLDGL	generic|IP_1100739_TX=10090_REVERSED|
"""index: 4740, intensity: 4101.0, mobility: 0.899"""	-0.314833	0.106629	0.616825	SHMTPSASMLIKMLSFYPIQARTDSAAR	generic|sp_Q33DR2_DPS1_MOUSE__II_1013877_REVERSED	|generic|II_1013881_TX=10090_REVERSED	|generic|tr_Q9CZQ1_Q9CZQ1_MOUSE_REVERSED|
"""index: 8587, intensity: 57185.0, mobility: 1.093"""	-0.314936	0.10698	0.617058	PERWSFFIGEEFLPKCHINEDKKIYRITKENTSPSPGEEGLL	generic|tr_J3QPL7_J3QPL7_MOUSE__II_1040827_REVERSED|
"""index: 656, intensity: 2840.0, mobility: 0.811"""	-0.315231	0.107293	0.617721	LRQASGPIDAPLP	generic|chr4_1_116292256_116299915_ENSMUST00000030464__II_957734_TX=10090_REVERSED|
"""index: 5066, intensity: 94550.0, mobility: 1.055"""	-0.315915	0.107644	0.619262	QDDELQHYWSSRILVLYGCLSWFINYSYKLQFCILKYQTI	generic|IP_888581_TX=10090_REVERSED|
"""index: 24848, intensity: 3260.0, mobility: 1.320"""	-0.31638	0.107994	0.620309	ELERTSEDHRILMAHEMEKQTRKKNLEERINQQEVEHRKIMIKRKFFR	generic|sp_Q8BYC6_TAOK3_MOUSE__II_937870_REVERSED	|generic|tr_B2RY27_B2RY27_MOUSE__II_937870_REVERSED	|generic|tr_Q3V3K3_Q3V3K3_MOUSE_REVERSED|
"""index: 6620, intensity: 19315.0, mobility: 1.054"""	-0.316501	0.108345	0.620581	QQLQNYFTIINTQYELWNVRESLLQCFETWRSNLQESAQR	generic|sp_P11531_DMD_MOUSE__chrX_1_85144125_85144169_ENSMUST00000146331__II_832695_REVERSED|
"""index: 13662, intensity: 4230.0, mobility: 1.046"""	-0.316697	0.108467	0.621023	SYFGLGVAPLEPGLMYLRFSAC	generic|IP_1138156_TX=10090_REVERSED|
"""index: 16657, intensity: 4925.0, mobility: 1.016"""	-0.318042	0.108817	0.62405	VYYVVYSIVMTFWGFMTVLMAYDTTKKPL	generic|tr_Q543Z7_Q543Z7_MOUSE_REVERSED|
"""index: 10850, intensity: 3661.0, mobility: 1.051"""	-0.318091	0.109091	0.624159	EELRVNMLIWVPGG	generic|chr3_-1_132906356_132908360_ENSMUST00000042744__IP_975510_TX=10090_REVERSED|
"""index: 14175, intensity: 3945.0, mobility: 1.024"""	-0.318558	0.109211	0.62521	MTGAATREVIMRHVILPEMAALET	generic|IP_1022146_TX=10090_REVERSED|
"""index: 8122, intensity: 17775.0, mobility: 1.109"""	-0.319605	0.109522	0.627566	CNDEKAEALQKQFNGVKKSERDELAKLDGKLKQSEKLAADRC	generic|tr_A0A571BEL4_A0A571BEL4_MOUSE__II_1039443_REVERSED	|generic|sp_Q8CDI7_CC150_MOUSE__II_1039443_REVERSED	|generic|II_1039451_TX=10090_REVERSED|
"""index: 17455, intensity: 4411.0, mobility: 0.905"""	-0.320266	0.109794	0.629051	FWLLKPVGW	generic|tr_A0A1L1SVH6_A0A1L1SVH6_MOUSE_REVERSED	|generic|tr_H7BX48_H7BX48_MOUSE_REVERSED	|generic|sp_Q0VF94_NKPD1_MOUSE_REVERSED|
"""index: 25197, intensity: 3924.0, mobility: 1.156"""	-0.32089	0.110066	0.630454	THIQLLLDHSNYILQALSRGLYPAGRMKTHK	generic|IP_1061281_TX=10090_REVERSED|
"""index: 2796, intensity: 3659.0, mobility: 0.926"""	-0.321685	0.110338	0.632239	QLWLPLYDMHPSAPLL	generic|sp_Q6Q783_KMT5C_MOUSE__II_691135_REVERSED|
"""index: 7553, intensity: 34647.0, mobility: 1.034"""	-0.32188	0.110686	0.632679	FLCFQQSPSSFFLKLHCPYASQFNVLDGHWFNVFALLYFPWP	generic|IP_836846_TX=10090_REVERSED|
"""index: 25078, intensity: 4586.0, mobility: 1.176"""	-0.321961	0.111034	0.63286	QQRAAPVLSGGAAAAAVAPGPG	generic|tr_E9QMD2_E9QMD2_MOUSE_REVERSED|
"""index: 6090, intensity: 8054.0, mobility: 0.906"""	-0.321973	0.111382	0.632888	GGLALVTGCSTWPLGVKESFPRFVSM	generic|IP_1011904_TX=10090_REVERSED|
"""index: 4560, intensity: 3063.0, mobility: 0.877"""	-0.322019	0.111691	0.63299	CLSTLALGMVLNCLVAISNLGIFGTL	generic|chr17_-1_79852495_79852725_ENSMUST00000222193__II_3463040_TX=10090_REVERSED	|generic|tr_Q8C081_Q8C081_MOUSE__chr17_-1_79850159_79850275_ENSMUST00000222415__II_3452758_REVERSED	|generic|tr_E9QND8_E9QND8_MOUSE__chr17_-1_79850159_79850275_ENSMUST00000222415__II_3452758_REVERSED	|generic|tr_A0A1Y7VKB0_A0A1Y7VKB0_MOUSE__II_3460548_REVERSED	|generic|sp_Q6PA06_ATLA2_MOUSE__chr17_-1_79850159_79850275_ENSMUST00000222415__II_3452758_REVERSED	|generic|sp_Q6PA06-2_ATLA2_MOUSE__chr17_-1_79850159_79850275_ENSMUST00000222415__II_3452758_REVERSED	|generic|tr_Q8BYP9_Q8BYP9_MOUSE__II_3463009_REVERSED	|generic|tr_Q9WUG4_Q9WUG4_MOUSE_REVERSED|
"""index: 5070, intensity: 23721.0, mobility: 1.085"""	-0.323372	0.112039	0.636028	QLCCQLWQSGALSLELDPHAQPWVQRVTRWVCTRWGTYRGHL	generic|IP_1050072_TX=10090_REVERSED|
"""index: 3336, intensity: 3077.0, mobility: 0.960"""	-0.323611	0.112153	0.636565	TTVSRRNGLCHI	generic|IP_617647_TX=10090_REVERSED	|generic|IP_617642_TX=10090_REVERSED|
"""index: 9294, intensity: 5190.0, mobility: 0.825"""	-0.324749	0.112461	0.639116	EIVMEGADINRKCFLGRGHIP	generic|sp_P55200_KMT2A_MOUSE__chr9_-1_44835794_44835835_ENSMUST00000152241__II_853586_REVERSED	|generic|sp_P55200-2_KMT2A_MOUSE__chr9_-1_44835794_44835835_ENSMUST00000152241__II_853586_REVERSED	|generic|tr_Q80XM0_Q80XM0_MOUSE_REVERSED|
"""index: 13102, intensity: 3067.0, mobility: 1.167"""	-0.324906	0.11273	0.63947	ETMYRRNLFEQPQIEP	generic|sp_Q05A80_CAPR2_MOUSE__II_906895_REVERSED	|generic|tr_Q0P6A6_Q0P6A6_MOUSE_REVERSED|
"""index: 24395, intensity: 5850.0, mobility: 1.026"""	-0.325092	0.11292	0.639886	FSNWMLLTTSSM	generic|chr9_-1_54027092_54027202_ENSMUST00000098760__IP_850088_TX=10090_REVERSED|
"""index: 1130, intensity: 3323.0, mobility: 0.846"""	-0.325551	0.113266	0.640914	ESEVPVGLGY	generic|tr_A0A5K1VVQ9_A0A5K1VVQ9_MOUSE__chr19_-1_7374046_7374075_ENSMUST00000237653__II_1006392_REVERSED	|generic|sp_A2ASS6_TITIN_MOUSE__chr19_-1_7374046_7374075_ENSMUST00000237653__II_1006392_REVERSED	|generic|sp_A2ASS6-2_TITIN_MOUSE__chr19_-1_7374046_7374075_ENSMUST00000237653__II_1006392_REVERSED	|generic|tr_A0A5K1VVQ1_A0A5K1VVQ1_MOUSE__chr19_-1_7374046_7374075_ENSMUST00000237653__II_1006392_REVERSED	|generic|tr_E9Q8K5_E9Q8K5_MOUSE__chr19_-1_7374046_7374075_ENSMUST00000237653__II_1006392_REVERSED	|generic|tr_E9Q8N1_E9Q8N1_MOUSE__chr19_-1_7374046_7374075_ENSMUST00000237653__II_1006392_REVERSED|
"""index: 4132, intensity: 41637.0, mobility: 0.773"""	-0.325623	0.113613	0.641075	CISTLEKILFLQLC	generic|IP_967607_TX=10090_REVERSED	|generic|IP_967600_TX=10090_REVERSED|
"""index: 14101, intensity: 10959.0, mobility: 0.882"""	-0.325747	0.113959	0.641355	RYLHVTVT	generic|sp_Q3UHC7-2_DAB2P_MOUSE__chr2_1_35715294_35715509_ENSMUST00000112981__II_1010481_REVERSED	|generic|tr_A2AUX5_A2AUX5_MOUSE__chr2_1_35715294_35715509_ENSMUST00000112981__II_1010481_REVERSED	|generic|tr_F6RK07_F6RK07_MOUSE__chr2_1_35715294_35715509_ENSMUST00000112981__II_1010481_REVERSED	|generic|II_1010483_TX=10090_REVERSED	|generic|sp_Q3UHC7_DAB2P_MOUSE__chr2_1_35661549_35661629_ENSMUST00000112981_REVERSED	|generic|sp_Q3UHC7-3_DAB2P_MOUSE__chr2_1_35661549_35661629_ENSMUST00000112981_REVERSED	|generic|sp_Q3UHC7-4_DAB2P_MOUSE__chr2_1_35661549_35661629_ENSMUST00000112981_REVERSED	|generic|tr_Q3U2G7_Q3U2G7_MOUSE__chr2_1_35661549_35661629_ENSMUST00000112981_REVERSED	|generic|tr_A2AUX3_A2AUX3_MOUSE__chr2_1_35661549_35661629_ENSMUST00000112981_REVERSED	|generic|tr_B7ZD29_B7ZD29_MOUSE__chr2_1_35661549_35661629_ENSMUST00000112981_REVERSED|
"""index: 23613, intensity: 8520.0, mobility: 1.012"""	-0.325851	0.114226	0.641586	TAISPDLFLLCSFSLLVAHMPYLQG	generic|IP_1051412_TX=10090_REVERSED|
"""index: 1000, intensity: 3913.0, mobility: 0.853"""	-0.325994	0.114573	0.641907	VEQTTAMHTFSEGLLGPWA	generic|chr1_-1_167373778_167373855_ENSMUST00000028005_REVERSED|
"""index: 3522, intensity: 2608.0, mobility: 0.973"""	-0.326178	0.114919	0.64232	WSQSQGGGSGRNG	generic|tr_Q80XR6_Q80XR6_MOUSE_REVERSED	|generic|tr_Q20BD0_Q20BD0_MOUSE_REVERSED	|generic|tr_Q9D6G1_Q9D6G1_MOUSE_REVERSED	|generic|tr_Q3TMZ8_Q3TMZ8_MOUSE_REVERSED	|generic|tr_Q8CIR3_Q8CIR3_MOUSE_REVERSED|
"""index: 23060, intensity: 65443.0, mobility: 0.899"""	-0.326345	0.115265	0.642695	PSLCSRPNELVRWGQKP	generic|IP_1059452_TX=10090_REVERSED|
"""index: 15566, intensity: 3962.0, mobility: 1.115"""	-0.326526	0.115611	0.643098	VAHSFFIQSICGGFSIVKQKRFLDCIMKPA	generic|II_3496887_TX=10090_REVERSED	|generic|tr_Q3B850_Q3B850_MOUSE_REVERSED	|generic|tr_Q1RMY1_Q1RMY1_MOUSE_REVERSED	|generic|tr_A2AVW3_A2AVW3_MOUSE_REVERSED	|generic|tr_Q8VF46_Q8VF46_MOUSE_REVERSED|
"""index: 25046, intensity: 3971.0, mobility: 1.168"""	-0.326544	0.115917	0.643141	SMDMTGLKAASVGLLLGISTMEHGKTLYDHINLT	generic|sp_P53995_APC1_MOUSE__II_999968_REVERSED	|generic|tr_B7ZNX2_B7ZNX2_MOUSE__II_999968_REVERSED|
"""index: 7801, intensity: 8063.0, mobility: 0.958"""	-0.326701	0.116223	0.643492	LVQEKNPLFCQHSIWAFHAL	generic|tr_B9EKU4_B9EKU4_MOUSE_REVERSED	|generic|tr_G3UX45_G3UX45_MOUSE_REVERSED	|generic|tr_E9Q7L1_E9Q7L1_MOUSE_REVERSED|
"""index: 13590, intensity: 5059.0, mobility: 0.968"""	-0.326746	0.116528	0.643591	FAALTWLSDWT	generic|chr1_1_39537527_39537571_ENSMUST00000161515_REVERSED|
"""index: 9996, intensity: 4157.0, mobility: 1.040"""	-0.326883	0.116834	0.643898	FSPYRPYGNPLNQAGLGPTTPTR	generic|sp_Q8C180_FRS2_MOUSE_REVERSED|
"""index: 3521, intensity: 3139.0, mobility: 1.315"""	-0.327651	0.117179	0.645618	TPDRYFFPRCFECHRGATNHQ	generic|tr_Q3USI2_Q3USI2_MOUSE_REVERSED	|generic|sp_Q61292_LAMB2_MOUSE_REVERSED|
"""index: 10730, intensity: 5726.0, mobility: 1.037"""	-0.328059	0.117484	0.646532	KMYLVGHDWRGVMEWLRHR	generic|tr_Q61984_Q61984_MOUSE__IP_1124203_REVERSED	|generic|tr_A2A6S2_A2A6S2_MOUSE_REVERSED|
"""index: 3736, intensity: 4132.0, mobility: 0.852"""	-0.328195	0.11783	0.646835	GDIQAYEQDLSRLL	generic|tr_O35190_O35190_MOUSE_REVERSED	|generic|tr_O35200_O35200_MOUSE_REVERSED|
"""index: 7844, intensity: 2916.0, mobility: 0.824"""	-0.328299	0.118176	0.647068	LSDGQMHKP	generic|IP_3443385_TX=10090_REVERSED|
"""index: 9644, intensity: 24001.0, mobility: 0.915"""	-0.328381	0.11848	0.647252	VAFELDGLAINLFPFSSPLFSPPLSPP	generic|IP_3462514_TX=10090_REVERSED|
"""index: 20243, intensity: 2500.0, mobility: 0.843"""	-0.328666	0.118785	0.647888	ASSSTIKRH	generic|IP_1118371_TX=10090_REVERSED|
"""index: 17120, intensity: 3473.0, mobility: 0.833"""	-0.328963	0.11913	0.648553	THFHGPSVMM	generic|IP_989172_TX=10090_REVERSED|
"""index: 6191, intensity: 3419.0, mobility: 1.067"""	-0.329597	0.119475	0.649971	STSYLEASRGSFGTRAPATGGVGAEQDKTPVEQTPVEPLRPPQPTEK	generic|sp_Q80U49-2_C170B_MOUSE__chr12_1_112740980_112741015_ENSMUST00000222532_REVERSED|
"""index: 12958, intensity: 4958.0, mobility: 0.965"""	-0.329884	0.119655	0.65061	SRRCRLSRTSM	generic|chr12_-1_14150346_14150399_ENSMUST00000020926_REVERSED|
"""index: 22954, intensity: 27363.0, mobility: 0.867"""	-0.331169	0.12	0.653481	PSDESKSLLPLTPGPRC	generic|IP_1050584_TX=10090_REVERSED|
"""index: 8546, intensity: 67469.0, mobility: 0.869"""	-0.331398	0.120345	0.653992	ESCSEQKGSPGWVTTFGPPVWRY	generic|II_1035348_TX=10090_REVERSED|
"""index: 5876, intensity: 2870.0, mobility: 0.960"""	-0.331413	0.12069	0.654024	AVPPQFVGNFSCQSFPCSSINFLGSVLDRCL	generic|tr_Q921R1_Q921R1_MOUSE__II_1013165_REVERSED	|generic|tr_Q3T9U8_Q3T9U8_MOUSE__II_1013165_REVERSED	|generic|II_1013161_TX=10090_REVERSED	|generic|II_1013167_TX=10090_REVERSED|
"""index: 8981, intensity: 8797.0, mobility: 0.912"""	-0.331595	0.120993	0.654432	DMLIVMMPLF	generic|IP_3489315_TX=10090_REVERSED|
"""index: 4081, intensity: 2786.0, mobility: 1.060"""	-0.331886	0.121212	0.65508	LLLLLNQPSQYWH	generic|IP_905021_TX=10090_REVERSED|
"""index: 22007, intensity: 6124.0, mobility: 1.142"""	-0.332888	0.121556	0.657314	QSPKMSAKEEGGEATHAKMPHADSPVKDKTDKKKLSS	generic|tr_Q8BI87_Q8BI87_MOUSE__II_875340_REVERSED	|generic|tr_A0A5F8MQ65_A0A5F8MQ65_MOUSE__II_875340_REVERSED	|generic|sp_Q8K083_ZN536_MOUSE_REVERSED|
"""index: 5524, intensity: 3604.0, mobility: 0.861"""	-0.332921	0.121859	0.657389	IENTFLYW	generic|sp_Q8VHS2-3_CRUM1_MOUSE_REVERSED	|generic|sp_Q8VHS2-4_CRUM1_MOUSE_REVERSED|
"""index: 10346, intensity: 2729.0, mobility: 1.099"""	-0.333518	0.122203	0.658718	LVPWPVPDPPCCSTWRQCRHLMDVLLIFIVTVIVVP	generic|IP_3485333_TX=10090_REVERSED	|generic|IP_3485336_TX=10090_REVERSED|
"""index: 2944, intensity: 3198.0, mobility: 0.867"""	-0.333545	0.122547	0.658778	QMTPKANENL	generic|chrX_-1_47841905_47842000_ENSMUST00000077569_REVERSED|
"""index: 4642, intensity: 3641.0, mobility: 0.942"""	-0.333747	0.122849	0.659229	GLPVWSHGTPIF	generic|II_829817_TX=10090_REVERSED|
"""index: 13385, intensity: 5357.0, mobility: 1.187"""	-0.334331	0.123151	0.660527	EDIIFRLDLETPDNELI	generic|tr_A0A571BDN7_A0A571BDN7_MOUSE__chr9_1_72721338_72721424_ENSMUST00000238368__II_847218_REVERSED	|generic|tr_B2RSC8_B2RSC8_MOUSE__chr9_1_72721338_72721424_ENSMUST00000238368__II_847216_REVERSED|
"""index: 8860, intensity: 34614.0, mobility: 0.896"""	-0.334512	0.12341	0.66093	FGYLKRQLWQPMSGEIASVLFFGLGQR	generic|IP_904336_TX=10090_REVERSED|
"""index: 20126, intensity: 3379.0, mobility: 1.048"""	-0.334637	0.123711	0.661209	GPKGSVPP	generic|tr_A0A1Y7VK55_A0A1Y7VK55_MOUSE_REVERSED|
"""index: 11939, intensity: 3494.0, mobility: 1.129"""	-0.335009	0.12397	0.662036	ERPPFGPRRIAQPALHRRVSNAHAGVGCTDGATPVGTLNGRSGA	generic|tr_Q61111_Q61111_MOUSE_REVERSED	|generic|tr_Q8K4Y1_Q8K4Y1_MOUSE_REVERSED|
"""index: 8675, intensity: 49282.0, mobility: 1.031"""	-0.33554	0.124271	0.663215	KITHEMKMAIMVMLSDGAKVRDGAKVFVKEITGTMPAITGG	generic|sp_Q99MR8_MCCA_MOUSE__chr3_-1_36000477_36000542_ENSMUST00000199113__II_988229_REVERSED	|generic|II_988239_TX=10090_REVERSED|
"""index: 9977, intensity: 2984.0, mobility: 0.907"""	-0.336125	0.124443	0.664517	EDARHPHSQF	generic|IP_905069_TX=10090_REVERSED|
"""index: 5654, intensity: 2811.0, mobility: 0.850"""	-0.336667	0.124786	0.665719	TFLRWEVSRRARMTY	generic|IP_962249_TX=10090_REVERSED|
"""index: 23, intensity: 62363.0, mobility: 0.958"""	-0.336672	0.125043	0.665732	RHQVFRKPQ	generic|IP_932190_TX=10090_REVERSED|
"""index: 12800, intensity: 3387.0, mobility: 1.043"""	-0.337266	0.1253	0.667049	AEKRPSVGLNHFHY	generic|IP_1098269_TX=10090_REVERSED|
"""index: 4278, intensity: 3797.0, mobility: 0.829"""	-0.337706	0.125427	0.668026	NGDEEHQNVEHRRS	generic|II_933596_TX=10090_REVERSED	|generic|sp_Q3UY34_CSTOS_MOUSE__chr5_1_114946025_114946120_ENSMUST00000131427_REVERSED	|generic|tr_A0A0R4J099_A0A0R4J099_MOUSE__chr5_1_114946025_114946120_ENSMUST00000131427_REVERSED|
"""index: 8575, intensity: 9540.0, mobility: 1.061"""	-0.338848	0.125683	0.670558	PTRMGLDAGVPMMGPPPLPGIMPI	generic|IP_3466492_TX=10090_REVERSED|
"""index: 22978, intensity: 437179.0, mobility: 1.370"""	-0.338917	0.126025	0.67071	DRRRGGGGGGGGGGGGGGGGGGSHTPRGMYIGPTPTHARKTISYDVRIRR	generic|tr_E9QP00_E9QP00_MOUSE__chr6_-1_49252378_49252428_ENSMUST00000203820__II_921185_REVERSED	|generic|tr_A0A0N4SVC2_A0A0N4SVC2_MOUSE__chr6_-1_49252378_49252428_ENSMUST00000203820__II_921185_REVERSED|
"""index: 13392, intensity: 6267.0, mobility: 1.151"""	-0.338983	0.12628	0.670857	SFLEQMLPTAFPHSDQ	generic|sp_O54915_NR1I2_MOUSE_REVERSED	|generic|sp_O54915-2_NR1I2_MOUSE_REVERSED|
"""index: 5971, intensity: 272497.0, mobility: 0.935"""	-0.339334	0.126621	0.671633	FLSPILSQLASLYMHLKHEDLGHEGE	generic|tr_G3X9J4_G3X9J4_MOUSE__chr1_1_105725678_105725809_ENSMUST00000186807__II_1030288_REVERSED	|generic|sp_Q148V7_RELCH_MOUSE__chr1_1_105725678_105725809_ENSMUST00000186807__II_1030277_REVERSED	|generic|sp_Q148V7-2_RELCH_MOUSE__chr1_1_105725678_105725809_ENSMUST00000186807__II_1030277_REVERSED	|generic|sp_Q148V7-3_RELCH_MOUSE__chr1_1_105725678_105725809_ENSMUST00000186807__II_1030265_REVERSED	|generic|tr_E9QM90_E9QM90_MOUSE__chr1_1_105725678_105725809_ENSMUST00000186807__II_1030277_REVERSED	|generic|tr_A0A087WSS1_A0A087WSS1_MOUSE__chr1_1_105725678_105725809_ENSMUST00000186807__II_1030277_REVERSED|
"""index: 12822, intensity: 4182.0, mobility: 1.015"""	-0.339392	0.126919	0.671761	RGSDMGLAMPEPSDQSCPRQCFERTWLKMEMISVQM	generic|IP_1070243_TX=10090_REVERSED|
"""index: 13393, intensity: 8184.0, mobility: 1.083"""	-0.339634	0.127217	0.672298	SVGWHRASAHSWECSYILAPFIPENREQATEVLMRLPG	generic|sp_Q61144-2_PSN2_MOUSE_REVERSED|
"""index: 1697, intensity: 2576.0, mobility: 0.970"""	-0.340127	0.127514	0.673388	MFKMREHLIPNQRWLP	generic|IP_955969_TX=10090_REVERSED|
"""index: 435, intensity: 2548.0, mobility: 0.845"""	-0.340274	0.127855	0.673714	FGEAPSALHYSIHGNA	generic|sp_E9PVD3_PCD16_MOUSE__chr7_-1_105757583_105757615_ENSMUST00000140959_REVERSED	|generic|tr_Q6PAS4_Q6PAS4_MOUSE_REVERSED|
"""index: 5520, intensity: 2723.0, mobility: 0.942"""	-0.340524	0.128196	0.674266	LPKMTASWIPM	generic|chrX_-1_7930522_7930896_ENSMUST00000115642__IP_837680_TX=10090_REVERSED	|generic|chrX_-1_7930780_7930896_ENSMUST00000115642__IP_837680_TX=10090_REVERSED|
"""index: 17946, intensity: 2626.0, mobility: 1.054"""	-0.340561	0.12845	0.674349	MSYVLPNLMPIVMTYFVSTVK	generic|tr_Q8VFX4_Q8VFX4_MOUSE_REVERSED	|generic|tr_Q7TQR6_Q7TQR6_MOUSE_REVERSED|
"""index: 18216, intensity: 2819.0, mobility: 1.069"""	-0.340904	0.128747	0.675106	RCRTDWSRPLSCR	generic|IP_1146218_TX=10090_REVERSED|
"""index: 3611, intensity: 22848.0, mobility: 0.883"""	-0.341219	0.129087	0.675802	SIFDELLKSQQAHENESEALKNIINEK	generic|tr_Q8CHU6_Q8CHU6_MOUSE_REVERSED	|generic|tr_Q8CC73_Q8CC73_MOUSE_REVERSED	|generic|tr_D3Z3L3_D3Z3L3_MOUSE_REVERSED|
"""index: 24856, intensity: 4657.0, mobility: 1.089"""	-0.341415	0.129428	0.676235	GLAFFVQTAAERWVQPDLMKDLK	generic|sp_Q8BJI1_S6A17_MOUSE__chr3_-1_107471181_107471477_ENSMUST00000168211__II_980259_REVERSED	|generic|tr_A0A0R4J252_A0A0R4J252_MOUSE__chr3_-1_107471181_107471477_ENSMUST00000168211__II_980259_REVERSED	|generic|tr_Q05BS7_Q05BS7_MOUSE__chr3_-1_107473532_107473669_ENSMUST00000168211_REVERSED	|generic|tr_A0A0R4J087_A0A0R4J087_MOUSE__chr3_-1_107471181_107471477_ENSMUST00000168211_REVERSED|
"""index: 7346, intensity: 11404.0, mobility: 0.962"""	-0.341436	0.129768	0.676283	MSYVLPNLMPIVMTYFVSTVK	generic|tr_Q8VFX4_Q8VFX4_MOUSE_REVERSED	|generic|tr_Q7TQR6_Q7TQR6_MOUSE_REVERSED|
"""index: 26678, intensity: 7925.0, mobility: 1.092"""	-0.341458	0.129844	0.67633	NNLSLTVRKLAEPSGSFPLIPHPLKWVPKESTPNPMDFPSASA	generic|tr_B2RSV7_B2RSV7_MOUSE_REVERSED	|generic|sp_Q69ZL1_FGD6_MOUSE_REVERSED|
"""index: 13174, intensity: 2667.0, mobility: 1.156"""	-0.343023	0.130139	0.679783	TGFWAWSLPAPNKQGEFL	generic|tr_A0A0G2JET8_A0A0G2JET8_MOUSE__II_984164_REVERSED	|generic|sp_Q8BQM9_MD12L_MOUSE_REVERSED	|generic|sp_Q8BQM9-2_MD12L_MOUSE_REVERSED|
"""index: 14708, intensity: 5150.0, mobility: 0.949"""	-0.343132	0.130435	0.680023	DINLEKMRIWRLKCNQLGHS	generic|chr14_-1_75742499_75743638_ENSMUST00000049168_REVERSED|
"""index: 1530, intensity: 3181.0, mobility: 0.744"""	-0.343579	0.130774	0.681008	ELVGAGPP	generic|chr5_-1_118228893_118234240_ENSMUST00000117177_REVERSED|
"""index: 23507, intensity: 3104.0, mobility: 0.877"""	-0.343729	0.131114	0.681339	GRLESVVLEIYR	generic|sp_A0JP43_EFCB5_MOUSE__II_1130812_REVERSED	|generic|sp_A0JP43-2_EFCB5_MOUSE__II_1130814_REVERSED	|generic|tr_A0A0A0MQI1_A0A0A0MQI1_MOUSE__II_1130814_REVERSED	|generic|sp_A0JP43-3_EFCB5_MOUSE_REVERSED|
"""index: 10528, intensity: 2998.0, mobility: 0.885"""	-0.344412	0.131454	0.682843	AYCIFSKEKLVSFDLLPAKMQSHKP	generic|sp_B1AT66_MOT7_MOUSE_REVERSED	|generic|sp_B1AT66-2_MOT7_MOUSE_REVERSED|
"""index: 20277, intensity: 4395.0, mobility: 0.835"""	-0.344577	0.131793	0.683206	RGSTKVSVALTQMM	generic|IP_842038_TX=10090_REVERSED|
"""index: 25110, intensity: 6169.0, mobility: 1.180"""	-0.345203	0.132133	0.684581	RVSQSLDAPSSESKVPTK	generic|tr_B0QZF6_B0QZF6_MOUSE_REVERSED	|generic|sp_B0QZF7_PRCA1_MOUSE_REVERSED|
"""index: 4488, intensity: 3100.0, mobility: 1.140"""	-0.345466	0.132473	0.685159	RQTQLESLSTSPCSGRLIHSCLCFLSPVEGQL	generic|IP_947341_TX=10090_REVERSED|
"""index: 19105, intensity: 4933.0, mobility: 1.043"""	-0.345468	0.132767	0.685165	RWGRRWRPQ	generic|chr11_1_101667080_101667208_ENSMUST00000039388_REVERSED|
"""index: 15460, intensity: 3728.0, mobility: 0.829"""	-0.345841	0.133017	0.685984	EGRLANLE	generic|tr_Q8C065_Q8C065_MOUSE__chrX_-1_102069063_102069293_ENSMUST00000119076_REVERSED|
"""index: 14513, intensity: 3233.0, mobility: 1.121"""	-0.346586	0.133356	0.687618	NMIVEAKQSAGNLLGRD	generic|tr_B2RSV4_B2RSV4_MOUSE__chr8_-1_110837288_110837362_ENSMUST00000212515_REVERSED	|generic|sp_Q921M3-2_SF3B3_MOUSE__chr8_-1_110837288_110837362_ENSMUST00000212515_REVERSED|
"""index: 9589, intensity: 28391.0, mobility: 1.046"""	-0.346752	0.133559	0.687983	MSYVLPNLMPIVMTYFVSTVK	generic|tr_Q8VFX4_Q8VFX4_MOUSE_REVERSED	|generic|tr_Q7TQR6_Q7TQR6_MOUSE_REVERSED|
"""index: 26167, intensity: 11268.0, mobility: 1.174"""	-0.3475	0.133853	0.689622	KKQKKKKLNKHI	generic|IP_1128996_TX=10090_REVERSED|
"""index: 2172, intensity: 3002.0, mobility: 0.764"""	-0.347554	0.134146	0.689741	QHARHDDTQLRQ	generic|chr7_-1_28307827_28308441_ENSMUST00000081946_REVERSED|
"""index: 14564, intensity: 3304.0, mobility: 0.838"""	-0.347784	0.134485	0.690244	SSEISSSPDEDDIYILDKPM	generic|sp_Q60775_ELF1_MOUSE_REVERSED	|generic|tr_Q3U1B2_Q3U1B2_MOUSE_REVERSED	|generic|tr_A0A2I3BPX9_A0A2I3BPX9_MOUSE_REVERSED	|generic|tr_Q3UQ47_Q3UQ47_MOUSE_REVERSED|
"""index: 4017, intensity: 2807.0, mobility: 0.794"""	-0.347878	0.134778	0.69045	ISSDQLTQWRVRG	generic|chr1_-1_64921982_64922170_ENSMUST00000097713__IP_1037808_TX=10090_REVERSED|
"""index: 14908, intensity: 3473.0, mobility: 0.996"""	-0.348201	0.135117	0.691159	GKIEKGFQHKMRYILDQVDERPLYMPLQRSLRVA	generic|tr_Q8K119_Q8K119_MOUSE_REVERSED|
"""index: 19199, intensity: 4156.0, mobility: 0.883"""	-0.348241	0.13541	0.691245	YDGLFRNLLDAVVSELVM	generic|sp_Q8BX70-2_VP13C_MOUSE__chr9_1_67893084_67893227_ENSMUST00000217386__II_3501120_REVERSED	|generic|tr_A1ILH1_A1ILH1_MOUSE_REVERSED	|generic|tr_A1ILH0_A1ILH0_MOUSE_REVERSED	|generic|tr_A1ILG9_A1ILG9_MOUSE_REVERSED	|generic|tr_A0A1L1SUY8_A0A1L1SUY8_MOUSE__chr9_1_67893084_67893227_ENSMUST00000217386_REVERSED	|generic|sp_Q8BX70_VP13C_MOUSE__chr9_1_67893084_67893227_ENSMUST00000217386_REVERSED	|generic|sp_Q8BX70-3_VP13C_MOUSE__chr9_1_67893084_67893227_ENSMUST00000217386_REVERSED|
"""index: 2381, intensity: 3960.0, mobility: 0.752"""	-0.348411	0.135702	0.691617	VCVKLQENLHL	generic|IP_983780_TX=10090_REVERSED|
"""index: 21189, intensity: 4286.0, mobility: 1.122"""	-0.348519	0.135995	0.691854	QPMTALASATWKDT	generic|sp_A2RTF1_CTSRB_MOUSE__II_3471059_REVERSED|
"""index: 2373, intensity: 3449.0, mobility: 0.859"""	-0.348584	0.136333	0.691996	FTLSEGPLYLRK	generic|tr_Q80TP0_Q80TP0_MOUSE__II_934357_REVERSED	|generic|tr_A0A0G2JFG4_A0A0G2JFG4_MOUSE__II_934357_REVERSED	|generic|tr_Q52KF2_Q52KF2_MOUSE_REVERSED	|generic|tr_A0A1D5RMI4_A0A1D5RMI4_MOUSE_REVERSED	|generic|tr_A0A0R4J0Y4_A0A0R4J0Y4_MOUSE_REVERSED	|generic|sp_Q6P1D5_SE6L1_MOUSE_REVERSED|
"""index: 10999, intensity: 5517.0, mobility: 0.986"""	-0.348643	0.136625	0.692125	WSRNMVALNLFSRFSTIELCMWWLNTRLRSSK	generic|chr4_1_130764088_130768837_ENSMUST00000097864__IP_955329_TX=10090_REVERSED|
"""index: 4309, intensity: 4173.0, mobility: 0.944"""	-0.348922	0.136963	0.692736	GLPPKTRGAERE	generic|IP_840314_TX=10090_REVERSED|
"""index: 15020, intensity: 2816.0, mobility: 0.986"""	-0.34906	0.137255	0.693038	CTKQIIRYCLR	generic|chr5_-1_106636911_106637018_ENSMUST00000112696_REVERSED|
"""index: 19886, intensity: 9026.0, mobility: 1.147"""	-0.349236	0.137268	0.693422	ESLSICSDKEQILALRTRINEPNGYLKVLGQVEIIL	generic|tr_J3QP01_J3QP01_MOUSE_REVERSED|
"""index: 19938, intensity: 3992.0, mobility: 0.962"""	-0.351282	0.137559	0.697888	ESSQVEFKVKFPKEDQLQCLHKR	generic|tr_Q8K465_Q8K465_MOUSE_REVERSED	|generic|tr_Q14AZ4_Q14AZ4_MOUSE_REVERSED|
"""index: 21068, intensity: 7176.0, mobility: 1.034"""	-0.3514	0.137815	0.698143	MLLSEAMYKLELIFFELELL	generic|IP_1029501_TX=10090_REVERSED|
"""index: 20933, intensity: 6198.0, mobility: 1.138"""	-0.351429	0.137815	0.698208	DRLAGGGVNQTACVCVWPPGTECAYACVCACMSRDQAR	generic|IP_1062546_TX=10090_REVERSED|
"""index: 720, intensity: 3127.0, mobility: 0.866"""	-0.352794	0.138105	0.701178	NHEFYSLK	generic|tr_Q52KE3_Q52KE3_MOUSE_REVERSED	|generic|tr_A2VDH5_A2VDH5_MOUSE_REVERSED	|generic|sp_P36916_GNL1_MOUSE__chr17_1_35980754_35980786_ENSMUST00000174275_REVERSED|
"""index: 2005, intensity: 4187.0, mobility: 0.898"""	-0.353015	0.138394	0.701658	SSLTSSEAQGRSPAHPEM	generic|sp_Q9ERD6_RGPS2_MOUSE__chr1_-1_156832661_156832744_ENSMUST00000192343__II_1028653_REVERSED	|generic|sp_Q9ERD6-2_RGPS2_MOUSE__chr1_-1_156832661_156832744_ENSMUST00000192343__II_1028653_REVERSED	|generic|sp_Q9ERD6-3_RGPS2_MOUSE__chr1_-1_156832661_156832744_ENSMUST00000192343__II_1028653_REVERSED	|generic|tr_A0A087WQU0_A0A087WQU0_MOUSE__chr1_-1_156832661_156832744_ENSMUST00000192343_REVERSED	|generic|tr_Q8C134_Q8C134_MOUSE__chr1_-1_156817714_156817803_ENSMUST00000192343_REVERSED	|generic|sp_Q9ERD6-4_RGPS2_MOUSE__chr1_-1_156832661_156832744_ENSMUST00000192343_REVERSED	|generic|tr_A0A087WQ61_A0A087WQ61_MOUSE__chr1_-1_156832661_156832744_ENSMUST00000192343_REVERSED|
"""index: 24907, intensity: 11956.0, mobility: 1.065"""	-0.353273	0.13873	0.702219	ERKGPLKLRGSCVEGFEGAGIVREITICSAEIEKAF	generic|tr_E9PUQ4_E9PUQ4_MOUSE__chr5_-1_84142274_84142339_ENSMUST00000154804_REVERSED	|generic|tr_E9PUQ0_E9PUQ0_MOUSE__chr5_-1_84142274_84142339_ENSMUST00000154804_REVERSED	|generic|sp_Q60629_EPHA5_MOUSE__chr5_-1_84142274_84142339_ENSMUST00000154804_REVERSED	|generic|tr_E9PUP9_E9PUP9_MOUSE__chr5_-1_84142274_84142339_ENSMUST00000154804_REVERSED	|generic|tr_E9PUQ2_E9PUQ2_MOUSE__chr5_-1_84142274_84142339_ENSMUST00000154804_REVERSED	|generic|tr_Q6PFV6_Q6PFV6_MOUSE__chr5_-1_84142274_84142339_ENSMUST00000154804_REVERSED|
"""index: 20852, intensity: 3584.0, mobility: 1.002"""	-0.353277	0.139019	0.702228	MLTLLDLVLGVGN	generic|IP_827747_TX=10090_REVERSED	|generic|sp_Q8BUH7_RNF26_MOUSE_REVERSED	|generic|sp_Q8BUH7-2_RNF26_MOUSE_REVERSED	|generic|tr_E9PVG0_E9PVG0_MOUSE_REVERSED	|generic|tr_A0A1L1SUH0_A0A1L1SUH0_MOUSE_REVERSED|
"""index: 5553, intensity: 2967.0, mobility: 0.784"""	-0.353402	0.139355	0.702498	MGIPLSMK	generic|IP_1119997_TX=10090_REVERSED	|generic|IP_3462371_TX=10090_REVERSED	|generic|sp_Q9DBN4_P33MX_MOUSE_REVERSED	|generic|sp_Q9DBN4-3_P33MX_MOUSE_REVERSED	|generic|tr_D3YTM8_D3YTM8_MOUSE_REVERSED	|generic|tr_D3YXF2_D3YXF2_MOUSE_REVERSED|
"""index: 9503, intensity: 7817.0, mobility: 1.159"""	-0.353506	0.139597	0.702725	INEQTEEPIHVLQSSGPRSQISVRPGGPMSNNCGPVTGPQIKLYQNG	generic|sp_Q7TME0_PLPR4_MOUSE__chr3_-1_117321906_117322085_ENSMUST00000125664__II_976903_REVERSED	|generic|tr_A0A0G2JGY9_A0A0G2JGY9_MOUSE__chr3_-1_117321906_117322085_ENSMUST00000125664_REVERSED|
"""index: 19130, intensity: 7452.0, mobility: 0.969"""	-0.353582	0.139933	0.702891	IQPALKIGQPKLSVTNMPTLEMGPLLDYLKDERK	generic|sp_Q5YD48_A1CF_MOUSE__II_3464822_REVERSED	|generic|sp_Q5YD48-2_A1CF_MOUSE__II_3464822_REVERSED|
"""index: 15889, intensity: 5198.0, mobility: 0.925"""	-0.353629	0.140268	0.702992	RQLHIMLFA	generic|sp_Q9WVM1_RGAP1_MOUSE_REVERSED|
"""index: 26670, intensity: 5420.0, mobility: 1.033"""	-0.353633	0.140604	0.703	FDSFGAMGCFMINEMFLDQTPYAYGVAEARHNLEMMN	generic|sp_Q3UST5_CP089_MOUSE_REVERSED|
"""index: 24440, intensity: 22215.0, mobility: 1.149"""	-0.353812	0.14094	0.703389	DGGGGGGGGGGSSGGGGGGGGGGGGGGGGCGEATGPSSNKLKSTQ	generic|sp_P09026_HXB3_MOUSE_REVERSED|
"""index: 6124, intensity: 12199.0, mobility: 0.981"""	-0.35431	0.141275	0.704469	EQNTDEESEIKKESSKSVETRRTR	generic|sp_Q8R088_GLP3L_MOUSE__II_977764_REVERSED	|generic|tr_H3BJ12_H3BJ12_MOUSE__II_977766_REVERSED	|generic|sp_Q8R088-3_GLP3L_MOUSE__II_977766_REVERSED	|generic|tr_H3BJN5_H3BJN5_MOUSE__chr3_1_95617044_95617082_ENSMUST00000177390__II_977768_REVERSED	|generic|tr_H3BJ07_H3BJ07_MOUSE__II_977764_REVERSED	|generic|tr_H3BJ82_H3BJ82_MOUSE__II_977778_REVERSED	|generic|tr_K3W4Q3_K3W4Q3_MOUSE__II_977766_REVERSED|
"""index: 22364, intensity: 21130.0, mobility: 0.941"""	-0.354312	0.141516	0.704473	IGGAGSLLVYIANHFHHSRQ	generic|sp_Q8BH02_TOR4A_MOUSE_REVERSED|
"""index: 3392, intensity: 28454.0, mobility: 0.856"""	-0.354672	0.141709	0.705255	TSSTLLAWRSVGGQRI	generic|chr3_1_96188142_96188423_ENSMUST00000133665_REVERSED|
"""index: 16174, intensity: 3650.0, mobility: 1.127"""	-0.356105	0.142044	0.708356	NEWLRPVQNVQGAHTS	generic|II_1097435_TX=10090_REVERSED|
"""index: 26355, intensity: 2923.0, mobility: 1.156"""	-0.356147	0.142093	0.708447	FVFLVATAGPSGYLLTVRNPLLYWTG	generic|tr_E9QN69_E9QN69_MOUSE_REVERSED	|generic|sp_Q3UVY5_PCX4_MOUSE_REVERSED	|generic|sp_Q3UVY5-2_PCX4_MOUSE_REVERSED|
"""index: 8365, intensity: 2684.0, mobility: 0.833"""	-0.357662	0.142285	0.711717	CLIPACSNCNSVLLNLK	generic|IP_1020923_TX=10090_REVERSED|
"""index: 17898, intensity: 3495.0, mobility: 1.105"""	-0.358399	0.142619	0.713304	REVKRKNSDQSLVLCPQGKSAKLKGTFA	generic|IP_1060419_TX=10090_REVERSED|
"""index: 14313, intensity: 3514.0, mobility: 1.060"""	-0.358414	0.142905	0.713338	ETTSFHGYQAALHLPSTGLWDTTFPAGSAML	generic|tr_Q6WJ10_Q6WJ10_MOUSE_REVERSED|
"""index: 14010, intensity: 6933.0, mobility: 1.072"""	-0.358795	0.143239	0.714158	TTCISLGRMVRSIYFITKCKLDNEINLLEFLDT	generic|tr_W4VSP8_W4VSP8_MOUSE_REVERSED	|generic|tr_A2RST7_A2RST7_MOUSE_REVERSED	|generic|tr_Q9EQ42_Q9EQ42_MOUSE_REVERSED	|generic|tr_Q8R2C4_Q8R2C4_MOUSE_REVERSED|
"""index: 22568, intensity: 5164.0, mobility: 1.104"""	-0.358863	0.143573	0.714304	LEKIWKSKVKTCSSLFPHIRMRR	generic|IP_845988_TX=10090_REVERSED|
"""index: 8750, intensity: 312871.0, mobility: 0.957"""	-0.358869	0.143907	0.714317	LTEKYGVTMGDVQKKTKVENAE	generic|IP_946396_TX=10090_REVERSED|
"""index: 13190, intensity: 5315.0, mobility: 0.859"""	-0.358938	0.14424	0.714466	RAVTDWLLRRAVPDMGT	generic|tr_Q6PHB8_Q6PHB8_MOUSE_REVERSED	|generic|tr_Q6AXE3_Q6AXE3_MOUSE_REVERSED	|generic|tr_Q80XT2_Q80XT2_MOUSE_REVERSED	|generic|sp_Q8R420_ABCA3_MOUSE_REVERSED	|generic|tr_Q9CVK4_Q9CVK4_MOUSE_REVERSED|
"""index: 18705, intensity: 6452.0, mobility: 1.087"""	-0.359017	0.144574	0.714635	VWSDIYMREPGFKVTETPFDREEVARL	generic|tr_E9PVS0_E9PVS0_MOUSE__chr12_-1_40217154_40217192_ENSMUST00000171530__II_1117067_REVERSED	|generic|sp_P19182_IFRD1_MOUSE__chr12_-1_40217154_40217192_ENSMUST00000171530__II_1117067_REVERSED|
"""index: 18237, intensity: 2750.0, mobility: 1.173"""	-0.359055	0.144908	0.714717	VMATRQSVVDLLQSLCM	generic|IP_3467394_TX=10090_REVERSED|
"""index: 22148, intensity: 3797.0, mobility: 0.979"""	-0.359129	0.145242	0.714876	QHELLDRVLN	generic|sp_Q3TL26_TFB2M_MOUSE__II_1029370_REVERSED	|generic|II_1029369_TX=10090_REVERSED|
"""index: 2661, intensity: 2719.0, mobility: 1.198"""	-0.35921	0.14543	0.71505	REEPGDETFFCHGLSNYGV	generic|sp_Q8BI06-3_CEMIP_MOUSE__chr7_-1_83947144_83947317_ENSMUST00000150495__II_885785_REVERSED	|generic|II_885778_TX=10090_REVERSED	|generic|sp_Q8BI06_CEMIP_MOUSE__chr7_-1_83935621_83935701_ENSMUST00000145171_REVERSED	|generic|tr_Q14AX8_Q14AX8_MOUSE__chr7_-1_83935621_83935701_ENSMUST00000145171_REVERSED|
"""index: 25381, intensity: 3195.0, mobility: 1.120"""	-0.360208	0.145715	0.717193	NTTGALGGAAGNASAAAAAVAAQAASSSIIVPAPAVLRVPAGLGNRAGA	generic|tr_Q3UR00_Q3UR00_MOUSE_REVERSED	|generic|tr_Q3UHW0_Q3UHW0_MOUSE_REVERSED	|generic|tr_Q3TQ21_Q3TQ21_MOUSE_REVERSED	|generic|tr_Q3TTW5_Q3TTW5_MOUSE_REVERSED	|generic|tr_Q3TRI4_Q3TRI4_MOUSE_REVERSED	|generic|tr_Q3U4T5_Q3U4T5_MOUSE_REVERSED	|generic|tr_E9Q6M7_E9Q6M7_MOUSE_REVERSED	|generic|sp_Q80U78_PUM1_MOUSE_REVERSED	|generic|sp_Q80U78-2_PUM1_MOUSE_REVERSED|
"""index: 12483, intensity: 5314.0, mobility: 0.874"""	-0.360488	0.146	0.717794	EGQRIMNNIDKLSKSPSGNFKY	generic|tr_Q6PAR4_Q6PAR4_MOUSE_REVERSED	|generic|tr_Q6NTA5_Q6NTA5_MOUSE_REVERSED	|generic|sp_Q64701_RBL1_MOUSE_REVERSED|
"""index: 26505, intensity: 2656.0, mobility: 1.114"""	-0.360572	0.146333	0.717974	FPILLLQQDKIKQKWEQRCIFPEMAQCLLLIPRQI	generic|IP_829889_TX=10090_REVERSED|
"""index: 5860, intensity: 3762.0, mobility: 1.008"""	-0.360682	0.146667	0.718211	RWQDQRHQTPQ	generic|IP_3473204_TX=10090_REVERSED|
"""index: 3214, intensity: 14568.0, mobility: 0.833"""	-0.360725	0.146902	0.718303	TSSTLLAWRSVGGQRI	generic|chr3_1_96188142_96188423_ENSMUST00000133665_REVERSED|
"""index: 7327, intensity: 255799.0, mobility: 1.061"""	-0.361001	0.147235	0.718896	ECNTSRRGQDRQMQSVANLPRSRRRYNYPRRFGRRASPQNP	generic|tr_Q61478_Q61478_MOUSE_REVERSED|
"""index: 1674, intensity: 3068.0, mobility: 0.829"""	-0.361052	0.147519	0.719005	LVAYRDHE	generic|IP_2542802_TX=10090_REVERSED|
"""index: 9190, intensity: 5241.0, mobility: 0.836"""	-0.361668	0.147803	0.720323	EVNKHFWKVPVTDH	generic|tr_A0A5K1VVQ9_A0A5K1VVQ9_MOUSE__chr19_-1_7374046_7374075_ENSMUST00000237653__II_1006392_REVERSED	|generic|sp_A2ASS6_TITIN_MOUSE__chr19_-1_7374046_7374075_ENSMUST00000237653__II_1006392_REVERSED	|generic|sp_A2ASS6-2_TITIN_MOUSE__chr19_-1_7374046_7374075_ENSMUST00000237653__II_1006392_REVERSED	|generic|tr_A0A5K1VVQ1_A0A5K1VVQ1_MOUSE__chr19_-1_7374046_7374075_ENSMUST00000237653__II_1006392_REVERSED	|generic|tr_E9Q8K5_E9Q8K5_MOUSE__chr19_-1_7374046_7374075_ENSMUST00000237653__II_1006392_REVERSED	|generic|sp_A2ASS6-3_TITIN_MOUSE__II_1006392_REVERSED	|generic|tr_E9Q8N1_E9Q8N1_MOUSE__chr19_-1_7374046_7374075_ENSMUST00000237653__II_1006392_REVERSED|
"""index: 5302, intensity: 8706.0, mobility: 1.018"""	-0.361881	0.148136	0.72078	PADEELIVEAEEQSNILIEKNEL	generic|tr_G3UVV3_G3UVV3_MOUSE__II_1052087_REVERSED|
"""index: 16680, intensity: 3036.0, mobility: 1.071"""	-0.361939	0.148419	0.720902	LMTQYIDTDWVMKLFMAGFGIEMSIRS	generic|tr_Q3V0B7_Q3V0B7_MOUSE_REVERSED	|generic|tr_E9QAB5_E9QAB5_MOUSE_REVERSED|
"""index: 12602, intensity: 3772.0, mobility: 1.062"""	-0.362484	0.148752	0.722068	EGYIIIVNTSSMMI	generic|tr_A0A3B2WC95_A0A3B2WC95_MOUSE_REVERSED	|generic|tr_A0A3B2WD73_A0A3B2WD73_MOUSE_REVERSED	|generic|tr_L7N203_L7N203_MOUSE_REVERSED	|generic|tr_L7N2B2_L7N2B2_MOUSE_REVERSED	|generic|tr_A0A3B2WCG3_A0A3B2WCG3_MOUSE_REVERSED	|generic|tr_A0A3B2WCD3_A0A3B2WCD3_MOUSE_REVERSED|
"""index: 21503, intensity: 36603.0, mobility: 0.981"""	-0.362574	0.149085	0.72226	RVPHHLQQIR	generic|chr9_-1_25124966_25130618_ENSMUST00000008573_REVERSED|
"""index: 15082, intensity: 4171.0, mobility: 0.893"""	-0.362754	0.149318	0.722645	MSPVHVLQR	generic|IP_912338_TX=10090_REVERSED|
"""index: 26654, intensity: 23285.0, mobility: 1.058"""	-0.363325	0.149651	0.723864	GPSKPVLKLINMLKKKWFAEMGVLQLL	generic|chr6_1_58870159_58873783_ENSMUST00000031823__IP_920003_TX=10090_REVERSED	|generic|chr6_1_58868760_58873783_ENSMUST00000031823__IP_920003_TX=10090_REVERSED|
"""index: 11613, intensity: 3107.0, mobility: 1.118"""	-0.36348	0.149934	0.724194	GAKWLSTRTETLPSNPDPQVQRIEREP	generic|IP_976608_TX=10090_REVERSED|
"""index: 13925, intensity: 4105.0, mobility: 1.066"""	-0.363689	0.150266	0.724641	IELTSDQGVIQEWKDLMVRVSDAMIETYP	generic|sp_Q91WL5_CP4CA_MOUSE_REVERSED	|generic|tr_B0G0Y1_B0G0Y1_MOUSE_REVERSED|
"""index: 3980, intensity: 4249.0, mobility: 0.878"""	-0.36373	0.150548	0.724727	RFVRQSIAIYAEKEEPTMQAVPE	generic|tr_B9EKG9_B9EKG9_MOUSE_REVERSED|
"""index: 5908, intensity: 5540.0, mobility: 0.842"""	-0.363782	0.150881	0.724839	RKSGSLMSTLMKTGRGIGVVAL	generic|tr_A0A494BA34_A0A494BA34_MOUSE_REVERSED|
"""index: 14337, intensity: 5075.0, mobility: 0.942"""	-0.363862	0.151163	0.725008	LPQRGLMVLTM	generic|IP_1026382_TX=10090_REVERSED|
"""index: 3221, intensity: 3696.0, mobility: 1.116"""	-0.364244	0.151495	0.725822	STTAKKKC	generic|sp_A2ARZ3_FSIP2_MOUSE__II_1006030_REVERSED|
"""index: 2603, intensity: 3130.0, mobility: 0.995"""	-0.364438	0.151777	0.726235	TCSAQLPPAPHPLQKLYVGESSCISAA	generic|sp_E9Q2Z1_CECR2_MOUSE__II_912294_REVERSED	|generic|sp_E9Q2Z1-2_CECR2_MOUSE__II_912294_REVERSED	|generic|tr_A0A5H1ZRM3_A0A5H1ZRM3_MOUSE_REVERSED|
"""index: 5139, intensity: 6291.0, mobility: 1.001"""	-0.364834	0.151857	0.727078	YPVCRFAVGLGDREPLPPVKEM	generic|IP_1098364_TX=10090_REVERSED|
"""index: 10553, intensity: 12969.0, mobility: 1.051"""	-0.366006	0.152188	0.729568	APMSTREVASWNDTYPKWNRERKRGWLK	generic|IP_886122_TX=10090_REVERSED|
"""index: 22181, intensity: 17646.0, mobility: 1.175"""	-0.366176	0.15252	0.729928	KVVLLMYTIESMSSSAAMLMRVCTECCMYTHRCCMDACMHIDVQVM	generic|IP_3476499_TX=10090_REVERSED|
"""index: 6040, intensity: 6867.0, mobility: 1.085"""	-0.366178	0.152801	0.729932	SPGRYLYLAAGPDLNSVLSQPYFYPSPFMRQLASYNGAEALLELG	generic|sp_P63157_BARH1_MOUSE_REVERSED	|generic|tr_Q8BJ04_Q8BJ04_MOUSE_REVERSED|
"""index: 4045, intensity: 5006.0, mobility: 0.885"""	-0.366405	0.153082	0.730413	MICALKFQW	generic|IP_903724_TX=10090_REVERSED|
"""index: 8275, intensity: 3642.0, mobility: 0.887"""	-0.366598	0.153311	0.730823	MVESDASPHQVG	generic|chr6_1_107569024_107569116_ENSMUST00000049285_REVERSED|
"""index: 1376, intensity: 4251.0, mobility: 0.904"""	-0.367039	0.153642	0.731757	PFMQSPSSSQN	generic|tr_Q9CUH8_Q9CUH8_MOUSE_REVERSED	|generic|sp_P23463_HXD8_MOUSE_REVERSED	|generic|tr_A2ASN1_A2ASN1_MOUSE_REVERSED	|generic|tr_Q9CUQ8_Q9CUQ8_MOUSE_REVERSED|
"""index: 20946, intensity: 3881.0, mobility: 1.089"""	-0.367118	0.153974	0.731923	KLEDKTWAVETMLLRLYYM	generic|tr_Q8CGB9_Q8CGB9_MOUSE__chr19_-1_37309784_37309873_ENSMUST00000154308__II_1045836_REVERSED	|generic|tr_F6RPJ9_F6RPJ9_MOUSE__chr19_-1_37309784_37309873_ENSMUST00000154308__II_1045836_REVERSED	|generic|II_1045828_TX=10090_REVERSED	|generic|sp_Q9JHR7_IDE_MOUSE__chr19_-1_37309784_37309873_ENSMUST00000154308_REVERSED	|generic|chr19_-1_37287081_37287230_ENSMUST00000134740_REVERSED|
"""index: 24552, intensity: 3547.0, mobility: 0.910"""	-0.367242	0.154254	0.732187	LAQQPATCKM	generic|chr1_-1_84757780_84757860_ENSMUST00000186465_REVERSED|
"""index: 14994, intensity: 5007.0, mobility: 0.847"""	-0.367957	0.154482	0.733698	IAILFIISSGHNFLQM	generic|IP_955177_TX=10090_REVERSED|
"""index: 10934, intensity: 2510.0, mobility: 1.131"""	-0.368308	0.154711	0.734439	QYDRLKERSAWDKEPADEPISLLEVPGQVQ	generic|tr_A2APY6_A2APY6_MOUSE__chr12_-1_73284743_73284772_ENSMUST00000116420__II_998659_REVERSED	|generic|tr_B2RXU2_B2RXU2_MOUSE__chr2_-1_140158476_140158592_ENSMUST00000137005__II_998659_REVERSED	|generic|II_998661_TX=10090_REVERSED|
"""index: 20632, intensity: 4213.0, mobility: 1.099"""	-0.369389	0.155041	0.736719	LTTQSVSYDEIGLV	generic|tr_A2AJ26_A2AJ26_MOUSE_REVERSED	|generic|tr_Q3TZM0_Q3TZM0_MOUSE_REVERSED	|generic|tr_Q6ZPZ4_Q6ZPZ4_MOUSE_REVERSED	|generic|sp_P41234_ABCA2_MOUSE_REVERSED	|generic|tr_Q3TMR1_Q3TMR1_MOUSE_REVERSED|
"""index: 22030, intensity: 4522.0, mobility: 1.019"""	-0.369645	0.155218	0.737257	KNRNGIFSMLGTY	generic|sp_Q8CB49_TPRG1_MOUSE_REVERSED|
"""index: 16916, intensity: 79308.0, mobility: 0.959"""	-0.370215	0.155548	0.738458	KFVTMEKRL	generic|IP_828047_TX=10090_REVERSED	|generic|IP_828045_TX=10090_REVERSED|
"""index: 10048, intensity: 5083.0, mobility: 1.006"""	-0.370326	0.155878	0.73869	CIFHLLYFSVFTVVLMLITHTAKTEAQ	generic|tr_Q0P547_Q0P547_MOUSE__II_2557373_REVERSED|
"""index: 15321, intensity: 2802.0, mobility: 1.016"""	-0.370358	0.156157	0.738758	VYDLIFVHDKTPL	generic|tr_D6RFP4_D6RFP4_MOUSE_REVERSED	|generic|sp_Q9D417_FBX24_MOUSE_REVERSED	|generic|tr_D3YZY9_D3YZY9_MOUSE_REVERSED|
"""index: 7475, intensity: 6316.0, mobility: 1.033"""	-0.370979	0.156436	0.740063	KEVLAIAEFHHEKWFRNRYTEAWNNGFFRGVPQKGDKDEYK	generic|sp_Q8CG76_ARK72_MOUSE__II_957092_REVERSED|
"""index: 9973, intensity: 2537.0, mobility: 1.141"""	-0.371044	0.156766	0.740198	MVFERVMSPSFEVLY	generic|sp_Q922R5_P4R3B_MOUSE__chr11_1_29218462_29218551_ENSMUST00000148759__II_1141970_REVERSED	|generic|tr_Q3V166_Q3V166_MOUSE_REVERSED	|generic|sp_Q922R5-2_P4R3B_MOUSE_REVERSED|
"""index: 7473, intensity: 28546.0, mobility: 1.142"""	-0.371108	0.157044	0.740332	EHVIYVDLAPTTKSINLMTCKKTRHLITSESFQGLYSHHLF	generic|IP_1110249_TX=10090_REVERSED|
"""index: 6163, intensity: 115848.0, mobility: 1.005"""	-0.371141	0.157322	0.740401	IVAPNQCIKSTKH	generic|tr_Q8K3S0_Q8K3S0_MOUSE_REVERSED	|generic|tr_Q8K3S1_Q8K3S1_MOUSE_REVERSED	|generic|tr_Q8K3S2_Q8K3S2_MOUSE_REVERSED	|generic|tr_Q8K3S3_Q8K3S3_MOUSE_REVERSED	|generic|tr_Q9D533_Q9D533_MOUSE_REVERSED|
"""index: 8680, intensity: 4562.0, mobility: 0.845"""	-0.371368	0.157652	0.740878	LDLLGCMFELRQASGLVLGFW	generic|sp_Q69ZB8_ZCHC2_MOUSE__chr1_1_106032107_106032163_ENSMUST00000119166_REVERSED	|generic|sp_Q69ZB8-2_ZCHC2_MOUSE_REVERSED|
"""index: 6951, intensity: 4996.0, mobility: 1.320"""	-0.371401	0.157929	0.740948	YLSRNKRMEIDKLFTNLQWPFFVMGEGNEFPQVQLQQLRM	generic|tr_L7N1Z9_L7N1Z9_MOUSE__II_3488262_REVERSED	|generic|tr_A0A338P6B3_A0A338P6B3_MOUSE_REVERSED	|generic|tr_A0A338P756_A0A338P756_MOUSE_REVERSED|
"""index: 15937, intensity: 4678.0, mobility: 0.958"""	-0.371581	0.158103	0.741325	LSTPFGLGPPQN	generic|IP_928939_TX=10090_REVERSED	|generic|IP_928933_TX=10090_REVERSED|
"""index: 2335, intensity: 2531.0, mobility: 0.829"""	-0.372313	0.158432	0.742857	EFMVGFRM	generic|chr4_-1_15930937_15931159_ENSMUST00000029877_REVERSED|
"""index: 20606, intensity: 3334.0, mobility: 1.109"""	-0.372457	0.158762	0.743158	SDSDEARSLQPVQMNLAHGQPKQSR	generic|IP_1131823_TX=10090_REVERSED|
"""index: 1147, intensity: 2793.0, mobility: 0.935"""	-0.372534	0.159091	0.743321	EVCLSKKGKWC	generic|chr2_-1_103778089_103779241_ENSMUST00000028607__IP_1004790_TX=10090_REVERSED	|generic|chr2_-1_103779119_103779241_ENSMUST00000028607_REVERSED|
"""index: 1332, intensity: 3779.0, mobility: 0.756"""	-0.372536	0.159368	0.743324	DEFIDFKMRIYEY	generic|sp_Q7TMY7_IPO8_MOUSE__chr6_-1_148817960_148818058_ENSMUST00000204936__II_906906_REVERSED	|generic|sp_Q7TMY7-2_IPO8_MOUSE__chr6_-1_148817960_148818058_ENSMUST00000204936__II_906906_REVERSED	|generic|tr_B2KGD7_B2KGD7_MOUSE__chr6_-1_148817960_148818058_ENSMUST00000204936__II_906906_REVERSED	|generic|II_906926_TX=10090_REVERSED|
"""index: 12702, intensity: 4028.0, mobility: 0.968"""	-0.372721	0.159645	0.743711	SSALAWQIPGHGMESRLKQLSALHSSQD	generic|chr5_1_121328176_121329126_ENSMUST00000042614__IP_937209_TX=10090_REVERSED|
"""index: 6776, intensity: 4564.0, mobility: 1.148"""	-0.372935	0.159974	0.744158	KVRSRRHYQTGLPCAKVWLLCQNFSLLFAWLSRIMYLGFCF	generic|IP_1148342_TX=10090_REVERSED|
"""index: 5832, intensity: 3462.0, mobility: 0.907"""	-0.373121	0.160303	0.744547	LQDDIVVEVWQGCQWFRF	generic|II_3493685_TX=10090_REVERSED	|generic|sp_Q3UW68_CAN13_MOUSE_REVERSED|
"""index: 24327, intensity: 8453.0, mobility: 1.040"""	-0.373334	0.160579	0.744992	QDLFLELPDTNGGQIPAQAQGPGSPQAVQPPQSK	generic|tr_A1JVI9_A1JVI9_MOUSE_REVERSED	|generic|tr_A1JVI8_A1JVI8_MOUSE_REVERSED	|generic|tr_A1JVI6_A1JVI6_MOUSE_REVERSED	|generic|tr_A1JVI7_A1JVI7_MOUSE_REVERSED|
"""index: 9360, intensity: 86375.0, mobility: 1.050"""	-0.37358	0.160908	0.745504	LSIWFSVSMVGLFRLYPMIAM	generic|IP_1080162_TX=10090_REVERSED|
"""index: 15185, intensity: 12216.0, mobility: 0.924"""	-0.373618	0.161131	0.745584	FIETGILMAEQFCFAGVPLIMFA	generic|IP_826434_TX=10090_REVERSED|
"""index: 12358, intensity: 3388.0, mobility: 1.080"""	-0.37386	0.16146	0.74609	VSEKEMEQMDVLRG	generic|IP_2481478_TX=10090_REVERSED|
"""index: 24758, intensity: 13851.0, mobility: 1.162"""	-0.373892	0.161683	0.746157	KAKTVKAARKAQNVLKVRTEMKELLALLVLLD	generic|IP_977309_TX=10090_REVERSED|
"""index: 4672, intensity: 7020.0, mobility: 1.192"""	-0.374369	0.161958	0.747149	PALVSMNTY	generic|tr_Q8C7E6_Q8C7E6_MOUSE__chr16_1_70495261_70495407_ENSMUST00000164300_REVERSED	|generic|tr_F6ZHD8_F6ZHD8_MOUSE__chr16_1_70436945_70437022_ENSMUST00000164300_REVERSED	|generic|sp_Q9D6Y9_GLGB_MOUSE__chr16_1_70436945_70437022_ENSMUST00000164300_REVERSED	|generic|tr_G3UW30_G3UW30_MOUSE__chr16_1_70436945_70437022_ENSMUST00000164300_REVERSED|
"""index: 2960, intensity: 16316.0, mobility: 1.053"""	-0.374993	0.162286	0.748449	ENFAEIATRKMQIEQSTRTYEEY	generic|tr_Q80UI5_Q80UI5_MOUSE__chr13_-1_101690477_101690581_ENSMUST00000190171__II_1103483_REVERSED	|generic|tr_Q3TST3_Q3TST3_MOUSE_REVERSED	|generic|tr_A0A1L1ST33_A0A1L1ST33_MOUSE_REVERSED	|generic|tr_A0A087WQM2_A0A087WQM2_MOUSE_REVERSED	|generic|tr_B1AUG0_B1AUG0_MOUSE_REVERSED	|generic|sp_P26450_P85A_MOUSE__chr13_-1_101701707_101701883_ENSMUST00000185701_REVERSED	|generic|tr_P70304_P70304_MOUSE__chr13_-1_101701707_101701883_ENSMUST00000185701_REVERSED	|generic|sp_Q64143_P55G_MOUSE_REVERSED|
"""index: 14358, intensity: 185056.0, mobility: 0.904"""	-0.375118	0.162615	0.748708	EIWNIAAPKKDTCYNGSVALIQM	generic|tr_F7CA39_F7CA39_MOUSE__chr13_-1_96651006_96651086_ENSMUST00000168855__II_1103716_REVERSED	|generic|tr_F2Z470_F2Z470_MOUSE__chr13_-1_96655546_96655653_ENSMUST00000168855__II_1103703_REVERSED	|generic|tr_Q6PB59_Q6PB59_MOUSE__chr13_-1_96655546_96655653_ENSMUST00000168855__II_1103718_REVERSED	|generic|sp_Q01237_HMDH_MOUSE__chr13_-1_96655546_96655653_ENSMUST00000168855__II_1103718_REVERSED	|generic|tr_Q8BV96_Q8BV96_MOUSE__chr13_-1_96655546_96655653_ENSMUST00000168855_REVERSED	|generic|tr_F6X166_F6X166_MOUSE__chr13_-1_96655546_96655653_ENSMUST00000168855_REVERSED	|generic|chr13_-1_96652616_96652813_ENSMUST00000168855_REVERSED|
"""index: 2614, intensity: 3024.0, mobility: 0.820"""	-0.375155	0.162837	0.748785	NKGSKSSVM	generic|IP_964590_TX=10090_REVERSED|
"""index: 8385, intensity: 8968.0, mobility: 1.037"""	-0.375752	0.163165	0.750025	LWGLMSQSRGKQLM	generic|IP_1138450_TX=10090_REVERSED|
"""index: 6823, intensity: 10718.0, mobility: 1.032"""	-0.375793	0.163439	0.750109	ERCVFGVGKSLGSIDAYPLSLIFLPDLCP	generic|IP_1027228_TX=10090_REVERSED|
"""index: 10049, intensity: 3986.0, mobility: 0.957"""	-0.376193	0.163768	0.750938	WWPWHSGKPSQSLALWSL	generic|chr8_1_125736196_125745434_ENSMUST00000143504_REVERSED	|generic|chr8_1_125745249_125745434_ENSMUST00000034313_REVERSED|
"""index: 15444, intensity: 16227.0, mobility: 1.087"""	-0.376227	0.163988	0.751009	APSGELFNNFWIASDVLVLAYMRF	generic|tr_J3QMC7_J3QMC7_MOUSE_REVERSED|
"""index: 8987, intensity: 6387.0, mobility: 1.083"""	-0.37698	0.164262	0.752569	DGLFGGLESSNLDATDEMHSLKAMLQQEMQYLLFRGRRRPLSM	generic|chr2_1_62257592_62267423_ENSMUST00000102735__IP_1008147_TX=10090_REVERSED|
"""index: 13484, intensity: 4619.0, mobility: 0.957"""	-0.377267	0.16459	0.753162	VMAAGKGSGDESRLFRVDCDPVL	generic|tr_E9Q5B5_E9Q5B5_MOUSE_REVERSED	|generic|sp_O08528_HXK2_MOUSE_REVERSED|
"""index: 15641, intensity: 5936.0, mobility: 1.051"""	-0.377321	0.164918	0.753274	DDEDDDEDDEDLKVKKQPVKNGGGPASRKGSMGLLKVDEEDE	generic|tr_Q5SQB7_Q5SQB7_MOUSE__IP_827830_REVERSED	|generic|tr_Q3U536_Q3U536_MOUSE__IP_827830_REVERSED	|generic|tr_Q5U438_Q5U438_MOUSE__IP_827830_REVERSED	|generic|tr_Q5SQB0_Q5SQB0_MOUSE__IP_827830_REVERSED	|generic|tr_Q3UDA7_Q3UDA7_MOUSE_REVERSED	|generic|tr_Q8BSZ3_Q8BSZ3_MOUSE_REVERSED	|generic|tr_Q9DAY9_Q9DAY9_MOUSE_REVERSED	|generic|tr_Q5SQB5_Q5SQB5_MOUSE_REVERSED	|generic|tr_Q5BL09_Q5BL09_MOUSE_REVERSED|
"""index: 18235, intensity: 2542.0, mobility: 0.843"""	-0.377333	0.165192	0.7533	EQSSTDEEE	generic|tr_Q8CHA0_Q8CHA0_MOUSE__chr2_1_59843827_59844123_ENSMUST00000147650__II_1008386_REVERSED	|generic|tr_B9EJ77_B9EJ77_MOUSE__chr2_1_59843827_59844123_ENSMUST00000147650__II_1008386_REVERSED	|generic|sp_Q0VGY8_TANC1_MOUSE__chr2_1_59843827_59844123_ENSMUST00000147650__II_1008386_REVERSED	|generic|tr_E9QAF9_E9QAF9_MOUSE__chr2_1_59843827_59844123_ENSMUST00000147650__II_1008386_REVERSED|
"""index: 7208, intensity: 4292.0, mobility: 0.912"""	-0.377427	0.16552	0.753494	TFYYKLYTK	generic|IP_964939_TX=10090_REVERSED|
"""index: 22849, intensity: 24055.0, mobility: 0.845"""	-0.377871	0.165793	0.754411	SPDTLKIVEAVAVITDCHG	generic|tr_Q8K0E2_Q8K0E2_MOUSE__chr13_-1_74173292_74173378_ENSMUST00000222248__II_3477389_REVERSED	|generic|tr_Q8BIT7_Q8BIT7_MOUSE__chr13_-1_74173292_74173378_ENSMUST00000222248__II_3477389_REVERSED|
"""index: 12683, intensity: 4824.0, mobility: 0.941"""	-0.378048	0.166121	0.754775	KPAPIDAWINW	generic|sp_Q9DBF1_AL7A1_MOUSE__chr18_-1_56544961_56545014_ENSMUST00000174704__II_1055375_REVERSED	|generic|sp_Q9DBF1-2_AL7A1_MOUSE__chr18_-1_56544961_56545014_ENSMUST00000174704__II_1055375_REVERSED	|generic|tr_G3UY72_G3UY72_MOUSE__chr18_-1_56544961_56545014_ENSMUST00000174704__II_1055373_REVERSED	|generic|tr_E9Q1H3_E9Q1H3_MOUSE_REVERSED	|generic|tr_E9Q1G1_E9Q1G1_MOUSE_REVERSED	|generic|tr_G3UYR8_G3UYR8_MOUSE__chr18_-1_56544961_56545014_ENSMUST00000174704_REVERSED|
"""index: 10914, intensity: 3346.0, mobility: 1.075"""	-0.378074	0.166339	0.75483	IDSISLSALSLLHFN	generic|IP_3486173_TX=10090_REVERSED|
"""index: 1848, intensity: 3318.0, mobility: 0.957"""	-0.378365	0.166558	0.755431	EEMFRTLCNENEKEPKDPAQN	generic|sp_Q6PHB0_I20RA_MOUSE_REVERSED|
"""index: 8544, intensity: 41789.0, mobility: 1.019"""	-0.379063	0.166558	0.756868	QILEEMTLGAMTTRATKIQQLINTMQAKNCQPFRTLLK	generic|sp_Q8BFU3_RN214_MOUSE__chr9_-1_45904802_45904849_ENSMUST00000213659__II_850853_REVERSED	|generic|sp_Q8BFU3-2_RN214_MOUSE__chr9_-1_45904802_45904849_ENSMUST00000213659__II_850853_REVERSED	|generic|sp_Q8BFU3-3_RN214_MOUSE__chr9_-1_45867735_45868001_ENSMUST00000162369__II_850853_REVERSED	|generic|sp_Q8BFU3-5_RN214_MOUSE__chr9_-1_45904802_45904849_ENSMUST00000213659__II_850853_REVERSED	|generic|sp_Q8BFU3-4_RN214_MOUSE__chr9_-1_45904802_45904849_ENSMUST00000213659_REVERSED|
"""index: 11113, intensity: 2773.0, mobility: 1.099"""	-0.380138	0.166884	0.759077	TGTSPVPSRQVSTFPLCLLCSAGSTLSPPQVYVCACVHV	generic|IP_1068024_TX=10090_REVERSED|
"""index: 20918, intensity: 5862.0, mobility: 1.118"""	-0.380193	0.167156	0.759191	DGQLDLMSVSKNVSLMKQEPETIDSSSTC	generic|tr_A0A2R8VHH2_A0A2R8VHH2_MOUSE__chr17_1_26959610_26959849_ENSMUST00000193200__II_3421481_REVERSED	|generic|tr_A0A140T8K9_A0A140T8K9_MOUSE__chr17_1_26959610_26959849_ENSMUST00000193200__II_1068493_REVERSED	|generic|tr_A0A0A6YVS6_A0A0A6YVS6_MOUSE__chr17_1_26959610_26959849_ENSMUST00000193200__II_1068493_REVERSED	|generic|tr_A0A0J9YUM2_A0A0J9YUM2_MOUSE__chr17_1_26959610_26959849_ENSMUST00000193200__II_3421481_REVERSED	|generic|sp_F6SEU4_SYGP1_MOUSE__chr17_1_26959610_26959849_ENSMUST00000193200__II_1068493_REVERSED	|generic|tr_A0A0J9YVH8_A0A0J9YVH8_MOUSE__chr17_1_26959610_26959849_ENSMUST00000193200__II_1068495_REVERSED	|generic|tr_A0A338P799_A0A338P799_MOUSE__chr17_1_26959610_26959849_ENSMUST00000193200__II_1068493_REVERSED	|generic|tr_A0A2S1B6B8_A0A2S1B6B8_MOUSE__chr17_1_26959610_26959849_ENSMUST00000193200__II_1068493_REVERSED	|generic|tr_J3QQ18_J3QQ18_MOUSE__chr17_1_26959610_26959849_ENSMUST00000193200__II_1068493_REVERSED	|generic|tr_A0A2R8VH83_A0A2R8VH83_MOUSE__chr17_1_26959610_26959849_ENSMUST00000193200__II_3421481_REVERSED	|generic|tr_A0A2S1B6F9_A0A2S1B6F9_MOUSE__chr17_1_26959610_26959849_ENSMUST00000193200__II_3421481_REVERSED|
"""index: 19368, intensity: 3241.0, mobility: 0.985"""	-0.38033	0.167483	0.759471	RIYFIMAITR	generic|tr_Q8R259_Q8R259_MOUSE_REVERSED|
"""index: 5056, intensity: 3365.0, mobility: 1.076"""	-0.380395	0.167809	0.759606	RSSQLNSCDKVLHCPWSLIALW	generic|IP_1136904_TX=10090_REVERSED|
"""index: 21258, intensity: 4109.0, mobility: 1.076"""	-0.380455	0.168136	0.759728	FKTEGNSYTFELV	generic|II_3495680_TX=10090_REVERSED	|generic|tr_A0A338P6F2_A0A338P6F2_MOUSE__chr16_1_33227103_33227363_ENSMUST00000231617_REVERSED	|generic|chr16_1_33234436_33234621_ENSMUST00000231617_REVERSED	|generic|tr_G5E8A0_G5E8A0_MOUSE__chr16_1_33227103_33227363_ENSMUST00000231617_REVERSED	|generic|sp_Q8CI95_OSB11_MOUSE__chr16_1_33227103_33227363_ENSMUST00000231617_REVERSED|
"""index: 16483, intensity: 4858.0, mobility: 0.970"""	-0.380491	0.168352	0.759802	FVQYKELRR	generic|tr_Q4FJP2_Q4FJP2_MOUSE_REVERSED|
"""index: 3330, intensity: 33836.0, mobility: 0.835"""	-0.380745	0.168679	0.760323	LCGTLPSIMWILKEK	generic|chr1_-1_134777365_134835918_ENSMUST00000045665__IP_1034645_TX=10090_REVERSED|
"""index: 23243, intensity: 10174.0, mobility: 0.979"""	-0.380757	0.168785	0.760347	TQRVEAGKNQPCDIRFHDLGGCKFCVNKGRK	generic|tr_Q7M6U4_Q7M6U4_MOUSE_REVERSED	|generic|tr_Q7M6W6_Q7M6W6_MOUSE_REVERSED|
"""index: 4933, intensity: 9651.0, mobility: 0.959"""	-0.381359	0.169	0.761581	AQESETLQEHLKALKVLAMKEVDGVAYARW	generic|tr_G3X8W7_G3X8W7_MOUSE__chr18_-1_34636282_34636326_ENSMUST00000133162__II_1056651_REVERSED	|generic|tr_A0A0R4J1W7_A0A0R4J1W7_MOUSE__chr18_-1_34636282_34636326_ENSMUST00000133162__II_1056651_REVERSED	|generic|tr_Q3TEF0_Q3TEF0_MOUSE__chr18_-1_34636282_34636326_ENSMUST00000133162__II_1056654_REVERSED|
"""index: 1105, intensity: 3126.0, mobility: 0.958"""	-0.381587	0.169161	0.762048	SEKLIEDVCSVDGSVSADLPRSPIK	generic|tr_B7ZNX0_B7ZNX0_MOUSE__chr11_1_53408078_53408197_ENSMUST00000154499_REVERSED	|generic|tr_F6WNE9_F6WNE9_MOUSE_REVERSED|
"""index: 10256, intensity: 5352.0, mobility: 1.121"""	-0.382216	0.169486	0.763331	WWRLYAECLLCFMCLKGHINIKTNFLIH	generic|sp_Q9D0U9_ARV1_MOUSE__chr8_1_124731898_124731939_ENSMUST00000212036__II_3505922_REVERSED|
"""index: 6783, intensity: 45912.0, mobility: 1.098"""	-0.38226	0.169756	0.763422	TTGRDQEIWQVQWVPGLHKQPSESSDLVPINHSSQVNYIAVT	generic|sp_E9PYY5-3_WDR78_MOUSE__II_959417_REVERSED	|generic|sp_E9PYY5_WDR78_MOUSE__chr1_1_182435355_182435384_ENSMUST00000117245_REVERSED	|generic|sp_E9PYY5-2_WDR78_MOUSE__chr1_1_182435355_182435384_ENSMUST00000117245_REVERSED	|generic|sp_E9PYY5-4_WDR78_MOUSE_REVERSED|
"""index: 3564, intensity: 4727.0, mobility: 0.870"""	-0.38247	0.169971	0.76385	QSTKAMNMELVYDAHTHFGLLSS	generic|tr_A0A0R4IZY0_A0A0R4IZY0_MOUSE_REVERSED	|generic|sp_Q8C1A5_THOP1_MOUSE_REVERSED|
"""index: 16856, intensity: 5530.0, mobility: 1.011"""	-0.382594	0.170296	0.764103	PRKPSGSSTTPKWQREHDWHNCRPRLQLK	generic|IP_1042270_TX=10090_REVERSED|
"""index: 23872, intensity: 3735.0, mobility: 1.358"""	-0.382844	0.170565	0.764613	VDEKLSTMKNTKYLHMIGHV	generic|tr_A0A0G2JF68_A0A0G2JF68_MOUSE__chr5_1_121665142_121665390_ENSMUST00000140996__II_936957_REVERSED	|generic|sp_Q99MP8_BRAP_MOUSE__chr5_1_121684446_121684478_ENSMUST00000140996__II_936941_REVERSED	|generic|sp_Q99MP8-2_BRAP_MOUSE__chr5_1_121684446_121684478_ENSMUST00000140996__II_936941_REVERSED|
"""index: 5335, intensity: 84824.0, mobility: 0.778"""	-0.383076	0.17089	0.765085	CLSTLRGRGPHARR	generic|IP_1080668_TX=10090_REVERSED|
"""index: 20601, intensity: 3730.0, mobility: 0.882"""	-0.383181	0.171215	0.765299	TFYGMRRSLD	generic|tr_O88965_O88965_MOUSE__II_938967_REVERSED	|generic|tr_A0A0G2JDP9_A0A0G2JDP9_MOUSE__chr5_-1_70842112_70842180_ENSMUST00000197068__II_938967_REVERSED	|generic|tr_Q8CCT6_Q8CCT6_MOUSE__chr5_-1_70842112_70842180_ENSMUST00000197068_REVERSED	|generic|tr_Q3UVW2_Q3UVW2_MOUSE__chr11_-1_41912316_41912495_ENSMUST00000146198_REVERSED	|generic|sp_Q9R0Y8_GBRG1_MOUSE__chr5_-1_70842112_70842180_ENSMUST00000197068_REVERSED	|generic|tr_Q8C7N0_Q8C7N0_MOUSE__chr11_-1_41916254_41916475_ENSMUST00000146198_REVERSED	|generic|tr_Q8C8H5_Q8C8H5_MOUSE__chr11_-1_41912316_41912495_ENSMUST00000146198_REVERSED	|generic|sp_P22723_GBRG2_MOUSE__chr11_-1_41912316_41912495_ENSMUST00000146198_REVERSED	|generic|sp_P22723-2_GBRG2_MOUSE__chr11_-1_41912316_41912495_ENSMUST00000146198_REVERSED|
"""index: 22247, intensity: 4264.0, mobility: 1.082"""	-0.383442	0.171484	0.765831	LEPQLSLSKSPGMQVSVTSRATTPLLSQPLATDGLRMTRMS	generic|IP_1069939_TX=10090_REVERSED|
"""index: 11119, intensity: 4380.0, mobility: 0.989"""	-0.38381	0.171809	0.76658	REWMTKKAAELTDPEDPRQAIQLYYLLSGYL	generic|tr_Q6ZQG1_Q6ZQG1_MOUSE__II_917959_REVERSED	|generic|tr_Q6P9L5_Q6P9L5_MOUSE__II_917959_REVERSED	|generic|tr_A0A0J9YUD5_A0A0J9YUD5_MOUSE__II_917959_REVERSED	|generic|tr_B9EJ54_B9EJ54_MOUSE__II_917959_REVERSED	|generic|tr_Q6PDG0_Q6PDG0_MOUSE_REVERSED|
"""index: 6515, intensity: 7484.0, mobility: 1.012"""	-0.383982	0.172134	0.766928	LKYNHMTARVSNNNVQVLTEIPSHEVRFTQQAWSDGSLLTNTY	generic|tr_Q8C8Q7_Q8C8Q7_MOUSE_REVERSED	|generic|sp_P35546_RET_MOUSE_REVERSED	|generic|sp_P35546-2_RET_MOUSE_REVERSED|
"""index: 17929, intensity: 3944.0, mobility: 0.933"""	-0.384035	0.172459	0.767037	QMQMRSSINGRLFEQQ	generic|tr_E9Q951_E9Q951_MOUSE_REVERSED	|generic|tr_Q60903_Q60903_MOUSE_REVERSED	|generic|tr_G5E8Z9_G5E8Z9_MOUSE_REVERSED	|generic|sp_Q8R1D1_ZN426_MOUSE_REVERSED	|generic|tr_E9PZX9_E9PZX9_MOUSE_REVERSED|
"""index: 14163, intensity: 2993.0, mobility: 1.023"""	-0.384074	0.172727	0.767115	SSVSAGPALSCLLVGPVLPGTASVMPSSA	generic|chr17_-1_29342736_29342900_ENSMUST00000095427_REVERSED|
"""index: 17508, intensity: 13568.0, mobility: 0.868"""	-0.38437	0.173052	0.767716	GGGGLGQA	generic|IP_1092395_TX=10090_REVERSED|
"""index: 24584, intensity: 11757.0, mobility: 1.149"""	-0.384561	0.17332	0.768105	PTGSGTLSLAALAAPTRAGALNVASAAPTRPDALNVASPAVATRP	generic|sp_Q8BTI8_SRRM2_MOUSE__chr17_1_23808115_23808177_ENSMUST00000190293_REVERSED	|generic|sp_Q8BTI8-2_SRRM2_MOUSE__chr17_1_23808115_23808177_ENSMUST00000190293_REVERSED	|generic|sp_Q8BTI8-3_SRRM2_MOUSE__chr17_1_23808115_23808177_ENSMUST00000190293_REVERSED|
"""index: 3425, intensity: 7613.0, mobility: 0.841"""	-0.384631	0.173645	0.768246	TSSTLLAWRSVGGQRI	generic|chr3_1_96188142_96188423_ENSMUST00000133665_REVERSED|
"""index: 13921, intensity: 3215.0, mobility: 0.987"""	-0.384968	0.173913	0.768929	NQYSVLLHHYH	generic|IP_1118504_TX=10090_REVERSED|
"""index: 5088, intensity: 2821.0, mobility: 1.147"""	-0.385097	0.174238	0.76919	EPRYLQRDFAPANDNVDTVHLVFAAEA	generic|II_886646_TX=10090_REVERSED	|generic|sp_E9PVD3_PCD16_MOUSE__chr7_-1_105757583_105757615_ENSMUST00000140959_REVERSED|
"""index: 20248, intensity: 4454.0, mobility: 1.167"""	-0.385273	0.174392	0.769546	SLTDEPLILGQASDEKDSSTRRLDMPLGDERTGNVALVDAGQVQGENRE	generic|tr_A2AST1_A2AST1_MOUSE__II_1006351_REVERSED	|generic|tr_E9Q8Q6_E9Q8Q6_MOUSE__chr2_-1_77011490_77011543_ENSMUST00000049544__II_1006351_REVERSED|
"""index: 10539, intensity: 3133.0, mobility: 1.116"""	-0.38597	0.174701	0.770957	ERKTEHVPTKHFQYRCYVPSCLRELD	generic|tr_A0A571BDQ7_A0A571BDQ7_MOUSE_REVERSED|
"""index: 26689, intensity: 5074.0, mobility: 1.114"""	-0.386047	0.174701	0.771112	SLMPPSHILPSLMPPSHILPSLMPPSRILPSLMPPSRIL	generic|IP_1092294_TX=10090_REVERSED|
"""index: 17746, intensity: 5542.0, mobility: 1.018"""	-0.38693	0.174855	0.772893	PLLFRIGQVNV	generic|IP_3479191_TX=10090_REVERSED|
"""index: 24211, intensity: 2933.0, mobility: 0.889"""	-0.387405	0.175008	0.773849	FFLYLILTSFPL	generic|IP_983921_TX=10090_REVERSED|
"""index: 1808, intensity: 3938.0, mobility: 0.866"""	-0.387713	0.175274	0.774469	KTQSSNQALPNSPLPPQAPYASESTSE	generic|IP_961073_TX=10090_REVERSED|
"""index: 8107, intensity: 33007.0, mobility: 0.979"""	-0.387979	0.175597	0.775005	QFQDENIGIEKLYSELLK	generic|tr_Q99JR9_Q99JR9_MOUSE_REVERSED	|generic|tr_Q5SNY8_Q5SNY8_MOUSE_REVERSED	|generic|sp_Q8C6E0_CFA36_MOUSE_REVERSED|
"""index: 5025, intensity: 3844.0, mobility: 0.935"""	-0.38817	0.17592	0.775388	MRPPSAVVSCQI	generic|IP_1070725_TX=10090_REVERSED|
"""index: 15100, intensity: 2778.0, mobility: 1.189"""	-0.388549	0.176186	0.776149	VLVQLDQS	generic|tr_D3Z6N1_D3Z6N1_MOUSE_REVERSED|
"""index: 13416, intensity: 2871.0, mobility: 1.056"""	-0.388727	0.176338	0.776506	SHVSISVTATIDPVPA	generic|sp_P97868_RBBP6_MOUSE__chr7_1_122990153_122990386_ENSMUST00000126053__II_880701_REVERSED	|generic|sp_P97868-2_RBBP6_MOUSE__chr7_1_122990153_122990386_ENSMUST00000126053__II_880701_REVERSED	|generic|tr_A0A338P6W1_A0A338P6W1_MOUSE__chr7_1_122990153_122990386_ENSMUST00000126053__II_880701_REVERSED|
"""index: 22513, intensity: 6659.0, mobility: 0.983"""	-0.389488	0.17666	0.77803	LWFESVVSLSL	generic|IP_2424875_TX=10090_REVERSED|
"""index: 4879, intensity: 22895.0, mobility: 1.065"""	-0.389539	0.176983	0.778131	PIEKMYQPLHPYEKGYQMHPMEKGMSLGDKGLPMHPVQQGLPQ	generic|sp_Q00780_CO8A1_MOUSE_REVERSED|
"""index: 11845, intensity: 3023.0, mobility: 1.192"""	-0.389549	0.177305	0.778151	KYDELDQQ	generic|sp_Q8CG71_P3H2_MOUSE_REVERSED|
"""index: 9046, intensity: 14595.0, mobility: 1.071"""	-0.38971	0.177627	0.778474	DPILQPDPNLHQMKLFSLINQVELNYSSDAMTKGKSALRCAAMW	generic|sp_Q8CIB5_FERM2_MOUSE_REVERSED	|generic|tr_Q3UMA4_Q3UMA4_MOUSE_REVERSED|
"""index: 915, intensity: 3553.0, mobility: 0.830"""	-0.39008	0.177778	0.779214	ACRNLPWLCSRGRGKLQPE	generic|IP_1061233_TX=10090_REVERSED	|generic|IP_1061232_TX=10090_REVERSED|
"""index: 19359, intensity: 17768.0, mobility: 1.065"""	-0.391182	0.1781	0.781409	MRKAPIWIRR	generic|chr11_-1_84988546_84988641_ENSMUST00000108075__IP_1129161_TX=10090_REVERSED|
"""index: 8711, intensity: 7038.0, mobility: 1.037"""	-0.39121	0.178364	0.781465	WYKAMLVGSVLLLFLSPWFLAALLPAWPLGQMGSG	generic|tr_Q99N26_Q99N26_MOUSE_REVERSED	|generic|sp_Q9QUL7_TRYG1_MOUSE_REVERSED	|generic|tr_E9QLD4_E9QLD4_MOUSE_REVERSED	|generic|tr_G3XA07_G3XA07_MOUSE_REVERSED	|generic|tr_E9Q7E3_E9Q7E3_MOUSE_REVERSED|
"""index: 9313, intensity: 3565.0, mobility: 0.857"""	-0.391246	0.178629	0.781536	SDQQTVNWEMGELSDIIF	generic|sp_Q8C6J9_NAL4B_MOUSE__II_896819_REVERSED|
"""index: 23430, intensity: 6223.0, mobility: 1.043"""	-0.391595	0.178951	0.78223	LWLCIPTVAPNVPE	generic|chr9_-1_106895798_106900757_ENSMUST00000044532_REVERSED	|generic|chr9_-1_106900689_106900757_ENSMUST00000044532_REVERSED|
"""index: 13197, intensity: 2681.0, mobility: 0.812"""	-0.391847	0.179273	0.782732	VMHTKVST	generic|tr_Q497V9_Q497V9_MOUSE_REVERSED|
"""index: 18540, intensity: 2997.0, mobility: 0.746"""	-0.391885	0.179594	0.782807	STSGYCGPMCSF	generic|tr_Q9D6L6_Q9D6L6_MOUSE_REVERSED|
"""index: 7248, intensity: 564237.0, mobility: 1.067"""	-0.391953	0.179801	0.782942	EGVPDLGEPGAPLPRQLQRDAGPE	generic|IP_1045333_TX=10090_REVERSED|
"""index: 15482, intensity: 14726.0, mobility: 1.113"""	-0.392264	0.180006	0.783559	MWEYKFMNINSKMNTENNELFTNQIGND	generic|IP_943698_TX=10090_REVERSED|
"""index: 18925, intensity: 3775.0, mobility: 1.045"""	-0.392566	0.18027	0.784159	MHHALTHICTYTTHMTYSYIHILM	generic|IP_877305_TX=10090_REVERSED|
"""index: 6904, intensity: 7148.0, mobility: 1.131"""	-0.39282	0.180475	0.784662	THVPVPDDMMFLTQKWHTTPHLPGTSLVQQPQGEELSQFYVSF	generic|II_1148818_TX=10090_REVERSED	|generic|tr_Q3UKX1_Q3UKX1_MOUSE__chr10_-1_76209334_76209459_ENSMUST00000128099_REVERSED|
"""index: 7933, intensity: 3975.0, mobility: 1.010"""	-0.393062	0.18068	0.785141	IDEDMLSNIRRHVQELNVEKDEKPTEQHCR	generic|sp_Q61627_GRID1_MOUSE__II_1096976_REVERSED|
"""index: 4585, intensity: 5023.0, mobility: 0.985"""	-0.393195	0.181001	0.785403	LGVIRPYGSFFMELKSTDSGEQGVIEYTL	generic|tr_E9PUL2_E9PUL2_MOUSE_REVERSED	|generic|sp_Q8CDN9_LRRC9_MOUSE_REVERSED	|generic|sp_Q8CDN9-2_LRRC9_MOUSE_REVERSED	|generic|tr_A0A1Y7VLD2_A0A1Y7VLD2_MOUSE_REVERSED|
"""index: 12181, intensity: 4046.0, mobility: 0.846"""	-0.393257	0.181322	0.785527	TLASHSRR	generic|chr6_1_115916976_115920420_ENSMUST00000112925__IP_908723_TX=10090_REVERSED|
"""index: 15677, intensity: 6455.0, mobility: 1.035"""	-0.393259	0.181643	0.785531	IYLGYWLSAIMKTSFWSFVMTSLVMSFSCLFYVK	generic|sp_Q6R5N8_TLR13_MOUSE_REVERSED|
"""index: 14802, intensity: 3014.0, mobility: 0.759"""	-0.393344	0.181789	0.785698	RFVSAALGSSPDWR	generic|IP_3504784_TX=10090_REVERSED|
"""index: 17012, intensity: 31071.0, mobility: 0.959"""	-0.394227	0.18211	0.787443	DNNKYPIGVIKAQLDELFTFN	generic|sp_Q8CDC0_SPB13_MOUSE__II_1030106_REVERSED	|generic|sp_Q8CDC0-2_SPB13_MOUSE_REVERSED|
"""index: 23598, intensity: 8497.0, mobility: 1.092"""	-0.394297	0.182372	0.78758	VPIMQEGPRVWMIPGDDSDKRSELKLSSLTGWPLTCKLFPSAELM	generic|tr_D3Z0K6_D3Z0K6_MOUSE__chr5_-1_20896075_20896251_ENSMUST00000196780__II_946130_REVERSED	|generic|tr_A0A0G2JEI9_A0A0G2JEI9_MOUSE_REVERSED|
"""index: 3395, intensity: 3771.0, mobility: 0.898"""	-0.394405	0.182575	0.787793	SFQSSGLTTPR	generic|tr_Q3TE72_Q3TE72_MOUSE__chr9_-1_72110732_72110764_ENSMUST00000184867__II_847405_REVERSED	|generic|sp_Q61286_HTF4_MOUSE__chr9_-1_71849783_71849839_ENSMUST00000184867__II_847421_REVERSED	|generic|sp_Q61286-2_HTF4_MOUSE__chr9_-1_71849783_71849839_ENSMUST00000184867__II_847421_REVERSED	|generic|II_847403_TX=10090_REVERSED	|generic|tr_V9GX18_V9GX18_MOUSE__chr9_-1_72110732_72110764_ENSMUST00000184867_REVERSED	|generic|tr_V9GWU2_V9GWU2_MOUSE__chr9_-1_72110732_72110764_ENSMUST00000184867_REVERSED	|generic|tr_V9GXR6_V9GXR6_MOUSE_REVERSED	|generic|tr_V9GX29_V9GX29_MOUSE__chr9_-1_72110732_72110764_ENSMUST00000184867_REVERSED	|generic|tr_V9GXP0_V9GXP0_MOUSE__chr9_-1_72110732_72110764_ENSMUST00000184867_REVERSED	|generic|tr_Q3UZ69_Q3UZ69_MOUSE__chr9_-1_72110732_72110764_ENSMUST00000184867_REVERSED	|generic|tr_V9GXC3_V9GXC3_MOUSE__chr9_-1_72110732_72110764_ENSMUST00000184867_REVERSED	|generic|tr_V9GXM8_V9GXM8_MOUSE__chr9_-1_72110732_72110764_ENSMUST00000184867_REVERSED|
"""index: 18736, intensity: 3313.0, mobility: 1.081"""	-0.39474	0.182603	0.788452	RFKRSAMPGTQKNVYKDSLPMRGSQRTP	generic|IP_875778_TX=10090_REVERSED|
"""index: 23380, intensity: 20485.0, mobility: 1.055"""	-0.395109	0.182806	0.789178	ERKTFHRCTYEVWVEACNIYDQPSKLKTIVKWAENLIQLRD	generic|tr_D3YW19_D3YW19_MOUSE__II_881582_REVERSED	|generic|tr_I1E4X5_I1E4X5_MOUSE__II_881582_REVERSED	|generic|sp_Q8BWQ6_VP35L_MOUSE__II_881582_REVERSED	|generic|sp_Q8BWQ6-3_VP35L_MOUSE__II_881582_REVERSED	|generic|tr_D3YW20_D3YW20_MOUSE__II_881582_REVERSED|
"""index: 18402, intensity: 5173.0, mobility: 0.938"""	-0.395231	0.182892	0.789419	LHQPLRPRM	generic|IP_1118399_TX=10090_REVERSED|
"""index: 13720, intensity: 3339.0, mobility: 1.049"""	-0.39574	0.183036	0.790418	ERDPNPINELIMKAQQFHKSA	generic|sp_Q6PHQ8_NAA35_MOUSE__chr13_1_59595351_59595386_ENSMUST00000225670__II_1108419_REVERSED|
"""index: 24335, intensity: 2623.0, mobility: 1.285"""	-0.396462	0.183355	0.791834	LQYAYLAPDKKYTIYFLDKMIPVQALVVRRWNVESGDKGEFKHH	generic|IP_825054_TX=10090_REVERSED|
"""index: 19086, intensity: 5125.0, mobility: 1.091"""	-0.396528	0.183556	0.791963	RMNRVTLYELPLSRGKKESMEVLRPEGIEIFF	generic|tr_Q27PY9_Q27PY9_MOUSE_REVERSED|
"""index: 13026, intensity: 614320.0, mobility: 0.944"""	-0.396928	0.183758	0.792746	ISSNLSGNILWGQRTMLSN	generic|IP_919600_TX=10090_REVERSED|
"""index: 22679, intensity: 12066.0, mobility: 0.940"""	-0.397521	0.183985	0.793904	KTWLQLDPW	generic|IP_1083616_TX=10090_REVERSED|
"""index: 26697, intensity: 4076.0, mobility: 1.145"""	-0.398011	0.183985	0.794859	HEKDWLINSKDYRDMKRRTKVAFFIILAFAVIIMFGLVIAIA	generic|tr_Q3UKZ5_Q3UKZ5_MOUSE_REVERSED	|generic|tr_B2RS24_B2RS24_MOUSE_REVERSED|
"""index: 6770, intensity: 7074.0, mobility: 0.952"""	-0.400155	0.184303	0.799023	FKYGNVLLHYIYHASFCYSR	generic|tr_Q8CCV2_Q8CCV2_MOUSE_REVERSED	|generic|tr_Q3TDX3_Q3TDX3_MOUSE_REVERSED	|generic|tr_Q3TC04_Q3TC04_MOUSE_REVERSED	|generic|tr_Q8BFW6_Q8BFW6_MOUSE_REVERSED|
"""index: 4518, intensity: 2994.0, mobility: 1.024"""	-0.40021	0.18462	0.799129	LGPYPYYESLSTN	generic|IP_1042619_TX=10090_REVERSED|
"""index: 14587, intensity: 5685.0, mobility: 0.900"""	-0.400297	0.184938	0.799296	GPRRKVFN	generic|sp_Q99MY8_ASH1L_MOUSE__chr3_1_89053128_89053175_ENSMUST00000189824_REVERSED|
"""index: 9755, intensity: 3206.0, mobility: 0.887"""	-0.400355	0.185256	0.79941	TKVQVLYSLS	generic|IP_1078304_TX=10090_REVERSED|
"""index: 22013, intensity: 4874.0, mobility: 1.130"""	-0.400385	0.185338	0.799466	TRDDDRTDYVKRPAHALAETSGMHIVTHQEPRSPSPPPRPAQSYFAP	generic|tr_A0A494B9Y9_A0A494B9Y9_MOUSE_REVERSED	|generic|sp_Q9DB43_ZFPL1_MOUSE_REVERSED	|generic|tr_E0CZD9_E0CZD9_MOUSE_REVERSED	|generic|tr_E0CXM9_E0CXM9_MOUSE_REVERSED|
"""index: 9408, intensity: 3885.0, mobility: 1.091"""	-0.401376	0.185655	0.80138	LYSNRTAQPPMIPF	generic|chr9_-1_108115683_108115958_ENSMUST00000035208__IP_843292_TX=10090_REVERSED|
"""index: 24323, intensity: 2778.0, mobility: 1.244"""	-0.401414	0.185973	0.801453	RNETIQLVVNNDLVYISN	generic|sp_Q9WTS6-2_TEN3_MOUSE__chr8_-1_48299590_48299649_ENSMUST00000145344__II_863852_REVERSED	|generic|sp_Q9WTS6-4_TEN3_MOUSE__chr8_-1_48299590_48299649_ENSMUST00000145344__II_863852_REVERSED	|generic|sp_Q9WTS6-6_TEN3_MOUSE__chr8_-1_48299590_48299649_ENSMUST00000145344__II_863852_REVERSED	|generic|sp_Q9WTS6-8_TEN3_MOUSE__chr8_-1_48299590_48299649_ENSMUST00000145344__II_863852_REVERSED	|generic|tr_B7ZNJ5_B7ZNJ5_MOUSE__chr8_-1_48299590_48299649_ENSMUST00000145344__II_863852_REVERSED	|generic|sp_Q9WTS6_TEN3_MOUSE__chr8_-1_48299590_48299649_ENSMUST00000145344_REVERSED	|generic|sp_Q9WTS6-3_TEN3_MOUSE__chr8_-1_48299590_48299649_ENSMUST00000145344_REVERSED	|generic|sp_Q9WTS6-5_TEN3_MOUSE__chr8_-1_48299590_48299649_ENSMUST00000145344_REVERSED	|generic|sp_Q9WTS6-7_TEN3_MOUSE__chr8_-1_48299590_48299649_ENSMUST00000145344_REVERSED	|generic|tr_G3X907_G3X907_MOUSE__chr8_-1_48299590_48299649_ENSMUST00000145344_REVERSED|
"""index: 2415, intensity: 3327.0, mobility: 0.930"""	-0.401491	0.186172	0.801601	EMEVGSRFYR	generic|tr_Q3UUR8_Q3UUR8_MOUSE__II_1046091_REVERSED	|generic|tr_D3Z0S7_D3Z0S7_MOUSE__II_1046091_REVERSED	|generic|sp_Q76N33_STALP_MOUSE__chr19_1_34235212_34235340_ENSMUST00000125232__II_1046091_REVERSED|
"""index: 7091, intensity: 3346.0, mobility: 0.824"""	-0.401986	0.186312	0.802553	KKLSDKRT	generic|IP_1015765_TX=10090_REVERSED|
"""index: 5903, intensity: 4697.0, mobility: 0.864"""	-0.402551	0.18657	0.803639	PMPTETSHTASLPVMLVVVAEEVPAVM	generic|chr8_1_83609823_83610035_ENSMUST00000005620__IP_862637_TX=10090_REVERSED|
"""index: 2128, intensity: 3492.0, mobility: 0.806"""	-0.402752	0.186709	0.804024	VLSTDPQIA	generic|tr_Q921V3_Q921V3_MOUSE_REVERSED	|generic|sp_Q9Z1J3_NFS1_MOUSE_REVERSED|
"""index: 24643, intensity: 4585.0, mobility: 1.195"""	-0.403381	0.186966	0.805229	DVDLIRFTVNRGSRLSSVMQVEKTDWVEAGDNYMAILKQNGKGPAFRI	generic|sp_Q8K1X1_WDR11_MOUSE__chr7_1_129593013_129593096_ENSMUST00000143422__II_878324_REVERSED	|generic|tr_G5E8J3_G5E8J3_MOUSE__chr7_1_129593013_129593096_ENSMUST00000143422__II_878324_REVERSED|
"""index: 7324, intensity: 7493.0, mobility: 1.008"""	-0.403979	0.187105	0.806373	SPSLHNKRSVWNEELDDDTMYMHHTPHYIIAVSVPRHSRCRS	generic|tr_B0QZF6_B0QZF6_MOUSE_REVERSED	|generic|sp_B0QZF7_PRCA1_MOUSE_REVERSED|
"""index: 6795, intensity: 2691.0, mobility: 1.171"""	-0.405021	0.187421	0.808359	SLDADNLHDTTSDKQSPINESPYPTLP	generic|tr_A0A087WSD2_A0A087WSD2_MOUSE_REVERSED|
"""index: 14109, intensity: 4242.0, mobility: 0.924"""	-0.405038	0.187737	0.80839	GVPMWRELCIKGGRGLDVQG	generic|IP_3492710_TX=10090_REVERSED|
"""index: 638, intensity: 3544.0, mobility: 0.796"""	-0.405138	0.188053	0.808582	IDDYKAPKELH	generic|tr_Q8CEV2_Q8CEV2_MOUSE__IP_838531_REVERSED	|generic|IP_875395_TX=10090_REVERSED	|generic|IP_1081611_TX=10090_REVERSED	|generic|IP_826975_TX=10090_REVERSED	|generic|IP_1092650_TX=10090_REVERSED	|generic|IP_950065_TX=10090_REVERSED	|generic|IP_1051803_TX=10090_REVERSED	|generic|IP_953589_TX=10090_REVERSED	|generic|IP_857249_TX=10090_REVERSED	|generic|IP_1111543_TX=10090_REVERSED	|generic|IP_3456227_TX=10090_REVERSED	|generic|IP_1016766_TX=10090_REVERSED	|generic|IP_826041_TX=10090_REVERSED|
"""index: 19914, intensity: 2990.0, mobility: 1.176"""	-0.405202	0.188369	0.808703	FFCAPVKPDAVPKWCCKRQWRCADETVVQGPA	generic|tr_A0A571BDS5_A0A571BDS5_MOUSE__IP_3497376_REVERSED	|generic|IP_903023_TX=10090_REVERSED	|generic|IP_3497370_TX=10090_REVERSED|
"""index: 4902, intensity: 22164.0, mobility: 1.026"""	-0.40524	0.188566	0.808776	QQYHNIRSMEFLFRDAKAMRDLEHKHEELLDIDSKEPVFK	generic|tr_Q6ZQ74_Q6ZQ74_MOUSE__chr12_1_71942182_71942271_ENSMUST00000222327_REVERSED	|generic|sp_Q8BPM0_DAAM1_MOUSE__chr12_1_71942182_71942271_ENSMUST00000222327_REVERSED	|generic|sp_Q8BPM0-2_DAAM1_MOUSE__chr12_1_71942182_71942271_ENSMUST00000222327_REVERSED|
"""index: 5834, intensity: 7146.0, mobility: 1.078"""	-0.405517	0.188882	0.809301	ALEERMFIDPYHTKAFSRELENLQAPTFRTRHRKQKQQGQ	generic|sp_O09113_OTP_MOUSE_REVERSED|
"""index: 4743, intensity: 7734.0, mobility: 1.051"""	-0.405558	0.189198	0.80938	YPVCRFAVGLGDREPLPPVKEM	generic|IP_1098364_TX=10090_REVERSED|
"""index: 24712, intensity: 6706.0, mobility: 1.167"""	-0.405795	0.189274	0.80983	QTPVVYTSRGQRPQ	generic|tr_A0A0J9YUC1_A0A0J9YUC1_MOUSE_REVERSED|
"""index: 22906, intensity: 54045.0, mobility: 1.001"""	-0.406464	0.18953	0.811098	PDPLPPPYCLHVAELSQFRP	generic|IP_931820_TX=10090_REVERSED|
"""index: 14816, intensity: 37777.0, mobility: 0.973"""	-0.40675	0.189845	0.811638	SAKSHVNAGMSILQEVQSTFGRGAA	generic|sp_B2RR83_YTDC2_MOUSE__chr18_1_44873051_44873137_ENSMUST00000201507_REVERSED|
"""index: 13771, intensity: 2829.0, mobility: 0.782"""	-0.406964	0.190161	0.812043	SSSAVCLNSF	generic|IP_1062366_TX=10090_REVERSED|
"""index: 16075, intensity: 3860.0, mobility: 1.104"""	-0.407039	0.190476	0.812184	TWGEGPSIAKICPTAAESPDLRRARRGHKSNNHVFMNDSVALVHG	generic|sp_Q8K4J2-2_COE4_MOUSE__II_999676_REVERSED	|generic|sp_Q8K4J2-3_COE4_MOUSE_REVERSED	|generic|sp_Q8K4J2-4_COE4_MOUSE_REVERSED	|generic|sp_Q8K4J2-5_COE4_MOUSE_REVERSED	|generic|tr_B2RQX3_B2RQX3_MOUSE_REVERSED	|generic|tr_B7ZNC0_B7ZNC0_MOUSE_REVERSED	|generic|tr_A2BI80_A2BI80_MOUSE_REVERSED	|generic|tr_A2BI84_A2BI84_MOUSE_REVERSED|
"""index: 26639, intensity: 10538.0, mobility: 1.055"""	-0.407078	0.190792	0.812258	EKNFEIQANREEVVKKEHISALKTRLEECRERFQQDLK	generic|sp_Q9D439_CFA53_MOUSE__II_1053906_REVERSED	|generic|tr_Q059Q0_Q059Q0_MOUSE__II_1053906_REVERSED|
"""index: 23352, intensity: 6070.0, mobility: 1.135"""	-0.407099	0.191107	0.812298	MSSLSPQIPSAKPQVVTVRSLSAE	generic|IP_1091987_TX=10090_REVERSED|
"""index: 1689, intensity: 6995.0, mobility: 0.983"""	-0.407225	0.191422	0.812536	CLPLDNAECLSSSQWWLFGGPTVPAPLPFGPL	generic|II_1016044_TX=10090_REVERSED|
"""index: 13106, intensity: 31994.0, mobility: 0.861"""	-0.40728	0.191738	0.812639	EIPPYTKK	generic|IP_996452_TX=10090_REVERSED|
"""index: 16983, intensity: 3931.0, mobility: 1.017"""	-0.407302	0.191992	0.81268	QCRRVLRKLVWVPEACNQPFMCVSGRAWAL	generic|IP_875155_TX=10090_REVERSED|
"""index: 5180, intensity: 75508.0, mobility: 1.050"""	-0.407438	0.192126	0.812937	GLLMSTPDGPGGFCRARRPNKRS	generic|IP_1048633_TX=10090_REVERSED	|generic|IP_1048638_TX=10090_REVERSED|
"""index: 7150, intensity: 6015.0, mobility: 0.965"""	-0.407963	0.192441	0.813927	GRGTGTPSGGSGSLGGVPKATYTLTRGAR	generic|sp_Q5F293_ZBTB4_MOUSE__II_1133778_REVERSED	|generic|tr_B0QZJ2_B0QZJ2_MOUSE_REVERSED|
"""index: 12293, intensity: 13273.0, mobility: 0.821"""	-0.40806	0.192756	0.81411	VSSHNLSI	generic|IP_833070_TX=10090_REVERSED|
"""index: 18922, intensity: 6223.0, mobility: 0.969"""	-0.408068	0.193071	0.814125	TWYIRLNKYYAVLELFTRFNKATTVKEQNKN	generic|tr_Q8K4B5_Q8K4B5_MOUSE_REVERSED	|generic|sp_Q924S2_OAS1C_MOUSE_REVERSED|
"""index: 22154, intensity: 4868.0, mobility: 1.021"""	-0.408092	0.193325	0.81417	KPVGQIRLEEKLPALSCKKGLMCSYWRLRKKLQLSDHI	generic|sp_Q9CQG2_MET16_MOUSE__chr11_1_74773588_74773653_ENSMUST00000092912_REVERSED|
"""index: 14545, intensity: 4641.0, mobility: 0.915"""	-0.40843	0.19364	0.814805	VKFIYPFPL	generic|IP_968591_TX=10090_REVERSED|
"""index: 20595, intensity: 12968.0, mobility: 0.856"""	-0.40865	0.193955	0.815218	SQDARLAKAAARR	generic|tr_D6RIK4_D6RIK4_MOUSE_REVERSED|
"""index: 24665, intensity: 5015.0, mobility: 1.208"""	-0.408715	0.194208	0.81534	RCLKEYESTGGATHKIINELLLPYKTLRQMESII	generic|tr_Q68FM7_Q68FM7_MOUSE__chr3_1_87730444_87730503_ENSMUST00000152006__II_982270_REVERSED	|generic|tr_E9Q0A3_E9Q0A3_MOUSE__chr3_1_87730444_87730503_ENSMUST00000152006_REVERSED|
"""index: 18978, intensity: 2581.0, mobility: 0.909"""	-0.408917	0.194523	0.815721	NAHRSHVPPLGARHYC	generic|IP_1008552_TX=10090_REVERSED|
"""index: 20541, intensity: 3731.0, mobility: 1.026"""	-0.409427	0.194838	0.816676	RPHHWLPLPR	generic|IP_1084400_TX=10090_REVERSED|
"""index: 2143, intensity: 2762.0, mobility: 0.942"""	-0.409435	0.195153	0.81669	IMQESLCLQQD	generic|tr_H3BK37_H3BK37_MOUSE__II_3488374_REVERSED	|generic|tr_A0A338P728_A0A338P728_MOUSE_REVERSED|
"""index: 10927, intensity: 5174.0, mobility: 1.045"""	-0.409898	0.195406	0.817556	LTAPDLGYLMLQFMGSHLDVFI	generic|tr_A2BDN7_A2BDN7_MOUSE__chrX_-1_12746621_12746671_ENSMUST00000124053_REVERSED	|generic|sp_A2ABV5_MED14_MOUSE__chrX_-1_12746621_12746671_ENSMUST00000124053_REVERSED	|generic|sp_A2ABV5-2_MED14_MOUSE__chrX_-1_12746621_12746671_ENSMUST00000124053_REVERSED|
"""index: 22866, intensity: 23392.0, mobility: 0.851"""	-0.410007	0.195721	0.81776	KMKNKFSPWKKLNQ	generic|tr_Q9D5A6_Q9D5A6_MOUSE_REVERSED	|generic|tr_Q0VG34_Q0VG34_MOUSE_REVERSED|
"""index: 23675, intensity: 17165.0, mobility: 1.078"""	-0.410205	0.196035	0.818129	VWSVVQALGLLNQ	generic|IP_1049612_TX=10090_REVERSED|
"""index: 9084, intensity: 6974.0, mobility: 1.071"""	-0.410274	0.19635	0.818259	RLANLLDSSTMTNMNVEVAAGKAKMHAINDPQDAFMPVGVMPIGHY	generic|tr_D3YUX6_D3YUX6_MOUSE_REVERSED	|generic|sp_Q80X89_UD2A1_MOUSE_REVERSED	|generic|sp_Q6PDD0_UD2A2_MOUSE_REVERSED	|generic|tr_A0A0J9YU36_A0A0J9YU36_MOUSE_REVERSED|
"""index: 16295, intensity: 3907.0, mobility: 1.203"""	-0.410351	0.196665	0.818403	YTQLWFTTQPLHYYPY	generic|sp_Q8R4K8_PAPP1_MOUSE_REVERSED	|generic|sp_Q8R4K8-2_PAPP1_MOUSE_REVERSED|
"""index: 23376, intensity: 16962.0, mobility: 1.302"""	-0.410399	0.196917	0.818493	LNQVQTEREKLLDDKVNRSSGQTQSQTLESRVTSLEEENQRIH	generic|tr_Q3UTR9_Q3UTR9_MOUSE__II_1112908_REVERSED	|generic|tr_H3BJG4_H3BJG4_MOUSE__chr12_-1_101877951_101878118_ENSMUST00000177480__II_1112908_REVERSED	|generic|tr_B2RY51_B2RY51_MOUSE__chr12_-1_101877951_101878118_ENSMUST00000177480_REVERSED	|generic|tr_E9Q512_E9Q512_MOUSE__chr12_-1_101877951_101878118_ENSMUST00000177480_REVERSED|
"""index: 16841, intensity: 2801.0, mobility: 1.191"""	-0.41058	0.197232	0.81883	RETEFEKTLVELEMNY	generic|sp_Q8VHI7_DRC2_MOUSE_REVERSED|
"""index: 12028, intensity: 3115.0, mobility: 1.007"""	-0.410615	0.197546	0.818896	PHISEVQKDLLDEVAIGLHKM	generic|tr_Q3T9U5_Q3T9U5_MOUSE_REVERSED|
"""index: 2452, intensity: 2523.0, mobility: 0.762"""	-0.410664	0.197674	0.818986	KFHMLTEHVQP	generic|IP_870093_TX=10090_REVERSED|
"""index: 5528, intensity: 2634.0, mobility: 0.953"""	-0.410895	0.197989	0.819416	CIFSHTHAHTHTHTHTYVHRSW	generic|IP_1119244_TX=10090_REVERSED|
"""index: 15960, intensity: 5094.0, mobility: 0.901"""	-0.410904	0.198303	0.819434	NLPFQHRVSDWLDHLIGRCKE	generic|chr3_1_115122572_115122703_ENSMUST00000081752_REVERSED|
"""index: 12769, intensity: 3647.0, mobility: 1.040"""	-0.41117	0.198617	0.819928	LEHGMVVGIGGFNLAKPHNHAHF	generic|tr_Q923T6_Q923T6_MOUSE__II_3486897_REVERSED|
"""index: 23133, intensity: 9982.0, mobility: 1.201"""	-0.411595	0.198869	0.82072	GGGGGGGGGSSGGGGGGGGGGGGGGGGCGEATGPSSNKLK	generic|sp_P09026_HXB3_MOUSE_REVERSED|
"""index: 3696, intensity: 2943.0, mobility: 1.060"""	-0.411752	0.199183	0.821009	TSQSASETWPGTSLSLGQRPMSSSPGSE	generic|IP_1153535_TX=10090_REVERSED|
"""index: 11169, intensity: 9753.0, mobility: 1.000"""	-0.41192	0.199497	0.821322	FETETKICQAQMVQTLYITDKFTRLPDTGQPL	generic|sp_Q8K2I4_MANBA_MOUSE__chr3_1_135542327_135542467_ENSMUST00000131610_REVERSED	|generic|tr_A0A0R4J092_A0A0R4J092_MOUSE__chr3_1_135542327_135542467_ENSMUST00000131610_REVERSED|
"""index: 7939, intensity: 96335.0, mobility: 1.085"""	-0.41204	0.199498	0.821545	FFVKMKSKYEEDQFYRIMDPFWVTLGYYSLAMTFWVVALI	generic|sp_Q8BG39_SV2B_MOUSE__chr7_-1_75206082_75206303_ENSMUST00000206236__II_890711_REVERSED|
"""index: 14120, intensity: 9214.0, mobility: 0.890"""	-0.413877	0.199812	0.824938	NRMKKNRS	generic|IP_3482406_TX=10090_REVERSED|
"""index: 13500, intensity: 2870.0, mobility: 1.152"""	-0.4139	0.200125	0.824981	QSTCAVAMISPPVPWSTQ	generic|IP_942079_TX=10090_REVERSED|
"""index: 1430, intensity: 2563.0, mobility: 0.856"""	-0.414069	0.200376	0.825292	KQLDLEEPRHASY	generic|sp_Q8BZT2_SH3R2_MOUSE_REVERSED	|generic|sp_Q8BZT2-2_SH3R2_MOUSE_REVERSED|
"""index: 11515, intensity: 3372.0, mobility: 1.126"""	-0.414446	0.20069	0.825985	VVQTPKGPAQMGMCTYYSPMTLLWLMRMGCRT	generic|chr2_-1_150846221_150846349_ENSMUST00000056149_REVERSED|
"""index: 19149, intensity: 6166.0, mobility: 0.845"""	-0.414541	0.200752	0.826159	SNSHRWHTM	generic|chr7_-1_28305922_28306469_ENSMUST00000081946__IP_895089_TX=10090_REVERSED|
"""index: 23508, intensity: 3704.0, mobility: 1.259"""	-0.415782	0.201002	0.828434	CLKRPRERGGISRNRRGAKRGVLMEFVQIDGCLVSGTWA	generic|IP_1076459_TX=10090_REVERSED|
"""index: 13308, intensity: 5426.0, mobility: 1.151"""	-0.41612	0.201252	0.82905	ERPHLALSPCTYREH	generic|sp_E9Q349_WDR25_MOUSE_REVERSED	|generic|sp_E9Q349-2_WDR25_MOUSE_REVERSED|
"""index: 4575, intensity: 3238.0, mobility: 0.793"""	-0.416187	0.201502	0.829173	KSGAPGMKGPSGQFGRE	generic|tr_Q2WFW2_Q2WFW2_MOUSE_REVERSED	|generic|tr_Q4FJM1_Q4FJM1_MOUSE_REVERSED|
"""index: 11674, intensity: 4764.0, mobility: 1.044"""	-0.416314	0.201815	0.829404	EMWTLSGISLCDPLVNFYLHK	generic|IP_1064425_TX=10090_REVERSED|
"""index: 856, intensity: 2955.0, mobility: 0.930"""	-0.416393	0.201998	0.829548	PQPANEEKTVSALPHLE	generic|IP_3505153_TX=10090_REVERSED|
"""index: 24993, intensity: 2657.0, mobility: 0.954"""	-0.416614	0.201998	0.829951	REARCISLKR	generic|IP_934626_TX=10090_REVERSED|
"""index: 1521, intensity: 3517.0, mobility: 0.935"""	-0.417187	0.202247	0.830993	MNQRVPRDQE	generic|IP_872826_TX=10090_REVERSED|
"""index: 6264, intensity: 11614.0, mobility: 0.879"""	-0.417548	0.202496	0.831648	QPRPPPGVFSAAWLCPQARTEMRR	generic|chr11_-1_119210628_119210723_ENSMUST00000036113_REVERSED|
"""index: 22063, intensity: 3822.0, mobility: 1.082"""	-0.417719	0.202745	0.831958	YLSVRDRFGFPFFFFLFSVSNHIYALKIVVKYFSTM	generic|IP_1042787_TX=10090_REVERSED|
"""index: 25264, intensity: 2701.0, mobility: 1.147"""	-0.417915	0.202867	0.832314	YGVASSTGLSGPKESDRHLVHCHTR	generic|tr_Q3UUA2_Q3UUA2_MOUSE_REVERSED|
"""index: 15683, intensity: 7488.0, mobility: 0.900"""	-0.418562	0.203052	0.833484	NCLCSTQTDRSVTECGASSWSGTSSSAPDEVWF	generic|sp_Q8K209_AGRG1_MOUSE__chr8_1_95008371_95008493_ENSMUST00000212660__II_3454625_REVERSED|
"""index: 16546, intensity: 15114.0, mobility: 1.024"""	-0.419209	0.203237	0.834652	LTLIDGQSHHRLT	generic|IP_1104080_TX=10090_REVERSED|
"""index: 10651, intensity: 3588.0, mobility: 0.979"""	-0.4197	0.203421	0.835537	PLEQWADLAPDYACVSRSYASGIYGGTVIVRGDA	generic|tr_G3X9D8_G3X9D8_MOUSE_REVERSED	|generic|sp_Q8BWA5_KLH31_MOUSE_REVERSED|
"""index: 5011, intensity: 2623.0, mobility: 1.027"""	-0.420094	0.203669	0.836245	NSNLISLWQAPELTPLLPAFAAPHHCMAGNQLQMQEMQLRILEL	generic|sp_Q8BMK0_CEP85_MOUSE__chr4_-1_134154259_134154312_ENSMUST00000141992_REVERSED|
"""index: 25112, intensity: 4841.0, mobility: 1.066"""	-0.420304	0.203917	0.836621	EMSLKRNLHALVYTIGPLRVAPSTLLSGWLASYFA	generic|tr_A0A0B4J1N8_A0A0B4J1N8_MOUSE__chr9_1_86500865_86500903_ENSMUST00000185919__II_846113_REVERSED	|generic|sp_Q8BL99_DOP1_MOUSE__chr9_1_86500865_86500903_ENSMUST00000185919__II_846113_REVERSED	|generic|sp_Q8BL99-2_DOP1_MOUSE__chr9_1_86500865_86500903_ENSMUST00000185919__II_846113_REVERSED	|generic|sp_Q8BL99-4_DOP1_MOUSE__chr9_1_86500865_86500903_ENSMUST00000185919__II_846113_REVERSED	|generic|sp_Q8BL99-5_DOP1_MOUSE__chr9_1_86500865_86500903_ENSMUST00000185919__II_846113_REVERSED	|generic|sp_Q8BL99-6_DOP1_MOUSE__chr9_1_86500865_86500903_ENSMUST00000185919__II_846113_REVERSED	|generic|tr_A0A087WQ48_A0A087WQ48_MOUSE__chr9_1_86500865_86500903_ENSMUST00000185919__II_846113_REVERSED	|generic|tr_H7BWZ9_H7BWZ9_MOUSE__chr9_1_86500865_86500903_ENSMUST00000185919__II_846113_REVERSED	|generic|II_846122_TX=10090_REVERSED	|generic|II_846124_TX=10090_REVERSED|
"""index: 8038, intensity: 3124.0, mobility: 1.145"""	-0.420437	0.204228	0.836859	PMIGQSVLEERTRRQQLKLQLVERLSHYPTLCMASCSDKEP	generic|tr_A0A668KL76_A0A668KL76_MOUSE_REVERSED|
"""index: 12255, intensity: 2901.0, mobility: 0.963"""	-0.420438	0.204538	0.836862	NENRRRRADGQMIIHPVDLS	generic|tr_S4R2Q2_S4R2Q2_MOUSE__chr10_1_90969831_90969914_ENSMUST00000182356_REVERSED	|generic|tr_S4R235_S4R235_MOUSE_REVERSED	|generic|tr_A0A0R4J2A2_A0A0R4J2A2_MOUSE_REVERSED	|generic|tr_Q8BZM2_Q8BZM2_MOUSE__chr10_1_90969831_90969914_ENSMUST00000182356_REVERSED	|generic|tr_S4R2I2_S4R2I2_MOUSE__chr10_1_90969831_90969914_ENSMUST00000182356_REVERSED	|generic|tr_E9QPP6_E9QPP6_MOUSE_REVERSED	|generic|sp_Q8BIZ1_ANS1B_MOUSE__chr10_1_89873690_89873809_ENSMUST00000182907_REVERSED	|generic|sp_Q8BIZ1-3_ANS1B_MOUSE_REVERSED	|generic|tr_S4R2H2_S4R2H2_MOUSE__chr10_1_90969831_90969914_ENSMUST00000182356_REVERSED	|generic|tr_S4R286_S4R286_MOUSE__chr10_1_89873690_89873809_ENSMUST00000182907_REVERSED	|generic|tr_S4R1Q0_S4R1Q0_MOUSE__chr10_1_90969831_90969914_ENSMUST00000182356_REVERSED|
"""index: 26628, intensity: 4396.0, mobility: 1.146"""	-0.42054	0.204658	0.837045	NGLAMADYGLINMFHAVELGKYVTFWITGQYQDGADLFLVNPEE	generic|tr_Q8C8G9_Q8C8G9_MOUSE__II_845918_REVERSED	|generic|sp_Q61503_5NTD_MOUSE__chr9_1_88367335_88367388_ENSMUST00000187166_REVERSED|
"""index: 8895, intensity: 31539.0, mobility: 0.914"""	-0.420918	0.204969	0.837722	GSPGQLGPPGPIGDKGTPGPTGREGPS	generic|tr_Q9JLI2_Q9JLI2_MOUSE_REVERSED|
"""index: 7369, intensity: 8073.0, mobility: 1.045"""	-0.420985	0.20528	0.837841	SPNVTSPATGHATVPHTSKNKEMV	generic|tr_E9QKD1_E9QKD1_MOUSE__chr13_1_49675406_49675516_ENSMUST00000221328__II_3476051_REVERSED	|generic|sp_Q3UHX0_NOL8_MOUSE__chr13_1_49675406_49675516_ENSMUST00000221328__II_3476051_REVERSED|
"""index: 24338, intensity: 7714.0, mobility: 1.175"""	-0.421229	0.20559	0.838279	PQPQPQIQPQPQPQIQPQPQPQIQQTQPPQQQVLHQQKQR	generic|sp_Q62392_PHLA1_MOUSE_REVERSED|
"""index: 23867, intensity: 4076.0, mobility: 0.931"""	-0.421332	0.205901	0.838463	VHICQIRTY	generic|IP_875018_TX=10090_REVERSED|
"""index: 17591, intensity: 4560.0, mobility: 0.841"""	-0.421464	0.206211	0.838697	FIQLYALIMLCLPAM	generic|sp_P58308_OX2R_MOUSE_REVERSED	|generic|sp_P58308-2_OX2R_MOUSE_REVERSED|
"""index: 5469, intensity: 2703.0, mobility: 1.147"""	-0.421483	0.206522	0.838731	RRSENMEQKAQRLAEHNRNAADSLDAYKSK	generic|sp_P15331_PERI_MOUSE_REVERSED	|generic|sp_P15331-3_PERI_MOUSE_REVERSED	|generic|tr_G5E846_G5E846_MOUSE_REVERSED|
"""index: 14555, intensity: 3823.0, mobility: 0.820"""	-0.421629	0.206704	0.838992	QTTGSIGRI	generic|tr_E9PY23_E9PY23_MOUSE__chr19_-1_44553683_44553766_ENSMUST00000171415__II_1044741_REVERSED|
"""index: 1158, intensity: 4712.0, mobility: 0.942"""	-0.422326	0.206875	0.840235	PSPVGMDWLGLPV	generic|IP_876856_TX=10090_REVERSED|
"""index: 1633, intensity: 2720.0, mobility: 0.957"""	-0.422366	0.206875	0.840305	KEMLESHTMKM	generic|sp_Q8CGN4_BCOR_MOUSE_REVERSED	|generic|sp_Q8CGN4-2_BCOR_MOUSE_REVERSED	|generic|sp_Q8CGN4-3_BCOR_MOUSE_REVERSED	|generic|sp_Q8CGN4-4_BCOR_MOUSE_REVERSED|
"""index: 6999, intensity: 10269.0, mobility: 0.980"""	-0.423551	0.207185	0.842408	FPFFPFPFPFFPLPFPFPFPFFPFPFPFPFLLL	generic|IP_3489002_TX=10090_REVERSED|
"""index: 14210, intensity: 4080.0, mobility: 1.027"""	-0.424222	0.207495	0.843594	EKVANTNNQSGRVTVTAGYMR	generic|tr_G3X8S6_G3X8S6_MOUSE_REVERSED	|generic|sp_Q99MQ1_BICC1_MOUSE_REVERSED	|generic|sp_Q99MQ1-2_BICC1_MOUSE_REVERSED|
"""index: 2281, intensity: 2765.0, mobility: 0.927"""	-0.424276	0.207804	0.84369	PTNQYNGPSIEKKPLNKEMKSSH	generic|IP_3486910_TX=10090_REVERSED|
"""index: 23601, intensity: 4244.0, mobility: 0.979"""	-0.424463	0.208114	0.844019	EVFIMRGTIW	generic|chr3_-1_55819289_55853798_ENSMUST00000029374__IP_984459_TX=10090_REVERSED|
"""index: 26592, intensity: 10819.0, mobility: 1.097"""	-0.424874	0.208424	0.844743	GPSKPVLKLINMLKKKWFAEMGVLQLL	generic|chr6_1_58870159_58873783_ENSMUST00000031823__IP_920003_TX=10090_REVERSED	|generic|chr6_1_58868760_58873783_ENSMUST00000031823__IP_920003_TX=10090_REVERSED|
"""index: 20168, intensity: 4222.0, mobility: 1.044"""	-0.424931	0.208733	0.844843	SYKLRRSTTLGE	generic|IP_1017094_TX=10090_REVERSED|
"""index: 11594, intensity: 3032.0, mobility: 0.980"""	-0.424936	0.209043	0.844852	QGPGRRPRSCRMMWMRKVEQRMMKTAVAWVPL	generic|IP_1048585_TX=10090_REVERSED|
"""index: 13307, intensity: 3730.0, mobility: 1.255"""	-0.425311	0.209223	0.845511	MPAGRHEWGQEGVKEPQQPL	generic|IP_3484697_TX=10090_REVERSED|
"""index: 15470, intensity: 5658.0, mobility: 1.046"""	-0.425657	0.209403	0.846118	VWGSSSRPGPKGRYQPIYLKCYWPAERGLSPWSPM	generic|IP_3498906_TX=10090_REVERSED|
"""index: 5892, intensity: 3520.0, mobility: 1.102"""	-0.425929	0.209518	0.846595	QFVLGRQFASADSTSAPAFASQLHTYLKMFDENRSLENRARTM	generic|sp_Q8BGE5-3_FANCM_MOUSE_REVERSED|
"""index: 6242, intensity: 3818.0, mobility: 0.851"""	-0.426293	0.209762	0.847233	ATEFQKYE	generic|tr_A0A3Q4EGJ0_A0A3Q4EGJ0_MOUSE_REVERSED	|generic|tr_Q149E7_Q149E7_MOUSE_REVERSED	|generic|tr_Q8R0L3_Q8R0L3_MOUSE_REVERSED	|generic|tr_B8JJZ7_B8JJZ7_MOUSE_REVERSED	|generic|tr_Q3UX68_Q3UX68_MOUSE_REVERSED	|generic|tr_Q149E8_Q149E8_MOUSE_REVERSED|
"""index: 5541, intensity: 3607.0, mobility: 0.859"""	-0.426618	0.210071	0.8478	WGPPSWLSVNGWVRSLSHTQ	generic|chr6_1_38677561_38680198_ENSMUST00000114874__IP_917578_TX=10090_REVERSED|
"""index: 1116, intensity: 2957.0, mobility: 0.958"""	-0.426707	0.210315	0.847956	LAQCVAQTVKWQWVVQGQPDRTC	generic|sp_Q60I26_AL2CL_MOUSE__II_842054_REVERSED	|generic|sp_Q60I26-2_AL2CL_MOUSE__II_842054_REVERSED	|generic|tr_A0A0R4J1X4_A0A0R4J1X4_MOUSE__II_842061_REVERSED|
"""index: 6660, intensity: 8132.0, mobility: 1.050"""	-0.426938	0.210624	0.848359	LKEPTYYQRHLLPHNAMKRLQMMVNCMETNKELNNISK	generic|sp_Q04692_SMRCD_MOUSE__chr6_1_65110422_65110556_ENSMUST00000204620_REVERSED	|generic|sp_Q04692-2_SMRCD_MOUSE__chr6_1_65110422_65110556_ENSMUST00000204620_REVERSED|
"""index: 22617, intensity: 4174.0, mobility: 0.895"""	-0.427567	0.210933	0.849455	TPPSPTPSQWVFPLFLRIYLYPRCKML	generic|IP_1091319_TX=10090_REVERSED|
"""index: 14215, intensity: 5746.0, mobility: 1.026"""	-0.427683	0.211176	0.849656	VQQAGFDCPFQHPSLAGQLRP	generic|tr_F8WHZ0_F8WHZ0_MOUSE_REVERSED	|generic|sp_Q5H8B9_FREM3_MOUSE_REVERSED|
"""index: 4873, intensity: 9025.0, mobility: 1.148"""	-0.428092	0.211289	0.850365	QAVGDVLKAAQTAKHMMQKEEDKIDERLGFF	generic|sp_P06684_CO5_MOUSE_REVERSED	|generic|tr_Q8BNV3_Q8BNV3_MOUSE_REVERSED|
"""index: 9042, intensity: 266385.0, mobility: 0.926"""	-0.42826	0.211598	0.850658	RCPSPGLSVPCAIRTRVTGPDRE	generic|chr10_1_80149698_80149838_ENSMUST00000099492_REVERSED	|generic|chr10_1_80148291_80149838_ENSMUST00000099492_REVERSED|
"""index: 7240, intensity: 6402.0, mobility: 0.965"""	-0.428405	0.211906	0.850908	AHQISEVTQKMVGDDAAVVLVVIDTVQAGRARMASF	generic|sp_Q91YJ5_IF2M_MOUSE_REVERSED	|generic|tr_Q5M6W7_Q5M6W7_MOUSE_REVERSED|
"""index: 6214, intensity: 44868.0, mobility: 1.073"""	-0.428644	0.212149	0.851323	PLIFMAKGNGKYNLEVVTCKMKEDRFYPARLEKMKMMSVKVP	generic|tr_D3Z451_D3Z451_MOUSE_REVERSED|
"""index: 12781, intensity: 18332.0, mobility: 0.857"""	-0.429088	0.212392	0.852091	SPIQALEPVQHVNL	generic|IP_972259_TX=10090_REVERSED|
"""index: 9699, intensity: 5730.0, mobility: 1.045"""	-0.429287	0.2127	0.852434	GSAMTRLHPPPDELNNLQESIEAEGRNRPPEQTQRGGRRQRKE	generic|tr_Q3TYK4_Q3TYK4_MOUSE_REVERSED|
"""index: 10800, intensity: 3096.0, mobility: 1.134"""	-0.429357	0.212943	0.852555	RFKTADSLCEVPRLDRGQLKKVVDKSARDFSYG	generic|sp_Q3TR54_GSDC4_MOUSE_REVERSED	|generic|sp_Q8CB12_GSDC3_MOUSE_REVERSED	|generic|sp_Q2KHK6_GSDC2_MOUSE_REVERSED|
"""index: 13394, intensity: 7858.0, mobility: 0.921"""	-0.429484	0.213054	0.852774	YLPSPIFAAIRC	generic|IP_1064653_TX=10090_REVERSED|
"""index: 6109, intensity: 7552.0, mobility: 1.055"""	-0.430305	0.213165	0.854186	KKGKTSDFSAFGMLKMMEIEEETKGELDEETIQREKNKIEKT	generic|sp_Q8K194_SNR27_MOUSE__II_911826_REVERSED	|generic|sp_Q8K194-2_SNR27_MOUSE__II_911825_REVERSED|
"""index: 25093, intensity: 4406.0, mobility: 1.054"""	-0.430887	0.213473	0.855186	ENTRSSKIGSRRK	generic|IP_941799_TX=10090_REVERSED|
"""index: 14096, intensity: 3994.0, mobility: 1.035"""	-0.430888	0.21378	0.855186	RTEENFSTADRILEKNQTDDDLFSDSEAGGPLFNGYTPRYG	generic|sp_A2ARZ3_FSIP2_MOUSE__II_1006030_REVERSED	|generic|tr_Q8R4I8_Q8R4I8_MOUSE_REVERSED|
"""index: 24944, intensity: 4697.0, mobility: 1.035"""	-0.430915	0.213956	0.855232	KGTTLNNDKTLR	generic|tr_Q3TPP2_Q3TPP2_MOUSE_REVERSED	|generic|sp_P70698_PYRG1_MOUSE_REVERSED|
"""index: 3337, intensity: 4172.0, mobility: 0.884"""	-0.431525	0.214198	0.856277	ELMQPHVPLPLKQGQGTLTRASPE	generic|sp_Q6ZQ12_NINL_MOUSE_REVERSED	|generic|sp_Q6ZQ12-1_NINL_MOUSE_REVERSED	|generic|sp_Q6ZQ12-2_NINL_MOUSE_REVERSED|
"""index: 6702, intensity: 5372.0, mobility: 1.104"""	-0.431594	0.214505	0.856394	RMSTRCFFFAWCPWTLPWKLLVKETKAKACGQCEPGPVSKD	generic|IP_3486580_TX=10090_REVERSED|
"""index: 10376, intensity: 4270.0, mobility: 1.016"""	-0.431854	0.214747	0.856837	NYQVEATHKKMHWNLSARQRC	generic|sp_Q6YND2_ZN653_MOUSE__chr9_-1_22071045_22071134_ENSMUST00000213738__II_698342_REVERSED	|generic|sp_Q6YND2-2_ZN653_MOUSE__chr9_-1_22071045_22071134_ENSMUST00000213738__II_698342_REVERSED|
"""index: 4031, intensity: 2947.0, mobility: 0.811"""	-0.431972	0.215054	0.85704	NITGYGDSS	generic|chr2_-1_136885561_136885698_ENSMUST00000028730__IP_998741_TX=10090_REVERSED|
"""index: 18616, intensity: 6964.0, mobility: 1.013"""	-0.43199	0.215097	0.857071	FFFLLFHLQK	generic|IP_871408_TX=10090_REVERSED|
"""index: 17356, intensity: 2759.0, mobility: 1.130"""	-0.432822	0.215271	0.858486	MNKPTSIKIEDLIQEGYERIIQPP	generic|sp_Q9R0A5_NEK3_MOUSE_REVERSED	|generic|tr_Q99K72_Q99K72_MOUSE_REVERSED	|generic|tr_F8WGD4_F8WGD4_MOUSE_REVERSED|
"""index: 24663, intensity: 3604.0, mobility: 1.319"""	-0.433131	0.215578	0.859009	EIAGMQRLNTLYGSMEKLIDVQQDLCNQELFHCLHPDGKEKAVEHMNLLS	generic|tr_A2AHC5_A2AHC5_MOUSE_REVERSED	|generic|tr_Q3SXD1_Q3SXD1_MOUSE_REVERSED|
"""index: 3446, intensity: 6069.0, mobility: 0.877"""	-0.433141	0.215752	0.859027	PGNLPGESAQKMCYKLDLVSVN	generic|IP_1120456_TX=10090_REVERSED|
"""index: 12464, intensity: 20206.0, mobility: 1.029"""	-0.433448	0.21586	0.859547	QRQGLESHPPRSWPREEGSQRQNTQLASCNGRSS	generic|IP_953667_TX=10090_REVERSED|
"""index: 4134, intensity: 2923.0, mobility: 1.192"""	-0.433577	0.216167	0.859765	PFFNFIFMRKMLYNQN	generic|IP_970979_TX=10090_REVERSED|
"""index: 23356, intensity: 16136.0, mobility: 1.096"""	-0.433596	0.216406	0.859797	IVFEFYSVPTDPYKQFYTQLLGLIREV	generic|sp_Q3V124_EID3_MOUSE_REVERSED|
"""index: 19742, intensity: 4841.0, mobility: 0.983"""	-0.433693	0.216646	0.859961	RRISSQVRDY	generic|chr5_-1_123579939_123580100_ENSMUST00000125340_REVERSED|
"""index: 18733, intensity: 2845.0, mobility: 0.851"""	-0.4339	0.216886	0.86031	PFITSNSPKLKL	generic|chrX_-1_73947242_73947385_ENSMUST00000033761_REVERSED|
"""index: 22732, intensity: 3720.0, mobility: 0.941"""	-0.434054	0.217192	0.860571	FPQLPLSLLHTG	generic|IP_938258_TX=10090_REVERSED|
"""index: 10825, intensity: 29876.0, mobility: 1.176"""	-0.434142	0.217431	0.860719	ISRSTVPRRFRVKYVMFDPCGRNMSSLLM	generic|II_1027313_TX=10090_REVERSED|
"""index: 14318, intensity: 3888.0, mobility: 0.947"""	-0.434497	0.217737	0.861319	ISDDYRSRKFFGCKWLL	generic|sp_Q61739_ITA6_MOUSE__chr2_1_71853661_71856015_ENSMUST00000028522__II_1007123_REVERSED	|generic|tr_Q6PEE8_Q6PEE8_MOUSE__chr2_1_71853661_71856015_ENSMUST00000028522__II_1007123_REVERSED	|generic|tr_A0A5F8MPB5_A0A5F8MPB5_MOUSE__chr2_1_71853661_71856015_ENSMUST00000028522__II_1007123_REVERSED	|generic|tr_Q80ZI8_Q80ZI8_MOUSE__chr2_1_71853661_71856015_ENSMUST00000028522__II_1007123_REVERSED	|generic|tr_Q8BNH0_Q8BNH0_MOUSE__chr2_1_71853661_71856015_ENSMUST00000028522__II_1007123_REVERSED|
"""index: 8562, intensity: 5441.0, mobility: 1.029"""	-0.434515	0.218043	0.861348	HYKEKMIEKAQFEDVPCFHAM	generic|IP_947018_TX=10090_REVERSED|
"""index: 20187, intensity: 2675.0, mobility: 0.991"""	-0.434548	0.218349	0.861404	KRFLDMQAVHK	generic|IP_1118065_TX=10090_REVERSED|
"""index: 11888, intensity: 3846.0, mobility: 1.013"""	-0.434827	0.218521	0.861873	EQVQALAALLLHW	generic|sp_Q8BM55_TM214_MOUSE__chr5_1_30875807_30875890_ENSMUST00000202951__II_944524_REVERSED	|generic|tr_D3Z6S1_D3Z6S1_MOUSE__chr5_1_30875807_30875890_ENSMUST00000202951__II_944524_REVERSED	|generic|sp_Q8BM55-2_TM214_MOUSE__chr5_1_30875807_30875890_ENSMUST00000202951_REVERSED	|generic|sp_Q8BM55-3_TM214_MOUSE__chr5_1_30875807_30875890_ENSMUST00000202951_REVERSED|
"""index: 20137, intensity: 38174.0, mobility: 0.944"""	-0.434963	0.218826	0.862103	KKFEMKTRK	generic|IP_1152727_TX=10090_REVERSED|
"""index: 1654, intensity: 4017.0, mobility: 0.885"""	-0.435088	0.219132	0.862312	QCVHINMENKSTARKLPSEDKFDYLISLM	generic|IP_1074902_TX=10090_REVERSED|
"""index: 4832, intensity: 3862.0, mobility: 1.055"""	-0.435119	0.219438	0.862364	EDKLSYMEVLNMQPLSTSPLDQIQKLYREMTGFLWRPEKTF	generic|tr_Q6NVC1_Q6NVC1_MOUSE__chr15_-1_89427320_89427406_ENSMUST00000052315__II_1090430_REVERSED	|generic|sp_O55229_CHKB_MOUSE__chr15_-1_89427320_89427406_ENSMUST00000052315__II_1090430_REVERSED	|generic|tr_F6SKI6_F6SKI6_MOUSE__chr15_-1_89428130_89428225_ENSMUST00000052315__II_1090441_REVERSED|
"""index: 17560, intensity: 4491.0, mobility: 0.981"""	-0.435131	0.219676	0.862385	AAASPISSANMHQLLKSDPVIV	generic|IP_3507535_TX=10090_REVERSED|
"""index: 5569, intensity: 3363.0, mobility: 0.954"""	-0.435201	0.219914	0.862501	FCSVLYRFLL	generic|IP_3496501_TX=10090_REVERSED|
"""index: 26125, intensity: 2834.0, mobility: 0.799"""	-0.435468	0.22022	0.862951	TSPTAGHM	generic|II_835503_TX=10090_REVERSED	|generic|II_835493_TX=10090_REVERSED	|generic|tr_Q8BKS0_Q8BKS0_MOUSE_REVERSED	|generic|tr_Q8BYC7_Q8BYC7_MOUSE_REVERSED	|generic|tr_S4R267_S4R267_MOUSE_REVERSED	|generic|tr_Q3TJQ3_Q3TJQ3_MOUSE_REVERSED	|generic|sp_Q8R003_MBNL3_MOUSE_REVERSED|
"""index: 9920, intensity: 2751.0, mobility: 0.959"""	-0.435582	0.220391	0.863141	TSSSPSPQQQQLQQQQQQQQQQQQQQQRR	generic|sp_Q9JJD0_THA11_MOUSE_REVERSED|
"""index: 16157, intensity: 4042.0, mobility: 1.094"""	-0.435772	0.220696	0.86346	QPSVSRRFPYIDRVYTKNYHILNWRKDMLFYHTSQSEPINFFEL	generic|tr_A0A1D5RLV3_A0A1D5RLV3_MOUSE__chr1_1_66468450_66468542_ENSMUST00000114008_REVERSED	|generic|sp_Q8BLN6_UNC80_MOUSE__chr1_1_66468450_66468542_ENSMUST00000114008_REVERSED	|generic|tr_B8XCJ6_B8XCJ6_MOUSE__chr1_1_66468450_66468542_ENSMUST00000114008_REVERSED|
"""index: 19701, intensity: 4641.0, mobility: 1.132"""	-0.435849	0.221001	0.863588	IHDLHDAVQPLTASDSCSVFNSFFNVMVLSSTNKVLQLVDDPVNRRH	generic|tr_Q99LA8_Q99LA8_MOUSE_REVERSED	|generic|sp_P31428_DPEP1_MOUSE_REVERSED|
"""index: 16059, intensity: 2899.0, mobility: 1.168"""	-0.435941	0.221171	0.863742	LPQQELKWGWTGRLL	generic|IP_3454617_TX=10090_REVERSED|
"""index: 11865, intensity: 3526.0, mobility: 1.056"""	-0.436094	0.221477	0.863999	RLMRQPPIGVTGPYFVDDSGTMREDFSH	generic|tr_B2RWU2_B2RWU2_MOUSE_REVERSED	|generic|sp_Q3UHF7_ZEP2_MOUSE_REVERSED|
"""index: 26482, intensity: 10293.0, mobility: 1.162"""	-0.436217	0.221714	0.864204	KIWLCDPLFQRGPLSHSPRNQVQHLKLTFLVWTERRQTK	generic|IP_1104847_TX=10090_REVERSED|
"""index: 8748, intensity: 10295.0, mobility: 1.099"""	-0.436429	0.221951	0.864558	DSNGRRAVHTAQTLLDLRQLVNERLQTCNEKIGVELLCG	generic|tr_A0A5F8MPG0_A0A5F8MPG0_MOUSE__II_924050_REVERSED	|generic|sp_Q2MV57_TECT2_MOUSE__IP_924032_REVERSED	|generic|sp_Q2MV57-2_TECT2_MOUSE__IP_924032_REVERSED	|generic|II_924031_TX=10090_REVERSED	|generic|tr_Q9D8A8_Q9D8A8_MOUSE_REVERSED|
"""index: 1836, intensity: 3052.0, mobility: 0.900"""	-0.436538	0.222256	0.86474	LPGLNPDWFM	generic|IP_918613_TX=10090_REVERSED|
"""index: 1336, intensity: 2882.0, mobility: 0.793"""	-0.436539	0.222493	0.864742	LTSSGMCNT	generic|chr2_1_76378423_76378473_ENSMUST00000046389_REVERSED|
"""index: 5662, intensity: 3700.0, mobility: 0.862"""	-0.436878	0.222798	0.865306	HRAASIHRE	generic|IP_908751_TX=10090_REVERSED|
"""index: 6001, intensity: 3601.0, mobility: 1.174"""	-0.436886	0.223035	0.86532	FKKGCEECKYPKEGSHVVKHQTLYSHTSFVKGCEECKHPKEGT	generic|tr_Q7TPL6_Q7TPL6_MOUSE__II_3474197_REVERSED	|generic|tr_Q3V1X2_Q3V1X2_MOUSE_REVERSED	|generic|tr_Q5DTF8_Q5DTF8_MOUSE_REVERSED|
"""index: 5442, intensity: 11851.0, mobility: 0.921"""	-0.437095	0.223339	0.865668	IRAGLAGHDGAASGSIVARPCQADP	generic|chr8_1_83165629_83165772_ENSMUST00000034145_REVERSED|
"""index: 5577, intensity: 2754.0, mobility: 0.995"""	-0.43715	0.223508	0.865759	VKADEAVTDLFHFQLYYTKRFY	generic|tr_E9QAA8_E9QAA8_MOUSE_REVERSED	|generic|tr_Q3U0X9_Q3U0X9_MOUSE_REVERSED	|generic|tr_B9EKG5_B9EKG5_MOUSE_REVERSED	|generic|tr_Q8R5A7_Q8R5A7_MOUSE_REVERSED|
"""index: 25151, intensity: 5686.0, mobility: 1.061"""	-0.437679	0.223812	0.866637	NRVLSSRRGCRPV	generic|IP_2421184_TX=10090_REVERSED|
"""index: 2411, intensity: 4732.0, mobility: 0.970"""	-0.437834	0.223912	0.866894	DQVLKEEFFHA	generic|tr_A0A140LJK7_A0A140LJK7_MOUSE__chr2_-1_112902574_112902609_ENSMUST00000146187_REVERSED	|generic|tr_E9PW34_E9PW34_MOUSE__chr2_-1_112902574_112902609_ENSMUST00000146187_REVERSED	|generic|sp_A2AGL3_RYR3_MOUSE__chr2_-1_112902574_112902609_ENSMUST00000146187_REVERSED	|generic|sp_A2AGL3-2_RYR3_MOUSE__chr2_-1_112902574_112902609_ENSMUST00000146187_REVERSED|
"""index: 12648, intensity: 3435.0, mobility: 0.896"""	-0.438878	0.224217	0.868621	YLIRCLEQC	generic|sp_A2AVR2_MROH7_MOUSE__II_959088_REVERSED	|generic|II_959093_TX=10090_REVERSED|
"""index: 10178, intensity: 7245.0, mobility: 1.127"""	-0.439027	0.224484	0.868867	LRCSTPAQTGLYPVMSILAAMLVSLKGGQTPQD	generic|IP_891906_TX=10090_REVERSED|
"""index: 747, intensity: 2563.0, mobility: 0.799"""	-0.439137	0.224484	0.869048	EVKNGAEDMEEKLTDIKSPLG	generic|II_880628_TX=10090_REVERSED	|generic|tr_A0A0U1RNM6_A0A0U1RNM6_MOUSE__chr7_-1_123321584_123321619_ENSMUST00000206117_REVERSED	|generic|tr_E9QAJ9_E9QAJ9_MOUSE__chr7_-1_123321584_123321619_ENSMUST00000206117_REVERSED	|generic|sp_Q3UIA2_RHG17_MOUSE__chr7_-1_123321584_123321619_ENSMUST00000206117_REVERSED	|generic|sp_Q3UIA2-2_RHG17_MOUSE__chr7_-1_123321584_123321619_ENSMUST00000206117_REVERSED	|generic|sp_Q3UIA2-3_RHG17_MOUSE__chr7_-1_123321584_123321619_ENSMUST00000206117_REVERSED	|generic|sp_Q3UIA2-4_RHG17_MOUSE__chr7_-1_123321584_123321619_ENSMUST00000206117_REVERSED|
"""index: 13557, intensity: 4769.0, mobility: 0.917"""	-0.440011	0.224787	0.870484	IQINMPRGVKKRERKTMATWVIDMN	generic|IP_826309_TX=10090_REVERSED|
"""index: 16867, intensity: 3668.0, mobility: 1.015"""	-0.440026	0.225091	0.870509	VNRVLSFCDCNR	generic|IP_913005_TX=10090_REVERSED|
"""index: 5300, intensity: 5478.0, mobility: 0.888"""	-0.440041	0.225121	0.870534	VSICTIVEAAIVGVWVRS	generic|IP_989053_TX=10090_REVERSED|
"""index: 8650, intensity: 8813.0, mobility: 1.078"""	-0.440244	0.225288	0.870866	KWEVMVLVVEGVELTEKMDWL	generic|IP_3477189_TX=10090_REVERSED|
"""index: 10162, intensity: 2566.0, mobility: 1.182"""	-0.440552	0.225591	0.87137	VMINSPVYALEWPYFSTVSARFFSPVTSIPQ	generic|tr_Q8C623_Q8C623_MOUSE_REVERSED	|generic|tr_Q6XBG2_Q6XBG2_MOUSE_REVERSED	|generic|tr_E9PWH4_E9PWH4_MOUSE_REVERSED	|generic|tr_Q8CDR1_Q8CDR1_MOUSE_REVERSED|
"""index: 22296, intensity: 10646.0, mobility: 1.109"""	-0.440715	0.225894	0.871636	MQSEQCKALFDEEDKKKMESVRTIEQELNLL	generic|IP_3507048_TX=10090_REVERSED|
"""index: 23207, intensity: 10036.0, mobility: 1.032"""	-0.440775	0.226198	0.871735	PSVHLQRQIEKRFQSQMAAALQPTLAKDCTQYT	generic|sp_Q3UY23_FDXA1_MOUSE__II_850389_REVERSED	|generic|sp_Q3UY23-2_FDXA1_MOUSE__II_850389_REVERSED	|generic|sp_Q3UY23-3_FDXA1_MOUSE_REVERSED|
"""index: 914, intensity: 2744.0, mobility: 0.888"""	-0.440792	0.226295	0.871763	AQEALFNLPSQLANTPPPASSSPK	generic|sp_Q4G0F8-3_UBN1_MOUSE__chr1_1_90214206_90214235_ENSMUST00000065587__II_3486486_REVERSED	|generic|sp_Q4G0F8_UBN1_MOUSE__chr1_1_90214206_90214235_ENSMUST00000065587_REVERSED	|generic|sp_Q4G0F8-2_UBN1_MOUSE__chr1_1_90214206_90214235_ENSMUST00000065587_REVERSED|
"""index: 14670, intensity: 25112.0, mobility: 0.933"""	-0.441144	0.226598	0.872337	FVHKSYGLR	generic|IP_912468_TX=10090_REVERSED|
"""index: 6758, intensity: 10196.0, mobility: 0.965"""	-0.441181	0.226901	0.872398	MSYVLPNLMPIVMTYFVSTVK	generic|tr_Q8VFX4_Q8VFX4_MOUSE_REVERSED	|generic|tr_Q7TQR6_Q7TQR6_MOUSE_REVERSED|
"""index: 14319, intensity: 63043.0, mobility: 0.898"""	-0.4412	0.227204	0.872428	ETLTDMTTVKMIVTTMRTAMRT	generic|IP_1075216_TX=10090_REVERSED|
"""index: 6642, intensity: 5192.0, mobility: 0.994"""	-0.441298	0.227507	0.872588	YPVCRFAVGLGDREPLPPVKEM	generic|IP_1098364_TX=10090_REVERSED|
"""index: 25115, intensity: 5207.0, mobility: 1.114"""	-0.441355	0.22781	0.872681	ATGAAAGATGAAAGATGAARAKASVPTVAAAA	generic|sp_Q5STT6_FA71B_MOUSE_REVERSED	|generic|tr_B9EKM7_B9EKM7_MOUSE_REVERSED	|generic|tr_B7XG48_B7XG48_MOUSE_REVERSED|
"""index: 4831, intensity: 2988.0, mobility: 0.920"""	-0.441369	0.228113	0.872705	DNGRAGAAGAPGTRGREGPLGRPGMP	generic|sp_P28481_CO2A1_MOUSE_REVERSED	|generic|sp_P28481-1_CO2A1_MOUSE_REVERSED	|generic|sp_P28481-2_CO2A1_MOUSE_REVERSED	|generic|sp_P28481-4_CO2A1_MOUSE_REVERSED	|generic|sp_P28481-5_CO2A1_MOUSE_REVERSED	|generic|sp_P28481-6_CO2A1_MOUSE_REVERSED	|generic|sp_P28481-7_CO2A1_MOUSE_REVERSED|
"""index: 9780, intensity: 5106.0, mobility: 0.985"""	-0.441373	0.228346	0.87271	FGSILAATQNKIQTHMRFHAMLH	generic|tr_Q8R0U4_Q8R0U4_MOUSE__chr5_1_114412866_114412913_ENSMUST00000130169__II_933843_REVERSED	|generic|sp_Q9ES34_UBE3B_MOUSE__chr5_1_114387190_114387282_ENSMUST00000130169__II_933843_REVERSED|
"""index: 15080, intensity: 5782.0, mobility: 1.033"""	-0.441725	0.228649	0.873284	WLRGGAGLGKMLESYFSSLGGIS	generic|sp_Q9JI39_ABCBA_MOUSE_REVERSED|
"""index: 25365, intensity: 4263.0, mobility: 1.193"""	-0.441756	0.228952	0.873333	VQWQPPVQAGFGFAPFMKDADYDQIVLGVSWIATLYENVGNPSIYHL	generic|sp_Q8BT60_CPNE3_MOUSE_REVERSED	|generic|tr_Q3UJS6_Q3UJS6_MOUSE_REVERSED|
"""index: 24393, intensity: 9762.0, mobility: 1.162"""	-0.441929	0.229186	0.873614	VCVCVCVCVCVCVCVCVCEDPLQQSVLEKIELLNFTLNRSKVFSS	generic|IP_925551_TX=10090_REVERSED	|generic|tr_Q3UEM2_Q3UEM2_MOUSE_REVERSED|
"""index: 3272, intensity: 3828.0, mobility: 0.928"""	-0.441936	0.229488	0.873627	QEIDGKEESEH	generic|tr_E9PZP8_E9PZP8_MOUSE__chr9_1_66497262_66497342_ENSMUST00000135600__II_851103_REVERSED	|generic|tr_Q9CS23_Q9CS23_MOUSE_REVERSED|
"""index: 7581, intensity: 12562.0, mobility: 1.038"""	-0.442004	0.229791	0.873736	QTVYAIWPSEIFKVLYILLVTGFIGYFPGFTIFYRIYFSS	generic|sp_Q0VAX3_FS2P1_MOUSE_REVERSED|
"""index: 13237, intensity: 5344.0, mobility: 0.989"""	-0.442054	0.230094	0.873818	KTVLDDEKGLCIFVGEHRHPEVMVNKGSQNGRK	generic|IP_1059883_TX=10090_REVERSED|
"""index: 8955, intensity: 4695.0, mobility: 1.129"""	-0.442174	0.230327	0.874013	AITTEEPPVTTEEPFISAPPVTTVETPITTKEPP	generic|sp_O88799_ZAN_MOUSE_REVERSED	|generic|tr_Q99ND0_Q99ND0_MOUSE_REVERSED	|generic|tr_E9PWQ7_E9PWQ7_MOUSE_REVERSED|
"""index: 11071, intensity: 4704.0, mobility: 1.033"""	-0.442262	0.23063	0.874155	SFAAPPDPPGPPEPDLTPRCHTFSSRIVPSFVKRGFGK	generic|tr_E9QP01_E9QP01_MOUSE__chr7_1_25290580_25290696_ENSMUST00000167379__II_891183_REVERSED	|generic|sp_Q924A2_CIC_MOUSE__chr7_1_25290580_25290696_ENSMUST00000167379_REVERSED	|generic|sp_Q924A2-2_CIC_MOUSE__chr7_1_25290580_25290696_ENSMUST00000167379_REVERSED	|generic|tr_E9Q6T8_E9Q6T8_MOUSE__chr7_1_25290580_25290696_ENSMUST00000167379_REVERSED|
"""index: 8249, intensity: 5220.0, mobility: 1.049"""	-0.442341	0.230792	0.874283	ERATGFGLERCVVSAAQLDWKR	generic|tr_E9Q0X7_E9Q0X7_MOUSE_REVERSED	|generic|sp_Q9Z175_LOXL3_MOUSE_REVERSED	|generic|tr_Q3UM16_Q3UM16_MOUSE_REVERSED|
"""index: 2922, intensity: 3470.0, mobility: 1.136"""	-0.44261	0.231025	0.87472	QPAPSGPCAQEREQPMPMQLATDLSSQTDRYYH	generic|sp_Q8CGM2_RP1L1_MOUSE_REVERSED|
"""index: 12869, intensity: 2973.0, mobility: 1.157"""	-0.442838	0.231327	0.875087	QEWDVVMGAGRTTPLMDSLGQWATVMEPNKELDAFNKWVRIAGDDT	generic|sp_Q8K4Q0_RPTOR_MOUSE__chr11_1_119780571_119780606_ENSMUST00000147781__II_1122636_REVERSED	|generic|tr_A2ACM0_A2ACM0_MOUSE__chr11_1_119780571_119780606_ENSMUST00000147781__II_1122635_REVERSED	|generic|tr_A4FUW1_A4FUW1_MOUSE__chr11_1_119780571_119780606_ENSMUST00000147781__II_1122635_REVERSED	|generic|tr_Q6ZPU3_Q6ZPU3_MOUSE__chr11_1_119897420_119897482_ENSMUST00000147781__II_1122636_REVERSED	|generic|sp_Q8K4Q0-4_RPTOR_MOUSE__chr11_1_119887048_119887155_ENSMUST00000147781_REVERSED|
"""index: 7189, intensity: 2601.0, mobility: 0.804"""	-0.442892	0.23149	0.875175	GEDLDMLE	generic|IP_902698_TX=10090_REVERSED	|generic|IP_902674_TX=10090_REVERSED|
"""index: 19716, intensity: 19528.0, mobility: 0.995"""	-0.443154	0.231792	0.875598	ERWRIIASKH	generic|IP_897192_TX=10090_REVERSED|
"""index: 21745, intensity: 2703.0, mobility: 1.206"""	-0.443204	0.232094	0.875678	MGMDEEDMQ	generic|sp_Q711T7_NADE_MOUSE__II_879871_REVERSED|
"""index: 6107, intensity: 4318.0, mobility: 0.821"""	-0.443303	0.232326	0.875838	LSSNNVKASISATPDL	generic|sp_Q60930_VDAC2_MOUSE__chr14_1_21838003_21838047_ENSMUST00000132364__II_1101404_REVERSED	|generic|tr_G3UX26_G3UX26_MOUSE__chr14_1_21838003_21838047_ENSMUST00000132364__II_1101404_REVERSED|
"""index: 4277, intensity: 3066.0, mobility: 0.887"""	-0.443546	0.232558	0.876231	NNALTNFLTE	generic|sp_Q80U93_NU214_MOUSE_REVERSED	|generic|tr_Q8CHS9_Q8CHS9_MOUSE_REVERSED|
"""index: 5108, intensity: 5400.0, mobility: 0.995"""	-0.443819	0.23279	0.876671	AMQKVAEVAGPLPE	generic|sp_Q8VCE6_NT5M_MOUSE__II_1135643_REVERSED|
"""index: 6498, intensity: 6048.0, mobility: 0.906"""	-0.444019	0.233092	0.876992	DKYAPQIVVGH	generic|tr_E9PZI9_E9PZI9_MOUSE__II_1075151_REVERSED	|generic|tr_Q05D16_Q05D16_MOUSE__II_1075151_REVERSED	|generic|chr16_-1_45396955_45397212_ENSMUST00000167355_REVERSED	|generic|tr_Q80VX2_Q80VX2_MOUSE__chr16_-1_45392246_45392368_ENSMUST00000167355_REVERSED	|generic|tr_E9QMY1_E9QMY1_MOUSE_REVERSED	|generic|sp_O54901_OX2G_MOUSE_REVERSED|
"""index: 14598, intensity: 2656.0, mobility: 0.983"""	-0.444323	0.233394	0.87748	FREMASMNRQI	generic|sp_Q9R0Q6_ARC1A_MOUSE__chr5_1_145097220_145097327_ENSMUST00000127694__II_932153_REVERSED	|generic|II_932156_TX=10090_REVERSED|
"""index: 23266, intensity: 11552.0, mobility: 1.202"""	-0.444465	0.233555	0.877708	MLVVAAPVSLLLSESGPRTASDISAFIE	generic|tr_S4R1Y1_S4R1Y1_MOUSE__chr17_-1_46500708_46500842_ENSMUST00000183312__II_1063546_REVERSED	|generic|sp_Q80TT8_CUL9_MOUSE__chr17_-1_46500708_46500842_ENSMUST00000183312__II_1063546_REVERSED	|generic|sp_Q80TT8-4_CUL9_MOUSE__chr17_-1_46520478_46520510_ENSMUST00000182799__II_1063546_REVERSED	|generic|tr_E9QP09_E9QP09_MOUSE__chr17_-1_46500708_46500842_ENSMUST00000183312__II_1063546_REVERSED	|generic|II_1063569_TX=10090_REVERSED|
"""index: 6747, intensity: 49503.0, mobility: 0.985"""	-0.444721	0.233856	0.878118	VVTAYDRGVAALWERLMGTTNDMNHDTACRSWVRGPTRRRRTS	generic|tr_A3KGW4_A3KGW4_MOUSE_REVERSED|
"""index: 5002, intensity: 5539.0, mobility: 1.071"""	-0.444891	0.234158	0.87839	SHMMPVISTAPTMCLVSGTPIFATHQQLQASTLAQQYHLVSPNFVT	generic|tr_A0A2I3BRX8_A0A2I3BRX8_MOUSE_REVERSED	|generic|tr_A0A2K6EDM5_A0A2K6EDM5_MOUSE_REVERSED|
"""index: 12523, intensity: 3151.0, mobility: 0.942"""	-0.445006	0.234389	0.878574	QKIYELLMEPKGTVWYHVAH	generic|IP_921106_TX=10090_REVERSED|
"""index: 17122, intensity: 8818.0, mobility: 0.948"""	-0.445576	0.23462	0.879483	QKMRRQQRL	generic|sp_Q9JJR9_NRIP3_MOUSE_REVERSED	|generic|tr_Q6GQT2_Q6GQT2_MOUSE_REVERSED	|generic|tr_A0A140LJ62_A0A140LJ62_MOUSE_REVERSED|
"""index: 682, intensity: 2872.0, mobility: 0.962"""	-0.445691	0.234851	0.879666	SCQPIFHPDAW	generic|IP_875826_TX=10090_REVERSED|
"""index: 6723, intensity: 7883.0, mobility: 1.132"""	-0.445913	0.235011	0.88002	WYRSEVLGERLEFDIRHELEVLSDEKSQMVNEPFLLQPL	generic|tr_Q2XP45_Q2XP45_MOUSE__chr14_-1_45610488_45610730_ENSMUST00000149286_REVERSED|
"""index: 6923, intensity: 11248.0, mobility: 1.038"""	-0.446202	0.23517	0.88048	AYKMLMNERPIRYNDMKLYGNDMEEYGFKPGIDGVTIGPLPKH	generic|sp_Q9R0H0_ACOX1_MOUSE__II_1123628_REVERSED	|generic|tr_Q8C168_Q8C168_MOUSE_REVERSED	|generic|sp_Q9R0H0-2_ACOX1_MOUSE_REVERSED	|generic|tr_Q8BW35_Q8BW35_MOUSE_REVERSED	|generic|tr_A2A848_A2A848_MOUSE_REVERSED|
"""index: 22106, intensity: 3631.0, mobility: 0.981"""	-0.446478	0.235259	0.880918	TLRAFSKDIKNIKEFF	generic|IP_3495637_TX=10090_REVERSED|
"""index: 11489, intensity: 3464.0, mobility: 1.019"""	-0.446792	0.235418	0.881416	FRQEKQGSSEQPA	generic|tr_B2RY68_B2RY68_MOUSE__chr17_-1_25246954_25246998_ENSMUST00000182903__II_1069297_REVERSED|
"""index: 19110, intensity: 4271.0, mobility: 1.038"""	-0.447008	0.235719	0.881758	RLTSGKYTDGGIV	generic|IP_2432574_TX=10090_REVERSED|
"""index: 903, intensity: 3601.0, mobility: 0.878"""	-0.447037	0.235948	0.881803	IEPVDTWDGI	generic|tr_Q8BVB4_Q8BVB4_MOUSE_REVERSED|
"""index: 17693, intensity: 2817.0, mobility: 1.062"""	-0.447236	0.236249	0.882118	YHKSAMCQELKQPV	generic|tr_Q9CWI0_Q9CWI0_MOUSE__II_918266_REVERSED	|generic|tr_Q8C391_Q8C391_MOUSE__chr6_1_33332225_33332458_ENSMUST00000137043__II_918268_REVERSED	|generic|tr_Q8CA11_Q8CA11_MOUSE__chr6_1_33332225_33332458_ENSMUST00000137043__II_918268_REVERSED	|generic|tr_Q8CAQ9_Q8CAQ9_MOUSE__chr6_1_33332354_33332458_ENSMUST00000137043__IP_918260_REVERSED	|generic|II_918275_TX=10090_REVERSED	|generic|tr_Q9CXE1_Q9CXE1_MOUSE__chr6_1_33332225_33332458_ENSMUST00000137043_REVERSED	|generic|tr_Q69ZD1_Q69ZD1_MOUSE__chr6_1_33332225_33332458_ENSMUST00000137043_REVERSED	|generic|sp_O35382_EXOC4_MOUSE__chr6_1_33332225_33332458_ENSMUST00000137043_REVERSED|
"""index: 14200, intensity: 6597.0, mobility: 0.994"""	-0.44744	0.236549	0.882441	SMIDTPQINRDYMPNEFTARVNTNEHGAYGNFPVKP	generic|tr_A0A1Y7VP35_A0A1Y7VP35_MOUSE__II_3491013_REVERSED	|generic|tr_V9GX34_V9GX34_MOUSE__chr4_1_128321248_128321355_ENSMUST00000129619__II_956010_REVERSED|
"""index: 8804, intensity: 3526.0, mobility: 1.038"""	-0.447568	0.236779	0.882643	ELISKIAEDSGTESARIRTTINGESGNRR	generic|tr_H3BKF6_H3BKF6_MOUSE__chr5_-1_136370114_136370191_ENSMUST00000175918__II_929026_REVERSED	|generic|tr_H3BLS0_H3BLS0_MOUSE__chr5_-1_136373317_136373445_ENSMUST00000175918__II_929026_REVERSED	|generic|tr_H3BJQ9_H3BJQ9_MOUSE__chr5_-1_136373317_136373445_ENSMUST00000175918__II_929026_REVERSED	|generic|tr_E9QKE9_E9QKE9_MOUSE__chr5_-1_136373317_136373445_ENSMUST00000175918__II_929026_REVERSED	|generic|tr_Q5BL05_Q5BL05_MOUSE__chr5_-1_136373317_136373445_ENSMUST00000175918_REVERSED|
"""index: 24319, intensity: 8242.0, mobility: 1.207"""	-0.447847	0.237079	0.883083	RNMEKHELVLEKWSK	generic|sp_Q8R0J1_PKHG6_MOUSE__chr2_1_166859922_166859951_ENSMUST00000099078_REVERSED|
"""index: 22883, intensity: 28144.0, mobility: 1.024"""	-0.447861	0.237309	0.883104	YVLKGADMTAKLKKGLESGSAVMARLM	generic|tr_F7BP55_F7BP55_MOUSE_REVERSED|
"""index: 1474, intensity: 4205.0, mobility: 0.810"""	-0.447888	0.237609	0.883148	PTQVAERL	generic|sp_P70196_TRAF6_MOUSE_REVERSED	|generic|sp_P70196-2_TRAF6_MOUSE_REVERSED|
"""index: 11718, intensity: 2697.0, mobility: 1.141"""	-0.448003	0.237766	0.883328	GLLMRDCNRSNVQQSHS	generic|IP_1022192_TX=10090_REVERSED|
"""index: 17013, intensity: 4817.0, mobility: 0.874"""	-0.448254	0.237995	0.883723	EILVNCEL	generic|IP_3494427_TX=10090_REVERSED|
"""index: 5304, intensity: 4556.0, mobility: 1.050"""	-0.448688	0.238295	0.884404	GNTAAGIG	generic|sp_Q99L88_SNTB1_MOUSE__chr11_-1_43776271_43776303_ENSMUST00000067258__II_1085337_REVERSED	|generic|sp_Q99L88-2_SNTB1_MOUSE__chr11_-1_43776271_43776303_ENSMUST00000067258__II_1085337_REVERSED|
"""index: 22143, intensity: 4387.0, mobility: 0.995"""	-0.448873	0.238595	0.884695	FNFILQRSPGVG	generic|tr_Q2M4I8_Q2M4I8_MOUSE_REVERSED|
"""index: 12627, intensity: 4959.0, mobility: 1.058"""	-0.448942	0.238896	0.884802	MQFEVHSSKTFNLKELYQLQPSHFLDSALIMQADDVP	generic|tr_A0A1G5SK44_A0A1G5SK44_MOUSE_REVERSED	|generic|tr_A0A1G5SJC9_A0A1G5SJC9_MOUSE_REVERSED	|generic|tr_A0A1G5SJR4_A0A1G5SJR4_MOUSE_REVERSED	|generic|tr_Q3V3J5_Q3V3J5_MOUSE_REVERSED	|generic|sp_Q8CBA2_SLFN5_MOUSE_REVERSED	|generic|tr_F8WH72_F8WH72_MOUSE_REVERSED|
"""index: 9442, intensity: 91147.0, mobility: 1.037"""	-0.449051	0.239124	0.884973	AASGGRGGCGAGGRGGREAGPTGAGRRL	generic|tr_Q3USJ7_Q3USJ7_MOUSE__chr16_1_94570391_94611478_ENSMUST00000119878_REVERSED|
"""index: 11560, intensity: 6466.0, mobility: 1.037"""	-0.449186	0.239424	0.885185	MKSRRMAKPRQLMERVVPKDGNKIYVE	generic|tr_F6XQ00_F6XQ00_MOUSE_REVERSED	|generic|tr_B8JJM6_B8JJM6_MOUSE_REVERSED|
"""index: 1740, intensity: 3723.0, mobility: 0.842"""	-0.449236	0.239487	0.885262	QWPGYPDWSFLNSREEIP	generic|sp_P59511_ATS20_MOUSE_REVERSED	|generic|sp_P59511-2_ATS20_MOUSE_REVERSED	|generic|tr_Q0V926_Q0V926_MOUSE_REVERSED|
"""index: 6069, intensity: 3769.0, mobility: 0.952"""	-0.449426	0.239487	0.88556	EPSKEGLAETAAKLQEKLRSIDCDA	generic|tr_F6RND9_F6RND9_MOUSE__II_1135702_REVERSED	|generic|tr_F6XZM9_F6XZM9_MOUSE__II_1135695_REVERSED	|generic|sp_P97434-3_MPRIP_MOUSE__chr11_1_59775519_59775587_ENSMUST00000108751__II_1135699_REVERSED	|generic|tr_F6S5I0_F6S5I0_MOUSE__chr11_1_59775519_59775587_ENSMUST00000108751__II_1135699_REVERSED	|generic|sp_P97434_MPRIP_MOUSE_REVERSED	|generic|sp_P97434-4_MPRIP_MOUSE_REVERSED	|generic|sp_P97434-5_MPRIP_MOUSE_REVERSED	|generic|tr_Q5SWZ5_Q5SWZ5_MOUSE__chr11_1_59775519_59775587_ENSMUST00000108751_REVERSED	|generic|sp_P97434-2_MPRIP_MOUSE__chr11_1_59775519_59775587_ENSMUST00000108751_REVERSED	|generic|tr_Q8CHC7_Q8CHC7_MOUSE__chr11_1_59775519_59775587_ENSMUST00000108751_REVERSED|
"""index: 20561, intensity: 4235.0, mobility: 0.937"""	-0.44958	0.239487	0.885799	FFRFLLYR	generic|IP_1080718_TX=10090_REVERSED|
"""index: 4012, intensity: 3429.0, mobility: 0.862"""	-0.449586	0.239487	0.88581	IDTLGTNHLM	generic|IP_3498891_TX=10090_REVERSED|
"""index: 3147, intensity: 272687.0, mobility: 0.911"""	-0.449881	0.239487	0.886269	STSTALTRRAF	generic|tr_A0A140T8V9_A0A140T8V9_MOUSE_REVERSED	|generic|sp_Q8VDC1_FYCO1_MOUSE_REVERSED|
"""index: 1775, intensity: 3285.0, mobility: 0.866"""	-0.452111	0.239785	0.889723	ENNLFMFLVKTASDVSSGR	generic|II_976109_TX=10090_REVERSED|
"""index: 4592, intensity: 9581.0, mobility: 1.149"""	-0.452127	0.240012	0.889747	QNQAAVVGNALCGHQGQTQDPDNEQKQPSHQPLFKRPPSSTLGPQGVTQP	generic|tr_Q8BMP1_Q8BMP1_MOUSE_REVERSED|
"""index: 5357, intensity: 3522.0, mobility: 0.999"""	-0.452334	0.24031	0.890065	GNTAAGIG	generic|sp_Q99L88_SNTB1_MOUSE__chr11_-1_43776271_43776303_ENSMUST00000067258__II_1085337_REVERSED	|generic|sp_Q99L88-2_SNTB1_MOUSE__chr11_-1_43776271_43776303_ENSMUST00000067258__II_1085337_REVERSED|
"""index: 24686, intensity: 12786.0, mobility: 1.124"""	-0.452477	0.240608	0.890285	CPLCASAPPAALGVPVLRVGRAPTPGRPESRP	generic|tr_Q7TN13_Q7TN13_MOUSE__chr5_1_31059489_31059608_ENSMUST00000202967_REVERSED|
"""index: 423, intensity: 3154.0, mobility: 0.924"""	-0.452531	0.240906	0.890368	NVAKMSLDDAKSNFCQPAFW	generic|IP_1092628_TX=10090_REVERSED|
"""index: 6234, intensity: 9331.0, mobility: 0.879"""	-0.452856	0.241205	0.890868	SDFGLRLCSPTWRL	generic|tr_Q3UHD0_Q3UHD0_MOUSE__IP_2444839_REVERSED|
"""index: 24979, intensity: 6580.0, mobility: 1.130"""	-0.453011	0.241431	0.891104	MQPPTLSPAALSPATVNFARLNGQLQQLLLARQLMPGNLL	generic|tr_A2AN61_A2AN61_MOUSE__chr2_1_32375522_32375578_ENSMUST00000192758__II_1011417_REVERSED|
"""index: 5824, intensity: 3574.0, mobility: 0.941"""	-0.453795	0.241657	0.892303	MYAWKTMCKTDMSTWIIFVTHMEMEPIKLN	generic|IP_1008933_TX=10090_REVERSED	|generic|IP_1008935_TX=10090_REVERSED	|generic|IP_1008938_TX=10090_REVERSED|
"""index: 14883, intensity: 4335.0, mobility: 0.808"""	-0.454063	0.241883	0.892711	VPRHWNPPPATGRFALALSGNVLPP	generic|tr_Q0VEI2_Q0VEI2_MOUSE_REVERSED|
"""index: 22783, intensity: 6618.0, mobility: 0.848"""	-0.454213	0.241964	0.892939	KCIFLTIDNNNKLIK	generic|IP_3464945_TX=10090_REVERSED|
"""index: 8929, intensity: 3772.0, mobility: 1.096"""	-0.454547	0.242262	0.893448	ETLSEGPPPRALFGALLMSVRQSGSARCVGPGEV	generic|IP_3459688_TX=10090_REVERSED|
"""index: 2478, intensity: 4686.0, mobility: 0.816"""	-0.454656	0.242487	0.893613	EALAHLRM	generic|IP_3472957_TX=10090_REVERSED|
"""index: 5146, intensity: 3480.0, mobility: 1.029"""	-0.454948	0.242713	0.894056	WSIFDDMIGWFYKNICLNQSYYKYKDKYKLRHMQPRTMM	generic|IP_1113701_TX=10090_REVERSED|
"""index: 4064, intensity: 21074.0, mobility: 0.853"""	-0.455144	0.24301	0.894353	APVSSTHLWS	generic|IP_1083502_TX=10090_REVERSED|
"""index: 22023, intensity: 13414.0, mobility: 1.174"""	-0.455275	0.243308	0.894551	VQGRLWHDDPHDSPYPARTVQAPQFHGVVSTAIGPWIDRSLWPFNM	generic|IP_993406_TX=10090_REVERSED|
"""index: 6772, intensity: 7461.0, mobility: 1.098"""	-0.455307	0.243605	0.8946	ELDSDEFSAFSGPYFELKPLIQRLVSTCQRNWRTPHKPRWEM	generic|tr_A0A286YDU8_A0A286YDU8_MOUSE_REVERSED|
"""index: 21593, intensity: 4084.0, mobility: 1.116"""	-0.45573	0.24383	0.895238	MSSQTEMQIIMLLE	generic|tr_Q9CYG6_Q9CYG6_MOUSE__II_3494408_REVERSED	|generic|tr_Q3TT04_Q3TT04_MOUSE__IP_826873_REVERSED	|generic|sp_Q8BKC5_IPO5_MOUSE__IP_826873_REVERSED	|generic|sp_Q8BKC5-2_IPO5_MOUSE__IP_826873_REVERSED	|generic|chr14_1_120919959_120920183_ENSMUST00000227270_REVERSED|
"""index: 22737, intensity: 9338.0, mobility: 1.066"""	-0.455838	0.243982	0.895401	IAANAELEPRAVSGQLATAPTEKPALNQ	generic|tr_Q5XJV5_Q5XJV5_MOUSE__chr2_-1_155395715_155395834_ENSMUST00000146942__II_996872_REVERSED	|generic|tr_F6M2J9_F6M2J9_MOUSE__chr2_-1_155395715_155395834_ENSMUST00000146942__II_996872_REVERSED	|generic|tr_Q3UQD5_Q3UQD5_MOUSE__chr2_-1_155395715_155395834_ENSMUST00000146942__II_996872_REVERSED	|generic|tr_Q6ZQH3_Q6ZQH3_MOUSE__chr2_-1_155395715_155395834_ENSMUST00000146942__II_996872_REVERSED	|generic|sp_Q9JL19_NCOA6_MOUSE__chr2_-1_155395715_155395834_ENSMUST00000146942__II_996872_REVERSED|
"""index: 8663, intensity: 6657.0, mobility: 1.051"""	-0.456018	0.244279	0.895673	QQLEPRDFAGPYRGFQLKRFPVFKRDMHGKLRLHGH	generic|sp_Q8R507_FKTN_MOUSE__chr4_1_53761178_53761387_ENSMUST00000107638__II_962936_REVERSED	|generic|tr_A0A1Y7VM91_A0A1Y7VM91_MOUSE__chr4_1_53761178_53761387_ENSMUST00000107638__II_962936_REVERSED	|generic|II_3489259_TX=10090_REVERSED	|generic|II_962939_TX=10090_REVERSED	|generic|tr_Q3UMQ5_Q3UMQ5_MOUSE__chr4_1_53761178_53761387_ENSMUST00000107638_REVERSED|
"""index: 23262, intensity: 3920.0, mobility: 1.368"""	-0.4561	0.244504	0.895795	FLVLFNVPSLKDKKKRKKKK	generic|IP_851861_TX=10090_REVERSED|
"""index: 11720, intensity: 2571.0, mobility: 0.788"""	-0.456263	0.244801	0.89604	PRGRKPSAKVNSAT	generic|sp_Q99JF8_PSIP1_MOUSE_REVERSED	|generic|sp_Q99JF8-2_PSIP1_MOUSE_REVERSED	|generic|tr_Q05CD2_Q05CD2_MOUSE_REVERSED	|generic|tr_A2BI12_A2BI12_MOUSE_REVERSED|
"""index: 5497, intensity: 15953.0, mobility: 0.962"""	-0.456632	0.24488	0.896595	RSTTTFRMFKFKGFGGYVESKTWAL	generic|tr_A0A5F8MPV8_A0A5F8MPV8_MOUSE__II_1029528_REVERSED	|generic|sp_A0A0A6YXX9_CTSEL_MOUSE__II_1029528_REVERSED	|generic|tr_A0A571BGH9_A0A571BGH9_MOUSE__II_1029531_REVERSED|
"""index: 19065, intensity: 7076.0, mobility: 0.943"""	-0.457104	0.245031	0.897303	ITCTYVKAHK	generic|tr_Q6P3F1_Q6P3F1_MOUSE__II_772140_REVERSED	|generic|tr_E9QAR1_E9QAR1_MOUSE__II_906046_REVERSED	|generic|tr_E9QAR4_E9QAR4_MOUSE__II_906046_REVERSED	|generic|tr_E9QAR6_E9QAR6_MOUSE__II_772140_REVERSED	|generic|tr_D3YX49_D3YX49_MOUSE__II_906046_REVERSED	|generic|tr_E9Q1A5_E9Q1A5_MOUSE__II_772140_REVERSED	|generic|tr_Q3U1E7_Q3U1E7_MOUSE__II_906046_REVERSED|
"""index: 9612, intensity: 7752.0, mobility: 1.058"""	-0.457676	0.245037	0.898157	RSKVHEQWTRYVFFQKWTEKGLLQLTVMDCFLWREQCLK	generic|tr_E9PXM9_E9PXM9_MOUSE__chr9_-1_54405774_54405803_ENSMUST00000118163_REVERSED	|generic|tr_Q66JY5_Q66JY5_MOUSE__chr9_-1_54405774_54405803_ENSMUST00000118163_REVERSED|
"""index: 17344, intensity: 3019.0, mobility: 1.137"""	-0.458279	0.245333	0.899056	GPVRPSPKTHSEITTKLLCELDSDF	generic|sp_Q80U93_NU214_MOUSE_REVERSED	|generic|tr_Q8CHS9_Q8CHS9_MOUSE_REVERSED|
"""index: 2390, intensity: 19837.0, mobility: 0.877"""	-0.458407	0.245484	0.899246	QDTTTMKEIDIGNSTLID	generic|sp_P51910_APOD_MOUSE__chr16_-1_31297341_31297550_ENSMUST00000023207_REVERSED|
"""index: 26865, intensity: 16552.0, mobility: 1.051"""	-0.458633	0.24578	0.899582	QDETYDLIGKLQGESAQKVVKKIDDYKAPKELRC	generic|IP_839118_TX=10090_REVERSED|
"""index: 2086, intensity: 2659.0, mobility: 0.809"""	-0.458706	0.245858	0.89969	VLSGQFHR	generic|tr_A0A0U1RNZ7_A0A0U1RNZ7_MOUSE__II_885011_REVERSED|
"""index: 18154, intensity: 4410.0, mobility: 1.053"""	-0.459266	0.246008	0.900519	PLLQFPCASRQTLEENEELCPHAKMPHDILSGTM	generic|IP_1113895_TX=10090_REVERSED|
"""index: 5690, intensity: 4199.0, mobility: 0.972"""	-0.459571	0.246304	0.90097	MVEVLTEAQLVE	generic|IP_3493906_TX=10090_REVERSED|
"""index: 5089, intensity: 3159.0, mobility: 1.032"""	-0.459588	0.246454	0.900994	LWSELMSNLCWRSSSRQPSLH	generic|IP_826013_TX=10090_REVERSED|
"""index: 3340, intensity: 3890.0, mobility: 0.914"""	-0.459808	0.246677	0.901319	QSPGGPLPDKEM	generic|chr12_1_16656773_16658443_ENSMUST00000111064__IP_1119577_TX=10090_REVERSED	|generic|IP_3471434_TX=10090_REVERSED	|generic|II_2429704_TX=10090_REVERSED|
"""index: 17552, intensity: 3853.0, mobility: 0.861"""	-0.460181	0.246899	0.901869	MASLAPIPSI	generic|tr_B1AYB5_B1AYB5_MOUSE_REVERSED	|generic|sp_B1AYB6_MBD5_MOUSE_REVERSED	|generic|tr_Q69ZJ2_Q69ZJ2_MOUSE_REVERSED|
"""index: 21609, intensity: 3127.0, mobility: 0.946"""	-0.460366	0.247194	0.902139	HLEYVERRLLAPSQL	generic|sp_Q8VHP6_CDHR1_MOUSE_REVERSED|
"""index: 8292, intensity: 7510.0, mobility: 1.053"""	-0.4604	0.247344	0.902191	TTCPTLGQVTTSNQGAPVEVRELS	generic|sp_Q8R2Z5_VWA1_MOUSE_REVERSED	|generic|sp_Q8R2Z5-2_VWA1_MOUSE_REVERSED|
"""index: 15617, intensity: 4611.0, mobility: 0.924"""	-0.460555	0.24742	0.902417	LHLCWNKNIKNMAWSMFWGLG	generic|chr4_-1_58827059_58828034_ENSMUST00000102889__IP_962509_TX=10090_REVERSED|
"""index: 26514, intensity: 2562.0, mobility: 1.153"""	-0.461179	0.247715	0.903332	IYFIKDGFAAASAFSRSTQRMAMEVWSDSRPFYCYMLNLTMV	generic|tr_G3X9X1_G3X9X1_MOUSE_REVERSED	|generic|tr_Q8R1W9_Q8R1W9_MOUSE_REVERSED	|generic|tr_Q6ZPP6_Q6ZPP6_MOUSE_REVERSED|
"""index: 9592, intensity: 3827.0, mobility: 0.850"""	-0.461196	0.248009	0.903357	KTEEQSKSKLPSEEQ	generic|tr_Q3TSZ0_Q3TSZ0_MOUSE__chr10_1_20325591_20325809_ENSMUST00000186100__II_597286_REVERSED|
"""index: 3010, intensity: 101595.0, mobility: 0.911"""	-0.461256	0.248231	0.903443	STSVTKLSSLST	generic|IP_942335_TX=10090_REVERSED|
"""index: 13471, intensity: 5060.0, mobility: 1.096"""	-0.461504	0.248314	0.903806	NSFIISAASFSDNSKC	generic|sp_A2ARV4_LRP2_MOUSE_REVERSED	|generic|tr_A2ARV5_A2ARV5_MOUSE_REVERSED|
"""index: 10975, intensity: 20695.0, mobility: 0.883"""	-0.461748	0.248314	0.904161	LQAMEGFLNGRPRIETKEKKKK	generic|sp_Q7TPH6_MYCB2_MOUSE__chr14_-1_103346212_103346409_ENSMUST00000162537__II_1089206_REVERSED	|generic|tr_F6SMY7_F6SMY7_MOUSE__chr14_-1_103346212_103346409_ENSMUST00000162537__II_1089182_REVERSED	|generic|sp_Q7TPH6-2_MYCB2_MOUSE__chr14_-1_103346212_103346409_ENSMUST00000162537_REVERSED|
"""index: 10871, intensity: 10159.0, mobility: 1.118"""	-0.46177	0.248314	0.904194	LTRIASKRWGGSRMPCFNPHLPSLPGTHYAP	generic|IP_1120375_TX=10090_REVERSED|
"""index: 1926, intensity: 2631.0, mobility: 0.873"""	-0.46239	0.248314	0.905095	EKHQWPTQSQIKLIANEQ	generic|IP_1053444_TX=10090_REVERSED|
"""index: 17378, intensity: 10413.0, mobility: 0.899"""	-0.462572	0.248314	0.905359	GYGSCQQLHSRPFCGGRRDDELSARNCCGVP	generic|IP_913689_TX=10090_REVERSED|
"""index: 7487, intensity: 38115.0, mobility: 1.038"""	-0.463902	0.248462	0.907281	PMPCGLPLPVSMIWPHFLVTI	generic|IP_876699_TX=10090_REVERSED|
"""index: 2251, intensity: 3024.0, mobility: 0.948"""	-0.464046	0.248755	0.907488	QYLNSRLLYNPAVQKQKV	generic|IP_1138758_TX=10090_REVERSED|
"""index: 24692, intensity: 6745.0, mobility: 1.214"""	-0.464112	0.249048	0.907583	DKRCRECESPKGELRIK	generic|tr_Q7M6X5_Q7M6X5_MOUSE__II_3477089_REVERSED	|generic|tr_A0A087WQQ0_A0A087WQQ0_MOUSE__II_3477089_REVERSED|
"""index: 26378, intensity: 2903.0, mobility: 1.038"""	-0.464275	0.249195	0.907817	MQVKPLHGKLGAGAAAAAKAAPLEAEPLQ	generic|tr_F7CVJ5_F7CVJ5_MOUSE_REVERSED	|generic|tr_E9PYB0_E9PYB0_MOUSE_REVERSED|
"""index: 10134, intensity: 4486.0, mobility: 1.186"""	-0.464459	0.249488	0.908081	HRNVGVPKHGLMAHFLCVEVEPSWVVTEEAP	generic|sp_Q9DAT2_MRGBP_MOUSE__II_993662_REVERSED	|generic|sp_Q9DAT2-2_MRGBP_MOUSE__IP_993660_REVERSED	|generic|tr_Q2NL54_Q2NL54_MOUSE__II_993662_REVERSED|
"""index: 5217, intensity: 5141.0, mobility: 0.922"""	-0.464499	0.249634	0.908138	NPAFEELHRQYVITMRQRS	generic|chr11_1_24085558_24085647_ENSMUST00000118955_REVERSED|
"""index: 3225, intensity: 2552.0, mobility: 0.789"""	-0.46466	0.249927	0.908368	KSGGKPAM	generic|sp_Q9DCF9_SSRG_MOUSE__chr3_-1_65381968_65382024_ENSMUST00000139785_REVERSED	|generic|sp_Q9DCF9-2_SSRG_MOUSE__chr3_-1_65382943_65383119_ENSMUST00000139785_REVERSED|
"""index: 1876, intensity: 2693.0, mobility: 0.997"""	-0.46481	0.250219	0.908582	SEIKKQQEAVDP	generic|tr_B1ATX6_B1ATX6_MOUSE_REVERSED|
"""index: 9631, intensity: 5590.0, mobility: 0.935"""	-0.464865	0.250439	0.908662	RPMLLLQPCPHRCIPHIWLHSPRQ	generic|IP_2560033_TX=10090_REVERSED|
"""index: 5704, intensity: 4911.0, mobility: 1.045"""	-0.464921	0.25051	0.908742	HVMVQFQSGFLEM	generic|IP_972537_TX=10090_REVERSED|
"""index: 21581, intensity: 5051.0, mobility: 1.056"""	-0.465194	0.25051	0.909131	QPLVGWGGCCPDDQLKNIALIEAESKGRLCRVLAQSDMAECGSLKAV	generic|IP_3454772_TX=10090_REVERSED|
"""index: 13300, intensity: 4750.0, mobility: 0.901"""	-0.465958	0.25051	0.910219	TRSVPITVT	generic|IP_2537784_TX=10090_REVERSED|
"""index: 22859, intensity: 27625.0, mobility: 0.915"""	-0.466419	0.25051	0.910874	TQRHGAPTQRGLTKQLLQ	generic|sp_Q5DU37_ZFY26_MOUSE__chr1_1_127205257_127205286_ENSMUST00000038361__II_3507020_REVERSED	|generic|sp_Q5DU37-2_ZFY26_MOUSE__II_3507020_REVERSED|
"""index: 6139, intensity: 4624.0, mobility: 0.930"""	-0.467255	0.250655	0.912055	QWQGPAPSAACR	generic|chr5_1_117903823_117903900_ENSMUST00000142742_REVERSED|
"""index: 7524, intensity: 8241.0, mobility: 1.114"""	-0.467472	0.2508	0.91236	MMPIRLPTRQDLSFSEQKRTQYRDFPHKCKAKFFIYNL	generic|tr_E9QLL8_E9QLL8_MOUSE_REVERSED	|generic|tr_Q3UEP8_Q3UEP8_MOUSE_REVERSED	|generic|tr_H3BJV3_H3BJV3_MOUSE_REVERSED	|generic|tr_E9QK54_E9QK54_MOUSE_REVERSED|
"""index: 7471, intensity: 6621.0, mobility: 0.919"""	-0.46773	0.251091	0.912722	EAVCLSGQLGQREVEQELRLQE	generic|sp_Q8CJ40_CROCC_MOUSE__II_956758_REVERSED	|generic|sp_Q8CJ40-2_CROCC_MOUSE__II_956758_REVERSED	|generic|sp_Q8CJ40-3_CROCC_MOUSE__II_956758_REVERSED|
"""index: 9787, intensity: 28878.0, mobility: 1.049"""	-0.467888	0.251382	0.912945	VKWSMIVTYHLPHCIAVFRDYSMVVLILCETCAFALYLFTQM	generic|tr_A6H5W5_A6H5W5_MOUSE_REVERSED	|generic|tr_Q8VFS6_Q8VFS6_MOUSE_REVERSED|
"""index: 20962, intensity: 3700.0, mobility: 1.107"""	-0.468142	0.251673	0.913301	KRLYMVVQYQAGPVLNEIVPKSSNVQTCYQKE	generic|sp_E9Q612_PTPRO_MOUSE__II_908167_REVERSED	|generic|tr_E9Q4I1_E9Q4I1_MOUSE__II_908167_REVERSED|
"""index: 3689, intensity: 3791.0, mobility: 0.968"""	-0.468194	0.251964	0.913375	CIEEPILLTYSS	generic|IP_898314_TX=10090_REVERSED|
"""index: 9407, intensity: 3034.0, mobility: 0.752"""	-0.46822	0.252182	0.91341	IFVLLSKRTQFFGCETCVTY	generic|tr_Q3UYK1_Q3UYK1_MOUSE_REVERSED	|generic|sp_O35082_KLOT_MOUSE_REVERSED|
"""index: 19499, intensity: 4730.0, mobility: 1.143"""	-0.468301	0.252399	0.913523	KQGKCVTCGYALWTNMCMRYFYIFRKFYLSLL	generic|IP_864696_TX=10090_REVERSED|
"""index: 8452, intensity: 3396.0, mobility: 0.863"""	-0.468497	0.25269	0.913798	DLLTSNKYF	generic|sp_Q5F2C3_MEIKN_MOUSE__II_1136636_REVERSED	|generic|tr_Q9D5P1_Q9D5P1_MOUSE__II_1136636_REVERSED	|generic|sp_Q5F2C3-2_MEIKN_MOUSE_REVERSED	|generic|tr_C6EQJ0_C6EQJ0_MOUSE_REVERSED|
"""index: 1880, intensity: 8199.0, mobility: 0.989"""	-0.468818	0.252981	0.914246	AMNRQQEADKWHKMVPPASMLRR	generic|tr_H3BL58_H3BL58_MOUSE_REVERSED|
"""index: 15966, intensity: 4085.0, mobility: 0.924"""	-0.468829	0.253271	0.914261	HHLMDNVEEESVEKGAVELQRV	generic|sp_Q8R1Q0_STX19_MOUSE_REVERSED|
"""index: 14832, intensity: 2881.0, mobility: 1.102"""	-0.468857	0.253488	0.9143	TKQMGVSYTACKNHMSSTSDLLSVVKME	generic|sp_Q8BWR8_RHPN2_MOUSE_REVERSED	|generic|tr_Q497Z4_Q497Z4_MOUSE_REVERSED|
"""index: 11091, intensity: 3164.0, mobility: 1.083"""	-0.468977	0.253779	0.914469	EEPTLKRKKEKTPKQFTKDSTCDPALPAGLTHTLG	generic|sp_Q6PFD6_KI18B_MOUSE_REVERSED|
"""index: 3122, intensity: 2840.0, mobility: 0.960"""	-0.469046	0.25407	0.914564	CTQRGPNPGEVIE	generic|tr_Q3UY44_Q3UY44_MOUSE_REVERSED	|generic|tr_B7ZC81_B7ZC81_MOUSE_REVERSED|
"""index: 6514, intensity: 3043.0, mobility: 1.064"""	-0.469288	0.25436	0.914902	EPSQPPPPCIFLNNL	generic|IP_1068313_TX=10090_REVERSED|
"""index: 5942, intensity: 3708.0, mobility: 1.008"""	-0.469295	0.254651	0.914912	CYYVAADESTLSRLEMQVTSSSKDATMIAK	generic|tr_A0A2S0DFG3_A0A2S0DFG3_MOUSE_REVERSED|
"""index: 15391, intensity: 2587.0, mobility: 1.213"""	-0.469371	0.254794	0.915017	LNPFFFFVVTNLDHIRGG	generic|IP_936224_TX=10090_REVERSED|
"""index: 6878, intensity: 4422.0, mobility: 0.885"""	-0.46993	0.255084	0.915794	GHTRKHIQLSSHYAFAELYQIVEYPKEG	generic|tr_A0A087WQ98_A0A087WQ98_MOUSE__II_1001821_REVERSED	|generic|tr_Q8CII6_Q8CII6_MOUSE_REVERSED	|generic|tr_A2AQA0_A2AQA0_MOUSE_REVERSED|
"""index: 7573, intensity: 47859.0, mobility: 1.067"""	-0.470002	0.255375	0.915893	PLGAGGGGGGGEGGGGGGGGDVATLVYRHV	generic|tr_Q9Z1B1_Q9Z1B1_MOUSE_REVERSED	|generic|tr_Q925I8_Q925I8_MOUSE_REVERSED	|generic|tr_E9PX28_E9PX28_MOUSE_REVERSED	|generic|tr_Q6P0A6_Q6P0A6_MOUSE_REVERSED	|generic|tr_Q80TE2_Q80TE2_MOUSE_REVERSED	|generic|tr_E9PXQ7_E9PXQ7_MOUSE_REVERSED|
"""index: 7559, intensity: 12840.0, mobility: 1.033"""	-0.470147	0.255591	0.916094	SLGVAAMSGPPLHADKICQGRWYAALVAERQSLCGDAYGCAVEGLSHGI	generic|tr_A0A0U1RNJ1_A0A0U1RNJ1_MOUSE__chr11_-1_120807854_120807991_ENSMUST00000155276_REVERSED	|generic|tr_Q3TB22_Q3TB22_MOUSE_REVERSED	|generic|sp_P19096_FAS_MOUSE__chr11_-1_120807854_120807991_ENSMUST00000155276_REVERSED	|generic|tr_Q3UHT6_Q3UHT6_MOUSE__chr11_-1_120807854_120807991_ENSMUST00000155276_REVERSED|
"""index: 8884, intensity: 3847.0, mobility: 1.044"""	-0.470279	0.255881	0.916277	WAPTTMRTSEWTMRTRTRMRMLIKQREEWNMMMKMLILS	generic|chr11_-1_102871050_102877689_ENSMUST00000107060__IP_1125775_TX=10090_REVERSED|
"""index: 22976, intensity: 6452.0, mobility: 0.808"""	-0.470452	0.256172	0.916516	PLIPDRHT	generic|IP_887770_TX=10090_REVERSED|
"""index: 2015, intensity: 3390.0, mobility: 0.883"""	-0.470467	0.256239	0.916536	QELFNIMEDFVDQFKKPN	generic|tr_B2RRB9_B2RRB9_MOUSE_REVERSED	|generic|sp_Q4QQM5-2_MIGA1_MOUSE_REVERSED	|generic|sp_Q4QQM5-3_MIGA1_MOUSE_REVERSED|
"""index: 17867, intensity: 2694.0, mobility: 1.005"""	-0.470885	0.256455	0.917112	ITIYMTVTINRELLSVIEKGKPEPIM	generic|sp_Q5DTZ6_RN150_MOUSE_REVERSED	|generic|sp_Q5DTZ6-2_RN150_MOUSE_REVERSED	|generic|sp_Q5DTZ6-3_RN150_MOUSE_REVERSED|
"""index: 18504, intensity: 5382.0, mobility: 0.891"""	-0.471173	0.256745	0.91751	EAMKKSFHLSHLSAVCCLGRRLPL	generic|chrX_-1_73712528_73714951_ENSMUST00000002091_REVERSED|
"""index: 4798, intensity: 3637.0, mobility: 0.996"""	-0.471212	0.256961	0.917563	YPVCRFAVGLGDREPLPPVKEM	generic|IP_1098364_TX=10090_REVERSED|
"""index: 9415, intensity: 34368.0, mobility: 0.924"""	-0.471283	0.257251	0.91766	SGYGTLIFAGALIVFTQVTDTYM	generic|tr_F6TFB9_F6TFB9_MOUSE__II_878487_REVERSED|
"""index: 430, intensity: 2699.0, mobility: 0.841"""	-0.471354	0.257541	0.917758	EKEFEGTLH	generic|tr_A6H622_A6H622_MOUSE_REVERSED|
"""index: 4306, intensity: 3006.0, mobility: 0.944"""	-0.471384	0.257831	0.917798	GLPVWSHGTPIF	generic|II_829817_TX=10090_REVERSED|
"""index: 11363, intensity: 4132.0, mobility: 1.048"""	-0.471482	0.258121	0.917933	ERDPNPINELIMKAQQFHKSA	generic|sp_Q6PHQ8_NAA35_MOUSE__chr13_1_59595351_59595386_ENSMUST00000225670__II_1108419_REVERSED|
"""index: 5677, intensity: 2594.0, mobility: 0.841"""	-0.471666	0.258411	0.918185	STVFPLMFQFLIVSFSLA	generic|IP_3470393_TX=10090_REVERSED|
"""index: 20684, intensity: 4253.0, mobility: 1.180"""	-0.471725	0.258701	0.918267	YWPIYMCAAKTLAFSCPLHLWACSPSAQRSEMK	generic|IP_3442810_TX=10090_REVERSED|
"""index: 14237, intensity: 3258.0, mobility: 1.085"""	-0.472023	0.258991	0.918674	PNGYGEPDLGVALGTIFAPVGWGLMYYFRM	generic|sp_Q9R0M0_CELR2_MOUSE__chr3_-1_108394209_108394271_ENSMUST00000130941__II_979913_REVERSED	|generic|sp_Q9R0M0-2_CELR2_MOUSE__chr3_-1_108394209_108394271_ENSMUST00000130941__II_979913_REVERSED	|generic|tr_F7BHW1_F7BHW1_MOUSE__chr3_-1_108394209_108394271_ENSMUST00000130941__II_979913_REVERSED	|generic|tr_Q5DU39_Q5DU39_MOUSE_REVERSED|
"""index: 26818, intensity: 2987.0, mobility: 1.126"""	-0.472123	0.259281	0.918811	QMIQPLQASYGFTDPLWFESCMKGFEQLFFNQGQLFQRVMA	generic|tr_A0A1S6GWG9_A0A1S6GWG9_MOUSE__chr9_1_57141125_57141214_ENSMUST00000159711__II_849650_REVERSED	|generic|sp_Q91W89_MA2C1_MOUSE__chr9_1_57141125_57141214_ENSMUST00000159711__II_849650_REVERSED	|generic|tr_F8WIE1_F8WIE1_MOUSE__chr9_1_57141125_57141214_ENSMUST00000159711__II_849632_REVERSED	|generic|tr_E9PYM7_E9PYM7_MOUSE__chr9_1_57139882_57139971_ENSMUST00000160426__II_849632_REVERSED	|generic|tr_Q8BWY6_Q8BWY6_MOUSE__chr9_1_57141125_57141214_ENSMUST00000159711__II_849621_REVERSED	|generic|tr_E9PZ88_E9PZ88_MOUSE__chr9_1_57141125_57141214_ENSMUST00000159711__II_849632_REVERSED	|generic|tr_Q3TBQ3_Q3TBQ3_MOUSE__chr9_1_57139882_57139971_ENSMUST00000160426__II_849632_REVERSED|
"""index: 21847, intensity: 3544.0, mobility: 1.135"""	-0.472228	0.259496	0.918954	DPKPFGNWPYGQQVQPANTVSYSVWKHEAESPRKKKREPSGSSRLK	generic|tr_Q9D9Z9_Q9D9Z9_MOUSE__IP_1120890_REVERSED|
"""index: 18502, intensity: 58706.0, mobility: 1.035"""	-0.472395	0.25956	0.919182	LFARKYRGLW	generic|IP_953047_TX=10090_REVERSED|
"""index: 18514, intensity: 2933.0, mobility: 1.076"""	-0.472777	0.259849	0.919703	SEVKRKGEHPETEAERMKQDLEDLTP	generic|sp_Q6PGH1_BUD31_MOUSE_REVERSED|
"""index: 4862, intensity: 3393.0, mobility: 0.789"""	-0.472788	0.259988	0.919718	SSLVEPLTTMARGRQ	generic|IP_3456075_TX=10090_REVERSED|
"""index: 3235, intensity: 3889.0, mobility: 0.786"""	-0.47308	0.260278	0.920115	FGAQLHGPPSAVLRLPA	generic|IP_889500_TX=10090_REVERSED|
"""index: 1677, intensity: 4059.0, mobility: 0.890"""	-0.473587	0.260492	0.920803	LRFQAWNSFVQGNGGYTVLEQPFQAV	generic|sp_Q8VC12_HUTU_MOUSE_REVERSED	|generic|tr_Q3UEL5_Q3UEL5_MOUSE_REVERSED|
"""index: 7965, intensity: 6167.0, mobility: 1.080"""	-0.473657	0.260706	0.920897	EVFAKYIQSNLFRPFSDRHMLTYIQLQADEYMHSSPDLLSRN	generic|tr_Q8BR34_Q8BR34_MOUSE_REVERSED|
"""index: 9160, intensity: 5799.0, mobility: 1.027"""	-0.473804	0.260995	0.921097	RKEPPPEDGTGLVFMSVKMYGK	generic|tr_A0A286YDF5_A0A286YDF5_MOUSE__chr15_-1_38501570_38501599_ENSMUST00000065308__II_3464579_REVERSED	|generic|tr_B9EK95_B9EK95_MOUSE__chr15_-1_38501570_38501599_ENSMUST00000065308__II_3464579_REVERSED	|generic|sp_Q69ZN7_MYOF_MOUSE__chr15_-1_38501570_38501599_ENSMUST00000065308__II_3464579_REVERSED	|generic|sp_Q69ZN7-4_MYOF_MOUSE__chr15_-1_38501570_38501599_ENSMUST00000065308__II_3464579_REVERSED	|generic|tr_E9Q390_E9Q390_MOUSE__chr15_-1_38501570_38501599_ENSMUST00000065308__II_3464579_REVERSED	|generic|sp_Q69ZN7-2_MYOF_MOUSE_REVERSED|
"""index: 24690, intensity: 3581.0, mobility: 1.081"""	-0.473812	0.261209	0.921107	AAGPEGSGTPAVDEFNAPAPPPTCPGHGAGSPVEAGADRAGPGA	generic|sp_E9PYH6_SET1A_MOUSE__chr7_1_127799324_127799479_ENSMUST00000154987__II_878848_REVERSED|
"""index: 4525, intensity: 21717.0, mobility: 0.877"""	-0.474155	0.261272	0.92157	FSNEGFCVVR	generic|IP_968944_TX=10090_REVERSED|
"""index: 7848, intensity: 3304.0, mobility: 0.906"""	-0.47432	0.261561	0.921792	FIYLWDSFRPYSNLEATRD	generic|tr_Q5SXE4_Q5SXE4_MOUSE_REVERSED	|generic|sp_Q61097_KSR1_MOUSE_REVERSED	|generic|sp_Q61097-2_KSR1_MOUSE_REVERSED	|generic|tr_A0A140LHS5_A0A140LHS5_MOUSE_REVERSED|
"""index: 8912, intensity: 4002.0, mobility: 1.050"""	-0.474362	0.261774	0.921849	NYGVKFDSNIPYYDALKIMKKFADYIFIFSILSSFGEETFRT	generic|tr_E3VWA1_E3VWA1_MOUSE_REVERSED	|generic|tr_A2VDF7_A2VDF7_MOUSE_REVERSED	|generic|tr_A7E1Z5_A7E1Z5_MOUSE_REVERSED	|generic|sp_O88343_S4A4_MOUSE_REVERSED	|generic|tr_A0A668KM61_A0A668KM61_MOUSE_REVERSED	|generic|tr_E9Q8N8_E9Q8N8_MOUSE__chr5_1_89235523_89235612_ENSMUST00000148750_REVERSED	|generic|tr_E1AWU4_E1AWU4_MOUSE_REVERSED|
"""index: 10931, intensity: 2618.0, mobility: 0.906"""	-0.474489	0.262063	0.922019	KFAFDINTALNSSWLREAVAGARP	generic|tr_Q3TKF6_Q3TKF6_MOUSE_REVERSED|
"""index: 11945, intensity: 3591.0, mobility: 0.975"""	-0.474497	0.262276	0.922031	IWTWIEMRSSMIITKMRFRRRRMKMKRPREYLLALLVAKWFCTLAHGLK	generic|chr11_1_87184894_87186433_ENSMUST00000041282__IP_1128856_TX=10090_REVERSED|
"""index: 12645, intensity: 3331.0, mobility: 0.936"""	-0.474558	0.262565	0.922113	NIVLINAAIVDP	generic|tr_B2Z895_B2Z895_MOUSE__II_1035863_REVERSED|
"""index: 6326, intensity: 22630.0, mobility: 0.909"""	-0.474627	0.262626	0.922206	LSDTNHVYTF	generic|IP_3496301_TX=10090_REVERSED|
"""index: 17613, intensity: 2532.0, mobility: 1.058"""	-0.474867	0.262763	0.922529	PCPMRYGREVQDLV	generic|sp_P05480_SRC_MOUSE_REVERSED	|generic|tr_F8WI90_F8WI90_MOUSE_REVERSED	|generic|tr_Q3UKD6_Q3UKD6_MOUSE_REVERSED|
"""index: 10179, intensity: 3740.0, mobility: 1.086"""	-0.475141	0.263037	0.922896	SADWVVVTHDFSGTIIRDGSTDFSLSIIEAL	generic|tr_D3Z7A5_D3Z7A5_MOUSE__II_1032689_REVERSED	|generic|tr_Q9D4T2_Q9D4T2_MOUSE__II_1032689_REVERSED|
"""index: 9058, intensity: 3849.0, mobility: 0.884"""	-0.475184	0.263037	0.922953	LSVNKAKFAEAFHQVSRLVALD	generic|sp_Q91WL8_WWOX_MOUSE__II_858009_REVERSED	|generic|sp_Q91WL8-3_WWOX_MOUSE_REVERSED	|generic|sp_Q91WL8-4_WWOX_MOUSE_REVERSED|
"""index: 1910, intensity: 3047.0, mobility: 0.863"""	-0.475493	0.263249	0.923367	QYILNAYMF	generic|IP_861895_TX=10090_REVERSED|
"""index: 13343, intensity: 2501.0, mobility: 1.119"""	-0.475655	0.263537	0.923583	LSPLLQNSCSFGLFVF	generic|IP_1127550_TX=10090_REVERSED|
"""index: 1197, intensity: 6034.0, mobility: 0.952"""	-0.475923	0.263825	0.923941	PEVRLASRLRELHERLTVRQHFSF	generic|sp_Q69ZB8_ZCHC2_MOUSE__chr1_1_106032107_106032163_ENSMUST00000119166_REVERSED	|generic|sp_Q69ZB8-2_ZCHC2_MOUSE_REVERSED|
"""index: 9241, intensity: 4487.0, mobility: 0.912"""	-0.47599	0.263961	0.92403	TMMLLKKPVPASVIGTGRLAPIVCVLVSSCL	generic|IP_3482001_TX=10090_REVERSED|
"""index: 3357, intensity: 4144.0, mobility: 0.816"""	-0.476183	0.264021	0.924288	QTVLDKEPSFGKLFIRLGNFMF	generic|sp_Q9Z2B1_I18RA_MOUSE__II_1040405_REVERSED	|generic|tr_Q3TTU1_Q3TTU1_MOUSE_REVERSED|
"""index: 10113, intensity: 4033.0, mobility: 0.925"""	-0.476546	0.264232	0.924769	YVWPFPTWMQWLLAVIDMR	generic|IP_1006346_TX=10090_REVERSED|
"""index: 10379, intensity: 11145.0, mobility: 1.180"""	-0.477087	0.26452	0.925487	SRHYLKLMYRLPYGQPWQKMEKGPAEK	generic|tr_Q3USZ3_Q3USZ3_MOUSE_REVERSED	|generic|sp_Q9Z0L4_BMP15_MOUSE_REVERSED|
"""index: 942, intensity: 2927.0, mobility: 0.835"""	-0.47714	0.264807	0.925557	FTLMRPLKLNRY	generic|tr_P70294_P70294_MOUSE_REVERSED	|generic|tr_P70292_P70292_MOUSE_REVERSED	|generic|tr_P70293_P70293_MOUSE_REVERSED	|generic|sp_P04351_IL2_MOUSE_REVERSED	|generic|tr_P70291_P70291_MOUSE_REVERSED	|generic|tr_Q9QUS8_Q9QUS8_MOUSE_REVERSED	|generic|tr_Q0PGS4_Q0PGS4_MOUSE_REVERSED|
"""index: 2572, intensity: 3014.0, mobility: 0.851"""	-0.477164	0.265019	0.925589	VSVPVSYYKWILSIMLAAQL	generic|IP_3486939_TX=10090_REVERSED|
"""index: 4631, intensity: 2973.0, mobility: 0.825"""	-0.477186	0.265078	0.925618	CLSVSLSVSLSVCLFLS	generic|IP_1142269_TX=10090_REVERSED|
"""index: 153, intensity: 2564.0, mobility: 0.900"""	-0.477794	0.265365	0.92642	EEESSEGVEDE	generic|sp_Q91VJ2_CAVN3_MOUSE_REVERSED|
"""index: 4164, intensity: 2561.0, mobility: 0.810"""	-0.477818	0.265499	0.926452	LAPSRLAPQ	generic|IP_1066158_TX=10090_REVERSED|
"""index: 11278, intensity: 2857.0, mobility: 1.037"""	-0.478647	0.26571	0.927539	ASTVKRPHSTGKPVTGMLWTSPSPLGSGQAPW	generic|IP_995280_TX=10090_REVERSED	|generic|II_995270_TX=10090_REVERSED|
"""index: 8606, intensity: 2963.0, mobility: 0.941"""	-0.479254	0.265997	0.928333	EYEEALSKWEVRNNQLGNLMPTIEGHFRSFE	generic|sp_Q91ZQ1_PDE6C_MOUSE_REVERSED	|generic|sp_Q91ZQ1-2_PDE6C_MOUSE_REVERSED|
"""index: 12222, intensity: 2949.0, mobility: 0.815"""	-0.479452	0.266131	0.92859	PVPAAPKKEKETLLPLNE	generic|sp_Q5XG71_UTP20_MOUSE_REVERSED	|generic|tr_A0A1W2P7L8_A0A1W2P7L8_MOUSE_REVERSED	|generic|tr_A0A1W2P6J9_A0A1W2P6J9_MOUSE_REVERSED	|generic|tr_E9QK83_E9QK83_MOUSE_REVERSED|
"""index: 15921, intensity: 3896.0, mobility: 1.051"""	-0.479839	0.266342	0.929094	AEKRRRRRRRRRRRRRRRRRRRRRRRRRRRRKKKKEEEEEEGGGGGGGR	generic|IP_925121_TX=10090_REVERSED|
"""index: 5377, intensity: 5714.0, mobility: 0.954"""	-0.480071	0.266552	0.929396	LECTTQGPFSIQ	generic|IP_1061776_TX=10090_REVERSED|
"""index: 2771, intensity: 3454.0, mobility: 0.903"""	-0.480245	0.266839	0.92962	EEADLDDWLK	generic|IP_3460516_TX=10090_REVERSED|
"""index: 17879, intensity: 8345.0, mobility: 0.990"""	-0.480325	0.267125	0.929724	THPREQRKR	generic|IP_1153073_TX=10090_REVERSED|
"""index: 16508, intensity: 3108.0, mobility: 1.045"""	-0.480464	0.267412	0.929903	DYLAHNDLMMKREHTAYRRLDREFQRSGTWGLL	generic|tr_Q3UZ80_Q3UZ80_MOUSE_REVERSED	|generic|sp_P09838-1_TDT_MOUSE_REVERSED|
"""index: 12644, intensity: 7294.0, mobility: 0.987"""	-0.480575	0.267698	0.930048	PSMGHIRRPAEQTVFYSPTKEMTIQGDLTRPMLG	generic|tr_B7ZNT8_B7ZNT8_MOUSE_REVERSED	|generic|sp_Q5GFD5_HS3S6_MOUSE_REVERSED|
"""index: 14943, intensity: 3125.0, mobility: 1.222"""	-0.480603	0.267985	0.930083	EEDSAKELGPRKLIASY	generic|sp_Q8CI75_DI3L2_MOUSE__chr1_1_86857322_86857378_ENSMUST00000190618__II_1032192_REVERSED	|generic|sp_Q8CI75-2_DI3L2_MOUSE__chr1_1_86857322_86857378_ENSMUST00000190618__II_1032192_REVERSED|
"""index: 2499, intensity: 7347.0, mobility: 0.968"""	-0.480722	0.268272	0.930238	PTPAKCVSMSTVF	generic|IP_963416_TX=10090_REVERSED|
"""index: 19900, intensity: 15540.0, mobility: 0.947"""	-0.480761	0.268328	0.930287	KKIEYPMRA	generic|tr_Q80ZI9_Q80ZI9_MOUSE__chr5_-1_38527806_38527901_ENSMUST00000200909__II_940811_REVERSED|
"""index: 14593, intensity: 4872.0, mobility: 0.907"""	-0.481157	0.268537	0.930797	RKKPDFWT	generic|sp_A2AUQ7_GTA1L_MOUSE_REVERSED|
"""index: 12983, intensity: 4146.0, mobility: 1.042"""	-0.481213	0.268823	0.93087	SIQLSNRRIEKSDQLTSTMCS	generic|IP_940670_TX=10090_REVERSED|
"""index: 24043, intensity: 11915.0, mobility: 1.162"""	-0.481217	0.26911	0.930875	FAGAGAGAGAGAGAGAGRTSPNFTHMVMGPQLLCKCTFIHL	generic|IP_987000_TX=10090_REVERSED|
"""index: 22942, intensity: 20262.0, mobility: 1.085"""	-0.481346	0.269242	0.93104	GHYREREHVIWSQISSSRLSTHYRDRRSRINHARW	generic|tr_Q62013_Q62013_MOUSE_REVERSED|
"""index: 3158, intensity: 4077.0, mobility: 0.931"""	-0.481789	0.269528	0.93161	GRAQKETLEGASMLAGPWV	generic|IP_850288_TX=10090_REVERSED|
"""index: 6880, intensity: 9740.0, mobility: 0.947"""	-0.481793	0.269737	0.931614	DVTGPCLSGSKGVHKMSQPGRTRG	generic|IP_1070163_TX=10090_REVERSED	|generic|IP_1070163_TX=10090_REVERSED|
"""index: 12477, intensity: 4617.0, mobility: 1.038"""	-0.481949	0.269946	0.931814	LYFGRTSSALANIDQ	generic|IP_966778_TX=10090_REVERSED|
"""index: 3074, intensity: 2517.0, mobility: 0.862"""	-0.482056	0.270232	0.931951	QERDRAQNGKICIWVVSDLNFE	generic|IP_977706_TX=10090_REVERSED|
"""index: 21389, intensity: 6436.0, mobility: 1.136"""	-0.482384	0.270518	0.93237	INNEFIYILQQGQVGWAAYQLVSDEVEPPNLEWV	generic|tr_D3Z5I7_D3Z5I7_MOUSE_REVERSED	|generic|tr_E9QN98_E9QN98_MOUSE_REVERSED	|generic|sp_Q6NXK7_DPP10_MOUSE_REVERSED	|generic|tr_A0A5F8MPK1_A0A5F8MPK1_MOUSE_REVERSED|
"""index: 19308, intensity: 38506.0, mobility: 0.941"""	-0.482413	0.270726	0.932407	HFKRFSKW	generic|chr19_-1_59041939_59050869_ENSMUST00000163821__IP_1047654_TX=10090_REVERSED|
"""index: 21820, intensity: 3471.0, mobility: 1.132"""	-0.48271	0.271012	0.932786	RHSMTVNYLLPNCIAV	generic|tr_Q8VH09_Q8VH09_MOUSE_REVERSED|
"""index: 13950, intensity: 5520.0, mobility: 1.119"""	-0.482976	0.271143	0.933124	YNKFNYQIRNDLYQYPVTKHPMKKETYFTHLPFFAGVVVDGEHH	generic|tr_L7N279_L7N279_MOUSE_REVERSED|
"""index: 6246, intensity: 53546.0, mobility: 1.105"""	-0.483157	0.271429	0.933353	ETMTEKDKSMPRDDTKVSSKSVDLKKENQIKLDSIFVEKEPSN	generic|sp_A2ARZ3_FSIP2_MOUSE__II_1006030_REVERSED|
"""index: 5727, intensity: 3575.0, mobility: 1.044"""	-0.483224	0.271714	0.933439	MEKLIGSCCKLQES	generic|sp_Q9ESU6_BRD4_MOUSE__chr17_-1_32197752_32197781_ENSMUST00000230565_REVERSED	|generic|tr_Q3U3Z2_Q3U3Z2_MOUSE_REVERSED	|generic|tr_A0A494BAK1_A0A494BAK1_MOUSE_REVERSED	|generic|tr_Q63ZX2_Q63ZX2_MOUSE_REVERSED	|generic|tr_B0V2V6_B0V2V6_MOUSE_REVERSED	|generic|sp_Q9ESU6-2_BRD4_MOUSE_REVERSED	|generic|tr_Q3UH70_Q3UH70_MOUSE__chr17_-1_32197752_32197781_ENSMUST00000230565_REVERSED	|generic|tr_Q3SYK2_Q3SYK2_MOUSE_REVERSED|
"""index: 4029, intensity: 4260.0, mobility: 0.944"""	-0.483293	0.271922	0.933527	PDTPAPQDPTER	generic|tr_Q9CUW3_Q9CUW3_MOUSE_REVERSED|
"""index: 19144, intensity: 4142.0, mobility: 1.071"""	-0.483484	0.27213	0.933768	AYGVIMAQVSGIAIVCVCFLFIGLPVDPFTVMLSFT	generic|sp_Q9CXY1_TM175_MOUSE__II_935036_REVERSED	|generic|tr_Q8BM80_Q8BM80_MOUSE__II_935036_REVERSED	|generic|tr_Q8BHJ8_Q8BHJ8_MOUSE_REVERSED|
"""index: 788, intensity: 3422.0, mobility: 0.880"""	-0.483752	0.272416	0.934107	DRSFMGWKN	generic|tr_A0A0J9YVE6_A0A0J9YVE6_MOUSE_REVERSED	|generic|tr_A0A571BF69_A0A571BF69_MOUSE_REVERSED	|generic|tr_A0A0J9YVJ0_A0A0J9YVJ0_MOUSE_REVERSED|
"""index: 15008, intensity: 6793.0, mobility: 0.884"""	-0.483754	0.272701	0.93411	FVHFQLPQ	generic|sp_Q9Z140_CPNE6_MOUSE__chr14_1_55516980_55517087_ENSMUST00000170155__II_1094996_REVERSED	|generic|tr_Q3UYN2_Q3UYN2_MOUSE__chr14_1_55516980_55517087_ENSMUST00000170155__II_1094996_REVERSED	|generic|tr_Q3UN71_Q3UN71_MOUSE_REVERSED	|generic|tr_E9QA77_E9QA77_MOUSE_REVERSED	|generic|chr14_1_55512582_55512830_ENSMUST00000165725_REVERSED|
"""index: 9028, intensity: 2628.0, mobility: 1.134"""	-0.484426	0.272987	0.934957	QHWHGTPLRAWYWS	generic|IP_964310_TX=10090_REVERSED|
"""index: 3710, intensity: 2950.0, mobility: 0.915"""	-0.484429	0.273272	0.934961	GQALEWDYPPG	generic|sp_Q6ZPE2_MTMR5_MOUSE__chr15_-1_89293937_89294065_ENSMUST00000124576__II_1090528_REVERSED	|generic|sp_Q6ZPE2-2_MTMR5_MOUSE__chr15_-1_89293937_89294065_ENSMUST00000124576__II_1090518_REVERSED	|generic|tr_H3BKD9_H3BKD9_MOUSE__chr15_-1_89293937_89294065_ENSMUST00000124576__II_1090522_REVERSED|
"""index: 25915, intensity: 4235.0, mobility: 1.529"""	-0.484699	0.273558	0.9353	VEPHLKILFRKRKFSLKRVKSWN	generic|tr_D3Z4C0_D3Z4C0_MOUSE_REVERSED	|generic|sp_Q91VS8_FARP2_MOUSE_REVERSED|
"""index: 3708, intensity: 3124.0, mobility: 0.868"""	-0.484774	0.273765	0.935395	WFLCLPSEL	generic|IP_974030_TX=10090_REVERSED|
"""index: 7516, intensity: 6180.0, mobility: 1.017"""	-0.485153	0.273973	0.93587	IGEVHDPKIMDIIERKDVML	generic|IP_3463682_TX=10090_REVERSED|
"""index: 22673, intensity: 5355.0, mobility: 1.118"""	-0.485438	0.27418	0.936225	ERALAGGGGTGREGAPGGEAGGGPGLLALLLLALLGLAGAQRMAPAL	generic|sp_Q61810_LTBP3_MOUSE_REVERSED	|generic|sp_Q61810-2_LTBP3_MOUSE_REVERSED|
"""index: 5102, intensity: 3809.0, mobility: 0.992"""	-0.485624	0.274309	0.936458	AMQKVAEVAGPLPE	generic|sp_Q8VCE6_NT5M_MOUSE__II_1135643_REVERSED|
"""index: 9842, intensity: 2673.0, mobility: 0.836"""	-0.485952	0.274594	0.936866	YPPSVVHAQ	generic|IP_3460773_TX=10090_REVERSED|
"""index: 24464, intensity: 34605.0, mobility: 1.178"""	-0.486509	0.2748	0.937559	EVVELIAEMLPLDMVAMGVAVMDVVVMAAVLAVVVVSSEEEVLIK	generic|IP_1022846_TX=10090_REVERSED|
"""index: 24272, intensity: 20071.0, mobility: 1.157"""	-0.486585	0.275086	0.937652	WTWTLVTTCWTPTSTALCTPKYALAMACDRLPTSPQT	generic|IP_921280_TX=10090_REVERSED|
"""index: 21675, intensity: 3753.0, mobility: 0.889"""	-0.48659	0.275371	0.937659	FYNKLRLH	generic|IP_839226_TX=10090_REVERSED|
"""index: 13898, intensity: 18102.0, mobility: 0.878"""	-0.486638	0.275656	0.937718	LRKRAMFV	generic|tr_E9PUG3_E9PUG3_MOUSE_REVERSED	|generic|sp_Q8C0W1_ANMY1_MOUSE_REVERSED	|generic|tr_E0CYY3_E0CYY3_MOUSE_REVERSED|
"""index: 5766, intensity: 3940.0, mobility: 0.879"""	-0.486677	0.275941	0.937766	LSPGLDVQMWFFLRKSGA	generic|tr_Q8VCI8_Q8VCI8_MOUSE__II_993791_REVERSED	|generic|tr_D3YUD8_D3YUD8_MOUSE_REVERSED|
"""index: 6891, intensity: 8196.0, mobility: 1.143"""	-0.486682	0.276226	0.937772	SMGNCKALGFDSIKVHYHADLLINAPKLDLHLLPPSMCHLFN	generic|sp_Q9ERK0_RIPK4_MOUSE_REVERSED|
"""index: 26881, intensity: 14663.0, mobility: 1.051"""	-0.486772	0.276353	0.937884	KIKSKATCCLNLFDGFDNSLIKVFATQVMKTVRR	generic|tr_Q4FJJ9_Q4FJJ9_MOUSE_REVERSED	|generic|tr_A0A1D8DGT1_A0A1D8DGT1_MOUSE_REVERSED|
"""index: 13262, intensity: 2725.0, mobility: 1.039"""	-0.487136	0.276638	0.938334	VQRDLNTFRECHFHPRWLL	generic|IP_1105164_TX=10090_REVERSED|
"""index: 5748, intensity: 4493.0, mobility: 1.054"""	-0.487247	0.276844	0.93847	NTQKEMINEMIHMENKVNLIENEKAMNILNLFELSLDQTLFS	generic|tr_Q8BLW1_Q8BLW1_MOUSE__II_1006353_REVERSED	|generic|tr_A2AST1_A2AST1_MOUSE__II_1006351_REVERSED	|generic|tr_E9Q8Q6_E9Q8Q6_MOUSE__chr2_-1_77011490_77011543_ENSMUST00000049544__II_1006351_REVERSED|
"""index: 7052, intensity: 13030.0, mobility: 0.933"""	-0.48749	0.277129	0.93877	ERLKMMELKGSLVLNLNEMVIWLNEKE	generic|IP_945265_TX=10090_REVERSED|
"""index: 23347, intensity: 8916.0, mobility: 1.346"""	-0.487547	0.277335	0.93884	SLNVNEQYKQMVYHERQLIQLFRNRAVHSRALCKHMDQPKV	generic|tr_Q8CA01_Q8CA01_MOUSE__II_964627_REVERSED	|generic|tr_Q8BQC6_Q8BQC6_MOUSE_REVERSED	|generic|tr_Q69ZG0_Q69ZG0_MOUSE_REVERSED	|generic|tr_Q6NV99_Q6NV99_MOUSE_REVERSED|
"""index: 7493, intensity: 5861.0, mobility: 1.037"""	-0.48806	0.27762	0.93947	PVAGPGHGLGFGPHLSSSEQFKQI	generic|sp_Q9QXE5_TSSP_MOUSE__II_1111147_REVERSED	|generic|II_3475214_TX=10090_REVERSED|
"""index: 8234, intensity: 5300.0, mobility: 0.916"""	-0.488198	0.277904	0.939639	LESVPINLAGPITGAAAEEPSRVDFLRARGS	generic|tr_E9PY03_E9PY03_MOUSE__II_1026396_REVERSED|
"""index: 3232, intensity: 152464.0, mobility: 0.856"""	-0.488516	0.278189	0.940027	FGAQLHGPPSAVLRLPA	generic|IP_889500_TX=10090_REVERSED|
"""index: 11046, intensity: 4303.0, mobility: 1.103"""	-0.488574	0.278474	0.940098	ASTVKRPHSTGKPVTGMLWTSPSPLGSGQAPW	generic|IP_995280_TX=10090_REVERSED	|generic|II_995270_TX=10090_REVERSED|
"""index: 4408, intensity: 5303.0, mobility: 0.900"""	-0.488618	0.278759	0.940153	TEPAPAPAPAPAPAPAIKVMQPLHVPE	generic|tr_A0A1W2P6H1_A0A1W2P6H1_MOUSE__chr2_-1_128933186_128933215_ENSMUST00000028866__II_1135890_REVERSED|
"""index: 25500, intensity: 2560.0, mobility: 1.164"""	-0.488817	0.279043	0.940394	EVNMKNWNATHQLLDKLIPMSFDNNYFNVKTLQSCQIFSPLLANLQSDK	generic|tr_Q6P8K3_Q6P8K3_MOUSE_REVERSED|
"""index: 17795, intensity: 4211.0, mobility: 0.958"""	-0.488899	0.279328	0.940494	MEKKSIDMAEQYASRASDII	generic|IP_970085_TX=10090_REVERSED	|generic|tr_Q9JJ20_Q9JJ20_MOUSE_REVERSED	|generic|sp_O70456_1433S_MOUSE_REVERSED|
"""index: 9478, intensity: 11981.0, mobility: 0.916"""	-0.48899	0.279613	0.940605	PSPSLSRVAHGM	generic|II_907981_TX=10090_REVERSED|
"""index: 2055, intensity: 3053.0, mobility: 0.843"""	-0.489018	0.279897	0.940639	CEAHGKSAAIHLLNNGNEDHI	generic|tr_Q9D3W0_Q9D3W0_MOUSE_REVERSED	|generic|tr_E9Q4E2_E9Q4E2_MOUSE_REVERSED	|generic|tr_G5E848_G5E848_MOUSE_REVERSED	|generic|tr_Q4KMM4_Q4KMM4_MOUSE_REVERSED	|generic|tr_Q3TVI3_Q3TVI3_MOUSE_REVERSED	|generic|tr_Q9D3Y6_Q9D3Y6_MOUSE_REVERSED	|generic|tr_Q8BRF4_Q8BRF4_MOUSE_REVERSED	|generic|tr_Q8C4I8_Q8C4I8_MOUSE_REVERSED	|generic|tr_Q3V1N2_Q3V1N2_MOUSE_REVERSED	|generic|sp_Q99ME3_SNCAP_MOUSE_REVERSED|
"""index: 6104, intensity: 11213.0, mobility: 1.069"""	-0.489064	0.280023	0.940696	GPVASVLTVRFYENLEPMDEDLVYLNLVESRQWPLFTITGSANA	generic|tr_G5E8P3_G5E8P3_MOUSE__II_1104586_REVERSED	|generic|II_1104592_TX=10090_REVERSED	|generic|tr_Q91ZS2_Q91ZS2_MOUSE_REVERSED	|generic|sp_Q8VHN7_AGRV1_MOUSE__chr1_-1_170880997_170881026_ENSMUST00000171447_REVERSED	|generic|tr_B8JJE0_B8JJE0_MOUSE__chr1_-1_170880997_170881026_ENSMUST00000171447_REVERSED	|generic|sp_Q8VHN7-2_AGRV1_MOUSE_REVERSED|
"""index: 19312, intensity: 3404.0, mobility: 1.038"""	-0.489376	0.280228	0.941075	WLLLTSQKLNW	generic|IP_868775_TX=10090_REVERSED|
"""index: 4123, intensity: 3712.0, mobility: 1.011"""	-0.489638	0.280477	0.941393	RGSSAWRCGEQQW	generic|IP_1084218_TX=10090_REVERSED|
"""index: 22331, intensity: 21957.0, mobility: 1.175"""	-0.489778	0.280477	0.941562	VPRSHSVWWPPCMGLPCVGLPRLQLGPQEREAKLPGATKGQQCETTAR	generic|IP_3457904_TX=10090_REVERSED|
"""index: 5914, intensity: 4936.0, mobility: 1.127"""	-0.490301	0.280762	0.942194	AREAELRTCEMRHIHKSIHRHTHT	generic|IP_900246_TX=10090_REVERSED|
"""index: 12544, intensity: 2590.0, mobility: 1.141"""	-0.490493	0.281046	0.942425	EIQQNLEELFKQQLRGREEKEKGVFWMEW	generic|tr_F6QKZ7_F6QKZ7_MOUSE__chr2_1_110018000_110018218_ENSMUST00000127630__II_1004364_REVERSED	|generic|tr_Q5RL17_Q5RL17_MOUSE__II_1004348_REVERSED	|generic|sp_Q3UI66_CCD34_MOUSE__chr2_1_110018000_110018218_ENSMUST00000127630__II_1004348_REVERSED|
"""index: 17162, intensity: 3969.0, mobility: 1.032"""	-0.49054	0.28125	0.942482	HKLYKMSVELREQLELSWKLQGSVPSMNKH	generic|sp_Q69Z23_DYH17_MOUSE__chr3_1_20098111_20098140_ENSMUST00000002502_REVERSED	|generic|sp_Q69Z23-2_DYH17_MOUSE__chr3_1_20098111_20098140_ENSMUST00000002502_REVERSED	|generic|tr_A2A520_A2A520_MOUSE__chr3_1_20098111_20098140_ENSMUST00000002502_REVERSED	|generic|tr_E9Q7P0_E9Q7P0_MOUSE__chr3_1_20098111_20098140_ENSMUST00000002502_REVERSED	|generic|tr_K3W4R0_K3W4R0_MOUSE__chr3_1_20098111_20098140_ENSMUST00000002502_REVERSED|
"""index: 3749, intensity: 2555.0, mobility: 0.803"""	-0.49088	0.281374	0.94289	KMADEVNQQQQRSQAL	generic|tr_A0A1L1SSX5_A0A1L1SSX5_MOUSE__II_3505750_REVERSED	|generic|sp_Q8R149_BUD13_MOUSE__II_850736_REVERSED	|generic|sp_Q8R149-2_BUD13_MOUSE_REVERSED|
"""index: 23701, intensity: 7299.0, mobility: 1.308"""	-0.491169	0.281578	0.943237	EFKASFAFYHAPNPFRLMDK	generic|IP_3486662_TX=10090_REVERSED|
"""index: 14984, intensity: 4778.0, mobility: 0.973"""	-0.49123	0.281782	0.94331	YDIVLPLYVD	generic|sp_P50405_PSPB_MOUSE__II_913957_REVERSED	|generic|tr_S4R2L6_S4R2L6_MOUSE__II_913948_REVERSED	|generic|tr_F8WGK6_F8WGK6_MOUSE__II_913957_REVERSED	|generic|tr_S4R239_S4R239_MOUSE_REVERSED|
"""index: 9128, intensity: 3973.0, mobility: 1.008"""	-0.491307	0.282066	0.943402	DRQVQSKHPATLSLSLSAQD	generic|IP_1104927_TX=10090_REVERSED|
"""index: 6933, intensity: 8394.0, mobility: 1.049"""	-0.491351	0.282313	0.943455	QLFTGIHASTSWSPGTLIAPSKRKHGYDCNPISNIKGTHWIFAH	generic|tr_L7N2B8_L7N2B8_MOUSE_REVERSED|
"""index: 10414, intensity: 3418.0, mobility: 1.121"""	-0.491414	0.282313	0.94353	ELTNVTRRLDIIDSQYNQLQESSTAVQQ	generic|sp_K1H2_HUMAN__REVERSED|
"""index: 15, intensity: 5999.0, mobility: 1.045"""	-0.491876	0.282596	0.944082	QSTQALSSADQTGII	generic|sp_Q8BHP2_NUTM1_MOUSE_REVERSED|
"""index: 20895, intensity: 3765.0, mobility: 1.130"""	-0.491949	0.2828	0.944169	PRNCLYQGNMAEIAADSADFSAFNIFAYGKSNGTDPDRMIKPTQL	generic|sp_Q8QZY9_SF3B4_MOUSE__chr3_1_96173051_96173107_ENSMUST00000153977__II_977532_REVERSED|
"""index: 23494, intensity: 9519.0, mobility: 1.033"""	-0.492347	0.283003	0.944642	QMLLPRQTLLGGLMHLSEQPFRPPEQLDPQPRQT	generic|IP_1126174_TX=10090_REVERSED	|generic|IP_1126178_TX=10090_REVERSED|
"""index: 2941, intensity: 2824.0, mobility: 1.137"""	-0.492655	0.283286	0.945007	DFVHFDDKIKFLLFWHIGFPLGCLLFVLISLIITVYLRTLKIQGTGCF	generic|tr_W8W3M1_W8W3M1_MOUSE_REVERSED	|generic|tr_G3UW97_G3UW97_MOUSE_REVERSED	|generic|sp_Q91WW5_MRGA1_MOUSE_REVERSED|
"""index: 24178, intensity: 3775.0, mobility: 0.850"""	-0.492673	0.283569	0.945029	KHNYHCGLILAWM	generic|IP_3476849_TX=10090_REVERSED|
"""index: 8295, intensity: 3437.0, mobility: 0.883"""	-0.492813	0.283853	0.945195	KTFSNESEDCL	generic|tr_D6RGQ2_D6RGQ2_MOUSE__chr4_-1_12077332_12077412_ENSMUST00000131145__II_966621_REVERSED	|generic|tr_E9QNI1_E9QNI1_MOUSE__chr4_-1_12070445_12070591_ENSMUST00000131145__II_966631_REVERSED	|generic|tr_A2AJP5_A2AJP5_MOUSE__chr4_-1_12070445_12070591_ENSMUST00000131145__II_966631_REVERSED	|generic|II_966615_TX=10090_REVERSED	|generic|sp_Q8BR76_MKS3_MOUSE__chr4_-1_12070445_12070591_ENSMUST00000131145_REVERSED	|generic|tr_Q8BT65_Q8BT65_MOUSE__chr4_-1_12077332_12077412_ENSMUST00000131145_REVERSED|
"""index: 14464, intensity: 3075.0, mobility: 1.046"""	-0.493464	0.284136	0.945963	TRQWFCLRSVNGVTARRAMGSS	generic|IP_1143819_TX=10090_REVERSED|
"""index: 14747, intensity: 2782.0, mobility: 0.838"""	-0.493486	0.284258	0.945989	QPQPKPPP	generic|tr_A0A2I3BPJ2_A0A2I3BPJ2_MOUSE_REVERSED|
"""index: 14921, intensity: 2906.0, mobility: 0.985"""	-0.493596	0.284461	0.946118	VTFLCHLSFGSHTTSLGLDRAQSCSGLWCLY	generic|IP_842666_TX=10090_REVERSED|
"""index: 8397, intensity: 3764.0, mobility: 0.847"""	-0.493656	0.284744	0.946189	IFYLQQKCVENSL	generic|chr17_-1_65984346_65984396_ENSMUST00000038116_REVERSED|
"""index: 19774, intensity: 4683.0, mobility: 1.082"""	-0.493658	0.285027	0.946192	LISGPVASAAMVTDAVGVGGRTVFAPRKMPYLFQ	generic|IP_1131059_TX=10090_REVERSED|
"""index: 11097, intensity: 4548.0, mobility: 0.983"""	-0.493671	0.285149	0.946206	MLFGQYLPVSAFYFVSSFVAQMTSIILGRHMVFQ	generic|sp_P98195_ATP9B_MOUSE__chr18_-1_80736013_80736129_ENSMUST00000225235_REVERSED	|generic|sp_P98195-2_ATP9B_MOUSE__chr18_-1_80736013_80736129_ENSMUST00000225235_REVERSED	|generic|tr_D3YV00_D3YV00_MOUSE__chr18_-1_80736013_80736129_ENSMUST00000225235_REVERSED	|generic|tr_A0A286YCV0_A0A286YCV0_MOUSE__chr18_-1_80736013_80736129_ENSMUST00000225235_REVERSED|
"""index: 12009, intensity: 5347.0, mobility: 0.742"""	-0.49421	0.285431	0.946839	SMIEEGAW	generic|IP_981424_TX=10090_REVERSED|
"""index: 12940, intensity: 143803.0, mobility: 0.941"""	-0.494339	0.285714	0.94699	LSSLFTKPLFFFFFFAF	generic|IP_900459_TX=10090_REVERSED|
"""index: 11070, intensity: 4536.0, mobility: 0.800"""	-0.494466	0.285997	0.947139	AVRKASLDLLPEPRSR	generic|tr_Q8C9K7_Q8C9K7_MOUSE_REVERSED	|generic|sp_Q8C7B8_ZSWM4_MOUSE_REVERSED	|generic|tr_Q3U265_Q3U265_MOUSE_REVERSED|
"""index: 11881, intensity: 3884.0, mobility: 1.064"""	-0.494605	0.286199	0.9473	QSLTAANIAWEMPHYANHELQRKLTSHCY	generic|tr_E0CXJ9_E0CXJ9_MOUSE__II_1153143_REVERSED	|generic|tr_H3BIY2_H3BIY2_MOUSE_REVERSED	|generic|tr_E0CXN7_E0CXN7_MOUSE_REVERSED	|generic|sp_Q6ZPU9_KBP_MOUSE_REVERSED	|generic|sp_Q6ZPU9-2_KBP_MOUSE_REVERSED	|generic|chr10_-1_62569393_62569617_ENSMUST00000160228_REVERSED|
"""index: 1409, intensity: 3627.0, mobility: 0.856"""	-0.494769	0.286482	0.947492	LSELTYDTY	generic|IP_923785_TX=10090_REVERSED|
"""index: 10175, intensity: 3115.0, mobility: 0.884"""	-0.494882	0.286684	0.947624	TTNGVYDMLL	generic|tr_A0A2P9DUN6_A0A2P9DUN6_MOUSE_REVERSED|
"""index: 14193, intensity: 2578.0, mobility: 1.083"""	-0.494976	0.286885	0.947734	HPRMMPGSIPKTWFLRMSSESREPPTTC	generic|chr10_-1_78181564_78182521_ENSMUST00000042556__IP_1148250_TX=10090_REVERSED|
"""index: 21638, intensity: 5605.0, mobility: 1.033"""	-0.495038	0.287087	0.947806	TAKETHLTIRL	generic|chrX_1_41672382_41672483_ENSMUST00000115103_REVERSED|
"""index: 10309, intensity: 2599.0, mobility: 1.206"""	-0.49553	0.287288	0.948377	SHHCMDKIG	generic|IP_963626_TX=10090_REVERSED|
"""index: 23688, intensity: 9598.0, mobility: 1.153"""	-0.495626	0.287571	0.948488	SEPSSPLLGAAVQDQHWLQEALGNLV	generic|tr_B2RWG6_B2RWG6_MOUSE__II_956690_REVERSED|
"""index: 16032, intensity: 5292.0, mobility: 1.108"""	-0.495787	0.287853	0.948675	LDRATMDQYLMIPEISYGLLAAFN	generic|sp_Q8CC88_VWA8_MOUSE_REVERSED	|generic|sp_Q8CC88-2_VWA8_MOUSE_REVERSED|
"""index: 23397, intensity: 5261.0, mobility: 1.102"""	-0.495909	0.288136	0.948816	RSCPIPSMRPESRQMKLIPLR	generic|chr3_1_87975619_87975816_ENSMUST00000090973__IP_986311_TX=10090_REVERSED|
"""index: 3037, intensity: 4392.0, mobility: 1.093"""	-0.495923	0.288418	0.948832	TLLLHQCPKATWHGGMPEQTSPKNSLQTM	generic|IP_1098929_TX=10090_REVERSED|
"""index: 4454, intensity: 5296.0, mobility: 1.078"""	-0.496005	0.288456	0.948927	FTMEGGQEWSGVAREPLSSSAFRGGRWGLEKEHQDV	generic|IP_1087372_TX=10090_REVERSED|
"""index: 26367, intensity: 3309.0, mobility: 1.154"""	-0.496444	0.288738	0.949433	VERRAQGKSQRLNTERTMMRLFLDWGQQRAAAPRRQIER	generic|tr_A0A1D5RLG4_A0A1D5RLG4_MOUSE__II_3507248_REVERSED|
"""index: 23614, intensity: 7403.0, mobility: 0.952"""	-0.496461	0.288939	0.949452	RPCLCWELRRSGSTPLAADRPVAL	generic|IP_923490_TX=10090_REVERSED|
"""index: 7946, intensity: 4209.0, mobility: 1.007"""	-0.496575	0.289221	0.949583	ERDPNPINELIMKAQQFHKSA	generic|sp_Q6PHQ8_NAA35_MOUSE__chr13_1_59595351_59595386_ENSMUST00000225670__II_1108419_REVERSED|
"""index: 3673, intensity: 20093.0, mobility: 0.848"""	-0.496656	0.289503	0.949677	SFGSPKLSSRATIMLSQQPLLRQEYWS	generic|IP_963965_TX=10090_REVERSED	|generic|IP_963967_TX=10090_REVERSED|
"""index: 4864, intensity: 166544.0, mobility: 1.077"""	-0.496736	0.289786	0.949769	EKEMDELERDKQELQKELQRIEDRLFRTDRGGASQQAMELE	generic|tr_E9Q9M0_E9Q9M0_MOUSE__chr10_1_100551839_100551976_ENSMUST00000218000_REVERSED	|generic|sp_Q6A078_CE290_MOUSE__chr10_1_100551839_100551976_ENSMUST00000218000_REVERSED|
"""index: 25343, intensity: 11939.0, mobility: 1.102"""	-0.496823	0.290068	0.949869	KSSGPTDSGGVLAHPSALDQMEMSRSNQPE	generic|tr_Q8BY78_Q8BY78_MOUSE_REVERSED	|generic|sp_Q9Z191_EYA4_MOUSE_REVERSED	|generic|tr_A0A1W2P721_A0A1W2P721_MOUSE_REVERSED|
"""index: 6701, intensity: 9838.0, mobility: 0.972"""	-0.497034	0.290268	0.950111	VVPCFLFSFLALVVEYLQSLTRTPPLAPTGHTAFPPLL	generic|IP_3492315_TX=10090_REVERSED|
"""index: 10033, intensity: 4438.0, mobility: 0.956"""	-0.497068	0.290386	0.95015	GIPYIHTMHYMEQKEEKREEKRGEKRGE	generic|IP_3453085_TX=10090_REVERSED|
"""index: 20143, intensity: 3364.0, mobility: 0.867"""	-0.497541	0.290504	0.950691	PTTLVIIARSHQI	generic|chr11_1_106247595_106247648_ENSMUST00000021046_REVERSED|
"""index: 5166, intensity: 4196.0, mobility: 0.862"""	-0.497957	0.290786	0.951165	SFNSISYPPEPGSHNECLA	generic|sp_Q8VIM6_STRC_MOUSE__II_1001187_REVERSED	|generic|II_1001186_TX=10090_REVERSED	|generic|tr_Q3UMD0_Q3UMD0_MOUSE_REVERSED|
"""index: 25964, intensity: 2622.0, mobility: 1.363"""	-0.498051	0.290986	0.951272	MKMRMKKTKMKKKRVMRM	generic|IP_963463_TX=10090_REVERSED|
"""index: 23058, intensity: 60887.0, mobility: 1.061"""	-0.498234	0.291022	0.95148	VAPSRGGRHGAGSAAAAAEDRRKRQLQQ	generic|tr_E9QKB2_E9QKB2_MOUSE__chr13_1_64174094_64174225_ENSMUST00000221904__II_3474130_REVERSED	|generic|tr_A0A1Y7VNT1_A0A1Y7VNT1_MOUSE__chr13_1_64182117_64182311_ENSMUST00000221904__II_3474192_REVERSED|
"""index: 15140, intensity: 2524.0, mobility: 0.999"""	-0.498625	0.291221	0.951923	AYIDKTEVNLFI	generic|IP_956193_TX=10090_REVERSED|
"""index: 17583, intensity: 3822.0, mobility: 0.874"""	-0.4988	0.291374	0.952121	LFEDPDEQLVCFEEMPMQQNPPWCSQKC	generic|sp_Q8C5N5_PDD2L_MOUSE__chr7_-1_34184681_34184803_ENSMUST00000148381__II_893420_REVERSED|
"""index: 7674, intensity: 3358.0, mobility: 0.850"""	-0.498822	0.291374	0.952146	EMLHLFERPTLNIEMQLHNHI	generic|IP_974582_TX=10090_REVERSED|
"""index: 24949, intensity: 4619.0, mobility: 1.105"""	-0.499391	0.291655	0.952788	LVEDTLGINLAEKSDLKLTGSLVKLAQR	generic|sp_Q9D9V3_ECHD1_MOUSE_REVERSED	|generic|sp_Q9D9V3-2_ECHD1_MOUSE_REVERSED|
"""index: 13999, intensity: 3472.0, mobility: 1.028"""	-0.499456	0.291854	0.952861	VNHITMYHCRGDNRFNYKQSETLETPGKY	generic|tr_A0A5K1VVQ9_A0A5K1VVQ9_MOUSE__chr19_-1_7374046_7374075_ENSMUST00000237653__II_1006392_REVERSED	|generic|sp_A2ASS6_TITIN_MOUSE__chr19_-1_7374046_7374075_ENSMUST00000237653__II_1006392_REVERSED	|generic|tr_E9Q8K5_E9Q8K5_MOUSE__chr19_-1_7374046_7374075_ENSMUST00000237653__II_1006392_REVERSED	|generic|tr_E9Q8N1_E9Q8N1_MOUSE__chr19_-1_7374046_7374075_ENSMUST00000237653__II_1006392_REVERSED	|generic|tr_A2AT70_A2AT70_MOUSE_REVERSED	|generic|tr_Q8R4N3_Q8R4N3_MOUSE_REVERSED	|generic|tr_A2AT64_A2AT64_MOUSE_REVERSED	|generic|tr_A2AT67_A2AT67_MOUSE_REVERSED	|generic|tr_A2AT68_A2AT68_MOUSE_REVERSED	|generic|tr_A2AT66_A2AT66_MOUSE_REVERSED	|generic|tr_Q812E1_Q812E1_MOUSE_REVERSED	|generic|tr_F7CR78_F7CR78_MOUSE_REVERSED	|generic|tr_A2AT65_A2AT65_MOUSE_REVERSED	|generic|tr_F6RSJ3_F6RSJ3_MOUSE_REVERSED|
"""index: 14963, intensity: 3242.0, mobility: 0.968"""	-0.499663	0.292135	0.953094	FRSVSISLIW	generic|IP_1101981_TX=10090_REVERSED|
"""index: 23100, intensity: 5856.0, mobility: 0.809"""	-0.499712	0.292334	0.953148	EGKGFVKSRRRI	generic|sp_Q8R4T9_UT2_MOUSE_REVERSED	|generic|tr_G5E849_G5E849_MOUSE_REVERSED|
"""index: 17227, intensity: 5913.0, mobility: 1.098"""	-0.499965	0.292614	0.953432	YVSVAGIDKGNEYVW	generic|IP_990052_TX=10090_REVERSED|
"""index: 16798, intensity: 3243.0, mobility: 1.137"""	-0.500006	0.292895	0.953478	ARLSVQWPWKNGHAEQGGVIGERTMAPGPAALV	generic|tr_Q921N4_Q921N4_MOUSE_REVERSED|
"""index: 3355, intensity: 7224.0, mobility: 0.806"""	-0.50009	0.293176	0.953573	FGNGLAGWFFIILYI	generic|sp_Q920A1_CLTR2_MOUSE_REVERSED	|generic|tr_Q8R528_Q8R528_MOUSE_REVERSED|
"""index: 16509, intensity: 5009.0, mobility: 0.990"""	-0.500162	0.29321	0.953652	FNILEPYGLR	generic|tr_Q8BLU6_Q8BLU6_MOUSE_REVERSED	|generic|sp_Q9D2J7_ANKE1_MOUSE_REVERSED	|generic|tr_D6RDT8_D6RDT8_MOUSE_REVERSED|
"""index: 14246, intensity: 21055.0, mobility: 0.917"""	-0.500598	0.29349	0.95414	IMIRMQSKTMITMGDTLKMNAT	generic|IP_1106728_TX=10090_REVERSED|
"""index: 6049, intensity: 55871.0, mobility: 0.962"""	-0.500828	0.293524	0.954396	EEPVEATELFLSHIKLTSLHFHTGEV	generic|IP_969685_TX=10090_REVERSED|
"""index: 11209, intensity: 2711.0, mobility: 1.122"""	-0.501169	0.293804	0.954775	FFFCVKFTNQSLIVIANGVESVGRFVSP	generic|IP_966404_TX=10090_REVERSED|
"""index: 24160, intensity: 3369.0, mobility: 1.312"""	-0.501227	0.294085	0.954839	LTQAFYLKMEKGLFETKHL	generic|sp_Q9JHG6_RCAN1_MOUSE__chr16_-1_92393453_92393614_ENSMUST00000231813_REVERSED	|generic|sp_Q9JHG6-2_RCAN1_MOUSE__chr16_-1_92393453_92393614_ENSMUST00000231813_REVERSED	|generic|sp_Q9JHG6-4_RCAN1_MOUSE__chr16_-1_92393453_92393614_ENSMUST00000231813_REVERSED|
"""index: 932, intensity: 11568.0, mobility: 0.975"""	-0.501358	0.294283	0.954985	EGDRIDQLEPEGLHALCVLIAKSIYCQQELPTH	generic|II_1069425_TX=10090_REVERSED|
"""index: 20263, intensity: 4850.0, mobility: 1.099"""	-0.501509	0.294398	0.955151	LTTQSVSYDEIGLV	generic|tr_A2AJ26_A2AJ26_MOUSE_REVERSED	|generic|tr_Q3TZM0_Q3TZM0_MOUSE_REVERSED	|generic|tr_Q6ZPZ4_Q6ZPZ4_MOUSE_REVERSED	|generic|sp_P41234_ABCA2_MOUSE_REVERSED	|generic|tr_Q3TMR1_Q3TMR1_MOUSE_REVERSED|
"""index: 26185, intensity: 9834.0, mobility: 1.202"""	-0.501731	0.294678	0.955397	KKQKKKKLNKHI	generic|IP_1128996_TX=10090_REVERSED|
"""index: 24294, intensity: 5177.0, mobility: 0.953"""	-0.501752	0.294958	0.95542	NKMVNLTEHTS	generic|IP_3453254_TX=10090_REVERSED|
"""index: 5203, intensity: 2975.0, mobility: 1.080"""	-0.501834	0.295155	0.955511	TSEGAREGHHRPQQLKERPRRSSDGEQ	generic|IP_3486629_TX=10090_REVERSED|
"""index: 20736, intensity: 4558.0, mobility: 1.163"""	-0.501987	0.295353	0.95568	SFILLSFMVTSMVFPIFTFMPNTFSLFKCIQEHNYMIFIQSVNR	generic|sp_Q7M711_TR113_MOUSE_REVERSED|
"""index: 23269, intensity: 8595.0, mobility: 0.983"""	-0.502258	0.295633	0.955978	YNLLSRIKAESNLVILRDMIDIICTPVERLSYEA	generic|sp_Q3URV1_BROMI_MOUSE__chr10_-1_56228474_56228605_ENSMUST00000219385_REVERSED	|generic|sp_Q3URV1-2_BROMI_MOUSE__chr10_-1_56228474_56228605_ENSMUST00000219385_REVERSED|
"""index: 2710, intensity: 4227.0, mobility: 0.783"""	-0.502387	0.29583	0.956121	IMALVYVG	generic|tr_Q7TR39_Q7TR39_MOUSE__II_3496875_REVERSED	|generic|tr_Q8VFR2_Q8VFR2_MOUSE__II_3496875_REVERSED|
"""index: 15010, intensity: 3502.0, mobility: 1.044"""	-0.502601	0.29611	0.956355	EHHGHDIRGGEVLLFFGKLNKTLIRLAVEVMESLSPDTLNNR	generic|tr_Q8JZS4_Q8JZS4_MOUSE_REVERSED	|generic|tr_Q3TJD3_Q3TJD3_MOUSE_REVERSED	|generic|tr_Q3TQ02_Q3TQ02_MOUSE_REVERSED	|generic|sp_P09242_PPBT_MOUSE_REVERSED|
"""index: 24123, intensity: 5968.0, mobility: 1.015"""	-0.50291	0.296307	0.956694	LELPLGMLYEK	generic|IP_3467305_TX=10090_REVERSED|
"""index: 3326, intensity: 2780.0, mobility: 0.846"""	-0.503092	0.296586	0.956893	KNKSVECASAAGCAKLKDGDEEP	generic|sp_Q6DFV3_RHG21_MOUSE_REVERSED	|generic|tr_B7ZCJ1_B7ZCJ1_MOUSE_REVERSED	|generic|tr_B7ZCJ0_B7ZCJ0_MOUSE_REVERSED	|generic|tr_B2RWX1_B2RWX1_MOUSE_REVERSED|
"""index: 3177, intensity: 2933.0, mobility: 0.810"""	-0.503242	0.296866	0.957057	TSSTLLAWRSVGGQRI	generic|chr3_1_96188142_96188423_ENSMUST00000133665_REVERSED|
"""index: 18896, intensity: 2598.0, mobility: 1.142"""	-0.503318	0.297146	0.95714	PVYQYIQLFTESLKNTMLPEPLDRFYQKLMDAVDYASQGEYN	generic|tr_E9QKB1_E9QKB1_MOUSE__chr8_-1_36593373_36593453_ENSMUST00000145245__II_864625_REVERSED	|generic|sp_Q9R0Z9_RHG07_MOUSE__chr8_-1_36572664_36572804_ENSMUST00000156312_REVERSED	|generic|sp_Q9R0Z9-2_RHG07_MOUSE__chr8_-1_36572664_36572804_ENSMUST00000156312_REVERSED	|generic|tr_D5M8I5_D5M8I5_MOUSE__chr8_-1_36572664_36572804_ENSMUST00000156312_REVERSED	|generic|tr_A0A0R4J171_A0A0R4J171_MOUSE__chr8_-1_36593373_36593453_ENSMUST00000145245_REVERSED	|generic|tr_B9EKA3_B9EKA3_MOUSE__chr8_-1_36572664_36572804_ENSMUST00000156312_REVERSED	|generic|tr_E9PXD2_E9PXD2_MOUSE__chr8_-1_36593373_36593453_ENSMUST00000145245_REVERSED|
"""index: 7558, intensity: 13566.0, mobility: 0.990"""	-0.503504	0.297426	0.957342	TIPTKSTQGPYQVNFPIDNESVNSNEMGSLMDDQQDMD	generic|sp_Q6KCD5_NIPBL_MOUSE_REVERSED	|generic|sp_Q6KCD5-2_NIPBL_MOUSE_REVERSED	|generic|sp_Q6KCD5-4_NIPBL_MOUSE_REVERSED	|generic|tr_Q497G5_Q497G5_MOUSE_REVERSED|
"""index: 12749, intensity: 6352.0, mobility: 1.027"""	-0.503591	0.297706	0.957438	KATSSPHITADWDQMRVPFLSASSRIHTVPP	generic|IP_1050732_TX=10090_REVERSED|
"""index: 2392, intensity: 2973.0, mobility: 0.916"""	-0.503767	0.297985	0.95763	DEVPISKYQY	generic|tr_A0A494B924_A0A494B924_MOUSE__chr17_-1_26506280_26506543_ENSMUST00000126178__II_1068630_REVERSED	|generic|chr17_-1_26506938_26507126_ENSMUST00000126178__II_1068627_TX=10090_REVERSED	|generic|tr_A0A494B9K9_A0A494B9K9_MOUSE__chr17_-1_26506280_26506543_ENSMUST00000126178__II_1068630_REVERSED	|generic|tr_Q3U8K3_Q3U8K3_MOUSE__chr17_-1_26506280_26506543_ENSMUST00000126178__II_1068630_REVERSED	|generic|tr_Q3UCQ6_Q3UCQ6_MOUSE_REVERSED|
"""index: 24800, intensity: 3993.0, mobility: 1.263"""	-0.504087	0.298265	0.957977	VTFATQPVLRPMLPVLRR	generic|tr_A0A0U1RNN7_A0A0U1RNN7_MOUSE__chr7_-1_98647801_98647902_ENSMUST00000206565__II_884600_REVERSED	|generic|tr_A0A0U1RPK1_A0A0U1RPK1_MOUSE__chr7_-1_98647801_98647902_ENSMUST00000206565__II_884600_REVERSED	|generic|sp_Q8BMB0_EMSY_MOUSE__chr7_-1_98647801_98647902_ENSMUST00000206565__II_884612_REVERSED	|generic|sp_Q8BMB0-2_EMSY_MOUSE__chr7_-1_98647801_98647902_ENSMUST00000206565__II_884600_REVERSED	|generic|sp_Q8BMB0-3_EMSY_MOUSE__chr7_-1_98647801_98647902_ENSMUST00000206565__II_884612_REVERSED	|generic|tr_A0A0U1RPW3_A0A0U1RPW3_MOUSE__chr7_-1_98647801_98647902_ENSMUST00000206565__II_884600_REVERSED	|generic|tr_A0A0U1RPN4_A0A0U1RPN4_MOUSE_REVERSED|
"""index: 14571, intensity: 7681.0, mobility: 0.926"""	-0.504213	0.298462	0.958113	KAKPTAKEQSSLGVDEVSDFSDLL	generic|tr_B9EKT8_B9EKT8_MOUSE_REVERSED	|generic|sp_Q6ZQ06_CE162_MOUSE_REVERSED	|generic|tr_Q05DS8_Q05DS8_MOUSE_REVERSED|
"""index: 12593, intensity: 3431.0, mobility: 1.023"""	-0.504429	0.298574	0.958347	VMGCRSVTALTAYK	generic|sp_Q9JHU4_DYHC1_MOUSE__chr12_1_110641105_110641227_ENSMUST00000172218__II_1115120_REVERSED|
"""index: 4094, intensity: 2767.0, mobility: 0.783"""	-0.504482	0.298854	0.958405	CSPPSFSTVPELR	generic|IP_3453493_TX=10090_REVERSED|
"""index: 10785, intensity: 9964.0, mobility: 1.156"""	-0.504508	0.299133	0.958432	EYLGGRVCVPEITVLEEMEPRAAAGGPRARK	generic|tr_Q3TDC6_Q3TDC6_MOUSE__chr14_-1_45610488_45610730_ENSMUST00000149286__II_1099486_REVERSED|
"""index: 9282, intensity: 3923.0, mobility: 0.873"""	-0.504574	0.299413	0.958504	RRPLECSLTVITELLGVDEEPR	generic|IP_3506650_TX=10090_REVERSED|
"""index: 11166, intensity: 2699.0, mobility: 0.903"""	-0.504625	0.299692	0.958559	TLETERARR	generic|IP_1145248_TX=10090_REVERSED|
"""index: 23381, intensity: 7823.0, mobility: 1.006"""	-0.504739	0.299972	0.958682	FLGTGGKVVKGVVLCASPSKLEDHS	generic|tr_A0A0U1RPM9_A0A0U1RPM9_MOUSE__chr6_1_71978453_71978515_ENSMUST00000205517__II_914004_REVERSED	|generic|tr_Q3UZ02_Q3UZ02_MOUSE__chr6_1_71978453_71978515_ENSMUST00000205517__II_914004_REVERSED	|generic|sp_O35134_RPA1_MOUSE__chr6_1_71978453_71978515_ENSMUST00000205517__II_914004_REVERSED	|generic|tr_Q3UHI3_Q3UHI3_MOUSE__chr6_1_71978453_71978515_ENSMUST00000205517_REVERSED|
"""index: 25023, intensity: 4717.0, mobility: 1.138"""	-0.504941	0.300168	0.958899	QTRVVGNKIGTKAAGGGGAAILLGTKPDIRLAYL	generic|chr5_-1_30959950_30960087_ENSMUST00000202445__II_944419_TX=10090_REVERSED|
"""index: 6021, intensity: 3276.0, mobility: 1.156"""	-0.504961	0.300279	0.958921	GMRDKRYMEPARMRKRVLAAESMTRYLLPSEPEEDEPSHRA	generic|sp_Q80UQ2-2_RASF6_MOUSE_REVERSED|
"""index: 1877, intensity: 4224.0, mobility: 0.891"""	-0.505091	0.300475	0.959061	LCLHPNRI	generic|tr_A0A087WQC4_A0A087WQC4_MOUSE__chr19_-1_8778509_8778655_ENSMUST00000176747__II_1049948_REVERSED	|generic|sp_Q8R2K4-2_TAF6L_MOUSE__chr19_-1_8778509_8778655_ENSMUST00000176747__II_1049948_REVERSED	|generic|tr_H3BJR2_H3BJR2_MOUSE__chr19_-1_8778509_8778655_ENSMUST00000176747__II_1049948_REVERSED	|generic|tr_H3BK01_H3BK01_MOUSE__chr19_-1_8778509_8778655_ENSMUST00000176747__II_1049949_REVERSED	|generic|tr_K3W4L1_K3W4L1_MOUSE__chr19_-1_8778509_8778655_ENSMUST00000176747_REVERSED	|generic|sp_Q8R2K4_TAF6L_MOUSE__chr19_-1_8778509_8778655_ENSMUST00000176747_REVERSED|
"""index: 26849, intensity: 3219.0, mobility: 1.061"""	-0.505184	0.300613	0.959161	CFAHAVRDRIQKTKVSYVIPNMVPPFLLYVFGMVVQV	generic|tr_Q8VH11_Q8VH11_MOUSE_REVERSED	|generic|tr_Q3MI70_Q3MI70_MOUSE_REVERSED|
"""index: 5533, intensity: 3978.0, mobility: 0.938"""	-0.505491	0.300613	0.959491	LECTTQGPFSIQ	generic|IP_1061776_TX=10090_REVERSED|
"""index: 10729, intensity: 3714.0, mobility: 1.122"""	-0.505796	0.300808	0.959817	TGTLIKDENALKRE	generic|tr_Q8CEQ9_Q8CEQ9_MOUSE_REVERSED|
"""index: 10018, intensity: 4603.0, mobility: 0.952"""	-0.505976	0.301087	0.96001	QRETEEEEEDEVRPSKALDQVLKEEFFHA	generic|tr_A0A140LJK7_A0A140LJK7_MOUSE__chr2_-1_112902574_112902609_ENSMUST00000146187_REVERSED	|generic|tr_E9PW34_E9PW34_MOUSE__chr2_-1_112902574_112902609_ENSMUST00000146187_REVERSED	|generic|sp_A2AGL3_RYR3_MOUSE__chr2_-1_112902574_112902609_ENSMUST00000146187_REVERSED	|generic|sp_A2AGL3-2_RYR3_MOUSE__chr2_-1_112902574_112902609_ENSMUST00000146187_REVERSED|
"""index: 7339, intensity: 242187.0, mobility: 0.920"""	-0.506091	0.301282	0.960132	AAASVGPGGGGPCCLVIRGMTELARH	generic|II_1122309_TX=10090_REVERSED|
"""index: 8837, intensity: 4854.0, mobility: 1.038"""	-0.506459	0.301477	0.960525	TWSFTKSGVTFAEPPVTSEPDPL	generic|II_951182_TX=10090_REVERSED	|generic|tr_F6QQ55_F6QQ55_MOUSE__chr4_1_155250834_155251040_ENSMUST00000148406_REVERSED	|generic|sp_Q3UN58_FAP20_MOUSE__chr4_1_155250834_155251040_ENSMUST00000148406_REVERSED	|generic|sp_Q3UN58-2_FAP20_MOUSE__chr4_1_155250834_155251040_ENSMUST00000148406_REVERSED	|generic|sp_Q3UN58-3_FAP20_MOUSE__chr4_1_155250834_155251040_ENSMUST00000148406_REVERSED|
"""index: 16520, intensity: 6734.0, mobility: 0.822"""	-0.506794	0.301755	0.96088	LFAMTELSPSSAQEVPAM	generic|IP_1055227_TX=10090_REVERSED|
"""index: 10932, intensity: 7068.0, mobility: 0.853"""	-0.506814	0.30195	0.960901	VDDELARRMVLDVV	generic|tr_A0A1L1SUD6_A0A1L1SUD6_MOUSE_REVERSED	|generic|tr_Q3ZAT3_Q3ZAT3_MOUSE_REVERSED|
"""index: 13336, intensity: 4324.0, mobility: 0.796"""	-0.506955	0.302228	0.961051	EPMPLMPQM	generic|tr_O35745_O35745_MOUSE_REVERSED	|generic|tr_Q3UQW2_Q3UQW2_MOUSE_REVERSED	|generic|tr_B7ZP38_B7ZP38_MOUSE_REVERSED	|generic|tr_Q9JLQ4_Q9JLQ4_MOUSE_REVERSED	|generic|tr_Q3UQR2_Q3UQR2_MOUSE_REVERSED	|generic|tr_Q9EPT3_Q9EPT3_MOUSE_REVERSED|
"""index: 23966, intensity: 4194.0, mobility: 1.200"""	-0.506966	0.302423	0.961063	VYAMVIVSFDLWNWPDRLFTFDELCFGRALIKILSE	generic|sp_A2ASI5_SCN3A_MOUSE_REVERSED	|generic|sp_A2ASI5-2_SCN3A_MOUSE_REVERSED	|generic|sp_A2ASI5-3_SCN3A_MOUSE_REVERSED	|generic|tr_F6U9Y2_F6U9Y2_MOUSE_REVERSED	|generic|tr_A0A571BFW3_A0A571BFW3_MOUSE_REVERSED|
"""index: 1090, intensity: 2526.0, mobility: 0.843"""	-0.506991	0.302701	0.961089	TDESLTGKAQ	generic|II_1138096_TX=10090_REVERSED	|generic|tr_Q3UG39_Q3UG39_MOUSE_REVERSED	|generic|sp_Q9QY01_ULK2_MOUSE_REVERSED	|generic|tr_Q3UIJ5_Q3UIJ5_MOUSE_REVERSED|
"""index: 806, intensity: 6012.0, mobility: 0.837"""	-0.507029	0.30298	0.96113	LLAPPLRCE	generic|IP_1073212_TX=10090_REVERSED|
"""index: 13124, intensity: 3589.0, mobility: 0.786"""	-0.507084	0.303174	0.961188	GSTGAAKF	generic|sp_Q8R071_IP3KA_MOUSE_REVERSED|
"""index: 7430, intensity: 3100.0, mobility: 0.989"""	-0.507204	0.303368	0.961315	DQYSVRMPVSYHIRFTHTQFPGVAREFRRRRVQAAEGYVSY	generic|tr_E9QQ17_E9QQ17_MOUSE_REVERSED	|generic|tr_E0CZ58_E0CZ58_MOUSE_REVERSED	|generic|sp_Q9JM99_PRG4_MOUSE_REVERSED	|generic|sp_Q9JM99-2_PRG4_MOUSE_REVERSED	|generic|sp_Q9JM99-3_PRG4_MOUSE_REVERSED	|generic|sp_Q9JM99-4_PRG4_MOUSE_REVERSED	|generic|sp_Q9JM99-5_PRG4_MOUSE_REVERSED	|generic|tr_A0A0R4J207_A0A0R4J207_MOUSE_REVERSED	|generic|tr_E9QQ18_E9QQ18_MOUSE_REVERSED	|generic|tr_A1L3C5_A1L3C5_MOUSE_REVERSED|
"""index: 1757, intensity: 2534.0, mobility: 0.814"""	-0.507468	0.303646	0.961594	TPGWKQLSCKYIDAFL	generic|IP_1050120_TX=10090_REVERSED|
"""index: 4541, intensity: 4413.0, mobility: 1.046"""	-0.50751	0.303671	0.961638	MKQFLSVMPKCPGCWGQYVDVVTLGKSGLMEEWLE	generic|tr_A0A1L1SUL6_A0A1L1SUL6_MOUSE__II_839489_REVERSED|
"""index: 24645, intensity: 6877.0, mobility: 1.127"""	-0.507995	0.303913	0.962148	LTSKGAGSPGSLVVPRPGAMGDAPVRG	generic|sp_Q64520-2_KGUA_MOUSE__II_1135853_REVERSED|
"""index: 7692, intensity: 7953.0, mobility: 1.088"""	-0.508003	0.303913	0.962157	MLELKYTDTCALKVLRPIDCYFSDLINPGCFPLNIVFALQAS	generic|tr_Q3B850_Q3B850_MOUSE_REVERSED	|generic|tr_Q1RMY1_Q1RMY1_MOUSE_REVERSED	|generic|tr_A2AVW3_A2AVW3_MOUSE_REVERSED	|generic|tr_Q8VF46_Q8VF46_MOUSE_REVERSED|
"""index: 8911, intensity: 8471.0, mobility: 1.125"""	-0.508031	0.303913	0.962186	QLPYLGRKERLLHCWPQLCPCQCLNKRWHVTYWFCPLQLS	generic|chr4_1_109315858_109322118_ENSMUST00000102729__IP_958434_TX=10090_REVERSED|
"""index: 16671, intensity: 4317.0, mobility: 0.984"""	-0.509087	0.304191	0.963291	DLHLFYSPYMGRDMGKKDRTLRCRVARGQ	generic|tr_A0A3B2W7Y0_A0A3B2W7Y0_MOUSE__II_1068115_REVERSED	|generic|tr_B8JJC6_B8JJC6_MOUSE__II_1068134_REVERSED	|generic|II_1068124_TX=10090_REVERSED	|generic|tr_Q8K0Y6_Q8K0Y6_MOUSE_REVERSED	|generic|sp_Q9Z273_TULP1_MOUSE_REVERSED	|generic|tr_A0A3B2W4A1_A0A3B2W4A1_MOUSE_REVERSED|
"""index: 7830, intensity: 5322.0, mobility: 1.010"""	-0.509094	0.3043	0.963299	GLWLVSLPTSAGSRTVLFAGTTLEKRVKRSLTSHHQPPPP	generic|IP_893202_TX=10090_REVERSED|
"""index: 12517, intensity: 5145.0, mobility: 1.031"""	-0.5094	0.304577	0.963616	QIMQAVYVVDMMDSFSAAEATYVRLQHALTLANSA	generic|sp_Q91ZV8_AGRA2_MOUSE__II_865126_REVERSED	|generic|tr_J3QMG7_J3QMG7_MOUSE__II_865137_REVERSED	|generic|tr_A0A172Q382_A0A172Q382_MOUSE__II_865126_REVERSED|
"""index: 3250, intensity: 3945.0, mobility: 1.008"""	-0.509444	0.304854	0.963662	NLMPAVSTNLMAVGKSLVVGERASTKVYMFICSGY	generic|tr_Q8VGI8_Q8VGI8_MOUSE_REVERSED|
"""index: 3260, intensity: 3430.0, mobility: 0.932"""	-0.509457	0.305132	0.963676	FGTRYPGHLQA	generic|IP_1058433_TX=10090_REVERSED|
"""index: 23492, intensity: 12587.0, mobility: 1.163"""	-0.509505	0.305324	0.963726	PHLPPEAMLLVQPEESSRLKTGLVWELCSVVVNLQLELSELARK	generic|IP_1121202_TX=10090_REVERSED|
"""index: 6236, intensity: 3660.0, mobility: 0.968"""	-0.510281	0.305602	0.964528	PEPEPEPEQLPEPEPEPEPEPKQEP	generic|tr_C4IXT3_C4IXT3_MOUSE__chr11_-1_61157167_61157217_ENSMUST00000173525_REVERSED|
"""index: 6123, intensity: 117415.0, mobility: 1.039"""	-0.51029	0.305879	0.964537	NETQLNLTLQTNEMKGGNNKLV	generic|tr_I3RSH5_I3RSH5_MOUSE__chr8_1_107554458_107554577_ENSMUST00000212993__II_3504961_REVERSED|
"""index: 24031, intensity: 14159.0, mobility: 1.026"""	-0.510311	0.306156	0.964559	LLFLCINIQVGAKRLLSVHSGKAR	generic|IP_1099776_TX=10090_REVERSED|
"""index: 25453, intensity: 3648.0, mobility: 1.099"""	-0.510318	0.306434	0.964567	KLMPTLLPPTNVDVHSVVQLERRVSQDPVQPREL	generic|tr_Q0GJK1_Q0GJK1_MOUSE_REVERSED	|generic|tr_Q9D6S6_Q9D6S6_MOUSE_REVERSED	|generic|sp_A0A0B4J1F4_ARRD4_MOUSE_REVERSED	|generic|sp_A0A0B4J1F4-2_ARRD4_MOUSE_REVERSED|
"""index: 6739, intensity: 10194.0, mobility: 1.035"""	-0.510395	0.306711	0.964646	TDIINEGHKLMFAELQEPTKVEQIEQMMQDFDQKELYSRTVVR	generic|tr_F8WHL1_F8WHL1_MOUSE__chr5_1_67327762_67327794_ENSMUST00000202521__II_939162_REVERSED	|generic|sp_Q5IRJ6_ZNT9_MOUSE__chr5_1_67327762_67327794_ENSMUST00000202521__II_939162_REVERSED	|generic|sp_Q5IRJ6-2_ZNT9_MOUSE__chr5_1_67327762_67327794_ENSMUST00000202521__II_939162_REVERSED	|generic|tr_B2RU82_B2RU82_MOUSE__chr5_1_67327762_67327794_ENSMUST00000202521__II_939162_REVERSED|
"""index: 23472, intensity: 11260.0, mobility: 1.255"""	-0.510734	0.306903	0.964995	PNKQDEIEQEKLLRELDAVDNHKFLKIDSRSAQLGKQ	generic|tr_Q3TST8_Q3TST8_MOUSE_REVERSED	|generic|tr_Q3TTW4_Q3TTW4_MOUSE_REVERSED	|generic|tr_Q8C295_Q8C295_MOUSE_REVERSED	|generic|sp_O35704_SPTC1_MOUSE_REVERSED	|generic|tr_Q3V3Z5_Q3V3Z5_MOUSE_REVERSED|
"""index: 19495, intensity: 2840.0, mobility: 0.917"""	-0.510825	0.30718	0.965089	FPSRRPSLN	generic|IP_1097319_TX=10090_REVERSED|
"""index: 1834, intensity: 4337.0, mobility: 0.841"""	-0.51098	0.307202	0.965247	DVPSFYHMGIVKEPR	generic|sp_Q8BMS1_ECHA_MOUSE__chr5_-1_30144153_30144200_ENSMUST00000130358__II_944776_REVERSED|
"""index: 8764, intensity: 4856.0, mobility: 1.192"""	-0.511165	0.307394	0.965437	YPRFQVETYGIKEFSLLSFISNYLQMEKRHSQDMEDLIEMLE	generic|sp_Q9QXA1_CYHR1_MOUSE__chr15_-1_76648937_76649164_ENSMUST00000229552_REVERSED|
"""index: 8430, intensity: 35678.0, mobility: 1.051"""	-0.511321	0.307586	0.965597	ERDINPLPTRWFMFSSFELN	generic|tr_Q148S3_Q148S3_MOUSE__chr8_-1_107412914_107413135_ENSMUST00000169311__II_858786_REVERSED|
"""index: 20883, intensity: 3394.0, mobility: 0.967"""	-0.511619	0.307692	0.965901	FAQKTTEKYK	generic|IP_1104008_TX=10090_REVERSED|
"""index: 25061, intensity: 3764.0, mobility: 1.215"""	-0.511844	0.307884	0.96613	STEPQLGSIIMDHETTDDFEWQADALMVDKLMPQGKPEGNEMKV	generic|sp_Q64487_PTPRD_MOUSE__chr17_-1_56413325_56413363_ENSMUST00000223685__II_965067_REVERSED	|generic|sp_Q64487-5_PTPRD_MOUSE__chr17_-1_56413325_56413363_ENSMUST00000223685__II_965067_REVERSED	|generic|sp_Q64487-6_PTPRD_MOUSE__chr17_-1_56413325_56413363_ENSMUST00000223685__II_965067_REVERSED	|generic|sp_Q64487-7_PTPRD_MOUSE__chr17_-1_56413325_56413363_ENSMUST00000223685__II_965067_REVERSED	|generic|sp_Q64487-8_PTPRD_MOUSE__chr17_-1_56413325_56413363_ENSMUST00000223685__II_965067_REVERSED	|generic|sp_Q64487-9_PTPRD_MOUSE__chr17_-1_56413325_56413363_ENSMUST00000223685__II_965067_REVERSED	|generic|sp_Q64487-10_PTPRD_MOUSE__chr17_-1_56413325_56413363_ENSMUST00000223685__II_965067_REVERSED	|generic|sp_Q64487-11_PTPRD_MOUSE__chr17_-1_56413325_56413363_ENSMUST00000223685__II_965067_REVERSED|
"""index: 16533, intensity: 3793.0, mobility: 1.046"""	-0.511936	0.308075	0.966223	NQVIYLCTCSILVISLAGPQSLSQGGGK	generic|IP_1090793_TX=10090_REVERSED|
"""index: 20130, intensity: 2685.0, mobility: 1.143"""	-0.512084	0.308181	0.966374	DSFAKLEKPRLDVLY	generic|sp_Q3UYV8_DAAF3_MOUSE_REVERSED|
"""index: 14418, intensity: 2526.0, mobility: 0.970"""	-0.512389	0.308458	0.966683	YVFAKLLNRHSLLLGFM	generic|IP_839958_TX=10090_REVERSED|
"""index: 6957, intensity: 16899.0, mobility: 0.979"""	-0.512485	0.308478	0.96678	MRAALQKHSSTVLLVLFPPKQKCDIDPIQL	generic|sp_Q9JI67_B3GT5_MOUSE_REVERSED|
"""index: 7919, intensity: 5968.0, mobility: 1.202"""	-0.512717	0.308605	0.967015	QLNPMIAILTLMWILFVYCLSNKNSYIKDYKLSHCIYCY	generic|sp_Q61184_MTR1A_MOUSE__II_3501049_REVERSED|
"""index: 21330, intensity: 6566.0, mobility: 1.092"""	-0.512998	0.308605	0.967299	RYVRRREGAGKK	generic|sp_Q99KG5_LSR_MOUSE_REVERSED	|generic|sp_Q99KG5-2_LSR_MOUSE_REVERSED	|generic|sp_Q99KG5-3_LSR_MOUSE_REVERSED|
"""index: 14147, intensity: 3485.0, mobility: 1.215"""	-0.513218	0.30888	0.967521	VKRFMEVGKHANMLAIDQ	generic|IP_3459583_TX=10090_REVERSED|
"""index: 8425, intensity: 6153.0, mobility: 1.081"""	-0.513292	0.309071	0.967595	EAESLLKWEAGLRKSIESNHMKPNEQAMKRRQGRSWVMFANM	generic|tr_S4R1I8_S4R1I8_MOUSE__II_844696_REVERSED	|generic|sp_Q04892_SOX14_MOUSE_REVERSED	|generic|tr_Q6NSR1_Q6NSR1_MOUSE_REVERSED	|generic|tr_Q5XJE3_Q5XJE3_MOUSE_REVERSED	|generic|tr_Q497H4_Q497H4_MOUSE_REVERSED	|generic|tr_Q7TNS9_Q7TNS9_MOUSE_REVERSED|
"""index: 22994, intensity: 32899.0, mobility: 1.037"""	-0.513632	0.309091	0.967936	KEAAAALLSGSIIYMIGGWLP	generic|sp_P19437_CD20_MOUSE__II_1049333_REVERSED	|generic|II_1049330_TX=10090_REVERSED	|generic|tr_Q8BNW4_Q8BNW4_MOUSE_REVERSED|
"""index: 21773, intensity: 2890.0, mobility: 1.209"""	-0.513898	0.309196	0.968203	EVLSAAKKCNEPYQAVVWPRVRDPLIGLFQELVLLELIQEKSCAEPRLW	generic|tr_E9PUD6_E9PUD6_MOUSE__chr7_-1_12769201_12769425_ENSMUST00000211665__II_2414617_REVERSED	|generic|tr_A0A1B0GRW2_A0A1B0GRW2_MOUSE_REVERSED|
"""index: 14395, intensity: 21883.0, mobility: 0.931"""	-0.514009	0.309471	0.968314	EPQIQFAPQPSASKYHRALDPSD	generic|tr_F6ZNL5_F6ZNL5_MOUSE__II_830793_REVERSED	|generic|tr_B1AZR7_B1AZR7_MOUSE__II_830799_REVERSED	|generic|tr_Q2TJH7_Q2TJH7_MOUSE__II_830770_REVERSED	|generic|tr_E9Q622_E9Q622_MOUSE__II_830799_REVERSED	|generic|tr_Q2TJH6_Q2TJH6_MOUSE__II_830799_REVERSED	|generic|tr_Q2TJH9_Q2TJH9_MOUSE__II_830773_REVERSED	|generic|tr_Q2TJH5_Q2TJH5_MOUSE_REVERSED	|generic|tr_A0JNT1_A0JNT1_MOUSE_REVERSED	|generic|tr_A0A0A6YWK0_A0A0A6YWK0_MOUSE_REVERSED	|generic|tr_Q6KEQ5_Q6KEQ5_MOUSE_REVERSED	|generic|tr_Q2TJH8_Q2TJH8_MOUSE_REVERSED|
"""index: 11459, intensity: 8422.0, mobility: 1.168"""	-0.514147	0.309747	0.968452	KRPMDKSCYLYLFKNMQSTALRDRIEL	generic|tr_A0A1Y7VNP1_A0A1Y7VNP1_MOUSE__chr12_-1_105626174_105626347_ENSMUST00000220960__II_3471074_REVERSED	|generic|sp_Q80XK6_ATG2B_MOUSE__chr12_-1_105660996_105661238_ENSMUST00000221568_REVERSED|
"""index: 22323, intensity: 4755.0, mobility: 1.120"""	-0.514152	0.310022	0.968456	LSHMDFSKKQSQTVEILIIDELYMWKGLFKMFENNKIASYYEM	generic|IP_1017040_TX=10090_REVERSED|
"""index: 7767, intensity: 12016.0, mobility: 0.980"""	-0.514226	0.310297	0.96853	SFIPSPFLPTPEP	generic|II_894808_TX=10090_REVERSED|
"""index: 6794, intensity: 9673.0, mobility: 0.917"""	-0.514319	0.310573	0.968623	EKQINVFARNMRNVKEHNM	generic|tr_A0A087WNR7_A0A087WNR7_MOUSE_REVERSED	|generic|sp_Q0VG62_RBIS_MOUSE_REVERSED	|generic|sp_Q0VG62-1_RBIS_MOUSE_REVERSED|
"""index: 11063, intensity: 9956.0, mobility: 0.884"""	-0.514428	0.310591	0.968732	MPKSMAKAPAAPKSPMNAKA	generic|sp_A2AGT5_CKAP5_MOUSE__chr2_1_91550622_91550762_ENSMUST00000139433_REVERSED	|generic|sp_A2AGT5-2_CKAP5_MOUSE__chr2_1_91550622_91550762_ENSMUST00000139433_REVERSED	|generic|sp_A2AGT5-3_CKAP5_MOUSE__chr2_1_91550622_91550762_ENSMUST00000139433_REVERSED	|generic|tr_Z4YL78_Z4YL78_MOUSE__chr2_1_91550622_91550762_ENSMUST00000139433_REVERSED	|generic|tr_Q80U79_Q80U79_MOUSE_REVERSED	|generic|tr_K3W4R5_K3W4R5_MOUSE__chr2_1_91550622_91550762_ENSMUST00000139433_REVERSED	|generic|tr_A0A0R4J0K2_A0A0R4J0K2_MOUSE__chr2_1_91550622_91550762_ENSMUST00000139433_REVERSED|
"""index: 22886, intensity: 11061.0, mobility: 0.856"""	-0.514824	0.310867	0.969126	TVFATEKIAQIVDK	generic|tr_Q6P8L2_Q6P8L2_MOUSE__chr2_1_135939258_135939314_ENSMUST00000184371_REVERSED	|generic|tr_A2AT91_A2AT91_MOUSE__chr2_1_135939258_135939314_ENSMUST00000184371_REVERSED	|generic|tr_Q91UZ1_Q91UZ1_MOUSE__chr2_1_135939258_135939314_ENSMUST00000184371_REVERSED	|generic|tr_Q5FWA6_Q5FWA6_MOUSE__chr2_1_135939258_135939314_ENSMUST00000184371_REVERSED	|generic|tr_V9GXQ9_V9GXQ9_MOUSE__chr2_1_135939258_135939314_ENSMUST00000184371_REVERSED|
"""index: 22083, intensity: 3914.0, mobility: 1.077"""	-0.514838	0.310971	0.96914	DRNDTRKGSTPPRSGKDGPWLGGEG	generic|IP_989278_TX=10090_REVERSED|
"""index: 5644, intensity: 4738.0, mobility: 1.098"""	-0.515311	0.31116	0.969608	TLKQTMMKIPIHHL	generic|IP_1033860_TX=10090_REVERSED|
"""index: 19686, intensity: 3629.0, mobility: 1.157"""	-0.515408	0.311435	0.969704	MHMHVKQNHGNNIVSFLTRYLQTFIENSDE	generic|tr_F8WHU5_F8WHU5_MOUSE__chr5_1_150748126_150748251_ENSMUST00000133738__II_927377_REVERSED	|generic|sp_Q4VA53_PDS5B_MOUSE__chr5_1_150748126_150748251_ENSMUST00000133738__II_927377_REVERSED	|generic|sp_Q4VA53-3_PDS5B_MOUSE__chr5_1_150748126_150748251_ENSMUST00000133738__II_927377_REVERSED|
"""index: 25802, intensity: 14468.0, mobility: 1.418"""	-0.515411	0.311624	0.969708	MCITCNKLNGYVLVQWLVGLILT	generic|IP_1114515_TX=10090_REVERSED|
"""index: 21938, intensity: 4032.0, mobility: 1.152"""	-0.515624	0.311899	0.969917	LTLAESLLCSPCIPVRM	generic|IP_840053_TX=10090_REVERSED|
"""index: 2070, intensity: 2813.0, mobility: 0.959"""	-0.515752	0.312002	0.970043	HSKDWSEPPLPLFVEILELSAQDVHFPFM	generic|IP_882910_TX=10090_REVERSED|
"""index: 19172, intensity: 4218.0, mobility: 1.067"""	-0.516101	0.312277	0.970387	RMNRVTLYELPLSRGKKESMEVLRPEGIEIFF	generic|tr_Q27PY9_Q27PY9_MOUSE_REVERSED|
"""index: 10094, intensity: 3603.0, mobility: 1.008"""	-0.51613	0.31238	0.970415	MNNCVRFEKMTLRIRIDVTFSKMFK	generic|IP_3466795_TX=10090_REVERSED|
"""index: 22121, intensity: 4649.0, mobility: 1.044"""	-0.51631	0.312569	0.970592	LDNDLLEKSTEMQFIWYHQPR	generic|IP_832647_TX=10090_REVERSED|
"""index: 963, intensity: 3252.0, mobility: 0.893"""	-0.516516	0.312843	0.970793	LVPDLNETTNP	generic|IP_825804_TX=10090_REVERSED|
"""index: 1415, intensity: 3963.0, mobility: 0.824"""	-0.516528	0.313117	0.970806	KLQDDLFLREFVNADKYA	generic|tr_E9QP46_E9QP46_MOUSE__chr12_1_75888313_75888345_ENSMUST00000133623_REVERSED	|generic|sp_Q6ZWQ0_SYNE2_MOUSE__chr12_1_75888313_75888345_ENSMUST00000133623_REVERSED|
"""index: 16360, intensity: 4527.0, mobility: 1.011"""	-0.516821	0.31322	0.971092	WNDEVYLTFKKVLHTDEDTFFGQRIEEL	generic|tr_Q8BS44_Q8BS44_MOUSE__II_880064_REVERSED	|generic|sp_Q9JJH7_TRPM5_MOUSE__chr1_1_93505581_93505610_ENSMUST00000152476__II_880064_REVERSED	|generic|II_880046_TX=10090_REVERSED	|generic|sp_Q9JJH7-2_TRPM5_MOUSE__chr1_1_93505581_93505610_ENSMUST00000152476_REVERSED	|generic|sp_Q9JJH7-3_TRPM5_MOUSE__chr1_1_93505581_93505610_ENSMUST00000152476_REVERSED|
"""index: 19484, intensity: 3821.0, mobility: 0.853"""	-0.517111	0.313253	0.971374	PTRRRRSRSRS	generic|tr_Q8BV04_Q8BV04_MOUSE__chr3_-1_158021372_158021404_ENSMUST00000126716__II_977466_REVERSED	|generic|tr_B7ZNC5_B7ZNC5_MOUSE__chr3_-1_158021372_158021404_ENSMUST00000126716__II_977464_REVERSED	|generic|tr_Q8CFF2_Q8CFF2_MOUSE__chr3_-1_158021372_158021404_ENSMUST00000126716__II_977451_REVERSED	|generic|tr_E9Q6E5_E9Q6E5_MOUSE__chr3_-1_158021372_158021404_ENSMUST00000126716__II_977471_REVERSED	|generic|tr_Q8C0Z3_Q8C0Z3_MOUSE__chr3_-1_158021372_158021404_ENSMUST00000126716__II_977451_REVERSED	|generic|tr_Q3UIX4_Q3UIX4_MOUSE__chr3_-1_158021372_158021404_ENSMUST00000126716__II_977451_REVERSED	|generic|tr_Q8CGI3_Q8CGI3_MOUSE__chr3_-1_158021372_158021404_ENSMUST00000126716__II_977451_REVERSED	|generic|tr_Q9CT17_Q9CT17_MOUSE__chr3_-1_158021372_158021404_ENSMUST00000126716__II_977451_REVERSED	|generic|tr_Q6NSR2_Q6NSR2_MOUSE__chr3_-1_158021372_158021404_ENSMUST00000126716__II_977451_REVERSED	|generic|tr_F6RDI8_F6RDI8_MOUSE__chr3_-1_158021372_158021404_ENSMUST00000126716__II_977451_REVERSED	|generic|tr_A0A0G2JEG1_A0A0G2JEG1_MOUSE__chr3_-1_158021372_158021404_ENSMUST00000126716_REVERSED|
"""index: 9193, intensity: 3111.0, mobility: 1.105"""	-0.517471	0.313253	0.971724	QDLWQPGQARHASPQP	generic|IP_956087_TX=10090_REVERSED|
"""index: 25535, intensity: 6239.0, mobility: 1.120"""	-0.517936	0.313441	0.972175	RPFVPSGGNRRPVPEWAPRSACSCRIVRGGLAPLQPRLQ	generic|II_996128_TX=10090_REVERSED	|generic|tr_G3X9K1_G3X9K1_MOUSE__chr2_1_157561631_157561771_ENSMUST00000153739_REVERSED	|generic|tr_G3UWR7_G3UWR7_MOUSE__chr2_1_157561631_157561771_ENSMUST00000153739_REVERSED|
"""index: 5823, intensity: 3870.0, mobility: 1.037"""	-0.518012	0.313715	0.972249	KYEVRFSQIPFGGNGRPIWTV	generic|tr_D3Z763_D3Z763_MOUSE_REVERSED	|generic|sp_Q6AZB0_BOC_MOUSE_REVERSED	|generic|sp_Q6AZB0-3_BOC_MOUSE_REVERSED	|generic|sp_Q6AZB0-4_BOC_MOUSE_REVERSED|
"""index: 5385, intensity: 4444.0, mobility: 1.143"""	-0.518089	0.313817	0.972322	PVPEQTIDVMDSDLEVVRGLQEVEPSQSQPPP	generic|tr_A0A140T8J8_A0A140T8J8_MOUSE_REVERSED	|generic|tr_B2RQL0_B2RQL0_MOUSE_REVERSED	|generic|tr_B7ZN81_B7ZN81_MOUSE_REVERSED	|generic|tr_A0A1B0GSX7_A0A1B0GSX7_MOUSE_REVERSED	|generic|sp_Q6PFD9_NUP98_MOUSE_REVERSED	|generic|tr_Q4FZE7_Q4FZE7_MOUSE_REVERSED|
"""index: 25581, intensity: 3703.0, mobility: 1.018"""	-0.518328	0.31409	0.972553	LEQDLVQLKQP	generic|tr_A0A5H1ZRL7_A0A5H1ZRL7_MOUSE__chr2_-1_121199603_121199743_ENSMUST00000147540__II_1001282_REVERSED	|generic|tr_A2AU90_A2AU90_MOUSE__chr2_-1_121248160_121248219_ENSMUST00000129752__II_1001282_REVERSED	|generic|sp_P70399_TP53B_MOUSE__chr2_-1_121199603_121199743_ENSMUST00000147540__II_1001282_REVERSED	|generic|sp_P70399-5_TP53B_MOUSE__chr2_-1_121199603_121199743_ENSMUST00000147540__II_1001282_REVERSED	|generic|tr_Q8BLA0_Q8BLA0_MOUSE__chr2_-1_121248160_121248219_ENSMUST00000129752_REVERSED|
"""index: 16669, intensity: 5072.0, mobility: 0.856"""	-0.518365	0.314364	0.972589	FASLTAPISL	generic|IP_969277_TX=10090_REVERSED|
"""index: 10397, intensity: 17146.0, mobility: 1.138"""	-0.518413	0.314637	0.972636	SRHYLKLMYRLPYGQPWQKMEKGPAEK	generic|tr_Q3USZ3_Q3USZ3_MOUSE_REVERSED	|generic|sp_Q9Z0L4_BMP15_MOUSE_REVERSED|
"""index: 1163, intensity: 3771.0, mobility: 0.894"""	-0.518485	0.314825	0.972705	DRAPFPTFPP	generic|IP_855230_TX=10090_REVERSED|
"""index: 18280, intensity: 4209.0, mobility: 1.147"""	-0.518589	0.315098	0.972804	RFNLMFHIYSSVNV	generic|sp_Q6P8W9_HMGB4_MOUSE_REVERSED|
"""index: 15285, intensity: 2516.0, mobility: 1.135"""	-0.518759	0.315113	0.972968	FHTAVTDGMLGSLILHK	generic|tr_Q8R206_Q8R206_MOUSE__II_3481925_REVERSED	|generic|sp_Q9CR58_KMCP1_MOUSE_REVERSED|
"""index: 9826, intensity: 4224.0, mobility: 1.132"""	-0.518989	0.315214	0.973188	YVVLSVIALSLSIDKPAMQYLSPYQGRDSLH	generic|tr_H3BK37_H3BK37_MOUSE__II_3488374_REVERSED	|generic|tr_A0A338P728_A0A338P728_MOUSE_REVERSED|
"""index: 3985, intensity: 18061.0, mobility: 0.941"""	-0.519065	0.315315	0.973262	FSKMGRSKNVIIDYFFAYLEHL	generic|chr12_1_103596392_103596490_ENSMUST00000021631__IP_1112654_TX=10090_REVERSED|
"""index: 22547, intensity: 5361.0, mobility: 1.059"""	-0.519361	0.31533	0.973545	KENMMENESVLSNKEDQLTTVQM	generic|sp_Q8BIL5-2_HOOK1_MOUSE__II_960013_REVERSED	|generic|sp_Q8BIL5_HOOK1_MOUSE__II_960012_REVERSED|
"""index: 23893, intensity: 3641.0, mobility: 1.369"""	-0.519571	0.315603	0.973745	GQKWVTWAWAQTELPSSQKK	generic|IP_955058_TX=10090_REVERSED|
"""index: 10641, intensity: 9300.0, mobility: 0.937"""	-0.519609	0.315876	0.973781	STPTWMCCRLYWTRPQRQFR	generic|IP_954668_TX=10090_REVERSED|
"""index: 3723, intensity: 6627.0, mobility: 0.948"""	-0.519694	0.31589	0.973862	VPLTDSHESRK	generic|tr_A0A087WSM1_A0A087WSM1_MOUSE_REVERSED|
"""index: 15594, intensity: 4967.0, mobility: 0.978"""	-0.52023	0.316162	0.974372	DLNLDMSKVNPI	generic|tr_A0A1W2P6U8_A0A1W2P6U8_MOUSE__chr19_1_42266752_42266781_ENSMUST00000122375__II_1149644_REVERSED|
"""index: 9262, intensity: 2803.0, mobility: 1.058"""	-0.520301	0.316435	0.974439	PHPRHPDSKVDQDCQLNQLLR	generic|IP_3472832_TX=10090_REVERSED|
"""index: 13788, intensity: 5698.0, mobility: 0.957"""	-0.520473	0.316708	0.974602	TVIGLVEYFPDGEGENNVRQVIALHSK	generic|sp_Q3TWN3_CNNM2_MOUSE_REVERSED	|generic|sp_Q3TWN3-2_CNNM2_MOUSE_REVERSED	|generic|tr_C6KI93_C6KI93_MOUSE_REVERSED|
"""index: 1373, intensity: 2661.0, mobility: 0.780"""	-0.520554	0.31698	0.974678	LPCQLTLHPICPSHCL	generic|IP_1139652_TX=10090_REVERSED|
"""index: 9633, intensity: 2925.0, mobility: 0.793"""	-0.520576	0.31708	0.974699	LFFFFFLFFFFPFSFLQI	generic|IP_1075832_TX=10090_REVERSED|
"""index: 17927, intensity: 4260.0, mobility: 0.868"""	-0.520846	0.317352	0.974954	GTDIIEGADFMMSPDLDS	generic|sp_Q920P5_KAD5_MOUSE_REVERSED|
"""index: 22847, intensity: 47797.0, mobility: 0.962"""	-0.520875	0.317365	0.974981	GGPSLAAKRLAAGGGRGCARSGR	generic|tr_Q9CU99_Q9CU99_MOUSE__II_899908_REVERSED|
"""index: 16118, intensity: 15310.0, mobility: 0.921"""	-0.521022	0.317637	0.97512	RPAEPLGLVQ	generic|sp_P20863_GDF1_MOUSE_REVERSED	|generic|tr_Q3TRG1_Q3TRG1_MOUSE_REVERSED|
"""index: 24624, intensity: 18319.0, mobility: 1.247"""	-0.521071	0.31791	0.975166	LKIDMEEITHAKFKTKSIHLIFKVELSNRCRFIFM	generic|IP_3463951_TX=10090_REVERSED|
"""index: 12124, intensity: 5478.0, mobility: 1.085"""	-0.5211	0.318182	0.975193	WSMRLGTARTLSVAQYQFSRHNK	generic|IP_964606_TX=10090_REVERSED|
"""index: 4085, intensity: 10102.0, mobility: 0.773"""	-0.521142	0.318367	0.975233	CISTLEKILFLQLC	generic|IP_967607_TX=10090_REVERSED	|generic|IP_967600_TX=10090_REVERSED|
"""index: 20157, intensity: 2853.0, mobility: 0.831"""	-0.52131	0.318553	0.975391	QVLRSLNVFGVR	generic|IP_3475981_TX=10090_REVERSED	|generic|tr_Q9CVI8_Q9CVI8_MOUSE_REVERSED|
"""index: 2631, intensity: 2730.0, mobility: 1.067"""	-0.521519	0.318565	0.975586	LVTEREAEGGPGPGEP	generic|sp_Q9JL61_RFX5_MOUSE__II_978131_REVERSED	|generic|tr_Q0P5W9_Q0P5W9_MOUSE__II_978149_REVERSED|
"""index: 6653, intensity: 8421.0, mobility: 1.011"""	-0.521685	0.318837	0.975741	NKSGPSSLPGARDGLNPVPRYQ	generic|sp_P35803-6_GPM6B_MOUSE_REVERSED|
"""index: 19375, intensity: 94658.0, mobility: 1.031"""	-0.521712	0.318848	0.975767	FLRRYAKNSR	generic|chr10_-1_5349048_5349327_ENSMUST00000215295_REVERSED	|generic|chr10_-1_5349253_5349327_ENSMUST00000215295_REVERSED|
"""index: 3166, intensity: 11515.0, mobility: 0.872"""	-0.521939	0.319033	0.975979	VEMGLVFHDLFGVRVKVVLGEPNDW	generic|tr_A2ASX5_A2ASX5_MOUSE_REVERSED|
"""index: 23091, intensity: 12722.0, mobility: 1.131"""	-0.522042	0.319305	0.976076	KRRPMRVTRLERPQLSMEKNVLLQYLANAQSAVKK	generic|IP_1121619_TX=10090_REVERSED|
"""index: 8315, intensity: 2699.0, mobility: 1.147"""	-0.522157	0.319403	0.976183	TIRTYMHPYYIHMCSPATPRRMPVGHHCKYK	generic|IP_857811_TX=10090_REVERSED|
"""index: 7043, intensity: 3384.0, mobility: 1.252"""	-0.522388	0.319674	0.976398	RLFLTFTDVSGKPHQERWGEPAVKCLRTDKDLFFFEEGEVYA	generic|tr_A0A140LI67_A0A140LI67_MOUSE__chrX_1_57054173_57054202_ENSMUST00000114751_REVERSED|
"""index: 5874, intensity: 397368.0, mobility: 0.874"""	-0.52244	0.319946	0.976446	LEMRLDQLASNSPPQLLSTINNAPQSE	generic|IP_947849_TX=10090_REVERSED|
"""index: 3316, intensity: 4134.0, mobility: 0.930"""	-0.522467	0.320217	0.976472	RANPWFPHPPLSGHKE	generic|II_832098_TX=10090_REVERSED|
"""index: 1293, intensity: 3422.0, mobility: 0.799"""	-0.522497	0.320488	0.976499	PTIDTRSLCHRQT	generic|IP_1083405_TX=10090_REVERSED|
"""index: 7507, intensity: 6739.0, mobility: 1.011"""	-0.522534	0.32076	0.976534	DKHHPHLPGTELQMVEGTGEEPA	generic|tr_E9Q9M8_E9Q9M8_MOUSE_REVERSED	|generic|tr_Q14AS8_Q14AS8_MOUSE_REVERSED	|generic|tr_Q3TYY8_Q3TYY8_MOUSE_REVERSED|
"""index: 16015, intensity: 5518.0, mobility: 1.100"""	-0.522558	0.321031	0.976556	AYCTAGVIMSLMTLWIDTMSEPAQRGYGIC	generic|tr_C9K0Z8_C9K0Z8_MOUSE__chr7_1_30415650_30415679_ENSMUST00000207982_REVERSED	|generic|sp_O88703_HCN2_MOUSE__chr7_1_30415650_30415679_ENSMUST00000207982_REVERSED|
"""index: 25562, intensity: 3978.0, mobility: 1.056"""	-0.5226	0.321128	0.976595	LLEQKMQLFQGSIVYIVRIAWLCS	generic|chr9_-1_64725544_64726719_ENSMUST00000172298__IP_848577_TX=10090_REVERSED	|generic|chr9_-1_64726573_64726719_ENSMUST00000172298_REVERSED|
"""index: 12218, intensity: 4251.0, mobility: 1.040"""	-0.523046	0.321225	0.977008	GGRRLSAMATITPLP	generic|IP_857908_TX=10090_REVERSED|
"""index: 22761, intensity: 13606.0, mobility: 0.916"""	-0.523257	0.321496	0.977203	LVGHIVVEVEVAVSLDLN	generic|tr_Q9D4F7_Q9D4F7_MOUSE__IP_1142247_REVERSED|
"""index: 18965, intensity: 4434.0, mobility: 1.008"""	-0.523298	0.321593	0.977241	QAPIQSSGPLKIQ	generic|IP_3460953_TX=10090_REVERSED|
"""index: 3849, intensity: 3684.0, mobility: 0.959"""	-0.523519	0.321786	0.977445	PVQRDDRPFGASPPLHS	generic|chr2_-1_32381709_32381894_ENSMUST00000048792_REVERSED|
"""index: 12829, intensity: 3523.0, mobility: 1.048"""	-0.523543	0.321786	0.977467	FVHLIDPMSSCPPPKSAQKSAKP	generic|IP_828018_TX=10090_REVERSED|
"""index: 21799, intensity: 10998.0, mobility: 1.070"""	-0.523953	0.32197	0.977844	EPSFMSYPDFGEEYKRFDQRFATQYVVMRKLMEQPLVESKV	generic|tr_E9PYX1_E9PYX1_MOUSE_REVERSED	|generic|sp_Q9ES64_USH1C_MOUSE_REVERSED	|generic|sp_Q9ES64-2_USH1C_MOUSE_REVERSED	|generic|tr_D6RIM8_D6RIM8_MOUSE_REVERSED	|generic|tr_E9QMN1_E9QMN1_MOUSE_REVERSED	|generic|tr_Q6XA19_Q6XA19_MOUSE_REVERSED|
"""index: 22057, intensity: 2842.0, mobility: 0.946"""	-0.524195	0.322066	0.978065	TRMIFIHVN	generic|chr9_1_32153075_32170120_ENSMUST00000174641_REVERSED|
"""index: 25167, intensity: 20938.0, mobility: 1.113"""	-0.5244	0.322336	0.978253	QKKSTVPVPSTKQRHAMWMRW	generic|tr_E9QAN3_E9QAN3_MOUSE__II_945198_REVERSED	|generic|tr_E9Q1C7_E9Q1C7_MOUSE_REVERSED	|generic|tr_G3UY31_G3UY31_MOUSE_REVERSED|
"""index: 4358, intensity: 2932.0, mobility: 0.874"""	-0.524417	0.32252	0.978269	KMGSLKRPVVILMSIGGVY	generic|tr_Q5FW62_Q5FW62_MOUSE_REVERSED	|generic|sp_P49182_HEP2_MOUSE_REVERSED|
"""index: 22399, intensity: 5062.0, mobility: 1.135"""	-0.524618	0.32279	0.978452	FPTTTVAVKNGSKLILEVVEPHVMGHVPEGNVHTILDGAC	generic|sp_Q9R1L5_MAST1_MOUSE__chr8_-1_84921336_84921440_ENSMUST00000153000__II_862134_REVERSED	|generic|tr_Q7TQ97_Q7TQ97_MOUSE_REVERSED|
"""index: 24108, intensity: 6693.0, mobility: 1.028"""	-0.524651	0.32306	0.978482	EPKTTANAIEKELEMVKNMELSL	generic|sp_Q61391_NEP_MOUSE__II_983858_REVERSED	|generic|II_983859_TX=10090_REVERSED|
"""index: 12564, intensity: 4252.0, mobility: 0.948"""	-0.524696	0.323243	0.978524	TAAWRVTFSNLKPNRVRRWAASCATAT	generic|IP_3495481_TX=10090_REVERSED|
"""index: 24224, intensity: 18517.0, mobility: 1.098"""	-0.524793	0.323426	0.978611	QYSLQMLLNMQCKAIILKRRIKIVCPCLIVVR	generic|IP_1003441_TX=10090_REVERSED|
"""index: 7055, intensity: 4495.0, mobility: 1.142"""	-0.524888	0.323609	0.978698	VTTITHEPHAAWHETWRKWRASSRKKLSLCSPRM	generic|IP_1068739_TX=10090_REVERSED|
"""index: 13538, intensity: 8883.0, mobility: 1.019"""	-0.525071	0.323704	0.978865	NMGIMFAGKHFH	generic|IP_1000029_TX=10090_REVERSED|
"""index: 1470, intensity: 3554.0, mobility: 0.838"""	-0.525246	0.323902	0.979023	QKNDNMLKVKHTE	generic|IP_1019369_TX=10090_REVERSED|
"""index: 24291, intensity: 10659.0, mobility: 1.179"""	-0.525339	0.323902	0.979108	SSGGSSGCCSSGGSSGCCSSGGSSCCGSSHRRRRLSFRPKHHSLCCGGC	generic|tr_Q9CR91_Q9CR91_MOUSE_REVERSED|
"""index: 5938, intensity: 313548.0, mobility: 0.900"""	-0.525469	0.323902	0.979226	ALAAGTAMAAGPAMAAGPALAAGAAMAAGLALAAGP	generic|sp_Q5ISE2_Z36L3_MOUSE__chr16_1_22871013_22871042_ENSMUST00000004574_REVERSED|
"""index: 6651, intensity: 6464.0, mobility: 0.868"""	-0.525828	0.324171	0.97955	NFSQEFPSGNGRQGKGNTFASHGITDYAK	generic|IP_825503_TX=10090_REVERSED|
"""index: 16600, intensity: 5317.0, mobility: 1.102"""	-0.525947	0.324441	0.979657	DWYLDKELMALDDYMEDVALMSVQFNRD	generic|tr_A0A0R4J0P0_A0A0R4J0P0_MOUSE_REVERSED	|generic|sp_Q8BGM5_BEST2_MOUSE_REVERSED|
"""index: 3620, intensity: 4415.0, mobility: 0.820"""	-0.52603	0.32471	0.979732	MIEIAMMKMTPQINK	generic|sp_P0DM40_FR1L5_MOUSE__II_1051101_REVERSED	|generic|tr_M1JML7_M1JML7_MOUSE_REVERSED|
"""index: 16619, intensity: 4155.0, mobility: 0.821"""	-0.526109	0.32498	0.979803	DGDFMNKL	generic|tr_A0A5F8MQ25_A0A5F8MQ25_MOUSE__chr15_1_89275453_89275521_ENSMUST00000226875_REVERSED	|generic|tr_Q6A018_Q6A018_MOUSE__chr15_1_89275453_89275521_ENSMUST00000226875_REVERSED	|generic|tr_G3X9K4_G3X9K4_MOUSE__chr15_1_89275453_89275521_ENSMUST00000226875_REVERSED	|generic|sp_Q8R3Q2_PP6R2_MOUSE__chr15_1_89275453_89275521_ENSMUST00000226875_REVERSED|
"""index: 7281, intensity: 3360.0, mobility: 0.946"""	-0.526126	0.325249	0.979819	RARVVTSDDILEMKCTGSEFKY	generic|sp_Q3US41_ESRP1_MOUSE_REVERSED|
"""index: 25106, intensity: 6602.0, mobility: 1.026"""	-0.526252	0.325343	0.979932	MLCVGLLSGFNWWSSINSPAPLDIFSHNIIKFLPH	generic|tr_G3EBA2_G3EBA2_MOUSE_REVERSED	|generic|tr_A0A4P2VRD2_A0A4P2VRD2_MOUSE_REVERSED	|generic|tr_Q3V2T7_Q3V2T7_MOUSE_REVERSED	|generic|tr_A3R3Q8_A3R3Q8_MOUSE_REVERSED	|generic|tr_A0A286KA21_A0A286KA21_MOUSE_REVERSED	|generic|tr_A0A023NDQ1_A0A023NDQ1_MOUSE_REVERSED	|generic|tr_A0A023NCR8_A0A023NCR8_MOUSE_REVERSED	|generic|tr_L0L1W8_L0L1W8_MOUSE_REVERSED	|generic|tr_A0A650FQN5_A0A650FQN5_MOUSE_REVERSED	|generic|tr_B1P8W3_B1P8W3_MOUSE_REVERSED	|generic|tr_B3Y998_B3Y998_MOUSE_REVERSED	|generic|tr_A8DUS7_A8DUS7_MOUSE_REVERSED	|generic|tr_A8DUR3_A8DUR3_MOUSE_REVERSED	|generic|tr_Q3V2F9_Q3V2F9_MOUSE_REVERSED	|generic|sp_P00158_CYB_MOUSE_REVERSED|
"""index: 5082, intensity: 8103.0, mobility: 0.957"""	-0.526473	0.325613	0.98013	WGIFNNSYVQIYPACLDILIM	generic|IP_959985_TX=10090_REVERSED|
"""index: 6940, intensity: 8090.0, mobility: 0.967"""	-0.526529	0.325882	0.98018	EMLLSWMAAMQITLQKP	generic|IP_1027723_TX=10090_REVERSED|
"""index: 11907, intensity: 3248.0, mobility: 1.149"""	-0.52654	0.325976	0.98019	GPPQLLLMPGYAHCAAGGLTETCSQLEGRLGFPMAPE	generic|IP_843137_TX=10090_REVERSED|
"""index: 6490, intensity: 4765.0, mobility: 1.018"""	-0.526803	0.326245	0.980426	HMFTSSFGDSTRTFSFMKILFCLMRIFCWKRFYLKLVDLM	generic|IP_1103571_TX=10090_REVERSED|
"""index: 10647, intensity: 4093.0, mobility: 0.926"""	-0.526978	0.326338	0.980582	KEDEWMPEIGDKFLSYDCGPMLNSSLQIHNYLSNQL	generic|tr_A0A0G2JH04_A0A0G2JH04_MOUSE_REVERSED|
"""index: 1958, intensity: 3879.0, mobility: 0.919"""	-0.527084	0.326525	0.980677	APHTYYVFFL	generic|tr_E9PY81_E9PY81_MOUSE__chr10_-1_57525321_57525446_ENSMUST00000170062__II_1153938_REVERSED	|generic|tr_A9CLV6_A9CLV6_MOUSE__chr10_-1_57525321_57525446_ENSMUST00000170062__II_1153938_REVERSED|
"""index: 8496, intensity: 5926.0, mobility: 1.006"""	-0.527125	0.326525	0.980714	ALDEQYHKPHPAELHRSGESYD	generic|IP_1004824_TX=10090_REVERSED|
"""index: 17383, intensity: 2776.0, mobility: 1.130"""	-0.527783	0.326794	0.981299	WLAVCSLVSLCSVLVLTVPGLAQRFH	generic|IP_889250_TX=10090_REVERSED|
"""index: 12845, intensity: 5979.0, mobility: 0.986"""	-0.527797	0.326975	0.981311	RQEPMRMWMDWDWLKEPTPWKPELEEKYL	generic|sp_Q91X88_PMGT1_MOUSE__chr4_1_116159214_116159267_ENSMUST00000136855__II_957778_REVERSED	|generic|sp_Q91X88-2_PMGT1_MOUSE__chr4_1_116159214_116159267_ENSMUST00000136855__II_957778_REVERSED	|generic|sp_Q91X88-3_PMGT1_MOUSE__chr4_1_116159214_116159267_ENSMUST00000136855__II_957778_REVERSED	|generic|II_957770_TX=10090_REVERSED|
"""index: 2384, intensity: 3101.0, mobility: 0.937"""	-0.528305	0.327243	0.981761	QAPAIDEDSETPL	generic|sp_O54774_AP3D1_MOUSE__chr10_-1_80716470_80716607_ENSMUST00000218125_REVERSED	|generic|tr_Q3U237_Q3U237_MOUSE__chr10_-1_80716470_80716607_ENSMUST00000218125_REVERSED|
"""index: 23333, intensity: 6380.0, mobility: 1.046"""	-0.528315	0.327512	0.98177	LKLYRYVNRM	generic|IP_1116082_TX=10090_REVERSED|
"""index: 15459, intensity: 18670.0, mobility: 0.887"""	-0.528347	0.327693	0.981797	MKQLLMLR	generic|tr_A0A286YD50_A0A286YD50_MOUSE__chr3_1_89445453_89445482_ENSMUST00000038942__II_3443940_REVERSED	|generic|tr_A0A286YD67_A0A286YD67_MOUSE__chr3_1_89445453_89445482_ENSMUST00000038942__II_3479259_REVERSED	|generic|tr_A0A286YDP6_A0A286YDP6_MOUSE__chr3_1_89445453_89445482_ENSMUST00000038942__II_3478246_REVERSED	|generic|sp_Q8BGD0_CC014_MOUSE__chr3_1_89445453_89445482_ENSMUST00000038942_REVERSED	|generic|sp_Q8BGD0-2_CC014_MOUSE__chr3_1_89445453_89445482_ENSMUST00000038942_REVERSED|
"""index: 7135, intensity: 6215.0, mobility: 0.875"""	-0.528626	0.327873	0.982044	SGAGPNSLSHAGLLVRYTQYN	generic|sp_P05208_CEL2A_MOUSE__II_956456_REVERSED|
"""index: 18780, intensity: 5406.0, mobility: 0.838"""	-0.528817	0.328142	0.982211	PIYKVVDVTLQP	generic|tr_A0A286YEB1_A0A286YEB1_MOUSE__chr14_-1_36878968_36879015_ENSMUST00000090024_REVERSED	|generic|tr_A0A0R4J2A7_A0A0R4J2A7_MOUSE__chr14_-1_36878968_36879015_ENSMUST00000090024_REVERSED	|generic|sp_Q3UHI0-2_CCSE2_MOUSE__chr14_-1_36878968_36879015_ENSMUST00000090024_REVERSED|
"""index: 18622, intensity: 5094.0, mobility: 0.896"""	-0.52888	0.32841	0.982267	SFVKVMAAEISCDPFGPQDLMGSTLYAMSEM	generic|tr_A0A0G2JF25_A0A0G2JF25_MOUSE__II_988139_REVERSED	|generic|sp_Q8JZN5_ACAD9_MOUSE__chr3_1_36090845_36090931_ENSMUST00000198987__II_988136_REVERSED|
"""index: 1539, intensity: 2769.0, mobility: 0.984"""	-0.529042	0.328679	0.982409	LWTTPTSAQSDNR	generic|chr16_-1_23496080_23496166_ENSMUST00000089883_REVERSED|
"""index: 4507, intensity: 2985.0, mobility: 1.024"""	-0.529044	0.328859	0.982411	RVDHRVNTMLEGSIFALWFYLFASCWCLTSSVSC	generic|IP_1055960_TX=10090_REVERSED|
"""index: 10099, intensity: 4759.0, mobility: 1.126"""	-0.529422	0.329039	0.982742	YVSIVPVYLCVSMSVPVCVHVCVVTNGLVR	generic|IP_3469545_TX=10090_REVERSED|
"""index: 9117, intensity: 4992.0, mobility: 1.092"""	-0.529522	0.329308	0.982829	QSKAKLGAEEYCDQIKKFSKTEGDTPNFY	generic|tr_A0A089N3F1_A0A089N3F1_MOUSE_REVERSED	|generic|tr_D2XZ38_D2XZ38_MOUSE_REVERSED|
"""index: 3721, intensity: 2532.0, mobility: 0.949"""	-0.52961	0.329576	0.982906	WALRSICSFLL	generic|IP_3493775_TX=10090_REVERSED|
"""index: 9339, intensity: 7406.0, mobility: 0.976"""	-0.529791	0.329673	0.983064	GRLAVKGFGLISTDLLTESPSFTEVMQLYLQTITPLLAAS	generic|tr_A0A1D5RLX4_A0A1D5RLX4_MOUSE__II_861289_REVERSED	|generic|sp_C3VPR6_NLRC5_MOUSE__II_861289_REVERSED	|generic|sp_C3VPR6-2_NLRC5_MOUSE__II_861289_REVERSED|
"""index: 1685, intensity: 4223.0, mobility: 0.889"""	-0.52981	0.329673	0.98308	VTCGEKVNKRMRLEIEHRLAALDEE	generic|tr_Q8BK99_Q8BK99_MOUSE__II_1077124_REVERSED	|generic|tr_E0CXD1_E0CXD1_MOUSE__chr16_1_29616666_29616695_ENSMUST00000160475__II_1077114_REVERSED	|generic|tr_H7BX01_H7BX01_MOUSE__chr16_1_29616666_29616695_ENSMUST00000160475__II_1077122_REVERSED	|generic|sp_P58281_OPA1_MOUSE__chr16_1_29616666_29616695_ENSMUST00000160475__II_1077122_REVERSED	|generic|sp_P58281-2_OPA1_MOUSE__chr16_1_29616666_29616695_ENSMUST00000160475__II_1077122_REVERSED	|generic|tr_Q80TX7_Q80TX7_MOUSE__chr16_1_29616666_29616695_ENSMUST00000160475_REVERSED|
"""index: 12561, intensity: 2893.0, mobility: 1.215"""	-0.529886	0.329673	0.983147	QERPYQSLLCFCMIHLAM	generic|IP_988434_TX=10090_REVERSED|
"""index: 18153, intensity: 4952.0, mobility: 0.894"""	-0.531113	0.329853	0.984208	FAVLNWTWL	generic|IP_1098371_TX=10090_REVERSED|
"""index: 7731, intensity: 31842.0, mobility: 0.970"""	-0.531361	0.330032	0.984421	NLKYPENILVEATYVLFDFVIKLHSLCMYLVKII	generic|IP_1088645_TX=10090_REVERSED|
"""index: 4075, intensity: 3876.0, mobility: 0.885"""	-0.531462	0.3303	0.984508	CYMLLFSHPRQTMTPAPHHGPAP	generic|IP_1071872_TX=10090_REVERSED|
"""index: 3046, intensity: 95465.0, mobility: 0.930"""	-0.531605	0.330567	0.98463	STSTKVMTQTK	generic|tr_A0A1W2P8E2_A0A1W2P8E2_MOUSE__II_3465191_REVERSED	|generic|tr_Q6NWV4_Q6NWV4_MOUSE__chr10_1_76488414_76488506_ENSMUST00000218881_REVERSED	|generic|tr_Q80TX5_Q80TX5_MOUSE__chr10_1_76488414_76488506_ENSMUST00000218881_REVERSED	|generic|sp_Q9WUU9_GANP_MOUSE__chr10_1_76488414_76488506_ENSMUST00000218881_REVERSED|
"""index: 5521, intensity: 4517.0, mobility: 0.889"""	-0.531776	0.330835	0.984777	QHIANFPRFSALGIKWC	generic|IP_1129031_TX=10090_REVERSED|
"""index: 3063, intensity: 2558.0, mobility: 0.836"""	-0.532196	0.331014	0.985135	LSDLSHLQI	generic|IP_1104003_TX=10090_REVERSED|
"""index: 9431, intensity: 6711.0, mobility: 1.053"""	-0.532289	0.33111	0.985214	DTIQEQSKLIDVVRFNYLDNSAKNYEKM	generic|sp_Q80ZN5_CST13_MOUSE_REVERSED|
"""index: 3702, intensity: 3012.0, mobility: 0.907"""	-0.532402	0.33111	0.985311	APDWKPGERR	generic|sp_Q99LB0_TDIF1_MOUSE__chr2_1_164758028_164758063_ENSMUST00000135458_REVERSED|
"""index: 15001, intensity: 4292.0, mobility: 1.201"""	-0.532516	0.33111	0.985407	ARKIAGFQSGQSLVTYY	generic|sp_A2ARV4_LRP2_MOUSE_REVERSED|
"""index: 13467, intensity: 3806.0, mobility: 0.948"""	-0.533113	0.33111	0.985914	QRRFMLDALMVAAREHT	generic|sp_Q8C0S4-2_TT21A_MOUSE__II_841194_REVERSED	|generic|sp_Q8C0S4_TT21A_MOUSE_REVERSED|
"""index: 2334, intensity: 18429.0, mobility: 0.919"""	-0.533686	0.331288	0.986396	STSTLHKHAVM	generic|IP_1001069_TX=10090_REVERSED|
"""index: 14351, intensity: 2662.0, mobility: 1.070"""	-0.534012	0.331467	0.98667	GCNCHCVRDEGRLHPLIYNHFRDLLANMDMLCAIAMVISAGLIMFIMT	generic|sp_B2RWJ3_TM240_MOUSE__chr4_1_155739863_155739994_ENSMUST00000176526__II_950981_REVERSED|
"""index: 6668, intensity: 18731.0, mobility: 0.986"""	-0.534071	0.331733	0.986719	DALDVTQSLSLMQEASQNQSDNESSPQDENEMEPDKLI	generic|tr_B7ZNN9_B7ZNN9_MOUSE_REVERSED	|generic|tr_A0A087WQK5_A0A087WQK5_MOUSE_REVERSED|
"""index: 17196, intensity: 2936.0, mobility: 0.962"""	-0.534127	0.331916	0.986766	SSKFAEVYRL	generic|sp_P69744_TRPV5_MOUSE_REVERSED	|generic|tr_A0A0A6YW69_A0A0A6YW69_MOUSE_REVERSED|
"""index: 12699, intensity: 4032.0, mobility: 1.005"""	-0.534132	0.331916	0.98677	QFPMQMKREEP	generic|tr_G3X9T7_G3X9T7_MOUSE_REVERSED	|generic|sp_O08573_LEG9_MOUSE_REVERSED	|generic|sp_O08573-2_LEG9_MOUSE_REVERSED	|generic|sp_O08573-3_LEG9_MOUSE_REVERSED	|generic|tr_B1AQR8_B1AQR8_MOUSE_REVERSED|
"""index: 7867, intensity: 4625.0, mobility: 0.895"""	-0.534503	0.331916	0.98708	WTGWSSTGKFAQAVVE	generic|IP_930235_TX=10090_REVERSED|
"""index: 5894, intensity: 5930.0, mobility: 0.927"""	-0.534601	0.331916	0.987162	RSQFVPSLDEPIQVGLPDTFVHE	generic|tr_F6SH61_F6SH61_MOUSE_REVERSED	|generic|tr_A9CQK3_A9CQK3_MOUSE_REVERSED|
"""index: 9871, intensity: 4071.0, mobility: 0.887"""	-0.535231	0.331916	0.987685	EQLSYLVTQ	generic|sp_Q9D8C4_IN35_MOUSE__II_1126369_REVERSED	|generic|tr_D6RFB1_D6RFB1_MOUSE_REVERSED|
"""index: 14871, intensity: 4812.0, mobility: 1.066"""	-0.535697	0.332182	0.988071	RIELREMDNQTHVTDKNPVSLVSKPTKGKKPPEMKT	generic|sp_Q9WTU0_PHF2_MOUSE_REVERSED|
"""index: 3305, intensity: 3189.0, mobility: 0.925"""	-0.535732	0.332448	0.9881	LMSAVAKMPPW	generic|IP_836996_TX=10090_REVERSED	|generic|IP_1022143_TX=10090_REVERSED|
"""index: 15502, intensity: 3038.0, mobility: 0.963"""	-0.535891	0.332449	0.988231	IWLPPRSSNR	generic|IP_1105180_TX=10090_REVERSED|
"""index: 1356, intensity: 3136.0, mobility: 0.804"""	-0.536151	0.332449	0.988445	WGPLMTEF	generic|IP_972882_TX=10090_REVERSED|
"""index: 6111, intensity: 10242.0, mobility: 0.925"""	-0.536865	0.332714	0.989029	CQFSVNLLWL	generic|IP_3448948_TX=10090_REVERSED|
"""index: 2348, intensity: 3540.0, mobility: 0.919"""	-0.536924	0.33298	0.989077	IGRDFHTEGFVYLATICKPPQPPD	generic|sp_Q9D1G3_HHATL_MOUSE_REVERSED|
"""index: 14808, intensity: 3816.0, mobility: 1.006"""	-0.536997	0.333245	0.989136	RFHVAPEGRAMVS	generic|sp_P55144_TYRO3_MOUSE__chr2_1_119812548_119812658_ENSMUST00000147761__II_1009207_REVERSED	|generic|sp_P55144-2_TYRO3_MOUSE__chr2_1_119812548_119812658_ENSMUST00000147761__II_1009207_REVERSED	|generic|sp_P55144-3_TYRO3_MOUSE__chr2_1_119812548_119812658_ENSMUST00000147761__II_1009207_REVERSED	|generic|II_1009206_TX=10090_REVERSED	|generic|tr_Q62121_Q62121_MOUSE__chr2_1_119809940_119810038_ENSMUST00000147761_REVERSED|
"""index: 1152, intensity: 2567.0, mobility: 0.814"""	-0.537171	0.333333	0.989278	ISVRRGSH	generic|IP_1031042_TX=10090_REVERSED|
"""index: 10708, intensity: 4462.0, mobility: 0.887"""	-0.537228	0.333598	0.989325	ATDWIQLKIRKDNR	generic|tr_Q0PD63_Q0PD63_MOUSE_REVERSED|
"""index: 18792, intensity: 4987.0, mobility: 1.197"""	-0.537407	0.333598	0.98947	KRSIVLIEQNNFTVCCEPGQVSISREFGPTSM	generic|IP_3463312_TX=10090_REVERSED|
"""index: 1722, intensity: 2924.0, mobility: 0.954"""	-0.537599	0.333598	0.989626	DWPRSGEEPRQ	generic|IP_3463055_TX=10090_REVERSED|
"""index: 6942, intensity: 7908.0, mobility: 0.979"""	-0.537665	0.333598	0.989679	RFGFRQEKQGSPEQPASSAPLI	generic|tr_S4R1K2_S4R1K2_MOUSE__chr17_-1_25246954_25246998_ENSMUST00000182903__II_1069297_REVERSED	|generic|tr_S4R2U8_S4R2U8_MOUSE__chr17_-1_25246954_25246998_ENSMUST00000182903__II_1069297_REVERSED	|generic|tr_E9Q350_E9Q350_MOUSE__chr17_-1_25246954_25246998_ENSMUST00000182903__II_1069297_REVERSED	|generic|tr_S4R1E7_S4R1E7_MOUSE__chr17_-1_25246954_25246998_ENSMUST00000182903__II_1069297_REVERSED	|generic|sp_Q80TT2_BAIP3_MOUSE__chr17_-1_25246954_25246998_ENSMUST00000182903__II_1069297_REVERSED|
"""index: 26825, intensity: 3492.0, mobility: 1.016"""	-0.538069	0.333774	0.990006	GTKLKMAVLPGQPLPILDA	generic|IP_990885_TX=10090_REVERSED|
"""index: 10497, intensity: 4791.0, mobility: 1.065"""	-0.538431	0.334039	0.990298	QAPYISAIIDYLFQYQEYSCVVGPRAK	generic|tr_S4R1M0_S4R1M0_MOUSE__II_1034044_REVERSED	|generic|sp_P06800_PTPRC_MOUSE__II_1034044_REVERSED	|generic|sp_P06800-5_PTPRC_MOUSE__II_1034044_REVERSED	|generic|sp_P06800-6_PTPRC_MOUSE__II_1034044_REVERSED	|generic|tr_Q3U382_Q3U382_MOUSE_REVERSED|
"""index: 19546, intensity: 6226.0, mobility: 1.080"""	-0.53855	0.334302	0.990393	KGSLPDKGIMLVNPLNMVILQQ	generic|sp_Q6VGS5_DAPLE_MOUSE__chr4_-1_126744893_126744925_ENSMUST00000030637_REVERSED	|generic|sp_Q6VGS5-2_DAPLE_MOUSE__chr4_-1_126744893_126744925_ENSMUST00000030637_REVERSED	|generic|tr_Q80XQ1_Q80XQ1_MOUSE_REVERSED	|generic|tr_Q9DCU8_Q9DCU8_MOUSE_REVERSED|
"""index: 23657, intensity: 18088.0, mobility: 1.072"""	-0.538748	0.334302	0.990552	AAASQRSGLVGVPEAGHTDIVFTPDQRGPLSEERSSHSLISGLEL	generic|IP_1069411_TX=10090_REVERSED|
"""index: 3041, intensity: 2786.0, mobility: 0.847"""	-0.539074	0.334567	0.990813	RQLCTNRL	generic|IP_3489577_TX=10090_REVERSED|
"""index: 2924, intensity: 4845.0, mobility: 1.002"""	-0.539228	0.334742	0.990936	EVTLAACPFWPAQ	generic|IP_850960_TX=10090_REVERSED|
"""index: 15610, intensity: 7691.0, mobility: 1.145"""	-0.539432	0.335007	0.991099	QESVCTELPKFHTYTCTRCTVVRCKVERTARMKEEMQEKKVLPEFY	generic|sp_Q0VBD2_MCM10_MOUSE__II_1015333_REVERSED|
"""index: 4270, intensity: 2717.0, mobility: 0.829"""	-0.539637	0.335271	0.991262	CSGVQHGEYYFAKAM	generic|IP_972630_TX=10090_REVERSED|
"""index: 18836, intensity: 4078.0, mobility: 1.080"""	-0.539722	0.335535	0.991329	QPHSDRARGAKWVSPVPRHQWSPAQANLHPEQGK	generic|IP_924391_TX=10090_REVERSED|
"""index: 1927, intensity: 2767.0, mobility: 0.978"""	-0.53976	0.335711	0.991359	PSESFGEEMEAADA	generic|tr_E9PZP8_E9PZP8_MOUSE__chr9_1_66497262_66497342_ENSMUST00000135600__II_851103_REVERSED	|generic|tr_F6RXM1_F6RXM1_MOUSE_REVERSED	|generic|tr_Q8BR49_Q8BR49_MOUSE__chr9_1_66470274_66470369_ENSMUST00000124969_REVERSED|
"""index: 13371, intensity: 4593.0, mobility: 0.940"""	-0.540107	0.335975	0.991635	EGLLNYSLNLVQLSDLGYF	generic|tr_E9QL10_E9QL10_MOUSE_REVERSED	|generic|tr_A0A0A6YVY4_A0A0A6YVY4_MOUSE_REVERSED	|generic|tr_Q05AH3_Q05AH3_MOUSE_REVERSED	|generic|tr_Q8CB40_Q8CB40_MOUSE_REVERSED	|generic|sp_Q9JLF7_TLR5_MOUSE_REVERSED|
"""index: 10611, intensity: 2639.0, mobility: 0.884"""	-0.540174	0.33615	0.991688	LSLTFTASHSLESILASLSLFPLI	generic|IP_1102812_TX=10090_REVERSED	|generic|tr_Q8C666_Q8C666_MOUSE_REVERSED|
"""index: 18060, intensity: 10269.0, mobility: 0.872"""	-0.540299	0.336414	0.991786	CSMDFSYVNEWWHIKYDKYQRDEIDT	generic|IP_3463511_TX=10090_REVERSED|
"""index: 709, intensity: 3421.0, mobility: 0.852"""	-0.540327	0.336678	0.991809	WTPAPTGRW	generic|chr19_-1_42334047_42413950_ENSMUST00000238290_REVERSED|
"""index: 7212, intensity: 3805.0, mobility: 1.091"""	-0.540382	0.336942	0.991852	TAAQHHQLPVIFCHGETLSQFSP	generic|sp_Q8BG79_C19L2_MOUSE_REVERSED|
"""index: 26602, intensity: 12995.0, mobility: 1.045"""	-0.540435	0.337117	0.991894	TYFKLVSEDMLDEGDKLLNTLYNKLFEKLRKYLEL	generic|sp_Q9WTX6_CUL1_MOUSE_REVERSED	|generic|tr_Q3UIA5_Q3UIA5_MOUSE_REVERSED	|generic|tr_Q3TPM3_Q3TPM3_MOUSE_REVERSED	|generic|tr_Q05DR6_Q05DR6_MOUSE_REVERSED|
"""index: 22549, intensity: 21093.0, mobility: 1.147"""	-0.540689	0.337292	0.992094	EPQGPPYCKLTSLDMSQLLEPLMSCTCYFLHGEKHLQKALEFQ	generic|tr_Q0VD95_Q0VD95_MOUSE_REVERSED	|generic|tr_Q8BML3_Q8BML3_MOUSE_REVERSED|
"""index: 25375, intensity: 5089.0, mobility: 1.048"""	-0.540778	0.337556	0.992164	QAEAVSSGAGSGGPAAALGPSQEEQDSSDGPG	generic|tr_Q52KJ0_Q52KJ0_MOUSE_REVERSED|
"""index: 16898, intensity: 4638.0, mobility: 1.019"""	-0.540796	0.33782	0.992178	ACHYPRLSGHTLLHRALGARRVFRKSC	generic|sp_Q3URR7-3_ZSC10_MOUSE_REVERSED	|generic|tr_E9PV84_E9PV84_MOUSE_REVERSED	|generic|tr_E9PXB1_E9PXB1_MOUSE_REVERSED	|generic|sp_Q3URR7_ZSC10_MOUSE_REVERSED	|generic|sp_Q3URR7-2_ZSC10_MOUSE_REVERSED|
"""index: 11813, intensity: 4082.0, mobility: 0.932"""	-0.540939	0.338084	0.99229	HFLDCGPGIHPP	generic|IP_901214_TX=10090_REVERSED|
"""index: 6781, intensity: 4432.0, mobility: 0.866"""	-0.541089	0.338348	0.992408	LGRSSPQMIQSVLRGCKMLAIFVHS	generic|IP_1004608_TX=10090_REVERSED|
"""index: 22884, intensity: 31604.0, mobility: 0.960"""	-0.541154	0.338612	0.992459	VNEKLLLSPVNEPELPSR	generic|tr_A0A0A0MQJ6_A0A0A0MQJ6_MOUSE__II_958630_REVERSED	|generic|sp_B2RX14_TUT4_MOUSE__II_958627_REVERSED	|generic|tr_Q9EQN6_Q9EQN6_MOUSE_REVERSED	|generic|tr_Q3V3D5_Q3V3D5_MOUSE_REVERSED	|generic|tr_A2A8R7_A2A8R7_MOUSE_REVERSED|
"""index: 22961, intensity: 23434.0, mobility: 0.867"""	-0.541227	0.338876	0.992516	CFVRKLCTWVVIDPIEL	generic|IP_1076887_TX=10090_REVERSED|
"""index: 562, intensity: 16433.0, mobility: 0.784"""	-0.541283	0.33905	0.99256	CLINNRTRTFTS	generic|II_1141440_TX=10090_REVERSED|
"""index: 24610, intensity: 6108.0, mobility: 1.064"""	-0.541606	0.339224	0.992812	ATSGTTLK	generic|IP_964704_TX=10090_REVERSED|
"""index: 3926, intensity: 7381.0, mobility: 0.887"""	-0.541643	0.339488	0.992841	LMEAAMKFI	generic|IP_1020734_TX=10090_REVERSED|
"""index: 12270, intensity: 5919.0, mobility: 0.836"""	-0.541698	0.339752	0.992884	QLPPQRVP	generic|IP_839426_TX=10090_REVERSED|
"""index: 26223, intensity: 2567.0, mobility: 1.023"""	-0.541991	0.339831	0.993112	WSIHRLTHMF	generic|IP_2460800_TX=10090_REVERSED|
"""index: 15033, intensity: 10538.0, mobility: 0.857"""	-0.542128	0.339831	0.993219	SSIQKSSIR	generic|sp_Q8BQ48_CE295_MOUSE__chr10_1_62941042_62941071_ENSMUST00000044977__II_852728_REVERSED	|generic|sp_Q8BQ48-2_CE295_MOUSE__chr10_1_62941042_62941071_ENSMUST00000044977__II_852737_REVERSED	|generic|sp_Q8BQ48-3_CE295_MOUSE__chr10_1_62941042_62941071_ENSMUST00000044977__II_852728_REVERSED	|generic|sp_Q8BQ48-5_CE295_MOUSE__chr10_1_62941042_62941071_ENSMUST00000044977__II_3501922_REVERSED	|generic|sp_Q8BQ48-6_CE295_MOUSE__chr10_1_62941042_62941071_ENSMUST00000044977__II_3501922_REVERSED	|generic|tr_F7BWD7_F7BWD7_MOUSE__II_852728_REVERSED	|generic|tr_E9QPW4_E9QPW4_MOUSE__chr10_1_62941042_62941071_ENSMUST00000044977__II_852728_REVERSED	|generic|tr_A0A1N9NPH8_A0A1N9NPH8_MOUSE__chr10_1_62941042_62941071_ENSMUST00000044977__II_852728_REVERSED|
"""index: 1650, intensity: 2804.0, mobility: 1.007"""	-0.542732	0.340005	0.993686	LCTLPPPAPPLSFS	generic|IP_3461899_TX=10090_REVERSED|
"""index: 6301, intensity: 3365.0, mobility: 0.963"""	-0.542974	0.340084	0.993873	FPREMFVLGSRARKPYQGGPPEPWE	generic|IP_962286_TX=10090_REVERSED|
"""index: 5939, intensity: 5391.0, mobility: 0.829"""	-0.543125	0.340084	0.993989	ECVWCIAKKDEKCFLLLKEGHH	generic|tr_Q3TA29_Q3TA29_MOUSE_REVERSED	|generic|sp_Q99PP6_TR34A_MOUSE_REVERSED	|generic|sp_Q99PP6-2_TR34A_MOUSE_REVERSED	|generic|sp_Q99PP6-3_TR34A_MOUSE_REVERSED	|generic|tr_Q3TAH7_Q3TAH7_MOUSE_REVERSED	|generic|tr_E9PYZ4_E9PYZ4_MOUSE_REVERSED|
"""index: 7740, intensity: 7520.0, mobility: 0.973"""	-0.543344	0.340347	0.994157	SRPSSQSTSLLMRTSSRTSRR	generic|IP_967667_TX=10090_REVERSED|
"""index: 24515, intensity: 2970.0, mobility: 1.226"""	-0.543382	0.340431	0.994186	YLAESIDQPMRKLDTMVQDHQMKLMFTRNNLDKNTYNARIGQ	generic|IP_1095517_TX=10090_REVERSED|
"""index: 3297, intensity: 2682.0, mobility: 1.055"""	-0.543605	0.340604	0.994357	RSFDMAFSHEPSEQ	generic|tr_B2RQQ5_B2RQQ5_MOUSE_REVERSED|
"""index: 1044, intensity: 20431.0, mobility: 0.814"""	-0.543909	0.340778	0.99459	SMPTPQRY	generic|II_3482804_TX=10090_REVERSED	|generic|tr_A0A2K6EDK3_A0A2K6EDK3_MOUSE__chr15_-1_44376394_44376561_ENSMUST00000226606_REVERSED	|generic|sp_Q6PIP5_NUDC1_MOUSE__chr15_-1_44376394_44376561_ENSMUST00000226606_REVERSED|
"""index: 16579, intensity: 3695.0, mobility: 0.949"""	-0.54395	0.340951	0.994621	SSHGKELQRL	generic|tr_Q66JW2_Q66JW2_MOUSE__II_1009859_REVERSED	|generic|sp_Q9CW79_GOGA1_MOUSE__II_1009859_REVERSED	|generic|sp_Q9CW79-2_GOGA1_MOUSE__II_1009859_REVERSED|
"""index: 23951, intensity: 6702.0, mobility: 1.122"""	-0.544114	0.341201	0.994746	AHHQLHPGPGAAAAAAAAAALNLNLNVAGYGHLAAA	generic|tr_A0A0R4J0E2_A0A0R4J0E2_MOUSE__II_1088708_REVERSED	|generic|sp_Q7TQ40_ZIC5_MOUSE__II_1088708_REVERSED|
"""index: 7634, intensity: 3585.0, mobility: 0.878"""	-0.544319	0.341201	0.994902	RPFFDLFMSEFMLLLICSISSLIEP	generic|IP_3497853_TX=10090_REVERSED|
"""index: 25959, intensity: 4964.0, mobility: 1.026"""	-0.54432	0.341201	0.994902	SMSKKKKELSSI	generic|IP_838724_TX=10090_REVERSED|
"""index: 3259, intensity: 3190.0, mobility: 0.811"""	-0.545249	0.341374	0.995605	IEDIEVGLNLLHK	generic|tr_Q8BYT6_Q8BYT6_MOUSE__chr1_-1_54762255_54762302_ENSMUST00000177919__II_1039348_REVERSED	|generic|tr_J3QK13_J3QK13_MOUSE__chr1_-1_54762255_54762302_ENSMUST00000177919__II_1039369_REVERSED	|generic|sp_B2RXR6_ANR44_MOUSE__chr1_-1_54762255_54762302_ENSMUST00000177919__II_1039344_REVERSED	|generic|tr_E9QNQ2_E9QNQ2_MOUSE__chr1_-1_54762255_54762302_ENSMUST00000177919__II_1039344_REVERSED	|generic|II_1039342_TX=10090_REVERSED|
"""index: 13580, intensity: 3279.0, mobility: 0.822"""	-0.545318	0.341547	0.995657	LPIVNGVS	generic|chr13_-1_67473884_67473925_ENSMUST00000019572_REVERSED|
"""index: 26802, intensity: 3791.0, mobility: 1.065"""	-0.545481	0.341809	0.99578	QLQDAQLHITQKQKTQFCQLTKVQ	generic|tr_A0A0U1RPK1_A0A0U1RPK1_MOUSE__chr7_-1_98647801_98647902_ENSMUST00000206565__II_884600_REVERSED	|generic|sp_Q8BMB0_EMSY_MOUSE__chr7_-1_98647801_98647902_ENSMUST00000206565__II_884612_REVERSED	|generic|sp_Q8BMB0-2_EMSY_MOUSE__chr7_-1_98647801_98647902_ENSMUST00000206565__II_884600_REVERSED	|generic|sp_Q8BMB0-3_EMSY_MOUSE__chr7_-1_98647801_98647902_ENSMUST00000206565__II_884612_REVERSED|
"""index: 5843, intensity: 4064.0, mobility: 0.841"""	-0.54562	0.342071	0.995884	FGEWRWWKHSSIKAPGSGAGQPLR	generic|IP_1115574_TX=10090_REVERSED|
"""index: 7672, intensity: 5670.0, mobility: 0.975"""	-0.545652	0.342333	0.995908	EQQAVRPAMEIPLVAAPVFGEE	generic|IP_1081325_TX=10090_REVERSED|
"""index: 13147, intensity: 5633.0, mobility: 0.864"""	-0.545668	0.342595	0.99592	MVKGKTSHYVPLFTVCVSFFVLMSF	generic|tr_L7N2E5_L7N2E5_MOUSE_REVERSED|
"""index: 6495, intensity: 4130.0, mobility: 0.986"""	-0.545684	0.342767	0.995933	LGWHTPGHLALMCLDPTLDPWWTWLP	generic|sp_P11370_ENV2_MOUSE_REVERSED	|generic|tr_Q6LDV7_Q6LDV7_MOUSE_REVERSED|
"""index: 7147, intensity: 3933.0, mobility: 1.034"""	-0.545998	0.343022	0.996168	HSNMMLQLFDVRHKQKSDLRSEKMRDVFKKFFEISDKPFM	generic|tr_Q3UEN8_Q3UEN8_MOUSE_REVERSED	|generic|tr_Q52L54_Q52L54_MOUSE_REVERSED|
"""index: 13034, intensity: 3115.0, mobility: 1.088"""	-0.546023	0.343022	0.996186	PRSYMLTEMLKLEEHAGPYNVEVEPQLQA	generic|tr_A6H6M2_A6H6M2_MOUSE_REVERSED|
"""index: 14361, intensity: 171779.0, mobility: 0.935"""	-0.546464	0.343284	0.996515	EGQEASKYVGSVMENHLLLFLAE	generic|tr_A0A1W2P836_A0A1W2P836_MOUSE__II_3505632_REVERSED	|generic|tr_A0A1W2P7S5_A0A1W2P7S5_MOUSE__II_3505836_REVERSED	|generic|sp_Q9D289_TPC6B_MOUSE__II_3505836_REVERSED	|generic|tr_A0A1W2P7N0_A0A1W2P7N0_MOUSE_REVERSED	|generic|tr_A0A1W2P6E6_A0A1W2P6E6_MOUSE_REVERSED|
"""index: 8809, intensity: 5268.0, mobility: 1.110"""	-0.546651	0.343545	0.996654	EKQKTMDLLGVSYRDCNLFARVTYLAKHFQREIDTLEEFVK	generic|tr_Q8K0A8_Q8K0A8_MOUSE__II_1054903_REVERSED	|generic|tr_B2RY78_B2RY78_MOUSE_REVERSED	|generic|sp_P27664_PDE6A_MOUSE_REVERSED|
"""index: 26788, intensity: 3047.0, mobility: 1.019"""	-0.546658	0.343717	0.99666	RMKAIKTTQKQMRGHKRRLRP	generic|IP_1103439_TX=10090_REVERSED|
"""index: 5990, intensity: 5563.0, mobility: 0.821"""	-0.546819	0.343979	0.996779	ESAKDTKKDQKELI	generic|tr_A0A286YD53_A0A286YD53_MOUSE__chr14_1_59496894_59496950_ENSMUST00000224281__II_3481415_REVERSED	|generic|sp_Q9DB16_CB39L_MOUSE__chr14_1_59496894_59496950_ENSMUST00000224281_REVERSED	|generic|sp_Q9DB16-2_CB39L_MOUSE__chr14_1_59496894_59496950_ENSMUST00000224281_REVERSED|
"""index: 24509, intensity: 4069.0, mobility: 1.147"""	-0.546918	0.344241	0.996853	QNEAYSGVAEVGKLFNIYDVWIQYSMIEMGIK	generic|tr_Q3TXN6_Q3TXN6_MOUSE__chr2_1_104608895_104608978_ENSMUST00000137961_REVERSED	|generic|sp_Q99LI7_CSTF3_MOUSE__chr2_1_104608895_104608978_ENSMUST00000137961_REVERSED|
"""index: 19182, intensity: 5156.0, mobility: 0.882"""	-0.547101	0.344503	0.996988	FPCTFQTELTGTMKKKPP	generic|sp_P60003_ELOF1_MOUSE__chr9_-1_22113544_22117131_ENSMUST00000013966_REVERSED|
"""index: 10958, intensity: 2741.0, mobility: 1.059"""	-0.547136	0.344674	0.997014	INPRYHSEVSQQLTNPDLLQQVPESRG	generic|tr_B1AYD6_B1AYD6_MOUSE_REVERSED	|generic|sp_A2ANU3_SYNG1_MOUSE_REVERSED|
"""index: 24057, intensity: 5930.0, mobility: 1.286"""	-0.547273	0.344927	0.997115	SAEKGWIGLIGSVLDATIEQW	generic|IP_2434158_TX=10090_REVERSED|
"""index: 5879, intensity: 7283.0, mobility: 0.910"""	-0.547428	0.344927	0.99723	EQPSLISELAKHFQKGQLFVNSTYEA	generic|sp_Q9CXC3_MGME1_MOUSE_REVERSED|
"""index: 12143, intensity: 4279.0, mobility: 0.990"""	-0.547642	0.345188	0.997387	NKFVQQRTRH	generic|tr_B9EIE8_B9EIE8_MOUSE__chr11_-1_54841132_54841200_ENSMUST00000148070__II_1136569_REVERSED	|generic|sp_Q9DA03_LYRM7_MOUSE__chr11_-1_54841132_54841200_ENSMUST00000148070__II_1136569_REVERSED	|generic|tr_D6RD13_D6RD13_MOUSE__II_1136558_REVERSED|
"""index: 11310, intensity: 4777.0, mobility: 1.148"""	-0.547697	0.345269	0.997427	FRRTVVNNMNGNECLKLETLYVEVKCHK	generic|tr_Q3TPH3_Q3TPH3_MOUSE__chr10_-1_123163589_123163654_ENSMUST00000219992__II_3469447_REVERSED	|generic|sp_Q8R5H1-3_UBP15_MOUSE__chr10_-1_123163589_123163654_ENSMUST00000219992__II_3469447_REVERSED	|generic|tr_Q3TQV7_Q3TQV7_MOUSE__chr10_-1_123196823_123196891_ENSMUST00000219992__II_3469447_REVERSED	|generic|sp_Q8R5H1_UBP15_MOUSE__chr10_-1_123163589_123163654_ENSMUST00000219992__II_3469431_REVERSED	|generic|sp_Q8R5H1-2_UBP15_MOUSE__chr10_-1_123163589_123163654_ENSMUST00000219992__II_3469431_REVERSED	|generic|sp_Q8R5H1-5_UBP15_MOUSE__chr10_-1_123163589_123163654_ENSMUST00000219992__II_3469431_REVERSED	|generic|sp_Q8R5H1-4_UBP15_MOUSE__chr10_-1_123196823_123196891_ENSMUST00000219992_REVERSED|
"""index: 8340, intensity: 4796.0, mobility: 0.927"""	-0.547944	0.34544	0.997609	ELVNSLSSSHRGQATPFPRP	generic|tr_F6VTL9_F6VTL9_MOUSE__II_842169_REVERSED	|generic|tr_B7ZWL5_B7ZWL5_MOUSE_REVERSED	|generic|tr_A0A0G2JFQ4_A0A0G2JFQ4_MOUSE_REVERSED	|generic|sp_Q6ZQA0_NBEL2_MOUSE_REVERSED	|generic|sp_Q6ZQA0-2_NBEL2_MOUSE_REVERSED	|generic|tr_B2RXS1_B2RXS1_MOUSE_REVERSED	|generic|tr_E9Q9L6_E9Q9L6_MOUSE_REVERSED|
"""index: 17192, intensity: 4601.0, mobility: 0.942"""	-0.548047	0.345611	0.997685	LGLKKQVCFYSLFSSFLISE	generic|IP_1114676_TX=10090_REVERSED|
"""index: 23033, intensity: 15051.0, mobility: 0.907"""	-0.548178	0.345873	0.997781	AFFIKCSPIKAKKGGGKKEHYSPYTLFFF	generic|IP_1028105_TX=10090_REVERSED|
"""index: 22896, intensity: 71848.0, mobility: 0.925"""	-0.548238	0.345953	0.997825	MVLEVLMQMVEKNVLNK	generic|chr7_-1_34229271_34229342_ENSMUST00000205983__II_893391_TX=10090_REVERSED|
"""index: 14850, intensity: 2853.0, mobility: 1.146"""	-0.548417	0.346124	0.997956	MRVQSSAATGMKSEASLL	generic|IP_1057987_TX=10090_REVERSED|
"""index: 6257, intensity: 2963.0, mobility: 1.107"""	-0.548886	0.346385	0.998297	ELWVREVLQLFMKFNQRQNQHNRQCWRNMQDPFHKKKIL	generic|IP_1104834_TX=10090_REVERSED|
"""index: 13508, intensity: 35528.0, mobility: 0.863"""	-0.548887	0.346646	0.998298	IAPKGMGIK	generic|sp_Q8BRH4-2_KMT2C_MOUSE__chr5_-1_25387920_25387997_ENSMUST00000172626__II_945291_REVERSED	|generic|tr_G3UZC8_G3UZC8_MOUSE__chr5_-1_25387920_25387997_ENSMUST00000172626_REVERSED	|generic|sp_Q8BRH4_KMT2C_MOUSE__chr5_-1_25387920_25387997_ENSMUST00000172626_REVERSED	|generic|tr_F8WI37_F8WI37_MOUSE__chr5_-1_25387920_25387997_ENSMUST00000172626_REVERSED|
"""index: 13846, intensity: 3544.0, mobility: 0.951"""	-0.548943	0.346907	0.998339	IFCTMELQVQLVNHQLAM	generic|IP_3502384_TX=10090_REVERSED|
"""index: 1094, intensity: 2657.0, mobility: 0.891"""	-0.549026	0.347168	0.998399	WMTLSMKPCV	generic|IP_987632_TX=10090_REVERSED|
"""index: 8336, intensity: 2603.0, mobility: 1.162"""	-0.54921	0.347248	0.998532	HCRKFFFFFFCQYI	generic|IP_873818_TX=10090_REVERSED|
"""index: 22636, intensity: 3747.0, mobility: 0.878"""	-0.54934	0.347418	0.998626	QSLFSPNLITKIV	generic|IP_3475645_TX=10090_REVERSED|
"""index: 1095, intensity: 7017.0, mobility: 0.837"""	-0.549417	0.347679	0.998682	MAEPWTTK	generic|IP_1095877_TX=10090_REVERSED|
"""index: 21975, intensity: 3217.0, mobility: 1.113"""	-0.549454	0.347736	0.998709	RHNSLVGMRDKRYMEPARMRKRVLAAESMTRYLLPSEPEEDAYP	generic|tr_G3X8Z9_G3X8Z9_MOUSE_REVERSED|
"""index: 8270, intensity: 7061.0, mobility: 0.825"""	-0.549582	0.347736	0.998802	SLLTTSLESRETWLEM	generic|IP_1060776_TX=10090_REVERSED|
"""index: 4271, intensity: 4005.0, mobility: 0.959"""	-0.549849	0.347736	0.998994	VTEKVVQERFM	generic|tr_K3W4P1_K3W4P1_MOUSE__chr11_1_101566208_101566414_ENSMUST00000123558__II_1126308_REVERSED	|generic|tr_A2A4N8_A2A4N8_MOUSE__chr11_1_101566208_101566414_ENSMUST00000123558__II_1126308_REVERSED	|generic|sp_P97432_NBR1_MOUSE__chr11_1_101566208_101566414_ENSMUST00000123558__II_1126308_REVERSED	|generic|tr_A2A4N7_A2A4N7_MOUSE__chr11_1_101566208_101566414_ENSMUST00000123558__II_1126308_REVERSED	|generic|tr_Q6ZQK3_Q6ZQK3_MOUSE__chr11_1_101566208_101566414_ENSMUST00000123558_REVERSED	|generic|tr_A2A4N5_A2A4N5_MOUSE__chr11_1_101566208_101566414_ENSMUST00000123558_REVERSED	|generic|tr_Q05BC8_Q05BC8_MOUSE__chr11_1_101566208_101566414_ENSMUST00000123558_REVERSED|
"""index: 3383, intensity: 3721.0, mobility: 0.866"""	-0.550758	0.347815	0.999645	ESTQFVCTKTNKIDLFICFSCW	generic|IP_3454486_TX=10090_REVERSED|
"""index: 23664, intensity: 6039.0, mobility: 0.946"""	-0.550871	0.348075	0.999726	HRELQLRAHTVMFEQQNKM	generic|tr_D3YY76_D3YY76_MOUSE_REVERSED	|generic|sp_Q9D3P8_PLRKT_MOUSE__chr19_-1_29348884_29348988_ENSMUST00000152936_REVERSED	|generic|tr_D3YXU2_D3YXU2_MOUSE_REVERSED|
"""index: 11059, intensity: 2558.0, mobility: 1.237"""	-0.550892	0.348233	0.999741	WFGAPSMAIIKMTVELVFIFTFVVSMTALPVTVPDD	generic|tr_E9QLE4_E9QLE4_MOUSE__chr14_-1_123348758_123348796_ENSMUST00000227818_REVERSED	|generic|sp_Q8BXR5_NALCN_MOUSE__chr14_-1_123348758_123348796_ENSMUST00000227818_REVERSED|
"""index: 25119, intensity: 5157.0, mobility: 1.267"""	-0.551087	0.348233	0.99988	LCMRRPSAVAPSLVSSNRRL	generic|IP_1009396_TX=10090_REVERSED	|generic|IP_1009398_TX=10090_REVERSED|
"""index: 18161, intensity: 7709.0, mobility: 1.032"""	-0.551647	0.348493	1	RPNLMLPKGKE	generic|tr_Q3TSD4_Q3TSD4_MOUSE__chr18_-1_73801725_73801757_ENSMUST00000237619_REVERSED	|generic|sp_Q99KE1_MAOM_MOUSE__chr18_-1_73801725_73801757_ENSMUST00000237619_REVERSED	|generic|tr_Q3V2Y4_Q3V2Y4_MOUSE__chr18_-1_73801725_73801757_ENSMUST00000237619_REVERSED|
"""index: 23298, intensity: 6423.0, mobility: 1.024"""	-0.551672	0.348662	1	YNLLSRIKAESNLVILRDMIDIICTPVERLSYEA	generic|sp_Q3URV1_BROMI_MOUSE__chr10_-1_56228474_56228605_ENSMUST00000219385_REVERSED	|generic|sp_Q3URV1-2_BROMI_MOUSE__chr10_-1_56228474_56228605_ENSMUST00000219385_REVERSED|
"""index: 25932, intensity: 4214.0, mobility: 1.382"""	-0.551858	0.348922	1	LNMVFFFLLLFTPAFFLRDL	generic|tr_Q5D073_Q5D073_MOUSE__II_934708_REVERSED	|generic|sp_P42925_PXMP2_MOUSE__II_934708_REVERSED	|generic|II_934707_TX=10090_REVERSED|
"""index: 25862, intensity: 9203.0, mobility: 1.207"""	-0.551861	0.349	1	IKNVLSMKKRKVWDM	generic|IP_898110_TX=10090_REVERSED	|generic|tr_A1L145_A1L145_MOUSE_REVERSED	|generic|sp_Q7M707_TR109_MOUSE_REVERSED|
"""index: 23776, intensity: 8341.0, mobility: 1.181"""	-0.552202	0.34926	1	MRNQSDESLTPFEIL	generic|IP_1064409_TX=10090_REVERSED|
"""index: 13255, intensity: 3463.0, mobility: 0.942"""	-0.552204	0.34952	1	AKIPTFVPSGLCDFFPPLHA	generic|tr_D3Z1H8_D3Z1H8_MOUSE_REVERSED	|generic|tr_D3Z1H9_D3Z1H9_MOUSE_REVERSED	|generic|tr_Q3U011_Q3U011_MOUSE_REVERSED	|generic|sp_Q9JL62_GLTP_MOUSE_REVERSED	|generic|tr_Q7TMS6_Q7TMS6_MOUSE_REVERSED|
"""index: 3676, intensity: 2583.0, mobility: 1.089"""	-0.552242	0.34956	1	GNTGEWTI	generic|tr_E9PY05_E9PY05_MOUSE_REVERSED	|generic|tr_I1E4Y2_I1E4Y2_MOUSE_REVERSED	|generic|tr_B7ZND3_B7ZND3_MOUSE_REVERSED	|generic|sp_P81270_ERG_MOUSE_REVERSED	|generic|sp_P81270-2_ERG_MOUSE_REVERSED	|generic|tr_B7ZND4_B7ZND4_MOUSE_REVERSED	|generic|tr_H3BKX4_H3BKX4_MOUSE_REVERSED	|generic|tr_Q544B3_Q544B3_MOUSE_REVERSED	|generic|tr_A0A384DVA0_A0A384DVA0_MOUSE_REVERSED	|generic|tr_Q3UQJ4_Q3UQJ4_MOUSE_REVERSED	|generic|tr_Q8BZ56_Q8BZ56_MOUSE_REVERSED	|generic|tr_Q8BJH6_Q8BJH6_MOUSE_REVERSED|
"""index: 3234, intensity: 3053.0, mobility: 0.862"""	-0.552363	0.34956	1	IFTTTTIHT	generic|sp_Q61625_GRID2_MOUSE_REVERSED	|generic|tr_Q8CCJ1_Q8CCJ1_MOUSE_REVERSED|
"""index: 23181, intensity: 13740.0, mobility: 1.202"""	-0.552501	0.34956	1	EENFLKSTEKKIPDILQVQGASFGVL	generic|tr_A0A1Y7VJI5_A0A1Y7VJI5_MOUSE__II_3470895_REVERSED	|generic|tr_A0A0A6YXV5_A0A0A6YXV5_MOUSE__II_1115100_REVERSED	|generic|sp_Q9D5R2_WDR20_MOUSE__II_3470895_REVERSED	|generic|tr_Q3ULP2_Q3ULP2_MOUSE_REVERSED	|generic|tr_A0A0A6YX87_A0A0A6YX87_MOUSE_REVERSED	|generic|tr_Q9D721_Q9D721_MOUSE_REVERSED	|generic|tr_Q8R0J5_Q8R0J5_MOUSE_REVERSED	|generic|tr_Q3UWE6_Q3UWE6_MOUSE_REVERSED	|generic|tr_A0A1Y7VLC8_A0A1Y7VLC8_MOUSE_REVERSED|
"""index: 15189, intensity: 4356.0, mobility: 0.815"""	-0.552565	0.34956	1	SSPVSSSSSQF	generic|tr_Q8C6J1_Q8C6J1_MOUSE__II_1101866_REVERSED	|generic|sp_Q60674_NR1D2_MOUSE__II_1101866_REVERSED	|generic|tr_Q8C598_Q8C598_MOUSE_REVERSED|
"""index: 21788, intensity: 2561.0, mobility: 0.894"""	-0.553435	0.349728	1	WHKVAFRN	generic|chrX_1_13137612_13137671_ENSMUST00000089302_REVERSED|
"""index: 23566, intensity: 6966.0, mobility: 1.191"""	-0.553535	0.349896	1	PTVDNIDINKDVDVVFKGEPHVKVLVKKKDMARVV	generic|sp_P62196_PRS8_MOUSE__II_1125229_REVERSED	|generic|tr_Q8K1K2_Q8K1K2_MOUSE__II_1125226_REVERSED	|generic|tr_A0A1S6GWH1_A0A1S6GWH1_MOUSE__II_1125229_REVERSED|
"""index: 19661, intensity: 5757.0, mobility: 0.915"""	-0.553782	0.350142	1	RLTCMRAKR	generic|IP_1041667_TX=10090_REVERSED|
"""index: 842, intensity: 3327.0, mobility: 0.953"""	-0.554005	0.350142	1	NPLDKATQEKFNDCPFGESAIGEDPT	generic|sp_Q05860-6_FMN1_MOUSE_REVERSED	|generic|tr_A0A5F8MPL0_A0A5F8MPL0_MOUSE_REVERSED|
"""index: 5777, intensity: 4721.0, mobility: 0.948"""	-0.554518	0.35031	1	LPGEYGDILSRA	generic|tr_Q3TZ78_Q3TZ78_MOUSE_REVERSED	|generic|tr_F8VPT3_F8VPT3_MOUSE_REVERSED|
"""index: 12872, intensity: 8548.0, mobility: 0.964"""	-0.554672	0.350388	1	LSSFMMIFLHLTGMLDHKV	generic|IP_977267_TX=10090_REVERSED|
"""index: 7792, intensity: 3359.0, mobility: 0.811"""	-0.554772	0.350646	1	SKANVVDNSKQLVPW	generic|tr_A0A0R4J1F8_A0A0R4J1F8_MOUSE__II_3480820_REVERSED	|generic|tr_A0A2K6EDP7_A0A2K6EDP7_MOUSE__II_3480820_REVERSED	|generic|sp_P59328_WDHD1_MOUSE__II_3480820_REVERSED	|generic|sp_P59328-3_WDHD1_MOUSE__II_3480820_REVERSED	|generic|sp_P59328-2_WDHD1_MOUSE_REVERSED|
"""index: 26581, intensity: 2650.0, mobility: 1.097"""	-0.554855	0.35071	1	LGSPGSGSAGGSGGAGSGGAAGAMAGAAKSYGGAKGQPPAGPAHPVE	generic|sp_Q9QZ59_DMRT1_MOUSE__II_1046747_REVERSED	|generic|tr_Q6Y950_Q6Y950_MOUSE_REVERSED	|generic|tr_Q6Y949_Q6Y949_MOUSE_REVERSED	|generic|sp_Q9QZ59-2_DMRT1_MOUSE_REVERSED	|generic|sp_Q9QZ59-4_DMRT1_MOUSE_REVERSED|
"""index: 22826, intensity: 73327.0, mobility: 1.163"""	-0.555286	0.35071	1	WLYEPLMILSFTLVFLVMNVGYMWRLFLFYSAVSSGFQSEIAKIKNE	generic|sp_Q8R4P5_TMC1_MOUSE_REVERSED|
"""index: 9203, intensity: 10401.0, mobility: 0.870"""	-0.555672	0.350968	1	LSSMPTARPEQRTVKQM	generic|tr_F8WIN2_F8WIN2_MOUSE__II_849437_REVERSED	|generic|sp_Q9Z1N7_ARI3B_MOUSE_REVERSED	|generic|sp_Q9Z1N7-2_ARI3B_MOUSE_REVERSED	|generic|sp_Q9Z1N7-3_ARI3B_MOUSE_REVERSED	|generic|tr_B2RWY2_B2RWY2_MOUSE_REVERSED	|generic|tr_E9PW42_E9PW42_MOUSE_REVERSED	|generic|tr_Q3V3M5_Q3V3M5_MOUSE_REVERSED|
"""index: 11759, intensity: 3094.0, mobility: 0.801"""	-0.555735	0.351212	1	MPWRIWLCGAKNQVRM	generic|chr11_1_71025120_71025209_ENSMUST00000164220_REVERSED|
"""index: 8040, intensity: 7578.0, mobility: 1.028"""	-0.555767	0.351212	1	THELWPTPAGQFANCLLINQSLTHLKWFDGMFKFTSLHAWYPID	generic|sp_Q5HZG9_ZN488_MOUSE_REVERSED|
"""index: 21028, intensity: 2916.0, mobility: 1.169"""	-0.55624	0.351379	1	EEATGHALQYTQNFKWMEELVLAVVEPSPVEGHFEIGMLNAMRHLL	generic|sp_Q3UDE2_TTL12_MOUSE__chr15_-1_83582041_83582214_ENSMUST00000136066__II_1086655_REVERSED|
"""index: 23978, intensity: 4492.0, mobility: 1.022"""	-0.556529	0.351546	1	RYIEKVSAAIFNWLIIMG	generic|tr_A0A0A6YW40_A0A0A6YW40_MOUSE__II_1029732_REVERSED	|generic|sp_Q9D565-2_WDR64_MOUSE__II_1029732_REVERSED	|generic|tr_A0A0A6YWX3_A0A0A6YWX3_MOUSE__II_1029735_REVERSED	|generic|tr_E9QM22_E9QM22_MOUSE__II_1029735_REVERSED	|generic|sp_Q9D565_WDR64_MOUSE_REVERSED	|generic|sp_Q9D565-3_WDR64_MOUSE_REVERSED|
"""index: 21897, intensity: 7148.0, mobility: 1.107"""	-0.556579	0.351804	1	MQSEQCKALFDEEDKKKMESVRTIEQELNLL	generic|IP_3507048_TX=10090_REVERSED|
"""index: 10592, intensity: 2654.0, mobility: 0.947"""	-0.556599	0.35188	1	GMWRISQDFDALRVAKKSDILINQPQLDQHSYGHL	generic|tr_Q8BIY0_Q8BIY0_MOUSE__chr1_1_153758554_153758592_ENSMUST00000182131__II_1041319_REVERSED	|generic|tr_S4R1J5_S4R1J5_MOUSE__chr1_1_153758554_153758592_ENSMUST00000182131_REVERSED	|generic|sp_Q05921_RN5A_MOUSE__chr1_1_153758554_153758592_ENSMUST00000182131_REVERSED	|generic|tr_S4UWW3_S4UWW3_MOUSE__chr1_1_153758554_153758592_ENSMUST00000182131_REVERSED	|generic|tr_S4R2R4_S4R2R4_MOUSE__chr1_1_153758554_153758592_ENSMUST00000182131_REVERSED	|generic|tr_Q05DT6_Q05DT6_MOUSE__chr1_1_153758554_153758592_ENSMUST00000182131_REVERSED|
"""index: 12, intensity: 2700.0, mobility: 0.987"""	-0.55694	0.351957	1	RTMLSSAMNWATSS	generic|IP_3494374_TX=10090_REVERSED|
"""index: 17465, intensity: 15938.0, mobility: 0.924"""	-0.557185	0.352214	1	ALCCAVLKTLS	generic|IP_1079482_TX=10090_REVERSED|
"""index: 18588, intensity: 4688.0, mobility: 0.936"""	-0.557255	0.352472	1	SKLMKHFFY	generic|IP_987165_TX=10090_REVERSED|
"""index: 12594, intensity: 4806.0, mobility: 0.969"""	-0.557335	0.352548	1	PKENNSSSTTQSENDLNIIKEYVHEMVKRVQLMDSA	generic|sp_Q8BH57_WDR48_MOUSE_REVERSED	|generic|sp_Q8BH57-2_WDR48_MOUSE_REVERSED|
"""index: 20522, intensity: 3502.0, mobility: 0.942"""	-0.557445	0.352805	1	ERERERERERERERERIQTPMEVGPPMTWM	generic|IP_876253_TX=10090_REVERSED|
"""index: 15627, intensity: 3306.0, mobility: 0.948"""	-0.557552	0.353032	1	LAPFLGHAMEELDSMGLAEERVLTQIALKQ	generic|tr_D3YXK9_D3YXK9_MOUSE_REVERSED	|generic|tr_L7N456_L7N456_MOUSE_REVERSED	|generic|tr_K9J7D1_K9J7D1_MOUSE_REVERSED	|generic|tr_L7N458_L7N458_MOUSE_REVERSED	|generic|tr_L7MU65_L7MU65_MOUSE_REVERSED|
"""index: 13924, intensity: 2869.0, mobility: 1.135"""	-0.557642	0.353032	1	PKFPFMRKRKFMLEMMNFHRINNKKRHSKEEAWKSAWGHGQAR	generic|IP_2474123_TX=10090_REVERSED|
"""index: 19120, intensity: 3242.0, mobility: 0.946"""	-0.557645	0.353032	1	FHRQNWMPK	generic|IP_1049253_TX=10090_REVERSED|
"""index: 5962, intensity: 6207.0, mobility: 1.086"""	-0.55814	0.353198	1	SWMTNEADARSYYK	generic|IP_950487_TX=10090_REVERSED|
"""index: 16777, intensity: 3748.0, mobility: 1.048"""	-0.558236	0.353364	1	VVPCTTAPTRRRRMPSCTMWLIKPPRERR	generic|IP_1063511_TX=10090_REVERSED|
"""index: 22102, intensity: 8152.0, mobility: 1.070"""	-0.558364	0.353515	1	MLNGDHDRRKRQNSAFGTIEKTTWYRK	generic|IP_2491783_TX=10090_REVERSED|
"""index: 18667, intensity: 3319.0, mobility: 0.826"""	-0.558466	0.353515	1	YETFYLFM	generic|IP_900655_TX=10090_REVERSED|
"""index: 5730, intensity: 3381.0, mobility: 0.841"""	-0.558743	0.35368	1	LCFAVKMKEVNVEAELIE	generic|IP_3467627_TX=10090_REVERSED|
"""index: 22951, intensity: 23212.0, mobility: 1.067"""	-0.55894	0.353755	1	QRLLNQDTADKRAPRSFAILFIGSSFISRLMESF	generic|IP_3465949_TX=10090_REVERSED|
"""index: 4780, intensity: 4522.0, mobility: 0.911"""	-0.559257	0.354012	1	RWWRAETTRESTSGSGTLLPTP	generic|IP_1037687_TX=10090_REVERSED|
"""index: 8166, intensity: 6914.0, mobility: 0.919"""	-0.559516	0.354268	1	FTRELFFKC	generic|IP_896410_TX=10090_REVERSED|
"""index: 14782, intensity: 107459.0, mobility: 0.905"""	-0.559546	0.354434	1	VNFIYHFAEELTEGLAVMGHNR	generic|sp_Q9QYB5_ADDG_MOUSE_REVERSED	|generic|sp_Q9QYB5-2_ADDG_MOUSE_REVERSED	|generic|tr_A0A494B9K4_A0A494B9K4_MOUSE_REVERSED	|generic|tr_Q8BJH2_Q8BJH2_MOUSE_REVERSED	|generic|tr_Q8BM29_Q8BM29_MOUSE_REVERSED	|generic|tr_Q05C56_Q05C56_MOUSE_REVERSED	|generic|tr_Q05DT0_Q05DT0_MOUSE_REVERSED|
"""index: 7592, intensity: 33422.0, mobility: 1.115"""	-0.559838	0.354508	1	IQTTCEQMEQEKTALRMVLINERRASEQQQQKLKEESER	generic|tr_F7CCI4_F7CCI4_MOUSE__II_1071099_REVERSED	|generic|tr_A0A3B2W4D2_A0A3B2W4D2_MOUSE_REVERSED	|generic|sp_Q9ER69_FL2D_MOUSE_REVERSED	|generic|sp_Q9ER69-2_FL2D_MOUSE_REVERSED	|generic|tr_E0CYH0_E0CYH0_MOUSE_REVERSED	|generic|tr_Q571E0_Q571E0_MOUSE_REVERSED|
"""index: 5698, intensity: 5703.0, mobility: 0.974"""	-0.560189	0.354673	1	PFDVNTVEVLVE	generic|II_868025_TX=10090_REVERSED	|generic|sp_Q9Z179_SHCBP_MOUSE_REVERSED	|generic|tr_A0A140LHA7_A0A140LHA7_MOUSE_REVERSED|
"""index: 14771, intensity: 6261.0, mobility: 0.946"""	-0.56022	0.354839	1	DFLLVNEPKIDRHVLQRSHM	generic|tr_A0A0B6VRD5_A0A0B6VRD5_MOUSE_REVERSED	|generic|sp_Q8QZX0_SBK1_MOUSE_REVERSED	|generic|tr_A0A5F8MPV4_A0A5F8MPV4_MOUSE_REVERSED|
"""index: 14020, intensity: 3818.0, mobility: 0.999"""	-0.560336	0.355095	1	LTSLEGTLSSLHF	generic|tr_Q6DD96_Q6DD96_MOUSE__chr18_1_37833338_37840129_ENSMUST00000193941__II_1051469_REVERSED	|generic|tr_Q91XY1_Q91XY1_MOUSE__chr18_1_37833338_37840129_ENSMUST00000193941__II_1051469_REVERSED	|generic|tr_A0A0A6YXT1_A0A0A6YXT1_MOUSE_REVERSED	|generic|tr_Q8BS92_Q8BS92_MOUSE_REVERSED|
"""index: 10489, intensity: 3309.0, mobility: 1.246"""	-0.560352	0.355334	1	DIVTPELDIFLRPCMSALEQ	generic|IP_3500857_TX=10090_REVERSED|
"""index: 7441, intensity: 6781.0, mobility: 1.081"""	-0.56042	0.355334	1	TGGQFTLAAPTTTASLSDRQVNML	generic|II_888697_TX=10090_REVERSED|
"""index: 2210, intensity: 3455.0, mobility: 1.035"""	-0.560994	0.35559	1	WQAMGPSTIRPDI	generic|IP_937448_TX=10090_REVERSED|
"""index: 1023, intensity: 3736.0, mobility: 0.794"""	-0.561043	0.355646	1	TQIETTNKEHK	generic|tr_Q66L40_Q66L40_MOUSE__IP_1047638_REVERSED	|generic|sp_Q8BRU6_VMAT2_MOUSE_REVERSED|
"""index: 12578, intensity: 2678.0, mobility: 1.039"""	-0.561081	0.355646	1	ITGNANTNGVASIYSTSDSQATSHTLAPSPS	generic|tr_A0A087WSQ9_A0A087WSQ9_MOUSE__II_1030229_REVERSED	|generic|sp_Q69ZB8_ZCHC2_MOUSE__chr1_1_106032107_106032163_ENSMUST00000119166_REVERSED	|generic|sp_Q69ZB8-2_ZCHC2_MOUSE_REVERSED|
"""index: 23062, intensity: 3559.0, mobility: 0.793"""	-0.561456	0.355902	1	PPLDQVPR	generic|IP_1126834_TX=10090_REVERSED|
"""index: 14281, intensity: 16972.0, mobility: 0.973"""	-0.561572	0.356157	1	FRSFDPAAVNFSKCTTSIPCKPM	generic|IP_3473318_TX=10090_REVERSED|
"""index: 14847, intensity: 3253.0, mobility: 0.964"""	-0.561602	0.356322	1	YSSPLTHTMRVARPTPPPSTECK	generic|tr_B8QI34_B8QI34_MOUSE__chr1_-1_134309572_134309613_ENSMUST00000186553__II_1144864_REVERSED	|generic|tr_F7CYX4_F7CYX4_MOUSE__chr1_-1_134309572_134309613_ENSMUST00000186553__II_1144864_REVERSED	|generic|tr_Q5DTM9_Q5DTM9_MOUSE__chr1_-1_134309572_134309613_ENSMUST00000186553__II_1144864_REVERSED	|generic|sp_Q8BSS9_LIPA2_MOUSE__chr1_-1_134309572_134309613_ENSMUST00000186553__II_1144864_REVERSED|
"""index: 4622, intensity: 3605.0, mobility: 1.118"""	-0.561663	0.356577	1	RLRETMTKLDIPF	generic|tr_Q3U2D4_Q3U2D4_MOUSE__II_1126805_REVERSED	|generic|tr_Q99KW4_Q99KW4_MOUSE__II_1126805_REVERSED	|generic|tr_Q3UM02_Q3UM02_MOUSE__II_1126803_REVERSED	|generic|tr_Q3UD69_Q3UD69_MOUSE__II_1126803_REVERSED	|generic|sp_Q9JHD2_KAT2A_MOUSE__II_1126803_REVERSED	|generic|tr_Q6P3Z8_Q6P3Z8_MOUSE__II_1126803_REVERSED|
"""index: 6509, intensity: 5301.0, mobility: 1.119"""	-0.561711	0.356833	1	DDKGAHGESKASKLPEERSEEEGAEEEEGEGYP	generic|sp_Q9QY61_IRX4_MOUSE_REVERSED|
"""index: 23514, intensity: 5992.0, mobility: 1.195"""	-0.561717	0.357088	1	SRFLSLSLSLSLSFLQNTGLKRATDLHTHRLACKF	generic|IP_1124675_TX=10090_REVERSED|
"""index: 1885, intensity: 2519.0, mobility: 0.915"""	-0.561799	0.357234	1	MIHDAEDIVLC	generic|IP_1020538_TX=10090_REVERSED|
"""index: 14566, intensity: 2982.0, mobility: 1.091"""	-0.561849	0.357234	1	VKYFTVQLCLSLMVHYQVMTGFVGHLYLPSVFASMCILAHSR	generic|IP_888712_TX=10090_REVERSED|
"""index: 24822, intensity: 5522.0, mobility: 0.836"""	-0.562233	0.357489	1	KKLPPPRVKMKK	generic|tr_E9QP01_E9QP01_MOUSE__chr7_1_25290580_25290696_ENSMUST00000167379__II_891183_REVERSED	|generic|sp_Q924A2_CIC_MOUSE__chr7_1_25290580_25290696_ENSMUST00000167379_REVERSED	|generic|sp_Q924A2-2_CIC_MOUSE__chr7_1_25290580_25290696_ENSMUST00000167379_REVERSED|
"""index: 14139, intensity: 6289.0, mobility: 0.835"""	-0.562427	0.357562	1	CGELPLKR	generic|IP_3461219_TX=10090_REVERSED|
"""index: 7204, intensity: 3872.0, mobility: 0.869"""	-0.562578	0.357817	1	AWSVLLGEDP	generic|tr_Q80U48_Q80U48_MOUSE__chr9_-1_44311056_44311259_ENSMUST00000213160__II_3506584_REVERSED	|generic|tr_Q6PHC0_Q6PHC0_MOUSE__chr9_-1_44311056_44311259_ENSMUST00000213160__II_3506584_REVERSED	|generic|tr_Q8CFV7_Q8CFV7_MOUSE__chr9_-1_44316102_44316203_ENSMUST00000216222__II_3506581_REVERSED	|generic|sp_Q80X80_C2C2L_MOUSE__chr9_-1_44311056_44311259_ENSMUST00000213160__II_3506584_REVERSED	|generic|tr_Q9DBJ2_Q9DBJ2_MOUSE__chr9_-1_44311056_44311259_ENSMUST00000213160__II_3506584_REVERSED	|generic|tr_Q8CAA2_Q8CAA2_MOUSE__chr9_-1_44313450_44313740_ENSMUST00000216222_REVERSED	|generic|tr_Q3U590_Q3U590_MOUSE__chr9_-1_44311056_44311259_ENSMUST00000213160_REVERSED|
"""index: 5691, intensity: 3098.0, mobility: 0.917"""	-0.562635	0.358072	1	SGRFTFAGKGLQQHEKFAAILEEAWQ	generic|sp_Q8R4N0_CLYBL_MOUSE__II_3482601_REVERSED	|generic|tr_Q9DCJ6_Q9DCJ6_MOUSE__chr14_1_122377848_122377877_ENSMUST00000026625_REVERSED|
"""index: 18130, intensity: 29856.0, mobility: 1.179"""	-0.562682	0.358144	1	YIDMTSGETVFSQFCPKREMTTGMVNGLMLMSSL	generic|IP_926166_TX=10090_REVERSED|
"""index: 12199, intensity: 2828.0, mobility: 0.991"""	-0.563146	0.358399	1	FLYIFLYMAEKMFKLF	generic|II_852315_TX=10090_REVERSED|
"""index: 3982, intensity: 4084.0, mobility: 0.916"""	-0.563251	0.358654	1	IWPKFASSRK	generic|tr_A0A1B0GSJ4_A0A1B0GSJ4_MOUSE_REVERSED|
"""index: 8762, intensity: 2543.0, mobility: 1.297"""	-0.563341	0.358909	1	SGQPETTIQQIGPGHFFTDKFF	generic|IP_959943_TX=10090_REVERSED|
"""index: 3773, intensity: 3093.0, mobility: 1.085"""	-0.56336	0.359164	1	ETKSTMKGRGMNPP	generic|IP_876545_TX=10090_REVERSED|
"""index: 3362, intensity: 5068.0, mobility: 0.867"""	-0.563539	0.359327	1	HQYGVSQLMGRKSRDWQRDMC	generic|IP_925837_TX=10090_REVERSED|
"""index: 5807, intensity: 3016.0, mobility: 1.165"""	-0.563584	0.359399	1	YLMCIMNKVRETFTMQ	generic|tr_Q8BJL9_Q8BJL9_MOUSE_REVERSED	|generic|tr_Q3UEI8_Q3UEI8_MOUSE_REVERSED|
"""index: 9964, intensity: 5251.0, mobility: 1.082"""	-0.563903	0.359654	1	DEGLRELGGRMEEI	generic|IP_963358_TX=10090_REVERSED|
"""index: 96, intensity: 3535.0, mobility: 1.005"""	-0.564084	0.359908	1	RTELEPAQLLR	generic|tr_A0PJL3_A0PJL3_MOUSE__chr11_-1_78483430_78483519_ENSMUST00000153534_REVERSED	|generic|sp_Q6PDS3_SARM1_MOUSE__chr11_-1_78483430_78483519_ENSMUST00000153534_REVERSED	|generic|sp_Q6PDS3-2_SARM1_MOUSE__chr11_-1_78483430_78483519_ENSMUST00000153534_REVERSED	|generic|sp_Q6PDS3-3_SARM1_MOUSE__chr11_-1_78483430_78483519_ENSMUST00000153534_REVERSED|
"""index: 1363, intensity: 2686.0, mobility: 0.819"""	-0.564172	0.360163	1	MLFEPFLKVVV	generic|tr_Q9D2J9_Q9D2J9_MOUSE_REVERSED	|generic|tr_G5E8L9_G5E8L9_MOUSE_REVERSED|
"""index: 7178, intensity: 3065.0, mobility: 1.044"""	-0.564337	0.360264	1	LMKVFQSLNKLICVGVFAQECLHND	generic|IP_1151030_TX=10090_REVERSED|
"""index: 9773, intensity: 3228.0, mobility: 0.837"""	-0.564369	0.360264	1	NNPETWEQRKAKLERHSGVY	generic|sp_Q8CHI8_EP400_MOUSE__chr3_-1_80878005_80878034_ENSMUST00000029654_REVERSED	|generic|sp_Q8CHI8-2_EP400_MOUSE__chr3_-1_80878005_80878034_ENSMUST00000029654_REVERSED	|generic|sp_Q8CHI8-3_EP400_MOUSE__chr3_-1_80878005_80878034_ENSMUST00000029654_REVERSED	|generic|sp_Q8CHI8-4_EP400_MOUSE__chr3_-1_80878005_80878034_ENSMUST00000029654_REVERSED	|generic|sp_Q8CHI8-5_EP400_MOUSE__chr3_-1_80878005_80878034_ENSMUST00000029654_REVERSED|
"""index: 4072, intensity: 3079.0, mobility: 0.832"""	-0.564538	0.360264	1	YSRPEEPP	generic|tr_E9Q0S6_E9Q0S6_MOUSE__II_1037112_REVERSED	|generic|tr_A0A087WQ94_A0A087WQ94_MOUSE__II_1037112_REVERSED	|generic|tr_A0A1D5RM59_A0A1D5RM59_MOUSE_REVERSED|
"""index: 17748, intensity: 7643.0, mobility: 0.905"""	-0.564678	0.360264	1	RQRSEYLLLYPYASSPDPMV	generic|sp_Q7TPM3_TRI17_MOUSE__II_1136030_REVERSED|
"""index: 14764, intensity: 8248.0, mobility: 1.065"""	-0.565063	0.360427	1	LEDIMRPKLSNKWKRLTEPQLSAEVQQMKGQDPLIFMASAN	generic|tr_G3X8T9_G3X8T9_MOUSE_REVERSED|
"""index: 10042, intensity: 23343.0, mobility: 0.820"""	-0.56509	0.360506	1	ATAELTEAELHLRTPLESLA	generic|IP_913819_TX=10090_REVERSED|
"""index: 4178, intensity: 4338.0, mobility: 0.870"""	-0.565248	0.360506	1	WADIQLFGH	generic|tr_F6RXI4_F6RXI4_MOUSE_REVERSED|
"""index: 23912, intensity: 20473.0, mobility: 1.080"""	-0.565302	0.360506	1	MQVKPLHGKLGAGAAAAAKAAPLEAEPLQ	generic|tr_F7CVJ5_F7CVJ5_MOUSE_REVERSED	|generic|tr_E9PYB0_E9PYB0_MOUSE_REVERSED|
"""index: 2257, intensity: 2566.0, mobility: 0.841"""	-0.565788	0.360506	1	EWSYCYCL	generic|IP_990566_TX=10090_REVERSED|
"""index: 17504, intensity: 5574.0, mobility: 1.111"""	-0.565917	0.360506	1	YVSVAGIDKGNEYVW	generic|IP_990052_TX=10090_REVERSED|
"""index: 405, intensity: 3654.0, mobility: 1.087"""	-0.566403	0.360668	1	NDDTHNMGMHHHMEMH	generic|sp_Q8K211_COPT1_MOUSE__chr4_1_62388608_62388799_ENSMUST00000122092_REVERSED	|generic|tr_A8Y5P1_A8Y5P1_MOUSE_REVERSED	|generic|tr_Q3TDB6_Q3TDB6_MOUSE_REVERSED|
"""index: 12413, intensity: 3799.0, mobility: 1.033"""	-0.56663	0.360921	1	IDKMMGVLAIGDTMRKMLIDIA	generic|IP_826690_TX=10090_REVERSED|
"""index: 6571, intensity: 3615.0, mobility: 1.096"""	-0.566647	0.361083	1	GPMKNKRRMCWVDKMIKMFYNRFKQGIFAYLVPNLCSHLFA	generic|tr_Q9R1V0_Q9R1V0_MOUSE_REVERSED|
"""index: 5168, intensity: 2945.0, mobility: 1.181"""	-0.566729	0.361245	1	RHMQLSHMSGTYHIIHS	generic|IP_3489147_TX=10090_REVERSED|
"""index: 1606, intensity: 2804.0, mobility: 0.791"""	-0.567057	0.361406	1	DLWCYESVMEKYAPYRGT	generic|sp_E9Q9W7_PDZD7_MOUSE__II_1048821_REVERSED	|generic|sp_E9Q9W7-2_PDZD7_MOUSE_REVERSED	|generic|sp_E9Q9W7-3_PDZD7_MOUSE_REVERSED	|generic|sp_E9Q9W7-5_PDZD7_MOUSE_REVERSED|
"""index: 18633, intensity: 4678.0, mobility: 1.085"""	-0.567295	0.361568	1	MKSQHLVGPRKADRGRFAQRPMLATMDR	generic|IP_863114_TX=10090_REVERSED|
"""index: 1087, intensity: 3784.0, mobility: 0.875"""	-0.567433	0.361638	1	RFSLTCFRV	generic|tr_Q8BXE7_Q8BXE7_MOUSE_REVERSED|
"""index: 8057, intensity: 19542.0, mobility: 1.060"""	-0.567583	0.361799	1	MLLLFFNSVDGIFFYRGYVLWSSVHYNVLIALLQQSYEFVR	generic|IP_920702_TX=10090_REVERSED|
"""index: 24216, intensity: 29820.0, mobility: 1.054"""	-0.567723	0.362052	1	TGSCRVGHGGHWNGLGTGVVSNIDVIEILLDLLILELLGQI	generic|IP_3488552_TX=10090_REVERSED|
"""index: 17478, intensity: 37960.0, mobility: 0.984"""	-0.567761	0.362121	1	WVTVLNKSPLV	generic|chr9_1_78131356_78131421_ENSMUST00000044551_REVERSED|
"""index: 12151, intensity: 4136.0, mobility: 0.974"""	-0.567851	0.362374	1	EFALGMRNTGESFFRSNIKPTDE	generic|sp_E9Q414_APOB_MOUSE__II_1118470_REVERSED	|generic|tr_E9Q4G4_E9Q4G4_MOUSE_REVERSED	|generic|tr_E9Q1Y3_E9Q1Y3_MOUSE_REVERSED|
"""index: 10231, intensity: 4089.0, mobility: 1.032"""	-0.567882	0.362626	1	EFDPLNHIIEMY	generic|sp_Q9DC23_DJC10_MOUSE_REVERSED|
"""index: 22707, intensity: 162569.0, mobility: 1.134"""	-0.567948	0.362879	1	TLRGKGTVVVNINEPSLSPLWRLFAQEWTFRVSSPVVV	generic|sp_Q8BJL0-2_SMAL1_MOUSE__chr1_1_72595805_72595978_ENSMUST00000152814__II_1037181_REVERSED	|generic|sp_Q8BJL0_SMAL1_MOUSE__chr1_1_72595805_72595978_ENSMUST00000152814_REVERSED	|generic|sp_Q8BJL0-3_SMAL1_MOUSE__chr1_1_72595805_72595978_ENSMUST00000152814_REVERSED|
"""index: 19478, intensity: 4087.0, mobility: 0.997"""	-0.56795	0.36304	1	REAAPQPETISI	generic|chr15_-1_37397403_37563480_ENSMUST00000090150_REVERSED|
"""index: 18012, intensity: 4048.0, mobility: 0.880"""	-0.567973	0.3632	1	IAKCVTSRTV	generic|IP_887599_TX=10090_REVERSED|
"""index: 20012, intensity: 3327.0, mobility: 0.814"""	-0.568204	0.363453	1	MIPDMIDD	generic|tr_A0A1Y7VJG9_A0A1Y7VJG9_MOUSE__chr12_-1_101043439_101043492_ENSMUST00000223091_REVERSED|
"""index: 7607, intensity: 19286.0, mobility: 1.029"""	-0.568226	0.363705	1	GYLYLLVLSTALLMWTEMSFN	generic|sp_Q64464_CP3AD_MOUSE_REVERSED|
"""index: 24654, intensity: 5125.0, mobility: 1.169"""	-0.568247	0.363866	1	NVQEPGMSPLGSTPVSTVSTMSMQCTMQNMSSLGGTNTA	generic|tr_A6P3E3_A6P3E3_MOUSE__chr12_-1_100967989_100968279_ENSMUST00000068411_REVERSED|
"""index: 12047, intensity: 3621.0, mobility: 0.965"""	-0.568278	0.364026	1	SLFGEPNKERIMVTLDFPQEQ	generic|sp_Q91WD0_GP108_MOUSE__chr17_-1_57238026_57238163_ENSMUST00000232778__II_3462578_REVERSED	|generic|sp_Q91WD0-2_GP108_MOUSE__chr17_-1_57238026_57238163_ENSMUST00000232778__II_3462578_REVERSED|
"""index: 17616, intensity: 3292.0, mobility: 0.974"""	-0.568553	0.364279	1	RQGMPHMGMPAYHMGPHGMSPRRRLFGDASVWSS	generic|tr_A0A1B0GSF1_A0A1B0GSF1_MOUSE__II_2561992_REVERSED	|generic|tr_A2AQW6_A2AQW6_MOUSE__II_3463376_REVERSED	|generic|sp_Q9R1C7_PR40A_MOUSE__chr2_-1_53153460_53153525_ENSMUST00000211712__II_1008677_REVERSED	|generic|II_1008676_TX=10090_REVERSED	|generic|II_1008672_TX=10090_REVERSED	|generic|tr_A0JLM8_A0JLM8_MOUSE__chr2_-1_53156619_53156816_ENSMUST00000211712_REVERSED|
"""index: 9511, intensity: 5116.0, mobility: 0.932"""	-0.568675	0.364347	1	CVPRRNGKMQGLDAILGLSPDLRS	generic|IP_1127534_TX=10090_REVERSED|
"""index: 11332, intensity: 2601.0, mobility: 0.875"""	-0.568919	0.364507	1	VEWMSLKSGTQCIRPAETG	generic|tr_A0A2R8VHC1_A0A2R8VHC1_MOUSE__II_2461391_REVERSED|
"""index: 18808, intensity: 10808.0, mobility: 0.997"""	-0.569143	0.364759	1	FHFFIELIR	generic|chr14_1_16422781_16425420_ENSMUST00000017629__IP_1101910_TX=10090_REVERSED	|generic|IP_3479487_TX=10090_REVERSED|
"""index: 13036, intensity: 2563.0, mobility: 0.747"""	-0.569212	0.364827	1	SSGHTEGYT	generic|IP_1099792_TX=10090_REVERSED|
"""index: 4975, intensity: 5186.0, mobility: 1.103"""	-0.569454	0.365079	1	EEMEKIEPYCKMMDELPSLNLVLQEQLHHHGITVHFHKWSM	generic|IP_830531_TX=10090_REVERSED|
"""index: 14037, intensity: 15310.0, mobility: 0.890"""	-0.569725	0.365331	1	HAPLIKLRM	generic|IP_878717_TX=10090_REVERSED|
"""index: 3057, intensity: 2651.0, mobility: 1.065"""	-0.569783	0.365583	1	RKKWMNQAKQSYVRQEQMEEQESRYMC	generic|tr_F6WIU1_F6WIU1_MOUSE__chr9_-1_21273921_21274187_ENSMUST00000184410__II_852105_REVERSED	|generic|tr_V9GXJ9_V9GXJ9_MOUSE__chr9_-1_21273921_21274187_ENSMUST00000184410__II_852105_REVERSED	|generic|sp_Q8VDQ9_KRI1_MOUSE__chr9_-1_21275265_21275336_ENSMUST00000184410_REVERSED|
"""index: 25725, intensity: 15465.0, mobility: 1.214"""	-0.569897	0.365835	1	QFADLIFPYEKAAKGVR	generic|tr_Q8BVK1_Q8BVK1_MOUSE__chr13_-1_112921626_112921760_ENSMUST00000225997__II_3478063_REVERSED	|generic|tr_Q8BTX6_Q8BTX6_MOUSE__chr13_-1_112880975_112881109_ENSMUST00000224639__II_3478060_REVERSED	|generic|sp_Q9CZU3_MTREX_MOUSE__chr13_-1_112921626_112921760_ENSMUST00000225997__II_3478060_REVERSED	|generic|tr_Q8BVI7_Q8BVI7_MOUSE__chr13_-1_112917585_112917635_ENSMUST00000225997_REVERSED|
"""index: 8259, intensity: 11414.0, mobility: 1.081"""	-0.569979	0.366087	1	TFSLATGQFRERGDRFLIYHIIPGNSQMPEEWQLFIVDEHKG	generic|sp_Q2QI47-3_USH2A_MOUSE__II_1024847_REVERSED	|generic|sp_Q2QI47_USH2A_MOUSE_REVERSED|
"""index: 11653, intensity: 4402.0, mobility: 0.927"""	-0.569989	0.366247	1	KQNPKWPKVFIFFYD	generic|IP_3470659_TX=10090_REVERSED|
"""index: 15170, intensity: 3371.0, mobility: 1.044"""	-0.570335	0.366499	1	CHGRRPLLFPEQGGLFVGMTHL	generic|tr_Q3UW08_Q3UW08_MOUSE__IP_1121747_REVERSED|
"""index: 10127, intensity: 2561.0, mobility: 1.023"""	-0.570377	0.366658	1	NMSLHAMSLLVLHHKERRKICQIRRPWS	generic|chr4_1_127023715_127025976_ENSMUST00000030623__IP_956126_TX=10090_REVERSED|
"""index: 25714, intensity: 6802.0, mobility: 1.530"""	-0.570666	0.366818	1	QLTTLLYLRKRRRRRLTRQPAEP	generic|IP_886368_TX=10090_REVERSED|
"""index: 7015, intensity: 15950.0, mobility: 0.888"""	-0.570804	0.366977	1	LQLNETDQLHVSTKMQFVSTLRPRENSI	generic|IP_873499_TX=10090_REVERSED|
"""index: 12962, intensity: 3787.0, mobility: 0.796"""	-0.570931	0.367229	1	QKLSLSGH	generic|IP_836106_TX=10090_REVERSED|
"""index: 11068, intensity: 2594.0, mobility: 1.131"""	-0.570932	0.36748	1	KLMASLIKMCRWFTMIRSTFLGCVKQ	generic|IP_1145134_TX=10090_REVERSED|
"""index: 3300, intensity: 3931.0, mobility: 0.835"""	-0.571155	0.36764	1	QRHSHCGHLKVFVLQLEWQGWPGK	generic|IP_910914_TX=10090_REVERSED|
"""index: 20998, intensity: 3072.0, mobility: 1.131"""	-0.571237	0.367891	1	KIRTGVPNGNDEILVVNNSDFKPTMRSGPMRHGVI	generic|sp_Q9D1I6_RM14_MOUSE_REVERSED|
"""index: 2752, intensity: 2906.0, mobility: 0.830"""	-0.571257	0.36805	1	KPAMPPRSDPHIPQQN	generic|II_931231_TX=10090_REVERSED	|generic|sp_Q9CYA6_ZCHC8_MOUSE__chr5_-1_123716980_123717051_ENSMUST00000198826_REVERSED	|generic|tr_Q3TKH5_Q3TKH5_MOUSE__chr5_-1_123716980_123717051_ENSMUST00000198826_REVERSED|
"""index: 9064, intensity: 4423.0, mobility: 1.173"""	-0.571583	0.368209	1	PLLLHDDSDAVIAMRLRCFLKLSVLLMFSCWRLVPPGERPAEAR	generic|IP_832076_TX=10090_REVERSED|
"""index: 25546, intensity: 2717.0, mobility: 1.099"""	-0.571728	0.368342	1	GPSKPVLKLINMLKKKWFAEMGVLQLL	generic|chr6_1_58870159_58873783_ENSMUST00000031823__IP_920003_TX=10090_REVERSED	|generic|chr6_1_58868760_58873783_ENSMUST00000031823__IP_920003_TX=10090_REVERSED|
"""index: 11245, intensity: 4355.0, mobility: 0.912"""	-0.571795	0.368342	1	VQSLSLQQLR	generic|sp_C3VPR6_NLRC5_MOUSE__II_861289_REVERSED|
"""index: 18669, intensity: 18156.0, mobility: 0.984"""	-0.572499	0.368593	1	LGLYTPKWCR	generic|IP_1015972_TX=10090_REVERSED|
"""index: 21273, intensity: 3116.0, mobility: 0.970"""	-0.572587	0.368844	1	LPKWDRNQPQ	generic|sp_Q5SW19-2_CLU_MOUSE__chr11_1_74660016_74660078_ENSMUST00000155558__II_1135388_REVERSED	|generic|sp_Q5SW19_CLU_MOUSE__chr11_1_74660016_74660078_ENSMUST00000155558__II_1135390_REVERSED	|generic|sp_Q5SW19-3_CLU_MOUSE__chr11_1_74660016_74660078_ENSMUST00000155558__II_1135390_REVERSED	|generic|tr_A0A0R4J140_A0A0R4J140_MOUSE__chr11_1_74660016_74660078_ENSMUST00000155558__II_1135390_REVERSED	|generic|tr_Z4YLI8_Z4YLI8_MOUSE__chr11_1_74660016_74660078_ENSMUST00000155558__II_1135390_REVERSED|
"""index: 25951, intensity: 5029.0, mobility: 1.223"""	-0.572615	0.369095	1	TGKYSIKVVSPAWKDFE	generic|tr_Q7TND4_Q7TND4_MOUSE__chr19_1_26676643_26676801_ENSMUST00000099537__II_1046690_REVERSED	|generic|tr_F2Z4A9_F2Z4A9_MOUSE__chr19_1_26676643_26676801_ENSMUST00000099537__II_1046690_REVERSED	|generic|tr_H3BLH0_H3BLH0_MOUSE__chr19_1_26676643_26676801_ENSMUST00000099537__II_1046690_REVERSED	|generic|sp_Q6DIC0_SMCA2_MOUSE__chr19_1_26676643_26676801_ENSMUST00000099537__II_1046690_REVERSED	|generic|tr_H3BJK2_H3BJK2_MOUSE__chr19_1_26676643_26676801_ENSMUST00000099537__II_1046690_REVERSED	|generic|tr_E9QAB8_E9QAB8_MOUSE__chr19_1_26676643_26676801_ENSMUST00000099537_REVERSED	|generic|tr_Q3UHL2_Q3UHL2_MOUSE__chr19_1_26676643_26676801_ENSMUST00000099537_REVERSED	|generic|tr_A0A140LJD7_A0A140LJD7_MOUSE__chr19_1_26676643_26676801_ENSMUST00000099537_REVERSED|
"""index: 17689, intensity: 2517.0, mobility: 1.061"""	-0.572669	0.369254	1	WRSGPRSGPRAAMMS	generic|tr_Q8C4T0_Q8C4T0_MOUSE_REVERSED|
"""index: 23587, intensity: 3058.0, mobility: 1.169"""	-0.572877	0.36932	1	ESSIVERPKELWHSVRCYFTKKDVNPHTQLLVGKESAARWGKD	generic|IP_1061302_TX=10090_REVERSED|
"""index: 3582, intensity: 3887.0, mobility: 0.811"""	-0.573306	0.369571	1	RSAMAPLATLWSCR	generic|IP_956982_TX=10090_REVERSED|
"""index: 16775, intensity: 2779.0, mobility: 1.189"""	-0.573462	0.369729	1	MGKKKGTAVPIQDIMNHM	generic|tr_Q9D500_Q9D500_MOUSE__IP_869969_REVERSED|
"""index: 3502, intensity: 4998.0, mobility: 0.914"""	-0.573785	0.36998	1	FMKVAAARGHRRPPHPDQPHTHRAQRG	generic|II_824857_TX=10090_REVERSED	|generic|II_828561_TX=10090_REVERSED	|generic|II_824858_TX=10090_REVERSED|
"""index: 14798, intensity: 3861.0, mobility: 1.027"""	-0.573828	0.370138	1	PVFFCCPISPIDSRHPSTMKTKFM	generic|IP_967363_TX=10090_REVERSED|
"""index: 14375, intensity: 26251.0, mobility: 1.008"""	-0.573985	0.370389	1	ISTTLPGSGLLRL	generic|IP_1084721_TX=10090_REVERSED|
"""index: 7525, intensity: 19035.0, mobility: 1.058"""	-0.574007	0.370547	1	EHFLNYLTKSFQIFQSQNMRPLDKITEEKKLLEDQWQSLY	generic|sp_A3KGB4_TBC8B_MOUSE_REVERSED	|generic|tr_B9EKQ1_B9EKQ1_MOUSE_REVERSED|
"""index: 6989, intensity: 20442.0, mobility: 0.968"""	-0.574122	0.370798	1	ELVEMCTQLNRNTLSGDLTTALEIARKQSS	generic|tr_A0A0A6YW80_A0A0A6YW80_MOUSE_REVERSED	|generic|sp_Q80UM3_NAA15_MOUSE_REVERSED	|generic|tr_Q8K2S4_Q8K2S4_MOUSE_REVERSED	|generic|tr_G3X8Y3_G3X8Y3_MOUSE_REVERSED|
"""index: 14904, intensity: 3330.0, mobility: 0.870"""	-0.574122	0.370956	1	DPDVLKFDF	generic|tr_A0A0R4J0N7_A0A0R4J0N7_MOUSE_REVERSED	|generic|sp_O88962_CP8B1_MOUSE_REVERSED|
"""index: 9501, intensity: 3402.0, mobility: 0.858"""	-0.574272	0.371206	1	GWGMPTPPGACWLFRSLLRH	generic|IP_937010_TX=10090_REVERSED|
"""index: 19579, intensity: 3561.0, mobility: 1.082"""	-0.574322	0.371457	1	LPDRYDLVAVVKQLCLTQDENAYQDEPCKVCQDMNTMN	generic|tr_K7N6R9_K7N6R9_MOUSE__II_3498363_REVERSED	|generic|tr_A0A3B2W401_A0A3B2W401_MOUSE__II_3498363_REVERSED|
"""index: 1819, intensity: 3857.0, mobility: 0.974"""	-0.574328	0.371464	1	QEVWPEACASRPQVCMVDQCKL	generic|IP_1020339_TX=10090_REVERSED|
"""index: 17572, intensity: 41078.0, mobility: 0.932"""	-0.574423	0.371464	1	GPFTRLTFKK	generic|tr_Q9CZR7_Q9CZR7_MOUSE_REVERSED|
"""index: 23864, intensity: 5241.0, mobility: 1.064"""	-0.574809	0.371464	1	FPDIWVSLDQPLN	generic|tr_Q3UQ91_Q3UQ91_MOUSE_REVERSED	|generic|sp_Q61471_TOB1_MOUSE_REVERSED|
"""index: 8142, intensity: 3595.0, mobility: 1.208"""	-0.575133	0.371715	1	TWAQKTSVEAPPSITVSSPP	generic|IP_933883_TX=10090_REVERSED|
"""index: 21864, intensity: 6779.0, mobility: 1.173"""	-0.575136	0.371965	1	DFMLEPPHALEPTSADCENNCMYPNGMACFSEPPDGCTIDPPDLKVKL	generic|sp_Q8R4G0-8_NTNG1_MOUSE__chr3_-1_109934565_109934852_ENSMUST00000128219__II_979627_REVERSED	|generic|tr_F7CVQ1_F7CVQ1_MOUSE__chr3_-1_109934565_109934852_ENSMUST00000128219_REVERSED	|generic|tr_F8WJ48_F8WJ48_MOUSE__chr3_-1_109782682_109782732_ENSMUST00000128219_REVERSED	|generic|sp_Q8R4G0_NTNG1_MOUSE__chr3_-1_109782682_109782732_ENSMUST00000128219_REVERSED	|generic|sp_Q8R4G0-2_NTNG1_MOUSE__chr3_-1_109782682_109782732_ENSMUST00000128219_REVERSED	|generic|sp_Q8R4G0-3_NTNG1_MOUSE__chr3_-1_109782682_109782732_ENSMUST00000128219_REVERSED	|generic|sp_Q8R4G0-4_NTNG1_MOUSE__chr3_-1_109782682_109782732_ENSMUST00000128219_REVERSED	|generic|sp_Q8R4G0-5_NTNG1_MOUSE__chr3_-1_109782682_109782732_ENSMUST00000128219_REVERSED	|generic|sp_Q8R4G0-6_NTNG1_MOUSE__chr3_-1_109934565_109934852_ENSMUST00000128219_REVERSED	|generic|sp_Q8R4G0-7_NTNG1_MOUSE__chr3_-1_109782682_109782732_ENSMUST00000128219_REVERSED	|generic|sp_Q8R4G0-9_NTNG1_MOUSE__chr3_-1_109934565_109934852_ENSMUST00000128219_REVERSED	|generic|sp_Q8R4G0-10_NTNG1_MOUSE__chr3_-1_109934565_109934852_ENSMUST00000128219_REVERSED	|generic|tr_F8WJ50_F8WJ50_MOUSE__chr3_-1_109782682_109782732_ENSMUST00000128219_REVERSED	|generic|tr_F8WJ51_F8WJ51_MOUSE__chr3_-1_109782682_109782732_ENSMUST00000128219_REVERSED|
"""index: 10512, intensity: 2857.0, mobility: 1.178"""	-0.5752	0.372215	1	AHQLNTRLKVYSMAAREQQQRAEEQQRQA	generic|tr_A2AFF6_A2AFF6_MOUSE__chr13_1_12604449_12606843_ENSMUST00000071973_REVERSED|
"""index: 22872, intensity: 13054.0, mobility: 0.838"""	-0.57531	0.372466	1	QFITSGKFPLSIKL	generic|IP_939346_TX=10090_REVERSED|
"""index: 16734, intensity: 2642.0, mobility: 1.018"""	-0.575369	0.372716	1	RKSGPTGLPPLSGY	generic|IP_1100155_TX=10090_REVERSED|
"""index: 23250, intensity: 7435.0, mobility: 0.979"""	-0.575454	0.37272	1	RVMPLGPIPNGNA	generic|tr_B1ASH8_B1ASH8_MOUSE__II_951405_REVERSED	|generic|sp_Q3U5C8_ARHGG_MOUSE__II_951404_REVERSED	|generic|tr_B1ASH7_B1ASH7_MOUSE_REVERSED|
"""index: 8890, intensity: 4258.0, mobility: 1.035"""	-0.5757	0.37272	1	PYLRASPCTSLVRL	generic|IP_977889_TX=10090_REVERSED|
"""index: 7442, intensity: 6857.0, mobility: 1.031"""	-0.575793	0.37272	1	LESEMFKEPNDPFKIRLEQNKYSRKEFTLIMKKVSSEDLPE	generic|sp_Q9CWL8_CTBL1_MOUSE_REVERSED	|generic|tr_Q3UJX2_Q3UJX2_MOUSE_REVERSED	|generic|tr_Q3UKS4_Q3UKS4_MOUSE_REVERSED|
"""index: 22280, intensity: 10719.0, mobility: 0.909"""	-0.57657	0.37297	1	LQKPKRFTKHHQ	generic|tr_D3YUX1_D3YUX1_MOUSE__chr3_1_94871204_94871329_ENSMUST00000140397_REVERSED	|generic|tr_D3YUW8_D3YUW8_MOUSE__chr3_1_94871204_94871329_ENSMUST00000140397_REVERSED	|generic|tr_Q0VGT3_Q0VGT3_MOUSE__chr3_1_94871204_94871329_ENSMUST00000140397_REVERSED	|generic|tr_Q3TSQ2_Q3TSQ2_MOUSE__chr3_1_94871204_94871329_ENSMUST00000140397_REVERSED	|generic|sp_Q8BZH4_POGZ_MOUSE__chr3_1_94871204_94871329_ENSMUST00000140397_REVERSED|
"""index: 3909, intensity: 2702.0, mobility: 1.035"""	-0.576897	0.373034	1	RGEVVARAIGAWAHD	generic|sp_Q8VD62_CK068_MOUSE__chr19_1_5426420_5426707_ENSMUST00000054477__II_1058373_REVERSED|
"""index: 2703, intensity: 6331.0, mobility: 0.857"""	-0.577115	0.373067	1	LSSTVSYVY	generic|IP_1039105_TX=10090_REVERSED|
"""index: 14548, intensity: 2646.0, mobility: 1.069"""	-0.577173	0.373067	1	KCCVLQMKPSYQPF	generic|sp_P97313-2_PRKDC_MOUSE__II_1080249_REVERSED	|generic|II_1080250_TX=10090_REVERSED	|generic|sp_P97313_PRKDC_MOUSE_REVERSED|
"""index: 25360, intensity: 2566.0, mobility: 1.054"""	-0.577717	0.373131	1	WMRLGARGAGQLW	generic|chr15_1_30905760_30921927_ENSMUST00000081728__IP_1091280_TX=10090_REVERSED|
"""index: 16455, intensity: 4166.0, mobility: 1.021"""	-0.578043	0.37338	1	TVLIQAYSTIVVSFPVLLMVVCCIYMVMEYI	generic|tr_Q8VF37_Q8VF37_MOUSE__II_3453089_REVERSED|
"""index: 10090, intensity: 4613.0, mobility: 0.957"""	-0.578058	0.373536	1	SRLSTVWMLPGFLSSAVMEIPSSTCCVRTTVQ	generic|IP_862043_TX=10090_REVERSED	|generic|tr_Q7TN10_Q7TN10_MOUSE_REVERSED|
"""index: 18843, intensity: 4038.0, mobility: 1.048"""	-0.57837	0.373785	1	SVSRVSIIGTLLFAMSPHVIRIATTPQMVLFQVCSSE	generic|IP_1081194_TX=10090_REVERSED|
"""index: 24530, intensity: 7581.0, mobility: 1.165"""	-0.578406	0.373941	1	VPRLQPAAGSAPKGSGGGAKEARPSGTLGRVVREEM	generic|IP_949305_TX=10090_REVERSED	|generic|tr_Q9DA76_Q9DA76_MOUSE_REVERSED|
"""index: 16161, intensity: 2763.0, mobility: 1.213"""	-0.578497	0.374004	1	EGLRSKLKDYNMMIREIEKENGERRFREI	generic|tr_Q3TST3_Q3TST3_MOUSE_REVERSED	|generic|tr_A0A1L1ST33_A0A1L1ST33_MOUSE_REVERSED	|generic|sp_Q64143_P55G_MOUSE_REVERSED|
"""index: 24134, intensity: 3936.0, mobility: 1.265"""	-0.578714	0.374253	1	LLEPGKFYRSAVRVNYEQAPHYFEALGWDILRLKLLE	generic|tr_A0A1D5RLE4_A0A1D5RLE4_MOUSE_REVERSED|
"""index: 19030, intensity: 2537.0, mobility: 1.029"""	-0.578848	0.374316	1	REMAPIMKRYF	generic|II_846181_TX=10090_REVERSED	|generic|sp_Q6ZPR6_IBTK_MOUSE_REVERSED	|generic|sp_Q6ZPR6-2_IBTK_MOUSE_REVERSED|
"""index: 15004, intensity: 3676.0, mobility: 0.970"""	-0.57913	0.374471	1	ITVKKDYTGTVL	generic|tr_Q6PAS7_Q6PAS7_MOUSE__chr8_1_85066632_85066664_ENSMUST00000139721__II_862041_REVERSED	|generic|tr_Q8C4I7_Q8C4I7_MOUSE__chr8_1_85066632_85066664_ENSMUST00000139721__II_862047_REVERSED	|generic|tr_F8VPX2_F8VPX2_MOUSE__chr8_1_85066632_85066664_ENSMUST00000139721__II_862047_REVERSED	|generic|tr_Q80XN6_Q80XN6_MOUSE__chr8_1_85066632_85066664_ENSMUST00000139721__II_862047_REVERSED|
"""index: 8899, intensity: 4279.0, mobility: 1.098"""	-0.579153	0.374534	1	ERLREGPTESEPGPLEPSHSPLT	generic|tr_A0A0G2JFF9_A0A0G2JFF9_MOUSE__IP_988044_REVERSED	|generic|tr_B9EJR4_B9EJR4_MOUSE__IP_988044_REVERSED|
"""index: 14292, intensity: 3049.0, mobility: 0.777"""	-0.579441	0.374782	1	EAIVEGHLVKRR	generic|sp_Q9QY80_HACD1_MOUSE__II_1014524_REVERSED	|generic|tr_B9EHK9_B9EHK9_MOUSE__II_1014524_REVERSED|
"""index: 22141, intensity: 10734.0, mobility: 1.170"""	-0.579495	0.375031	1	GISQDLRRQLEKIRVMLNLHGQSYQEIVDRVDYPKRAQQFKKKA	generic|tr_Q99NF6_Q99NF6_MOUSE__II_880028_REVERSED	|generic|tr_Q3UWF6_Q3UWF6_MOUSE__II_880028_REVERSED	|generic|sp_P97414_KCNQ1_MOUSE__II_880028_REVERSED	|generic|sp_P97414-2_KCNQ1_MOUSE__II_880028_REVERSED|
"""index: 19217, intensity: 5799.0, mobility: 1.035"""	-0.579508	0.375093	1	KYLDLITWIT	generic|tr_A0A3B2W851_A0A3B2W851_MOUSE__II_3465271_REVERSED	|generic|tr_A0A3B2WD32_A0A3B2WD32_MOUSE__II_3465269_REVERSED	|generic|tr_A0A3B2WD03_A0A3B2WD03_MOUSE__II_3465273_REVERSED	|generic|tr_A0A3B2WCJ4_A0A3B2WCJ4_MOUSE__II_3465258_REVERSED	|generic|tr_A0A3B2WDB0_A0A3B2WDB0_MOUSE__II_3465272_REVERSED	|generic|tr_G3UWA2_G3UWA2_MOUSE__II_3465257_REVERSED	|generic|tr_A0A3B2WCD4_A0A3B2WCD4_MOUSE__II_3465263_REVERSED	|generic|tr_A0A3B2WD64_A0A3B2WD64_MOUSE__II_3465259_REVERSED	|generic|tr_E9Q1L0_E9Q1L0_MOUSE_REVERSED	|generic|tr_Q80Z09_Q80Z09_MOUSE_REVERSED|
"""index: 10571, intensity: 4787.0, mobility: 0.937"""	-0.579812	0.375249	1	TEGTESDAMDLLEAPGHDLIYKVI	generic|tr_D3Z519_D3Z519_MOUSE__chr6_-1_36862348_36862377_ENSMUST00000150300__II_917873_REVERSED	|generic|tr_D3YWQ0_D3YWQ0_MOUSE__chr6_-1_36862348_36862377_ENSMUST00000150300__II_917873_REVERSED	|generic|tr_D3Z2W1_D3Z2W1_MOUSE__chr6_-1_36862348_36862377_ENSMUST00000150300__II_917873_REVERSED|
"""index: 16796, intensity: 2565.0, mobility: 0.957"""	-0.580033	0.375404	1	VNFFFTFFIE	generic|sp_B9EJI9_T229A_MOUSE_REVERSED|
"""index: 9057, intensity: 4887.0, mobility: 0.943"""	-0.580083	0.375559	1	LSLISKFTAGATNWRIGYALFM	generic|tr_E9Q3U2_E9Q3U2_MOUSE_REVERSED|
"""index: 14939, intensity: 3534.0, mobility: 1.026"""	-0.580119	0.375807	1	IQPFPRGDDAKQY	generic|tr_A6ZI47_A6ZI47_MOUSE_REVERSED|
"""index: 26822, intensity: 12511.0, mobility: 1.055"""	-0.580328	0.375962	1	SFQLGQPASVSYTGIKVKLGLGS	generic|tr_L7N2B8_L7N2B8_MOUSE_REVERSED|
"""index: 5246, intensity: 7802.0, mobility: 1.054"""	-0.580522	0.376117	1	VNSLELVNRGVPMEDEKTLEEAG	generic|sp_A2A8L5_PTPRF_MOUSE__chr17_-1_56413325_56413363_ENSMUST00000223685__II_685758_REVERSED	|generic|tr_A0A1Y7VNR5_A0A1Y7VNR5_MOUSE_REVERSED|
"""index: 13531, intensity: 2764.0, mobility: 1.100"""	-0.580743	0.376179	1	VGYSTLSFGSVTCTISPS	generic|tr_K7TDU6_K7TDU6_MOUSE_REVERSED|
"""index: 24016, intensity: 7233.0, mobility: 1.162"""	-0.581082	0.376427	1	RIELREMDNQTHVTDKNPVSLVSKPTKGKKPPEMKTLAEKTHAELLDLNP	generic|sp_Q9WTU0_PHF2_MOUSE_REVERSED|
"""index: 23070, intensity: 37137.0, mobility: 0.930"""	-0.581187	0.376675	1	FVLLLQSLWREFLLQ	generic|IP_1141794_TX=10090_REVERSED|
"""index: 12883, intensity: 3552.0, mobility: 1.154"""	-0.581212	0.37683	1	LQELYQPKLNEHNSNYCLRVLQMRFDMIQNEMIDVRIKEEET	generic|tr_E9PV63_E9PV63_MOUSE__chr3_1_107898454_107898549_ENSMUST00000167523__II_980155_REVERSED	|generic|sp_P48774_GSTM5_MOUSE__chr3_1_107898454_107898549_ENSMUST00000167523__II_980155_REVERSED	|generic|tr_E9PVM7_E9PVM7_MOUSE_REVERSED|
"""index: 6876, intensity: 10268.0, mobility: 0.960"""	-0.581321	0.377078	1	SILSVTANRMRSECIRKWGLGWSGASPPVV	generic|IP_1091591_TX=10090_REVERSED|
"""index: 14378, intensity: 3597.0, mobility: 1.019"""	-0.581326	0.377232	1	RVSRILNMLQSKIGSEEGFGSIGQDTGWGINKLFH	generic|IP_3476059_TX=10090_REVERSED|
"""index: 1814, intensity: 2636.0, mobility: 1.044"""	-0.581505	0.377387	1	YQCPPPRGQEMTAW	generic|IP_962996_TX=10090_REVERSED|
"""index: 23808, intensity: 19150.0, mobility: 1.033"""	-0.581641	0.377541	1	ASGQADVTLKCPISL	generic|IP_834168_TX=10090_REVERSED|
"""index: 12913, intensity: 4204.0, mobility: 1.132"""	-0.581688	0.377602	1	TNTHTHTHTLPPASPSLSLAKCLQQ	generic|tr_Q8BGC8_Q8BGC8_MOUSE__IP_886087_REVERSED|
"""index: 20102, intensity: 3285.0, mobility: 0.909"""	-0.581763	0.377849	1	LLDKKVCILFAFSVMKQGYEQLVMMPV	generic|IP_832840_TX=10090_REVERSED|
"""index: 24681, intensity: 2807.0, mobility: 0.810"""	-0.581772	0.378064	1	EHGMDEDG	generic|tr_A0A087WQA3_A0A087WQA3_MOUSE__II_824878_REVERSED	|generic|tr_J3QPW0_J3QPW0_MOUSE__II_824278_REVERSED	|generic|tr_J3QJX2_J3QJX2_MOUSE__IP_824626_REVERSED	|generic|tr_J3QNE0_J3QNE0_MOUSE__II_824896_REVERSED	|generic|tr_A0A087WQC7_A0A087WQC7_MOUSE__II_824878_REVERSED	|generic|tr_A0A087WPJ9_A0A087WPJ9_MOUSE__II_824896_REVERSED	|generic|tr_A0A087WRK1_A0A087WRK1_MOUSE__IP_824734_REVERSED	|generic|tr_A0A087WR99_A0A087WR99_MOUSE__IP_824128_REVERSED	|generic|tr_A0A087WP44_A0A087WP44_MOUSE__IP_824128_REVERSED	|generic|tr_A0A087WQ24_A0A087WQ24_MOUSE__IP_824128_REVERSED	|generic|tr_Q810R0_Q810R0_MOUSE__IP_824128_REVERSED	|generic|tr_A0A087WPP3_A0A087WPP3_MOUSE__IP_824734_REVERSED	|generic|tr_A0A087WNW4_A0A087WNW4_MOUSE__IP_825798_REVERSED	|generic|tr_A0A087WRL2_A0A087WRL2_MOUSE__IP_825276_REVERSED	|generic|tr_A0A087WPA5_A0A087WPA5_MOUSE__IP_824128_REVERSED	|generic|tr_A0A0A6YX04_A0A0A6YX04_MOUSE__IP_824128_REVERSED	|generic|tr_A0A087WRP6_A0A087WRP6_MOUSE__IP_825274_REVERSED	|generic|tr_A0A087WR14_A0A087WR14_MOUSE__IP_824734_REVERSED	|generic|tr_A0A087WSS0_A0A087WSS0_MOUSE__IP_824128_REVERSED	|generic|tr_A0A087WS97_A0A087WS97_MOUSE__IP_824734_REVERSED	|generic|tr_A0A087WS79_A0A087WS79_MOUSE__IP_824128_REVERSED	|generic|tr_A0A087WRK3_A0A087WRK3_MOUSE__IP_824128_REVERSED	|generic|tr_A0A087WQL3_A0A087WQL3_MOUSE__IP_824128_REVERSED	|generic|IP_824679_TX=10090_REVERSED	|generic|IP_824481_TX=10090_REVERSED	|generic|IP_825277_TX=10090_REVERSED	|generic|IP_825791_TX=10090_REVERSED	|generic|IP_824755_TX=10090_REVERSED	|generic|IP_825040_TX=10090_REVERSED	|generic|IP_824663_TX=10090_REVERSED	|generic|IP_824460_TX=10090_REVERSED	|generic|IP_824596_TX=10090_REVERSED	|generic|IP_824487_TX=10090_REVERSED	|generic|IP_824496_TX=10090_REVERSED	|generic|IP_824696_TX=10090_REVERSED	|generic|IP_824078_TX=10090_REVERSED	|generic|tr_A0A087WP35_A0A087WP35_MOUSE_REVERSED	|generic|tr_A0A087WP28_A0A087WP28_MOUSE_REVERSED	|generic|tr_J3QNY0_J3QNY0_MOUSE_REVERSED	|generic|tr_J3KMR5_J3KMR5_MOUSE_REVERSED|
"""index: 8381, intensity: 11287.0, mobility: 1.050"""	-0.581946	0.378064	1	QIDGNVINVWLQVASADQKNYH	generic|II_1040272_TX=10090_REVERSED	|generic|sp_Q3UR70_TGFA1_MOUSE__chr1_-1_43059876_43060175_ENSMUST00000188598_REVERSED|
"""index: 11589, intensity: 3180.0, mobility: 1.124"""	-0.582246	0.378218	1	LFLMRMWRVSTLCQSYLLLAPISFFS	generic|IP_978209_TX=10090_REVERSED|
"""index: 2824, intensity: 19056.0, mobility: 0.831"""	-0.582454	0.378278	1	AMSVLRLLKGQNPPGR	generic|IP_888504_TX=10090_REVERSED|
"""index: 6248, intensity: 78352.0, mobility: 0.987"""	-0.582499	0.378492	1	GPTTFLVGRPLLLQLAPELSPVPQASPLELGLDRVLPNLL	generic|sp_Q6PDE7_GGT6_MOUSE_REVERSED	|generic|sp_Q6PDE7-2_GGT6_MOUSE_REVERSED	|generic|tr_Q7TNR0_Q7TNR0_MOUSE_REVERSED|
"""index: 7549, intensity: 16765.0, mobility: 0.920"""	-0.58253	0.378492	1	AQLEKATGEQLDKLSKHFDKKIDEIMMMLF	generic|tr_Q60727_Q60727_MOUSE_REVERSED|
"""index: 2235, intensity: 3288.0, mobility: 1.000"""	-0.582795	0.378552	1	YRSMWGDWERQ	generic|IP_1137083_TX=10090_REVERSED|
"""index: 7728, intensity: 10497.0, mobility: 1.209"""	-0.582917	0.378584	1	WSEEINKFRDQDFEMEWQLANIEMSQLIKLAEEKGELQRQS	generic|tr_G3UWA1_G3UWA1_MOUSE_REVERSED|
"""index: 10044, intensity: 4587.0, mobility: 1.108"""	-0.583016	0.378584	1	TRWAECYKDVLRVGHPNSGHWVVKQPWS	generic|tr_A2AJY7_A2AJY7_MOUSE_REVERSED	|generic|tr_A2AJY5_A2AJY5_MOUSE_REVERSED	|generic|tr_A2AJY2_A2AJY2_MOUSE_REVERSED	|generic|sp_O35206_COFA1_MOUSE_REVERSED|
"""index: 6915, intensity: 188102.0, mobility: 1.137"""	-0.583331	0.378584	1	QKRSRLIFFSPKELCGIFETQSTSLICDEEQFYTEAVQHLFL	generic|II_1029340_TX=10090_REVERSED|
"""index: 24144, intensity: 2611.0, mobility: 1.413"""	-0.583587	0.378584	1	LRWHKEVRRSLAIKEGVETCVP	generic|tr_Q6NY07_Q6NY07_MOUSE__IP_832941_REVERSED	|generic|tr_Q9D791_Q9D791_MOUSE__chrY_1_1028219_1028251_ENSMUST00000148961__II_825917_REVERSED	|generic|tr_Q9CRE9_Q9CRE9_MOUSE__chrY_1_1023335_1023478_ENSMUST00000148961__IP_832941_REVERSED	|generic|tr_Q3TML6_Q3TML6_MOUSE__chrY_1_1023335_1023478_ENSMUST00000148961__IP_832941_REVERSED	|generic|sp_Q9Z0N2_IF2H_MOUSE__chrY_1_1028219_1028251_ENSMUST00000148961__II_825917_REVERSED	|generic|tr_Q3U5H6_Q3U5H6_MOUSE__chrY_1_1023335_1023478_ENSMUST00000148961_REVERSED	|generic|tr_Q3UIJ2_Q3UIJ2_MOUSE__chrY_1_1023335_1023478_ENSMUST00000148961_REVERSED|
"""index: 21303, intensity: 5324.0, mobility: 1.168"""	-0.583646	0.378584	1	LEPAPRLPCVEKKRKRRKKKRGLRKELEPSIEAEVLWMNAQEEP	generic|tr_Q8BJN8_Q8BJN8_MOUSE_REVERSED	|generic|tr_Q4VBD5_Q4VBD5_MOUSE_REVERSED|
"""index: 24424, intensity: 11198.0, mobility: 1.190"""	-0.584204	0.378584	1	PTVPGVPTIATGLVGMGVGPAFSPILGPAETALTQLGQQIQMLAQMAR	generic|sp_Q9QZM0_UBQL2_MOUSE_REVERSED|
"""index: 3741, intensity: 3841.0, mobility: 1.055"""	-0.584639	0.378584	1	HTHTHTHTHTYSSNKPIAAEGEKRGLLRRSQRHVAHNM	generic|IP_3489036_TX=10090_REVERSED|
"""index: 18265, intensity: 3583.0, mobility: 0.887"""	-0.584851	0.378584	1	ADSAKKLETKLNEKSEILKK	generic|tr_Q542A1_Q542A1_MOUSE__II_3471671_REVERSED|
"""index: 8437, intensity: 14977.0, mobility: 1.039"""	-0.585047	0.378584	1	GGELFTPLSEKTSPFPEGTERTP	generic|tr_B1AZF9_B1AZF9_MOUSE__II_1122536_REVERSED	|generic|tr_B1AZF3_B1AZF3_MOUSE__II_1122536_REVERSED	|generic|sp_Q80YE4_LMTK1_MOUSE__II_1122536_REVERSED	|generic|sp_Q80YE4-2_LMTK1_MOUSE__II_1122536_REVERSED	|generic|sp_Q80YE4-3_LMTK1_MOUSE__II_1122536_REVERSED	|generic|sp_Q80YE4-4_LMTK1_MOUSE__II_1122543_REVERSED|
"""index: 1335, intensity: 3373.0, mobility: 0.915"""	-0.585106	0.378584	1	QYSPTEVFELMSKGKNKEYEERYKVQSQL	generic|tr_Q0VD73_Q0VD73_MOUSE_REVERSED	|generic|tr_B7ZCI3_B7ZCI3_MOUSE_REVERSED	|generic|tr_A0A1B0GXL1_A0A1B0GXL1_MOUSE_REVERSED	|generic|tr_Q8BWC6_Q8BWC6_MOUSE_REVERSED	|generic|tr_B7ZCI2_B7ZCI2_MOUSE_REVERSED	|generic|sp_Q0II04_NEBL_MOUSE_REVERSED|
"""index: 15547, intensity: 7332.0, mobility: 0.968"""	-0.585351	0.378584	1	MVEVELGLLCIIAEELIWAELGSLDVMIRE	generic|IP_1090218_TX=10090_REVERSED|
"""index: 8645, intensity: 8236.0, mobility: 1.169"""	-0.585568	0.378584	1	FEFRRRREMHERWGTSRPGDQKNKVLQFKEEGEAWIRDM	generic|tr_G3UYH4_G3UYH4_MOUSE_REVERSED|
"""index: 10404, intensity: 5272.0, mobility: 1.043"""	-0.586429	0.378584	1	DIHVLGHAEQFMDAPVHSLNNYSLDLHALRKAHLFLGPPLEMLS	generic|tr_B9EIX5_B9EIX5_MOUSE_REVERSED|
"""index: 12328, intensity: 2562.0, mobility: 0.983"""	-0.586859	0.378736	1	RDGKRITMQNPSVFHDKELFRPHT	generic|IP_1142215_TX=10090_REVERSED|
"""index: 22519, intensity: 3959.0, mobility: 1.159"""	-0.586898	0.378888	1	ESLPELALSVQLEGLKKSAPSVITFFG	generic|sp_Q52KB6_C2CD3_MOUSE__chr7_1_100418444_100418599_ENSMUST00000133464__II_884155_REVERSED	|generic|sp_Q52KB6-2_C2CD3_MOUSE__chr7_1_100418444_100418599_ENSMUST00000133464__II_884178_REVERSED	|generic|sp_Q52KB6-3_C2CD3_MOUSE__chr7_1_100418444_100418599_ENSMUST00000133464__II_884155_REVERSED	|generic|tr_E9Q526_E9Q526_MOUSE__chr7_1_100418444_100418599_ENSMUST00000133464__II_884171_REVERSED	|generic|tr_Q3TSB8_Q3TSB8_MOUSE__chr7_1_100395170_100395304_ENSMUST00000133464_REVERSED|
"""index: 24780, intensity: 2852.0, mobility: 1.105"""	-0.587068	0.378947	1	LPPHTPPVPPRTSPLLPRTPLAPQPTSPLP	generic|IP_1133831_TX=10090_REVERSED|
"""index: 18290, intensity: 3873.0, mobility: 0.917"""	-0.587407	0.379192	1	LPSQRVVQH	generic|IP_1138273_TX=10090_REVERSED|
"""index: 1492, intensity: 3140.0, mobility: 0.747"""	-0.587543	0.379251	1	LVPPPAVC	generic|IP_940962_TX=10090_REVERSED|
"""index: 18491, intensity: 3250.0, mobility: 0.827"""	-0.587655	0.379496	1	SSDMHQHRL	generic|IP_879852_TX=10090_REVERSED|
"""index: 26884, intensity: 2839.0, mobility: 1.170"""	-0.587777	0.379741	1	DELQPSRKLSRMFGGYRKSMDEDNNTSEQQHSDKARNDGTGLLEKL	generic|tr_Q3UXY8_Q3UXY8_MOUSE_REVERSED	|generic|sp_P22005_PENK_MOUSE_REVERSED|
"""index: 10004, intensity: 2618.0, mobility: 1.122"""	-0.587804	0.379985	1	QQYQKQKELFQQHQQQVVLQALTSQPL	generic|tr_Q3UNF4_Q3UNF4_MOUSE_REVERSED|
"""index: 5680, intensity: 3704.0, mobility: 1.065"""	-0.58803	0.38023	1	TYSHTHIEWIHTYTHIEWTHTYTHTDEMHKPTDMFVLP	generic|IP_927320_TX=10090_REVERSED|
"""index: 7853, intensity: 3340.0, mobility: 0.905"""	-0.588054	0.380289	1	FQADEEAKQLKKKKAEYE	generic|sp_Q920F6_SMC1B_MOUSE_REVERSED|
"""index: 6449, intensity: 5441.0, mobility: 0.967"""	-0.588282	0.380533	1	PMQSRGVTSAPIE	generic|II_929333_TX=10090_REVERSED|
"""index: 12719, intensity: 3696.0, mobility: 0.938"""	-0.588384	0.380778	1	KILNTVCYDRIQQLVKEKKFAIPKAKQ	generic|tr_Q61635_Q61635_MOUSE_REVERSED	|generic|tr_Q99M59_Q99M59_MOUSE_REVERSED	|generic|tr_Q3U0K0_Q3U0K0_MOUSE_REVERSED|
"""index: 8790, intensity: 3025.0, mobility: 1.283"""	-0.588473	0.380929	1	ASGACTNRRETDWMANVKEMNLKLQDLCLSLFE	generic|sp_Q9ES63_UBP29_MOUSE_REVERSED|
"""index: 13080, intensity: 3356.0, mobility: 1.100"""	-0.58853	0.38108	1	VYTNEAAAGNMAPRQI	generic|chr19_-1_24130876_24131139_ENSMUST00000233027__IP_1046831_TX=10090_REVERSED|
"""index: 2994, intensity: 4555.0, mobility: 0.995"""	-0.588652	0.381325	1	EIEMEHMNKI	generic|IP_873872_TX=10090_REVERSED|
"""index: 20296, intensity: 9698.0, mobility: 1.137"""	-0.588701	0.381534	1	LCWHLRRRSEECGGTLIGATPLVSLPTCLESIQGQH	generic|IP_3469585_TX=10090_REVERSED|
"""index: 25443, intensity: 7479.0, mobility: 1.098"""	-0.588845	0.381534	1	YVPTKGPLIVIILQLGSYTNKLHRFMP	generic|tr_Q8BJP2_Q8BJP2_MOUSE__chr4_-1_126459776_126459865_ENSMUST00000127800__II_956239_REVERSED	|generic|tr_A0A6I8MX18_A0A6I8MX18_MOUSE__chr4_-1_126459776_126459865_ENSMUST00000127800__II_956239_REVERSED	|generic|tr_Q8CGU0_Q8CGU0_MOUSE__chr4_-1_126459776_126459865_ENSMUST00000127800__II_956239_REVERSED	|generic|sp_Q8CJG1_AGO1_MOUSE__chr4_-1_126459776_126459865_ENSMUST00000127800__II_956239_REVERSED	|generic|tr_A2VDG1_A2VDG1_MOUSE__chr4_-1_126459776_126459865_ENSMUST00000127800__II_956239_REVERSED	|generic|tr_H3BJ70_H3BJ70_MOUSE__chr4_-1_126439838_126439969_ENSMUST00000127800__II_956243_REVERSED	|generic|sp_Q8CJF9_AGO3_MOUSE__chr4_-1_126346627_126346761_ENSMUST00000127831_REVERSED|
"""index: 18359, intensity: 2700.0, mobility: 0.884"""	-0.589081	0.381778	1	EESMMYLEQESMWAEAEAADFYYQQAKHA	generic|sp_Q62261_SPTB2_MOUSE__chr11_-1_30104432_30104581_ENSMUST00000133466__II_1141816_REVERSED	|generic|sp_Q62261-2_SPTB2_MOUSE_REVERSED	|generic|tr_A0A0A0MQG2_A0A0A0MQG2_MOUSE_REVERSED|
"""index: 13090, intensity: 4177.0, mobility: 0.790"""	-0.589095	0.381836	1	MFNNSSLFYYPLEKFNM	generic|IP_901491_TX=10090_REVERSED|
"""index: 11960, intensity: 3502.0, mobility: 1.098"""	-0.589297	0.381894	1	SEMHKIVINQFESLELADQCSHFEEID	generic|tr_E9Q0T8_E9Q0T8_MOUSE__IP_1039938_REVERSED|
"""index: 26736, intensity: 6740.0, mobility: 1.160"""	-0.589504	0.382138	1	RINKITYNVMDMKMLGLVQFIGRLLQVPDKINELEKVAEDRIPACMLAM	generic|tr_A2AEI7_A2AEI7_MOUSE_REVERSED	|generic|tr_Q9DAK1_Q9DAK1_MOUSE_REVERSED|
"""index: 19245, intensity: 9452.0, mobility: 1.056"""	-0.58956	0.382288	1	RNQKPLPLLQH	generic|tr_A2AGH8_A2AGH8_MOUSE__chrX_1_101283678_101283803_ENSMUST00000156131__II_831792_REVERSED	|generic|sp_A2AGH6_MED12_MOUSE__chrX_1_101283678_101283803_ENSMUST00000156131__II_831792_REVERSED	|generic|sp_A2AGH6-2_MED12_MOUSE__chrX_1_101283678_101283803_ENSMUST00000156131__II_831792_REVERSED	|generic|sp_A2AGH6-3_MED12_MOUSE__chrX_1_101290018_101290131_ENSMUST00000148846__II_827754_REVERSED	|generic|tr_A2AGH9_A2AGH9_MOUSE__chrX_1_101283678_101283803_ENSMUST00000156131__II_831792_REVERSED	|generic|II_831789_TX=10090_REVERSED	|generic|tr_Q2NLB9_Q2NLB9_MOUSE__chrX_1_101290018_101290131_ENSMUST00000148846_REVERSED|
"""index: 15135, intensity: 2572.0, mobility: 0.985"""	-0.589859	0.382439	1	GFEKLLMIERF	generic|sp_Q80Y86_MK15_MOUSE__II_1084102_REVERSED|
"""index: 15286, intensity: 4122.0, mobility: 1.083"""	-0.589983	0.382683	1	LDRATMDQYLMIPEISYGLLAAFN	generic|sp_Q8CC88_VWA8_MOUSE_REVERSED	|generic|sp_Q8CC88-2_VWA8_MOUSE_REVERSED|
"""index: 25370, intensity: 3003.0, mobility: 1.186"""	-0.590019	0.382927	1	DEKLVPYTYKGMMDYIAKVIDMMEEKNIYGDKNLDYLNFTWRL	generic|tr_Q3YAB4_Q3YAB4_MOUSE_REVERSED|
"""index: 25169, intensity: 4440.0, mobility: 1.307"""	-0.59003	0.383171	1	DHEFHMMF	generic|IP_865827_TX=10090_REVERSED|
"""index: 10358, intensity: 3851.0, mobility: 0.985"""	-0.590132	0.383305	1	TLDQVSHGYPGCRRGWISEGREASAIGYL	generic|IP_1124419_TX=10090_REVERSED|
"""index: 22870, intensity: 41715.0, mobility: 0.992"""	-0.590171	0.383305	1	VTLPVLGLSHALWFVTSTPPM	generic|chr8_1_91468326_91468400_ENSMUST00000069718__IP_861538_TX=10090_REVERSED	|generic|chr8_1_91468317_91474339_ENSMUST00000069718__IP_861538_TX=10090_REVERSED|
"""index: 9774, intensity: 4072.0, mobility: 1.204"""	-0.590489	0.383305	1	CLVETPHGGMQVQSSMLGPVQLTVPTQNITSPL	generic|sp_P26369_U2AF2_MOUSE__chr7_1_5068154_5068735_ENSMUST00000165399__II_279658_REVERSED|
"""index: 23278, intensity: 8852.0, mobility: 1.164"""	-0.590622	0.383305	1	WCGRRNKAPFLCVRPVYAYMYTLKLRKEKELMITGV	generic|tr_Q8BIR8_Q8BIR8_MOUSE__II_881222_REVERSED|
"""index: 19416, intensity: 6985.0, mobility: 1.141"""	-0.5912	0.383455	1	ECSHKESNWTFIAQWVTFPICFWLALLSFNSSGLIKDFQMPM	generic|IP_3479685_TX=10090_REVERSED|
"""index: 23689, intensity: 5984.0, mobility: 1.094"""	-0.591402	0.383568	1	HFPRVPLCSLSFPPTQGLEVAAWQWRALRPEGAQSLPLAGSLLCHVP	generic|chr4_1_133063947_133064231_ENSMUST00000105915__IP_954888_TX=10090_REVERSED|
"""index: 6442, intensity: 4257.0, mobility: 1.116"""	-0.591454	0.383568	1	DDKGAHGESKASKLPEERSEEEGAEEEEGEGYP	generic|sp_Q9QY61_IRX4_MOUSE_REVERSED|
"""index: 26636, intensity: 33301.0, mobility: 1.034"""	-0.59151	0.383811	1	QVAKRLLEVKQQEPVTSDGMGKVFAL	generic|tr_F7BF80_F7BF80_MOUSE__II_1012111_REVERSED	|generic|tr_H7BX88_H7BX88_MOUSE__chr2_-1_30409953_30410075_ENSMUST00000156702__II_1012100_REVERSED	|generic|sp_P47934_CACP_MOUSE__chr2_-1_30409953_30410075_ENSMUST00000156702__II_1012100_REVERSED|
"""index: 17790, intensity: 6081.0, mobility: 0.925"""	-0.591519	0.383868	1	IGYLIQDLW	generic|IP_926143_TX=10090_REVERSED|
"""index: 9646, intensity: 10305.0, mobility: 1.048"""	-0.591849	0.384017	1	PHCVFSFTLIPVAYVTQSNFIFYRPRCADDATSNFALALAAQTFT	generic|sp_Q8CFE6_S38A2_MOUSE__chr15_-1_96690127_96690225_ENSMUST00000229141__II_3485581_REVERSED	|generic|II_3485591_TX=10090_REVERSED|
"""index: 642, intensity: 2640.0, mobility: 0.826"""	-0.592056	0.38426	1	NDDLRLFFYK	generic|IP_3490110_TX=10090_REVERSED|
"""index: 14032, intensity: 3737.0, mobility: 1.022"""	-0.592072	0.384503	1	HCPTCVSARIIEVDNETSYHTDLVQP	generic|tr_Q8CIY1_Q8CIY1_MOUSE__II_886397_REVERSED	|generic|sp_P23188_FURIN_MOUSE_REVERSED|
"""index: 21624, intensity: 4233.0, mobility: 0.905"""	-0.592091	0.384671	1	VSSKERLVVKSNR	generic|sp_Q80Y73_HOATZ_MOUSE_REVERSED|
"""index: 3181, intensity: 33136.0, mobility: 0.853"""	-0.592335	0.384671	1	GFAGALRTINIQISRD	generic|tr_F6X844_F6X844_MOUSE__II_1104618_REVERSED	|generic|sp_Q8VHN7_AGRV1_MOUSE__chr1_-1_170880997_170881026_ENSMUST00000171447_REVERSED	|generic|tr_B8JJE0_B8JJE0_MOUSE__chr1_-1_170880997_170881026_ENSMUST00000171447_REVERSED|
"""index: 19597, intensity: 37159.0, mobility: 0.944"""	-0.592391	0.384671	1	YTQRWRRL	generic|chr7_-1_84361600_84409974_ENSMUST00000085077_REVERSED|
"""index: 10583, intensity: 7122.0, mobility: 1.044"""	-0.59287	0.384876	1	EAVESIPVGQEQSMFGLISFIAF	generic|sp_P31649_S6A13_MOUSE__chr6_1_121324273_121324353_ENSMUST00000142021__II_912083_REVERSED	|generic|tr_Q3UEF3_Q3UEF3_MOUSE__chr6_1_121332411_121332470_ENSMUST00000142021_REVERSED|
"""index: 2051, intensity: 3085.0, mobility: 0.960"""	-0.592932	0.384876	1	ECVLKLFVPMECFFHNLRHGCLPMAMMLGT	generic|sp_Q60883_OLF10_MOUSE_REVERSED|
"""index: 13008, intensity: 2907.0, mobility: 1.065"""	-0.593517	0.384932	1	PCKQGLARMLAPSLQ	generic|sp_Q9EPX5_FXL12_MOUSE_REVERSED	|generic|tr_A0A0R4J1Q8_A0A0R4J1Q8_MOUSE_REVERSED	|generic|tr_D3YY70_D3YY70_MOUSE_REVERSED	|generic|tr_A0A0R4J1W2_A0A0R4J1W2_MOUSE__chr17_1_13015054_13015083_ENSMUST00000007012_REVERSED|
"""index: 26492, intensity: 3920.0, mobility: 1.019"""	-0.593776	0.385174	1	LVTVLVGIVLGAVPNSLVVN	generic|sp_Q80SU6_NPT2C_MOUSE_REVERSED	|generic|tr_A0A0D5ZYC4_A0A0D5ZYC4_MOUSE_REVERSED|
"""index: 7172, intensity: 6407.0, mobility: 0.874"""	-0.593874	0.385341	1	TPQTSAGTAPGTRWPRTRTY	generic|chr4_-1_155221659_155221796_ENSMUST00000084103__IP_951207_TX=10090_REVERSED|
"""index: 6622, intensity: 4267.0, mobility: 0.877"""	-0.593911	0.385341	1	EHMFPLPQY	generic|IP_895098_TX=10090_REVERSED	|generic|IP_895102_TX=10090_REVERSED|
"""index: 5293, intensity: 14382.0, mobility: 1.032"""	-0.594184	0.385341	1	SRAETEKESLTKQLNEVQGEL	generic|tr_Q8K2T9_Q8K2T9_MOUSE__chr1_1_150432846_150432884_ENSMUST00000150752__II_1033434_REVERSED	|generic|sp_F6ZDS4_TPR_MOUSE__chr1_1_150443389_150443433_ENSMUST00000152967__II_1033421_REVERSED	|generic|tr_F6RX08_F6RX08_MOUSE__chr1_1_150432846_150432884_ENSMUST00000150752__II_1033434_REVERSED	|generic|tr_Q7M739_Q7M739_MOUSE__chr1_1_150443389_150443433_ENSMUST00000152967__II_1033421_REVERSED	|generic|tr_Q3UVR0_Q3UVR0_MOUSE__chr1_1_150443389_150443433_ENSMUST00000152967_REVERSED|
"""index: 25062, intensity: 4328.0, mobility: 1.158"""	-0.5943	0.385545	1	VKLLPPPGQVLERIVKDYPGGPEPWRGGLSPVYVGSRPI	generic|II_1129484_TX=10090_REVERSED	|generic|sp_Q5SSG4_GA2L2_MOUSE_REVERSED|
"""index: 3840, intensity: 3150.0, mobility: 0.933"""	-0.594321	0.385545	1	EMNNRQERID	generic|IP_3459113_TX=10090_REVERSED|
"""index: 3760, intensity: 3168.0, mobility: 0.917"""	-0.594802	0.385787	1	PQDKSGPRRPS	generic|IP_995688_TX=10090_REVERSED|
"""index: 3965, intensity: 2865.0, mobility: 1.043"""	-0.594818	0.386029	1	EKSYMGLSTKTPNQSADLQFQMKAMNDFLKSLHRQ	generic|tr_B1AR51_B1AR51_MOUSE__II_1134723_REVERSED|
"""index: 13050, intensity: 4645.0, mobility: 0.990"""	-0.594955	0.38627	1	VCGVKFMRPAVHTDRGSWMQKILEAYAEAIEGKMGLP	generic|chr9_1_108367822_108368055_ENSMUST00000194224__IP_843174_TX=10090_REVERSED	|generic|chr9_1_108367840_108368055_ENSMUST00000194224__IP_843174_TX=10090_REVERSED|
"""index: 24640, intensity: 5752.0, mobility: 1.143"""	-0.595063	0.38638	1	KEPVILIRCLCCWR	generic|IP_874944_TX=10090_REVERSED|
"""index: 22891, intensity: 9662.0, mobility: 1.237"""	-0.595143	0.38638	1	RALRSSMWTEVGSKPLKS	generic|IP_1104863_TX=10090_REVERSED|
"""index: 7703, intensity: 50871.0, mobility: 1.028"""	-0.595537	0.386622	1	LWRLAATCNGVAPWSREKQTRTAFDWFWKRNGQFFLVGES	generic|tr_Q8K1U6_Q8K1U6_MOUSE_REVERSED|
"""index: 2977, intensity: 2997.0, mobility: 0.845"""	-0.595665	0.386863	1	APDPSLSLLH	generic|IP_1020077_TX=10090_REVERSED|
"""index: 13352, intensity: 4165.0, mobility: 1.067"""	-0.595792	0.387105	1	ATHAAQLASRSRHM	generic|IP_891422_TX=10090_REVERSED	|generic|IP_891417_TX=10090_REVERSED|
"""index: 13387, intensity: 4941.0, mobility: 1.033"""	-0.595812	0.38712	1	RMRRFHPYTLSQEVKQMKGPDPIIFYTAFNGNWII	generic|sp_Q9DCQ7-2_A1AT6_MOUSE_REVERSED	|generic|tr_E9PUC6_E9PUC6_MOUSE_REVERSED|
"""index: 24103, intensity: 5316.0, mobility: 1.131"""	-0.596096	0.38712	1	THHSHSHRASLSEMETAADSSGRRTLKG	generic|tr_A0A1D5RLV3_A0A1D5RLV3_MOUSE__chr1_1_66468450_66468542_ENSMUST00000114008_REVERSED	|generic|sp_Q8BLN6_UNC80_MOUSE__chr1_1_66468450_66468542_ENSMUST00000114008_REVERSED	|generic|tr_B8XCJ6_B8XCJ6_MOUSE__chr1_1_66468450_66468542_ENSMUST00000114008_REVERSED|
"""index: 20474, intensity: 3242.0, mobility: 0.910"""	-0.596523	0.387268	1	ISLLAMYPRS	generic|tr_Q3TIP3_Q3TIP3_MOUSE_REVERSED	|generic|sp_P04187_GRAB_MOUSE_REVERSED	|generic|tr_Q4FJY0_Q4FJY0_MOUSE_REVERSED|
"""index: 7268, intensity: 5652.0, mobility: 0.958"""	-0.596764	0.387322	1	EDGLKVFQREP	generic|sp_O08852_PKD1_MOUSE__chr17_1_24593294_24593350_ENSMUST00000227107__II_3488744_REVERSED	|generic|tr_Q5DU58_Q5DU58_MOUSE_REVERSED|
"""index: 10843, intensity: 2632.0, mobility: 0.891"""	-0.596992	0.387563	1	NNHTPTRTAR	generic|IP_1020630_TX=10090_REVERSED|
"""index: 12075, intensity: 4082.0, mobility: 1.048"""	-0.597155	0.387804	1	FASSDTPLTQLSRSLGAKMDKNL	generic|tr_A0A2U3TZF4_A0A2U3TZF4_MOUSE_REVERSED	|generic|sp_Q8BGV8_MID51_MOUSE__chr15_1_80250103_80250135_ENSMUST00000228788_REVERSED|
"""index: 14661, intensity: 4074.0, mobility: 0.873"""	-0.597207	0.387858	1	IPALPAQSRS	generic|sp_Q9ES82_POPD2_MOUSE_REVERSED|
"""index: 25608, intensity: 3305.0, mobility: 1.159"""	-0.597397	0.387912	1	KMMKTDPSKTMIGLLLSRSFPQSITFYRYGKLAVAWVMILC	generic|tr_Q3UPQ1_Q3UPQ1_MOUSE_REVERSED|
"""index: 19282, intensity: 4576.0, mobility: 0.846"""	-0.597492	0.38806	1	CVHCAVNPSPF	generic|tr_F6UH68_F6UH68_MOUSE__II_918871_REVERSED	|generic|sp_Q3U492_KCP_MOUSE_REVERSED	|generic|sp_Q3U492-2_KCP_MOUSE_REVERSED	|generic|tr_E9QNB3_E9QNB3_MOUSE_REVERSED|
"""index: 15269, intensity: 3375.0, mobility: 1.010"""	-0.597604	0.3883	1	AERFSSAGVPLIMFEQMALKNGAHS	generic|tr_Q5FW97_Q5FW97_MOUSE__chr4_1_150248094_150248123_ENSMUST00000151057__II_952043_REVERSED	|generic|tr_Q8CF78_Q8CF78_MOUSE__IP_952045_REVERSED	|generic|tr_Q6PHC1_Q6PHC1_MOUSE__chr4_1_150248094_150248123_ENSMUST00000151057__II_952043_REVERSED	|generic|IP_968243_TX=10090_REVERSED	|generic|tr_B0QZL1_B0QZL1_MOUSE_REVERSED|
"""index: 6903, intensity: 7310.0, mobility: 0.885"""	-0.597766	0.388448	1	FNVNQKAKSSSEIILNCSSLTPIDPNRTPQ	generic|IP_1024034_TX=10090_REVERSED|
"""index: 11327, intensity: 10285.0, mobility: 0.956"""	-0.598088	0.388688	1	EFALGMRNTGESFFRSNIKPTD	generic|sp_E9Q414_APOB_MOUSE__II_1118470_REVERSED	|generic|tr_E9Q4G4_E9Q4G4_MOUSE_REVERSED	|generic|tr_E9Q1Y3_E9Q1Y3_MOUSE_REVERSED|
"""index: 15400, intensity: 4700.0, mobility: 1.016"""	-0.598184	0.388929	1	WKEFSTLLSSGPEPVVHDIIMTTGGALAAKTGQFFDDA	generic|II_941042_TX=10090_REVERSED	|generic|tr_Q3TXY0_Q3TXY0_MOUSE__chr5_1_37273379_37273519_ENSMUST00000202377_REVERSED	|generic|tr_Q6P1J1_Q6P1J1_MOUSE__chr5_1_37273379_37273519_ENSMUST00000202377_REVERSED	|generic|sp_P97427_DPYL1_MOUSE__chr5_1_37273379_37273519_ENSMUST00000202377_REVERSED	|generic|tr_A0A0J9YUZ1_A0A0J9YUZ1_MOUSE__chr5_1_37273379_37273519_ENSMUST00000202377_REVERSED	|generic|tr_A0A0J9YTX5_A0A0J9YTX5_MOUSE__chr5_1_37273379_37273519_ENSMUST00000202377_REVERSED	|generic|tr_Q3TY94_Q3TY94_MOUSE__chr5_1_37273379_37273519_ENSMUST00000202377_REVERSED|
"""index: 24815, intensity: 14489.0, mobility: 1.061"""	-0.598269	0.38917	1	VRLNNSYAFAKGCHKCEYPKEGTHVRKHQLLYT	generic|tr_F6ZS36_F6ZS36_MOUSE_REVERSED	|generic|tr_A2ANU6_A2ANU6_MOUSE_REVERSED|
"""index: 11516, intensity: 3745.0, mobility: 1.077"""	-0.598271	0.38941	1	PQSQHQMHQLQQLQLHQQLQQQLQQQSLQQQLHQQQQQQL	generic|sp_Q80W03_TOX3_MOUSE_REVERSED|
"""index: 6898, intensity: 8238.0, mobility: 0.891"""	-0.598614	0.389557	1	KEQESKKFF	generic|tr_A0A1L1SU97_A0A1L1SU97_MOUSE__II_3500933_REVERSED	|generic|sp_Q6P9L6_KIF15_MOUSE__II_3455262_REVERSED	|generic|II_3500937_TX=10090_REVERSED|
"""index: 10687, intensity: 6335.0, mobility: 0.979"""	-0.598743	0.389798	1	KFHLEDSPPRNWNASLYGFEDWFKIIGHQA	generic|tr_Q0VAW0_Q0VAW0_MOUSE__chr7_1_82306966_82306995_ENSMUST00000178526_REVERSED	|generic|sp_Q8C5W4_MOR2B_MOUSE__chr7_1_82306966_82306995_ENSMUST00000178526_REVERSED	|generic|sp_Q8C5W4-2_MOR2B_MOUSE__chr7_1_82306966_82306995_ENSMUST00000178526_REVERSED|
"""index: 22577, intensity: 29029.0, mobility: 1.163"""	-0.598786	0.390038	1	QLEPNWPAAVPKFVADEAIVWNKLGAVDLDLKFHFAHTHVAGL	generic|tr_A2A4I9_A2A4I9_MOUSE_REVERSED	|generic|sp_Q812C9_AOC2_MOUSE_REVERSED|
"""index: 16714, intensity: 115311.0, mobility: 0.873"""	-0.599313	0.390279	1	EKESMFTFHFVNTTMHERSDLSFVESHV	generic|sp_Q32MW3_ACO10_MOUSE__chrX_1_155297405_155297434_ENSMUST00000131332_REVERSED|
"""index: 15495, intensity: 4577.0, mobility: 1.015"""	-0.599458	0.390332	1	AEEEPKPVIQEKETLIMEIHCPSSMYPNIQGHARYTRRRMKPAKNVQ	generic|IP_873165_TX=10090_REVERSED|
"""index: 7419, intensity: 5760.0, mobility: 1.119"""	-0.599645	0.390572	1	EKLDRGTATAPVAVTR	generic|tr_B2RRL5_B2RRL5_MOUSE__II_3478958_REVERSED	|generic|sp_Q9JLC8_SACS_MOUSE_REVERSED	|generic|sp_Q9JLC8-3_SACS_MOUSE_REVERSED	|generic|tr_B7ZWA8_B7ZWA8_MOUSE_REVERSED	|generic|tr_A0A0R4J125_A0A0R4J125_MOUSE_REVERSED	|generic|tr_D3Z3H1_D3Z3H1_MOUSE_REVERSED	|generic|tr_E9QNY8_E9QNY8_MOUSE_REVERSED	|generic|tr_A0A2I3BR28_A0A2I3BR28_MOUSE_REVERSED|
"""index: 16843, intensity: 13109.0, mobility: 1.029"""	-0.599675	0.390719	1	EEEEQCKSKKRCQHMMLLLLFLL	generic|IP_899686_TX=10090_REVERSED|
"""index: 9506, intensity: 10373.0, mobility: 0.963"""	-0.599779	0.390771	1	LNFANQLNYHANSKKLKDFDILDPRHKH	generic|sp_Q62261_SPTB2_MOUSE__chr11_-1_30104432_30104581_ENSMUST00000133466__II_1141816_REVERSED	|generic|tr_Q5DTR4_Q5DTR4_MOUSE_REVERSED	|generic|sp_Q62261-2_SPTB2_MOUSE_REVERSED	|generic|tr_Q3TZN6_Q3TZN6_MOUSE_REVERSED	|generic|tr_A0A0A0MQG2_A0A0A0MQG2_MOUSE_REVERSED|
"""index: 12475, intensity: 3348.0, mobility: 1.217"""	-0.599868	0.391012	1	MYVYIYMCIHIYIYIY	generic|IP_938706_TX=10090_REVERSED|
"""index: 24136, intensity: 5213.0, mobility: 1.012"""	-0.599914	0.391064	1	KFRQGEQRWR	generic|IP_1032562_TX=10090_REVERSED|
"""index: 12368, intensity: 3827.0, mobility: 0.903"""	-0.600095	0.391304	1	PSAKSTGTSTIIKSIGLSDGPCWPQA	generic|IP_1135873_TX=10090_REVERSED|
"""index: 22346, intensity: 4338.0, mobility: 1.213"""	-0.600232	0.391545	1	EHKKTAAEVAPLDFGFNDQSVLRQNESLWTERMAAKRDFRRALQELKE	generic|sp_Q62261_SPTB2_MOUSE__chr11_-1_30104432_30104581_ENSMUST00000133466__II_1141816_REVERSED	|generic|tr_Q5DTR4_Q5DTR4_MOUSE_REVERSED	|generic|sp_Q62261-2_SPTB2_MOUSE_REVERSED	|generic|tr_Q3TZN6_Q3TZN6_MOUSE_REVERSED	|generic|tr_A0A0A0MQG2_A0A0A0MQG2_MOUSE_REVERSED|
"""index: 23390, intensity: 6631.0, mobility: 1.135"""	-0.600255	0.391785	1	AIAREDNLIFNVFDRTLAVYAT	generic|tr_Q3UJ01_Q3UJ01_MOUSE_REVERSED	|generic|tr_Q3TFF2_Q3TFF2_MOUSE_REVERSED	|generic|tr_Q7TPQ8_Q7TPQ8_MOUSE_REVERSED	|generic|tr_Q9D2A8_Q9D2A8_MOUSE_REVERSED|
"""index: 17735, intensity: 4102.0, mobility: 0.912"""	-0.600256	0.392025	1	WHVGLMQGRE	generic|IP_1065629_TX=10090_REVERSED|
"""index: 8486, intensity: 10630.0, mobility: 0.927"""	-0.600284	0.392265	1	WFSKKQSKQTEWMLWLTQP	generic|chr15_-1_81998165_82002596_ENSMUST00000152227__II_1086964_TX=10090_REVERSED	|generic|tr_D6RDE8_D6RDE8_MOUSE__II_1086967_REVERSED	|generic|II_1086968_TX=10090_REVERSED	|generic|II_1086971_TX=10090_REVERSED|
"""index: 4335, intensity: 2612.0, mobility: 1.022"""	-0.600351	0.392335	1	YFSHHTPSSALGRGAPTGRQD	generic|IP_1035307_TX=10090_REVERSED|
"""index: 9970, intensity: 6413.0, mobility: 1.033"""	-0.600354	0.392335	1	EGGKSVPMSELNAMLLNVSSKLEEIYMNEMEKSVFKPFKRERA	generic|sp_Q80TJ1_CAPS1_MOUSE__chr14_-1_12505780_12505950_ENSMUST00000224882_REVERSED	|generic|sp_Q80TJ1-2_CAPS1_MOUSE__chr14_-1_12505780_12505950_ENSMUST00000224882_REVERSED	|generic|sp_Q80TJ1-4_CAPS1_MOUSE__chr14_-1_12505780_12505950_ENSMUST00000224882_REVERSED	|generic|tr_K4DI76_K4DI76_MOUSE__chr14_-1_12505780_12505950_ENSMUST00000224882_REVERSED	|generic|tr_J3QJW3_J3QJW3_MOUSE__chr14_-1_12505780_12505950_ENSMUST00000224882_REVERSED	|generic|tr_A0A286YDH6_A0A286YDH6_MOUSE__chr14_-1_12505780_12505950_ENSMUST00000224882_REVERSED|
"""index: 2308, intensity: 2731.0, mobility: 1.040"""	-0.600554	0.392335	1	VETSGGPP	generic|IP_897926_TX=10090_REVERSED|
"""index: 16964, intensity: 2926.0, mobility: 0.819"""	-0.600719	0.392335	1	DGDFMNKL	generic|tr_A0A5F8MQ25_A0A5F8MQ25_MOUSE__chr15_1_89275453_89275521_ENSMUST00000226875_REVERSED	|generic|tr_Q6A018_Q6A018_MOUSE__chr15_1_89275453_89275521_ENSMUST00000226875_REVERSED	|generic|tr_G3X9K4_G3X9K4_MOUSE__chr15_1_89275453_89275521_ENSMUST00000226875_REVERSED	|generic|sp_Q8R3Q2_PP6R2_MOUSE__chr15_1_89275453_89275521_ENSMUST00000226875_REVERSED|
"""index: 68, intensity: 6261.0, mobility: 0.954"""	-0.601171	0.392335	1	LGRNGKQLLVP	generic|IP_935028_TX=10090_REVERSED|
"""index: 13071, intensity: 4880.0, mobility: 0.885"""	-0.601926	0.392447	1	LGPKWMRV	generic|IP_899497_TX=10090_REVERSED|
"""index: 17207, intensity: 4662.0, mobility: 0.990"""	-0.601955	0.392447	1	WRLLDGHLML	generic|sp_Q5SSE9_ABCAD_MOUSE_REVERSED|
"""index: 19134, intensity: 4153.0, mobility: 0.921"""	-0.602142	0.392447	1	WALFLCQRL	generic|IP_904307_TX=10090_REVERSED|
"""index: 18158, intensity: 4386.0, mobility: 1.017"""	-0.602252	0.392447	1	NCLLQLNDKLIPISHSLLVNSL	generic|IP_885330_TX=10090_REVERSED|
"""index: 24535, intensity: 4089.0, mobility: 1.179"""	-0.602529	0.392686	1	YVDETMVSVGPIHTTTPLTVISDNILSILVLHDKQLTIHFNF	generic|sp_O88799_ZAN_MOUSE_REVERSED	|generic|tr_Q99ND0_Q99ND0_MOUSE_REVERSED	|generic|tr_E9PWQ7_E9PWQ7_MOUSE_REVERSED|
"""index: 12936, intensity: 11784.0, mobility: 1.291"""	-0.602547	0.392738	1	SSQLVQQVESRQPFHHAQ	generic|chr8_1_13879060_13879344_ENSMUST00000051870_REVERSED|
"""index: 24482, intensity: 5416.0, mobility: 1.024"""	-0.602946	0.392977	1	CKSVMMRELTVE	generic|sp_Q61012_GBG1_MOUSE__II_916325_REVERSED|
"""index: 7117, intensity: 10772.0, mobility: 0.967"""	-0.603131	0.39313	1	SVLNWLNDSGGPPSLCESFLRLKKARPNCT	generic|tr_E9Q271_E9Q271_MOUSE__chr8_-1_54648216_54648260_ENSMUST00000128850__II_863777_REVERSED	|generic|tr_H3BLI8_H3BLI8_MOUSE__chr8_-1_54648216_54648260_ENSMUST00000128850__II_863777_REVERSED	|generic|tr_Q8C8Y2_Q8C8Y2_MOUSE__chr8_-1_54648216_54648260_ENSMUST00000128850__II_863777_REVERSED	|generic|tr_Q8CFX0_Q8CFX0_MOUSE__chr8_-1_54648216_54648260_ENSMUST00000128850__II_863777_REVERSED	|generic|tr_G3UVU7_G3UVU7_MOUSE__chr8_-1_54648216_54648260_ENSMUST00000128850__II_863777_REVERSED|
"""index: 15150, intensity: 2846.0, mobility: 1.075"""	-0.603273	0.39313	1	RIDADCKRISSLTTEHIGCYEMGLFSPQFPVEPAASSSMALLLSR	generic|IP_826026_TX=10090_REVERSED|
"""index: 18961, intensity: 32128.0, mobility: 0.974"""	-0.603854	0.39313	1	WTLFKISMLL	generic|IP_3475916_TX=10090_REVERSED|
"""index: 7139, intensity: 5084.0, mobility: 0.895"""	-0.604321	0.393368	1	EKTKSVEQDNCLSVVTENLEKLQT	generic|tr_Q155P7_Q155P7_MOUSE_REVERSED	|generic|tr_Q9QZ84_Q9QZ84_MOUSE_REVERSED	|generic|tr_E9Q3P4_E9Q3P4_MOUSE_REVERSED|
"""index: 1270, intensity: 2677.0, mobility: 0.928"""	-0.604336	0.393607	1	KCTQTERYLM	generic|IP_1059312_TX=10090_REVERSED|
"""index: 8581, intensity: 4192.0, mobility: 0.916"""	-0.604419	0.393845	1	RKRPASAPEAMIGADGQRKLPRATGSPPV	generic|sp_Q8VCE4_CI040_MOUSE_REVERSED	|generic|tr_Q3U2A5_Q3U2A5_MOUSE_REVERSED|
"""index: 18942, intensity: 2801.0, mobility: 1.053"""	-0.604428	0.39399	1	VNELSREYWLAPSLYSPQAAW	generic|chr14_-1_55897632_55897838_ENSMUST00000111325__IP_1094660_TX=10090_REVERSED|
"""index: 19093, intensity: 4723.0, mobility: 0.907"""	-0.604453	0.394091	1	SWHTCGSAMED	generic|IP_3492491_TX=10090_REVERSED|
"""index: 6009, intensity: 4781.0, mobility: 0.944"""	-0.604508	0.394091	1	EKEKKGTGIDSNEPPNKLIFTCLKHH	generic|tr_Q05CH7_Q05CH7_MOUSE__chr12_1_111544571_111544618_ENSMUST00000222757__II_3471140_REVERSED	|generic|tr_Q3TKY2_Q3TKY2_MOUSE__chr12_1_111544571_111544618_ENSMUST00000222757__II_3471141_REVERSED	|generic|tr_Q8BVV6_Q8BVV6_MOUSE__chr12_1_111544571_111544618_ENSMUST00000222757__II_3471141_REVERSED	|generic|tr_Q3TQR3_Q3TQR3_MOUSE__chr12_1_111544571_111544618_ENSMUST00000222757__II_3471141_REVERSED	|generic|tr_Q05C65_Q05C65_MOUSE_REVERSED	|generic|tr_A0A1Y7VJG2_A0A1Y7VJG2_MOUSE_REVERSED	|generic|tr_Q05CM5_Q05CM5_MOUSE_REVERSED|
"""index: 20060, intensity: 2999.0, mobility: 0.821"""	-0.604759	0.394235	1	SCLSSRKLFTNLPW	generic|chr14_1_55512112_55513211_ENSMUST00000165262__IP_1094993_TX=10090_REVERSED|
"""index: 10266, intensity: 3614.0, mobility: 0.907"""	-0.604838	0.394474	1	LVMALYMRFYFIEFI	generic|tr_Q7TMD4_Q7TMD4_MOUSE__chr18_-1_12221802_12221846_ENSMUST00000133112__II_1057807_REVERSED	|generic|sp_O35604_NPC1_MOUSE__chr18_-1_12221802_12221846_ENSMUST00000133112__II_3494135_REVERSED|
"""index: 892, intensity: 3752.0, mobility: 0.780"""	-0.604913	0.394712	1	LPSRSDAAARLPSSPI	generic|chr2_1_164879393_164882821_ENSMUST00000041643__IP_998315_TX=10090_REVERSED|
"""index: 6824, intensity: 4789.0, mobility: 0.973"""	-0.604934	0.394818	1	AGDQPDAGDQPDARRRKRRP	generic|tr_A0A1D9BZF0_A0A1D9BZF0_MOUSE_REVERSED|
"""index: 4474, intensity: 6030.0, mobility: 1.064"""	-0.605162	0.394818	1	FISDDKFKMRSYFIVSDLIYFVVFFSMLLMITRTARQEPSA	generic|sp_Q9EQ45_V1R46_MOUSE_REVERSED|
"""index: 17176, intensity: 6765.0, mobility: 0.903"""	-0.605251	0.394818	1	RHERITSQM	generic|sp_Q6PFX9_TNKS1_MOUSE__chr8_-1_34867690_34867776_ENSMUST00000209904__II_3500806_REVERSED	|generic|sp_Q6PFX9-2_TNKS1_MOUSE__chr8_-1_34867690_34867776_ENSMUST00000209904__II_3500806_REVERSED	|generic|II_3500802_TX=10090_REVERSED|
"""index: 12501, intensity: 4365.0, mobility: 1.078"""	-0.605419	0.394818	1	LIWDKTEEKDMKGDRNKDRFEVFQERETKVWEPE	generic|tr_G3V004_G3V004_MOUSE__chr6_1_29374447_29374503_ENSMUST00000172974__II_914856_REVERSED	|generic|tr_Q3UG11_Q3UG11_MOUSE__chr6_1_29374447_29374503_ENSMUST00000172974__II_914848_REVERSED	|generic|tr_Q3TUF3_Q3TUF3_MOUSE__chr6_1_29374447_29374503_ENSMUST00000172974__II_914848_REVERSED	|generic|tr_Q6XLQ8_Q6XLQ8_MOUSE__chr6_1_29374447_29374503_ENSMUST00000172974__II_914848_REVERSED	|generic|tr_G3UXA8_G3UXA8_MOUSE__II_914853_REVERSED|
"""index: 25831, intensity: 2970.0, mobility: 1.313"""	-0.605867	0.394962	1	SKPIAEEFATLRQPSASIRR	generic|tr_Q8BPW9_Q8BPW9_MOUSE__chr1_-1_75309257_75309415_ENSMUST00000186278__II_1041760_REVERSED	|generic|tr_Q3TVK3_Q3TVK3_MOUSE__chr1_-1_75312401_75312565_ENSMUST00000186278_REVERSED	|generic|sp_Q9Z2W0_DNPEP_MOUSE__chr1_-1_75312401_75312565_ENSMUST00000186278_REVERSED	|generic|tr_Q8CAJ7_Q8CAJ7_MOUSE__chr1_-1_75312401_75312565_ENSMUST00000186278_REVERSED	|generic|tr_Q3U3I6_Q3U3I6_MOUSE__chr1_-1_75312401_75312565_ENSMUST00000186278_REVERSED|
"""index: 15110, intensity: 2531.0, mobility: 1.153"""	-0.60591	0.3952	1	SFNLALVLHIPHSPQM	generic|IP_971993_TX=10090_REVERSED|
"""index: 22670, intensity: 4771.0, mobility: 1.104"""	-0.606098	0.395343	1	TRWRSTMKRTMLVGQTEKVEVWGPRHRLVDMLTNMLTTKFR	generic|tr_F6ZRM1_F6ZRM1_MOUSE__II_997481_REVERSED|
"""index: 26698, intensity: 9564.0, mobility: 1.017"""	-0.606346	0.395487	1	YKVFAFNAMLEKIEGTIYYMST	generic|IP_830169_TX=10090_REVERSED|
"""index: 9034, intensity: 3471.0, mobility: 0.904"""	-0.606502	0.39563	1	LFAAHGIYHF	generic|IP_1041226_TX=10090_REVERSED|
"""index: 17229, intensity: 12336.0, mobility: 0.940"""	-0.606525	0.395868	1	SKLDKMMKSAGEAEVEEYDYRSCFNQGFKQWH	generic|IP_3502355_TX=10090_REVERSED|
"""index: 13025, intensity: 8584.0, mobility: 1.001"""	-0.606538	0.395967	1	RFERGGNLDWFSPL	generic|IP_970426_TX=10090_REVERSED|
"""index: 16364, intensity: 5917.0, mobility: 1.114"""	-0.606569	0.395967	1	MRLIEGRHTNESTGCSHEEPSPSGVSMVCMP	generic|IP_874903_TX=10090_REVERSED|
"""index: 22462, intensity: 2869.0, mobility: 0.937"""	-0.606729	0.39611	1	GLMRMFIKAKQIH	generic|IP_1025757_TX=10090_REVERSED|
"""index: 20220, intensity: 8668.0, mobility: 1.056"""	-0.606828	0.396347	1	VNNTSLSASLLGKLS	generic|IP_3453557_TX=10090_REVERSED|
"""index: 19764, intensity: 4551.0, mobility: 1.071"""	-0.606837	0.396396	1	GKETFSKDCETCKY	generic|tr_B1ASD8_B1ASD8_MOUSE__IP_947652_REVERSED	|generic|tr_Q8R1N3_Q8R1N3_MOUSE__IP_947652_REVERSED	|generic|IP_947653_TX=10090_REVERSED|
"""index: 24142, intensity: 7442.0, mobility: 1.018"""	-0.607106	0.396458	1	TRTQTALSGVMPL	generic|chr16_-1_44265788_44267920_ENSMUST00000136381__IP_1075356_TX=10090_REVERSED	|generic|chr16_-1_44267708_44267893_ENSMUST00000136381_REVERSED|
"""index: 9448, intensity: 6237.0, mobility: 1.026"""	-0.607397	0.396458	1	QSHSYHQFSMRTLGLRSSVRNMMIREPL	generic|tr_Q3UR71_Q3UR71_MOUSE_REVERSED|
"""index: 12073, intensity: 4724.0, mobility: 0.809"""	-0.607566	0.396458	1	PIKCVYPK	generic|tr_B2RUG4_B2RUG4_MOUSE_REVERSED	|generic|tr_B7ZNV2_B7ZNV2_MOUSE_REVERSED|
"""index: 10025, intensity: 3959.0, mobility: 0.991"""	-0.607794	0.396458	1	ELKATTLEYLEPDVGDLPNTLGSSSWDFQVPP	generic|sp_Q80WT5-2_AFTIN_MOUSE__chr5_1_81512060_81512089_ENSMUST00000117253__II_1138776_REVERSED	|generic|tr_Q3U8A4_Q3U8A4_MOUSE__chr11_-1_20686051_20686176_ENSMUST00000177543__II_1138776_REVERSED	|generic|tr_H3BIZ9_H3BIZ9_MOUSE_REVERSED|
"""index: 25126, intensity: 4547.0, mobility: 1.143"""	-0.607823	0.396458	1	TMHATPNRSLSSGIKLPSKRPDGQIGQPSLLTRGSLAQGRPQ	generic|chr2_1_21826366_21826563_ENSMUST00000055946_REVERSED	|generic|chr2_1_21826366_21826563_ENSMUST00000055946_REVERSED|
"""index: 15431, intensity: 3434.0, mobility: 1.132"""	-0.607942	0.396458	1	QRSGQPVVAGMNMPNPGQIGSPMPGRP	generic|tr_B3V097_B3V097_MOUSE__chrX_1_134081197_134081313_ENSMUST00000149658__II_834019_REVERSED	|generic|sp_Q8BIQ5_CSTF2_MOUSE__chrX_1_134081197_134081313_ENSMUST00000149658__II_834019_REVERSED	|generic|tr_B3V099_B3V099_MOUSE__chrX_1_134081197_134081313_ENSMUST00000149658_REVERSED	|generic|tr_A2AEK1_A2AEK1_MOUSE__chrX_1_134081197_134081313_ENSMUST00000149658_REVERSED	|generic|sp_Q8BIQ5-2_CSTF2_MOUSE__chrX_1_134074593_134074829_ENSMUST00000149658_REVERSED|
"""index: 7787, intensity: 11341.0, mobility: 0.946"""	-0.607974	0.396458	1	ETTDVWYLTINRAIMVEQVRK	generic|sp_Q8BQ33_TICRR_MOUSE__II_890297_REVERSED	|generic|II_890280_TX=10090_REVERSED	|generic|tr_A0A0U1RNX1_A0A0U1RNX1_MOUSE_REVERSED	|generic|tr_A0A0U1RQ28_A0A0U1RQ28_MOUSE_REVERSED	|generic|tr_Q3UV49_Q3UV49_MOUSE_REVERSED	|generic|tr_Q8C6J3_Q8C6J3_MOUSE_REVERSED|
"""index: 24565, intensity: 7317.0, mobility: 1.160"""	-0.608486	0.396511	1	VDPHIPSALRLLGGCVAGLIVGFVTLSLLLNKGLKDCMRMGLNRHKPEDS	generic|tr_X2D841_X2D841_MOUSE__II_1004966_REVERSED	|generic|tr_A2AQI7_A2AQI7_MOUSE_REVERSED	|generic|tr_Q3UYK6_Q3UYK6_MOUSE__chr2_1_102781469_102781534_ENSMUST00000154446_REVERSED	|generic|tr_A2APL5_A2APL5_MOUSE_REVERSED	|generic|tr_Q3USU5_Q3USU5_MOUSE__chr2_1_102781469_102781534_ENSMUST00000154446_REVERSED	|generic|sp_P43006-2_EAA2_MOUSE__chr2_1_102781469_102781534_ENSMUST00000154446_REVERSED	|generic|tr_A2APL7_A2APL7_MOUSE_REVERSED|
"""index: 17840, intensity: 7299.0, mobility: 0.916"""	-0.608565	0.396511	1	GLIQQCCLRLPVSPKRQ	generic|IP_963470_TX=10090_REVERSED|
"""index: 14895, intensity: 4203.0, mobility: 0.933"""	-0.609031	0.396511	1	WRRRRPIN	generic|tr_B9EK96_B9EK96_MOUSE_REVERSED	|generic|tr_E9Q637_E9Q637_MOUSE_REVERSED	|generic|tr_A0A0J9YUZ3_A0A0J9YUZ3_MOUSE_REVERSED	|generic|tr_Q8C646_Q8C646_MOUSE_REVERSED	|generic|tr_D3Z1P8_D3Z1P8_MOUSE_REVERSED	|generic|tr_Q9D5C0_Q9D5C0_MOUSE_REVERSED	|generic|tr_A0A0J9YUH2_A0A0J9YUH2_MOUSE_REVERSED|
"""index: 26517, intensity: 2853.0, mobility: 1.018"""	-0.609307	0.396653	1	AARVQAGVRARVSAPAAASAP	generic|sp_Q8C5P7-2_TDRP_MOUSE_REVERSED|
"""index: 24852, intensity: 4098.0, mobility: 1.363"""	-0.609443	0.396889	1	CCDEESLAIQL	generic|tr_J3QK13_J3QK13_MOUSE__chr1_-1_54762255_54762302_ENSMUST00000177919__II_1039369_REVERSED	|generic|sp_B2RXR6_ANR44_MOUSE__chr1_-1_54762255_54762302_ENSMUST00000177919__II_1039344_REVERSED	|generic|tr_E9QNQ2_E9QNQ2_MOUSE__chr1_-1_54762255_54762302_ENSMUST00000177919__II_1039344_REVERSED|
"""index: 6868, intensity: 12623.0, mobility: 0.964"""	-0.609461	0.397125	1	RTLDTEQHYNGPCMRRRREGEERRKK	generic|IP_2434303_TX=10090_REVERSED|
"""index: 25991, intensity: 4250.0, mobility: 1.072"""	-0.609468	0.397222	1	MFLIHAPLGPIMN	generic|tr_E9Q1F5_E9Q1F5_MOUSE__II_3499973_REVERSED	|generic|tr_Q8BZT8_Q8BZT8_MOUSE__II_3450165_REVERSED	|generic|II_3456572_TX=10090_REVERSED	|generic|tr_Q99KW2_Q99KW2_MOUSE_REVERSED|
"""index: 15997, intensity: 7581.0, mobility: 0.990"""	-0.609539	0.397222	1	NTLGQLTFRK	generic|tr_Q9WVD6_Q9WVD6_MOUSE_REVERSED|
"""index: 9936, intensity: 3258.0, mobility: 0.981"""	-0.610069	0.397363	1	QQQQQQQQLSKLYAHEQQLQR	generic|tr_G3X9G2_G3X9G2_MOUSE__II_1133308_REVERSED	|generic|tr_F7AMS7_F7AMS7_MOUSE__II_1133308_REVERSED	|generic|chr11_1_70606938_70607216_ENSMUST00000153503_REVERSED	|generic|tr_Q5SXG3_Q5SXG3_MOUSE_REVERSED	|generic|sp_Q9JM52_MINK1_MOUSE_REVERSED	|generic|sp_Q9JM52-2_MINK1_MOUSE_REVERSED	|generic|sp_Q9JM52-3_MINK1_MOUSE_REVERSED	|generic|tr_Q5SXG1_Q5SXG1_MOUSE_REVERSED	|generic|tr_Q7TT13_Q7TT13_MOUSE_REVERSED	|generic|tr_J3QM71_J3QM71_MOUSE_REVERSED|
"""index: 6254, intensity: 3972.0, mobility: 0.836"""	-0.610278	0.397599	1	WEVKETVM	generic|IP_907214_TX=10090_REVERSED|
"""index: 6290, intensity: 4516.0, mobility: 0.912"""	-0.610305	0.397834	1	SNLITDGAKMNETAIIWRKRSG	generic|sp_Q9D773_RM02_MOUSE__chr17_1_46649974_46650096_ENSMUST00000113429__II_1063505_REVERSED	|generic|tr_B1B1D7_B1B1D7_MOUSE__II_1063502_REVERSED	|generic|tr_B1B1D8_B1B1D8_MOUSE__chr17_1_46649974_46650096_ENSMUST00000113429__II_1063505_REVERSED|
"""index: 20825, intensity: 5111.0, mobility: 0.962"""	-0.610467	0.397882	1	FSELLQVGIVM	generic|chr11_-1_74685947_74689062_ENSMUST00000021091__IP_1135370_TX=10090_REVERSED	|generic|chr11_-1_74688892_74689062_ENSMUST00000021091_REVERSED|
"""index: 7048, intensity: 4626.0, mobility: 0.930"""	-0.610668	0.398024	1	MSVRKQKPFMWRPHLLQLMWLLLWPM	generic|chr11_-1_62333996_62334097_ENSMUST00000018645__IP_1137988_TX=10090_REVERSED|
"""index: 6011, intensity: 3451.0, mobility: 0.804"""	-0.610694	0.398166	1	CIEGGARER	generic|IP_1145495_TX=10090_REVERSED|
[truncated: 1,626,823 more chars]
