# Supplementary material for: Ion Mobility Coupled to a Time-of-Flight Mass Analyzer Combined With Fragment Intensity Predictions Improves Identification of Classical Bioactive Peptides and Small Open Reading Frame-Encoded Peptides
Source: Front Cell Dev Biol. 2021 Sep 17;9:720570. doi: 10.3389/fcell.2021.720570 (PMC8484717; doi:10.3389/fcell.2021.720570)
Supplement: Supplementary file 17 [file Data_Sheet_5.ZIP › sORFs_P5_posterior_a_1_1_1120.msgf_allfeatures.pout]

PSMId	score	q-value	posterior_error_prob	peptide	proteinIds
"""index: 31422, intensity: 162393.0, mobility: 0.817"""	2.54888	0.00107258	4.00199e-09	GRTLSDYNIQKESTLHLVLRLR	generic|tr_B0LAC2_B0LAC2_MOUSE__IP_825414	|generic|tr_E9Q5F6_E9Q5F6_MOUSE__II_647476	|generic|tr_E9Q5F6_E9Q5F6_MOUSE__II_647476	|generic|tr_Q922Z8_Q922Z8_MOUSE__II_647476	|generic|tr_Q922Z8_Q922Z8_MOUSE__II_647476	|generic|tr_Q922Z8_Q922Z8_MOUSE__II_647476	|generic|tr_Q922Z8_Q922Z8_MOUSE__II_647476	|generic|tr_Q922Z8_Q922Z8_MOUSE__II_647476	|generic|tr_Q922Z8_Q922Z8_MOUSE__II_647476	|generic|tr_Q922Z8_Q922Z8_MOUSE__II_647476	|generic|tr_Q3TH47_Q3TH47_MOUSE__II_647476	|generic|tr_Q3TH47_Q3TH47_MOUSE__II_647476	|generic|tr_Q3TH47_Q3TH47_MOUSE__II_647476	|generic|tr_Q8VC46_Q8VC46_MOUSE__II_647476	|generic|tr_Q8VC46_Q8VC46_MOUSE__II_647476	|generic|tr_Q8VC46_Q8VC46_MOUSE__II_647476	|generic|tr_Q8VC46_Q8VC46_MOUSE__II_647476	|generic|tr_Q8VC46_Q8VC46_MOUSE__II_647476	|generic|tr_Q8VC46_Q8VC46_MOUSE__II_647476	|generic|tr_Q8VC46_Q8VC46_MOUSE__II_647476	|generic|tr_Q8VC46_Q8VC46_MOUSE__II_647476	|generic|tr_Q922B0_Q922B0_MOUSE__II_647476	|generic|tr_Q922B0_Q922B0_MOUSE__II_647476	|generic|tr_Q5SX22_Q5SX22_MOUSE__II_647476	|generic|tr_Q5SX22_Q5SX22_MOUSE__II_647476	|generic|tr_Q5SX22_Q5SX22_MOUSE__II_647476	|generic|tr_Q8R0Z9_Q8R0Z9_MOUSE__II_647476	|generic|tr_Q8R0Z9_Q8R0Z9_MOUSE__II_647476	|generic|tr_Q8R0Z9_Q8R0Z9_MOUSE__II_647476	|generic|tr_Q8R0Z9_Q8R0Z9_MOUSE__II_647476	|generic|sp_P0CG50_UBC_MOUSE__II_647476	|generic|sp_P0CG50_UBC_MOUSE__II_647476	|generic|sp_P0CG50_UBC_MOUSE__II_647476	|generic|sp_P0CG50_UBC_MOUSE__II_647476	|generic|sp_P0CG50_UBC_MOUSE__II_647476	|generic|sp_P0CG50_UBC_MOUSE__II_647476	|generic|sp_P0CG50_UBC_MOUSE__II_647476	|generic|sp_P0CG50_UBC_MOUSE__II_647476	|generic|sp_P0CG50_UBC_MOUSE__II_647476	|generic|tr_Q78XY9_Q78XY9_MOUSE__II_647476	|generic|tr_Q78XY9_Q78XY9_MOUSE__II_647476	|generic|tr_Q78XY9_Q78XY9_MOUSE__II_647476	|generic|tr_Q78XY9_Q78XY9_MOUSE__II_647476	|generic|tr_A5JUZ1_A5JUZ1_MOUSE__II_647476	|generic|sp_P62984_RL40_MOUSE__II_866586	|generic|tr_E9QNP0_E9QNP0_MOUSE__II_866571	|generic|tr_E9Q4P0_E9Q4P0_MOUSE__II_866571	|generic|tr_A0A0A6YW67_A0A0A6YW67_MOUSE__II_647476	|generic|tr_E9Q9J0_E9Q9J0_MOUSE__II_647476	|generic|tr_Q642L7_Q642L7_MOUSE__II_647476	|generic|IP_899761_TX=10090	|generic|sp_RS27A_HUMAN_|
"""index: 4922, intensity: 7499.0, mobility: 1.312"""	2.43514	0.00107258	8.83868e-09	AGPQAAEPSTPSGPESGPTPASAEQNE	generic|sp_P28667_MRP_MOUSE|
"""index: 25539, intensity: 4353.0, mobility: 0.853"""	2.24538	0.00107258	3.31471e-08	SRPADLDLIQSTPFKPLA	generic|tr_A0A1S6GWF9_A0A1S6GWF9_MOUSE__chr1_1_82751615_82751716_ENSMUST00000160632__II_1032779	|generic|tr_A0A1S6GWG0_A0A1S6GWG0_MOUSE__chr1_1_82751615_82751716_ENSMUST00000160632__II_1032779	|generic|tr_E0CYB9_E0CYB9_MOUSE__chr1_1_82751615_82751716_ENSMUST00000160632__II_1032779	|generic|sp_Q6PCP5_MFF_MOUSE__chr1_1_82751615_82751716_ENSMUST00000160632__II_1032769	|generic|sp_Q6PCP5-2_MFF_MOUSE__chr1_1_82751615_82751716_ENSMUST00000160632__II_1032756	|generic|sp_Q6PCP5-3_MFF_MOUSE__chr1_1_82751615_82751716_ENSMUST00000160632__II_1032769	|generic|sp_Q6PCP5-4_MFF_MOUSE__chr1_1_82751615_82751716_ENSMUST00000160632__II_1032769	|generic|tr_E0CYI3_E0CYI3_MOUSE__chr1_1_82751615_82751716_ENSMUST00000160632__II_1032769	|generic|tr_F6VAL0_F6VAL0_MOUSE	|generic|tr_F7CTF8_F7CTF8_MOUSE	|generic|tr_F7B1A4_F7B1A4_MOUSE|
"""index: 17306, intensity: 38821.0, mobility: 0.983"""	2.20819	0.00107258	4.29514e-08	FENKVPEKQKLFQEDNGMPVHLKGGASDALLYR	generic|sp_P48771_CX7A2_MOUSE__II_3500032|
"""index: 15201, intensity: 97231.0, mobility: 0.920"""	2.19648	0.00107258	4.66001e-08	AYGFRDPGPQL	generic|sp_P26339_CMGA_MOUSE	|generic|tr_Q3UN28_Q3UN28_MOUSE|
"""index: 8859, intensity: 9046.0, mobility: 1.225"""	2.11508	0.00107258	8.21594e-08	APAPAAPAAAEPQAEAPAAAASSEQSVAVKE	generic|sp_Q91XV3_BASP1_MOUSE|
"""index: 14473, intensity: 8005.0, mobility: 1.038"""	2.05558	0.00107258	1.24353e-07	GRPDVFPPPLSSEHNGQVAEDAVSRPKDDGVPEVR	generic|tr_A0A087WQ93_A0A087WQ93_MOUSE	|generic|sp_Q0VGU4_VGF_MOUSE|
"""index: 17451, intensity: 18259.0, mobility: 0.984"""	2.04384	0.00107258	1.34949e-07	FENKVPEKQKLFQEDNGMPVHLKGGASDALLYR	generic|sp_P48771_CX7A2_MOUSE__II_3500032|
"""index: 28596, intensity: 2691.0, mobility: 1.211"""	2.04256	0.00107258	1.36159e-07	DILDIPLDDPGANAAAAKIQA	generic|sp_P60761_NEUG_MOUSE__chr9_-1_37545953_37552551_ENSMUST00000065668|
"""index: 1248, intensity: 3633.0, mobility: 0.905"""	2.03016	0.00107258	1.48439e-07	KTETQEKNTLPTKETIEQEKRSE	generic|tr_A6H6H4_A6H6H4_MOUSE|
"""index: 8340, intensity: 11077.0, mobility: 0.842"""	2.01911	0.00107258	1.60318e-07	KFDDPKFEVIDKPQS	generic|sp_P97450_ATP5J_MOUSE__chr16_-1_84831325_84831486_ENSMUST00000146103__II_1074235|
"""index: 19851, intensity: 13175.0, mobility: 0.846"""	2.01036	0.00107258	1.70398e-07	RMGAVPVMIPAQSKDGSIV	generic|sp_P97792_CXAR_MOUSE__chr16_1_78334866_78334964_ENSMUST00000231251|
"""index: 16938, intensity: 20282.0, mobility: 0.998"""	2.00197	0.00107258	1.80649e-07	FENKVPEKQKLFQEDNGMPVHLKGGASDALLYR	generic|sp_P48771_CX7A2_MOUSE__II_3500032|
"""index: 19049, intensity: 170052.0, mobility: 1.007"""	1.99989	0.00107258	1.8329e-07	PGPTQTLSPNGENNNDIIQDNGTIIPFRKHT	generic|sp_Q8R001_MARE2_MOUSE	|generic|sp_Q8R001_MARE2_MOUSE	|generic|tr_E9Q1B7_E9Q1B7_MOUSE__chr18_1_23853664_23853702_ENSMUST00000155708	|generic|tr_E9Q1B7_E9Q1B7_MOUSE__chr18_1_23853664_23853702_ENSMUST00000155708|
"""index: 18085, intensity: 6317.0, mobility: 1.012"""	1.97929	0.00107258	2.11564e-07	LQTLHPYNTFAAGFNSTGLPHSHSTTRV	generic|tr_A0A5S9EES2_A0A5S9EES2_MOUSE	|generic|tr_A2AGI2_A2AGI2_MOUSE	|generic|tr_B2RWZ9_B2RWZ9_MOUSE	|generic|tr_Q69ZI4_Q69ZI4_MOUSE	|generic|tr_A0A5S9EER5_A0A5S9EER5_MOUSE	|generic|tr_A2AGI3_A2AGI3_MOUSE	|generic|sp_Q8BYM5_NLGN3_MOUSE|
"""index: 22058, intensity: 4345.0, mobility: 1.026"""	1.97677	0.00107258	2.15318e-07	AQPPGATNMIGYMGQTAYQYPPPPPPPPPSRK	generic|tr_Q3U741_Q3U741_MOUSE__chr11_-1_106783954_106783992_ENSMUST00000133426	|generic|sp_Q501J6_DDX17_MOUSE__chr11_-1_106783954_106783992_ENSMUST00000133426	|generic|tr_Q3U6Y5_Q3U6Y5_MOUSE	|generic|tr_Q78W10_Q78W10_MOUSE	|generic|tr_Q8K392_Q8K392_MOUSE|
"""index: 19465, intensity: 6296.0, mobility: 0.932"""	1.95574	0.00107258	2.49283e-07	SRMGAVPVMIPAQSKDGSIV	generic|sp_P97792_CXAR_MOUSE__chr16_1_78334866_78334964_ENSMUST00000231251|
"""index: 16785, intensity: 7900.0, mobility: 0.995"""	1.95466	0.00107258	2.51175e-07	FENKVPEKQKLFQEDNGMPVHLKGGASDALLYR	generic|sp_P48771_CX7A2_MOUSE__II_3500032|
"""index: 10770, intensity: 5995.0, mobility: 0.969"""	1.94687	0.00107258	2.65179e-07	KKTETQEKNTLPTKETIEQEKRSE	generic|tr_A6H6H4_A6H6H4_MOUSE|
"""index: 15120, intensity: 4959.0, mobility: 0.970"""	1.92957	0.00107258	2.99139e-07	APPGRPDVFPPPLSSEHNGQVAEDAVSRPKDDGVPEVR	generic|tr_A0A087WQ93_A0A087WQ93_MOUSE	|generic|sp_Q0VGU4_VGF_MOUSE|
"""index: 10529, intensity: 11699.0, mobility: 0.872"""	1.92896	0.00107258	3.00422e-07	TQEKNTLPTKETIEQEKRSE	generic|tr_A6H6H4_A6H6H4_MOUSE|
"""index: 20635, intensity: 33492.0, mobility: 0.927"""	1.9273	0.00107258	3.03905e-07	SHYEEGPGKNLPFSVENKWRL	generic|sp_P17665_COX7C_MOUSE|
"""index: 1178, intensity: 3533.0, mobility: 0.806"""	1.90648	0.00107258	3.51338e-07	DTRNTTADLQKAGEGT	generic|sp_Q9JMG7_HDGR3_MOUSE__chr7_-1_81905556_81905612_ENSMUST00000149288	|generic|tr_Q8C9E2_Q8C9E2_MOUSE|
"""index: 24029, intensity: 4745.0, mobility: 0.958"""	1.90371	0.00107258	3.58175e-07	SHYEEGPGKNLPFSVENKWRLL	generic|sp_P17665_COX7C_MOUSE|
"""index: 19212, intensity: 14734.0, mobility: 0.989"""	1.88579	0.00107258	4.05816e-07	PGPTQTLSPNGENNNDIIQDNGTIIPFRKHT	generic|sp_Q8R001_MARE2_MOUSE	|generic|sp_Q8R001_MARE2_MOUSE	|generic|tr_E9Q1B7_E9Q1B7_MOUSE__chr18_1_23853664_23853702_ENSMUST00000155708	|generic|tr_E9Q1B7_E9Q1B7_MOUSE__chr18_1_23853664_23853702_ENSMUST00000155708|
"""index: 10589, intensity: 11013.0, mobility: 0.900"""	1.86895	0.00107258	4.56307e-07	KNTLPTKETIEQEKRSE	generic|tr_A6H6H4_A6H6H4_MOUSE|
"""index: 16957, intensity: 219761.0, mobility: 0.991"""	1.83939	0.00107258	5.60661e-07	FENKVPEKQKLFQEDNGMPVHLKGGASDALLYR	generic|sp_P48771_CX7A2_MOUSE__II_3500032|
"""index: 16095, intensity: 6921.0, mobility: 0.883"""	1.82406	0.00107258	6.23832e-07	RMGAVPVMIPAQSKDGSIV	generic|sp_P97792_CXAR_MOUSE__chr16_1_78334866_78334964_ENSMUST00000231251|
"""index: 16846, intensity: 52292.0, mobility: 0.993"""	1.80564	0.00107258	7.09266e-07	FENKVPEKQKLFQEDNGMPVHLKGGASDALLYR	generic|sp_P48771_CX7A2_MOUSE__II_3500032|
"""index: 10639, intensity: 12968.0, mobility: 0.948"""	1.77375	0.00107258	8.85661e-07	KTETQEKNTLPTKETIEQEKRSE	generic|tr_A6H6H4_A6H6H4_MOUSE|
"""index: 13892, intensity: 9929.0, mobility: 0.993"""	1.74521	0.00107258	1.08051e-06	FENKVPEKQKLFQEDNGMPVHLKGGASDALLYR	generic|sp_P48771_CX7A2_MOUSE__II_3500032|
"""index: 3476, intensity: 2578.0, mobility: 1.190"""	1.72562	0.00107258	1.23847e-06	AEPSTPSGPESGPTPASAEQNE	generic|sp_P28667_MRP_MOUSE|
"""index: 30896, intensity: 3493.0, mobility: 0.913"""	1.72431	0.00107258	1.2498e-06	APGAMLQIEALQEVLKK	generic|sp_P56388_CART_MOUSE|
"""index: 19190, intensity: 3441.0, mobility: 1.142"""	1.72146	0.00107258	1.27485e-06	VPERAPLPPPVPSQFQA	generic|sp_Q0VGU4_VGF_MOUSE|
"""index: 19435, intensity: 6474.0, mobility: 0.900"""	1.71795	0.00107258	1.30643e-06	RMGAVPVMIPAQSKDGSIV	generic|sp_P97792_CXAR_MOUSE__chr16_1_78334866_78334964_ENSMUST00000231251|
"""index: 17978, intensity: 5711.0, mobility: 0.989"""	1.70017	0.00107258	1.47868e-06	FENKVPEKQKLFQEDNGMPVHLKGGASDALLYR	generic|sp_P48771_CX7A2_MOUSE__II_3500032|
"""index: 10748, intensity: 48514.0, mobility: 0.994"""	1.69039	0.00107258	1.58299e-06	SFDKAKLKKTETQEKNTLPTKETIEQEKRSE	generic|tr_A6H6H4_A6H6H4_MOUSE|
"""index: 22224, intensity: 7423.0, mobility: 1.010"""	1.68337	0.00107258	1.66225e-06	AQPPGATNMIGYMGQTAYQYPPPPPPPPPSRK	generic|tr_Q3U741_Q3U741_MOUSE__chr11_-1_106783954_106783992_ENSMUST00000133426	|generic|sp_Q501J6_DDX17_MOUSE__chr11_-1_106783954_106783992_ENSMUST00000133426	|generic|tr_Q3U6Y5_Q3U6Y5_MOUSE	|generic|tr_Q78W10_Q78W10_MOUSE	|generic|tr_Q8K392_Q8K392_MOUSE|
"""index: 1013, intensity: 11135.0, mobility: 0.877"""	1.67852	0.00107258	1.71936e-06	KTETQEKNTLPTKETIEQEKR	generic|tr_A6H6H4_A6H6H4_MOUSE|
"""index: 15674, intensity: 4046.0, mobility: 0.952"""	1.67098	0.00107258	1.81215e-06	TLHPYNTFAAGFNSTGLPHSHSTTRV	generic|tr_A0A5S9EES2_A0A5S9EES2_MOUSE	|generic|tr_A2AGI2_A2AGI2_MOUSE	|generic|tr_B2RWZ9_B2RWZ9_MOUSE	|generic|tr_Q69ZI4_Q69ZI4_MOUSE	|generic|tr_A0A5S9EER5_A0A5S9EER5_MOUSE	|generic|tr_A2AGI3_A2AGI3_MOUSE	|generic|sp_Q8BYM5_NLGN3_MOUSE|
"""index: 22541, intensity: 22226.0, mobility: 1.076"""	1.66864	0.00107258	1.84185e-06	TAPEEELAALQLGPTH	generic|tr_A0A5S9EES2_A0A5S9EES2_MOUSE	|generic|tr_A2AGI2_A2AGI2_MOUSE	|generic|tr_B2RWZ9_B2RWZ9_MOUSE	|generic|tr_Q69ZI4_Q69ZI4_MOUSE	|generic|tr_A0A5S9EER5_A0A5S9EER5_MOUSE	|generic|tr_A2AGI3_A2AGI3_MOUSE	|generic|sp_Q8BYM5_NLGN3_MOUSE|
"""index: 16866, intensity: 12074.0, mobility: 0.954"""	1.66777	0.00107258	1.85313e-06	FENKVPEKQKLFQEDNGMPVHLKGGASDALLYR	generic|sp_P48771_CX7A2_MOUSE__II_3500032|
"""index: 15089, intensity: 7088.0, mobility: 0.950"""	1.66265	0.00107258	1.92036e-06	MDVVKYESGPDGGEEMRKMKLGLVK	generic|tr_Q7M702_Q7M702_MOUSE|
"""index: 10930, intensity: 12375.0, mobility: 0.932"""	1.66261	0.00107258	1.92088e-06	KTETQEKNTLPTKETIEQEKRSE	generic|tr_A6H6H4_A6H6H4_MOUSE|
"""index: 4966, intensity: 2611.0, mobility: 1.357"""	1.66182	0.00107258	1.93144e-06	AGPQAAEPSTPSGPESGPTPASAEQNE	generic|sp_P28667_MRP_MOUSE|
"""index: 8588, intensity: 4078.0, mobility: 1.195"""	1.64788	0.00107258	2.12844e-06	PAPAAPAAAEPQAEAPAAAASSEQSVAVKE	generic|sp_Q91XV3_BASP1_MOUSE|
"""index: 11139, intensity: 20434.0, mobility: 0.986"""	1.64175	0.00107258	2.22134e-06	ASFDKAKLKKTETQEKNTLPTKETIEQEKRSE	generic|tr_A6H6H4_A6H6H4_MOUSE|
"""index: 13240, intensity: 4873.0, mobility: 0.917"""	1.63326	0.00107258	2.35673e-06	EHPGAPPQPPAPLQPALAPPSR	generic|sp_Q7TSJ2_MAP6_MOUSE__chr7_1_99336781_99337002_ENSMUST00000122101__II_884487	|generic|sp_Q7TSJ2-2_MAP6_MOUSE__chr7_1_99269285_99269317_ENSMUST00000208978__II_884487	|generic|tr_D3Z6W1_D3Z6W1_MOUSE__chr7_1_99269285_99269317_ENSMUST00000208978__II_884487|
"""index: 17093, intensity: 9280.0, mobility: 1.010"""	1.63198	0.00107258	2.37782e-06	FENKVPEKQKLFQEDNGMPVHLKGGASDALLYR	generic|sp_P48771_CX7A2_MOUSE__II_3500032|
"""index: 21203, intensity: 5740.0, mobility: 0.945"""	1.61821	0.00107258	2.61717e-06	TEPSPEFSNYSEIAKFEKSVPDH	generic|sp_Q99P72_RTN4_MOUSE	|generic|sp_Q99P72-3_RTN4_MOUSE|
"""index: 14643, intensity: 31205.0, mobility: 1.047"""	1.61596	0.00107258	2.65855e-06	AEPYDDIVGETVEK	generic|tr_Q78TF3_Q78TF3_MOUSE__chr9_1_109978869_110002753_ENSMUST00000169851	|generic|sp_P27546_MAP4_MOUSE	|generic|sp_P27546-2_MAP4_MOUSE	|generic|sp_P27546-3_MAP4_MOUSE|
"""index: 13289, intensity: 5526.0, mobility: 0.945"""	1.61539	0.00107258	2.66915e-06	EHPGAPPQPPAPLQPALAPPSR	generic|sp_Q7TSJ2_MAP6_MOUSE__chr7_1_99336781_99337002_ENSMUST00000122101__II_884487	|generic|sp_Q7TSJ2-2_MAP6_MOUSE__chr7_1_99269285_99269317_ENSMUST00000208978__II_884487	|generic|tr_D3Z6W1_D3Z6W1_MOUSE__chr7_1_99269285_99269317_ENSMUST00000208978__II_884487|
"""index: 10914, intensity: 5980.0, mobility: 0.972"""	1.60414	0.00107258	2.88671e-06	KKTETQEKNTLPTKETIEQEKRSE	generic|tr_A6H6H4_A6H6H4_MOUSE|
"""index: 8580, intensity: 6618.0, mobility: 1.085"""	1.60239	0.00107258	2.92211e-06	AQPAPKPEPSFSEYASVQVQRK	generic|sp_P97797_SHPS1_MOUSE	|generic|sp_P97797-2_SHPS1_MOUSE	|generic|sp_P97797-3_SHPS1_MOUSE	|generic|sp_P97797-4_SHPS1_MOUSE	|generic|tr_Q2M4I8_Q2M4I8_MOUSE	|generic|tr_E0CX65_E0CX65_MOUSE|
"""index: 8324, intensity: 9446.0, mobility: 0.859"""	1.59844	0.00107258	3.00368e-06	KFDDPKFEVIDKPQS	generic|sp_P97450_ATP5J_MOUSE__chr16_-1_84831325_84831486_ENSMUST00000146103__II_1074235|
"""index: 1705, intensity: 6165.0, mobility: 0.874"""	1.59704	0.00107258	3.03302e-06	TLPTKETIEQEKRSE	generic|tr_A6H6H4_A6H6H4_MOUSE|
"""index: 10794, intensity: 12461.0, mobility: 0.991"""	1.59639	0.00107258	3.04683e-06	SFDKAKLKKTETQEKNTLPTKETIEQEKRSE	generic|tr_A6H6H4_A6H6H4_MOUSE|
"""index: 3505, intensity: 5413.0, mobility: 0.904"""	1.58202	0.00107258	3.36755e-06	QPPPPPYYPPEDKKTQ	generic|tr_Q3TRG5_Q3TRG5_MOUSE__II_1123726	|generic|sp_P97765_WBP2_MOUSE__II_1123728	|generic|sp_P97765-2_WBP2_MOUSE__II_1123726	|generic|chr11_-1_116079543_116079920_ENSMUST00000074628|
"""index: 8634, intensity: 4971.0, mobility: 1.049"""	1.57573	0.00107258	3.51849e-06	AQPAPKPEPSFSEYASVQVQRK	generic|sp_P97797_SHPS1_MOUSE	|generic|sp_P97797-2_SHPS1_MOUSE	|generic|sp_P97797-3_SHPS1_MOUSE	|generic|sp_P97797-4_SHPS1_MOUSE	|generic|tr_Q2M4I8_Q2M4I8_MOUSE	|generic|tr_E0CX65_E0CX65_MOUSE|
"""index: 23503, intensity: 4739.0, mobility: 1.002"""	1.56869	0.00107258	3.69511e-06	AERPLVTDMTPSLETEMTLGKET	generic|sp_P27546_MAP4_MOUSE	|generic|sp_P27546-2_MAP4_MOUSE	|generic|sp_P27546-3_MAP4_MOUSE|
"""index: 31646, intensity: 12063.0, mobility: 1.082"""	1.56386	0.00107258	3.82174e-06	QQRLIFAGKQLEDGRTLSDYNIQKESTLHLVLRLR	generic|tr_B0LAC2_B0LAC2_MOUSE__IP_825414	|generic|tr_E9Q5F6_E9Q5F6_MOUSE__II_647476	|generic|tr_E9Q5F6_E9Q5F6_MOUSE__II_647476	|generic|tr_Q922Z8_Q922Z8_MOUSE__II_647476	|generic|tr_Q922Z8_Q922Z8_MOUSE__II_647476	|generic|tr_Q922Z8_Q922Z8_MOUSE__II_647476	|generic|tr_Q922Z8_Q922Z8_MOUSE__II_647476	|generic|tr_Q922Z8_Q922Z8_MOUSE__II_647476	|generic|tr_Q922Z8_Q922Z8_MOUSE__II_647476	|generic|tr_Q922Z8_Q922Z8_MOUSE__II_647476	|generic|tr_Q3TH47_Q3TH47_MOUSE__II_647476	|generic|tr_Q3TH47_Q3TH47_MOUSE__II_647476	|generic|tr_Q3TH47_Q3TH47_MOUSE__II_647476	|generic|tr_Q8VC46_Q8VC46_MOUSE__II_647476	|generic|tr_Q8VC46_Q8VC46_MOUSE__II_647476	|generic|tr_Q8VC46_Q8VC46_MOUSE__II_647476	|generic|tr_Q8VC46_Q8VC46_MOUSE__II_647476	|generic|tr_Q8VC46_Q8VC46_MOUSE__II_647476	|generic|tr_Q8VC46_Q8VC46_MOUSE__II_647476	|generic|tr_Q8VC46_Q8VC46_MOUSE__II_647476	|generic|tr_Q8VC46_Q8VC46_MOUSE__II_647476	|generic|tr_Q922B0_Q922B0_MOUSE__II_647476	|generic|tr_Q922B0_Q922B0_MOUSE__II_647476	|generic|tr_Q5SX22_Q5SX22_MOUSE__II_647476	|generic|tr_Q5SX22_Q5SX22_MOUSE__II_647476	|generic|tr_Q5SX22_Q5SX22_MOUSE__II_647476	|generic|tr_Q8R0Z9_Q8R0Z9_MOUSE__II_647476	|generic|tr_Q8R0Z9_Q8R0Z9_MOUSE__II_647476	|generic|tr_Q8R0Z9_Q8R0Z9_MOUSE__II_647476	|generic|tr_Q8R0Z9_Q8R0Z9_MOUSE__II_647476	|generic|sp_P0CG50_UBC_MOUSE__II_647476	|generic|sp_P0CG50_UBC_MOUSE__II_647476	|generic|sp_P0CG50_UBC_MOUSE__II_647476	|generic|sp_P0CG50_UBC_MOUSE__II_647476	|generic|sp_P0CG50_UBC_MOUSE__II_647476	|generic|sp_P0CG50_UBC_MOUSE__II_647476	|generic|sp_P0CG50_UBC_MOUSE__II_647476	|generic|sp_P0CG50_UBC_MOUSE__II_647476	|generic|sp_P0CG50_UBC_MOUSE__II_647476	|generic|tr_Q78XY9_Q78XY9_MOUSE__II_647476	|generic|tr_Q78XY9_Q78XY9_MOUSE__II_647476	|generic|tr_Q78XY9_Q78XY9_MOUSE__II_647476	|generic|tr_Q78XY9_Q78XY9_MOUSE__II_647476	|generic|tr_A5JUZ1_A5JUZ1_MOUSE__II_647476	|generic|sp_P62984_RL40_MOUSE__II_866586	|generic|tr_E9QNP0_E9QNP0_MOUSE__II_866571	|generic|tr_E9Q4P0_E9Q4P0_MOUSE__II_866571	|generic|tr_A0A0A6YW67_A0A0A6YW67_MOUSE__II_647476	|generic|tr_E9Q9J0_E9Q9J0_MOUSE__II_647476	|generic|tr_Q642L7_Q642L7_MOUSE__II_647476	|generic|IP_899761_TX=10090	|generic|sp_RS27A_HUMAN_|
"""index: 24880, intensity: 7132.0, mobility: 0.931"""	1.56382	0.00107258	3.82278e-06	GPAPGPAVAPSVATEAPKMSNADFAKLLLRK	generic|II_934114_TX=10090	|generic|sp_Q9JLI8_SART3_MOUSE__chr5_-1_113743129_113743260_ENSMUST00000197041|
"""index: 18896, intensity: 39141.0, mobility: 1.004"""	1.56168	0.00107258	3.88006e-06	PGPTQTLSPNGENNNDIIQDNGTIIPFRKHT	generic|sp_Q8R001_MARE2_MOUSE	|generic|sp_Q8R001_MARE2_MOUSE	|generic|tr_E9Q1B7_E9Q1B7_MOUSE__chr18_1_23853664_23853702_ENSMUST00000155708	|generic|tr_E9Q1B7_E9Q1B7_MOUSE__chr18_1_23853664_23853702_ENSMUST00000155708|
"""index: 15693, intensity: 5651.0, mobility: 0.951"""	1.5601	0.00107258	3.92307e-06	TLHPYNTFAAGFNSTGLPHSHSTTRV	generic|tr_A0A5S9EES2_A0A5S9EES2_MOUSE	|generic|tr_A2AGI2_A2AGI2_MOUSE	|generic|tr_B2RWZ9_B2RWZ9_MOUSE	|generic|tr_Q69ZI4_Q69ZI4_MOUSE	|generic|tr_A0A5S9EER5_A0A5S9EER5_MOUSE	|generic|tr_A2AGI3_A2AGI3_MOUSE	|generic|sp_Q8BYM5_NLGN3_MOUSE|
"""index: 4766, intensity: 3363.0, mobility: 1.316"""	1.55554	0.00107258	4.04968e-06	AGPQAAEPSTPSGPESGPTPASAEQNE	generic|sp_P28667_MRP_MOUSE|
"""index: 4735, intensity: 4412.0, mobility: 0.832"""	1.54591	0.00107258	4.33083e-06	TDTEDKGEFLSEGGGVR	generic|sp_E9PV24_FIBA_MOUSE	|generic|sp_E9PV24-2_FIBA_MOUSE|
"""index: 20463, intensity: 2895.0, mobility: 1.336"""	1.53769	0.00107258	4.58586e-06	NQVPVQPEATQVPLVSSTSEGYTA	generic|tr_Q3TTW8_Q3TTW8_MOUSE__chr2_-1_103775412_103775516_ENSMUST00000137390	|generic|tr_Q3TEY4_Q3TEY4_MOUSE__chr2_-1_103775412_103775516_ENSMUST00000137390	|generic|tr_A1L0T9_A1L0T9_MOUSE__chr2_-1_103775412_103775516_ENSMUST00000137390	|generic|sp_Q60865_CAPR1_MOUSE__chr2_-1_103775412_103775516_ENSMUST00000137390|
"""index: 24333, intensity: 43789.0, mobility: 0.963"""	1.53567	0.00107258	4.65081e-06	APNLSRMGAVPVMIPAQSKDGSIV	generic|sp_P97792_CXAR_MOUSE__chr16_1_78334866_78334964_ENSMUST00000231251|
"""index: 1271, intensity: 3459.0, mobility: 0.816"""	1.53535	0.00107258	4.66114e-06	ISKQEYDESGPSIVHRK	generic|tr_F8WGM8_F8WGM8_MOUSE__II_1122449	|generic|tr_Q3UAF6_Q3UAF6_MOUSE	|generic|sp_P60710_ACTB_MOUSE	|generic|tr_Q3U804_Q3U804_MOUSE	|generic|tr_Q3UAF7_Q3UAF7_MOUSE	|generic|tr_Q3U939_Q3U939_MOUSE	|generic|tr_E9Q1F2_E9Q1F2_MOUSE	|generic|tr_Q3UBP6_Q3UBP6_MOUSE	|generic|tr_Q3UGS0_Q3UGS0_MOUSE	|generic|tr_Q3UCF8_Q3UCF8_MOUSE	|generic|tr_Q3TIJ9_Q3TIJ9_MOUSE	|generic|tr_Q3TSB7_Q3TSB7_MOUSE	|generic|tr_Q3UBQ4_Q3UBQ4_MOUSE	|generic|tr_Q3UA89_Q3UA89_MOUSE	|generic|tr_Q3U5R4_Q3U5R4_MOUSE	|generic|tr_Q4KL81_Q4KL81_MOUSE	|generic|tr_B1ATY1_B1ATY1_MOUSE	|generic|tr_Q61276_Q61276_MOUSE	|generic|tr_Q3UAA9_Q3UAA9_MOUSE|
"""index: 18128, intensity: 7847.0, mobility: 0.930"""	1.52545	0.00107258	4.99413e-06	FNLPEPAPPRPSLSQDEVKAETIRS	generic|sp_O88935_SYN1_MOUSE__chr6_1_115261704_115261733_ENSMUST00000203768	|generic|sp_O88935-3_SYN1_MOUSE__chr6_1_115261704_115261733_ENSMUST00000203768|
"""index: 1373, intensity: 16945.0, mobility: 0.869"""	1.52315	0.00107258	5.07493e-06	ADEVSASLAKQ	generic|II_1128081_TX=10090	|generic|II_1128079_TX=10090	|generic|tr_A0A0A0MQC7_A0A0A0MQC7_MOUSE	|generic|tr_A2A5Y6_A2A5Y6_MOUSE	|generic|sp_P10637_TAU_MOUSE	|generic|sp_P10637-2_TAU_MOUSE	|generic|sp_P10637-3_TAU_MOUSE	|generic|sp_P10637-4_TAU_MOUSE	|generic|tr_Q3UH19_Q3UH19_MOUSE	|generic|sp_P10637-6_TAU_MOUSE	|generic|tr_Q8C5K4_Q8C5K4_MOUSE	|generic|tr_Q547J4_Q547J4_MOUSE	|generic|tr_B1AQW2_B1AQW2_MOUSE	|generic|sp_TAU_HUMAN_|
"""index: 24101, intensity: 19112.0, mobility: 0.958"""	1.52293	0.00107258	5.0827e-06	SHYEEGPGKNLPFSVENKWRLL	generic|sp_P17665_COX7C_MOUSE|
"""index: 9154, intensity: 10240.0, mobility: 1.191"""	1.5201	0.00107258	5.18356e-06	PAPAAPAAAEPQAEAPAAAASSEQSVAVKE	generic|sp_Q91XV3_BASP1_MOUSE|
"""index: 14608, intensity: 5163.0, mobility: 0.932"""	1.51862	0.00107258	5.23749e-06	LHPYNTFAAGFNSTGLPHSHSTTRV	generic|tr_A0A5S9EES2_A0A5S9EES2_MOUSE	|generic|tr_A2AGI2_A2AGI2_MOUSE	|generic|tr_B2RWZ9_B2RWZ9_MOUSE	|generic|tr_Q69ZI4_Q69ZI4_MOUSE	|generic|tr_A0A5S9EER5_A0A5S9EER5_MOUSE	|generic|tr_A2AGI3_A2AGI3_MOUSE	|generic|sp_Q8BYM5_NLGN3_MOUSE|
"""index: 10541, intensity: 13025.0, mobility: 1.006"""	1.51687	0.00107258	5.30159e-06	TETQEKNTLPTKETIEQEKRSE	generic|tr_A6H6H4_A6H6H4_MOUSE|
"""index: 6816, intensity: 5126.0, mobility: 0.936"""	1.51475	0.00107258	5.38058e-06	ATSGPMYLSDHENVGAETPKST	generic|tr_V9GXH3_V9GXH3_MOUSE__chr6_-1_119694567_119694731_ENSMUST00000185139	|generic|tr_V9GXF0_V9GXF0_MOUSE__chr6_-1_119694567_119694731_ENSMUST00000185139	|generic|tr_V9GXP8_V9GXP8_MOUSE__chr6_-1_119694567_119694731_ENSMUST00000185139	|generic|tr_F8VPM7_F8VPM7_MOUSE__chr6_-1_119694567_119694731_ENSMUST00000185139	|generic|sp_Q99MI1_RB6I2_MOUSE__chr6_-1_119694567_119694731_ENSMUST00000185139	|generic|sp_Q99MI1-2_RB6I2_MOUSE__chr6_-1_119694567_119694731_ENSMUST00000185139	|generic|tr_V9GWT6_V9GWT6_MOUSE__chr6_-1_119694567_119694731_ENSMUST00000185139	|generic|tr_V9GX53_V9GX53_MOUSE__chr6_-1_119694567_119694731_ENSMUST00000185139|
"""index: 15531, intensity: 7592.0, mobility: 0.970"""	1.51114	0.00107258	5.51753e-06	VIGLQMGSNKGASQAGMTGYGMPRQ	generic|tr_Q9D6K2_Q9D6K2_MOUSE	|generic|sp_Q9R1Q8_TAGL3_MOUSE|
"""index: 8308, intensity: 5446.0, mobility: 0.867"""	1.50552	0.00107258	5.73787e-06	KFDDPKFEVIDKPQS	generic|sp_P97450_ATP5J_MOUSE__chr16_-1_84831325_84831486_ENSMUST00000146103__II_1074235|
"""index: 17037, intensity: 3670.0, mobility: 0.906"""	1.50354	0.00107258	5.81739e-06	PGPTQTLSPNGENNNDIIQDNGTIIPFRKHTVR	generic|sp_Q8R001_MARE2_MOUSE	|generic|sp_Q8R001_MARE2_MOUSE	|generic|tr_E9Q1B7_E9Q1B7_MOUSE__chr18_1_23853664_23853702_ENSMUST00000155708	|generic|tr_E9Q1B7_E9Q1B7_MOUSE__chr18_1_23853664_23853702_ENSMUST00000155708|
"""index: 10874, intensity: 8270.0, mobility: 0.996"""	1.50217	0.00107258	5.87321e-06	ASFDKAKLKKTETQEKNTLPTKETIEQEKRSE	generic|tr_A6H6H4_A6H6H4_MOUSE|
"""index: 26389, intensity: 6904.0, mobility: 1.260"""	1.50194	0.00107258	5.88262e-06	AYPATAAAAPMIGYPMPTGYSQ	generic|tr_Q921Y3_Q921Y3_MOUSE__chr11_-1_106781850_106782137_ENSMUST00000133426__II_1125049	|generic|tr_Q9CSD9_Q9CSD9_MOUSE__chr11_-1_106783954_106783992_ENSMUST00000133426__II_1125049	|generic|tr_Q3V0Z8_Q3V0Z8_MOUSE__chr11_-1_106784876_106784983_ENSMUST00000133426__II_1125049	|generic|tr_A1L333_A1L333_MOUSE__chr11_-1_106784876_106784983_ENSMUST00000133426__II_1125049	|generic|tr_Q3UXW3_Q3UXW3_MOUSE__chr11_-1_106784876_106784983_ENSMUST00000133426__II_1125049	|generic|tr_Q5U222_Q5U222_MOUSE__chr11_-1_106784876_106784983_ENSMUST00000133426__II_1125049	|generic|tr_Q8BTS0_Q8BTS0_MOUSE__chr11_-1_106784876_106784983_ENSMUST00000133426__II_1125049|
"""index: 10645, intensity: 11876.0, mobility: 0.977"""	1.50009	0.00107258	5.95894e-06	TQEKNTLPTKETIEQEKRSE	generic|tr_A6H6H4_A6H6H4_MOUSE|
"""index: 19850, intensity: 12676.0, mobility: 0.862"""	1.49968	0.00107258	5.97592e-06	RMGAVPVMIPAQSKDGSIV	generic|sp_P97792_CXAR_MOUSE__chr16_1_78334866_78334964_ENSMUST00000231251|
"""index: 13717, intensity: 5482.0, mobility: 0.951"""	1.49924	0.00107258	5.99445e-06	AQQESPPKNYLGVEEEKIMDHSHSDG	generic|sp_Q6P5F6_S39AA_MOUSE|
"""index: 18140, intensity: 6583.0, mobility: 0.898"""	1.49019	0.00107258	6.38436e-06	LQTLHPYNTFAAGFNSTGLPHSHSTTRV	generic|tr_A0A5S9EES2_A0A5S9EES2_MOUSE	|generic|tr_A2AGI2_A2AGI2_MOUSE	|generic|tr_B2RWZ9_B2RWZ9_MOUSE	|generic|tr_Q69ZI4_Q69ZI4_MOUSE	|generic|tr_A0A5S9EER5_A0A5S9EER5_MOUSE	|generic|tr_A2AGI3_A2AGI3_MOUSE	|generic|sp_Q8BYM5_NLGN3_MOUSE|
"""index: 13362, intensity: 5492.0, mobility: 0.942"""	1.48361	0.00107258	6.68416e-06	EHPGAPPQPPAPLQPALAPPSR	generic|sp_Q7TSJ2_MAP6_MOUSE__chr7_1_99336781_99337002_ENSMUST00000122101__II_884487	|generic|sp_Q7TSJ2-2_MAP6_MOUSE__chr7_1_99269285_99269317_ENSMUST00000208978__II_884487	|generic|tr_D3Z6W1_D3Z6W1_MOUSE__chr7_1_99269285_99269317_ENSMUST00000208978__II_884487|
"""index: 23389, intensity: 3261.0, mobility: 1.275"""	1.48137	0.00107258	6.78888e-06	LNYFKQEIPVQPTTSYPIQ	generic|sp_Q8R418_DICER_MOUSE__chr12_-1_104692123_104692185_ENSMUST00000222115__II_3473147	|generic|sp_Q8R418-2_DICER_MOUSE__chr12_-1_104692123_104692185_ENSMUST00000222115__II_3473147	|generic|tr_F8VQ54_F8VQ54_MOUSE__chr12_-1_104692123_104692185_ENSMUST00000222115__II_3473138	|generic|tr_Q6ZQ23_Q6ZQ23_MOUSE__chr12_-1_104692123_104692185_ENSMUST00000222115|
"""index: 2962, intensity: 3717.0, mobility: 0.819"""	1.48064	0.00107258	6.82356e-06	SNKGASQAGMTGYGMPRQ	generic|tr_Q9D6K2_Q9D6K2_MOUSE	|generic|sp_Q9R1Q8_TAGL3_MOUSE|
"""index: 17122, intensity: 11015.0, mobility: 1.020"""	1.48025	0.00107258	6.84225e-06	FENKVPEKQKLFQEDNGMPVHLKGGASDALLYR	generic|sp_P48771_CX7A2_MOUSE__II_3500032|
"""index: 16346, intensity: 5425.0, mobility: 1.031"""	1.47987	0.00107258	6.86062e-06	SEPAFQINTQSDPQPTSQPPPKPPLQ	generic|tr_A0A0J9YV24_A0A0J9YV24_MOUSE	|generic|sp_E9PUL5_PRRT2_MOUSE|
"""index: 19456, intensity: 4882.0, mobility: 1.151"""	1.47142	0.00107258	7.27641e-06	QSGFSLSGAQIDDNIPR	generic|sp_O08553_DPYL2_MOUSE|
"""index: 21750, intensity: 9531.0, mobility: 1.020"""	1.47121	0.00107258	7.28686e-06	LAEDVTAALAKQGL	generic|sp_P20357_MTAP2_MOUSE__chr1_1_66438885_66439007_ENSMUST00000172486	|generic|tr_Q80ZL4_Q80ZL4_MOUSE__chr1_1_66438885_66439007_ENSMUST00000172486	|generic|tr_Q3TLQ0_Q3TLQ0_MOUSE__chr1_1_66438885_66439007_ENSMUST00000172486	|generic|tr_Q80X35_Q80X35_MOUSE__chr1_1_66438885_66439007_ENSMUST00000172486	|generic|tr_B2KGT5_B2KGT5_MOUSE__chr1_1_66438885_66439007_ENSMUST00000172486	|generic|tr_A0A668KLC6_A0A668KLC6_MOUSE__chr1_1_66438885_66439007_ENSMUST00000172486|
"""index: 4924, intensity: 7942.0, mobility: 0.888"""	1.46466	0.00107258	7.62737e-06	TDTEDKGEFLSEGGGVR	generic|sp_E9PV24_FIBA_MOUSE	|generic|sp_E9PV24-2_FIBA_MOUSE|
"""index: 29040, intensity: 3294.0, mobility: 1.091"""	1.46434	0.00107258	7.64428e-06	FALPAASEPVIPSSAEKIMDLK	generic|sp_Q99P72_RTN4_MOUSE	|generic|sp_Q99P72-3_RTN4_MOUSE|
"""index: 20557, intensity: 4437.0, mobility: 0.959"""	1.46119	0.00107258	7.81405e-06	GHPVYIVQDGPPQSPPNIYYKV	generic|tr_Q543Q7_Q543Q7_MOUSE|
"""index: 1361, intensity: 4287.0, mobility: 0.910"""	1.45657	0.00107258	8.06918e-06	ADEVSASLAKQ	generic|II_1128081_TX=10090	|generic|II_1128079_TX=10090	|generic|tr_A0A0A0MQC7_A0A0A0MQC7_MOUSE	|generic|tr_A2A5Y6_A2A5Y6_MOUSE	|generic|sp_P10637_TAU_MOUSE	|generic|sp_P10637-2_TAU_MOUSE	|generic|sp_P10637-3_TAU_MOUSE	|generic|sp_P10637-4_TAU_MOUSE	|generic|tr_Q3UH19_Q3UH19_MOUSE	|generic|sp_P10637-6_TAU_MOUSE	|generic|tr_Q8C5K4_Q8C5K4_MOUSE	|generic|tr_Q547J4_Q547J4_MOUSE	|generic|tr_B1AQW2_B1AQW2_MOUSE	|generic|sp_TAU_HUMAN_|
"""index: 19420, intensity: 6384.0, mobility: 1.128"""	1.45517	0.00107258	8.1487e-06	QSGFSLSGAQIDDNIPR	generic|sp_O08553_DPYL2_MOUSE|
"""index: 6989, intensity: 36868.0, mobility: 1.121"""	1.45483	0.00107258	8.16799e-06	AKAPAPAAPAAAEPQAEAPAAAASSEQSVAVKE	generic|sp_Q91XV3_BASP1_MOUSE|
"""index: 16973, intensity: 4409.0, mobility: 0.957"""	1.45075	0.00107258	8.40319e-06	FENKVPEKQKLFQEDNGMPVHLKGGASDALLYR	generic|sp_P48771_CX7A2_MOUSE__II_3500032|
"""index: 13544, intensity: 4383.0, mobility: 1.236"""	1.44977	0.00107258	8.46062e-06	AANAASTAATSAAQNAFKGNQM	generic|tr_Q3TD71_Q3TD71_MOUSE	|generic|tr_Q3TSA8_Q3TSA8_MOUSE	|generic|tr_Q3UY11_Q3UY11_MOUSE|
"""index: 22012, intensity: 30850.0, mobility: 0.946"""	1.44957	0.00107258	8.47288e-06	TVGLNVPASVRF	generic|sp_Q9CR68_UCRI_MOUSE|
"""index: 16132, intensity: 29755.0, mobility: 1.118"""	1.44837	0.00107258	8.54392e-06	SLSAASAPLVETSTPLR	generic|sp_Q9QXV0_PCS1N_MOUSE|
"""index: 23151, intensity: 4604.0, mobility: 1.032"""	1.44682	0.00107258	8.63631e-06	SVMPSPKVSDTVVEPYNATLSVHQL	generic|IP_3501757_TX=10090	|generic|sp_Q7TMM9_TBB2A_MOUSE__chr17_-1_35836571_35838041_ENSMUST00000134978	|generic|sp_Q922F4_TBB6_MOUSE	|generic|tr_Q99J49_Q99J49_MOUSE	|generic|tr_Q3U9U3_Q3U9U3_MOUSE	|generic|tr_B2RSN3_B2RSN3_MOUSE__chr17_-1_35836571_35838041_ENSMUST00000134978|
"""index: 10952, intensity: 6882.0, mobility: 0.966"""	1.44678	0.00107258	8.63905e-06	EKNTLPTKETIEQEKRSE	generic|tr_A6H6H4_A6H6H4_MOUSE|
"""index: 19467, intensity: 4937.0, mobility: 1.180"""	1.44088	0.00107258	9.00137e-06	HDPDPNGELLPGSPTPEEPI	generic|sp_O70324_MOT8_MOUSE	|generic|tr_Q8K3S7_Q8K3S7_MOUSE|
"""index: 19259, intensity: 6735.0, mobility: 0.990"""	1.43959	0.00107258	9.08232e-06	PGPTQTLSPNGENNNDIIQDNGTIIPFRKH	generic|sp_Q8R001_MARE2_MOUSE	|generic|sp_Q8R001_MARE2_MOUSE	|generic|tr_E9Q1B7_E9Q1B7_MOUSE__chr18_1_23853664_23853702_ENSMUST00000155708	|generic|tr_E9Q1B7_E9Q1B7_MOUSE__chr18_1_23853664_23853702_ENSMUST00000155708|
"""index: 5056, intensity: 3605.0, mobility: 1.311"""	1.4383	0.00107258	9.16447e-06	AGPQAAEPSTPSGPESGPTPASAEQNE	generic|sp_P28667_MRP_MOUSE|
"""index: 31450, intensity: 90965.0, mobility: 1.085"""	1.43778	0.00107258	9.19773e-06	QQRLIFAGKQLEDGRTLSDYNIQKESTLHLVLRLR	generic|tr_B0LAC2_B0LAC2_MOUSE__IP_825414	|generic|tr_E9Q5F6_E9Q5F6_MOUSE__II_647476	|generic|tr_E9Q5F6_E9Q5F6_MOUSE__II_647476	|generic|tr_Q922Z8_Q922Z8_MOUSE__II_647476	|generic|tr_Q922Z8_Q922Z8_MOUSE__II_647476	|generic|tr_Q922Z8_Q922Z8_MOUSE__II_647476	|generic|tr_Q922Z8_Q922Z8_MOUSE__II_647476	|generic|tr_Q922Z8_Q922Z8_MOUSE__II_647476	|generic|tr_Q922Z8_Q922Z8_MOUSE__II_647476	|generic|tr_Q922Z8_Q922Z8_MOUSE__II_647476	|generic|tr_Q3TH47_Q3TH47_MOUSE__II_647476	|generic|tr_Q3TH47_Q3TH47_MOUSE__II_647476	|generic|tr_Q3TH47_Q3TH47_MOUSE__II_647476	|generic|tr_Q8VC46_Q8VC46_MOUSE__II_647476	|generic|tr_Q8VC46_Q8VC46_MOUSE__II_647476	|generic|tr_Q8VC46_Q8VC46_MOUSE__II_647476	|generic|tr_Q8VC46_Q8VC46_MOUSE__II_647476	|generic|tr_Q8VC46_Q8VC46_MOUSE__II_647476	|generic|tr_Q8VC46_Q8VC46_MOUSE__II_647476	|generic|tr_Q8VC46_Q8VC46_MOUSE__II_647476	|generic|tr_Q8VC46_Q8VC46_MOUSE__II_647476	|generic|tr_Q922B0_Q922B0_MOUSE__II_647476	|generic|tr_Q922B0_Q922B0_MOUSE__II_647476	|generic|tr_Q5SX22_Q5SX22_MOUSE__II_647476	|generic|tr_Q5SX22_Q5SX22_MOUSE__II_647476	|generic|tr_Q5SX22_Q5SX22_MOUSE__II_647476	|generic|tr_Q8R0Z9_Q8R0Z9_MOUSE__II_647476	|generic|tr_Q8R0Z9_Q8R0Z9_MOUSE__II_647476	|generic|tr_Q8R0Z9_Q8R0Z9_MOUSE__II_647476	|generic|tr_Q8R0Z9_Q8R0Z9_MOUSE__II_647476	|generic|sp_P0CG50_UBC_MOUSE__II_647476	|generic|sp_P0CG50_UBC_MOUSE__II_647476	|generic|sp_P0CG50_UBC_MOUSE__II_647476	|generic|sp_P0CG50_UBC_MOUSE__II_647476	|generic|sp_P0CG50_UBC_MOUSE__II_647476	|generic|sp_P0CG50_UBC_MOUSE__II_647476	|generic|sp_P0CG50_UBC_MOUSE__II_647476	|generic|sp_P0CG50_UBC_MOUSE__II_647476	|generic|sp_P0CG50_UBC_MOUSE__II_647476	|generic|tr_Q78XY9_Q78XY9_MOUSE__II_647476	|generic|tr_Q78XY9_Q78XY9_MOUSE__II_647476	|generic|tr_Q78XY9_Q78XY9_MOUSE__II_647476	|generic|tr_Q78XY9_Q78XY9_MOUSE__II_647476	|generic|tr_A5JUZ1_A5JUZ1_MOUSE__II_647476	|generic|sp_P62984_RL40_MOUSE__II_866586	|generic|tr_E9QNP0_E9QNP0_MOUSE__II_866571	|generic|tr_E9Q4P0_E9Q4P0_MOUSE__II_866571	|generic|tr_A0A0A6YW67_A0A0A6YW67_MOUSE__II_647476	|generic|tr_E9Q9J0_E9Q9J0_MOUSE__II_647476	|generic|tr_Q642L7_Q642L7_MOUSE__II_647476	|generic|IP_899761_TX=10090	|generic|sp_RS27A_HUMAN_|
"""index: 4770, intensity: 7599.0, mobility: 0.888"""	1.43709	0.00107258	9.24198e-06	TDTEDKGEFLSEGGGVR	generic|sp_E9PV24_FIBA_MOUSE	|generic|sp_E9PV24-2_FIBA_MOUSE|
"""index: 24349, intensity: 89315.0, mobility: 0.986"""	1.435	0.00107258	9.37766e-06	APNLSRMGAVPVMIPAQSKDGSIV	generic|sp_P97792_CXAR_MOUSE__chr16_1_78334866_78334964_ENSMUST00000231251|
"""index: 1478, intensity: 301831.0, mobility: 0.880"""	1.43454	0.00107258	9.40755e-06	TLPTKETIEQEKRSE	generic|tr_A6H6H4_A6H6H4_MOUSE|
"""index: 20058, intensity: 4922.0, mobility: 1.076"""	1.42597	0.00107258	9.98686e-06	SGFSLSGAQIDDNIPR	generic|sp_O08553_DPYL2_MOUSE|
"""index: 19384, intensity: 7992.0, mobility: 0.892"""	1.4257	0.00107258	1.00053e-05	SRMGAVPVMIPAQSKDGSIV	generic|sp_P97792_CXAR_MOUSE__chr16_1_78334866_78334964_ENSMUST00000231251|
"""index: 13564, intensity: 2940.0, mobility: 1.186"""	1.4227	0.00107258	1.02167e-05	NAPVTEYMSQNANFQNPR	generic|tr_A0A0G2JGJ4_A0A0G2JGJ4_MOUSE__II_933118	|generic|sp_Q6P5F7_TTYH3_MOUSE__chr5_-1_140634755_140634850_ENSMUST00000198704|
"""index: 17095, intensity: 7529.0, mobility: 0.904"""	1.4193	0.00107258	1.04618e-05	PGPTQTLSPNGENNNDIIQDNGTIIPFRKHTVR	generic|sp_Q8R001_MARE2_MOUSE	|generic|sp_Q8R001_MARE2_MOUSE	|generic|tr_E9Q1B7_E9Q1B7_MOUSE__chr18_1_23853664_23853702_ENSMUST00000155708	|generic|tr_E9Q1B7_E9Q1B7_MOUSE__chr18_1_23853664_23853702_ENSMUST00000155708|
"""index: 11368, intensity: 4042.0, mobility: 1.234"""	1.41849	0.00107258	1.05205e-05	APAATDEAAASAAPAASPEPQPECSPEAPPAPT	generic|sp_P26645_MARCS_MOUSE	|generic|tr_A0A0A1HAM8_A0A0A1HAM8_MOUSE|
"""index: 4339, intensity: 26193.0, mobility: 0.872"""	1.4098	0.00107258	1.11771e-05	MGTNRGASQAGMTGYGMPRQ	generic|sp_Q9WVA4_TAGL2_MOUSE|
"""index: 31503, intensity: 39201.0, mobility: 1.039"""	1.40911	0.00107258	1.1231e-05	QLEDGRTLSDYNIQKESTLHLVLRLR	generic|tr_B0LAC2_B0LAC2_MOUSE__IP_825414	|generic|tr_E9Q5F6_E9Q5F6_MOUSE__II_647476	|generic|tr_E9Q5F6_E9Q5F6_MOUSE__II_647476	|generic|tr_Q922Z8_Q922Z8_MOUSE__II_647476	|generic|tr_Q922Z8_Q922Z8_MOUSE__II_647476	|generic|tr_Q922Z8_Q922Z8_MOUSE__II_647476	|generic|tr_Q922Z8_Q922Z8_MOUSE__II_647476	|generic|tr_Q922Z8_Q922Z8_MOUSE__II_647476	|generic|tr_Q922Z8_Q922Z8_MOUSE__II_647476	|generic|tr_Q922Z8_Q922Z8_MOUSE__II_647476	|generic|tr_Q3TH47_Q3TH47_MOUSE__II_647476	|generic|tr_Q3TH47_Q3TH47_MOUSE__II_647476	|generic|tr_Q3TH47_Q3TH47_MOUSE__II_647476	|generic|tr_Q8VC46_Q8VC46_MOUSE__II_647476	|generic|tr_Q8VC46_Q8VC46_MOUSE__II_647476	|generic|tr_Q8VC46_Q8VC46_MOUSE__II_647476	|generic|tr_Q8VC46_Q8VC46_MOUSE__II_647476	|generic|tr_Q8VC46_Q8VC46_MOUSE__II_647476	|generic|tr_Q8VC46_Q8VC46_MOUSE__II_647476	|generic|tr_Q8VC46_Q8VC46_MOUSE__II_647476	|generic|tr_Q8VC46_Q8VC46_MOUSE__II_647476	|generic|tr_Q922B0_Q922B0_MOUSE__II_647476	|generic|tr_Q922B0_Q922B0_MOUSE__II_647476	|generic|tr_Q5SX22_Q5SX22_MOUSE__II_647476	|generic|tr_Q5SX22_Q5SX22_MOUSE__II_647476	|generic|tr_Q5SX22_Q5SX22_MOUSE__II_647476	|generic|tr_Q8R0Z9_Q8R0Z9_MOUSE__II_647476	|generic|tr_Q8R0Z9_Q8R0Z9_MOUSE__II_647476	|generic|tr_Q8R0Z9_Q8R0Z9_MOUSE__II_647476	|generic|tr_Q8R0Z9_Q8R0Z9_MOUSE__II_647476	|generic|sp_P0CG50_UBC_MOUSE__II_647476	|generic|sp_P0CG50_UBC_MOUSE__II_647476	|generic|sp_P0CG50_UBC_MOUSE__II_647476	|generic|sp_P0CG50_UBC_MOUSE__II_647476	|generic|sp_P0CG50_UBC_MOUSE__II_647476	|generic|sp_P0CG50_UBC_MOUSE__II_647476	|generic|sp_P0CG50_UBC_MOUSE__II_647476	|generic|sp_P0CG50_UBC_MOUSE__II_647476	|generic|sp_P0CG50_UBC_MOUSE__II_647476	|generic|tr_Q78XY9_Q78XY9_MOUSE__II_647476	|generic|tr_Q78XY9_Q78XY9_MOUSE__II_647476	|generic|tr_Q78XY9_Q78XY9_MOUSE__II_647476	|generic|tr_Q78XY9_Q78XY9_MOUSE__II_647476	|generic|tr_A5JUZ1_A5JUZ1_MOUSE__II_647476	|generic|sp_P62984_RL40_MOUSE__II_866586	|generic|tr_E9QNP0_E9QNP0_MOUSE__II_866571	|generic|tr_E9Q4P0_E9Q4P0_MOUSE__II_866571	|generic|tr_A0A0A6YW67_A0A0A6YW67_MOUSE__II_647476	|generic|tr_E9Q9J0_E9Q9J0_MOUSE__II_647476	|generic|tr_Q642L7_Q642L7_MOUSE__II_647476	|generic|IP_899761_TX=10090	|generic|sp_RS27A_HUMAN_|
"""index: 15164, intensity: 9093.0, mobility: 1.002"""	1.40735	0.00107258	1.13697e-05	LKPRTVATPLNQVANPNSAIFGGARPREEVVQKEQE	generic|tr_Q80U88_Q80U88_MOUSE__chr5_-1_134625358_134625459_ENSMUST00000202289__II_929730	|generic|tr_Q3V244_Q3V244_MOUSE__chr5_-1_134625358_134625459_ENSMUST00000202289__II_929730	|generic|tr_Q3TG58_Q3TG58_MOUSE__chr5_-1_134625358_134625459_ENSMUST00000202289__II_929730	|generic|tr_Q564E5_Q564E5_MOUSE__chr5_-1_134625358_134625459_ENSMUST00000202289__II_929730|
"""index: 12864, intensity: 5682.0, mobility: 0.852"""	1.40675	0.00107258	1.14172e-05	GSNKGASQAGMTGYGMPRQIM	generic|tr_Q9D6K2_Q9D6K2_MOUSE	|generic|sp_Q9R1Q8_TAGL3_MOUSE|
"""index: 19148, intensity: 4087.0, mobility: 1.168"""	1.40555	0.00107258	1.15134e-05	VPERAPLPPPVPSQFQA	generic|sp_Q0VGU4_VGF_MOUSE|
"""index: 3418, intensity: 81507.0, mobility: 0.924"""	1.4055	0.00107258	1.15174e-05	TLPTKETIEQEKRSEIS	generic|tr_A6H6H4_A6H6H4_MOUSE|
"""index: 29968, intensity: 2657.0, mobility: 1.235"""	1.40395	0.00107258	1.16419e-05	AIPLITVPGQGPPPGGQPDPEL	generic|tr_Q3URZ9_Q3URZ9_MOUSE__chr9_1_56896610_56896783_ENSMUST00000217052	|generic|sp_Q8VHY0_CSPG4_MOUSE__chr9_1_56896610_56896783_ENSMUST00000217052	|generic|sp_Q8VHY0-2_CSPG4_MOUSE__chr9_1_56898834_56898890_ENSMUST00000217052|
"""index: 18067, intensity: 4531.0, mobility: 0.983"""	1.40263	0.00107258	1.175e-05	FENKVPEKQKLFQEDNGMPVHLKGGASDALLYR	generic|sp_P48771_CX7A2_MOUSE__II_3500032|
"""index: 8621, intensity: 8708.0, mobility: 0.948"""	1.40176	0.00107258	1.1821e-05	AQPAPKPEPSFSEYASVQVQRK	generic|sp_P97797_SHPS1_MOUSE	|generic|sp_P97797-2_SHPS1_MOUSE	|generic|sp_P97797-3_SHPS1_MOUSE	|generic|sp_P97797-4_SHPS1_MOUSE	|generic|tr_Q2M4I8_Q2M4I8_MOUSE	|generic|tr_E0CX65_E0CX65_MOUSE|
"""index: 15659, intensity: 6972.0, mobility: 1.152"""	1.40136	0.00107258	1.18543e-05	SQVPNYTLTSSTLPQTGGSQQPPQPQQAYSQKA	generic|sp_P70297_STAM1_MOUSE__chr2_1_14102418_14102489_ENSMUST00000193636__II_1014500	|generic|IP_1121602_TX=10090	|generic|tr_Q3UMC8_Q3UMC8_MOUSE__chr2_1_14102418_14102489_ENSMUST00000193636	|generic|tr_Q9CU37_Q9CU37_MOUSE	|generic|tr_Q3TPR2_Q3TPR2_MOUSE__chr2_1_14141735_14141881_ENSMUST00000193636|
"""index: 19566, intensity: 149701.0, mobility: 0.893"""	1.39873	0.00107258	1.20735e-05	SRMGAVPVMIPAQSKDGSIV	generic|sp_P97792_CXAR_MOUSE__chr16_1_78334866_78334964_ENSMUST00000231251|
"""index: 4531, intensity: 2554.0, mobility: 1.238"""	1.39756	0.00107258	1.21718e-05	AGPQAAEPSTPSGPESGPTPASAEQ	generic|sp_P28667_MRP_MOUSE|
"""index: 16281, intensity: 6875.0, mobility: 1.029"""	1.39479	0.00107258	1.24095e-05	EHPGAPPQPPAPLQPALAPPSRAVA	generic|sp_Q7TSJ2_MAP6_MOUSE__chr7_1_99336781_99337002_ENSMUST00000122101__II_884487	|generic|sp_Q7TSJ2-2_MAP6_MOUSE__chr7_1_99269285_99269317_ENSMUST00000208978__II_884487	|generic|tr_D3Z6W1_D3Z6W1_MOUSE__chr7_1_99269285_99269317_ENSMUST00000208978__II_884487|
"""index: 8628, intensity: 3509.0, mobility: 0.837"""	1.37942	0.00107258	1.38115e-05	HQPGGGKVQIVYKPVDLSKVTSK	generic|sp_P10637-3_TAU_MOUSE	|generic|sp_P10637-4_TAU_MOUSE|
"""index: 2878, intensity: 5481.0, mobility: 0.872"""	1.37839	0.00107258	1.39114e-05	SPGFSDSTSAAKETAAAHQAS	generic|sp_P14873_MAP1B_MOUSE	|generic|tr_B2RQQ5_B2RQQ5_MOUSE|
"""index: 19988, intensity: 4626.0, mobility: 1.056"""	1.37499	0.00107258	1.42441e-05	SAVSASQVYPGPAQSGTYLVAGSAQMTH	generic|sp_P70297_STAM1_MOUSE__chr2_1_14102418_14102489_ENSMUST00000193636__II_1014500	|generic|tr_Q3UGN9_Q3UGN9_MOUSE__chr2_1_14102418_14102489_ENSMUST00000193636	|generic|tr_Q3UMC8_Q3UMC8_MOUSE__chr2_1_14102418_14102489_ENSMUST00000193636	|generic|tr_Q3TPR2_Q3TPR2_MOUSE__chr2_1_14141735_14141881_ENSMUST00000193636|
"""index: 8701, intensity: 23660.0, mobility: 1.195"""	1.37463	0.00107258	1.42804e-05	PAPAAPAAAEPQAEAPAAAASSEQSVAVKE	generic|sp_Q91XV3_BASP1_MOUSE|
"""index: 17800, intensity: 8604.0, mobility: 0.977"""	1.37375	0.00107258	1.43684e-05	FNLPEPAPPRPSLSQDEVKAETIRS	generic|sp_O88935_SYN1_MOUSE__chr6_1_115261704_115261733_ENSMUST00000203768	|generic|sp_O88935-3_SYN1_MOUSE__chr6_1_115261704_115261733_ENSMUST00000203768|
"""index: 21993, intensity: 5036.0, mobility: 1.034"""	1.37298	0.00107258	1.44454e-05	AQPPGATNMIGYMGQTAYQYPPPPPPPPPSRK	generic|tr_Q3U741_Q3U741_MOUSE__chr11_-1_106783954_106783992_ENSMUST00000133426	|generic|sp_Q501J6_DDX17_MOUSE__chr11_-1_106783954_106783992_ENSMUST00000133426	|generic|tr_Q3U6Y5_Q3U6Y5_MOUSE	|generic|tr_Q78W10_Q78W10_MOUSE	|generic|tr_Q8K392_Q8K392_MOUSE|
"""index: 967, intensity: 2721.0, mobility: 0.877"""	1.37035	0.00107258	1.47128e-05	KTETQEKNTLPTKETIEQEKR	generic|tr_A6H6H4_A6H6H4_MOUSE|
"""index: 3244, intensity: 3361.0, mobility: 0.946"""	1.37028	0.00107258	1.47202e-05	GTNRGASQAGMTGYGMPRQ	generic|sp_Q9WVA4_TAGL2_MOUSE|
"""index: 1210, intensity: 3119.0, mobility: 0.820"""	1.36743	0.00107258	1.50147e-05	QDNEPEKPVADSETKM	generic|tr_Q543U3_Q543U3_MOUSE__chr15_-1_8636132_8636311_ENSMUST00000125997__II_1092018	|generic|tr_Q8C3T7_Q8C3T7_MOUSE__chr15_-1_8636132_8636311_ENSMUST00000125997	|generic|tr_Q8C7W8_Q8C7W8_MOUSE__chr15_-1_8636132_8636311_ENSMUST00000125997|
"""index: 22054, intensity: 17794.0, mobility: 0.959"""	1.36698	0.00107258	1.50616e-05	TVGLNVPASVRF	generic|sp_Q9CR68_UCRI_MOUSE|
"""index: 847, intensity: 3156.0, mobility: 0.948"""	1.36477	0.00107258	1.5296e-05	NGSAPAADKEEPASGSAATPAAAEKD	generic|sp_P26645_MARCS_MOUSE	|generic|tr_Q05BL6_Q05BL6_MOUSE	|generic|tr_A0A0A1HAM8_A0A0A1HAM8_MOUSE|
"""index: 9383, intensity: 4755.0, mobility: 1.246"""	1.36058	0.00107258	1.57491e-05	GAMNQPQTQYSATPNYTYSN	generic|sp_Q9JKD3_SCAM5_MOUSE__chr9_-1_57443670_57443780_ENSMUST00000215208__II_3456302|
"""index: 1851, intensity: 46169.0, mobility: 0.877"""	1.36024	0.00107258	1.57859e-05	TLPTKETIEQEKRSE	generic|tr_A6H6H4_A6H6H4_MOUSE|
"""index: 19563, intensity: 31587.0, mobility: 1.129"""	1.35985	0.00107258	1.58289e-05	QSGFSLSGAQIDDNIPR	generic|sp_O08553_DPYL2_MOUSE|
"""index: 4329, intensity: 6803.0, mobility: 0.947"""	1.35835	0.00107258	1.59956e-05	KVLEYLNQEQAEQGREH	generic|sp_Q03517_SCG2_MOUSE	|generic|tr_Q4W8U9_Q4W8U9_MOUSE|
"""index: 31339, intensity: 150840.0, mobility: 0.931"""	1.35754	0.00107258	1.60857e-05	GRTLSDYNIQKESTLHLVLRLR	generic|tr_B0LAC2_B0LAC2_MOUSE__IP_825414	|generic|tr_E9Q5F6_E9Q5F6_MOUSE__II_647476	|generic|tr_E9Q5F6_E9Q5F6_MOUSE__II_647476	|generic|tr_Q922Z8_Q922Z8_MOUSE__II_647476	|generic|tr_Q922Z8_Q922Z8_MOUSE__II_647476	|generic|tr_Q922Z8_Q922Z8_MOUSE__II_647476	|generic|tr_Q922Z8_Q922Z8_MOUSE__II_647476	|generic|tr_Q922Z8_Q922Z8_MOUSE__II_647476	|generic|tr_Q922Z8_Q922Z8_MOUSE__II_647476	|generic|tr_Q922Z8_Q922Z8_MOUSE__II_647476	|generic|tr_Q3TH47_Q3TH47_MOUSE__II_647476	|generic|tr_Q3TH47_Q3TH47_MOUSE__II_647476	|generic|tr_Q3TH47_Q3TH47_MOUSE__II_647476	|generic|tr_Q8VC46_Q8VC46_MOUSE__II_647476	|generic|tr_Q8VC46_Q8VC46_MOUSE__II_647476	|generic|tr_Q8VC46_Q8VC46_MOUSE__II_647476	|generic|tr_Q8VC46_Q8VC46_MOUSE__II_647476	|generic|tr_Q8VC46_Q8VC46_MOUSE__II_647476	|generic|tr_Q8VC46_Q8VC46_MOUSE__II_647476	|generic|tr_Q8VC46_Q8VC46_MOUSE__II_647476	|generic|tr_Q8VC46_Q8VC46_MOUSE__II_647476	|generic|tr_Q922B0_Q922B0_MOUSE__II_647476	|generic|tr_Q922B0_Q922B0_MOUSE__II_647476	|generic|tr_Q5SX22_Q5SX22_MOUSE__II_647476	|generic|tr_Q5SX22_Q5SX22_MOUSE__II_647476	|generic|tr_Q5SX22_Q5SX22_MOUSE__II_647476	|generic|tr_Q8R0Z9_Q8R0Z9_MOUSE__II_647476	|generic|tr_Q8R0Z9_Q8R0Z9_MOUSE__II_647476	|generic|tr_Q8R0Z9_Q8R0Z9_MOUSE__II_647476	|generic|tr_Q8R0Z9_Q8R0Z9_MOUSE__II_647476	|generic|sp_P0CG50_UBC_MOUSE__II_647476	|generic|sp_P0CG50_UBC_MOUSE__II_647476	|generic|sp_P0CG50_UBC_MOUSE__II_647476	|generic|sp_P0CG50_UBC_MOUSE__II_647476	|generic|sp_P0CG50_UBC_MOUSE__II_647476	|generic|sp_P0CG50_UBC_MOUSE__II_647476	|generic|sp_P0CG50_UBC_MOUSE__II_647476	|generic|sp_P0CG50_UBC_MOUSE__II_647476	|generic|sp_P0CG50_UBC_MOUSE__II_647476	|generic|tr_Q78XY9_Q78XY9_MOUSE__II_647476	|generic|tr_Q78XY9_Q78XY9_MOUSE__II_647476	|generic|tr_Q78XY9_Q78XY9_MOUSE__II_647476	|generic|tr_Q78XY9_Q78XY9_MOUSE__II_647476	|generic|tr_A5JUZ1_A5JUZ1_MOUSE__II_647476	|generic|sp_P62984_RL40_MOUSE__II_866586	|generic|tr_E9QNP0_E9QNP0_MOUSE__II_866571	|generic|tr_E9Q4P0_E9Q4P0_MOUSE__II_866571	|generic|tr_A0A0A6YW67_A0A0A6YW67_MOUSE__II_647476	|generic|tr_E9Q9J0_E9Q9J0_MOUSE__II_647476	|generic|tr_Q642L7_Q642L7_MOUSE__II_647476	|generic|IP_899761_TX=10090	|generic|sp_RS27A_HUMAN_|
"""index: 4204, intensity: 2758.0, mobility: 0.876"""	1.35516	0.00107258	1.6355e-05	MGTNRGASQAGMTGYGMPRQ	generic|sp_Q9WVA4_TAGL2_MOUSE|
"""index: 16161, intensity: 6914.0, mobility: 1.011"""	1.35417	0.00107258	1.64677e-05	EHPGAPPQPPAPLQPALAPPSRAVA	generic|sp_Q7TSJ2_MAP6_MOUSE__chr7_1_99336781_99337002_ENSMUST00000122101__II_884487	|generic|sp_Q7TSJ2-2_MAP6_MOUSE__chr7_1_99269285_99269317_ENSMUST00000208978__II_884487	|generic|tr_D3Z6W1_D3Z6W1_MOUSE__chr7_1_99269285_99269317_ENSMUST00000208978__II_884487|
"""index: 8176, intensity: 6153.0, mobility: 0.974"""	1.35282	0.00107258	1.66229e-05	HIQQNEALAAKAGLLGQPR	generic|sp_Q9WV98_TIM9_MOUSE__chr12_-1_71123552_71126371_ENSMUST00000220482__II_3496937	|generic|II_3470935_TX=10090|
"""index: 1186, intensity: 3555.0, mobility: 0.805"""	1.35256	0.00107258	1.66532e-05	DTRNTTADLQKAGEGT	generic|sp_Q9JMG7_HDGR3_MOUSE__chr7_-1_81905556_81905612_ENSMUST00000149288	|generic|tr_Q8C9E2_Q8C9E2_MOUSE|
"""index: 28664, intensity: 3260.0, mobility: 1.239"""	1.35251	0.00107258	1.66591e-05	DILDIPLDDPGANAAAAKIQA	generic|sp_P60761_NEUG_MOUSE__chr9_-1_37545953_37552551_ENSMUST00000065668|
"""index: 21977, intensity: 6145.0, mobility: 1.033"""	1.35249	0.00107258	1.66617e-05	AQPPGATNMIGYMGQTAYQYPPPPPPPPPSRK	generic|tr_Q3U741_Q3U741_MOUSE__chr11_-1_106783954_106783992_ENSMUST00000133426	|generic|sp_Q501J6_DDX17_MOUSE__chr11_-1_106783954_106783992_ENSMUST00000133426	|generic|tr_Q3U6Y5_Q3U6Y5_MOUSE	|generic|tr_Q78W10_Q78W10_MOUSE	|generic|tr_Q8K392_Q8K392_MOUSE|
"""index: 8311, intensity: 5354.0, mobility: 0.839"""	1.3516	0.00107258	1.67659e-05	KFDDPKFEVIDKPQS	generic|sp_P97450_ATP5J_MOUSE__chr16_-1_84831325_84831486_ENSMUST00000146103__II_1074235|
"""index: 10421, intensity: 13793.0, mobility: 1.056"""	1.35153	0.00107258	1.67737e-05	PDMGEIASFDKAKLKKTETQEKNTLPTKETIEQEKR	generic|tr_A6H6H4_A6H6H4_MOUSE|
"""index: 18153, intensity: 4300.0, mobility: 0.825"""	1.35076	0.00107258	1.68638e-05	VSPSLLTGSSPLHLRS	generic|tr_A0A1L1STR9_A0A1L1STR9_MOUSE__II_3455162|
"""index: 2830, intensity: 4893.0, mobility: 1.222"""	1.35026	0.00107258	1.69227e-05	AEEPAPGATAGDASSAAGPEQE	generic|sp_P26645_MARCS_MOUSE	|generic|tr_A0A0A1HAM8_A0A0A1HAM8_MOUSE|
"""index: 31516, intensity: 683014.0, mobility: 0.946"""	1.34806	0.00107258	1.71836e-05	GRTLSDYNIQKESTLHLVLRLR	generic|tr_B0LAC2_B0LAC2_MOUSE__IP_825414	|generic|tr_E9Q5F6_E9Q5F6_MOUSE__II_647476	|generic|tr_E9Q5F6_E9Q5F6_MOUSE__II_647476	|generic|tr_Q922Z8_Q922Z8_MOUSE__II_647476	|generic|tr_Q922Z8_Q922Z8_MOUSE__II_647476	|generic|tr_Q922Z8_Q922Z8_MOUSE__II_647476	|generic|tr_Q922Z8_Q922Z8_MOUSE__II_647476	|generic|tr_Q922Z8_Q922Z8_MOUSE__II_647476	|generic|tr_Q922Z8_Q922Z8_MOUSE__II_647476	|generic|tr_Q922Z8_Q922Z8_MOUSE__II_647476	|generic|tr_Q3TH47_Q3TH47_MOUSE__II_647476	|generic|tr_Q3TH47_Q3TH47_MOUSE__II_647476	|generic|tr_Q3TH47_Q3TH47_MOUSE__II_647476	|generic|tr_Q8VC46_Q8VC46_MOUSE__II_647476	|generic|tr_Q8VC46_Q8VC46_MOUSE__II_647476	|generic|tr_Q8VC46_Q8VC46_MOUSE__II_647476	|generic|tr_Q8VC46_Q8VC46_MOUSE__II_647476	|generic|tr_Q8VC46_Q8VC46_MOUSE__II_647476	|generic|tr_Q8VC46_Q8VC46_MOUSE__II_647476	|generic|tr_Q8VC46_Q8VC46_MOUSE__II_647476	|generic|tr_Q8VC46_Q8VC46_MOUSE__II_647476	|generic|tr_Q922B0_Q922B0_MOUSE__II_647476	|generic|tr_Q922B0_Q922B0_MOUSE__II_647476	|generic|tr_Q5SX22_Q5SX22_MOUSE__II_647476	|generic|tr_Q5SX22_Q5SX22_MOUSE__II_647476	|generic|tr_Q5SX22_Q5SX22_MOUSE__II_647476	|generic|tr_Q8R0Z9_Q8R0Z9_MOUSE__II_647476	|generic|tr_Q8R0Z9_Q8R0Z9_MOUSE__II_647476	|generic|tr_Q8R0Z9_Q8R0Z9_MOUSE__II_647476	|generic|tr_Q8R0Z9_Q8R0Z9_MOUSE__II_647476	|generic|sp_P0CG50_UBC_MOUSE__II_647476	|generic|sp_P0CG50_UBC_MOUSE__II_647476	|generic|sp_P0CG50_UBC_MOUSE__II_647476	|generic|sp_P0CG50_UBC_MOUSE__II_647476	|generic|sp_P0CG50_UBC_MOUSE__II_647476	|generic|sp_P0CG50_UBC_MOUSE__II_647476	|generic|sp_P0CG50_UBC_MOUSE__II_647476	|generic|sp_P0CG50_UBC_MOUSE__II_647476	|generic|sp_P0CG50_UBC_MOUSE__II_647476	|generic|tr_Q78XY9_Q78XY9_MOUSE__II_647476	|generic|tr_Q78XY9_Q78XY9_MOUSE__II_647476	|generic|tr_Q78XY9_Q78XY9_MOUSE__II_647476	|generic|tr_Q78XY9_Q78XY9_MOUSE__II_647476	|generic|tr_A5JUZ1_A5JUZ1_MOUSE__II_647476	|generic|sp_P62984_RL40_MOUSE__II_866586	|generic|tr_E9QNP0_E9QNP0_MOUSE__II_866571	|generic|tr_E9Q4P0_E9Q4P0_MOUSE__II_866571	|generic|tr_A0A0A6YW67_A0A0A6YW67_MOUSE__II_647476	|generic|tr_E9Q9J0_E9Q9J0_MOUSE__II_647476	|generic|tr_Q642L7_Q642L7_MOUSE__II_647476	|generic|IP_899761_TX=10090	|generic|sp_RS27A_HUMAN_|
"""index: 3695, intensity: 4213.0, mobility: 1.167"""	1.34723	0.00107258	1.72834e-05	AEPSTPSGPESGPTPASAEQNE	generic|sp_P28667_MRP_MOUSE|
"""index: 14534, intensity: 4358.0, mobility: 0.930"""	1.34307	0.00107258	1.77921e-05	LHPYNTFAAGFNSTGLPHSHSTTRV	generic|tr_A0A5S9EES2_A0A5S9EES2_MOUSE	|generic|tr_A2AGI2_A2AGI2_MOUSE	|generic|tr_B2RWZ9_B2RWZ9_MOUSE	|generic|tr_Q69ZI4_Q69ZI4_MOUSE	|generic|tr_A0A5S9EER5_A0A5S9EER5_MOUSE	|generic|tr_A2AGI3_A2AGI3_MOUSE	|generic|sp_Q8BYM5_NLGN3_MOUSE|
"""index: 28735, intensity: 7305.0, mobility: 1.077"""	1.34297	0.00107258	1.78041e-05	TLADEVSASLAKQGL	generic|II_1128081_TX=10090	|generic|II_1128079_TX=10090	|generic|tr_A0A0A0MQC7_A0A0A0MQC7_MOUSE	|generic|tr_A2A5Y6_A2A5Y6_MOUSE	|generic|sp_P10637_TAU_MOUSE	|generic|sp_P10637-2_TAU_MOUSE	|generic|sp_P10637-4_TAU_MOUSE	|generic|tr_Q3UH19_Q3UH19_MOUSE	|generic|sp_P10637-6_TAU_MOUSE	|generic|tr_Q8C5K4_Q8C5K4_MOUSE	|generic|tr_Q547J4_Q547J4_MOUSE	|generic|tr_B1AQW2_B1AQW2_MOUSE	|generic|sp_TAU_HUMAN_|
"""index: 8789, intensity: 5282.0, mobility: 1.013"""	1.34249	0.00107258	1.78638e-05	PAPAAPAAAEPQAEAPAAAASSEQSVAVKE	generic|sp_Q91XV3_BASP1_MOUSE|
"""index: 27695, intensity: 5442.0, mobility: 1.060"""	1.34119	0.00107258	1.80266e-05	TLADEVSASLAKQGL	generic|II_1128081_TX=10090	|generic|II_1128079_TX=10090	|generic|tr_A0A0A0MQC7_A0A0A0MQC7_MOUSE	|generic|tr_A2A5Y6_A2A5Y6_MOUSE	|generic|sp_P10637_TAU_MOUSE	|generic|sp_P10637-2_TAU_MOUSE	|generic|sp_P10637-4_TAU_MOUSE	|generic|tr_Q3UH19_Q3UH19_MOUSE	|generic|sp_P10637-6_TAU_MOUSE	|generic|tr_Q8C5K4_Q8C5K4_MOUSE	|generic|tr_Q547J4_Q547J4_MOUSE	|generic|tr_B1AQW2_B1AQW2_MOUSE	|generic|sp_TAU_HUMAN_|
"""index: 23106, intensity: 5464.0, mobility: 1.042"""	1.33967	0.00107258	1.82183e-05	DITADDEPLGRVSF	generic|tr_V9GXC1_V9GXC1_MOUSE__II_959209	|generic|tr_V9GX31_V9GX31_MOUSE__II_959209	|generic|tr_Q3TE63_Q3TE63_MOUSE__II_1139486	|generic|sp_P17742_PPIA_MOUSE__II_1139486	|generic|tr_Q9CZK9_Q9CZK9_MOUSE__II_1139486	|generic|II_1139489_TX=10090	|generic|II_1139492_TX=10090	|generic|II_1139487_TX=10090	|generic|IP_1042284_TX=10090	|generic|tr_Q3UAJ1_Q3UAJ1_MOUSE	|generic|tr_A0A1L1SRX5_A0A1L1SRX5_MOUSE|
"""index: 20087, intensity: 5141.0, mobility: 1.074"""	1.33931	0.00107258	1.82639e-05	SGFSLSGAQIDDNIPR	generic|sp_O08553_DPYL2_MOUSE|
"""index: 8804, intensity: 4538.0, mobility: 1.015"""	1.33838	0.00107258	1.83832e-05	PAPAAPAAAEPQAEAPAAAASSEQSVAVKE	generic|sp_Q91XV3_BASP1_MOUSE|
"""index: 26340, intensity: 3074.0, mobility: 1.295"""	1.33634	0.00107258	1.86451e-05	AYPATAAAAPMIGYPMPTGYSQ	generic|tr_Q921Y3_Q921Y3_MOUSE__chr11_-1_106781850_106782137_ENSMUST00000133426__II_1125049	|generic|tr_Q9CSD9_Q9CSD9_MOUSE__chr11_-1_106783954_106783992_ENSMUST00000133426__II_1125049	|generic|tr_Q3V0Z8_Q3V0Z8_MOUSE__chr11_-1_106784876_106784983_ENSMUST00000133426__II_1125049	|generic|tr_A1L333_A1L333_MOUSE__chr11_-1_106784876_106784983_ENSMUST00000133426__II_1125049	|generic|tr_Q3UXW3_Q3UXW3_MOUSE__chr11_-1_106784876_106784983_ENSMUST00000133426__II_1125049	|generic|tr_Q5U222_Q5U222_MOUSE__chr11_-1_106784876_106784983_ENSMUST00000133426__II_1125049	|generic|tr_Q8BTS0_Q8BTS0_MOUSE__chr11_-1_106784876_106784983_ENSMUST00000133426__II_1125049|
"""index: 8467, intensity: 39045.0, mobility: 0.872"""	1.32941	0.00107258	1.95684e-05	KFDDPKFEVIDKPQS	generic|sp_P97450_ATP5J_MOUSE__chr16_-1_84831325_84831486_ENSMUST00000146103__II_1074235|
"""index: 26044, intensity: 5564.0, mobility: 1.177"""	1.32894	0.00107258	1.96328e-05	ALRGAALGPPVSLPAPLTE	generic|sp_Q6P6N5_SPRE3_MOUSE	|generic|tr_A0A0R4J0K0_A0A0R4J0K0_MOUSE|
"""index: 6937, intensity: 10159.0, mobility: 1.086"""	1.32833	0.00107258	1.97159e-05	AKAPAPAAPAAAEPQAEAPAAAASSEQSVAVKE	generic|sp_Q91XV3_BASP1_MOUSE|
"""index: 26431, intensity: 3413.0, mobility: 1.291"""	1.32815	0.00107258	1.97402e-05	AYPATAAAAPMIGYPMPTGYSQ	generic|tr_Q921Y3_Q921Y3_MOUSE__chr11_-1_106781850_106782137_ENSMUST00000133426__II_1125049	|generic|tr_Q9CSD9_Q9CSD9_MOUSE__chr11_-1_106783954_106783992_ENSMUST00000133426__II_1125049	|generic|tr_Q3V0Z8_Q3V0Z8_MOUSE__chr11_-1_106784876_106784983_ENSMUST00000133426__II_1125049	|generic|tr_A1L333_A1L333_MOUSE__chr11_-1_106784876_106784983_ENSMUST00000133426__II_1125049	|generic|tr_Q3UXW3_Q3UXW3_MOUSE__chr11_-1_106784876_106784983_ENSMUST00000133426__II_1125049	|generic|tr_Q5U222_Q5U222_MOUSE__chr11_-1_106784876_106784983_ENSMUST00000133426__II_1125049	|generic|tr_Q8BTS0_Q8BTS0_MOUSE__chr11_-1_106784876_106784983_ENSMUST00000133426__II_1125049|
"""index: 14000, intensity: 6160.0, mobility: 0.914"""	1.32744	0.00107258	1.98385e-05	MGSNKGASQAGMTGYGMPRQIM	generic|tr_Q9D6K2_Q9D6K2_MOUSE	|generic|sp_Q9R1Q8_TAGL3_MOUSE|
"""index: 20526, intensity: 5445.0, mobility: 0.984"""	1.32699	0.00107258	1.99002e-05	TDGFNLEDALKETSSVKQR	generic|sp_Q8BIF0_C99L2_MOUSE	|generic|sp_Q8BIF0-2_C99L2_MOUSE|
"""index: 24534, intensity: 5452.0, mobility: 0.953"""	1.32567	0.00107258	2.0084e-05	SHYEEGPGKNLPFSVENKWRLL	generic|sp_P17665_COX7C_MOUSE|
"""index: 23023, intensity: 21915.0, mobility: 1.117"""	1.32064	0.00107258	2.08003e-05	VPSPVSSEDDLQEEEQLEQAIKEH	generic|sp_Q03517_SCG2_MOUSE	|generic|tr_Q4W8U9_Q4W8U9_MOUSE|
"""index: 24957, intensity: 7495.0, mobility: 0.937"""	1.31798	0.00107258	2.11891e-05	GPAPGPAVAPSVATEAPKMSNADFAKLLLRK	generic|II_934114_TX=10090	|generic|sp_Q9JLI8_SART3_MOUSE__chr5_-1_113743129_113743260_ENSMUST00000197041|
"""index: 7487, intensity: 4479.0, mobility: 0.921"""	1.3176	0.00107258	2.12459e-05	LSRAQPAPKPEPSFSEYASVQVQRK	generic|sp_P97797_SHPS1_MOUSE	|generic|sp_P97797-2_SHPS1_MOUSE	|generic|sp_P97797-3_SHPS1_MOUSE	|generic|sp_P97797-4_SHPS1_MOUSE	|generic|tr_Q2M4I8_Q2M4I8_MOUSE	|generic|tr_E0CX65_E0CX65_MOUSE|
"""index: 23713, intensity: 5441.0, mobility: 0.921"""	1.31748	0.00107258	2.12637e-05	VPPVQVSPLIKFGRYSA	generic|sp_Q06185_ATP5I_MOUSE__II_935115	|generic|sp_Q06185_ATP5I_MOUSE__II_935115	|generic|tr_Q5EBI8_Q5EBI8_MOUSE	|generic|tr_Q5EBI8_Q5EBI8_MOUSE	|generic|tr_Q8BTB6_Q8BTB6_MOUSE	|generic|tr_Q8BTB6_Q8BTB6_MOUSE|
"""index: 21644, intensity: 3785.0, mobility: 1.007"""	1.31496	0.00107258	2.16408e-05	DTDGFNLEDALKETSSVKQR	generic|sp_Q8BIF0_C99L2_MOUSE	|generic|sp_Q8BIF0-2_C99L2_MOUSE|
"""index: 12119, intensity: 5298.0, mobility: 0.809"""	1.31423	0.00107258	2.175e-05	DEETVRKAMEAVAAQGKVKK	generic|tr_Q6NWV5_Q6NWV5_MOUSE	|generic|sp_Q9DBJ1_PGAM1_MOUSE|
"""index: 711, intensity: 3484.0, mobility: 0.948"""	1.31385	0.00107258	2.18089e-05	AATKAAQPPTETAESSQAEEEKD	generic|sp_P06837_NEUM_MOUSE|
"""index: 19110, intensity: 5076.0, mobility: 1.048"""	1.31139	0.00107258	2.21844e-05	FSLSGAQIDDNIPR	generic|sp_O08553_DPYL2_MOUSE|
"""index: 10393, intensity: 8460.0, mobility: 0.963"""	1.30863	0.00107258	2.26165e-05	ASFDKAKLKKTETQEKNTLPTKETIEQEKR	generic|tr_A6H6H4_A6H6H4_MOUSE|
"""index: 26603, intensity: 3745.0, mobility: 1.247"""	1.30705	0.00107258	2.28657e-05	AYPATAAAAPMIGYPMPTGYSQ	generic|tr_Q921Y3_Q921Y3_MOUSE__chr11_-1_106781850_106782137_ENSMUST00000133426__II_1125049	|generic|tr_Q9CSD9_Q9CSD9_MOUSE__chr11_-1_106783954_106783992_ENSMUST00000133426__II_1125049	|generic|tr_Q3V0Z8_Q3V0Z8_MOUSE__chr11_-1_106784876_106784983_ENSMUST00000133426__II_1125049	|generic|tr_A1L333_A1L333_MOUSE__chr11_-1_106784876_106784983_ENSMUST00000133426__II_1125049	|generic|tr_Q3UXW3_Q3UXW3_MOUSE__chr11_-1_106784876_106784983_ENSMUST00000133426__II_1125049	|generic|tr_Q5U222_Q5U222_MOUSE__chr11_-1_106784876_106784983_ENSMUST00000133426__II_1125049	|generic|tr_Q8BTS0_Q8BTS0_MOUSE__chr11_-1_106784876_106784983_ENSMUST00000133426__II_1125049|
"""index: 26237, intensity: 3211.0, mobility: 1.258"""	1.30674	0.00107258	2.29156e-05	AYPATAAAAPMIGYPMPTGYSQ	generic|tr_Q921Y3_Q921Y3_MOUSE__chr11_-1_106781850_106782137_ENSMUST00000133426__II_1125049	|generic|tr_Q9CSD9_Q9CSD9_MOUSE__chr11_-1_106783954_106783992_ENSMUST00000133426__II_1125049	|generic|tr_Q3V0Z8_Q3V0Z8_MOUSE__chr11_-1_106784876_106784983_ENSMUST00000133426__II_1125049	|generic|tr_A1L333_A1L333_MOUSE__chr11_-1_106784876_106784983_ENSMUST00000133426__II_1125049	|generic|tr_Q3UXW3_Q3UXW3_MOUSE__chr11_-1_106784876_106784983_ENSMUST00000133426__II_1125049	|generic|tr_Q5U222_Q5U222_MOUSE__chr11_-1_106784876_106784983_ENSMUST00000133426__II_1125049	|generic|tr_Q8BTS0_Q8BTS0_MOUSE__chr11_-1_106784876_106784983_ENSMUST00000133426__II_1125049|
"""index: 6511, intensity: 72034.0, mobility: 0.901"""	1.30416	0.00107258	2.33305e-05	AEPPPPEPPRI	generic|sp_Q8BIF0_C99L2_MOUSE	|generic|sp_Q8BIF0-2_C99L2_MOUSE	|generic|tr_I7HJQ8_I7HJQ8_MOUSE	|generic|tr_A2AP74_A2AP74_MOUSE|
"""index: 32270, intensity: 50757.0, mobility: 1.063"""	1.30321	0.00107258	2.34867e-05	TLAEDVTAALAKQGL	generic|sp_P20357_MTAP2_MOUSE__chr1_1_66438885_66439007_ENSMUST00000172486	|generic|tr_Q80ZL4_Q80ZL4_MOUSE__chr1_1_66438885_66439007_ENSMUST00000172486	|generic|tr_Q3TLQ0_Q3TLQ0_MOUSE__chr1_1_66438885_66439007_ENSMUST00000172486	|generic|tr_Q80X35_Q80X35_MOUSE__chr1_1_66438885_66439007_ENSMUST00000172486	|generic|tr_B2KGT5_B2KGT5_MOUSE__chr1_1_66438885_66439007_ENSMUST00000172486	|generic|tr_A0A668KLC6_A0A668KLC6_MOUSE__chr1_1_66438885_66439007_ENSMUST00000172486|
"""index: 22839, intensity: 3718.0, mobility: 0.908"""	1.29891	0.00107258	2.41995e-05	VPPVQVSPLIKFGRYS	generic|sp_Q06185_ATP5I_MOUSE__II_935115	|generic|sp_Q06185_ATP5I_MOUSE__II_935115	|generic|IP_987891_TX=10090	|generic|IP_987891_TX=10090	|generic|tr_Q5EBI8_Q5EBI8_MOUSE	|generic|tr_Q5EBI8_Q5EBI8_MOUSE	|generic|tr_Q8BTB6_Q8BTB6_MOUSE	|generic|tr_Q8BTB6_Q8BTB6_MOUSE|
"""index: 15123, intensity: 57593.0, mobility: 1.048"""	1.29847	0.00107258	2.42738e-05	AEPYDDIVGETVEK	generic|tr_Q78TF3_Q78TF3_MOUSE__chr9_1_109978869_110002753_ENSMUST00000169851	|generic|sp_P27546_MAP4_MOUSE	|generic|sp_P27546-2_MAP4_MOUSE	|generic|sp_P27546-3_MAP4_MOUSE|
"""index: 15447, intensity: 6739.0, mobility: 1.115"""	1.29661	0.00107258	2.45905e-05	QVPNYTLTSSTLPQTGGSQQPPQPQQAYSQKA	generic|sp_P70297_STAM1_MOUSE__chr2_1_14102418_14102489_ENSMUST00000193636__II_1014500	|generic|IP_1121602_TX=10090	|generic|tr_Q3UMC8_Q3UMC8_MOUSE__chr2_1_14102418_14102489_ENSMUST00000193636	|generic|tr_Q9CU37_Q9CU37_MOUSE	|generic|tr_Q3TPR2_Q3TPR2_MOUSE__chr2_1_14141735_14141881_ENSMUST00000193636|
"""index: 2305, intensity: 4342.0, mobility: 0.817"""	1.29578	0.00107258	2.47339e-05	IPVGSLKNEDTPNRQ	generic|sp_Q03517_SCG2_MOUSE	|generic|tr_Q4W8U9_Q4W8U9_MOUSE|
"""index: 3169, intensity: 3406.0, mobility: 0.831"""	1.29577	0.00107258	2.47359e-05	TNRGASQAGMTGYGMPRQ	generic|sp_Q9WVA4_TAGL2_MOUSE|
"""index: 23117, intensity: 35360.0, mobility: 1.022"""	1.29547	0.00107258	2.47879e-05	YQEPVLGPVRGPF	generic|sp_CASB_BOVIN_|
"""index: 24403, intensity: 74482.0, mobility: 0.959"""	1.29424	0.00107258	2.49997e-05	APNLSRMGAVPVMIPAQSKDGSIV	generic|sp_P97792_CXAR_MOUSE__chr16_1_78334866_78334964_ENSMUST00000231251|
"""index: 20116, intensity: 4193.0, mobility: 1.130"""	1.29145	0.00107258	2.54912e-05	SGFSLSGAQIDDNIPR	generic|sp_O08553_DPYL2_MOUSE|
"""index: 16368, intensity: 5425.0, mobility: 1.010"""	1.29025	0.00107258	2.57055e-05	LADEVSASLAKQGL	generic|II_1128081_TX=10090	|generic|II_1128079_TX=10090	|generic|tr_A0A0A0MQC7_A0A0A0MQC7_MOUSE	|generic|tr_A2A5Y6_A2A5Y6_MOUSE	|generic|sp_P10637_TAU_MOUSE	|generic|sp_P10637-2_TAU_MOUSE	|generic|sp_P10637-4_TAU_MOUSE	|generic|tr_Q3UH19_Q3UH19_MOUSE	|generic|sp_P10637-6_TAU_MOUSE	|generic|tr_Q8C5K4_Q8C5K4_MOUSE	|generic|tr_Q547J4_Q547J4_MOUSE	|generic|tr_B1AQW2_B1AQW2_MOUSE	|generic|sp_TAU_HUMAN_|
"""index: 5388, intensity: 2621.0, mobility: 1.261"""	1.28577	0.00107258	2.65201e-05	GQPASGGGGGYGPQGDYGQQGYGQQG	generic|sp_Q62277_SYPH_MOUSE|
"""index: 9474, intensity: 10026.0, mobility: 1.142"""	1.28475	0.00107258	2.67097e-05	NPLPSKETIEQEKQAG	generic|sp_P20065_TYB4_MOUSE__chrX_-1_167207501_167208325_ENSMUST00000112175	|generic|tr_Q6ZWX2_Q6ZWX2_MOUSE__chrX_-1_167207501_167208325_ENSMUST00000112175|
"""index: 4898, intensity: 5923.0, mobility: 0.819"""	1.28408	0.00107258	2.68331e-05	TDTEDKGEFLSEGGGVR	generic|sp_E9PV24_FIBA_MOUSE	|generic|sp_E9PV24-2_FIBA_MOUSE|
"""index: 24053, intensity: 3848.0, mobility: 1.256"""	1.28372	0.00107258	2.69005e-05	TNEIVEEQYTPQSLATLES	generic|sp_Q03517_SCG2_MOUSE	|generic|tr_Q4W8U9_Q4W8U9_MOUSE|
"""index: 19596, intensity: 5288.0, mobility: 1.164"""	1.28348	0.00107258	2.69461e-05	IVQEMPPQSPANIYYKV	generic|sp_P52800_EFNB2_MOUSE__chr8_-1_8660480_8660584_ENSMUST00000209169__II_867982	|generic|tr_Q544L9_Q544L9_MOUSE|
"""index: 3521, intensity: 3035.0, mobility: 1.211"""	1.28313	0.00107258	2.70121e-05	AEPSTPSGPESGPTPASAEQNE	generic|sp_P28667_MRP_MOUSE|
"""index: 14030, intensity: 6647.0, mobility: 1.037"""	1.28312	0.00107258	2.70133e-05	GRPDVFPPPLSSEHNGQVAEDAVSRPKDDGVPEVR	generic|tr_A0A087WQ93_A0A087WQ93_MOUSE	|generic|sp_Q0VGU4_VGF_MOUSE|
"""index: 1576, intensity: 15867.0, mobility: 0.910"""	1.2791	0.00107258	2.77809e-05	TLPTKETIEQEKRSE	generic|tr_A6H6H4_A6H6H4_MOUSE|
"""index: 4826, intensity: 5238.0, mobility: 1.202"""	1.2788	0.00107258	2.78401e-05	APAATDEAAASAAPAASPEPQPE	generic|sp_P26645_MARCS_MOUSE	|generic|tr_A0A0A1HAM8_A0A0A1HAM8_MOUSE|
"""index: 10468, intensity: 31713.0, mobility: 1.002"""	1.27659	0.00107258	2.82715e-05	ASFDKAKLKKTETQEKNTLPTKETIEQEKRSE	generic|tr_A6H6H4_A6H6H4_MOUSE|
"""index: 13301, intensity: 35702.0, mobility: 0.897"""	1.27648	0.00107258	2.82923e-05	SHYEEGPGKNLPFSVENKWR	generic|sp_P17665_COX7C_MOUSE|
"""index: 31666, intensity: 32565.0, mobility: 0.929"""	1.27522	0.00107258	2.8543e-05	GRTLSDYNIQKESTLHLVLRLR	generic|tr_B0LAC2_B0LAC2_MOUSE__IP_825414	|generic|tr_E9Q5F6_E9Q5F6_MOUSE__II_647476	|generic|tr_E9Q5F6_E9Q5F6_MOUSE__II_647476	|generic|tr_Q922Z8_Q922Z8_MOUSE__II_647476	|generic|tr_Q922Z8_Q922Z8_MOUSE__II_647476	|generic|tr_Q922Z8_Q922Z8_MOUSE__II_647476	|generic|tr_Q922Z8_Q922Z8_MOUSE__II_647476	|generic|tr_Q922Z8_Q922Z8_MOUSE__II_647476	|generic|tr_Q922Z8_Q922Z8_MOUSE__II_647476	|generic|tr_Q922Z8_Q922Z8_MOUSE__II_647476	|generic|tr_Q3TH47_Q3TH47_MOUSE__II_647476	|generic|tr_Q3TH47_Q3TH47_MOUSE__II_647476	|generic|tr_Q3TH47_Q3TH47_MOUSE__II_647476	|generic|tr_Q8VC46_Q8VC46_MOUSE__II_647476	|generic|tr_Q8VC46_Q8VC46_MOUSE__II_647476	|generic|tr_Q8VC46_Q8VC46_MOUSE__II_647476	|generic|tr_Q8VC46_Q8VC46_MOUSE__II_647476	|generic|tr_Q8VC46_Q8VC46_MOUSE__II_647476	|generic|tr_Q8VC46_Q8VC46_MOUSE__II_647476	|generic|tr_Q8VC46_Q8VC46_MOUSE__II_647476	|generic|tr_Q8VC46_Q8VC46_MOUSE__II_647476	|generic|tr_Q922B0_Q922B0_MOUSE__II_647476	|generic|tr_Q922B0_Q922B0_MOUSE__II_647476	|generic|tr_Q5SX22_Q5SX22_MOUSE__II_647476	|generic|tr_Q5SX22_Q5SX22_MOUSE__II_647476	|generic|tr_Q5SX22_Q5SX22_MOUSE__II_647476	|generic|tr_Q8R0Z9_Q8R0Z9_MOUSE__II_647476	|generic|tr_Q8R0Z9_Q8R0Z9_MOUSE__II_647476	|generic|tr_Q8R0Z9_Q8R0Z9_MOUSE__II_647476	|generic|tr_Q8R0Z9_Q8R0Z9_MOUSE__II_647476	|generic|sp_P0CG50_UBC_MOUSE__II_647476	|generic|sp_P0CG50_UBC_MOUSE__II_647476	|generic|sp_P0CG50_UBC_MOUSE__II_647476	|generic|sp_P0CG50_UBC_MOUSE__II_647476	|generic|sp_P0CG50_UBC_MOUSE__II_647476	|generic|sp_P0CG50_UBC_MOUSE__II_647476	|generic|sp_P0CG50_UBC_MOUSE__II_647476	|generic|sp_P0CG50_UBC_MOUSE__II_647476	|generic|sp_P0CG50_UBC_MOUSE__II_647476	|generic|tr_Q78XY9_Q78XY9_MOUSE__II_647476	|generic|tr_Q78XY9_Q78XY9_MOUSE__II_647476	|generic|tr_Q78XY9_Q78XY9_MOUSE__II_647476	|generic|tr_Q78XY9_Q78XY9_MOUSE__II_647476	|generic|tr_A5JUZ1_A5JUZ1_MOUSE__II_647476	|generic|sp_P62984_RL40_MOUSE__II_866586	|generic|tr_E9QNP0_E9QNP0_MOUSE__II_866571	|generic|tr_E9Q4P0_E9Q4P0_MOUSE__II_866571	|generic|tr_A0A0A6YW67_A0A0A6YW67_MOUSE__II_647476	|generic|tr_E9Q9J0_E9Q9J0_MOUSE__II_647476	|generic|tr_Q642L7_Q642L7_MOUSE__II_647476	|generic|IP_899761_TX=10090	|generic|sp_RS27A_HUMAN_|
"""index: 19661, intensity: 8744.0, mobility: 0.853"""	1.27227	0.00107258	2.91343e-05	SRMGAVPVMIPAQSKDGSIV	generic|sp_P97792_CXAR_MOUSE__chr16_1_78334866_78334964_ENSMUST00000231251|
"""index: 21741, intensity: 4259.0, mobility: 1.021"""	1.27077	0.00107258	2.9441e-05	LAEDVTAALAKQGL	generic|sp_P20357_MTAP2_MOUSE__chr1_1_66438885_66439007_ENSMUST00000172486	|generic|tr_Q80ZL4_Q80ZL4_MOUSE__chr1_1_66438885_66439007_ENSMUST00000172486	|generic|tr_Q3TLQ0_Q3TLQ0_MOUSE__chr1_1_66438885_66439007_ENSMUST00000172486	|generic|tr_Q80X35_Q80X35_MOUSE__chr1_1_66438885_66439007_ENSMUST00000172486	|generic|tr_B2KGT5_B2KGT5_MOUSE__chr1_1_66438885_66439007_ENSMUST00000172486	|generic|tr_A0A668KLC6_A0A668KLC6_MOUSE__chr1_1_66438885_66439007_ENSMUST00000172486|
"""index: 12142, intensity: 5306.0, mobility: 0.878"""	1.26736	0.00107258	3.01486e-05	FSLGFDEPAEQPVRKNK	generic|sp_P97825_JUPI1_MOUSE__II_1124041	|generic|II_1124038_TX=10090|
"""index: 26587, intensity: 5872.0, mobility: 1.264"""	1.26639	0.00107258	3.03542e-05	AYPATAAAAPMIGYPMPTGYSQ	generic|tr_Q921Y3_Q921Y3_MOUSE__chr11_-1_106781850_106782137_ENSMUST00000133426__II_1125049	|generic|tr_Q9CSD9_Q9CSD9_MOUSE__chr11_-1_106783954_106783992_ENSMUST00000133426__II_1125049	|generic|tr_Q3V0Z8_Q3V0Z8_MOUSE__chr11_-1_106784876_106784983_ENSMUST00000133426__II_1125049	|generic|tr_A1L333_A1L333_MOUSE__chr11_-1_106784876_106784983_ENSMUST00000133426__II_1125049	|generic|tr_Q3UXW3_Q3UXW3_MOUSE__chr11_-1_106784876_106784983_ENSMUST00000133426__II_1125049	|generic|tr_Q5U222_Q5U222_MOUSE__chr11_-1_106784876_106784983_ENSMUST00000133426__II_1125049	|generic|tr_Q8BTS0_Q8BTS0_MOUSE__chr11_-1_106784876_106784983_ENSMUST00000133426__II_1125049|
"""index: 32353, intensity: 7047.0, mobility: 0.929"""	1.26638	0.00107258	3.03544e-05	EQEELENYIEHVLLHRP	generic|sp_Q0VGU4_VGF_MOUSE|
"""index: 31331, intensity: 29830.0, mobility: 0.816"""	1.26501	0.00107258	3.06457e-05	GRTLSDYNIQKESTLHLVLRLR	generic|tr_B0LAC2_B0LAC2_MOUSE__IP_825414	|generic|tr_E9Q5F6_E9Q5F6_MOUSE__II_647476	|generic|tr_E9Q5F6_E9Q5F6_MOUSE__II_647476	|generic|tr_Q922Z8_Q922Z8_MOUSE__II_647476	|generic|tr_Q922Z8_Q922Z8_MOUSE__II_647476	|generic|tr_Q922Z8_Q922Z8_MOUSE__II_647476	|generic|tr_Q922Z8_Q922Z8_MOUSE__II_647476	|generic|tr_Q922Z8_Q922Z8_MOUSE__II_647476	|generic|tr_Q922Z8_Q922Z8_MOUSE__II_647476	|generic|tr_Q922Z8_Q922Z8_MOUSE__II_647476	|generic|tr_Q3TH47_Q3TH47_MOUSE__II_647476	|generic|tr_Q3TH47_Q3TH47_MOUSE__II_647476	|generic|tr_Q3TH47_Q3TH47_MOUSE__II_647476	|generic|tr_Q8VC46_Q8VC46_MOUSE__II_647476	|generic|tr_Q8VC46_Q8VC46_MOUSE__II_647476	|generic|tr_Q8VC46_Q8VC46_MOUSE__II_647476	|generic|tr_Q8VC46_Q8VC46_MOUSE__II_647476	|generic|tr_Q8VC46_Q8VC46_MOUSE__II_647476	|generic|tr_Q8VC46_Q8VC46_MOUSE__II_647476	|generic|tr_Q8VC46_Q8VC46_MOUSE__II_647476	|generic|tr_Q8VC46_Q8VC46_MOUSE__II_647476	|generic|tr_Q922B0_Q922B0_MOUSE__II_647476	|generic|tr_Q922B0_Q922B0_MOUSE__II_647476	|generic|tr_Q5SX22_Q5SX22_MOUSE__II_647476	|generic|tr_Q5SX22_Q5SX22_MOUSE__II_647476	|generic|tr_Q5SX22_Q5SX22_MOUSE__II_647476	|generic|tr_Q8R0Z9_Q8R0Z9_MOUSE__II_647476	|generic|tr_Q8R0Z9_Q8R0Z9_MOUSE__II_647476	|generic|tr_Q8R0Z9_Q8R0Z9_MOUSE__II_647476	|generic|tr_Q8R0Z9_Q8R0Z9_MOUSE__II_647476	|generic|sp_P0CG50_UBC_MOUSE__II_647476	|generic|sp_P0CG50_UBC_MOUSE__II_647476	|generic|sp_P0CG50_UBC_MOUSE__II_647476	|generic|sp_P0CG50_UBC_MOUSE__II_647476	|generic|sp_P0CG50_UBC_MOUSE__II_647476	|generic|sp_P0CG50_UBC_MOUSE__II_647476	|generic|sp_P0CG50_UBC_MOUSE__II_647476	|generic|sp_P0CG50_UBC_MOUSE__II_647476	|generic|sp_P0CG50_UBC_MOUSE__II_647476	|generic|tr_Q78XY9_Q78XY9_MOUSE__II_647476	|generic|tr_Q78XY9_Q78XY9_MOUSE__II_647476	|generic|tr_Q78XY9_Q78XY9_MOUSE__II_647476	|generic|tr_Q78XY9_Q78XY9_MOUSE__II_647476	|generic|tr_A5JUZ1_A5JUZ1_MOUSE__II_647476	|generic|sp_P62984_RL40_MOUSE__II_866586	|generic|tr_E9QNP0_E9QNP0_MOUSE__II_866571	|generic|tr_E9Q4P0_E9Q4P0_MOUSE__II_866571	|generic|tr_A0A0A6YW67_A0A0A6YW67_MOUSE__II_647476	|generic|tr_E9Q9J0_E9Q9J0_MOUSE__II_647476	|generic|tr_Q642L7_Q642L7_MOUSE__II_647476	|generic|IP_899761_TX=10090	|generic|sp_RS27A_HUMAN_|
"""index: 15563, intensity: 4410.0, mobility: 1.054"""	1.26344	0.00107258	3.09828e-05	APPGRPDVFPPPLSSEHNGQVAEDAVSRPKDDGVPEVRA	generic|tr_A0A087WQ93_A0A087WQ93_MOUSE	|generic|sp_Q0VGU4_VGF_MOUSE|
"""index: 16506, intensity: 112660.0, mobility: 1.012"""	1.26264	0.00107258	3.11572e-05	LADEVSASLAKQGL	generic|II_1128081_TX=10090	|generic|II_1128079_TX=10090	|generic|tr_A0A0A0MQC7_A0A0A0MQC7_MOUSE	|generic|tr_A2A5Y6_A2A5Y6_MOUSE	|generic|sp_P10637_TAU_MOUSE	|generic|sp_P10637-2_TAU_MOUSE	|generic|sp_P10637-4_TAU_MOUSE	|generic|tr_Q3UH19_Q3UH19_MOUSE	|generic|sp_P10637-6_TAU_MOUSE	|generic|tr_Q8C5K4_Q8C5K4_MOUSE	|generic|tr_Q547J4_Q547J4_MOUSE	|generic|tr_B1AQW2_B1AQW2_MOUSE	|generic|sp_TAU_HUMAN_|
"""index: 6002, intensity: 7259.0, mobility: 0.921"""	1.26058	0.00107258	3.16065e-05	LQNGDVVGQHAFPGSTVHPRISK	generic|sp_P70188-2_KIFA3_MOUSE|
"""index: 5035, intensity: 3575.0, mobility: 1.325"""	1.25719	0.00107258	3.23632e-05	AGPQAAEPSTPSGPESGPTPASAEQNE	generic|sp_P28667_MRP_MOUSE|
"""index: 4444, intensity: 2763.0, mobility: 0.796"""	1.25631	0.00107258	3.25613e-05	YQYPPPPPPPPPSRK	generic|tr_Q3U741_Q3U741_MOUSE__chr11_-1_106783954_106783992_ENSMUST00000133426	|generic|sp_Q501J6_DDX17_MOUSE__chr11_-1_106783954_106783992_ENSMUST00000133426	|generic|tr_Q3U6Y5_Q3U6Y5_MOUSE	|generic|tr_Q78W10_Q78W10_MOUSE	|generic|tr_Q8K392_Q8K392_MOUSE|
"""index: 27746, intensity: 24839.0, mobility: 1.061"""	1.25602	0.00107258	3.26273e-05	TLADEVSASLAKQGL	generic|II_1128081_TX=10090	|generic|II_1128079_TX=10090	|generic|tr_A0A0A0MQC7_A0A0A0MQC7_MOUSE	|generic|tr_A2A5Y6_A2A5Y6_MOUSE	|generic|sp_P10637_TAU_MOUSE	|generic|sp_P10637-2_TAU_MOUSE	|generic|sp_P10637-4_TAU_MOUSE	|generic|tr_Q3UH19_Q3UH19_MOUSE	|generic|sp_P10637-6_TAU_MOUSE	|generic|tr_Q8C5K4_Q8C5K4_MOUSE	|generic|tr_Q547J4_Q547J4_MOUSE	|generic|tr_B1AQW2_B1AQW2_MOUSE	|generic|sp_TAU_HUMAN_|
"""index: 2858, intensity: 3030.0, mobility: 1.180"""	1.25576	0.00107258	3.2686e-05	AEEPAPGATAGDASSAAGPEQE	generic|sp_P26645_MARCS_MOUSE	|generic|tr_A0A0A1HAM8_A0A0A1HAM8_MOUSE|
"""index: 1698, intensity: 399415.0, mobility: 0.880"""	1.25377	0.00107258	3.31428e-05	TLPTKETIEQEKRSE	generic|tr_A6H6H4_A6H6H4_MOUSE|
"""index: 10426, intensity: 13738.0, mobility: 0.957"""	1.2524	0.00107258	3.34593e-05	SFDKAKLKKTETQEKNTLPTKETIEQEKR	generic|tr_A6H6H4_A6H6H4_MOUSE|
"""index: 15754, intensity: 17870.0, mobility: 1.048"""	1.25118	0.00107258	3.37467e-05	APPGRPDVFPPPLSSEHNGQVAEDAVSRPKDDGVPEVRA	generic|tr_A0A087WQ93_A0A087WQ93_MOUSE	|generic|sp_Q0VGU4_VGF_MOUSE|
"""index: 15896, intensity: 4005.0, mobility: 1.125"""	1.25073	0.00107258	3.3852e-05	QVPNYTLTSSTLPQTGGSQQPPQPQQAYSQKA	generic|sp_P70297_STAM1_MOUSE__chr2_1_14102418_14102489_ENSMUST00000193636__II_1014500	|generic|IP_1121602_TX=10090	|generic|tr_Q3UMC8_Q3UMC8_MOUSE__chr2_1_14102418_14102489_ENSMUST00000193636	|generic|tr_Q9CU37_Q9CU37_MOUSE	|generic|tr_Q3TPR2_Q3TPR2_MOUSE__chr2_1_14141735_14141881_ENSMUST00000193636|
"""index: 13602, intensity: 5188.0, mobility: 0.938"""	1.24997	0.00107258	3.40309e-05	GEKLSPKSDISPLTPRESSPLY	generic|sp_P14873_MAP1B_MOUSE	|generic|tr_B2RQQ5_B2RQQ5_MOUSE|
"""index: 13575, intensity: 2805.0, mobility: 1.229"""	1.24982	0.00107258	3.40675e-05	NQPQTQYSATPNYTYSNEM	generic|sp_Q9JKD3_SCAM5_MOUSE__chr9_-1_57443670_57443780_ENSMUST00000215208__II_3456302|
"""index: 10800, intensity: 10809.0, mobility: 0.883"""	1.24485	0.00107258	3.52663e-05	KNTLPTKETIEQEKRSE	generic|tr_A6H6H4_A6H6H4_MOUSE|
"""index: 7641, intensity: 2616.0, mobility: 1.241"""	1.2448	0.00107258	3.52785e-05	EQAVTDAAMTSKTLGKVT	generic|sp_P20357_MTAP2_MOUSE__chr1_1_66438885_66439007_ENSMUST00000172486	|generic|tr_G3UZK9_G3UZK9_MOUSE	|generic|tr_Q3URJ7_Q3URJ7_MOUSE	|generic|tr_A0A668KLC6_A0A668KLC6_MOUSE__chr1_1_66438885_66439007_ENSMUST00000172486|
"""index: 7227, intensity: 35262.0, mobility: 1.106"""	1.24444	0.00107258	3.53679e-05	AKAPAPAAPAAAEPQAEAPAAAASSEQSVAVKE	generic|sp_Q91XV3_BASP1_MOUSE|
"""index: 3477, intensity: 4001.0, mobility: 1.189"""	1.23982	0.00107258	3.6526e-05	AEPSTPSGPESGPTPASAEQNE	generic|sp_P28667_MRP_MOUSE|
"""index: 3350, intensity: 22883.0, mobility: 0.920"""	1.23534	0.00107258	3.76835e-05	QPPPPPYYPPEDKKTQ	generic|tr_Q3TRG5_Q3TRG5_MOUSE__II_1123726	|generic|sp_P97765_WBP2_MOUSE__II_1123728	|generic|sp_P97765-2_WBP2_MOUSE__II_1123726	|generic|chr11_-1_116079543_116079920_ENSMUST00000074628|
"""index: 4578, intensity: 3555.0, mobility: 0.825"""	1.23457	0.00107258	3.78846e-05	SQIDDHVPKRASARILAPPGGRS	generic|sp_Q9EQF6_DPYL5_MOUSE__chr5_1_30791522_30791638_ENSMUST00000198503__II_944569|
"""index: 22248, intensity: 5541.0, mobility: 0.962"""	1.23257	0.00107258	3.84168e-05	MPQLPVAVPQQGLRLQPAKAQIVR	generic|tr_F6VP19_F6VP19_MOUSE__chr11_1_105923483_105923716_ENSMUST00000089485__II_1127893	|generic|sp_A2A690_TANC2_MOUSE__chr11_1_105923483_105923716_ENSMUST00000089485__II_1127893	|generic|sp_A2A690-2_TANC2_MOUSE__chr11_1_105923483_105923716_ENSMUST00000089485__II_1127893|
"""index: 3581, intensity: 21432.0, mobility: 0.920"""	1.23181	0.00107258	3.86198e-05	QPPPPPYYPPEDKKTQ	generic|tr_Q3TRG5_Q3TRG5_MOUSE__II_1123726	|generic|sp_P97765_WBP2_MOUSE__II_1123728	|generic|sp_P97765-2_WBP2_MOUSE__II_1123726	|generic|chr11_-1_116079543_116079920_ENSMUST00000074628|
"""index: 16882, intensity: 6169.0, mobility: 1.125"""	1.22943	0.00107258	3.92658e-05	IVQDGPPQSPPNIYYKV	generic|tr_Q543Q7_Q543Q7_MOUSE|
"""index: 16249, intensity: 6722.0, mobility: 0.991"""	1.22925	0.00107258	3.9315e-05	AEDVTAALAKQGL	generic|sp_P20357_MTAP2_MOUSE__chr1_1_66438885_66439007_ENSMUST00000172486	|generic|tr_Q80ZL4_Q80ZL4_MOUSE__chr1_1_66438885_66439007_ENSMUST00000172486	|generic|tr_Q3TLQ0_Q3TLQ0_MOUSE__chr1_1_66438885_66439007_ENSMUST00000172486	|generic|tr_Q80X35_Q80X35_MOUSE__chr1_1_66438885_66439007_ENSMUST00000172486	|generic|tr_B2KGT5_B2KGT5_MOUSE__chr1_1_66438885_66439007_ENSMUST00000172486	|generic|tr_A0A668KLC6_A0A668KLC6_MOUSE__chr1_1_66438885_66439007_ENSMUST00000172486|
"""index: 16599, intensity: 89416.0, mobility: 1.000"""	1.2281	0.00107258	3.96319e-05	LADEVSASLAKQGL	generic|II_1128081_TX=10090	|generic|II_1128079_TX=10090	|generic|tr_A0A0A0MQC7_A0A0A0MQC7_MOUSE	|generic|tr_A2A5Y6_A2A5Y6_MOUSE	|generic|sp_P10637_TAU_MOUSE	|generic|sp_P10637-2_TAU_MOUSE	|generic|sp_P10637-4_TAU_MOUSE	|generic|tr_Q3UH19_Q3UH19_MOUSE	|generic|sp_P10637-6_TAU_MOUSE	|generic|tr_Q8C5K4_Q8C5K4_MOUSE	|generic|tr_Q547J4_Q547J4_MOUSE	|generic|tr_B1AQW2_B1AQW2_MOUSE	|generic|sp_TAU_HUMAN_|
"""index: 27952, intensity: 549423.0, mobility: 1.061"""	1.2268	0.00107258	3.99934e-05	TLADEVSASLAKQGL	generic|II_1128081_TX=10090	|generic|II_1128079_TX=10090	|generic|tr_A0A0A0MQC7_A0A0A0MQC7_MOUSE	|generic|tr_A2A5Y6_A2A5Y6_MOUSE	|generic|sp_P10637_TAU_MOUSE	|generic|sp_P10637-2_TAU_MOUSE	|generic|sp_P10637-4_TAU_MOUSE	|generic|tr_Q3UH19_Q3UH19_MOUSE	|generic|sp_P10637-6_TAU_MOUSE	|generic|tr_Q8C5K4_Q8C5K4_MOUSE	|generic|tr_Q547J4_Q547J4_MOUSE	|generic|tr_B1AQW2_B1AQW2_MOUSE	|generic|sp_TAU_HUMAN_|
"""index: 22265, intensity: 4713.0, mobility: 0.861"""	1.22306	0.00107258	4.10469e-05	TISPLDLAKLNQVARQQ	generic|sp_P60335_PCBP1_MOUSE|
"""index: 22370, intensity: 16242.0, mobility: 1.034"""	1.22101	0.00107258	4.16395e-05	AQPPGATNMIGYMGQTAYQYPPPPPPPPPSRK	generic|tr_Q3U741_Q3U741_MOUSE__chr11_-1_106783954_106783992_ENSMUST00000133426	|generic|sp_Q501J6_DDX17_MOUSE__chr11_-1_106783954_106783992_ENSMUST00000133426	|generic|tr_Q3U6Y5_Q3U6Y5_MOUSE	|generic|tr_Q78W10_Q78W10_MOUSE	|generic|tr_Q8K392_Q8K392_MOUSE|
"""index: 18577, intensity: 5244.0, mobility: 1.137"""	1.22003	0.00107258	4.1923e-05	NVNYGYQQQGLPLEATAAPGDTMLKSKNKVTQPGP	generic|sp_P97793_ALK_MOUSE__chr18_-1_35213482_35213511_ENSMUST00000091636__II_3462863|
"""index: 3563, intensity: 6581.0, mobility: 0.947"""	1.21903	0.00107258	4.22168e-05	TLPTKETIEQEKRSEIS	generic|tr_A6H6H4_A6H6H4_MOUSE|
"""index: 22968, intensity: 12822.0, mobility: 1.072"""	1.21744	0.00107258	4.26865e-05	TAPEEELAALQLGPTH	generic|tr_A0A5S9EES2_A0A5S9EES2_MOUSE	|generic|tr_A2AGI2_A2AGI2_MOUSE	|generic|tr_B2RWZ9_B2RWZ9_MOUSE	|generic|tr_Q69ZI4_Q69ZI4_MOUSE	|generic|tr_A0A5S9EER5_A0A5S9EER5_MOUSE	|generic|tr_A2AGI3_A2AGI3_MOUSE	|generic|sp_Q8BYM5_NLGN3_MOUSE|
"""index: 497, intensity: 3062.0, mobility: 0.805"""	1.21684	0.00107258	4.28666e-05	EVRPQVHPNYR	generic|tr_G5E923_G5E923_MOUSE__chr17_1_35237646_35237798_ENSMUST00000146711__II_1065819	|generic|tr_B0V2H4_B0V2H4_MOUSE__chr17_1_35235973_35237798_ENSMUST00000118384__II_1065819	|generic|sp_Q9WTT4_VATG2_MOUSE__chr17_1_35237646_35237798_ENSMUST00000146711__II_1065819|
"""index: 19686, intensity: 4773.0, mobility: 0.853"""	1.21607	0.00107258	4.30969e-05	TELGSGDKVLALAGFDVEKAKK	generic|sp_Q8K3C3_LZIC_MOUSE|
"""index: 1430, intensity: 3123.0, mobility: 1.115"""	1.21392	0.00107258	4.37474e-05	TTQLTADSHPSYHTDG	generic|tr_Q921J3_Q921J3_MOUSE__chr2_1_181549329_181549376_ENSMUST00000116365	|generic|sp_P60904_DNJC5_MOUSE__chr2_1_181546445_181546492_ENSMUST00000116365|
"""index: 1439, intensity: 5130.0, mobility: 0.862"""	1.21372	0.00107258	4.38066e-05	TLPTKETIEQEKRSE	generic|tr_A6H6H4_A6H6H4_MOUSE|
"""index: 5914, intensity: 17206.0, mobility: 1.088"""	1.21337	0.00107258	4.39161e-05	STAATSAAQNAFKGNQM	generic|tr_Q3TD71_Q3TD71_MOUSE	|generic|tr_Q3TSA8_Q3TSA8_MOUSE	|generic|tr_Q3UY11_Q3UY11_MOUSE|
"""index: 32062, intensity: 7670.0, mobility: 0.903"""	1.21208	0.00107258	4.43115e-05	DENPVVHFFKNIVTPR	generic|sp_P04370-7_MBP_MOUSE__II_1052165	|generic|II_1052178_TX=10090	|generic|tr_Q09J72_Q09J72_MOUSE	|generic|sp_P04370_MBP_MOUSE__chr18_1_82522092_82522145_ENSMUST00000143506	|generic|tr_A0A498WGS3_A0A498WGS3_MOUSE	|generic|tr_A0A411P8U6_A0A411P8U6_MOUSE__chr18_1_82522092_82522145_ENSMUST00000143506	|generic|sp_P04370-4_MBP_MOUSE	|generic|sp_P04370-5_MBP_MOUSE	|generic|sp_P04370-6_MBP_MOUSE	|generic|sp_P04370-8_MBP_MOUSE	|generic|sp_P04370-9_MBP_MOUSE	|generic|sp_P04370-10_MBP_MOUSE	|generic|sp_P04370-11_MBP_MOUSE	|generic|sp_P04370-13_MBP_MOUSE	|generic|sp_P04370-14_MBP_MOUSE|
"""index: 28228, intensity: 29080.0, mobility: 1.034"""	1.20742	0.00107258	4.57742e-05	TLADEVSASLAKQGL	generic|II_1128081_TX=10090	|generic|II_1128079_TX=10090	|generic|tr_A0A0A0MQC7_A0A0A0MQC7_MOUSE	|generic|tr_A2A5Y6_A2A5Y6_MOUSE	|generic|sp_P10637_TAU_MOUSE	|generic|sp_P10637-2_TAU_MOUSE	|generic|sp_P10637-4_TAU_MOUSE	|generic|tr_Q3UH19_Q3UH19_MOUSE	|generic|sp_P10637-6_TAU_MOUSE	|generic|tr_Q8C5K4_Q8C5K4_MOUSE	|generic|tr_Q547J4_Q547J4_MOUSE	|generic|tr_B1AQW2_B1AQW2_MOUSE	|generic|sp_TAU_HUMAN_|
"""index: 5417, intensity: 24386.0, mobility: 0.868"""	1.20641	0.00107258	4.6097e-05	SKQETQSAEPPPPEPPRI	generic|sp_Q8BIF0_C99L2_MOUSE	|generic|sp_Q8BIF0-2_C99L2_MOUSE	|generic|tr_I7HJQ8_I7HJQ8_MOUSE	|generic|tr_A2AP74_A2AP74_MOUSE|
"""index: 25592, intensity: 3133.0, mobility: 0.862"""	1.20624	0.00107258	4.61525e-05	EEGPGKNLPFSVENKWRLLA	generic|sp_P17665_COX7C_MOUSE|
"""index: 3536, intensity: 4515.0, mobility: 1.205"""	1.20593	0.00107258	4.62505e-05	AEPSTPSGPESGPTPASAEQNE	generic|sp_P28667_MRP_MOUSE|
"""index: 27777, intensity: 31605.0, mobility: 0.948"""	1.20588	0.00107258	4.62663e-05	QEPVLGPVRGPF	generic|sp_CASB_BOVIN_|
"""index: 30843, intensity: 4156.0, mobility: 1.228"""	1.20529	0.00107258	4.64566e-05	SPQLATLADEVSASLAKQ	generic|II_1128081_TX=10090	|generic|II_1128079_TX=10090	|generic|tr_A0A0A0MQC7_A0A0A0MQC7_MOUSE	|generic|tr_A2A5Y6_A2A5Y6_MOUSE	|generic|sp_P10637_TAU_MOUSE	|generic|sp_P10637-2_TAU_MOUSE	|generic|sp_P10637-3_TAU_MOUSE	|generic|sp_P10637-4_TAU_MOUSE	|generic|tr_Q3UH19_Q3UH19_MOUSE	|generic|sp_P10637-6_TAU_MOUSE	|generic|tr_Q8C5K4_Q8C5K4_MOUSE	|generic|tr_Q547J4_Q547J4_MOUSE	|generic|tr_B1AQW2_B1AQW2_MOUSE	|generic|sp_TAU_HUMAN_|
"""index: 13687, intensity: 5767.0, mobility: 0.932"""	1.20382	0.00107258	4.69348e-05	EHPGAPPQPPAPLQPALAPPSRA	generic|sp_Q7TSJ2_MAP6_MOUSE__chr7_1_99336781_99337002_ENSMUST00000122101__II_884487	|generic|sp_Q7TSJ2-2_MAP6_MOUSE__chr7_1_99269285_99269317_ENSMUST00000208978__II_884487	|generic|tr_D3Z6W1_D3Z6W1_MOUSE__chr7_1_99269285_99269317_ENSMUST00000208978__II_884487|
"""index: 4943, intensity: 5116.0, mobility: 1.336"""	1.20371	0.00107258	4.69703e-05	AGPQAAEPSTPSGPESGPTPASAEQNE	generic|sp_P28667_MRP_MOUSE|
"""index: 20052, intensity: 25433.0, mobility: 0.922"""	1.20137	0.00107258	4.77422e-05	ELSAERPLNEQIAEAEADKI	generic|sp_P47867_SCG3_MOUSE__II_3456604	|generic|sp_P47867-2_SCG3_MOUSE__II_3456604|
"""index: 10994, intensity: 24201.0, mobility: 0.925"""	1.20065	0.00107258	4.79826e-05	NTLPTKETIEQEKRSE	generic|tr_A6H6H4_A6H6H4_MOUSE|
"""index: 17194, intensity: 10346.0, mobility: 1.069"""	1.19966	0.00107258	4.83169e-05	QSGFSLSGTQVDEGVRSASKRIVAPPGGRSNITS	generic|tr_Q3TAS8_Q3TAS8_MOUSE__chr18_-1_43324332_43324412_ENSMUST00000237707	|generic|tr_E9PWE8_E9PWE8_MOUSE__chr18_-1_43324332_43324412_ENSMUST00000237707	|generic|sp_Q62188_DPYL3_MOUSE__chr18_-1_43324332_43324412_ENSMUST00000237707	|generic|tr_Q3TT92_Q3TT92_MOUSE__chr18_-1_43324332_43324412_ENSMUST00000237707|
"""index: 26022, intensity: 5279.0, mobility: 0.842"""	1.19947	0.00107258	4.83801e-05	EEGPGKNLPFSVENKWRLL	generic|sp_P17665_COX7C_MOUSE|
"""index: 25723, intensity: 3614.0, mobility: 0.983"""	1.19904	0.00107258	4.85248e-05	SKPDDDILDIPLDDPGANAAAAKIQA	generic|sp_P60761_NEUG_MOUSE__chr9_-1_37545953_37552551_ENSMUST00000065668|
"""index: 15785, intensity: 5121.0, mobility: 0.904"""	1.19694	0.00107258	4.92403e-05	TMEDHAGDYTLLQDQEGDMDHGLK	generic|II_1128083_TX=10090	|generic|II_1128082_TX=10090	|generic|tr_A0A0A0MQC7_A0A0A0MQC7_MOUSE	|generic|tr_A2A5Y6_A2A5Y6_MOUSE	|generic|sp_P10637_TAU_MOUSE	|generic|sp_P10637-2_TAU_MOUSE	|generic|sp_P10637-3_TAU_MOUSE	|generic|sp_P10637-4_TAU_MOUSE	|generic|tr_Q3UH19_Q3UH19_MOUSE	|generic|sp_P10637-6_TAU_MOUSE	|generic|tr_Q547J4_Q547J4_MOUSE	|generic|tr_B1AQW2_B1AQW2_MOUSE	|generic|tr_B1AQW4_B1AQW4_MOUSE	|generic|tr_B1AQW6_B1AQW6_MOUSE	|generic|tr_B1AQW5_B1AQW5_MOUSE|
"""index: 25518, intensity: 5265.0, mobility: 1.157"""	1.19508	0.00107258	4.98835e-05	SLSAASAPLVETSTPLRL	generic|sp_Q9QXV0_PCS1N_MOUSE|
"""index: 4688, intensity: 4932.0, mobility: 0.930"""	1.19479	0.00107258	4.99819e-05	LADEVSASLAKQ	generic|II_1128081_TX=10090	|generic|II_1128079_TX=10090	|generic|tr_A0A0A0MQC7_A0A0A0MQC7_MOUSE	|generic|tr_A2A5Y6_A2A5Y6_MOUSE	|generic|sp_P10637_TAU_MOUSE	|generic|sp_P10637-2_TAU_MOUSE	|generic|sp_P10637-3_TAU_MOUSE	|generic|sp_P10637-4_TAU_MOUSE	|generic|tr_Q3UH19_Q3UH19_MOUSE	|generic|sp_P10637-6_TAU_MOUSE	|generic|tr_Q8C5K4_Q8C5K4_MOUSE	|generic|tr_Q547J4_Q547J4_MOUSE	|generic|tr_B1AQW2_B1AQW2_MOUSE	|generic|sp_TAU_HUMAN_|
"""index: 3265, intensity: 4283.0, mobility: 0.850"""	1.19454	0.00107258	5.00711e-05	QPPPPPYYPPEDKK	generic|tr_Q3TRG5_Q3TRG5_MOUSE__II_1123726	|generic|sp_P97765_WBP2_MOUSE__II_1123728	|generic|sp_P97765-2_WBP2_MOUSE__II_1123726	|generic|chr11_-1_116079543_116079920_ENSMUST00000074628|
"""index: 16680, intensity: 3868.0, mobility: 0.839"""	1.19412	0.00107258	5.02187e-05	LADEVSASLAKQGL	generic|II_1128081_TX=10090	|generic|II_1128079_TX=10090	|generic|tr_A0A0A0MQC7_A0A0A0MQC7_MOUSE	|generic|tr_A2A5Y6_A2A5Y6_MOUSE	|generic|sp_P10637_TAU_MOUSE	|generic|sp_P10637-2_TAU_MOUSE	|generic|sp_P10637-4_TAU_MOUSE	|generic|tr_Q3UH19_Q3UH19_MOUSE	|generic|sp_P10637-6_TAU_MOUSE	|generic|tr_Q8C5K4_Q8C5K4_MOUSE	|generic|tr_Q547J4_Q547J4_MOUSE	|generic|tr_B1AQW2_B1AQW2_MOUSE	|generic|sp_TAU_HUMAN_|
"""index: 26632, intensity: 3187.0, mobility: 1.269"""	1.19316	0.00107258	5.05549e-05	AYPATAAAAPMIGYPMPTGYSQ	generic|tr_Q921Y3_Q921Y3_MOUSE__chr11_-1_106781850_106782137_ENSMUST00000133426__II_1125049	|generic|tr_Q9CSD9_Q9CSD9_MOUSE__chr11_-1_106783954_106783992_ENSMUST00000133426__II_1125049	|generic|tr_Q3V0Z8_Q3V0Z8_MOUSE__chr11_-1_106784876_106784983_ENSMUST00000133426__II_1125049	|generic|tr_A1L333_A1L333_MOUSE__chr11_-1_106784876_106784983_ENSMUST00000133426__II_1125049	|generic|tr_Q3UXW3_Q3UXW3_MOUSE__chr11_-1_106784876_106784983_ENSMUST00000133426__II_1125049	|generic|tr_Q5U222_Q5U222_MOUSE__chr11_-1_106784876_106784983_ENSMUST00000133426__II_1125049	|generic|tr_Q8BTS0_Q8BTS0_MOUSE__chr11_-1_106784876_106784983_ENSMUST00000133426__II_1125049|
"""index: 20543, intensity: 3321.0, mobility: 0.842"""	1.19266	0.00107258	5.07304e-05	TDGFNLEDALKETSSVKQR	generic|sp_Q8BIF0_C99L2_MOUSE	|generic|sp_Q8BIF0-2_C99L2_MOUSE|
"""index: 24255, intensity: 12641.0, mobility: 0.983"""	1.19018	0.00107258	5.16147e-05	APNLSRMGAVPVMIPAQSKDGSIV	generic|sp_P97792_CXAR_MOUSE__chr16_1_78334866_78334964_ENSMUST00000231251|
"""index: 3545, intensity: 2510.0, mobility: 1.207"""	1.18901	0.00107258	5.20369e-05	AEPSTPSGPESGPTPASAEQNE	generic|sp_P28667_MRP_MOUSE|
"""index: 6699, intensity: 5399.0, mobility: 0.901"""	1.18845	0.00107258	5.224e-05	AEPPPPEPPRI	generic|sp_Q8BIF0_C99L2_MOUSE	|generic|sp_Q8BIF0-2_C99L2_MOUSE	|generic|tr_I7HJQ8_I7HJQ8_MOUSE	|generic|tr_A2AP74_A2AP74_MOUSE|
"""index: 15407, intensity: 3591.0, mobility: 0.847"""	1.18734	0.00107258	5.26462e-05	MDEGNFKTPDIDLAKD	generic|tr_A0A0A6YY91_A0A0A6YY91_MOUSE__II_850562	|generic|sp_P13595_NCAM1_MOUSE|
"""index: 8209, intensity: 5358.0, mobility: 0.920"""	1.18679	0.00107258	5.28483e-05	TYAPVISAEKAYHEQ	generic|tr_Q99KA2_Q99KA2_MOUSE__IP_3506393	|generic|tr_A0A0A0MQA5_A0A0A0MQA5_MOUSE__chr1_-1_75215622_75215885_ENSMUST00000188593__IP_3506393	|generic|sp_P05213_TBA1B_MOUSE__IP_3506392	|generic|tr_Q52L87_Q52L87_MOUSE__IP_3506392	|generic|sp_P68368_TBA4A_MOUSE__chr1_-1_75215622_75215885_ENSMUST00000188593__IP_3506393	|generic|tr_Q3TIZ0_Q3TIZ0_MOUSE__IP_3506393	|generic|sp_P68369_TBA1A_MOUSE__IP_3506392	|generic|IP_988840_TX=10090	|generic|IP_1052575_TX=10090	|generic|IP_3456589_TX=10090	|generic|IP_3502747_TX=10090	|generic|tr_Q9D9Y2_Q9D9Y2_MOUSE	|generic|sp_P05214_TBA3_MOUSE|
"""index: 13172, intensity: 4025.0, mobility: 0.768"""	1.18601	0.00107258	5.31351e-05	SGDKVLALAGFDVEKAKK	generic|sp_Q8K3C3_LZIC_MOUSE|
"""index: 4546, intensity: 4090.0, mobility: 0.819"""	1.18545	0.00107258	5.33446e-05	TPPPPYEQVVKDK	generic|sp_Q8R1C3_VOPP1_MOUSE__chr6_-1_57774707_57774748_ENSMUST00000204878|
"""index: 22460, intensity: 4351.0, mobility: 0.871"""	1.18502	0.00107258	5.35028e-05	TAPEEELAALQLGPTH	generic|tr_A0A5S9EES2_A0A5S9EES2_MOUSE	|generic|tr_A2AGI2_A2AGI2_MOUSE	|generic|tr_B2RWZ9_B2RWZ9_MOUSE	|generic|tr_Q69ZI4_Q69ZI4_MOUSE	|generic|tr_A0A5S9EER5_A0A5S9EER5_MOUSE	|generic|tr_A2AGI3_A2AGI3_MOUSE	|generic|sp_Q8BYM5_NLGN3_MOUSE|
"""index: 307, intensity: 2553.0, mobility: 0.857"""	1.18421	0.00107258	5.38074e-05	NPAENGDAKTDQAQKAEGAGDAK	generic|IP_1078763_TX=10090	|generic|tr_F6W687_F6W687_MOUSE	|generic|tr_A3KGL9_A3KGL9_MOUSE	|generic|tr_Q5XK38_Q5XK38_MOUSE	|generic|sp_P09602_HMGN2_MOUSE	|generic|tr_Q58E57_Q58E57_MOUSE|
"""index: 3242, intensity: 2513.0, mobility: 0.783"""	1.18413	0.00107258	5.38369e-05	GAEDALGGHQGALERE	generic|sp_Q8CIT0_CRF_MOUSE|
"""index: 33077, intensity: 7785.0, mobility: 1.159"""	1.18395	0.00107258	5.3902e-05	LATLAEDVTAALAKQGL	generic|sp_P20357_MTAP2_MOUSE__chr1_1_66438885_66439007_ENSMUST00000172486	|generic|tr_Q80ZL4_Q80ZL4_MOUSE__chr1_1_66438885_66439007_ENSMUST00000172486	|generic|tr_Q3TLQ0_Q3TLQ0_MOUSE__chr1_1_66438885_66439007_ENSMUST00000172486	|generic|tr_Q80X35_Q80X35_MOUSE__chr1_1_66438885_66439007_ENSMUST00000172486	|generic|tr_B2KGT5_B2KGT5_MOUSE__chr1_1_66438885_66439007_ENSMUST00000172486	|generic|tr_A0A668KLC6_A0A668KLC6_MOUSE__chr1_1_66438885_66439007_ENSMUST00000172486|
"""index: 15300, intensity: 3606.0, mobility: 0.841"""	1.18387	0.00107258	5.39353e-05	AERPLNEQIAEAEADKI	generic|sp_P47867_SCG3_MOUSE__II_3456604	|generic|sp_P47867-2_SCG3_MOUSE__II_3456604|
"""index: 1784, intensity: 4466.0, mobility: 0.793"""	1.18368	0.00107258	5.40053e-05	TLPTKETIEQEKRSE	generic|tr_A6H6H4_A6H6H4_MOUSE|
"""index: 4875, intensity: 5805.0, mobility: 0.925"""	1.18065	0.00107258	5.51562e-05	LADEVSASLAKQ	generic|II_1128081_TX=10090	|generic|II_1128079_TX=10090	|generic|tr_A0A0A0MQC7_A0A0A0MQC7_MOUSE	|generic|tr_A2A5Y6_A2A5Y6_MOUSE	|generic|sp_P10637_TAU_MOUSE	|generic|sp_P10637-2_TAU_MOUSE	|generic|sp_P10637-3_TAU_MOUSE	|generic|sp_P10637-4_TAU_MOUSE	|generic|tr_Q3UH19_Q3UH19_MOUSE	|generic|sp_P10637-6_TAU_MOUSE	|generic|tr_Q8C5K4_Q8C5K4_MOUSE	|generic|tr_Q547J4_Q547J4_MOUSE	|generic|tr_B1AQW2_B1AQW2_MOUSE	|generic|sp_TAU_HUMAN_|
"""index: 29240, intensity: 5758.0, mobility: 1.074"""	1.18035	0.00107258	5.52735e-05	TLADEVSASLAKQGL	generic|II_1128081_TX=10090	|generic|II_1128079_TX=10090	|generic|tr_A0A0A0MQC7_A0A0A0MQC7_MOUSE	|generic|tr_A2A5Y6_A2A5Y6_MOUSE	|generic|sp_P10637_TAU_MOUSE	|generic|sp_P10637-2_TAU_MOUSE	|generic|sp_P10637-4_TAU_MOUSE	|generic|tr_Q3UH19_Q3UH19_MOUSE	|generic|sp_P10637-6_TAU_MOUSE	|generic|tr_Q8C5K4_Q8C5K4_MOUSE	|generic|tr_Q547J4_Q547J4_MOUSE	|generic|tr_B1AQW2_B1AQW2_MOUSE	|generic|sp_TAU_HUMAN_|
"""index: 1762, intensity: 3216.0, mobility: 0.911"""	1.17971	0.00107258	5.55198e-05	NTLPTKETIEQEKRSE	generic|tr_A6H6H4_A6H6H4_MOUSE|
"""index: 15784, intensity: 4974.0, mobility: 0.959"""	1.17937	0.00107258	5.56523e-05	ENKVPEKQKLFQEDNGMPVHLKGGASDALLYR	generic|sp_P48771_CX7A2_MOUSE__II_3500032|
"""index: 13155, intensity: 2972.0, mobility: 0.772"""	1.17867	0.00107258	5.59235e-05	SGDKVLALAGFDVEKAKK	generic|sp_Q8K3C3_LZIC_MOUSE|
"""index: 19459, intensity: 7213.0, mobility: 1.155"""	1.17867	0.00107258	5.59241e-05	QSGFSLSGAQIDDNIPR	generic|sp_O08553_DPYL2_MOUSE|
"""index: 1479, intensity: 13789.0, mobility: 0.789"""	1.17811	0.00107258	5.61419e-05	TLPTKETIEQEKRSE	generic|tr_A6H6H4_A6H6H4_MOUSE|
"""index: 2131, intensity: 6405.0, mobility: 1.349"""	1.17806	0.00107258	5.61629e-05	AAGEKAEEPAPGATAGDASSAAGPEQE	generic|sp_P26645_MARCS_MOUSE	|generic|tr_A0A0A1HAM8_A0A0A1HAM8_MOUSE|
"""index: 10464, intensity: 8491.0, mobility: 0.835"""	1.17774	0.00107258	5.62873e-05	TQEKNTLPTKETIEQEKR	generic|tr_A6H6H4_A6H6H4_MOUSE|
"""index: 14892, intensity: 32419.0, mobility: 0.973"""	1.17737	0.00107258	5.64327e-05	LKPRTVATPLNQVANPNSAIFGGARPREEVVQKEQE	generic|tr_Q80U88_Q80U88_MOUSE__chr5_-1_134625358_134625459_ENSMUST00000202289__II_929730	|generic|tr_Q3V244_Q3V244_MOUSE__chr5_-1_134625358_134625459_ENSMUST00000202289__II_929730	|generic|tr_Q3TG58_Q3TG58_MOUSE__chr5_-1_134625358_134625459_ENSMUST00000202289__II_929730	|generic|tr_Q564E5_Q564E5_MOUSE__chr5_-1_134625358_134625459_ENSMUST00000202289__II_929730|
"""index: 13839, intensity: 7175.0, mobility: 0.950"""	1.17668	0.00107258	5.67048e-05	EHPGAPPQPPAPLQPALAPPSRA	generic|sp_Q7TSJ2_MAP6_MOUSE__chr7_1_99336781_99337002_ENSMUST00000122101__II_884487	|generic|sp_Q7TSJ2-2_MAP6_MOUSE__chr7_1_99269285_99269317_ENSMUST00000208978__II_884487	|generic|tr_D3Z6W1_D3Z6W1_MOUSE__chr7_1_99269285_99269317_ENSMUST00000208978__II_884487|
"""index: 1281, intensity: 5791.0, mobility: 0.887"""	1.17652	0.00107258	5.6769e-05	ADEVSASLAKQ	generic|II_1128081_TX=10090	|generic|II_1128079_TX=10090	|generic|tr_A0A0A0MQC7_A0A0A0MQC7_MOUSE	|generic|tr_A2A5Y6_A2A5Y6_MOUSE	|generic|sp_P10637_TAU_MOUSE	|generic|sp_P10637-2_TAU_MOUSE	|generic|sp_P10637-3_TAU_MOUSE	|generic|sp_P10637-4_TAU_MOUSE	|generic|tr_Q3UH19_Q3UH19_MOUSE	|generic|sp_P10637-6_TAU_MOUSE	|generic|tr_Q8C5K4_Q8C5K4_MOUSE	|generic|tr_Q547J4_Q547J4_MOUSE	|generic|tr_B1AQW2_B1AQW2_MOUSE	|generic|sp_TAU_HUMAN_|
"""index: 23771, intensity: 25334.0, mobility: 0.977"""	1.17618	0.00107258	5.69029e-05	SHYEEGPGKNLPFSVENKWRLLA	generic|sp_P17665_COX7C_MOUSE|
"""index: 16000, intensity: 6308.0, mobility: 0.867"""	1.17527	0.00107258	5.72629e-05	RMGAVPVMIPAQSKDGSIV	generic|sp_P97792_CXAR_MOUSE__chr16_1_78334866_78334964_ENSMUST00000231251|
"""index: 15683, intensity: 29094.0, mobility: 0.925"""	1.17435	0.00107258	5.76333e-05	TLADEVSASLAK	generic|II_1128081_TX=10090	|generic|II_1128079_TX=10090	|generic|tr_A0A0A0MQC7_A0A0A0MQC7_MOUSE	|generic|tr_A2A5Y6_A2A5Y6_MOUSE	|generic|sp_P10637_TAU_MOUSE	|generic|sp_P10637-2_TAU_MOUSE	|generic|sp_P10637-3_TAU_MOUSE	|generic|sp_P10637-4_TAU_MOUSE	|generic|tr_Q3UH19_Q3UH19_MOUSE	|generic|sp_P10637-6_TAU_MOUSE	|generic|tr_Q8C5K4_Q8C5K4_MOUSE	|generic|tr_Q547J4_Q547J4_MOUSE	|generic|tr_B1AQW2_B1AQW2_MOUSE	|generic|sp_TAU_HUMAN_|
"""index: 8441, intensity: 27879.0, mobility: 0.879"""	1.17416	0.00107258	5.77083e-05	KFDDPKFEVIDKPQS	generic|sp_P97450_ATP5J_MOUSE__chr16_-1_84831325_84831486_ENSMUST00000146103__II_1074235|
"""index: 13676, intensity: 4558.0, mobility: 0.924"""	1.17311	0.00107258	5.81332e-05	EHPGAPPQPPAPLQPALAPPSRA	generic|sp_Q7TSJ2_MAP6_MOUSE__chr7_1_99336781_99337002_ENSMUST00000122101__II_884487	|generic|sp_Q7TSJ2-2_MAP6_MOUSE__chr7_1_99269285_99269317_ENSMUST00000208978__II_884487	|generic|tr_D3Z6W1_D3Z6W1_MOUSE__chr7_1_99269285_99269317_ENSMUST00000208978__II_884487|
"""index: 8299, intensity: 8760.0, mobility: 0.934"""	1.17123	0.00107258	5.88982e-05	AEPPPPEPPRI	generic|sp_Q8BIF0_C99L2_MOUSE	|generic|sp_Q8BIF0-2_C99L2_MOUSE	|generic|tr_I7HJQ8_I7HJQ8_MOUSE	|generic|tr_A2AP74_A2AP74_MOUSE|
"""index: 18807, intensity: 6587.0, mobility: 1.002"""	1.17081	0.00107258	5.90705e-05	PGPTQTLSPNGENNNDIIQDNGTIIPFRKHT	generic|sp_Q8R001_MARE2_MOUSE	|generic|sp_Q8R001_MARE2_MOUSE	|generic|tr_E9Q1B7_E9Q1B7_MOUSE__chr18_1_23853664_23853702_ENSMUST00000155708	|generic|tr_E9Q1B7_E9Q1B7_MOUSE__chr18_1_23853664_23853702_ENSMUST00000155708|
"""index: 22573, intensity: 4327.0, mobility: 1.071"""	1.17057	0.00107258	5.91678e-05	LATLADEVSASLAKQG	generic|II_1128081_TX=10090	|generic|II_1128079_TX=10090	|generic|tr_A0A0A0MQC7_A0A0A0MQC7_MOUSE	|generic|tr_A2A5Y6_A2A5Y6_MOUSE	|generic|sp_P10637_TAU_MOUSE	|generic|sp_P10637-2_TAU_MOUSE	|generic|sp_P10637-3_TAU_MOUSE	|generic|sp_P10637-4_TAU_MOUSE	|generic|tr_Q3UH19_Q3UH19_MOUSE	|generic|sp_P10637-6_TAU_MOUSE	|generic|tr_Q8C5K4_Q8C5K4_MOUSE	|generic|tr_Q547J4_Q547J4_MOUSE	|generic|tr_B1AQW2_B1AQW2_MOUSE	|generic|sp_TAU_HUMAN_|
"""index: 3420, intensity: 12825.0, mobility: 0.936"""	1.16847	0.00107258	6.00408e-05	QPPPPPYYPPEDKKTQ	generic|tr_Q3TRG5_Q3TRG5_MOUSE__II_1123726	|generic|sp_P97765_WBP2_MOUSE__II_1123728	|generic|sp_P97765-2_WBP2_MOUSE__II_1123726	|generic|chr11_-1_116079543_116079920_ENSMUST00000074628|
"""index: 22971, intensity: 7541.0, mobility: 0.925"""	1.16755	0.00107258	6.04282e-05	VPPVQVSPLIKFGRYS	generic|sp_Q06185_ATP5I_MOUSE__II_935115	|generic|sp_Q06185_ATP5I_MOUSE__II_935115	|generic|IP_987891_TX=10090	|generic|IP_987891_TX=10090	|generic|tr_Q5EBI8_Q5EBI8_MOUSE	|generic|tr_Q5EBI8_Q5EBI8_MOUSE	|generic|tr_Q8BTB6_Q8BTB6_MOUSE	|generic|tr_Q8BTB6_Q8BTB6_MOUSE|
"""index: 1836, intensity: 13140.0, mobility: 0.909"""	1.16754	0.00107258	6.04329e-05	NTLPTKETIEQEKRSE	generic|tr_A6H6H4_A6H6H4_MOUSE|
"""index: 7359, intensity: 3912.0, mobility: 0.826"""	1.16512	0.00107258	6.14591e-05	STPTGITDHIAQGRNFS	generic|sp_Q9CRD0-3_OCAD1_MOUSE__chr5_1_73304560_73304688_ENSMUST00000201739|
"""index: 20003, intensity: 14045.0, mobility: 0.892"""	1.16437	0.00107258	6.17833e-05	SRMGAVPVMIPAQSKDGSIV	generic|sp_P97792_CXAR_MOUSE__chr16_1_78334866_78334964_ENSMUST00000231251|
"""index: 10843, intensity: 6285.0, mobility: 1.157"""	1.16352	0.00107258	6.21464e-05	TLPTKETIEQEKRSE	generic|tr_A6H6H4_A6H6H4_MOUSE|
"""index: 22539, intensity: 3994.0, mobility: 1.249"""	1.16133	0.00107258	6.31033e-05	VAEIPDQPEALQPGPGITAAPVD	generic|II_883136_TX=10090	|generic|sp_E9PUL5_PRRT2_MOUSE|
"""index: 6099, intensity: 3969.0, mobility: 1.186"""	1.1608	0.00107258	6.33384e-05	AYPTQPGQGYSQQSSQPYG	generic|tr_Q91VQ2_Q91VQ2_MOUSE__II_878670	|generic|tr_Q3UK30_Q3UK30_MOUSE__II_878670	|generic|tr_Q8CFQ9_Q8CFQ9_MOUSE__II_878670	|generic|tr_Q564D0_Q564D0_MOUSE__II_878670|
"""index: 1149, intensity: 3242.0, mobility: 1.086"""	1.15971	0.00107258	6.3821e-05	TLPTKETIEQEKR	generic|tr_A6H6H4_A6H6H4_MOUSE|
"""index: 21695, intensity: 6244.0, mobility: 0.877"""	1.15951	0.00107258	6.3909e-05	DPDVPRPWL	generic|sp_Q673H1_TUSC1_MOUSE|
"""index: 14225, intensity: 4781.0, mobility: 1.047"""	1.15872	0.00107258	6.42593e-05	AVAGGAGVGGDSHLALPALERDH	generic|sp_P0C192_LRC4B_MOUSE__chr16_1_91662218_91662247_ENSMUST00000117633|
"""index: 25456, intensity: 6643.0, mobility: 0.931"""	1.15819	0.00107258	6.44978e-05	LAQNYEMPNLAKKLEEIKKDLEAKKKPPSS	generic|tr_A0A5F8MQ94_A0A5F8MQ94_MOUSE__chr6_1_35261201_35261233_ENSMUST00000136110__IP_903208	|generic|sp_P0DP99_STMP1_MOUSE__chr6_1_35261201_35261233_ENSMUST00000136110__IP_903208|
"""index: 1071, intensity: 14931.0, mobility: 0.834"""	1.15769	0.00107258	6.47246e-05	TLPTKETIEQEKR	generic|tr_A6H6H4_A6H6H4_MOUSE|
"""index: 28398, intensity: 304757.0, mobility: 1.060"""	1.15702	0.00107258	6.50287e-05	TLADEVSASLAKQGL	generic|II_1128081_TX=10090	|generic|II_1128079_TX=10090	|generic|tr_A0A0A0MQC7_A0A0A0MQC7_MOUSE	|generic|tr_A2A5Y6_A2A5Y6_MOUSE	|generic|sp_P10637_TAU_MOUSE	|generic|sp_P10637-2_TAU_MOUSE	|generic|sp_P10637-4_TAU_MOUSE	|generic|tr_Q3UH19_Q3UH19_MOUSE	|generic|sp_P10637-6_TAU_MOUSE	|generic|tr_Q8C5K4_Q8C5K4_MOUSE	|generic|tr_Q547J4_Q547J4_MOUSE	|generic|tr_B1AQW2_B1AQW2_MOUSE	|generic|sp_TAU_HUMAN_|
"""index: 3494, intensity: 4345.0, mobility: 0.845"""	1.15656	0.00107258	6.52357e-05	QPPPPPYYPPEDKK	generic|tr_Q3TRG5_Q3TRG5_MOUSE__II_1123726	|generic|sp_P97765_WBP2_MOUSE__II_1123728	|generic|sp_P97765-2_WBP2_MOUSE__II_1123726	|generic|chr11_-1_116079543_116079920_ENSMUST00000074628|
"""index: 3850, intensity: 3320.0, mobility: 0.834"""	1.15526	0.00107258	6.58297e-05	TEDKGEFLSEGGGVR	generic|sp_E9PV24_FIBA_MOUSE	|generic|sp_E9PV24-2_FIBA_MOUSE|
"""index: 19963, intensity: 4444.0, mobility: 0.861"""	1.15191	0.00107258	6.73857e-05	TISPLDLAKLNQVARQQSH	generic|sp_P60335_PCBP1_MOUSE|
"""index: 19636, intensity: 30797.0, mobility: 0.953"""	1.15082	0.00107258	6.78963e-05	AIPQPDLTKLHQLAMQQSH	generic|tr_Q3TF69_Q3TF69_MOUSE__II_3495156	|generic|tr_A0A2R8W6U6_A0A2R8W6U6_MOUSE__chr15_1_102490634_102490807_ENSMUST00000230631__II_772974	|generic|tr_A0A2R8VHP9_A0A2R8VHP9_MOUSE__chr15_1_102490634_102490807_ENSMUST00000230631__II_772974	|generic|sp_Q61990_PCBP2_MOUSE__chr15_1_102490634_102490807_ENSMUST00000230631__II_772974	|generic|sp_Q61990-2_PCBP2_MOUSE__chr15_1_102490634_102490807_ENSMUST00000230631__II_772974	|generic|sp_Q61990-3_PCBP2_MOUSE__chr15_1_102490634_102490807_ENSMUST00000230631__II_772974	|generic|tr_A0A2R8VI92_A0A2R8VI92_MOUSE__chr15_1_102490634_102490807_ENSMUST00000230631__II_772974	|generic|tr_B2M1R7_B2M1R7_MOUSE__chr15_1_102490634_102490807_ENSMUST00000230631__II_772974	|generic|tr_Q3TT81_Q3TT81_MOUSE__chr15_1_102490634_102490807_ENSMUST00000230631__II_772974	|generic|tr_A0A2R8W6H3_A0A2R8W6H3_MOUSE__chr15_1_102490634_102490807_ENSMUST00000230631__II_772974	|generic|tr_A0A2R8VKF0_A0A2R8VKF0_MOUSE	|generic|tr_A0A2R8VHZ0_A0A2R8VHZ0_MOUSE	|generic|tr_A0A2R8VJY1_A0A2R8VJY1_MOUSE	|generic|tr_A0A2R8VI73_A0A2R8VI73_MOUSE	|generic|tr_A0A2R8VI12_A0A2R8VI12_MOUSE	|generic|tr_A0A2R8VHY9_A0A2R8VHY9_MOUSE	|generic|tr_A0A2R8VHL8_A0A2R8VHL8_MOUSE|
"""index: 3275, intensity: 3064.0, mobility: 1.091"""	1.1506	0.00107258	6.80032e-05	ADEKNGVPISPQQASPT	generic|tr_A0A498WFQ1_A0A498WFQ1_MOUSE__chr9_-1_62796154_62796183_ENSMUST00000034775__IP_1058540	|generic|tr_A0A494BAC3_A0A494BAC3_MOUSE	|generic|sp_Q61672_S29A2_MOUSE|
"""index: 1290, intensity: 3520.0, mobility: 0.814"""	1.1504	0.00107258	6.80963e-05	EDVPSERY	generic|sp_CAS1_BOVIN_|
"""index: 27344, intensity: 17636.0, mobility: 0.948"""	1.14965	0.00107258	6.84545e-05	QEPVLGPVRGPF	generic|sp_CASB_BOVIN_|
"""index: 17336, intensity: 12540.0, mobility: 1.175"""	1.14922	0.00107258	6.86592e-05	IVQDGPPQSPPNIYYKV	generic|tr_Q543Q7_Q543Q7_MOUSE|
"""index: 5777, intensity: 3684.0, mobility: 1.043"""	1.14829	0.00107258	6.91061e-05	TAATSAAQNAFKGNQM	generic|tr_Q3TD71_Q3TD71_MOUSE	|generic|tr_Q3TSA8_Q3TSA8_MOUSE	|generic|tr_Q3UY11_Q3UY11_MOUSE|
"""index: 17068, intensity: 2908.0, mobility: 1.324"""	1.147	0.00107258	6.97296e-05	LSSTVLANQGAVLSPSTPASAGETS	generic|tr_A0A0A6YY91_A0A0A6YY91_MOUSE__II_850562	|generic|sp_P13595_NCAM1_MOUSE|
"""index: 25887, intensity: 13003.0, mobility: 1.158"""	1.14643	0.00107258	7.00056e-05	SLSAASAPLVETSTPLRL	generic|sp_Q9QXV0_PCS1N_MOUSE|
"""index: 20021, intensity: 18116.0, mobility: 1.163"""	1.14643	0.00107258	7.00075e-05	IVQEMPPQSPANIYYKV	generic|sp_P52800_EFNB2_MOUSE__chr8_-1_8660480_8660584_ENSMUST00000209169__II_867982	|generic|tr_Q544L9_Q544L9_MOUSE|
"""index: 3219, intensity: 3694.0, mobility: 0.866"""	1.14594	0.00107258	7.02474e-05	GTNRGASQAGMTGYGMPRQ	generic|sp_Q9WVA4_TAGL2_MOUSE|
"""index: 32414, intensity: 2733.0, mobility: 0.796"""	1.14469	0.00107258	7.08584e-05	EQEELENYIEHVLLHRP	generic|sp_Q0VGU4_VGF_MOUSE|
"""index: 10876, intensity: 5780.0, mobility: 0.862"""	1.14437	0.00107258	7.10192e-05	LPTKETIEQEKRSE	generic|tr_A6H6H4_A6H6H4_MOUSE|
"""index: 5144, intensity: 3131.0, mobility: 0.952"""	1.1433	0.00107258	7.15479e-05	AISEAAAQYNPEPPPPRSHYSN	generic|tr_A0A0R4IZW8_A0A0R4IZW8_MOUSE__chr7_-1_30193874_30194080_ENSMUST00000146852__II_894141	|generic|sp_O88456_CPNS1_MOUSE__II_894144|
"""index: 20587, intensity: 4712.0, mobility: 0.956"""	1.14269	0.00107258	7.18524e-05	HPVYIVQDGPPQSPPNIYYKV	generic|tr_Q543Q7_Q543Q7_MOUSE|
"""index: 5515, intensity: 45134.0, mobility: 0.836"""	1.14209	0.00107258	7.21543e-05	SKQETQSAEPPPPEPPRI	generic|sp_Q8BIF0_C99L2_MOUSE	|generic|sp_Q8BIF0-2_C99L2_MOUSE	|generic|tr_I7HJQ8_I7HJQ8_MOUSE	|generic|tr_A2AP74_A2AP74_MOUSE|
"""index: 28017, intensity: 746270.0, mobility: 1.065"""	1.14088	0.00107258	7.27631e-05	TLADEVSASLAKQGL	generic|II_1128081_TX=10090	|generic|II_1128079_TX=10090	|generic|tr_A0A0A0MQC7_A0A0A0MQC7_MOUSE	|generic|tr_A2A5Y6_A2A5Y6_MOUSE	|generic|sp_P10637_TAU_MOUSE	|generic|sp_P10637-2_TAU_MOUSE	|generic|sp_P10637-4_TAU_MOUSE	|generic|tr_Q3UH19_Q3UH19_MOUSE	|generic|sp_P10637-6_TAU_MOUSE	|generic|tr_Q8C5K4_Q8C5K4_MOUSE	|generic|tr_Q547J4_Q547J4_MOUSE	|generic|tr_B1AQW2_B1AQW2_MOUSE	|generic|sp_TAU_HUMAN_|
"""index: 7507, intensity: 4266.0, mobility: 1.026"""	1.14007	0.00107258	7.31746e-05	TQSAEPPPPEPPRI	generic|sp_Q8BIF0_C99L2_MOUSE	|generic|sp_Q8BIF0-2_C99L2_MOUSE	|generic|tr_I7HJQ8_I7HJQ8_MOUSE	|generic|tr_A2AP74_A2AP74_MOUSE|
"""index: 5071, intensity: 28384.0, mobility: 0.934"""	1.13703	0.00107258	7.47419e-05	LADEVSASLAKQ	generic|II_1128081_TX=10090	|generic|II_1128079_TX=10090	|generic|tr_A0A0A0MQC7_A0A0A0MQC7_MOUSE	|generic|tr_A2A5Y6_A2A5Y6_MOUSE	|generic|sp_P10637_TAU_MOUSE	|generic|sp_P10637-2_TAU_MOUSE	|generic|sp_P10637-3_TAU_MOUSE	|generic|sp_P10637-4_TAU_MOUSE	|generic|tr_Q3UH19_Q3UH19_MOUSE	|generic|sp_P10637-6_TAU_MOUSE	|generic|tr_Q8C5K4_Q8C5K4_MOUSE	|generic|tr_Q547J4_Q547J4_MOUSE	|generic|tr_B1AQW2_B1AQW2_MOUSE	|generic|sp_TAU_HUMAN_|
"""index: 1063, intensity: 4663.0, mobility: 0.878"""	1.13695	0.00107258	7.47829e-05	KTETQEKNTLPTKETIEQEKR	generic|tr_A6H6H4_A6H6H4_MOUSE|
"""index: 31821, intensity: 21560.0, mobility: 0.929"""	1.13309	0.00107258	7.68228e-05	GRTLSDYNIQKESTLHLVLRLR	generic|tr_B0LAC2_B0LAC2_MOUSE__IP_825414	|generic|tr_E9Q5F6_E9Q5F6_MOUSE__II_647476	|generic|tr_E9Q5F6_E9Q5F6_MOUSE__II_647476	|generic|tr_Q922Z8_Q922Z8_MOUSE__II_647476	|generic|tr_Q922Z8_Q922Z8_MOUSE__II_647476	|generic|tr_Q922Z8_Q922Z8_MOUSE__II_647476	|generic|tr_Q922Z8_Q922Z8_MOUSE__II_647476	|generic|tr_Q922Z8_Q922Z8_MOUSE__II_647476	|generic|tr_Q922Z8_Q922Z8_MOUSE__II_647476	|generic|tr_Q922Z8_Q922Z8_MOUSE__II_647476	|generic|tr_Q3TH47_Q3TH47_MOUSE__II_647476	|generic|tr_Q3TH47_Q3TH47_MOUSE__II_647476	|generic|tr_Q3TH47_Q3TH47_MOUSE__II_647476	|generic|tr_Q8VC46_Q8VC46_MOUSE__II_647476	|generic|tr_Q8VC46_Q8VC46_MOUSE__II_647476	|generic|tr_Q8VC46_Q8VC46_MOUSE__II_647476	|generic|tr_Q8VC46_Q8VC46_MOUSE__II_647476	|generic|tr_Q8VC46_Q8VC46_MOUSE__II_647476	|generic|tr_Q8VC46_Q8VC46_MOUSE__II_647476	|generic|tr_Q8VC46_Q8VC46_MOUSE__II_647476	|generic|tr_Q8VC46_Q8VC46_MOUSE__II_647476	|generic|tr_Q922B0_Q922B0_MOUSE__II_647476	|generic|tr_Q922B0_Q922B0_MOUSE__II_647476	|generic|tr_Q5SX22_Q5SX22_MOUSE__II_647476	|generic|tr_Q5SX22_Q5SX22_MOUSE__II_647476	|generic|tr_Q5SX22_Q5SX22_MOUSE__II_647476	|generic|tr_Q8R0Z9_Q8R0Z9_MOUSE__II_647476	|generic|tr_Q8R0Z9_Q8R0Z9_MOUSE__II_647476	|generic|tr_Q8R0Z9_Q8R0Z9_MOUSE__II_647476	|generic|tr_Q8R0Z9_Q8R0Z9_MOUSE__II_647476	|generic|sp_P0CG50_UBC_MOUSE__II_647476	|generic|sp_P0CG50_UBC_MOUSE__II_647476	|generic|sp_P0CG50_UBC_MOUSE__II_647476	|generic|sp_P0CG50_UBC_MOUSE__II_647476	|generic|sp_P0CG50_UBC_MOUSE__II_647476	|generic|sp_P0CG50_UBC_MOUSE__II_647476	|generic|sp_P0CG50_UBC_MOUSE__II_647476	|generic|sp_P0CG50_UBC_MOUSE__II_647476	|generic|sp_P0CG50_UBC_MOUSE__II_647476	|generic|tr_Q78XY9_Q78XY9_MOUSE__II_647476	|generic|tr_Q78XY9_Q78XY9_MOUSE__II_647476	|generic|tr_Q78XY9_Q78XY9_MOUSE__II_647476	|generic|tr_Q78XY9_Q78XY9_MOUSE__II_647476	|generic|tr_A5JUZ1_A5JUZ1_MOUSE__II_647476	|generic|sp_P62984_RL40_MOUSE__II_866586	|generic|tr_E9QNP0_E9QNP0_MOUSE__II_866571	|generic|tr_E9Q4P0_E9Q4P0_MOUSE__II_866571	|generic|tr_A0A0A6YW67_A0A0A6YW67_MOUSE__II_647476	|generic|tr_E9Q9J0_E9Q9J0_MOUSE__II_647476	|generic|tr_Q642L7_Q642L7_MOUSE__II_647476	|generic|IP_899761_TX=10090	|generic|sp_RS27A_HUMAN_|
"""index: 2941, intensity: 3353.0, mobility: 0.805"""	1.13301	0.00107258	7.68653e-05	SNKGASQAGMTGYGMPRQ	generic|tr_Q9D6K2_Q9D6K2_MOUSE	|generic|sp_Q9R1Q8_TAGL3_MOUSE|
"""index: 3907, intensity: 5701.0, mobility: 0.926"""	1.13288	0.00107258	7.69359e-05	TLPTKETIEQEKRSEIS	generic|tr_A6H6H4_A6H6H4_MOUSE|
"""index: 32309, intensity: 7909.0, mobility: 1.095"""	1.13249	0.00107258	7.71426e-05	TLAEDVTAALAKQGL	generic|sp_P20357_MTAP2_MOUSE__chr1_1_66438885_66439007_ENSMUST00000172486	|generic|tr_Q80ZL4_Q80ZL4_MOUSE__chr1_1_66438885_66439007_ENSMUST00000172486	|generic|tr_Q3TLQ0_Q3TLQ0_MOUSE__chr1_1_66438885_66439007_ENSMUST00000172486	|generic|tr_Q80X35_Q80X35_MOUSE__chr1_1_66438885_66439007_ENSMUST00000172486	|generic|tr_B2KGT5_B2KGT5_MOUSE__chr1_1_66438885_66439007_ENSMUST00000172486	|generic|tr_A0A668KLC6_A0A668KLC6_MOUSE__chr1_1_66438885_66439007_ENSMUST00000172486|
"""index: 7935, intensity: 9194.0, mobility: 0.926"""	1.132	0.00107258	7.74095e-05	QVANPNSAIFGGARPREEVVQKEQE	generic|tr_Q80U88_Q80U88_MOUSE__chr5_-1_134625358_134625459_ENSMUST00000202289__II_929730	|generic|tr_Q3V244_Q3V244_MOUSE__chr5_-1_134625358_134625459_ENSMUST00000202289__II_929730	|generic|tr_Q3TG58_Q3TG58_MOUSE__chr5_-1_134625358_134625459_ENSMUST00000202289__II_929730	|generic|tr_Q564E5_Q564E5_MOUSE__chr5_-1_134625358_134625459_ENSMUST00000202289__II_929730|
"""index: 3359, intensity: 2993.0, mobility: 0.874"""	1.1318	0.00107258	7.75172e-05	MGTNRGASQAGMTGYGMPRQ	generic|sp_Q9WVA4_TAGL2_MOUSE|
"""index: 1208, intensity: 278711.0, mobility: 0.836"""	1.13152	0.00107258	7.76671e-05	TLPTKETIEQEKR	generic|tr_A6H6H4_A6H6H4_MOUSE|
"""index: 4745, intensity: 5751.0, mobility: 0.831"""	1.12779	0.00107258	7.97108e-05	TDTEDKGEFLSEGGGVR	generic|sp_E9PV24_FIBA_MOUSE	|generic|sp_E9PV24-2_FIBA_MOUSE|
"""index: 11462, intensity: 6761.0, mobility: 1.091"""	1.12663	0.00107258	8.0362e-05	APAATDEAAASAAPAASPEPQPECSPEAPPAPT	generic|sp_P26645_MARCS_MOUSE	|generic|tr_A0A0A1HAM8_A0A0A1HAM8_MOUSE|
"""index: 22658, intensity: 39479.0, mobility: 0.982"""	1.12662	0.00107258	8.03659e-05	TLAEDVTAALAKQ	generic|sp_P20357_MTAP2_MOUSE__chr1_1_66438885_66439007_ENSMUST00000172486	|generic|tr_Q80ZL4_Q80ZL4_MOUSE__chr1_1_66438885_66439007_ENSMUST00000172486	|generic|tr_Q3TLQ0_Q3TLQ0_MOUSE__chr1_1_66438885_66439007_ENSMUST00000172486	|generic|tr_Q80X35_Q80X35_MOUSE__chr1_1_66438885_66439007_ENSMUST00000172486	|generic|tr_B2KGT5_B2KGT5_MOUSE__chr1_1_66438885_66439007_ENSMUST00000172486	|generic|tr_A0A668KLC6_A0A668KLC6_MOUSE__chr1_1_66438885_66439007_ENSMUST00000172486|
"""index: 4525, intensity: 24751.0, mobility: 0.837"""	1.12628	0.00107258	8.05563e-05	TPPPPYEQVVKDK	generic|sp_Q8R1C3_VOPP1_MOUSE__chr6_-1_57774707_57774748_ENSMUST00000204878|
"""index: 29902, intensity: 3011.0, mobility: 1.251"""	1.12497	0.00107258	8.12966e-05	GMGVAGMPPFGMPPAPPPPPPQN	generic|II_1050538_TX=10090	|generic|sp_Q64213-3_SF01_MOUSE__chr19_1_6372570_6372629_ENSMUST00000113485	|generic|tr_Q3UK67_Q3UK67_MOUSE__chr19_1_6372570_6372629_ENSMUST00000113485|
"""index: 4814, intensity: 170319.0, mobility: 0.936"""	1.12453	0.00107258	8.15412e-05	LADEVSASLAKQ	generic|II_1128081_TX=10090	|generic|II_1128079_TX=10090	|generic|tr_A0A0A0MQC7_A0A0A0MQC7_MOUSE	|generic|tr_A2A5Y6_A2A5Y6_MOUSE	|generic|sp_P10637_TAU_MOUSE	|generic|sp_P10637-2_TAU_MOUSE	|generic|sp_P10637-3_TAU_MOUSE	|generic|sp_P10637-4_TAU_MOUSE	|generic|tr_Q3UH19_Q3UH19_MOUSE	|generic|sp_P10637-6_TAU_MOUSE	|generic|tr_Q8C5K4_Q8C5K4_MOUSE	|generic|tr_Q547J4_Q547J4_MOUSE	|generic|tr_B1AQW2_B1AQW2_MOUSE	|generic|sp_TAU_HUMAN_|
"""index: 14943, intensity: 68245.0, mobility: 1.025"""	1.12157	0.00107258	8.32398e-05	LKPRTVATPLNQVANPNSAIFGGARPREEVVQKEQE	generic|tr_Q80U88_Q80U88_MOUSE__chr5_-1_134625358_134625459_ENSMUST00000202289__II_929730	|generic|tr_Q3V244_Q3V244_MOUSE__chr5_-1_134625358_134625459_ENSMUST00000202289__II_929730	|generic|tr_Q3TG58_Q3TG58_MOUSE__chr5_-1_134625358_134625459_ENSMUST00000202289__II_929730	|generic|tr_Q564E5_Q564E5_MOUSE__chr5_-1_134625358_134625459_ENSMUST00000202289__II_929730|
"""index: 1623, intensity: 13294.0, mobility: 1.246"""	1.12128	0.00107258	8.34134e-05	KAEEPAPGATAGDASSAAGPEQE	generic|sp_P26645_MARCS_MOUSE	|generic|tr_A0A0A1HAM8_A0A0A1HAM8_MOUSE|
"""index: 16341, intensity: 9093.0, mobility: 0.861"""	1.12098	0.00107258	8.35845e-05	SRMGAVPVMIPAQSKDGSIV	generic|sp_P97792_CXAR_MOUSE__chr16_1_78334866_78334964_ENSMUST00000231251|
"""index: 16071, intensity: 7058.0, mobility: 1.095"""	1.12087	0.00107258	8.36508e-05	SLSAASAPLVETSTPLR	generic|sp_Q9QXV0_PCS1N_MOUSE|
"""index: 7492, intensity: 8458.0, mobility: 1.123"""	1.12082	0.00107258	8.36811e-05	AKAPAPAAPAAAEPQAEAPAAAASSEQSVAVKE	generic|sp_Q91XV3_BASP1_MOUSE|
"""index: 18580, intensity: 6713.0, mobility: 0.922"""	1.1198	0.00107258	8.42761e-05	ASPQEVGKPYLESFQPNLH	generic|sp_Q99P72_RTN4_MOUSE	|generic|sp_Q99P72-3_RTN4_MOUSE|
"""index: 23293, intensity: 169247.0, mobility: 1.068"""	1.11887	0.00107258	8.48202e-05	SVFQELGKLTGPSNQ	generic|sp_Q03517_SCG2_MOUSE	|generic|tr_Q4W8U9_Q4W8U9_MOUSE|
"""index: 4855, intensity: 4837.0, mobility: 1.349"""	1.11849	0.00107258	8.5047e-05	AGPQAAEPSTPSGPESGPTPASAEQNE	generic|sp_P28667_MRP_MOUSE|
"""index: 6011, intensity: 8359.0, mobility: 1.077"""	1.11845	0.00107258	8.50728e-05	STAATSAAQNAFKGNQM	generic|tr_Q3TD71_Q3TD71_MOUSE	|generic|tr_Q3TSA8_Q3TSA8_MOUSE	|generic|tr_Q3UY11_Q3UY11_MOUSE|
"""index: 8777, intensity: 3441.0, mobility: 1.245"""	1.11751	0.00107258	8.56296e-05	AMNQPQTQYSATPNYTYSN	generic|sp_Q9JKD3_SCAM5_MOUSE__chr9_-1_57443670_57443780_ENSMUST00000215208__II_3456302|
"""index: 4232, intensity: 5819.0, mobility: 0.869"""	1.11653	0.00107258	8.6217e-05	MGTNRGASQAGMTGYGMPRQ	generic|sp_Q9WVA4_TAGL2_MOUSE|
"""index: 22588, intensity: 6380.0, mobility: 1.072"""	1.11581	0.00107258	8.66496e-05	LATLADEVSASLAKQG	generic|II_1128081_TX=10090	|generic|II_1128079_TX=10090	|generic|tr_A0A0A0MQC7_A0A0A0MQC7_MOUSE	|generic|tr_A2A5Y6_A2A5Y6_MOUSE	|generic|sp_P10637_TAU_MOUSE	|generic|sp_P10637-2_TAU_MOUSE	|generic|sp_P10637-3_TAU_MOUSE	|generic|sp_P10637-4_TAU_MOUSE	|generic|tr_Q3UH19_Q3UH19_MOUSE	|generic|sp_P10637-6_TAU_MOUSE	|generic|tr_Q8C5K4_Q8C5K4_MOUSE	|generic|tr_Q547J4_Q547J4_MOUSE	|generic|tr_B1AQW2_B1AQW2_MOUSE	|generic|sp_TAU_HUMAN_|
"""index: 2354, intensity: 20782.0, mobility: 0.850"""	1.1156	0.00107258	8.67757e-05	IAQDNEPEKPVADSETKM	generic|tr_Q543U3_Q543U3_MOUSE__chr15_-1_8636132_8636311_ENSMUST00000125997__II_1092018	|generic|tr_Q8C3T7_Q8C3T7_MOUSE__chr15_-1_8636132_8636311_ENSMUST00000125997	|generic|tr_Q8C7W8_Q8C7W8_MOUSE__chr15_-1_8636132_8636311_ENSMUST00000125997|
"""index: 28485, intensity: 4608.0, mobility: 1.139"""	1.11493	0.00107258	8.71849e-05	SPAAPSPGSSGGGGFFSSLSNAVKQTTA	generic|sp_O88935_SYN1_MOUSE__chr6_1_115261704_115261733_ENSMUST00000203768	|generic|sp_O88935-1_SYN1_MOUSE__chr6_1_115261704_115261733_ENSMUST00000203768	|generic|sp_O88935-3_SYN1_MOUSE__chr6_1_115261704_115261733_ENSMUST00000203768|
"""index: 10447, intensity: 3472.0, mobility: 0.830"""	1.11449	0.00107258	8.74539e-05	TQEKNTLPTKETIEQEKR	generic|tr_A6H6H4_A6H6H4_MOUSE|
"""index: 8884, intensity: 5407.0, mobility: 0.962"""	1.11443	0.00107258	8.74889e-05	QKPSQDVPPPITAAAGGPPHPQLK	generic|sp_O88935-1_SYN1_MOUSE__chr6_1_115261704_115261733_ENSMUST00000203768|
"""index: 3068, intensity: 5256.0, mobility: 0.840"""	1.11366	0.00107258	8.79604e-05	AAGFNSTGLPHSHSTTRV	generic|tr_A0A5S9EES2_A0A5S9EES2_MOUSE	|generic|tr_A2AGI2_A2AGI2_MOUSE	|generic|tr_B2RWZ9_B2RWZ9_MOUSE	|generic|tr_Q69ZI4_Q69ZI4_MOUSE	|generic|tr_A0A5S9EER5_A0A5S9EER5_MOUSE	|generic|tr_A2AGI3_A2AGI3_MOUSE	|generic|sp_Q8BYM5_NLGN3_MOUSE|
"""index: 12026, intensity: 8019.0, mobility: 1.025"""	1.11208	0.00107258	8.8934e-05	QVANPNSAIFGGARP	generic|tr_Q80U88_Q80U88_MOUSE__chr5_-1_134625358_134625459_ENSMUST00000202289__II_929730	|generic|tr_Q3V244_Q3V244_MOUSE__chr5_-1_134625358_134625459_ENSMUST00000202289__II_929730	|generic|tr_Q3TG58_Q3TG58_MOUSE__chr5_-1_134625358_134625459_ENSMUST00000202289__II_929730	|generic|tr_Q564E5_Q564E5_MOUSE__chr5_-1_134625358_134625459_ENSMUST00000202289__II_929730|
"""index: 13502, intensity: 2769.0, mobility: 1.225"""	1.11138	0.00107258	8.93687e-05	AANAASTAATSAAQNAFKGNQM	generic|tr_Q3TD71_Q3TD71_MOUSE	|generic|tr_Q3TSA8_Q3TSA8_MOUSE	|generic|tr_Q3UY11_Q3UY11_MOUSE|
"""index: 3466, intensity: 2955.0, mobility: 1.162"""	1.11041	0.00107258	8.99753e-05	AEPSTPSGPESGPTPASAEQNE	generic|sp_P28667_MRP_MOUSE|
"""index: 4856, intensity: 3159.0, mobility: 1.290"""	1.10986	0.00107258	9.03162e-05	AGPQAAEPSTPSGPESGPTPASAEQNE	generic|sp_P28667_MRP_MOUSE|
"""index: 19296, intensity: 96814.0, mobility: 1.087"""	1.10951	0.00107258	9.05359e-05	AVPVMIPAQSKDGSIV	generic|sp_P97792_CXAR_MOUSE__chr16_1_78334866_78334964_ENSMUST00000231251|
"""index: 28089, intensity: 4347.0, mobility: 1.018"""	1.10872	0.00107258	9.10407e-05	TLADEVSASLAKQGL	generic|II_1128081_TX=10090	|generic|II_1128079_TX=10090	|generic|tr_A0A0A0MQC7_A0A0A0MQC7_MOUSE	|generic|tr_A2A5Y6_A2A5Y6_MOUSE	|generic|sp_P10637_TAU_MOUSE	|generic|sp_P10637-2_TAU_MOUSE	|generic|sp_P10637-4_TAU_MOUSE	|generic|tr_Q3UH19_Q3UH19_MOUSE	|generic|sp_P10637-6_TAU_MOUSE	|generic|tr_Q8C5K4_Q8C5K4_MOUSE	|generic|tr_Q547J4_Q547J4_MOUSE	|generic|tr_B1AQW2_B1AQW2_MOUSE	|generic|sp_TAU_HUMAN_|
"""index: 1639, intensity: 7447.0, mobility: 0.775"""	1.10831	0.00107258	9.12977e-05	TLPTKETIEQEKRSE	generic|tr_A6H6H4_A6H6H4_MOUSE|
"""index: 3028, intensity: 3810.0, mobility: 0.863"""	1.10822	0.00107258	9.13522e-05	MGSNKGASQAGMTGYGMPRQ	generic|tr_Q9D6K2_Q9D6K2_MOUSE	|generic|sp_Q9R1Q8_TAGL3_MOUSE|
"""index: 1682, intensity: 3135.0, mobility: 0.869"""	1.10664	0.00107258	9.23647e-05	TETQEKNTLPTKETIEQEKR	generic|tr_A6H6H4_A6H6H4_MOUSE|
"""index: 18041, intensity: 3851.0, mobility: 1.121"""	1.10659	0.00107258	9.23999e-05	VPERAPLPPPVPSQFQ	generic|sp_Q0VGU4_VGF_MOUSE|
"""index: 16961, intensity: 15458.0, mobility: 0.958"""	1.10575	0.00107258	9.29412e-05	FENKVPEKQKLFQEDNGMPVHLKGGASDALLYR	generic|sp_P48771_CX7A2_MOUSE__II_3500032|
"""index: 7258, intensity: 6200.0, mobility: 1.118"""	1.10474	0.00107258	9.35942e-05	AAKAPAPAAPAAAEPQAEAPAAAASSEQSVAVKE	generic|sp_Q91XV3_BASP1_MOUSE|
"""index: 22888, intensity: 4489.0, mobility: 0.879"""	1.10469	0.00107258	9.36282e-05	KLPNDLLDLQQPTFHPSVH	generic|tr_A0A140LHQ8_A0A140LHQ8_MOUSE__II_885340	|generic|tr_A0A1L1SUR7_A0A1L1SUR7_MOUSE__II_3498699	|generic|tr_Q570Z8_Q570Z8_MOUSE__chr5_1_121425971_121426000_ENSMUST00000042163	|generic|tr_Q3TD51_Q3TD51_MOUSE	|generic|sp_Q7M6Y3_PICAL_MOUSE	|generic|sp_Q7M6Y3-3_PICAL_MOUSE	|generic|sp_Q7M6Y3-4_PICAL_MOUSE	|generic|sp_Q7M6Y3-5_PICAL_MOUSE	|generic|sp_Q7M6Y3-6_PICAL_MOUSE|
"""index: 30133, intensity: 4465.0, mobility: 1.064"""	1.10459	0.00107258	9.36941e-05	TLADEVSASLAKQGL	generic|II_1128081_TX=10090	|generic|II_1128079_TX=10090	|generic|tr_A0A0A0MQC7_A0A0A0MQC7_MOUSE	|generic|tr_A2A5Y6_A2A5Y6_MOUSE	|generic|sp_P10637_TAU_MOUSE	|generic|sp_P10637-2_TAU_MOUSE	|generic|sp_P10637-4_TAU_MOUSE	|generic|tr_Q3UH19_Q3UH19_MOUSE	|generic|sp_P10637-6_TAU_MOUSE	|generic|tr_Q8C5K4_Q8C5K4_MOUSE	|generic|tr_Q547J4_Q547J4_MOUSE	|generic|tr_B1AQW2_B1AQW2_MOUSE	|generic|sp_TAU_HUMAN_|
"""index: 4858, intensity: 18942.0, mobility: 0.972"""	1.10325	0.00107258	9.45727e-05	AGPQAAEPSTPSGPESGPTPASAEQNE	generic|sp_P28667_MRP_MOUSE|
"""index: 24856, intensity: 5314.0, mobility: 1.054"""	1.10259	0.00107258	9.50124e-05	GPAPGPAVAPSVATEAPKMSNADFAKLLLRK	generic|II_934114_TX=10090	|generic|sp_Q9JLI8_SART3_MOUSE__chr5_-1_113743129_113743260_ENSMUST00000197041|
"""index: 4536, intensity: 2627.0, mobility: 1.269"""	1.10209	0.00107258	9.53432e-05	AGPQAAEPSTPSGPESGPTPASAEQ	generic|sp_P28667_MRP_MOUSE|
"""index: 6181, intensity: 4343.0, mobility: 1.164"""	1.09949	0.00107258	9.70839e-05	NQPQTQYSATPNYTYSN	generic|sp_Q9JKD3_SCAM5_MOUSE__chr9_-1_57443670_57443780_ENSMUST00000215208__II_3456302|
"""index: 17359, intensity: 6977.0, mobility: 0.967"""	1.09885	0.00107258	9.7517e-05	TLADEVSASLAKQ	generic|II_1128081_TX=10090	|generic|II_1128079_TX=10090	|generic|tr_A0A0A0MQC7_A0A0A0MQC7_MOUSE	|generic|tr_A2A5Y6_A2A5Y6_MOUSE	|generic|sp_P10637_TAU_MOUSE	|generic|sp_P10637-2_TAU_MOUSE	|generic|sp_P10637-3_TAU_MOUSE	|generic|sp_P10637-4_TAU_MOUSE	|generic|tr_Q3UH19_Q3UH19_MOUSE	|generic|sp_P10637-6_TAU_MOUSE	|generic|tr_Q8C5K4_Q8C5K4_MOUSE	|generic|tr_Q547J4_Q547J4_MOUSE	|generic|tr_B1AQW2_B1AQW2_MOUSE	|generic|sp_TAU_HUMAN_|
"""index: 2261, intensity: 6735.0, mobility: 0.880"""	1.0972	0.00107258	9.8642e-05	TLPTKETIEQEKRSE	generic|tr_A6H6H4_A6H6H4_MOUSE|
"""index: 22192, intensity: 4568.0, mobility: 0.962"""	1.09632	0.00107258	9.92495e-05	MPQLPVAVPQQGLRLQPAKAQIVR	generic|tr_F6VP19_F6VP19_MOUSE__chr11_1_105923483_105923716_ENSMUST00000089485__II_1127893	|generic|sp_A2A690_TANC2_MOUSE__chr11_1_105923483_105923716_ENSMUST00000089485__II_1127893	|generic|sp_A2A690-2_TANC2_MOUSE__chr11_1_105923483_105923716_ENSMUST00000089485__II_1127893|
"""index: 3526, intensity: 5252.0, mobility: 1.004"""	1.09623	0.00107258	9.93169e-05	LAMAAFPKKQN	generic|sp_P48771_CX7A2_MOUSE__II_3500032|
"""index: 20889, intensity: 5718.0, mobility: 0.937"""	1.09557	0.00107258	9.9774e-05	YVSPEDLEAQLQSDERGGH	generic|tr_G5E8T0_G5E8T0_MOUSE__chr2_1_181546445_181546492_ENSMUST00000116365|
"""index: 21803, intensity: 7188.0, mobility: 0.915"""	1.09508	0.00107258	0.000100115	VAPFPEVFGKE	generic|sp_CAS1_BOVIN_|
"""index: 32872, intensity: 6911.0, mobility: 0.929"""	1.09226	0.00107258	0.000102099	SVDQDLGPEVPPENVLGALLR	generic|sp_Q9QXV0_PCS1N_MOUSE|
"""index: 1307, intensity: 12173.0, mobility: 0.905"""	1.09006	0.00107258	0.000103677	KTETQEKNTLPTKETIEQEKRSE	generic|tr_A6H6H4_A6H6H4_MOUSE|
"""index: 3860, intensity: 4680.0, mobility: 1.064"""	1.08902	0.00107258	0.000104427	GFAQDSQAKVSQLK	generic|sp_Q5HZI2_C2C4C_MOUSE|
"""index: 4271, intensity: 4462.0, mobility: 0.894"""	1.08781	0.00107258	0.000105315	MGTNRGASQAGMTGYGMPRQ	generic|sp_Q9WVA4_TAGL2_MOUSE|
"""index: 2314, intensity: 3878.0, mobility: 0.851"""	1.0875	0.00107258	0.000105541	GTPKESEPQAAADATEVKE	generic|sp_Q91XV3_BASP1_MOUSE|
"""index: 31570, intensity: 17156.0, mobility: 0.895"""	1.08719	0.00107258	0.000105768	GRTLSDYNIQKESTLHLVLRLR	generic|tr_B0LAC2_B0LAC2_MOUSE__IP_825414	|generic|tr_E9Q5F6_E9Q5F6_MOUSE__II_647476	|generic|tr_E9Q5F6_E9Q5F6_MOUSE__II_647476	|generic|tr_Q922Z8_Q922Z8_MOUSE__II_647476	|generic|tr_Q922Z8_Q922Z8_MOUSE__II_647476	|generic|tr_Q922Z8_Q922Z8_MOUSE__II_647476	|generic|tr_Q922Z8_Q922Z8_MOUSE__II_647476	|generic|tr_Q922Z8_Q922Z8_MOUSE__II_647476	|generic|tr_Q922Z8_Q922Z8_MOUSE__II_647476	|generic|tr_Q922Z8_Q922Z8_MOUSE__II_647476	|generic|tr_Q3TH47_Q3TH47_MOUSE__II_647476	|generic|tr_Q3TH47_Q3TH47_MOUSE__II_647476	|generic|tr_Q3TH47_Q3TH47_MOUSE__II_647476	|generic|tr_Q8VC46_Q8VC46_MOUSE__II_647476	|generic|tr_Q8VC46_Q8VC46_MOUSE__II_647476	|generic|tr_Q8VC46_Q8VC46_MOUSE__II_647476	|generic|tr_Q8VC46_Q8VC46_MOUSE__II_647476	|generic|tr_Q8VC46_Q8VC46_MOUSE__II_647476	|generic|tr_Q8VC46_Q8VC46_MOUSE__II_647476	|generic|tr_Q8VC46_Q8VC46_MOUSE__II_647476	|generic|tr_Q8VC46_Q8VC46_MOUSE__II_647476	|generic|tr_Q922B0_Q922B0_MOUSE__II_647476	|generic|tr_Q922B0_Q922B0_MOUSE__II_647476	|generic|tr_Q5SX22_Q5SX22_MOUSE__II_647476	|generic|tr_Q5SX22_Q5SX22_MOUSE__II_647476	|generic|tr_Q5SX22_Q5SX22_MOUSE__II_647476	|generic|tr_Q8R0Z9_Q8R0Z9_MOUSE__II_647476	|generic|tr_Q8R0Z9_Q8R0Z9_MOUSE__II_647476	|generic|tr_Q8R0Z9_Q8R0Z9_MOUSE__II_647476	|generic|tr_Q8R0Z9_Q8R0Z9_MOUSE__II_647476	|generic|sp_P0CG50_UBC_MOUSE__II_647476	|generic|sp_P0CG50_UBC_MOUSE__II_647476	|generic|sp_P0CG50_UBC_MOUSE__II_647476	|generic|sp_P0CG50_UBC_MOUSE__II_647476	|generic|sp_P0CG50_UBC_MOUSE__II_647476	|generic|sp_P0CG50_UBC_MOUSE__II_647476	|generic|sp_P0CG50_UBC_MOUSE__II_647476	|generic|sp_P0CG50_UBC_MOUSE__II_647476	|generic|sp_P0CG50_UBC_MOUSE__II_647476	|generic|tr_Q78XY9_Q78XY9_MOUSE__II_647476	|generic|tr_Q78XY9_Q78XY9_MOUSE__II_647476	|generic|tr_Q78XY9_Q78XY9_MOUSE__II_647476	|generic|tr_Q78XY9_Q78XY9_MOUSE__II_647476	|generic|tr_A5JUZ1_A5JUZ1_MOUSE__II_647476	|generic|sp_P62984_RL40_MOUSE__II_866586	|generic|tr_E9QNP0_E9QNP0_MOUSE__II_866571	|generic|tr_E9Q4P0_E9Q4P0_MOUSE__II_866571	|generic|tr_A0A0A6YW67_A0A0A6YW67_MOUSE__II_647476	|generic|tr_E9Q9J0_E9Q9J0_MOUSE__II_647476	|generic|tr_Q642L7_Q642L7_MOUSE__II_647476	|generic|IP_899761_TX=10090	|generic|sp_RS27A_HUMAN_|
"""index: 5657, intensity: 4475.0, mobility: 0.929"""	1.08697	0.00107258	0.000105932	VLEYLNQEQAEQGREH	generic|sp_Q03517_SCG2_MOUSE	|generic|tr_Q4W8U9_Q4W8U9_MOUSE|
"""index: 405, intensity: 11780.0, mobility: 0.790"""	1.08678	0.00107258	0.000106072	SQIDDHVPKRAS	generic|sp_Q9EQF6_DPYL5_MOUSE__chr5_1_30791522_30791638_ENSMUST00000198503__II_944569|
"""index: 16416, intensity: 24602.0, mobility: 1.011"""	1.08676	0.00107258	0.000106083	LADEVSASLAKQGL	generic|II_1128081_TX=10090	|generic|II_1128079_TX=10090	|generic|tr_A0A0A0MQC7_A0A0A0MQC7_MOUSE	|generic|tr_A2A5Y6_A2A5Y6_MOUSE	|generic|sp_P10637_TAU_MOUSE	|generic|sp_P10637-2_TAU_MOUSE	|generic|sp_P10637-4_TAU_MOUSE	|generic|tr_Q3UH19_Q3UH19_MOUSE	|generic|sp_P10637-6_TAU_MOUSE	|generic|tr_Q8C5K4_Q8C5K4_MOUSE	|generic|tr_Q547J4_Q547J4_MOUSE	|generic|tr_B1AQW2_B1AQW2_MOUSE	|generic|sp_TAU_HUMAN_|
"""index: 3231, intensity: 3124.0, mobility: 0.851"""	1.08665	0.00107258	0.000106167	QPPPPPYYPPEDKK	generic|tr_Q3TRG5_Q3TRG5_MOUSE__II_1123726	|generic|sp_P97765_WBP2_MOUSE__II_1123728	|generic|sp_P97765-2_WBP2_MOUSE__II_1123726	|generic|chr11_-1_116079543_116079920_ENSMUST00000074628|
"""index: 15335, intensity: 4751.0, mobility: 0.841"""	1.08582	0.00107258	0.000106781	AERPLNEQIAEAEADKI	generic|sp_P47867_SCG3_MOUSE__II_3456604	|generic|sp_P47867-2_SCG3_MOUSE__II_3456604|
"""index: 15038, intensity: 23520.0, mobility: 0.920"""	1.08558	0.00107258	0.000106961	AYGFRDPGPQL	generic|sp_P26339_CMGA_MOUSE	|generic|tr_Q3UN28_Q3UN28_MOUSE|
"""index: 15417, intensity: 6569.0, mobility: 1.145"""	1.08536	0.00107258	0.000107128	TPIVIQPASATETTQLTADSHPSYHTDG	generic|tr_Q921J3_Q921J3_MOUSE__chr2_1_181549329_181549376_ENSMUST00000116365	|generic|sp_P60904_DNJC5_MOUSE__chr2_1_181546445_181546492_ENSMUST00000116365|
"""index: 15988, intensity: 6079.0, mobility: 1.114"""	1.08503	0.00107258	0.000107374	SLSAASAPLVETSTPLR	generic|sp_Q9QXV0_PCS1N_MOUSE|
"""index: 17853, intensity: 8436.0, mobility: 1.056"""	1.08482	0.00107258	0.000107527	VPVMIPAQSKDGSIV	generic|sp_P97792_CXAR_MOUSE__chr16_1_78334866_78334964_ENSMUST00000231251|
"""index: 4493, intensity: 5112.0, mobility: 1.017"""	1.08457	0.00107258	0.000107719	GASQAGMTGYGMPRQ	generic|tr_Q9D6K2_Q9D6K2_MOUSE	|generic|sp_Q9WVA4_TAGL2_MOUSE	|generic|sp_Q9R1Q8_TAGL3_MOUSE|
"""index: 20513, intensity: 24721.0, mobility: 0.952"""	1.08447	0.00107258	0.000107793	QEPVLGPVRGPF	generic|sp_CASB_BOVIN_|
"""index: 3470, intensity: 76518.0, mobility: 0.906"""	1.08316	0.00107258	0.000108782	TLPTKETIEQEKRSEIS	generic|tr_A6H6H4_A6H6H4_MOUSE|
"""index: 11154, intensity: 3945.0, mobility: 1.230"""	1.08312	0.00107258	0.000108815	MGAAQGAMNQPQTQYSATPNY	generic|sp_Q9JKD3_SCAM5_MOUSE__chr9_-1_57443670_57443780_ENSMUST00000215208__II_3456302|
"""index: 27318, intensity: 4367.0, mobility: 1.142"""	1.08225	0.00107258	0.000109471	ATVSAATTPATSVPFAATATANQIILK	generic|sp_Q8C181_MBNL2_MOUSE	|generic|sp_Q8C181-2_MBNL2_MOUSE	|generic|tr_A0A2K6EDM5_A0A2K6EDM5_MOUSE|
"""index: 13347, intensity: 5717.0, mobility: 1.021"""	1.0822	0.00107258	0.000109508	EPYDDIVGETVEK	generic|tr_Q78TF3_Q78TF3_MOUSE__chr9_1_109978869_110002753_ENSMUST00000169851	|generic|sp_P27546_MAP4_MOUSE	|generic|sp_P27546-2_MAP4_MOUSE	|generic|sp_P27546-3_MAP4_MOUSE|
"""index: 7623, intensity: 60917.0, mobility: 0.913"""	1.08088	0.00107258	0.000110524	AEPPPPEPPRI	generic|sp_Q8BIF0_C99L2_MOUSE	|generic|sp_Q8BIF0-2_C99L2_MOUSE	|generic|tr_I7HJQ8_I7HJQ8_MOUSE	|generic|tr_A2AP74_A2AP74_MOUSE|
"""index: 7462, intensity: 6099.0, mobility: 0.940"""	1.07899	0.00107258	0.000111986	PEPQPEPEPEPEPEPQPEPEPEQ	generic|tr_C4IXT3_C4IXT3_MOUSE__chr11_-1_61157167_61157217_ENSMUST00000173525|
"""index: 2661, intensity: 4605.0, mobility: 0.879"""	1.07757	0.00107258	0.000113098	TLPTKETIEQEKRSE	generic|tr_A6H6H4_A6H6H4_MOUSE|
"""index: 27810, intensity: 21025.0, mobility: 1.080"""	1.07745	0.00107258	0.000113196	TLADEVSASLAKQGL	generic|II_1128081_TX=10090	|generic|II_1128079_TX=10090	|generic|tr_A0A0A0MQC7_A0A0A0MQC7_MOUSE	|generic|tr_A2A5Y6_A2A5Y6_MOUSE	|generic|sp_P10637_TAU_MOUSE	|generic|sp_P10637-2_TAU_MOUSE	|generic|sp_P10637-4_TAU_MOUSE	|generic|tr_Q3UH19_Q3UH19_MOUSE	|generic|sp_P10637-6_TAU_MOUSE	|generic|tr_Q8C5K4_Q8C5K4_MOUSE	|generic|tr_Q547J4_Q547J4_MOUSE	|generic|tr_B1AQW2_B1AQW2_MOUSE	|generic|sp_TAU_HUMAN_|
"""index: 2289, intensity: 17811.0, mobility: 0.811"""	1.07666	0.00107258	0.000113822	IPVGSLKNEDTPNR	generic|sp_Q03517_SCG2_MOUSE	|generic|tr_Q4W8U9_Q4W8U9_MOUSE|
"""index: 23754, intensity: 4802.0, mobility: 0.993"""	1.07602	0.00107258	0.000114328	LDFDPFKPDVAPAGSAAATHSPMSQ	generic|tr_C6EQG9_C6EQG9_MOUSE__chr13_1_19096037_19096096_ENSMUST00000200273__II_3475147	|generic|tr_A0A668KM31_A0A668KM31_MOUSE__chr13_1_19096037_19096096_ENSMUST00000200273__II_1109702	|generic|tr_A0A0G2JEG8_A0A0G2JEG8_MOUSE__chr13_1_19096037_19096096_ENSMUST00000200273__II_1109702	|generic|sp_Q7TQF7_AMPH_MOUSE__chr13_1_19096037_19096096_ENSMUST00000200273__II_1109702|
"""index: 5343, intensity: 20002.0, mobility: 1.036"""	1.07601	0.00107258	0.000114334	SSASSTQPLLVHEDA	generic|tr_Q3ULJ6_Q3ULJ6_MOUSE__chr5_1_75654426_75654545_ENSMUST00000202167	|generic|sp_P05532_KIT_MOUSE__chr5_1_75654426_75654545_ENSMUST00000202167	|generic|sp_P05532-2_KIT_MOUSE__chr5_1_75654426_75654545_ENSMUST00000202167	|generic|sp_P05532-3_KIT_MOUSE__chr5_1_75654426_75654545_ENSMUST00000202167|
"""index: 1366, intensity: 66334.0, mobility: 0.879"""	1.07428	0.00107258	0.00011572	TLPTKETIEQEKRSE	generic|tr_A6H6H4_A6H6H4_MOUSE|
"""index: 20433, intensity: 3446.0, mobility: 0.984"""	1.07389	0.00107258	0.000116037	TDGFNLEDALKETSSVKQR	generic|sp_Q8BIF0_C99L2_MOUSE	|generic|sp_Q8BIF0-2_C99L2_MOUSE|
"""index: 6684, intensity: 93335.0, mobility: 0.930"""	1.07223	0.00107258	0.000117389	AEPPPPEPPRI	generic|sp_Q8BIF0_C99L2_MOUSE	|generic|sp_Q8BIF0-2_C99L2_MOUSE	|generic|tr_I7HJQ8_I7HJQ8_MOUSE	|generic|tr_A2AP74_A2AP74_MOUSE|
"""index: 15807, intensity: 3686.0, mobility: 1.180"""	1.07192	0.00107258	0.000117639	ALEPEDLPQAAEQDEMR	generic|tr_Q545V6_Q545V6_MOUSE|
"""index: 3645, intensity: 5711.0, mobility: 0.866"""	1.07109	0.00107258	0.000118325	MGSNKGASQAGMTGYGMPRQ	generic|tr_Q9D6K2_Q9D6K2_MOUSE	|generic|sp_Q9R1Q8_TAGL3_MOUSE|
"""index: 8874, intensity: 3420.0, mobility: 0.846"""	1.07066	0.00107258	0.000118676	KFDDPKFEVIDKPQS	generic|sp_P97450_ATP5J_MOUSE__chr16_-1_84831325_84831486_ENSMUST00000146103__II_1074235|
"""index: 742, intensity: 3938.0, mobility: 0.927"""	1.06979	0.00107258	0.000119402	SMQPVKETPGNA	generic|sp_P32037_GTR3_MOUSE__chr6_-1_122739826_122739966_ENSMUST00000166135__II_906616	|generic|tr_Q4FJP8_Q4FJP8_MOUSE__chr6_-1_122739826_122739966_ENSMUST00000166135__II_906602	|generic|tr_Q8BLF7_Q8BLF7_MOUSE__chr6_-1_122739826_122739966_ENSMUST00000166135__II_906602	|generic|II_906625_TX=10090|
"""index: 19317, intensity: 4156.0, mobility: 1.017"""	1.06958	0.00107258	0.000119576	ATLADEVSASLAKQ	generic|II_1128081_TX=10090	|generic|II_1128079_TX=10090	|generic|tr_A0A0A0MQC7_A0A0A0MQC7_MOUSE	|generic|tr_A2A5Y6_A2A5Y6_MOUSE	|generic|sp_P10637_TAU_MOUSE	|generic|sp_P10637-2_TAU_MOUSE	|generic|sp_P10637-3_TAU_MOUSE	|generic|sp_P10637-4_TAU_MOUSE	|generic|tr_Q3UH19_Q3UH19_MOUSE	|generic|sp_P10637-6_TAU_MOUSE	|generic|tr_Q8C5K4_Q8C5K4_MOUSE	|generic|tr_Q547J4_Q547J4_MOUSE	|generic|tr_B1AQW2_B1AQW2_MOUSE	|generic|sp_TAU_HUMAN_|
"""index: 19013, intensity: 2650.0, mobility: 0.869"""	1.06934	0.00107258	0.000119775	RMGAVPVMIPAQSKDGSIV	generic|sp_P97792_CXAR_MOUSE__chr16_1_78334866_78334964_ENSMUST00000231251|
"""index: 16909, intensity: 19773.0, mobility: 0.899"""	1.06703	0.00107258	0.000121719	PGPTQTLSPNGENNNDIIQDNGTIIPFRKHTVR	generic|sp_Q8R001_MARE2_MOUSE	|generic|sp_Q8R001_MARE2_MOUSE	|generic|tr_E9Q1B7_E9Q1B7_MOUSE__chr18_1_23853664_23853702_ENSMUST00000155708	|generic|tr_E9Q1B7_E9Q1B7_MOUSE__chr18_1_23853664_23853702_ENSMUST00000155708|
"""index: 9020, intensity: 3408.0, mobility: 0.834"""	1.0666	0.00107258	0.000122082	KFDDPKFEVIDKPQS	generic|sp_P97450_ATP5J_MOUSE__chr16_-1_84831325_84831486_ENSMUST00000146103__II_1074235|
"""index: 27935, intensity: 33795.0, mobility: 0.843"""	1.06656	0.00107258	0.000122118	TLADEVSASLAKQGL	generic|II_1128081_TX=10090	|generic|II_1128079_TX=10090	|generic|tr_A0A0A0MQC7_A0A0A0MQC7_MOUSE	|generic|tr_A2A5Y6_A2A5Y6_MOUSE	|generic|sp_P10637_TAU_MOUSE	|generic|sp_P10637-2_TAU_MOUSE	|generic|sp_P10637-4_TAU_MOUSE	|generic|tr_Q3UH19_Q3UH19_MOUSE	|generic|sp_P10637-6_TAU_MOUSE	|generic|tr_Q8C5K4_Q8C5K4_MOUSE	|generic|tr_Q547J4_Q547J4_MOUSE	|generic|tr_B1AQW2_B1AQW2_MOUSE	|generic|sp_TAU_HUMAN_|
"""index: 26050, intensity: 4498.0, mobility: 0.953"""	1.06619	0.00107258	0.000122434	SPAAPSPGSSGGGGFFSSLSNAVKQT	generic|sp_O88935_SYN1_MOUSE__chr6_1_115261704_115261733_ENSMUST00000203768	|generic|sp_O88935-1_SYN1_MOUSE__chr6_1_115261704_115261733_ENSMUST00000203768	|generic|sp_O88935-3_SYN1_MOUSE__chr6_1_115261704_115261733_ENSMUST00000203768|
"""index: 19012, intensity: 17910.0, mobility: 0.882"""	1.0661	0.00107258	0.000122509	APFPEVFGKE	generic|sp_CAS1_BOVIN_|
"""index: 17775, intensity: 6106.0, mobility: 0.905"""	1.06567	0.00107258	0.000122873	FNLPEPAPPRPSLSQDEVKAETIRS	generic|sp_O88935_SYN1_MOUSE__chr6_1_115261704_115261733_ENSMUST00000203768	|generic|sp_O88935-3_SYN1_MOUSE__chr6_1_115261704_115261733_ENSMUST00000203768|
"""index: 19005, intensity: 4566.0, mobility: 1.047"""	1.06504	0.00107258	0.000123417	LSEPNQTENDALEPEDLPQAAEQDEMR	generic|tr_Q545V6_Q545V6_MOUSE|
"""index: 2768, intensity: 2576.0, mobility: 0.822"""	1.06477	0.00107258	0.000123648	QDDPSAPHKIQDPLK	generic|sp_Q71M36_CSPG5_MOUSE__chr9_1_110262108_110262221_ENSMUST00000197850__II_842345	|generic|II_842338_TX=10090|
"""index: 23577, intensity: 3936.0, mobility: 0.959"""	1.06476	0.00107258	0.000123659	LQTLHPYNTFAAGFNSTGLPH	generic|tr_A0A5S9EES2_A0A5S9EES2_MOUSE	|generic|tr_A2AGI2_A2AGI2_MOUSE	|generic|tr_B2RWZ9_B2RWZ9_MOUSE	|generic|tr_Q69ZI4_Q69ZI4_MOUSE	|generic|tr_A0A5S9EER5_A0A5S9EER5_MOUSE	|generic|tr_A2AGI3_A2AGI3_MOUSE	|generic|sp_Q8BYM5_NLGN3_MOUSE|
"""index: 7639, intensity: 5428.0, mobility: 1.021"""	1.06464	0.00107258	0.000123758	TQSAEPPPPEPPRI	generic|sp_Q8BIF0_C99L2_MOUSE	|generic|sp_Q8BIF0-2_C99L2_MOUSE	|generic|tr_I7HJQ8_I7HJQ8_MOUSE	|generic|tr_A2AP74_A2AP74_MOUSE|
"""index: 5618, intensity: 5359.0, mobility: 0.924"""	1.06347	0.00107258	0.000124777	VNELLTPQGPR	generic|tr_Q8CAD1_Q8CAD1_MOUSE__chrX_1_20851679_20851816_ENSMUST00000136451__II_836925|
"""index: 7204, intensity: 54092.0, mobility: 0.930"""	1.06299	0.00107258	0.000125188	AEPPPPEPPRI	generic|sp_Q8BIF0_C99L2_MOUSE	|generic|sp_Q8BIF0-2_C99L2_MOUSE	|generic|tr_I7HJQ8_I7HJQ8_MOUSE	|generic|tr_A2AP74_A2AP74_MOUSE|
"""index: 20304, intensity: 7661.0, mobility: 1.112"""	1.06249	0.00107258	0.000125628	SQPPPPPPPPPPTQEAQETTPSLDEELSKEAKVTAAPE	generic|tr_A0A0R4J1E3_A0A0R4J1E3_MOUSE__chr13_-1_55481535_55481678_ENSMUST00000135705	|generic|sp_Q9QXS6_DREB_MOUSE__chr13_-1_55481535_55481678_ENSMUST00000135705	|generic|tr_Q3TRK3_Q3TRK3_MOUSE__chr13_-1_55481535_55481678_ENSMUST00000135705|
"""index: 2861, intensity: 3707.0, mobility: 1.174"""	1.06217	0.00107258	0.000125911	AEEPAPGATAGDASSAAGPEQE	generic|sp_P26645_MARCS_MOUSE	|generic|tr_A0A0A1HAM8_A0A0A1HAM8_MOUSE|
"""index: 2308, intensity: 4118.0, mobility: 0.847"""	1.06132	0.00107258	0.000126654	IAQDNEPEKPVADSETKM	generic|tr_Q543U3_Q543U3_MOUSE__chr15_-1_8636132_8636311_ENSMUST00000125997__II_1092018	|generic|tr_Q8C3T7_Q8C3T7_MOUSE__chr15_-1_8636132_8636311_ENSMUST00000125997	|generic|tr_Q8C7W8_Q8C7W8_MOUSE__chr15_-1_8636132_8636311_ENSMUST00000125997|
"""index: 32668, intensity: 8701.0, mobility: 1.311"""	1.06073	0.00107258	0.000127182	MGMGVAGMPPFGMPPAPPPPPPQN	generic|II_1050538_TX=10090	|generic|sp_Q64213-3_SF01_MOUSE__chr19_1_6372570_6372629_ENSMUST00000113485	|generic|tr_Q3UK67_Q3UK67_MOUSE__chr19_1_6372570_6372629_ENSMUST00000113485|
"""index: 2374, intensity: 7080.0, mobility: 0.867"""	1.06058	0.00107258	0.000127314	IAQDNEPEKPVADSETKM	generic|tr_Q543U3_Q543U3_MOUSE__chr15_-1_8636132_8636311_ENSMUST00000125997__II_1092018	|generic|tr_Q8C3T7_Q8C3T7_MOUSE__chr15_-1_8636132_8636311_ENSMUST00000125997	|generic|tr_Q8C7W8_Q8C7W8_MOUSE__chr15_-1_8636132_8636311_ENSMUST00000125997|
"""index: 10397, intensity: 7349.0, mobility: 1.004"""	1.05719	0.00107258	0.000130349	ASFDKAKLKKTETQEKNTLPTKETIEQEKRSE	generic|tr_A6H6H4_A6H6H4_MOUSE|
"""index: 2214, intensity: 3193.0, mobility: 0.801"""	1.05607	0.00107258	0.000131371	IPVGSLKNEDTPNRQ	generic|sp_Q03517_SCG2_MOUSE	|generic|tr_Q4W8U9_Q4W8U9_MOUSE|
"""index: 24353, intensity: 62283.0, mobility: 1.002"""	1.05605	0.00107258	0.000131397	APNLSRMGAVPVMIPAQSKDGSIV	generic|sp_P97792_CXAR_MOUSE__chr16_1_78334866_78334964_ENSMUST00000231251|
"""index: 9465, intensity: 34614.0, mobility: 1.032"""	1.0545	0.00107258	0.000132817	PSKETIEQEKQAG	generic|sp_P20065_TYB4_MOUSE__chrX_-1_167207501_167208325_ENSMUST00000112175	|generic|tr_Q6ZWX2_Q6ZWX2_MOUSE__chrX_-1_167207501_167208325_ENSMUST00000112175|
"""index: 29414, intensity: 8835.0, mobility: 1.058"""	1.05425	0.00107258	0.000133054	TLADEVSASLAKQGL	generic|II_1128081_TX=10090	|generic|II_1128079_TX=10090	|generic|tr_A0A0A0MQC7_A0A0A0MQC7_MOUSE	|generic|tr_A2A5Y6_A2A5Y6_MOUSE	|generic|sp_P10637_TAU_MOUSE	|generic|sp_P10637-2_TAU_MOUSE	|generic|sp_P10637-4_TAU_MOUSE	|generic|tr_Q3UH19_Q3UH19_MOUSE	|generic|sp_P10637-6_TAU_MOUSE	|generic|tr_Q8C5K4_Q8C5K4_MOUSE	|generic|tr_Q547J4_Q547J4_MOUSE	|generic|tr_B1AQW2_B1AQW2_MOUSE	|generic|sp_TAU_HUMAN_|
"""index: 1694, intensity: 3357.0, mobility: 0.811"""	1.05407	0.00107258	0.00013322	TLPTKETIEQEKRSE	generic|tr_A6H6H4_A6H6H4_MOUSE|
"""index: 21279, intensity: 4637.0, mobility: 1.140"""	1.05029	0.00107258	0.000136771	DFEPLPPVASPVKAPTPSG	generic|sp_O08539_BIN1_MOUSE__chr18_1_32435156_32435242_ENSMUST00000234373__II_3464090|
"""index: 20007, intensity: 5651.0, mobility: 1.132"""	1.0502	0.00107258	0.000136857	QSGFSLSGAQIDDNIPR	generic|sp_O08553_DPYL2_MOUSE|
"""index: 5274, intensity: 4687.0, mobility: 0.910"""	1.04987	0.00107258	0.000137168	DMAMEPDRKAAVSHWQQQ	generic|tr_D3Z7S6_D3Z7S6_MOUSE__II_841068	|generic|tr_D3YUH4_D3YUH4_MOUSE__II_841068	|generic|sp_Q02248_CTNB1_MOUSE__chr9_1_120959356_120959517_ENSMUST00000154356__II_630901	|generic|tr_Q3UZT7_Q3UZT7_MOUSE__chr9_1_120959356_120959517_ENSMUST00000154356__II_630901	|generic|tr_D3Z5Q1_D3Z5Q1_MOUSE	|generic|tr_E9Q6A9_E9Q6A9_MOUSE__chr9_1_120951354_120951509_ENSMUST00000154356	|generic|tr_E9PW26_E9PW26_MOUSE	|generic|chr9_1_120950527_120950775_ENSMUST00000154356|
"""index: 5773, intensity: 3178.0, mobility: 1.044"""	1.04949	0.00107258	0.000137535	TAATSAAQNAFKGNQM	generic|tr_Q3TD71_Q3TD71_MOUSE	|generic|tr_Q3TSA8_Q3TSA8_MOUSE	|generic|tr_Q3UY11_Q3UY11_MOUSE|
"""index: 27663, intensity: 3510.0, mobility: 1.060"""	1.04945	0.00107258	0.000137571	TLADEVSASLAKQGL	generic|II_1128081_TX=10090	|generic|II_1128079_TX=10090	|generic|tr_A0A0A0MQC7_A0A0A0MQC7_MOUSE	|generic|tr_A2A5Y6_A2A5Y6_MOUSE	|generic|sp_P10637_TAU_MOUSE	|generic|sp_P10637-2_TAU_MOUSE	|generic|sp_P10637-4_TAU_MOUSE	|generic|tr_Q3UH19_Q3UH19_MOUSE	|generic|sp_P10637-6_TAU_MOUSE	|generic|tr_Q8C5K4_Q8C5K4_MOUSE	|generic|tr_Q547J4_Q547J4_MOUSE	|generic|tr_B1AQW2_B1AQW2_MOUSE	|generic|sp_TAU_HUMAN_|
"""index: 15582, intensity: 12078.0, mobility: 1.048"""	1.0476	0.00107258	0.000139357	AEPYDDIVGETVEK	generic|tr_Q78TF3_Q78TF3_MOUSE__chr9_1_109978869_110002753_ENSMUST00000169851	|generic|sp_P27546_MAP4_MOUSE	|generic|sp_P27546-2_MAP4_MOUSE	|generic|sp_P27546-3_MAP4_MOUSE|
"""index: 2267, intensity: 3694.0, mobility: 1.085"""	1.04738	0.00107258	0.000139571	IPVGSLKNEDTPNR	generic|sp_Q03517_SCG2_MOUSE	|generic|tr_Q4W8U9_Q4W8U9_MOUSE|
"""index: 24275, intensity: 3562.0, mobility: 1.107"""	1.04714	0.00107258	0.00013981	MPPFGMPPAPPPPPPQN	generic|II_1050538_TX=10090	|generic|sp_Q64213-3_SF01_MOUSE__chr19_1_6372570_6372629_ENSMUST00000113485	|generic|tr_Q3UK67_Q3UK67_MOUSE__chr19_1_6372570_6372629_ENSMUST00000113485|
"""index: 9030, intensity: 28339.0, mobility: 0.952"""	1.04643	0.00107258	0.000140503	SVNELLTPQGPR	generic|tr_Q8CAD1_Q8CAD1_MOUSE__chrX_1_20851679_20851816_ENSMUST00000136451__II_836925|
"""index: 10436, intensity: 11011.0, mobility: 0.998"""	1.04478	0.00107258	0.000142121	SFDKAKLKKTETQEKNTLPTKETIEQEKRSE	generic|tr_A6H6H4_A6H6H4_MOUSE|
"""index: 23138, intensity: 2927.0, mobility: 1.028"""	1.04427	0.00107258	0.00014263	SVMPSPKVSDTVVEPYNATLSVHQL	generic|IP_3501757_TX=10090	|generic|sp_Q7TMM9_TBB2A_MOUSE__chr17_-1_35836571_35838041_ENSMUST00000134978	|generic|sp_Q922F4_TBB6_MOUSE	|generic|tr_Q99J49_Q99J49_MOUSE	|generic|tr_Q3U9U3_Q3U9U3_MOUSE	|generic|tr_B2RSN3_B2RSN3_MOUSE__chr17_-1_35836571_35838041_ENSMUST00000134978|
"""index: 5017, intensity: 4404.0, mobility: 0.831"""	1.04401	0.00107258	0.000142891	TDTEDKGEFLSEGGGVR	generic|sp_E9PV24_FIBA_MOUSE	|generic|sp_E9PV24-2_FIBA_MOUSE|
"""index: 28857, intensity: 11877.0, mobility: 1.273"""	1.04372	0.00107258	0.00014318	GTGAQQSTPGVFMGPTNIPFTS	generic|tr_D3YVX4_D3YVX4_MOUSE__chr1_-1_23849295_23849438_ENSMUST00000133398__II_1043053	|generic|sp_Q91VZ6_SMAP1_MOUSE__chr1_-1_23849295_23849438_ENSMUST00000133398__II_1043053|
"""index: 22963, intensity: 25169.0, mobility: 1.110"""	1.04358	0.00107258	0.000143313	MGAVPVMIPAQSKDGSIV	generic|sp_P97792_CXAR_MOUSE__chr16_1_78334866_78334964_ENSMUST00000231251|
"""index: 18540, intensity: 5480.0, mobility: 0.893"""	1.04288	0.00107258	0.000144014	APNLSRMGAVPVMIPAQSKDGS	generic|sp_P97792_CXAR_MOUSE__chr16_1_78334866_78334964_ENSMUST00000231251|
"""index: 14843, intensity: 79048.0, mobility: 1.002"""	1.04278	0.00107258	0.000144116	LKPRTVATPLNQVANPNSAIFGGARPREEVVQKEQE	generic|tr_Q80U88_Q80U88_MOUSE__chr5_-1_134625358_134625459_ENSMUST00000202289__II_929730	|generic|tr_Q3V244_Q3V244_MOUSE__chr5_-1_134625358_134625459_ENSMUST00000202289__II_929730	|generic|tr_Q3TG58_Q3TG58_MOUSE__chr5_-1_134625358_134625459_ENSMUST00000202289__II_929730	|generic|tr_Q564E5_Q564E5_MOUSE__chr5_-1_134625358_134625459_ENSMUST00000202289__II_929730|
"""index: 16641, intensity: 5303.0, mobility: 0.961"""	1.04138	0.00107258	0.000145527	SKQQLSAEELDAQLDAYNAR	generic|sp_O08583_THOC4_MOUSE__II_1125641	|generic|sp_O08583-2_THOC4_MOUSE__II_1125641	|generic|sp_Q9JJW6-2_ALRF2_MOUSE|
"""index: 1303, intensity: 2806.0, mobility: 0.862"""	1.0412	0.00107258	0.000145713	MGSNKGASQAGMTGYGMPRQ	generic|tr_Q9D6K2_Q9D6K2_MOUSE	|generic|sp_Q9R1Q8_TAGL3_MOUSE|
"""index: 30838, intensity: 4227.0, mobility: 0.989"""	1.04101	0.00107258	0.000145902	PAYHSSLMDPDTKLIGNMALLPLR	generic|II_936665_TX=10090	|generic|II_936665_TX=10090	|generic|sp_Q9JM76_ARPC3_MOUSE	|generic|sp_Q9JM76_ARPC3_MOUSE|
"""index: 27760, intensity: 4906.0, mobility: 1.042"""	1.04021	0.00107258	0.000146722	TLADEVSASLAKQGL	generic|II_1128081_TX=10090	|generic|II_1128079_TX=10090	|generic|tr_A0A0A0MQC7_A0A0A0MQC7_MOUSE	|generic|tr_A2A5Y6_A2A5Y6_MOUSE	|generic|sp_P10637_TAU_MOUSE	|generic|sp_P10637-2_TAU_MOUSE	|generic|sp_P10637-4_TAU_MOUSE	|generic|tr_Q3UH19_Q3UH19_MOUSE	|generic|sp_P10637-6_TAU_MOUSE	|generic|tr_Q8C5K4_Q8C5K4_MOUSE	|generic|tr_Q547J4_Q547J4_MOUSE	|generic|tr_B1AQW2_B1AQW2_MOUSE	|generic|sp_TAU_HUMAN_|
"""index: 2845, intensity: 4118.0, mobility: 0.885"""	1.04007	0.00107258	0.000146865	MVPIKIVHSESQPEKESRQS	generic|sp_A2ALU4_SHRM2_MOUSE__II_829597	|generic|sp_A2ALU4-2_SHRM2_MOUSE__II_829597	|generic|tr_A7TU71_A7TU71_MOUSE__II_829597	|generic|II_829599_TX=10090|
"""index: 8555, intensity: 6839.0, mobility: 0.948"""	1.03888	0.00107258	0.000148082	AQPAPKPEPSFSEYASVQVQRK	generic|sp_P97797_SHPS1_MOUSE	|generic|sp_P97797-2_SHPS1_MOUSE	|generic|sp_P97797-3_SHPS1_MOUSE	|generic|sp_P97797-4_SHPS1_MOUSE	|generic|tr_Q2M4I8_Q2M4I8_MOUSE	|generic|tr_E0CX65_E0CX65_MOUSE|
"""index: 22720, intensity: 4651.0, mobility: 1.027"""	1.03878	0.00107258	0.000148186	SVVPSPKVSDTVVEPYNATLSVHQL	generic|sp_P68372_TBB4B_MOUSE__IP_840323	|generic|tr_Q9DCR1_Q9DCR1_MOUSE__IP_840323	|generic|tr_Q9CVR0_Q9CVR0_MOUSE__IP_840323	|generic|sp_Q9D6F9_TBB4A_MOUSE__IP_840323	|generic|sp_P99024_TBB5_MOUSE__chr17_-1_35836571_35838041_ENSMUST00000134978|
"""index: 6624, intensity: 3491.0, mobility: 0.836"""	1.03844	0.00107258	0.00014854	TSSYGGYKEPAAPVSIQR	generic|tr_Q543N3_Q543N3_MOUSE__II_1131100	|generic|II_1131096_TX=10090	|generic|tr_A2A6H0_A2A6H0_MOUSE|
"""index: 28154, intensity: 5147.0, mobility: 1.026"""	1.03785	0.00107258	0.000149151	TLADEVSASLAKQGL	generic|II_1128081_TX=10090	|generic|II_1128079_TX=10090	|generic|tr_A0A0A0MQC7_A0A0A0MQC7_MOUSE	|generic|tr_A2A5Y6_A2A5Y6_MOUSE	|generic|sp_P10637_TAU_MOUSE	|generic|sp_P10637-2_TAU_MOUSE	|generic|sp_P10637-4_TAU_MOUSE	|generic|tr_Q3UH19_Q3UH19_MOUSE	|generic|sp_P10637-6_TAU_MOUSE	|generic|tr_Q8C5K4_Q8C5K4_MOUSE	|generic|tr_Q547J4_Q547J4_MOUSE	|generic|tr_B1AQW2_B1AQW2_MOUSE	|generic|sp_TAU_HUMAN_|
"""index: 15126, intensity: 4715.0, mobility: 0.831"""	1.03721	0.00107258	0.000149822	LRVTPYILKKLD	generic|sp_B1AXP6_TOM5_MOUSE|
"""index: 19576, intensity: 6239.0, mobility: 1.121"""	1.03653	0.00107258	0.000150531	LDGPKKPSAGEAGGWSDKDLEDIVEGGGYKPDK	generic|sp_Q8BIF0_C99L2_MOUSE	|generic|sp_Q8BIF0-2_C99L2_MOUSE	|generic|tr_I7HJQ8_I7HJQ8_MOUSE	|generic|tr_A2AP74_A2AP74_MOUSE|
"""index: 1578, intensity: 61897.0, mobility: 0.792"""	1.03444	0.00107258	0.000152738	TLPTKETIEQEKRSE	generic|tr_A6H6H4_A6H6H4_MOUSE|
"""index: 8346, intensity: 6261.0, mobility: 1.216"""	1.03345	0.00107258	0.000153793	GAAQGAMNQPQTQYSATPNY	generic|sp_Q9JKD3_SCAM5_MOUSE__chr9_-1_57443670_57443780_ENSMUST00000215208__II_3456302|
"""index: 24979, intensity: 4905.0, mobility: 1.036"""	1.03327	0.00107258	0.000153985	AAPQAENGPAPGPAVAPSVATEAPKMSNADFAKLLLRK	generic|II_934114_TX=10090	|generic|sp_Q9JLI8_SART3_MOUSE__chr5_-1_113743129_113743260_ENSMUST00000197041|
"""index: 6454, intensity: 3204.0, mobility: 1.324"""	1.03318	0.00107258	0.000154081	GQPASGGGGGYGPQGDYGQQGYGQQGAPT	generic|sp_Q62277_SYPH_MOUSE|
"""index: 28643, intensity: 3112.0, mobility: 1.230"""	1.03305	0.00107258	0.000154223	DILDIPLDDPGANAAAAKIQA	generic|sp_P60761_NEUG_MOUSE__chr9_-1_37545953_37552551_ENSMUST00000065668|
"""index: 4637, intensity: 4325.0, mobility: 0.822"""	1.03287	0.00107258	0.000154417	IPVGSLKNEDTPNRQY	generic|sp_Q03517_SCG2_MOUSE	|generic|tr_Q4W8U9_Q4W8U9_MOUSE|
"""index: 32253, intensity: 12173.0, mobility: 1.063"""	1.03285	0.00107258	0.000154445	TLAEDVTAALAKQGL	generic|sp_P20357_MTAP2_MOUSE__chr1_1_66438885_66439007_ENSMUST00000172486	|generic|tr_Q80ZL4_Q80ZL4_MOUSE__chr1_1_66438885_66439007_ENSMUST00000172486	|generic|tr_Q3TLQ0_Q3TLQ0_MOUSE__chr1_1_66438885_66439007_ENSMUST00000172486	|generic|tr_Q80X35_Q80X35_MOUSE__chr1_1_66438885_66439007_ENSMUST00000172486	|generic|tr_B2KGT5_B2KGT5_MOUSE__chr1_1_66438885_66439007_ENSMUST00000172486	|generic|tr_A0A668KLC6_A0A668KLC6_MOUSE__chr1_1_66438885_66439007_ENSMUST00000172486|
"""index: 14248, intensity: 6432.0, mobility: 0.977"""	1.03199	0.00107258	0.000155365	QQAPPVRNLHQSGFSLSGAQIDDNIPRR	generic|sp_O08553_DPYL2_MOUSE|
"""index: 16494, intensity: 3331.0, mobility: 1.303"""	1.02921	0.00107258	0.00015841	TAPPEPTSEPAFQINTQSDPQPT	generic|tr_A0A0J9YV24_A0A0J9YV24_MOUSE	|generic|sp_E9PUL5_PRRT2_MOUSE|
"""index: 12445, intensity: 4591.0, mobility: 1.330"""	1.02809	0.00107258	0.000159642	SGPKAELAPETTETPVETPETVQA	generic|II_883136_TX=10090	|generic|sp_E9PUL5_PRRT2_MOUSE|
"""index: 2111, intensity: 5092.0, mobility: 0.962"""	1.02809	0.00107258	0.000159644	SEPPESEAKPAPTEVKTVPNDATQTKENESKA	generic|tr_A0A0A6YY91_A0A0A6YY91_MOUSE__II_850562	|generic|sp_P13595_NCAM1_MOUSE	|generic|sp_P13595-2_NCAM1_MOUSE	|generic|tr_E9QB01_E9QB01_MOUSE	|generic|tr_A0A0A6YY47_A0A0A6YY47_MOUSE|
"""index: 27175, intensity: 4138.0, mobility: 0.947"""	1.02799	0.00107258	0.000159755	QEPVLGPVRGPF	generic|sp_CASB_BOVIN_|
"""index: 1525, intensity: 2875.0, mobility: 0.804"""	1.02705	0.00107258	0.000160808	PTKETIEQEKRSE	generic|tr_A6H6H4_A6H6H4_MOUSE|
"""index: 31442, intensity: 85748.0, mobility: 0.930"""	1.02665	0.00107258	0.000161254	GRTLSDYNIQKESTLHLVLRLR	generic|tr_B0LAC2_B0LAC2_MOUSE__IP_825414	|generic|tr_E9Q5F6_E9Q5F6_MOUSE__II_647476	|generic|tr_E9Q5F6_E9Q5F6_MOUSE__II_647476	|generic|tr_Q922Z8_Q922Z8_MOUSE__II_647476	|generic|tr_Q922Z8_Q922Z8_MOUSE__II_647476	|generic|tr_Q922Z8_Q922Z8_MOUSE__II_647476	|generic|tr_Q922Z8_Q922Z8_MOUSE__II_647476	|generic|tr_Q922Z8_Q922Z8_MOUSE__II_647476	|generic|tr_Q922Z8_Q922Z8_MOUSE__II_647476	|generic|tr_Q922Z8_Q922Z8_MOUSE__II_647476	|generic|tr_Q3TH47_Q3TH47_MOUSE__II_647476	|generic|tr_Q3TH47_Q3TH47_MOUSE__II_647476	|generic|tr_Q3TH47_Q3TH47_MOUSE__II_647476	|generic|tr_Q8VC46_Q8VC46_MOUSE__II_647476	|generic|tr_Q8VC46_Q8VC46_MOUSE__II_647476	|generic|tr_Q8VC46_Q8VC46_MOUSE__II_647476	|generic|tr_Q8VC46_Q8VC46_MOUSE__II_647476	|generic|tr_Q8VC46_Q8VC46_MOUSE__II_647476	|generic|tr_Q8VC46_Q8VC46_MOUSE__II_647476	|generic|tr_Q8VC46_Q8VC46_MOUSE__II_647476	|generic|tr_Q8VC46_Q8VC46_MOUSE__II_647476	|generic|tr_Q922B0_Q922B0_MOUSE__II_647476	|generic|tr_Q922B0_Q922B0_MOUSE__II_647476	|generic|tr_Q5SX22_Q5SX22_MOUSE__II_647476	|generic|tr_Q5SX22_Q5SX22_MOUSE__II_647476	|generic|tr_Q5SX22_Q5SX22_MOUSE__II_647476	|generic|tr_Q8R0Z9_Q8R0Z9_MOUSE__II_647476	|generic|tr_Q8R0Z9_Q8R0Z9_MOUSE__II_647476	|generic|tr_Q8R0Z9_Q8R0Z9_MOUSE__II_647476	|generic|tr_Q8R0Z9_Q8R0Z9_MOUSE__II_647476	|generic|sp_P0CG50_UBC_MOUSE__II_647476	|generic|sp_P0CG50_UBC_MOUSE__II_647476	|generic|sp_P0CG50_UBC_MOUSE__II_647476	|generic|sp_P0CG50_UBC_MOUSE__II_647476	|generic|sp_P0CG50_UBC_MOUSE__II_647476	|generic|sp_P0CG50_UBC_MOUSE__II_647476	|generic|sp_P0CG50_UBC_MOUSE__II_647476	|generic|sp_P0CG50_UBC_MOUSE__II_647476	|generic|sp_P0CG50_UBC_MOUSE__II_647476	|generic|tr_Q78XY9_Q78XY9_MOUSE__II_647476	|generic|tr_Q78XY9_Q78XY9_MOUSE__II_647476	|generic|tr_Q78XY9_Q78XY9_MOUSE__II_647476	|generic|tr_Q78XY9_Q78XY9_MOUSE__II_647476	|generic|tr_A5JUZ1_A5JUZ1_MOUSE__II_647476	|generic|sp_P62984_RL40_MOUSE__II_866586	|generic|tr_E9QNP0_E9QNP0_MOUSE__II_866571	|generic|tr_E9Q4P0_E9Q4P0_MOUSE__II_866571	|generic|tr_A0A0A6YW67_A0A0A6YW67_MOUSE__II_647476	|generic|tr_E9Q9J0_E9Q9J0_MOUSE__II_647476	|generic|tr_Q642L7_Q642L7_MOUSE__II_647476	|generic|IP_899761_TX=10090	|generic|sp_RS27A_HUMAN_|
"""index: 1255, intensity: 4354.0, mobility: 0.847"""	1.02647	0.00107258	0.000161459	QDNEPEKPVADSETKM	generic|tr_Q543U3_Q543U3_MOUSE__chr15_-1_8636132_8636311_ENSMUST00000125997__II_1092018	|generic|tr_Q8C3T7_Q8C3T7_MOUSE__chr15_-1_8636132_8636311_ENSMUST00000125997	|generic|tr_Q8C7W8_Q8C7W8_MOUSE__chr15_-1_8636132_8636311_ENSMUST00000125997|
"""index: 14897, intensity: 13052.0, mobility: 1.023"""	1.0261	0.00107258	0.000161874	LKPRTVATPLNQVANPNSAIFGGARPREEVVQKEQE	generic|tr_Q80U88_Q80U88_MOUSE__chr5_-1_134625358_134625459_ENSMUST00000202289__II_929730	|generic|tr_Q3V244_Q3V244_MOUSE__chr5_-1_134625358_134625459_ENSMUST00000202289__II_929730	|generic|tr_Q3TG58_Q3TG58_MOUSE__chr5_-1_134625358_134625459_ENSMUST00000202289__II_929730	|generic|tr_Q564E5_Q564E5_MOUSE__chr5_-1_134625358_134625459_ENSMUST00000202289__II_929730|
"""index: 4846, intensity: 3762.0, mobility: 0.924"""	1.02518	0.00107258	0.000162914	AGPQAAEPSTPSGPESGPTPASAEQNE	generic|sp_P28667_MRP_MOUSE|
"""index: 16271, intensity: 4695.0, mobility: 0.950"""	1.02427	0.00107258	0.000163949	EDVTAALAKQGL	generic|sp_P20357_MTAP2_MOUSE__chr1_1_66438885_66439007_ENSMUST00000172486	|generic|tr_Q80ZL4_Q80ZL4_MOUSE__chr1_1_66438885_66439007_ENSMUST00000172486	|generic|tr_Q3TLQ0_Q3TLQ0_MOUSE__chr1_1_66438885_66439007_ENSMUST00000172486	|generic|tr_Q80X35_Q80X35_MOUSE__chr1_1_66438885_66439007_ENSMUST00000172486	|generic|tr_B2KGT5_B2KGT5_MOUSE__chr1_1_66438885_66439007_ENSMUST00000172486	|generic|tr_A0A668KLC6_A0A668KLC6_MOUSE__chr1_1_66438885_66439007_ENSMUST00000172486|
"""index: 28002, intensity: 4902.0, mobility: 0.888"""	1.02422	0.00107258	0.000164013	FSRPADLDLIQSTPFKPLA	generic|tr_A0A1S6GWF9_A0A1S6GWF9_MOUSE__chr1_1_82751615_82751716_ENSMUST00000160632__II_1032779	|generic|tr_A0A1S6GWG0_A0A1S6GWG0_MOUSE__chr1_1_82751615_82751716_ENSMUST00000160632__II_1032779	|generic|tr_E0CYB9_E0CYB9_MOUSE__chr1_1_82751615_82751716_ENSMUST00000160632__II_1032779	|generic|sp_Q6PCP5_MFF_MOUSE__chr1_1_82751615_82751716_ENSMUST00000160632__II_1032769	|generic|sp_Q6PCP5-2_MFF_MOUSE__chr1_1_82751615_82751716_ENSMUST00000160632__II_1032756	|generic|sp_Q6PCP5-3_MFF_MOUSE__chr1_1_82751615_82751716_ENSMUST00000160632__II_1032769	|generic|sp_Q6PCP5-4_MFF_MOUSE__chr1_1_82751615_82751716_ENSMUST00000160632__II_1032769	|generic|tr_E0CYI3_E0CYI3_MOUSE__chr1_1_82751615_82751716_ENSMUST00000160632__II_1032769	|generic|tr_F6VAL0_F6VAL0_MOUSE	|generic|tr_F7CTF8_F7CTF8_MOUSE	|generic|tr_F7B1A4_F7B1A4_MOUSE|
"""index: 10461, intensity: 29365.0, mobility: 1.059"""	1.02366	0.00107258	0.000164653	ASFDKAKLKKTETQEKNTLPTKETIEQEKRSE	generic|tr_A6H6H4_A6H6H4_MOUSE|
"""index: 9337, intensity: 8534.0, mobility: 1.020"""	1.02357	0.00107258	0.000164751	PSKETIEQEKQAG	generic|sp_P20065_TYB4_MOUSE__chrX_-1_167207501_167208325_ENSMUST00000112175	|generic|tr_Q6ZWX2_Q6ZWX2_MOUSE__chrX_-1_167207501_167208325_ENSMUST00000112175|
"""index: 2620, intensity: 4207.0, mobility: 0.874"""	1.02185	0.00107258	0.000166739	EGTPKESEPQAAADATEVKE	generic|sp_Q91XV3_BASP1_MOUSE|
"""index: 16937, intensity: 24848.0, mobility: 0.999"""	1.02169	0.00107258	0.000166928	FENKVPEKQKLFQEDNGMPVHLKGGASDALLYR	generic|sp_P48771_CX7A2_MOUSE__II_3500032|
"""index: 5846, intensity: 22308.0, mobility: 0.887"""	1.0213	0.00107258	0.000167375	EPPPPEPPRI	generic|sp_Q8BIF0_C99L2_MOUSE	|generic|sp_Q8BIF0-2_C99L2_MOUSE	|generic|tr_I7HJQ8_I7HJQ8_MOUSE	|generic|tr_A2AP74_A2AP74_MOUSE|
"""index: 4767, intensity: 4611.0, mobility: 1.156"""	1.02111	0.00107258	0.000167601	GSQQPPQPQQAYSQKAL	generic|sp_P70297_STAM1_MOUSE__chr2_1_14102418_14102489_ENSMUST00000193636__II_1014500	|generic|IP_1121602_TX=10090	|generic|tr_Q3UMC8_Q3UMC8_MOUSE__chr2_1_14102418_14102489_ENSMUST00000193636	|generic|tr_Q9CU37_Q9CU37_MOUSE	|generic|tr_Q3TPR2_Q3TPR2_MOUSE__chr2_1_14141735_14141881_ENSMUST00000193636|
"""index: 28436, intensity: 5314.0, mobility: 0.853"""	1.02039	0.00107258	0.000168445	FGSGFAAPFFIVRHQLLKK	generic|tr_B8JJB0_B8JJB0_MOUSE__IP_1059380	|generic|tr_B8JJA9_B8JJA9_MOUSE	|generic|sp_P17665_COX7C_MOUSE|
"""index: 5188, intensity: 4974.0, mobility: 0.878"""	1.01961	0.00107258	0.000169357	EVRPQVHPNYRVTV	generic|tr_G5E923_G5E923_MOUSE__chr17_1_35237646_35237798_ENSMUST00000146711__II_1065819	|generic|tr_B0V2H4_B0V2H4_MOUSE__chr17_1_35235973_35237798_ENSMUST00000118384__II_1065819	|generic|sp_Q9WTT4_VATG2_MOUSE__chr17_1_35237646_35237798_ENSMUST00000146711__II_1065819|
"""index: 1268, intensity: 3392.0, mobility: 1.038"""	1.01953	0.00107258	0.000169461	QQPPQPQQAYSQKA	generic|sp_P70297_STAM1_MOUSE__chr2_1_14102418_14102489_ENSMUST00000193636__II_1014500	|generic|IP_1121602_TX=10090	|generic|tr_Q3UMC8_Q3UMC8_MOUSE__chr2_1_14102418_14102489_ENSMUST00000193636	|generic|tr_Q9CU37_Q9CU37_MOUSE	|generic|tr_Q3TPR2_Q3TPR2_MOUSE__chr2_1_14141735_14141881_ENSMUST00000193636|
"""index: 6985, intensity: 3409.0, mobility: 0.953"""	1.01894	0.00107258	0.000170152	SAPLVETSTPLR	generic|sp_Q9QXV0_PCS1N_MOUSE	|generic|tr_Q9ESU4_Q9ESU4_MOUSE|
"""index: 1029, intensity: 2542.0, mobility: 1.095"""	1.01877	0.00107258	0.000170354	LPTKETIEQEKRSE	generic|tr_A6H6H4_A6H6H4_MOUSE|
"""index: 6918, intensity: 6480.0, mobility: 1.090"""	1.01793	0.00107258	0.000171356	SPAPATGASGQASELAPSTADSAVPPAPAKTEKGPVETK	generic|tr_A0A0A6YY91_A0A0A6YY91_MOUSE__II_850562|
"""index: 33343, intensity: 58848.0, mobility: 1.255"""	1.01541	0.00107258	0.000174394	LLYQEPVLGPVRGPFPIIV	generic|sp_CASB_BOVIN_|
"""index: 22551, intensity: 3376.0, mobility: 1.268"""	1.0146	0.00107258	0.00017538	VAEIPDQPEALQPGPGITAAPVD	generic|II_883136_TX=10090	|generic|sp_E9PUL5_PRRT2_MOUSE|
"""index: 4224, intensity: 4449.0, mobility: 0.868"""	1.01459	0.00107258	0.000175387	MGTNRGASQAGMTGYGMPRQ	generic|sp_Q9WVA4_TAGL2_MOUSE|
"""index: 8663, intensity: 8066.0, mobility: 0.814"""	1.01349	0.00107258	0.000176738	KFDDPKFEVIDKPQS	generic|sp_P97450_ATP5J_MOUSE__chr16_-1_84831325_84831486_ENSMUST00000146103__II_1074235|
"""index: 21856, intensity: 26845.0, mobility: 0.947"""	1.01303	0.00107258	0.000177305	VAPFPEVFGKE	generic|sp_CAS1_BOVIN_|
"""index: 22027, intensity: 4142.0, mobility: 1.013"""	1.01196	0.00107258	0.000178636	AQPPGATNMIGYMGQTAYQYPPPPPPPPPSRK	generic|tr_Q3U741_Q3U741_MOUSE__chr11_-1_106783954_106783992_ENSMUST00000133426	|generic|sp_Q501J6_DDX17_MOUSE__chr11_-1_106783954_106783992_ENSMUST00000133426	|generic|tr_Q3U6Y5_Q3U6Y5_MOUSE	|generic|tr_Q78W10_Q78W10_MOUSE	|generic|tr_Q8K392_Q8K392_MOUSE|
"""index: 23278, intensity: 4268.0, mobility: 1.053"""	1.01158	0.00107258	0.000179101	VSGDYGHPVYIVQDGPPQSPPNIYYKV	generic|tr_Q543Q7_Q543Q7_MOUSE|
"""index: 8402, intensity: 5709.0, mobility: 1.134"""	1.01123	0.00107258	0.000179541	KFDDPKFEVIDKPQS	generic|sp_P97450_ATP5J_MOUSE__chr16_-1_84831325_84831486_ENSMUST00000146103__II_1074235|
"""index: 11995, intensity: 7043.0, mobility: 1.025"""	1.01118	0.00107258	0.000179609	QVANPNSAIFGGARP	generic|tr_Q80U88_Q80U88_MOUSE__chr5_-1_134625358_134625459_ENSMUST00000202289__II_929730	|generic|tr_Q3V244_Q3V244_MOUSE__chr5_-1_134625358_134625459_ENSMUST00000202289__II_929730	|generic|tr_Q3TG58_Q3TG58_MOUSE__chr5_-1_134625358_134625459_ENSMUST00000202289__II_929730	|generic|tr_Q564E5_Q564E5_MOUSE__chr5_-1_134625358_134625459_ENSMUST00000202289__II_929730|
"""index: 18250, intensity: 9574.0, mobility: 0.985"""	1.01036	0.00107258	0.000180639	FNLPEPAPPRPSLSQDEVKAETIRS	generic|sp_O88935_SYN1_MOUSE__chr6_1_115261704_115261733_ENSMUST00000203768	|generic|sp_O88935-3_SYN1_MOUSE__chr6_1_115261704_115261733_ENSMUST00000203768|
"""index: 22309, intensity: 6483.0, mobility: 1.063"""	1.00997	0.00107258	0.000181129	TAPEEELAALQLGPTH	generic|tr_A0A5S9EES2_A0A5S9EES2_MOUSE	|generic|tr_A2AGI2_A2AGI2_MOUSE	|generic|tr_B2RWZ9_B2RWZ9_MOUSE	|generic|tr_Q69ZI4_Q69ZI4_MOUSE	|generic|tr_A0A5S9EER5_A0A5S9EER5_MOUSE	|generic|tr_A2AGI3_A2AGI3_MOUSE	|generic|sp_Q8BYM5_NLGN3_MOUSE|
"""index: 2118, intensity: 3624.0, mobility: 1.321"""	1.00989	0.00107258	0.000181226	AAGEKAEEPAPGATAGDASSAAGPEQE	generic|sp_P26645_MARCS_MOUSE	|generic|tr_A0A0A1HAM8_A0A0A1HAM8_MOUSE|
"""index: 5315, intensity: 2520.0, mobility: 1.185"""	1.00944	0.00107258	0.000181793	SKQETQSAEPPPPEPPRI	generic|sp_Q8BIF0_C99L2_MOUSE	|generic|sp_Q8BIF0-2_C99L2_MOUSE	|generic|tr_I7HJQ8_I7HJQ8_MOUSE	|generic|tr_A2AP74_A2AP74_MOUSE|
"""index: 10760, intensity: 8482.0, mobility: 0.908"""	1.00895	0.00107258	0.000182421	LKKTETQEKNTLPTKETIEQEKRSE	generic|tr_A6H6H4_A6H6H4_MOUSE|
"""index: 4465, intensity: 10512.0, mobility: 0.840"""	1.00841	0.00107258	0.0001831	TPPPPYEQVVKDK	generic|sp_Q8R1C3_VOPP1_MOUSE__chr6_-1_57774707_57774748_ENSMUST00000204878|
"""index: 19462, intensity: 37210.0, mobility: 0.890"""	1.00774	0.00107258	0.000183956	SRMGAVPVMIPAQSKDGSIV	generic|sp_P97792_CXAR_MOUSE__chr16_1_78334866_78334964_ENSMUST00000231251|
"""index: 1819, intensity: 4707.0, mobility: 0.967"""	1.00747	0.00107258	0.000184312	SLSGTQVDEGVRS	generic|tr_Q3TAS8_Q3TAS8_MOUSE__chr18_-1_43324332_43324412_ENSMUST00000237707	|generic|tr_E9PWE8_E9PWE8_MOUSE__chr18_-1_43324332_43324412_ENSMUST00000237707	|generic|sp_Q62188_DPYL3_MOUSE__chr18_-1_43324332_43324412_ENSMUST00000237707	|generic|tr_Q3TT92_Q3TT92_MOUSE__chr18_-1_43324332_43324412_ENSMUST00000237707|
"""index: 2322, intensity: 2773.0, mobility: 1.077"""	1.00743	0.00107258	0.000184355	TSLGQETEEEPHVR	generic|sp_Q8BGK5_S35F1_MOUSE|
"""index: 7560, intensity: 7524.0, mobility: 1.013"""	1.00575	0.00107258	0.000186524	LSRAQPAPKPEPSFSEYASVQVQRK	generic|sp_P97797_SHPS1_MOUSE	|generic|sp_P97797-2_SHPS1_MOUSE	|generic|sp_P97797-3_SHPS1_MOUSE	|generic|sp_P97797-4_SHPS1_MOUSE	|generic|tr_Q2M4I8_Q2M4I8_MOUSE	|generic|tr_E0CX65_E0CX65_MOUSE|
"""index: 28114, intensity: 111252.0, mobility: 1.037"""	1.00535	0.00107258	0.000187046	TLADEVSASLAKQGL	generic|II_1128081_TX=10090	|generic|II_1128079_TX=10090	|generic|tr_A0A0A0MQC7_A0A0A0MQC7_MOUSE	|generic|tr_A2A5Y6_A2A5Y6_MOUSE	|generic|sp_P10637_TAU_MOUSE	|generic|sp_P10637-2_TAU_MOUSE	|generic|sp_P10637-4_TAU_MOUSE	|generic|tr_Q3UH19_Q3UH19_MOUSE	|generic|sp_P10637-6_TAU_MOUSE	|generic|tr_Q8C5K4_Q8C5K4_MOUSE	|generic|tr_Q547J4_Q547J4_MOUSE	|generic|tr_B1AQW2_B1AQW2_MOUSE	|generic|sp_TAU_HUMAN_|
"""index: 32051, intensity: 7305.0, mobility: 1.307"""	1.00532	0.00107258	0.000187086	MGMGVAGMPPFGMPPAPPPPPPQN	generic|II_1050538_TX=10090	|generic|sp_Q64213-3_SF01_MOUSE__chr19_1_6372570_6372629_ENSMUST00000113485	|generic|tr_Q3UK67_Q3UK67_MOUSE__chr19_1_6372570_6372629_ENSMUST00000113485|
"""index: 3681, intensity: 5353.0, mobility: 0.827"""	1.00435	0.00107258	0.000188352	MGSNKGASQAGMTGYGMPRQ	generic|tr_Q9D6K2_Q9D6K2_MOUSE	|generic|sp_Q9R1Q8_TAGL3_MOUSE|
"""index: 4946, intensity: 3247.0, mobility: 0.946"""	1.00307	0.00107258	0.000190044	ANSLMANGTLTR	generic|sp_P30999_CTND1_MOUSE__II_1005902	|generic|tr_G3X9V2_G3X9V2_MOUSE__II_1005902	|generic|sp_P30999-2_CTND1_MOUSE	|generic|sp_P30999-3_CTND1_MOUSE	|generic|tr_Q3TPD1_Q3TPD1_MOUSE	|generic|tr_E9Q8Z5_E9Q8Z5_MOUSE	|generic|tr_E9Q8Z8_E9Q8Z8_MOUSE	|generic|tr_E9Q8Z6_E9Q8Z6_MOUSE|
"""index: 1950, intensity: 3480.0, mobility: 0.876"""	1.00304	0.00107258	0.000190081	NAPPEPVPPPR	generic|sp_Q0VGU4_VGF_MOUSE|
"""index: 1564, intensity: 2743.0, mobility: 1.224"""	1.0023	0.00107258	0.000191069	KAEEPAPGATAGDASSAAGPEQE	generic|sp_P26645_MARCS_MOUSE	|generic|tr_A0A0A1HAM8_A0A0A1HAM8_MOUSE|
"""index: 15105, intensity: 9511.0, mobility: 1.025"""	1.0019	0.00107258	0.000191604	LKPRTVATPLNQVANPNSAIFGGARPREEVVQKEQE	generic|tr_Q80U88_Q80U88_MOUSE__chr5_-1_134625358_134625459_ENSMUST00000202289__II_929730	|generic|tr_Q3V244_Q3V244_MOUSE__chr5_-1_134625358_134625459_ENSMUST00000202289__II_929730	|generic|tr_Q3TG58_Q3TG58_MOUSE__chr5_-1_134625358_134625459_ENSMUST00000202289__II_929730	|generic|tr_Q564E5_Q564E5_MOUSE__chr5_-1_134625358_134625459_ENSMUST00000202289__II_929730|
"""index: 28539, intensity: 2637.0, mobility: 1.224"""	1.00127	0.00107258	0.000192441	DILDIPLDDPGANAAAAKIQA	generic|sp_P60761_NEUG_MOUSE__chr9_-1_37545953_37552551_ENSMUST00000065668|
"""index: 15021, intensity: 22514.0, mobility: 0.990"""	1.00121	0.00107258	0.000192522	LKPRTVATPLNQVANPNSAIFGGARPREEVVQKEQE	generic|tr_Q80U88_Q80U88_MOUSE__chr5_-1_134625358_134625459_ENSMUST00000202289__II_929730	|generic|tr_Q3V244_Q3V244_MOUSE__chr5_-1_134625358_134625459_ENSMUST00000202289__II_929730	|generic|tr_Q3TG58_Q3TG58_MOUSE__chr5_-1_134625358_134625459_ENSMUST00000202289__II_929730	|generic|tr_Q564E5_Q564E5_MOUSE__chr5_-1_134625358_134625459_ENSMUST00000202289__II_929730|
"""index: 19534, intensity: 6498.0, mobility: 0.937"""	1.00086	0.00107258	0.000192988	IPVGSLKNEDTPNRQYLDEDMLLK	generic|sp_Q03517_SCG2_MOUSE	|generic|tr_Q4W8U9_Q4W8U9_MOUSE|
"""index: 9565, intensity: 7935.0, mobility: 0.868"""	1.00078	0.00107258	0.000193098	EKNPLPSKETIEQEKQAG	generic|sp_P20065_TYB4_MOUSE__chrX_-1_167207501_167208325_ENSMUST00000112175	|generic|tr_Q6ZWX2_Q6ZWX2_MOUSE__chrX_-1_167207501_167208325_ENSMUST00000112175|
"""index: 10467, intensity: 25806.0, mobility: 1.092"""	1.00063	0.00107258	0.000193299	PDMGEIASFDKAKLKKTETQEKNTLPTKETIEQEKRSE	generic|tr_A6H6H4_A6H6H4_MOUSE|
"""index: 17477, intensity: 5153.0, mobility: 1.010"""	1.00025	0.00107258	0.000193811	LADEVSASLAKQGL	generic|II_1128081_TX=10090	|generic|II_1128079_TX=10090	|generic|tr_A0A0A0MQC7_A0A0A0MQC7_MOUSE	|generic|tr_A2A5Y6_A2A5Y6_MOUSE	|generic|sp_P10637_TAU_MOUSE	|generic|sp_P10637-2_TAU_MOUSE	|generic|sp_P10637-4_TAU_MOUSE	|generic|tr_Q3UH19_Q3UH19_MOUSE	|generic|sp_P10637-6_TAU_MOUSE	|generic|tr_Q8C5K4_Q8C5K4_MOUSE	|generic|tr_Q547J4_Q547J4_MOUSE	|generic|tr_B1AQW2_B1AQW2_MOUSE	|generic|sp_TAU_HUMAN_|
"""index: 8434, intensity: 5274.0, mobility: 0.926"""	0.999211	0.00107258	0.000195223	KFDDPKFEVIDKPQS	generic|sp_P97450_ATP5J_MOUSE__chr16_-1_84831325_84831486_ENSMUST00000146103__II_1074235|
"""index: 25152, intensity: 6111.0, mobility: 0.983"""	0.998794	0.00107258	0.000195791	TFPTFKFDDPKFEVIDKPQS	generic|sp_P97450_ATP5J_MOUSE__chr16_-1_84831325_84831486_ENSMUST00000146103__II_1074235|
"""index: 22972, intensity: 4778.0, mobility: 1.069"""	0.998657	0.00107258	0.000195978	VSGDYGHPVYIVQDGPPQSPPNIYYKV	generic|tr_Q543Q7_Q543Q7_MOUSE|
"""index: 3087, intensity: 4075.0, mobility: 0.876"""	0.998256	0.00107258	0.000196526	SNTIGSAPPLR	generic|tr_E9QK20_E9QK20_MOUSE__chr1_-1_154483513_154483623_ENSMUST00000188965__II_1041223	|generic|tr_A0A087WS83_A0A087WS83_MOUSE__chr1_-1_154483513_154483623_ENSMUST00000188965__II_1041173	|generic|tr_B2RWX7_B2RWX7_MOUSE__chr1_-1_154483513_154483623_ENSMUST00000188965__II_1041173	|generic|sp_Q61290_CAC1E_MOUSE__chr1_-1_154483513_154483623_ENSMUST00000188965__II_1041173	|generic|tr_A0A1D5RLU3_A0A1D5RLU3_MOUSE__chr1_-1_154483513_154483623_ENSMUST00000188965|
"""index: 22951, intensity: 3623.0, mobility: 1.026"""	0.996812	0.00107258	0.000198513	YQEPVLGPVRGPF	generic|sp_CASB_BOVIN_|
"""index: 7540, intensity: 4263.0, mobility: 0.825"""	0.996542	0.00107258	0.000198887	DMAEIEKFDKSKLK	generic|sp_P20065_TYB4_MOUSE__chrX_-1_167207501_167208325_ENSMUST00000112175	|generic|tr_Q6ZWX2_Q6ZWX2_MOUSE__chrX_-1_167207501_167208325_ENSMUST00000112175|
"""index: 8916, intensity: 6466.0, mobility: 0.936"""	0.996461	0.00107258	0.000198999	NQVPSEDFERAPQSPTLAPAK	generic|tr_Q3TV22_Q3TV22_MOUSE__chr16_1_78334866_78334964_ENSMUST00000231251	|generic|sp_P97792_CXAR_MOUSE__chr16_1_78334866_78334964_ENSMUST00000231251	|generic|sp_P97792-2_CXAR_MOUSE__chr16_1_78334866_78334964_ENSMUST00000231251|
"""index: 4480, intensity: 3062.0, mobility: 0.813"""	0.995912	0.00107258	0.000199762	SQIDDHVPKRASARILAPPGGRS	generic|sp_Q9EQF6_DPYL5_MOUSE__chr5_1_30791522_30791638_ENSMUST00000198503__II_944569|
"""index: 4693, intensity: 8705.0, mobility: 0.935"""	0.995702	0.00107258	0.000200055	LADEVSASLAKQ	generic|II_1128081_TX=10090	|generic|II_1128079_TX=10090	|generic|tr_A0A0A0MQC7_A0A0A0MQC7_MOUSE	|generic|tr_A2A5Y6_A2A5Y6_MOUSE	|generic|sp_P10637_TAU_MOUSE	|generic|sp_P10637-2_TAU_MOUSE	|generic|sp_P10637-3_TAU_MOUSE	|generic|sp_P10637-4_TAU_MOUSE	|generic|tr_Q3UH19_Q3UH19_MOUSE	|generic|sp_P10637-6_TAU_MOUSE	|generic|tr_Q8C5K4_Q8C5K4_MOUSE	|generic|tr_Q547J4_Q547J4_MOUSE	|generic|tr_B1AQW2_B1AQW2_MOUSE	|generic|sp_TAU_HUMAN_|
"""index: 25742, intensity: 7635.0, mobility: 1.079"""	0.995457	0.00107258	0.000200396	LYQEPVLGPVRGPF	generic|sp_CASB_BOVIN_|
"""index: 13688, intensity: 3982.0, mobility: 0.862"""	0.9953	0.00107258	0.000200615	EDPATFKPPKMDVPMVEGKKQPLR	generic|sp_Q9DBN4_P33MX_MOUSE	|generic|sp_Q9DBN4-2_P33MX_MOUSE	|generic|tr_D3Z1F7_D3Z1F7_MOUSE|
"""index: 16062, intensity: 4685.0, mobility: 0.872"""	0.994868	0.00107258	0.00020122	SNEKLLDFSPIQKQQAPQ	generic|sp_Q9R0X5-2_RPGR_MOUSE__chrX_-1_10213524_10213643_ENSMUST00000115534__II_837380	|generic|sp_Q9R0X5-3_RPGR_MOUSE__chrX_-1_10213524_10213643_ENSMUST00000115534__II_837380	|generic|tr_Q3UTY5_Q3UTY5_MOUSE__II_837380	|generic|tr_A2ADP2_A2ADP2_MOUSE__chrX_-1_10213524_10213643_ENSMUST00000115534__II_837380	|generic|sp_Q9R0X5-4_RPGR_MOUSE__chrX_-1_10213524_10213643_ENSMUST00000115534	|generic|tr_A2ADP5_A2ADP5_MOUSE__chrX_-1_10213524_10213643_ENSMUST00000115534	|generic|tr_Q3UWJ5_Q3UWJ5_MOUSE__chrX_-1_10213524_10213643_ENSMUST00000115534|
"""index: 24494, intensity: 5266.0, mobility: 1.092"""	0.994784	0.00107258	0.000201338	AQPPQGQAPPPVIPPPNQAGYGMASFPTQ	generic|tr_Q8C573_Q8C573_MOUSE__II_878434	|generic|tr_D3Z3Y4_D3Z3Y4_MOUSE__chr7_-1_128443803_128443913_ENSMUST00000133444__II_878434	|generic|tr_A0A0U1RPD3_A0A0U1RPD3_MOUSE__chr7_-1_128443803_128443913_ENSMUST00000133444__II_878434	|generic|tr_Q6NVC2_Q6NVC2_MOUSE__chr7_-1_128443803_128443913_ENSMUST00000133444__II_878434	|generic|tr_Q921W2_Q921W2_MOUSE__chr7_-1_128443803_128443913_ENSMUST00000133444__II_878434	|generic|tr_Q545C1_Q545C1_MOUSE__chr7_-1_128443803_128443913_ENSMUST00000133444__II_878434|
"""index: 16684, intensity: 4049.0, mobility: 1.174"""	0.994108	0.00107258	0.000202288	IVQDGPPQSPPNIYYKV	generic|tr_Q543Q7_Q543Q7_MOUSE|
"""index: 1600, intensity: 5099.0, mobility: 0.914"""	0.993256	0.00107258	0.000203492	ADEVSASLAKQG	generic|II_1128081_TX=10090	|generic|II_1128079_TX=10090	|generic|tr_A0A0A0MQC7_A0A0A0MQC7_MOUSE	|generic|tr_A2A5Y6_A2A5Y6_MOUSE	|generic|sp_P10637_TAU_MOUSE	|generic|sp_P10637-2_TAU_MOUSE	|generic|sp_P10637-3_TAU_MOUSE	|generic|sp_P10637-4_TAU_MOUSE	|generic|tr_Q3UH19_Q3UH19_MOUSE	|generic|sp_P10637-6_TAU_MOUSE	|generic|tr_Q8C5K4_Q8C5K4_MOUSE	|generic|tr_Q547J4_Q547J4_MOUSE	|generic|tr_B1AQW2_B1AQW2_MOUSE	|generic|sp_TAU_HUMAN_|
"""index: 21314, intensity: 4542.0, mobility: 0.873"""	0.993059	0.00107258	0.000203771	VAPFPEVFGK	generic|sp_CAS1_BOVIN_|
"""index: 3651, intensity: 47315.0, mobility: 0.922"""	0.992386	0.00107258	0.000204729	TLPTKETIEQEKRSEIS	generic|tr_A6H6H4_A6H6H4_MOUSE|
"""index: 1502, intensity: 4818.0, mobility: 0.845"""	0.992291	0.00107258	0.000204864	TLPTKETIEQEKRSE	generic|tr_A6H6H4_A6H6H4_MOUSE|
"""index: 7218, intensity: 5496.0, mobility: 1.120"""	0.991645	0.00107258	0.000205789	AAKAPAPAAPAAAEPQAEAPAAAASSEQSVAVKE	generic|sp_Q91XV3_BASP1_MOUSE|
"""index: 1424, intensity: 4366.0, mobility: 0.840"""	0.990724	0.00107258	0.000207113	TTQLTADSHPSYHTDG	generic|tr_Q921J3_Q921J3_MOUSE__chr2_1_181549329_181549376_ENSMUST00000116365	|generic|sp_P60904_DNJC5_MOUSE__chr2_1_181546445_181546492_ENSMUST00000116365|
"""index: 3408, intensity: 8381.0, mobility: 0.942"""	0.990464	0.00107258	0.000207489	TLPTKETIEQEKRSEIS	generic|tr_A6H6H4_A6H6H4_MOUSE|
"""index: 768, intensity: 2565.0, mobility: 1.009"""	0.989735	0.00107258	0.000208545	AVAAPATDAPQAKQE	generic|tr_A0A0A6YY91_A0A0A6YY91_MOUSE__II_850562	|generic|sp_P13595_NCAM1_MOUSE|
"""index: 31433, intensity: 69999.0, mobility: 0.831"""	0.989668	0.00107258	0.000208642	GRTLSDYNIQKESTLHLVLRLRGG	generic|tr_B0LAC2_B0LAC2_MOUSE__IP_825414	|generic|tr_E9Q5F6_E9Q5F6_MOUSE__II_647476	|generic|tr_E9Q5F6_E9Q5F6_MOUSE__II_647476	|generic|tr_Q922Z8_Q922Z8_MOUSE__II_647476	|generic|tr_Q922Z8_Q922Z8_MOUSE__II_647476	|generic|tr_Q922Z8_Q922Z8_MOUSE__II_647476	|generic|tr_Q922Z8_Q922Z8_MOUSE__II_647476	|generic|tr_Q922Z8_Q922Z8_MOUSE__II_647476	|generic|tr_Q922Z8_Q922Z8_MOUSE__II_647476	|generic|tr_Q922Z8_Q922Z8_MOUSE__II_647476	|generic|tr_Q3TH47_Q3TH47_MOUSE__II_647476	|generic|tr_Q3TH47_Q3TH47_MOUSE__II_647476	|generic|tr_Q3TH47_Q3TH47_MOUSE__II_647476	|generic|tr_Q8VC46_Q8VC46_MOUSE__II_647476	|generic|tr_Q8VC46_Q8VC46_MOUSE__II_647476	|generic|tr_Q8VC46_Q8VC46_MOUSE__II_647476	|generic|tr_Q8VC46_Q8VC46_MOUSE__II_647476	|generic|tr_Q8VC46_Q8VC46_MOUSE__II_647476	|generic|tr_Q8VC46_Q8VC46_MOUSE__II_647476	|generic|tr_Q8VC46_Q8VC46_MOUSE__II_647476	|generic|tr_Q8VC46_Q8VC46_MOUSE__II_647476	|generic|tr_Q922B0_Q922B0_MOUSE__II_647476	|generic|tr_Q922B0_Q922B0_MOUSE__II_647476	|generic|tr_Q5SX22_Q5SX22_MOUSE__II_647476	|generic|tr_Q5SX22_Q5SX22_MOUSE__II_647476	|generic|tr_Q5SX22_Q5SX22_MOUSE__II_647476	|generic|tr_Q8R0Z9_Q8R0Z9_MOUSE__II_647476	|generic|tr_Q8R0Z9_Q8R0Z9_MOUSE__II_647476	|generic|tr_Q8R0Z9_Q8R0Z9_MOUSE__II_647476	|generic|tr_Q8R0Z9_Q8R0Z9_MOUSE__II_647476	|generic|sp_P0CG50_UBC_MOUSE__II_647476	|generic|sp_P0CG50_UBC_MOUSE__II_647476	|generic|sp_P0CG50_UBC_MOUSE__II_647476	|generic|sp_P0CG50_UBC_MOUSE__II_647476	|generic|sp_P0CG50_UBC_MOUSE__II_647476	|generic|sp_P0CG50_UBC_MOUSE__II_647476	|generic|sp_P0CG50_UBC_MOUSE__II_647476	|generic|sp_P0CG50_UBC_MOUSE__II_647476	|generic|sp_P0CG50_UBC_MOUSE__II_647476	|generic|tr_Q78XY9_Q78XY9_MOUSE__II_647476	|generic|tr_Q78XY9_Q78XY9_MOUSE__II_647476	|generic|tr_Q78XY9_Q78XY9_MOUSE__II_647476	|generic|tr_Q78XY9_Q78XY9_MOUSE__II_647476	|generic|tr_A5JUZ1_A5JUZ1_MOUSE__II_647476	|generic|sp_P62984_RL40_MOUSE__II_866586	|generic|tr_E9QNP0_E9QNP0_MOUSE__II_866571	|generic|tr_E9Q4P0_E9Q4P0_MOUSE__II_866571	|generic|tr_A0A0A6YW67_A0A0A6YW67_MOUSE__II_647476	|generic|tr_E9Q9J0_E9Q9J0_MOUSE__II_647476	|generic|tr_Q642L7_Q642L7_MOUSE__II_647476	|generic|IP_899761_TX=10090	|generic|sp_RS27A_HUMAN_|
"""index: 1434, intensity: 3408.0, mobility: 0.767"""	0.989319	0.00107258	0.000209151	TTQLTADSHPSYHTDG	generic|tr_Q921J3_Q921J3_MOUSE__chr2_1_181549329_181549376_ENSMUST00000116365	|generic|sp_P60904_DNJC5_MOUSE__chr2_1_181546445_181546492_ENSMUST00000116365|
"""index: 22980, intensity: 3193.0, mobility: 1.164"""	0.989095	0.00107258	0.000209477	SGPVPGTAINGTLPLSHM	generic|tr_Q3V2B6_Q3V2B6_MOUSE	|generic|tr_Q60I23_Q60I23_MOUSE	|generic|tr_Q3UES8_Q3UES8_MOUSE|
"""index: 31599, intensity: 39322.0, mobility: 0.946"""	0.98909	0.00107258	0.000209485	GRTLSDYNIQKESTLHLVLRLRGG	generic|tr_B0LAC2_B0LAC2_MOUSE__IP_825414	|generic|tr_E9Q5F6_E9Q5F6_MOUSE__II_647476	|generic|tr_E9Q5F6_E9Q5F6_MOUSE__II_647476	|generic|tr_Q922Z8_Q922Z8_MOUSE__II_647476	|generic|tr_Q922Z8_Q922Z8_MOUSE__II_647476	|generic|tr_Q922Z8_Q922Z8_MOUSE__II_647476	|generic|tr_Q922Z8_Q922Z8_MOUSE__II_647476	|generic|tr_Q922Z8_Q922Z8_MOUSE__II_647476	|generic|tr_Q922Z8_Q922Z8_MOUSE__II_647476	|generic|tr_Q922Z8_Q922Z8_MOUSE__II_647476	|generic|tr_Q3TH47_Q3TH47_MOUSE__II_647476	|generic|tr_Q3TH47_Q3TH47_MOUSE__II_647476	|generic|tr_Q3TH47_Q3TH47_MOUSE__II_647476	|generic|tr_Q8VC46_Q8VC46_MOUSE__II_647476	|generic|tr_Q8VC46_Q8VC46_MOUSE__II_647476	|generic|tr_Q8VC46_Q8VC46_MOUSE__II_647476	|generic|tr_Q8VC46_Q8VC46_MOUSE__II_647476	|generic|tr_Q8VC46_Q8VC46_MOUSE__II_647476	|generic|tr_Q8VC46_Q8VC46_MOUSE__II_647476	|generic|tr_Q8VC46_Q8VC46_MOUSE__II_647476	|generic|tr_Q8VC46_Q8VC46_MOUSE__II_647476	|generic|tr_Q922B0_Q922B0_MOUSE__II_647476	|generic|tr_Q922B0_Q922B0_MOUSE__II_647476	|generic|tr_Q5SX22_Q5SX22_MOUSE__II_647476	|generic|tr_Q5SX22_Q5SX22_MOUSE__II_647476	|generic|tr_Q5SX22_Q5SX22_MOUSE__II_647476	|generic|tr_Q8R0Z9_Q8R0Z9_MOUSE__II_647476	|generic|tr_Q8R0Z9_Q8R0Z9_MOUSE__II_647476	|generic|tr_Q8R0Z9_Q8R0Z9_MOUSE__II_647476	|generic|tr_Q8R0Z9_Q8R0Z9_MOUSE__II_647476	|generic|sp_P0CG50_UBC_MOUSE__II_647476	|generic|sp_P0CG50_UBC_MOUSE__II_647476	|generic|sp_P0CG50_UBC_MOUSE__II_647476	|generic|sp_P0CG50_UBC_MOUSE__II_647476	|generic|sp_P0CG50_UBC_MOUSE__II_647476	|generic|sp_P0CG50_UBC_MOUSE__II_647476	|generic|sp_P0CG50_UBC_MOUSE__II_647476	|generic|sp_P0CG50_UBC_MOUSE__II_647476	|generic|sp_P0CG50_UBC_MOUSE__II_647476	|generic|tr_Q78XY9_Q78XY9_MOUSE__II_647476	|generic|tr_Q78XY9_Q78XY9_MOUSE__II_647476	|generic|tr_Q78XY9_Q78XY9_MOUSE__II_647476	|generic|tr_Q78XY9_Q78XY9_MOUSE__II_647476	|generic|tr_A5JUZ1_A5JUZ1_MOUSE__II_647476	|generic|sp_P62984_RL40_MOUSE__II_866586	|generic|tr_E9QNP0_E9QNP0_MOUSE__II_866571	|generic|tr_E9Q4P0_E9Q4P0_MOUSE__II_866571	|generic|tr_A0A0A6YW67_A0A0A6YW67_MOUSE__II_647476	|generic|tr_E9Q9J0_E9Q9J0_MOUSE__II_647476	|generic|tr_Q642L7_Q642L7_MOUSE__II_647476	|generic|IP_899761_TX=10090	|generic|sp_RS27A_HUMAN_|
"""index: 23096, intensity: 4290.0, mobility: 1.098"""	0.989019	0.00107258	0.000209587	AAAAPMIGYPMPTGYSQ	generic|tr_Q921Y3_Q921Y3_MOUSE__chr11_-1_106781850_106782137_ENSMUST00000133426__II_1125049	|generic|tr_Q9CSD9_Q9CSD9_MOUSE__chr11_-1_106783954_106783992_ENSMUST00000133426__II_1125049	|generic|tr_Q3V0Z8_Q3V0Z8_MOUSE__chr11_-1_106784876_106784983_ENSMUST00000133426__II_1125049	|generic|tr_A1L333_A1L333_MOUSE__chr11_-1_106784876_106784983_ENSMUST00000133426__II_1125049	|generic|tr_Q3UXW3_Q3UXW3_MOUSE__chr11_-1_106784876_106784983_ENSMUST00000133426__II_1125049	|generic|tr_Q5U222_Q5U222_MOUSE__chr11_-1_106784876_106784983_ENSMUST00000133426__II_1125049	|generic|tr_Q8BTS0_Q8BTS0_MOUSE__chr11_-1_106784876_106784983_ENSMUST00000133426__II_1125049|
"""index: 4600, intensity: 3699.0, mobility: 0.822"""	0.988943	0.00107258	0.000209699	TPPPPYEQVVKDK	generic|sp_Q8R1C3_VOPP1_MOUSE__chr6_-1_57774707_57774748_ENSMUST00000204878|
"""index: 4675, intensity: 17508.0, mobility: 0.822"""	0.988591	0.00107258	0.000210214	IPVGSLKNEDTPNRQY	generic|sp_Q03517_SCG2_MOUSE	|generic|tr_Q4W8U9_Q4W8U9_MOUSE|
"""index: 31049, intensity: 5243.0, mobility: 1.243"""	0.987919	0.00107258	0.000211201	GSPVIAAANSLGIPVPAAAGAQQ	generic|sp_Q60737_CSK21_MOUSE__II_1001537|
"""index: 12534, intensity: 3983.0, mobility: 1.167"""	0.987787	0.00107258	0.000211395	EETGDITQNYINYGTTK	generic|tr_A0A0R4J0A6_A0A0R4J0A6_MOUSE__chr7_1_51622659_51622724_ENSMUST00000207945	|generic|sp_Q8BLE7_VGLU2_MOUSE__chr7_1_51622659_51622724_ENSMUST00000207945|
"""index: 1794, intensity: 2525.0, mobility: 0.777"""	0.987546	0.00107258	0.000211749	TLPTKETIEQEKRSE	generic|tr_A6H6H4_A6H6H4_MOUSE|
"""index: 22774, intensity: 4824.0, mobility: 1.026"""	0.987398	0.00107258	0.000211969	SVVPSPKVSDTVVEPYNATLSVHQL	generic|sp_P68372_TBB4B_MOUSE__IP_840323	|generic|tr_Q9DCR1_Q9DCR1_MOUSE__IP_840323	|generic|tr_Q9CVR0_Q9CVR0_MOUSE__IP_840323	|generic|sp_Q9D6F9_TBB4A_MOUSE__IP_840323	|generic|sp_P99024_TBB5_MOUSE__chr17_-1_35836571_35838041_ENSMUST00000134978|
"""index: 5792, intensity: 3875.0, mobility: 0.968"""	0.987393	0.00107258	0.000211975	AVPITPTLNREQ	generic|sp_CAS2_BOVIN_|
"""index: 7476, intensity: 19328.0, mobility: 0.834"""	0.987367	0.00107258	0.000212014	ATPASAQTAAKREIYL	generic|tr_Q2TJI9_Q2TJI9_MOUSE__chr18_-1_38189545_38189796_ENSMUST00000160721__II_1060469	|generic|tr_F7BJK1_F7BJK1_MOUSE__chr18_-1_38189545_38189796_ENSMUST00000160721__II_1060474	|generic|tr_Q2TJI7_Q2TJI7_MOUSE|
"""index: 1937, intensity: 5479.0, mobility: 0.913"""	0.986074	0.00107258	0.000213932	TETQEKNTLPTKETIEQEKRSE	generic|tr_A6H6H4_A6H6H4_MOUSE|
"""index: 22991, intensity: 3264.0, mobility: 1.027"""	0.986011	0.00107258	0.000214026	SVVPSPKVSDTVVEPYNATLSVHQL	generic|sp_P68372_TBB4B_MOUSE__IP_840323	|generic|tr_Q9DCR1_Q9DCR1_MOUSE__IP_840323	|generic|tr_Q9CVR0_Q9CVR0_MOUSE__IP_840323	|generic|sp_Q9D6F9_TBB4A_MOUSE__IP_840323	|generic|sp_P99024_TBB5_MOUSE__chr17_-1_35836571_35838041_ENSMUST00000134978|
"""index: 23048, intensity: 3140.0, mobility: 1.202"""	0.985659	0.00107258	0.000214552	QVPNYTLTSSTLPQTGGSQQPPQPQQAYSQKALL	generic|sp_P70297_STAM1_MOUSE__chr2_1_14102418_14102489_ENSMUST00000193636__II_1014500	|generic|IP_1121602_TX=10090	|generic|tr_Q3UMC8_Q3UMC8_MOUSE__chr2_1_14102418_14102489_ENSMUST00000193636	|generic|tr_Q9CU37_Q9CU37_MOUSE	|generic|tr_Q3TPR2_Q3TPR2_MOUSE__chr2_1_14141735_14141881_ENSMUST00000193636|
"""index: 2237, intensity: 2942.0, mobility: 0.777"""	0.985417	0.00107258	0.000214913	IPVGSLKNEDTPNRQ	generic|sp_Q03517_SCG2_MOUSE	|generic|tr_Q4W8U9_Q4W8U9_MOUSE|
"""index: 15556, intensity: 6069.0, mobility: 1.131"""	0.985354	0.00107258	0.000215007	SQVPNYTLTSSTLPQTGGSQQPPQPQQAYSQKA	generic|sp_P70297_STAM1_MOUSE__chr2_1_14102418_14102489_ENSMUST00000193636__II_1014500	|generic|IP_1121602_TX=10090	|generic|tr_Q3UMC8_Q3UMC8_MOUSE__chr2_1_14102418_14102489_ENSMUST00000193636	|generic|tr_Q9CU37_Q9CU37_MOUSE	|generic|tr_Q3TPR2_Q3TPR2_MOUSE__chr2_1_14141735_14141881_ENSMUST00000193636|
"""index: 4190, intensity: 4933.0, mobility: 0.947"""	0.985086	0.00107258	0.000215409	QAGMTGYGMPRQ	generic|tr_Q9D6K2_Q9D6K2_MOUSE	|generic|sp_Q9WVA4_TAGL2_MOUSE	|generic|sp_Q9R1Q8_TAGL3_MOUSE|
"""index: 1354, intensity: 22935.0, mobility: 0.832"""	0.984695	0.00107258	0.000215997	TLPTKETIEQEKR	generic|tr_A6H6H4_A6H6H4_MOUSE|
"""index: 2114, intensity: 3581.0, mobility: 1.327"""	0.984152	0.00107258	0.000216815	AAGEKAEEPAPGATAGDASSAAGPEQE	generic|sp_P26645_MARCS_MOUSE	|generic|tr_A0A0A1HAM8_A0A0A1HAM8_MOUSE|
"""index: 1020, intensity: 45751.0, mobility: 0.850"""	0.983988	0.00107258	0.000217063	LPTKETIEQEKRSE	generic|tr_A6H6H4_A6H6H4_MOUSE|
"""index: 22097, intensity: 3364.0, mobility: 1.099"""	0.982767	0.00107258	0.000218918	TVQTAAANAASTAATSAAQNAFKGNQM	generic|tr_Q3TD71_Q3TD71_MOUSE	|generic|tr_Q3TSA8_Q3TSA8_MOUSE	|generic|tr_Q3UY11_Q3UY11_MOUSE|
"""index: 30849, intensity: 6706.0, mobility: 1.229"""	0.980744	0.00107258	0.000222025	SPQLATLADEVSASLAKQ	generic|II_1128081_TX=10090	|generic|II_1128079_TX=10090	|generic|tr_A0A0A0MQC7_A0A0A0MQC7_MOUSE	|generic|tr_A2A5Y6_A2A5Y6_MOUSE	|generic|sp_P10637_TAU_MOUSE	|generic|sp_P10637-2_TAU_MOUSE	|generic|sp_P10637-3_TAU_MOUSE	|generic|sp_P10637-4_TAU_MOUSE	|generic|tr_Q3UH19_Q3UH19_MOUSE	|generic|sp_P10637-6_TAU_MOUSE	|generic|tr_Q8C5K4_Q8C5K4_MOUSE	|generic|tr_Q547J4_Q547J4_MOUSE	|generic|tr_B1AQW2_B1AQW2_MOUSE	|generic|sp_TAU_HUMAN_|
"""index: 32245, intensity: 2625.0, mobility: 1.333"""	0.980238	0.00107258	0.000222809	TPNTITMIPNSLVGLQTLHPYN	generic|tr_A0A5S9EES2_A0A5S9EES2_MOUSE	|generic|tr_A2AGI2_A2AGI2_MOUSE	|generic|tr_B2RWZ9_B2RWZ9_MOUSE	|generic|tr_Q69ZI4_Q69ZI4_MOUSE	|generic|tr_A0A5S9EER5_A0A5S9EER5_MOUSE	|generic|tr_A2AGI3_A2AGI3_MOUSE	|generic|sp_Q8BYM5_NLGN3_MOUSE|
"""index: 11441, intensity: 2995.0, mobility: 1.093"""	0.980166	0.00107258	0.000222921	APAATDEAAASAAPAASPEPQPECSPEAPPAPT	generic|sp_P26645_MARCS_MOUSE	|generic|tr_A0A0A1HAM8_A0A0A1HAM8_MOUSE|
"""index: 580, intensity: 2625.0, mobility: 0.832"""	0.980017	0.00107258	0.000223153	LRAITEKETVEKERQ	generic|sp_P47867_SCG3_MOUSE__II_3456604	|generic|sp_P47867-2_SCG3_MOUSE__II_3456604	|generic|tr_A0A1L1SV66_A0A1L1SV66_MOUSE	|generic|chr9_-1_75681956_75682138_ENSMUST00000215603|
"""index: 4450, intensity: 6895.0, mobility: 0.843"""	0.979558	0.00107258	0.000223867	TPPPPYEQVVKDK	generic|sp_Q8R1C3_VOPP1_MOUSE__chr6_-1_57774707_57774748_ENSMUST00000204878|
"""index: 17503, intensity: 30974.0, mobility: 1.026"""	0.979332	0.00107258	0.00022422	FSDIPNPIGSENSE	generic|sp_CAS1_BOVIN_|
"""index: 17232, intensity: 8868.0, mobility: 1.152"""	0.979183	0.00107258	0.000224453	IVQDGPPQSPPNIYYKV	generic|tr_Q543Q7_Q543Q7_MOUSE|
"""index: 9484, intensity: 9667.0, mobility: 1.125"""	0.979068	0.00107258	0.000224631	PLPSKETIEQEKQAG	generic|sp_P20065_TYB4_MOUSE__chrX_-1_167207501_167208325_ENSMUST00000112175	|generic|tr_Q6ZWX2_Q6ZWX2_MOUSE__chrX_-1_167207501_167208325_ENSMUST00000112175|
"""index: 2290, intensity: 3563.0, mobility: 0.753"""	0.977239	0.00107258	0.000227513	IPVGSLKNEDTPNR	generic|sp_Q03517_SCG2_MOUSE	|generic|tr_Q4W8U9_Q4W8U9_MOUSE|
"""index: 6875, intensity: 7661.0, mobility: 1.120"""	0.977034	0.00107258	0.000227838	AKAPAPAAPAAAEPQAEAPAAAASSEQSVAVKE	generic|sp_Q91XV3_BASP1_MOUSE|
"""index: 1242, intensity: 7926.0, mobility: 0.759"""	0.976721	0.00107258	0.000228335	TLPTKETIEQEKR	generic|tr_A6H6H4_A6H6H4_MOUSE|
"""index: 15979, intensity: 9816.0, mobility: 1.039"""	0.976421	0.00107258	0.000228813	APSSRGLGAAEFGGAAGEVEAPGETFAQRKIH	generic|tr_A0A3B2WBC6_A0A3B2WBC6_MOUSE|
"""index: 23003, intensity: 25725.0, mobility: 1.005"""	0.975303	0.00107258	0.000230602	TLAEDVTAALAKQG	generic|sp_P20357_MTAP2_MOUSE__chr1_1_66438885_66439007_ENSMUST00000172486	|generic|tr_Q80ZL4_Q80ZL4_MOUSE__chr1_1_66438885_66439007_ENSMUST00000172486	|generic|tr_Q3TLQ0_Q3TLQ0_MOUSE__chr1_1_66438885_66439007_ENSMUST00000172486	|generic|tr_Q80X35_Q80X35_MOUSE__chr1_1_66438885_66439007_ENSMUST00000172486	|generic|tr_B2KGT5_B2KGT5_MOUSE__chr1_1_66438885_66439007_ENSMUST00000172486	|generic|tr_A0A668KLC6_A0A668KLC6_MOUSE__chr1_1_66438885_66439007_ENSMUST00000172486|
"""index: 32715, intensity: 7797.0, mobility: 0.961"""	0.974847	0.00107258	0.000231335	APGAMLQIEALQEVLKKLKS	generic|sp_P56388_CART_MOUSE|
"""index: 1543, intensity: 6090.0, mobility: 1.081"""	0.974799	0.00107258	0.000231413	GSQQPPQPQQAYSQKA	generic|sp_P70297_STAM1_MOUSE__chr2_1_14102418_14102489_ENSMUST00000193636__II_1014500	|generic|IP_1121602_TX=10090	|generic|tr_Q3UMC8_Q3UMC8_MOUSE__chr2_1_14102418_14102489_ENSMUST00000193636	|generic|tr_Q9CU37_Q9CU37_MOUSE	|generic|tr_Q3TPR2_Q3TPR2_MOUSE__chr2_1_14141735_14141881_ENSMUST00000193636|
"""index: 3158, intensity: 3955.0, mobility: 0.850"""	0.973217	0.00107258	0.000233977	GTNRGASQAGMTGYGMPRQ	generic|sp_Q9WVA4_TAGL2_MOUSE|
"""index: 4566, intensity: 4211.0, mobility: 0.850"""	0.972653	0.00107258	0.000234899	GVASVAEKTKEQASHLG	generic|sp_Q91ZZ3_SYUB_MOUSE|
"""index: 8135, intensity: 8326.0, mobility: 0.983"""	0.97257	0.00107258	0.000235035	SLSGAQIDDNIPR	generic|sp_O08553_DPYL2_MOUSE|
"""index: 16647, intensity: 4871.0, mobility: 0.925"""	0.972506	0.00107258	0.000235139	EDVTAALAKQGL	generic|sp_P20357_MTAP2_MOUSE__chr1_1_66438885_66439007_ENSMUST00000172486	|generic|tr_Q80ZL4_Q80ZL4_MOUSE__chr1_1_66438885_66439007_ENSMUST00000172486	|generic|tr_Q3TLQ0_Q3TLQ0_MOUSE__chr1_1_66438885_66439007_ENSMUST00000172486	|generic|tr_Q80X35_Q80X35_MOUSE__chr1_1_66438885_66439007_ENSMUST00000172486	|generic|tr_B2KGT5_B2KGT5_MOUSE__chr1_1_66438885_66439007_ENSMUST00000172486	|generic|tr_A0A668KLC6_A0A668KLC6_MOUSE__chr1_1_66438885_66439007_ENSMUST00000172486|
"""index: 30828, intensity: 26247.0, mobility: 1.183"""	0.971494	0.00107258	0.000236802	SPQLATLADEVSASLAKQ	generic|II_1128081_TX=10090	|generic|II_1128079_TX=10090	|generic|tr_A0A0A0MQC7_A0A0A0MQC7_MOUSE	|generic|tr_A2A5Y6_A2A5Y6_MOUSE	|generic|sp_P10637_TAU_MOUSE	|generic|sp_P10637-2_TAU_MOUSE	|generic|sp_P10637-3_TAU_MOUSE	|generic|sp_P10637-4_TAU_MOUSE	|generic|tr_Q3UH19_Q3UH19_MOUSE	|generic|sp_P10637-6_TAU_MOUSE	|generic|tr_Q8C5K4_Q8C5K4_MOUSE	|generic|tr_Q547J4_Q547J4_MOUSE	|generic|tr_B1AQW2_B1AQW2_MOUSE	|generic|sp_TAU_HUMAN_|
"""index: 4954, intensity: 3077.0, mobility: 0.825"""	0.97133	0.00107258	0.000237073	IPVGSLKNEDTPNRQY	generic|sp_Q03517_SCG2_MOUSE	|generic|tr_Q4W8U9_Q4W8U9_MOUSE|
"""index: 21604, intensity: 5132.0, mobility: 0.878"""	0.969647	0.00107258	0.000239869	DPDVPRPWL	generic|sp_Q673H1_TUSC1_MOUSE|
"""index: 16880, intensity: 2708.0, mobility: 1.318"""	0.969571	0.00107258	0.000239996	SPIKTVVSPSPYNPQVASGTLG	generic|tr_W6PPR4_W6PPR4_MOUSE__chr10_1_69955930_69956154_ENSMUST00000182474__II_1152616	|generic|tr_W6PPA1_W6PPA1_MOUSE__chr10_1_69955930_69956154_ENSMUST00000182474	|generic|tr_S4R2K9_S4R2K9_MOUSE__chr10_1_69955930_69956154_ENSMUST00000182474	|generic|tr_A0A087WNU5_A0A087WNU5_MOUSE|
"""index: 3062, intensity: 3596.0, mobility: 0.840"""	0.96947	0.00107258	0.000240164	AAGFNSTGLPHSHSTTRV	generic|tr_A0A5S9EES2_A0A5S9EES2_MOUSE	|generic|tr_A2AGI2_A2AGI2_MOUSE	|generic|tr_B2RWZ9_B2RWZ9_MOUSE	|generic|tr_Q69ZI4_Q69ZI4_MOUSE	|generic|tr_A0A5S9EER5_A0A5S9EER5_MOUSE	|generic|tr_A2AGI3_A2AGI3_MOUSE	|generic|sp_Q8BYM5_NLGN3_MOUSE|
"""index: 12048, intensity: 4029.0, mobility: 1.263"""	0.968609	0.00107258	0.00024161	AMGAAQGAMNQPQTQYSATPNY	generic|sp_Q9JKD3_SCAM5_MOUSE__chr9_-1_57443670_57443780_ENSMUST00000215208__II_3456302|
"""index: 11978, intensity: 6712.0, mobility: 1.106"""	0.96823	0.00107258	0.000242248	QSGFSLSGTQVDEGVRS	generic|tr_Q3TAS8_Q3TAS8_MOUSE__chr18_-1_43324332_43324412_ENSMUST00000237707	|generic|tr_E9PWE8_E9PWE8_MOUSE__chr18_-1_43324332_43324412_ENSMUST00000237707	|generic|sp_Q62188_DPYL3_MOUSE__chr18_-1_43324332_43324412_ENSMUST00000237707	|generic|tr_Q3TT92_Q3TT92_MOUSE__chr18_-1_43324332_43324412_ENSMUST00000237707|
"""index: 23479, intensity: 6666.0, mobility: 0.953"""	0.967708	0.00107258	0.000243131	SLPQKSQHGRTQDENPVVHFFKNIVTPR	generic|sp_P04370-7_MBP_MOUSE__II_1052165	|generic|II_1052178_TX=10090	|generic|tr_Q09J72_Q09J72_MOUSE	|generic|sp_P04370_MBP_MOUSE__chr18_1_82522092_82522145_ENSMUST00000143506	|generic|tr_A0A498WGS3_A0A498WGS3_MOUSE	|generic|tr_A0A411P8U6_A0A411P8U6_MOUSE__chr18_1_82522092_82522145_ENSMUST00000143506	|generic|sp_P04370-4_MBP_MOUSE	|generic|sp_P04370-5_MBP_MOUSE	|generic|sp_P04370-6_MBP_MOUSE	|generic|sp_P04370-8_MBP_MOUSE	|generic|sp_P04370-9_MBP_MOUSE	|generic|sp_P04370-10_MBP_MOUSE	|generic|sp_P04370-11_MBP_MOUSE	|generic|sp_P04370-13_MBP_MOUSE	|generic|sp_P04370-14_MBP_MOUSE|
"""index: 1558, intensity: 4198.0, mobility: 0.950"""	0.967693	0.00107258	0.000243156	SLSGAQIDDNNPR	generic|tr_Q3TXY0_Q3TXY0_MOUSE__chr5_1_37273379_37273519_ENSMUST00000202377	|generic|tr_Q6P1J1_Q6P1J1_MOUSE__chr5_1_37273379_37273519_ENSMUST00000202377	|generic|sp_P97427_DPYL1_MOUSE__chr5_1_37273379_37273519_ENSMUST00000202377	|generic|tr_Q3TY94_Q3TY94_MOUSE__chr5_1_37273379_37273519_ENSMUST00000202377|
"""index: 24292, intensity: 4964.0, mobility: 1.065"""	0.967658	0.00107258	0.000243216	VDETNMYEGVGRMF	generic|tr_Q8CEH4_Q8CEH4_MOUSE	|generic|tr_Q9CQF7_Q9CQF7_MOUSE__chr18_-1_36404377_36404445_ENSMUST00000237792	|generic|sp_Q9CWM4_PFD1_MOUSE__chr18_-1_36404377_36404445_ENSMUST00000237792|
"""index: 1568, intensity: 11068.0, mobility: 0.862"""	0.967612	0.00107258	0.000243294	TQEKNTLPTKETIEQEKRSE	generic|tr_A6H6H4_A6H6H4_MOUSE|
"""index: 24463, intensity: 162679.0, mobility: 1.005"""	0.967172	0.00107258	0.000244041	APNLSRMGAVPVMIPAQSKDGSIV	generic|sp_P97792_CXAR_MOUSE__chr16_1_78334866_78334964_ENSMUST00000231251|
"""index: 1261, intensity: 9892.0, mobility: 1.136"""	0.966833	0.00107258	0.000244618	AAAPGEQAGGAGAEGAAGGEPRE	generic|sp_P26645_MARCS_MOUSE	|generic|tr_A0A0A1HAM8_A0A0A1HAM8_MOUSE|
"""index: 8553, intensity: 4986.0, mobility: 1.065"""	0.96614	0.00107258	0.000245802	AQPAPKPEPSFSEYASVQVQRK	generic|sp_P97797_SHPS1_MOUSE	|generic|sp_P97797-2_SHPS1_MOUSE	|generic|sp_P97797-3_SHPS1_MOUSE	|generic|sp_P97797-4_SHPS1_MOUSE	|generic|tr_Q2M4I8_Q2M4I8_MOUSE	|generic|tr_E0CX65_E0CX65_MOUSE|
"""index: 1135, intensity: 66062.0, mobility: 0.835"""	0.965985	0.00107258	0.000246067	TLPTKETIEQEKR	generic|tr_A6H6H4_A6H6H4_MOUSE|
"""index: 1692, intensity: 3648.0, mobility: 0.989"""	0.965348	0.00107258	0.00024716	SEPQAAADATEVKE	generic|sp_Q91XV3_BASP1_MOUSE|
"""index: 22802, intensity: 6992.0, mobility: 1.121"""	0.965217	0.00107258	0.000247387	LEGSFLGGSEAGERLLQ	generic|sp_Q0VGU4_VGF_MOUSE|
"""index: 13268, intensity: 6405.0, mobility: 0.916"""	0.965009	0.00107258	0.000247746	SHYEEGPGKNLPFSVENKWR	generic|sp_P17665_COX7C_MOUSE|
"""index: 26608, intensity: 4100.0, mobility: 0.834"""	0.964764	0.00107258	0.000248168	FASFPTTKTYFPHF	generic|tr_Q91VB8_Q91VB8_MOUSE__chr11_1_32297143_32297208_ENSMUST00000147010__II_1141542	|generic|tr_Q9CWS5_Q9CWS5_MOUSE__chr11_1_32297143_32297208_ENSMUST00000147010__II_1141542	|generic|tr_Q9CY10_Q9CY10_MOUSE__chr11_1_32297143_32297208_ENSMUST00000147010__II_1141542	|generic|tr_A8DUV1_A8DUV1_MOUSE__chr11_1_32297143_32297208_ENSMUST00000147010	|generic|tr_Q9QWJ3_Q9QWJ3_MOUSE	|generic|tr_Q61287_Q61287_MOUSE__chr11_1_32297143_32297208_ENSMUST00000147010	|generic|tr_Q8BPF4_Q8BPF4_MOUSE__chr11_1_32297143_32297208_ENSMUST00000147010	|generic|tr_Q9CY06_Q9CY06_MOUSE	|generic|tr_A8DUV3_A8DUV3_MOUSE__chr11_1_32297143_32297208_ENSMUST00000147010	|generic|tr_Q61649_Q61649_MOUSE|
"""index: 19156, intensity: 4846.0, mobility: 1.074"""	0.963009	0.00107258	0.000251221	FSLSGAQIDDNIPR	generic|sp_O08553_DPYL2_MOUSE|
"""index: 1676, intensity: 3500.0, mobility: 1.010"""	0.962909	0.00107258	0.000251397	AIEPAPPSQEAEAK	generic|sp_P28667_MRP_MOUSE|
"""index: 21777, intensity: 4141.0, mobility: 0.980"""	0.96272	0.00107258	0.000251728	TLAEDVTAALAK	generic|sp_P20357_MTAP2_MOUSE__chr1_1_66438885_66439007_ENSMUST00000172486	|generic|tr_Q80ZL4_Q80ZL4_MOUSE__chr1_1_66438885_66439007_ENSMUST00000172486	|generic|tr_Q3TLQ0_Q3TLQ0_MOUSE__chr1_1_66438885_66439007_ENSMUST00000172486	|generic|tr_Q80X35_Q80X35_MOUSE__chr1_1_66438885_66439007_ENSMUST00000172486	|generic|tr_B2KGT5_B2KGT5_MOUSE__chr1_1_66438885_66439007_ENSMUST00000172486	|generic|tr_A0A668KLC6_A0A668KLC6_MOUSE__chr1_1_66438885_66439007_ENSMUST00000172486|
"""index: 11438, intensity: 5401.0, mobility: 0.877"""	0.962697	0.00107258	0.000251768	TAPVPMPDLK	generic|tr_A0A0A0MQC7_A0A0A0MQC7_MOUSE	|generic|tr_A2A5Y6_A2A5Y6_MOUSE	|generic|sp_P10637_TAU_MOUSE	|generic|sp_P10637-2_TAU_MOUSE	|generic|sp_P10637-3_TAU_MOUSE	|generic|sp_P10637-4_TAU_MOUSE	|generic|tr_Q3UH19_Q3UH19_MOUSE	|generic|sp_P10637-6_TAU_MOUSE	|generic|tr_Q547J4_Q547J4_MOUSE	|generic|tr_B1AQW2_B1AQW2_MOUSE	|generic|sp_TAU_HUMAN_|
"""index: 15607, intensity: 4469.0, mobility: 0.996"""	0.961534	0.00107258	0.000253815	AQMEEKPVPAAPVPSPVAPAPVPSRRNPPGGKSSLVLG	generic|sp_P97825_JUPI1_MOUSE__II_1124041|
"""index: 20687, intensity: 16680.0, mobility: 0.904"""	0.960046	0.00107258	0.00025646	EPVLGPVRGPF	generic|sp_CASB_BOVIN_|
"""index: 2215, intensity: 3852.0, mobility: 1.091"""	0.959405	0.00107258	0.000257608	QEQAQEQVQPKPLES	generic|tr_Q9DBN0_Q9DBN0_MOUSE	|generic|sp_P06728_APOA4_MOUSE|
"""index: 17002, intensity: 10957.0, mobility: 1.077"""	0.958965	0.00107258	0.0002584	GQPASGGGGGYGPQGDYGQQGYGQQGAPTSFSNQM	generic|sp_Q62277_SYPH_MOUSE|
"""index: 30798, intensity: 4487.0, mobility: 0.910"""	0.958225	0.00107258	0.000259735	SPQLATLADEVSASLAKQ	generic|II_1128081_TX=10090	|generic|II_1128079_TX=10090	|generic|tr_A0A0A0MQC7_A0A0A0MQC7_MOUSE	|generic|tr_A2A5Y6_A2A5Y6_MOUSE	|generic|sp_P10637_TAU_MOUSE	|generic|sp_P10637-2_TAU_MOUSE	|generic|sp_P10637-3_TAU_MOUSE	|generic|sp_P10637-4_TAU_MOUSE	|generic|tr_Q3UH19_Q3UH19_MOUSE	|generic|sp_P10637-6_TAU_MOUSE	|generic|tr_Q8C5K4_Q8C5K4_MOUSE	|generic|tr_Q547J4_Q547J4_MOUSE	|generic|tr_B1AQW2_B1AQW2_MOUSE	|generic|sp_TAU_HUMAN_|
"""index: 2872, intensity: 4386.0, mobility: 0.889"""	0.95804	0.00107258	0.000260069	LPTKETIEQEKRSEIS	generic|tr_A6H6H4_A6H6H4_MOUSE|
"""index: 24328, intensity: 64568.0, mobility: 0.985"""	0.957632	0.00107258	0.00026081	APNLSRMGAVPVMIPAQSKDGSIV	generic|sp_P97792_CXAR_MOUSE__chr16_1_78334866_78334964_ENSMUST00000231251|
"""index: 11170, intensity: 9594.0, mobility: 0.983"""	0.95756	0.00107258	0.00026094	VANPNSAIFGGARP	generic|tr_Q80U88_Q80U88_MOUSE__chr5_-1_134625358_134625459_ENSMUST00000202289__II_929730	|generic|tr_Q3V244_Q3V244_MOUSE__chr5_-1_134625358_134625459_ENSMUST00000202289__II_929730	|generic|tr_Q3TG58_Q3TG58_MOUSE__chr5_-1_134625358_134625459_ENSMUST00000202289__II_929730	|generic|tr_Q564E5_Q564E5_MOUSE__chr5_-1_134625358_134625459_ENSMUST00000202289__II_929730|
"""index: 4180, intensity: 3899.0, mobility: 0.946"""	0.957506	0.00107258	0.00026104	QAGMTGYGMPRQ	generic|tr_Q9D6K2_Q9D6K2_MOUSE	|generic|sp_Q9WVA4_TAGL2_MOUSE	|generic|sp_Q9R1Q8_TAGL3_MOUSE|
"""index: 27394, intensity: 4853.0, mobility: 1.092"""	0.956354	0.00107258	0.000263141	SPPAPFLVDAVTSSAPPLPEDSTLKQK	generic|sp_Q8BGS1_E41L5_MOUSE	|generic|sp_Q8BGS1-3_E41L5_MOUSE|
"""index: 21019, intensity: 3384.0, mobility: 0.974"""	0.956084	0.00107258	0.000263637	AQHYQSGPVPGTAINGTLPLSHM	generic|tr_Q3V2B6_Q3V2B6_MOUSE	|generic|tr_Q60I23_Q60I23_MOUSE	|generic|tr_Q3UES8_Q3UES8_MOUSE|
"""index: 22020, intensity: 3605.0, mobility: 0.880"""	0.955931	0.00107258	0.000263918	KLPNDLLDLQQPTFHPSVH	generic|tr_A0A140LHQ8_A0A140LHQ8_MOUSE__II_885340	|generic|tr_A0A1L1SUR7_A0A1L1SUR7_MOUSE__II_3498699	|generic|tr_Q570Z8_Q570Z8_MOUSE__chr5_1_121425971_121426000_ENSMUST00000042163	|generic|tr_Q3TD51_Q3TD51_MOUSE	|generic|sp_Q7M6Y3_PICAL_MOUSE	|generic|sp_Q7M6Y3-3_PICAL_MOUSE	|generic|sp_Q7M6Y3-4_PICAL_MOUSE	|generic|sp_Q7M6Y3-5_PICAL_MOUSE	|generic|sp_Q7M6Y3-6_PICAL_MOUSE|
"""index: 15519, intensity: 6830.0, mobility: 0.922"""	0.955843	0.00107258	0.00026408	TLADEVSASLAK	generic|II_1128081_TX=10090	|generic|II_1128079_TX=10090	|generic|tr_A0A0A0MQC7_A0A0A0MQC7_MOUSE	|generic|tr_A2A5Y6_A2A5Y6_MOUSE	|generic|sp_P10637_TAU_MOUSE	|generic|sp_P10637-2_TAU_MOUSE	|generic|sp_P10637-3_TAU_MOUSE	|generic|sp_P10637-4_TAU_MOUSE	|generic|tr_Q3UH19_Q3UH19_MOUSE	|generic|sp_P10637-6_TAU_MOUSE	|generic|tr_Q8C5K4_Q8C5K4_MOUSE	|generic|tr_Q547J4_Q547J4_MOUSE	|generic|tr_B1AQW2_B1AQW2_MOUSE	|generic|sp_TAU_HUMAN_|
"""index: 16206, intensity: 7865.0, mobility: 0.895"""	0.955732	0.00107258	0.000264284	GTNRGASQAGMTGYGMPRQIL	generic|sp_Q9WVA4_TAGL2_MOUSE|
"""index: 31329, intensity: 52867.0, mobility: 0.948"""	0.955688	0.00107258	0.000264365	GRTLSDYNIQKESTLHLVLRLRGG	generic|tr_B0LAC2_B0LAC2_MOUSE__IP_825414	|generic|tr_E9Q5F6_E9Q5F6_MOUSE__II_647476	|generic|tr_E9Q5F6_E9Q5F6_MOUSE__II_647476	|generic|tr_Q922Z8_Q922Z8_MOUSE__II_647476	|generic|tr_Q922Z8_Q922Z8_MOUSE__II_647476	|generic|tr_Q922Z8_Q922Z8_MOUSE__II_647476	|generic|tr_Q922Z8_Q922Z8_MOUSE__II_647476	|generic|tr_Q922Z8_Q922Z8_MOUSE__II_647476	|generic|tr_Q922Z8_Q922Z8_MOUSE__II_647476	|generic|tr_Q922Z8_Q922Z8_MOUSE__II_647476	|generic|tr_Q3TH47_Q3TH47_MOUSE__II_647476	|generic|tr_Q3TH47_Q3TH47_MOUSE__II_647476	|generic|tr_Q3TH47_Q3TH47_MOUSE__II_647476	|generic|tr_Q8VC46_Q8VC46_MOUSE__II_647476	|generic|tr_Q8VC46_Q8VC46_MOUSE__II_647476	|generic|tr_Q8VC46_Q8VC46_MOUSE__II_647476	|generic|tr_Q8VC46_Q8VC46_MOUSE__II_647476	|generic|tr_Q8VC46_Q8VC46_MOUSE__II_647476	|generic|tr_Q8VC46_Q8VC46_MOUSE__II_647476	|generic|tr_Q8VC46_Q8VC46_MOUSE__II_647476	|generic|tr_Q8VC46_Q8VC46_MOUSE__II_647476	|generic|tr_Q922B0_Q922B0_MOUSE__II_647476	|generic|tr_Q922B0_Q922B0_MOUSE__II_647476	|generic|tr_Q5SX22_Q5SX22_MOUSE__II_647476	|generic|tr_Q5SX22_Q5SX22_MOUSE__II_647476	|generic|tr_Q5SX22_Q5SX22_MOUSE__II_647476	|generic|tr_Q8R0Z9_Q8R0Z9_MOUSE__II_647476	|generic|tr_Q8R0Z9_Q8R0Z9_MOUSE__II_647476	|generic|tr_Q8R0Z9_Q8R0Z9_MOUSE__II_647476	|generic|tr_Q8R0Z9_Q8R0Z9_MOUSE__II_647476	|generic|sp_P0CG50_UBC_MOUSE__II_647476	|generic|sp_P0CG50_UBC_MOUSE__II_647476	|generic|sp_P0CG50_UBC_MOUSE__II_647476	|generic|sp_P0CG50_UBC_MOUSE__II_647476	|generic|sp_P0CG50_UBC_MOUSE__II_647476	|generic|sp_P0CG50_UBC_MOUSE__II_647476	|generic|sp_P0CG50_UBC_MOUSE__II_647476	|generic|sp_P0CG50_UBC_MOUSE__II_647476	|generic|sp_P0CG50_UBC_MOUSE__II_647476	|generic|tr_Q78XY9_Q78XY9_MOUSE__II_647476	|generic|tr_Q78XY9_Q78XY9_MOUSE__II_647476	|generic|tr_Q78XY9_Q78XY9_MOUSE__II_647476	|generic|tr_Q78XY9_Q78XY9_MOUSE__II_647476	|generic|tr_A5JUZ1_A5JUZ1_MOUSE__II_647476	|generic|sp_P62984_RL40_MOUSE__II_866586	|generic|tr_E9QNP0_E9QNP0_MOUSE__II_866571	|generic|tr_E9Q4P0_E9Q4P0_MOUSE__II_866571	|generic|tr_A0A0A6YW67_A0A0A6YW67_MOUSE__II_647476	|generic|tr_E9Q9J0_E9Q9J0_MOUSE__II_647476	|generic|tr_Q642L7_Q642L7_MOUSE__II_647476	|generic|IP_899761_TX=10090	|generic|sp_RS27A_HUMAN_|
"""index: 19443, intensity: 14898.0, mobility: 0.999"""	0.95546	0.00107258	0.000264786	PGPTQTLSPNGENNNDIIQDNGTIIPFRKHT	generic|sp_Q8R001_MARE2_MOUSE	|generic|sp_Q8R001_MARE2_MOUSE	|generic|tr_E9Q1B7_E9Q1B7_MOUSE__chr18_1_23853664_23853702_ENSMUST00000155708	|generic|tr_E9Q1B7_E9Q1B7_MOUSE__chr18_1_23853664_23853702_ENSMUST00000155708|
"""index: 22556, intensity: 4692.0, mobility: 0.990"""	0.955031	0.00107258	0.000265578	NPEPQDQGELFQGVDPRALAS	generic|tr_A0A087WQ93_A0A087WQ93_MOUSE	|generic|sp_Q0VGU4_VGF_MOUSE|
"""index: 20519, intensity: 6870.0, mobility: 1.158"""	0.954748	0.00107258	0.000266103	SQPPPPPPPPPPTQEAQETTPSLDEELSKEAKVTAAPE	generic|tr_A0A0R4J1E3_A0A0R4J1E3_MOUSE__chr13_-1_55481535_55481678_ENSMUST00000135705	|generic|sp_Q9QXS6_DREB_MOUSE__chr13_-1_55481535_55481678_ENSMUST00000135705	|generic|tr_Q3TRK3_Q3TRK3_MOUSE__chr13_-1_55481535_55481678_ENSMUST00000135705|
"""index: 542, intensity: 2716.0, mobility: 1.017"""	0.953783	0.00107258	0.000267898	EAAAATEPGAGAADKEA	generic|sp_P26645_MARCS_MOUSE	|generic|tr_Q05BL6_Q05BL6_MOUSE|
"""index: 8149, intensity: 21231.0, mobility: 1.224"""	0.953762	0.00107258	0.000267937	RPQPPPPPPSAASPGATPGSATASAERASTAAPVA	generic|sp_O88935_SYN1_MOUSE__chr6_1_115261704_115261733_ENSMUST00000203768	|generic|sp_O88935-1_SYN1_MOUSE__chr6_1_115261704_115261733_ENSMUST00000203768	|generic|sp_O88935-3_SYN1_MOUSE__chr6_1_115261704_115261733_ENSMUST00000203768|
"""index: 1756, intensity: 3271.0, mobility: 0.790"""	0.953587	0.00107258	0.000268264	AQDAYTYKDRDDYS	generic|tr_A0A0R4J0A6_A0A0R4J0A6_MOUSE__chr7_1_51622659_51622724_ENSMUST00000207945	|generic|sp_Q8BLE7_VGLU2_MOUSE__chr7_1_51622659_51622724_ENSMUST00000207945|
"""index: 19621, intensity: 5750.0, mobility: 1.115"""	0.952987	0.00107258	0.000269386	FALPAASEPVIPSSAEK	generic|sp_Q99P72_RTN4_MOUSE	|generic|sp_Q99P72-3_RTN4_MOUSE|
"""index: 25875, intensity: 3917.0, mobility: 0.857"""	0.952505	0.00107258	0.000270293	EEGPGKNLPFSVENKWRLL	generic|sp_P17665_COX7C_MOUSE|
"""index: 2397, intensity: 4660.0, mobility: 0.857"""	0.951956	0.00107258	0.000271328	EVRPQVHPNYRV	generic|tr_G5E923_G5E923_MOUSE__chr17_1_35237646_35237798_ENSMUST00000146711__II_1065819	|generic|tr_B0V2H4_B0V2H4_MOUSE__chr17_1_35235973_35237798_ENSMUST00000118384__II_1065819	|generic|sp_Q9WTT4_VATG2_MOUSE__chr17_1_35237646_35237798_ENSMUST00000146711__II_1065819|
"""index: 19485, intensity: 3286.0, mobility: 0.925"""	0.951935	0.00107258	0.000271369	SAGPQSQLLASVIAEKSR	generic|sp_Q9QYB8_ADDB_MOUSE	|generic|sp_Q9QYB8-2_ADDB_MOUSE	|generic|tr_Q8C0Y2_Q8C0Y2_MOUSE|
"""index: 33294, intensity: 13143.0, mobility: 1.260"""	0.951436	0.00107258	0.000272313	LLYQEPVLGPVRGPFPIIV	generic|sp_CASB_BOVIN_|
"""index: 22443, intensity: 7942.0, mobility: 0.880"""	0.949583	0.00107258	0.00027585	KLPNDLLDLQQPTFHPSVH	generic|tr_A0A140LHQ8_A0A140LHQ8_MOUSE__II_885340	|generic|tr_A0A1L1SUR7_A0A1L1SUR7_MOUSE__II_3498699	|generic|tr_Q570Z8_Q570Z8_MOUSE__chr5_1_121425971_121426000_ENSMUST00000042163	|generic|tr_Q3TD51_Q3TD51_MOUSE	|generic|sp_Q7M6Y3_PICAL_MOUSE	|generic|sp_Q7M6Y3-3_PICAL_MOUSE	|generic|sp_Q7M6Y3-4_PICAL_MOUSE	|generic|sp_Q7M6Y3-5_PICAL_MOUSE	|generic|sp_Q7M6Y3-6_PICAL_MOUSE|
"""index: 5103, intensity: 4842.0, mobility: 0.970"""	0.949149	0.00107258	0.000276687	AGPQAAEPSTPSGPESGPTPASAEQNE	generic|sp_P28667_MRP_MOUSE|
"""index: 11021, intensity: 7641.0, mobility: 0.792"""	0.947355	0.00107258	0.000280165	PTKETIEQEKRSE	generic|tr_A6H6H4_A6H6H4_MOUSE|
"""index: 25185, intensity: 3811.0, mobility: 0.906"""	0.946656	0.00107258	0.000281534	FGHSLGGPLIATAFTNGYH	generic|tr_F8WJA5_F8WJA5_MOUSE__chr5_1_115430628_115430708_ENSMUST00000151444__II_938212	|generic|sp_Q61474_MSI1H_MOUSE__chr5_1_115430628_115430708_ENSMUST00000151444|
"""index: 30397, intensity: 3584.0, mobility: 1.004"""	0.946302	0.00107258	0.000282229	AKLQSSPDYLQVLEEQTALNKI	generic|tr_Q8BL04_Q8BL04_MOUSE	|generic|sp_Q810B8_SLIK4_MOUSE|
"""index: 22804, intensity: 110980.0, mobility: 0.983"""	0.9463	0.00107258	0.000282232	TLAEDVTAALAKQ	generic|sp_P20357_MTAP2_MOUSE__chr1_1_66438885_66439007_ENSMUST00000172486	|generic|tr_Q80ZL4_Q80ZL4_MOUSE__chr1_1_66438885_66439007_ENSMUST00000172486	|generic|tr_Q3TLQ0_Q3TLQ0_MOUSE__chr1_1_66438885_66439007_ENSMUST00000172486	|generic|tr_Q80X35_Q80X35_MOUSE__chr1_1_66438885_66439007_ENSMUST00000172486	|generic|tr_B2KGT5_B2KGT5_MOUSE__chr1_1_66438885_66439007_ENSMUST00000172486	|generic|tr_A0A668KLC6_A0A668KLC6_MOUSE__chr1_1_66438885_66439007_ENSMUST00000172486|
"""index: 19848, intensity: 7319.0, mobility: 1.005"""	0.946125	0.00107258	0.000282577	PGPTQTLSPNGENNNDIIQDNGTIIPFRKHT	generic|sp_Q8R001_MARE2_MOUSE	|generic|sp_Q8R001_MARE2_MOUSE	|generic|tr_E9Q1B7_E9Q1B7_MOUSE__chr18_1_23853664_23853702_ENSMUST00000155708	|generic|tr_E9Q1B7_E9Q1B7_MOUSE__chr18_1_23853664_23853702_ENSMUST00000155708|
"""index: 3101, intensity: 2759.0, mobility: 0.993"""	0.946087	0.00107258	0.000282651	ILTGSSEPEAAPAPR	generic|sp_Q9QXV0_PCS1N_MOUSE|
"""index: 19546, intensity: 6313.0, mobility: 0.903"""	0.945859	0.00107258	0.0002831	SRMGAVPVMIPAQSKDGSIV	generic|sp_P97792_CXAR_MOUSE__chr16_1_78334866_78334964_ENSMUST00000231251|
"""index: 21640, intensity: 5841.0, mobility: 0.926"""	0.945775	0.00107258	0.000283267	TDGFNLEDALK	generic|sp_Q8BIF0_C99L2_MOUSE	|generic|sp_Q8BIF0-2_C99L2_MOUSE	|generic|tr_I7HJQ8_I7HJQ8_MOUSE|
"""index: 2317, intensity: 3650.0, mobility: 0.831"""	0.945357	0.00107258	0.000284093	TSLGQETEEEPHVR	generic|sp_Q8BGK5_S35F1_MOUSE|
"""index: 23747, intensity: 5205.0, mobility: 1.013"""	0.943847	0.00107258	0.000287096	LDFDPFKPDVAPAGSAAATHSPMSQ	generic|tr_C6EQG9_C6EQG9_MOUSE__chr13_1_19096037_19096096_ENSMUST00000200273__II_3475147	|generic|tr_A0A668KM31_A0A668KM31_MOUSE__chr13_1_19096037_19096096_ENSMUST00000200273__II_1109702	|generic|tr_A0A0G2JEG8_A0A0G2JEG8_MOUSE__chr13_1_19096037_19096096_ENSMUST00000200273__II_1109702	|generic|sp_Q7TQF7_AMPH_MOUSE__chr13_1_19096037_19096096_ENSMUST00000200273__II_1109702|
"""index: 10462, intensity: 38024.0, mobility: 0.968"""	0.943818	0.00107258	0.000287155	ASFDKAKLKKTETQEKNTLPTKETIEQEKR	generic|tr_A6H6H4_A6H6H4_MOUSE|
"""index: 24507, intensity: 7959.0, mobility: 1.050"""	0.943532	0.00107258	0.000287728	YLPGPLQDMFKK	generic|sp_P63040_CPLX1_MOUSE	|generic|sp_P84086_CPLX2_MOUSE|
"""index: 776, intensity: 2645.0, mobility: 0.801"""	0.943355	0.00107258	0.000288082	LPTKETIEQEKR	generic|tr_A6H6H4_A6H6H4_MOUSE|
"""index: 8830, intensity: 6563.0, mobility: 1.074"""	0.942801	0.00107258	0.000289196	PAPAAPAAAEPQAEAPAAAASSEQSVAVKE	generic|sp_Q91XV3_BASP1_MOUSE|
"""index: 12215, intensity: 33615.0, mobility: 1.018"""	0.942159	0.00107258	0.000290493	QVANPNSAIFGGARP	generic|tr_Q80U88_Q80U88_MOUSE__chr5_-1_134625358_134625459_ENSMUST00000202289__II_929730	|generic|tr_Q3V244_Q3V244_MOUSE__chr5_-1_134625358_134625459_ENSMUST00000202289__II_929730	|generic|tr_Q3TG58_Q3TG58_MOUSE__chr5_-1_134625358_134625459_ENSMUST00000202289__II_929730	|generic|tr_Q564E5_Q564E5_MOUSE__chr5_-1_134625358_134625459_ENSMUST00000202289__II_929730|
"""index: 16902, intensity: 4844.0, mobility: 1.043"""	0.940911	0.00107258	0.000293029	PGPTQTLSPNGENNNDIIQDNGTIIPFRKHTVR	generic|sp_Q8R001_MARE2_MOUSE	|generic|sp_Q8R001_MARE2_MOUSE	|generic|tr_E9Q1B7_E9Q1B7_MOUSE__chr18_1_23853664_23853702_ENSMUST00000155708	|generic|tr_E9Q1B7_E9Q1B7_MOUSE__chr18_1_23853664_23853702_ENSMUST00000155708|
"""index: 28213, intensity: 9892.0, mobility: 1.017"""	0.940821	0.00107258	0.000293212	TLADEVSASLAKQGL	generic|II_1128081_TX=10090	|generic|II_1128079_TX=10090	|generic|tr_A0A0A0MQC7_A0A0A0MQC7_MOUSE	|generic|tr_A2A5Y6_A2A5Y6_MOUSE	|generic|sp_P10637_TAU_MOUSE	|generic|sp_P10637-2_TAU_MOUSE	|generic|sp_P10637-4_TAU_MOUSE	|generic|tr_Q3UH19_Q3UH19_MOUSE	|generic|sp_P10637-6_TAU_MOUSE	|generic|tr_Q8C5K4_Q8C5K4_MOUSE	|generic|tr_Q547J4_Q547J4_MOUSE	|generic|tr_B1AQW2_B1AQW2_MOUSE	|generic|sp_TAU_HUMAN_|
"""index: 27409, intensity: 3711.0, mobility: 1.207"""	0.940075	0.00107258	0.00029474	FALPAASEPVIPSSAEKIM	generic|sp_Q99P72_RTN4_MOUSE	|generic|sp_Q99P72-3_RTN4_MOUSE|
"""index: 29276, intensity: 5930.0, mobility: 1.043"""	0.938457	0.00107258	0.00029808	TLADEVSASLAKQGL	generic|II_1128081_TX=10090	|generic|II_1128079_TX=10090	|generic|tr_A0A0A0MQC7_A0A0A0MQC7_MOUSE	|generic|tr_A2A5Y6_A2A5Y6_MOUSE	|generic|sp_P10637_TAU_MOUSE	|generic|sp_P10637-2_TAU_MOUSE	|generic|sp_P10637-4_TAU_MOUSE	|generic|tr_Q3UH19_Q3UH19_MOUSE	|generic|sp_P10637-6_TAU_MOUSE	|generic|tr_Q8C5K4_Q8C5K4_MOUSE	|generic|tr_Q547J4_Q547J4_MOUSE	|generic|tr_B1AQW2_B1AQW2_MOUSE	|generic|sp_TAU_HUMAN_|
"""index: 11481, intensity: 3916.0, mobility: 1.218"""	0.938367	0.00107258	0.000298269	APAATDEAAASAAPAASPEPQPECSPEAPPAPT	generic|sp_P26645_MARCS_MOUSE	|generic|tr_A0A0A1HAM8_A0A0A1HAM8_MOUSE|
"""index: 27259, intensity: 2832.0, mobility: 1.268"""	0.938315	0.00107258	0.000298376	LVNSFLKGGGGGGGGGGLGGGLGNVLG	generic|tr_A0A0R4IZW8_A0A0R4IZW8_MOUSE__chr7_-1_30193874_30194080_ENSMUST00000146852__II_894141	|generic|sp_O88456_CPNS1_MOUSE__II_894144|
"""index: 8270, intensity: 7249.0, mobility: 1.053"""	0.936462	0.00107258	0.000302253	ETQSAEPPPPEPPRI	generic|sp_Q8BIF0_C99L2_MOUSE	|generic|sp_Q8BIF0-2_C99L2_MOUSE	|generic|tr_I7HJQ8_I7HJQ8_MOUSE	|generic|tr_A2AP74_A2AP74_MOUSE|
"""index: 2944, intensity: 4076.0, mobility: 0.879"""	0.936412	0.00107258	0.000302358	TLPTKETIEQEKRSE	generic|tr_A6H6H4_A6H6H4_MOUSE|
"""index: 1961, intensity: 5144.0, mobility: 0.814"""	0.93602	0.00107258	0.000303185	TLPTKETIEQEK	generic|tr_A6H6H4_A6H6H4_MOUSE|
"""index: 32013, intensity: 5447.0, mobility: 0.903"""	0.935519	0.00107258	0.000304244	DENPVVHFFKNIVTPR	generic|sp_P04370-7_MBP_MOUSE__II_1052165	|generic|II_1052178_TX=10090	|generic|tr_Q09J72_Q09J72_MOUSE	|generic|sp_P04370_MBP_MOUSE__chr18_1_82522092_82522145_ENSMUST00000143506	|generic|tr_A0A498WGS3_A0A498WGS3_MOUSE	|generic|tr_A0A411P8U6_A0A411P8U6_MOUSE__chr18_1_82522092_82522145_ENSMUST00000143506	|generic|sp_P04370-4_MBP_MOUSE	|generic|sp_P04370-5_MBP_MOUSE	|generic|sp_P04370-6_MBP_MOUSE	|generic|sp_P04370-8_MBP_MOUSE	|generic|sp_P04370-9_MBP_MOUSE	|generic|sp_P04370-10_MBP_MOUSE	|generic|sp_P04370-11_MBP_MOUSE	|generic|sp_P04370-13_MBP_MOUSE	|generic|sp_P04370-14_MBP_MOUSE|
"""index: 28575, intensity: 3830.0, mobility: 0.852"""	0.934932	0.00107258	0.00030549	TLADEVSASLAKQGL	generic|II_1128081_TX=10090	|generic|II_1128079_TX=10090	|generic|tr_A0A0A0MQC7_A0A0A0MQC7_MOUSE	|generic|tr_A2A5Y6_A2A5Y6_MOUSE	|generic|sp_P10637_TAU_MOUSE	|generic|sp_P10637-2_TAU_MOUSE	|generic|sp_P10637-4_TAU_MOUSE	|generic|tr_Q3UH19_Q3UH19_MOUSE	|generic|sp_P10637-6_TAU_MOUSE	|generic|tr_Q8C5K4_Q8C5K4_MOUSE	|generic|tr_Q547J4_Q547J4_MOUSE	|generic|tr_B1AQW2_B1AQW2_MOUSE	|generic|sp_TAU_HUMAN_|
"""index: 14918, intensity: 20802.0, mobility: 1.075"""	0.934869	0.00107258	0.000305626	APPGRPDVFPPPLSSEHNGQVAEDAVSRPKDDGVPEVR	generic|tr_A0A087WQ93_A0A087WQ93_MOUSE	|generic|sp_Q0VGU4_VGF_MOUSE|
"""index: 17003, intensity: 100685.0, mobility: 1.005"""	0.934678	0.00107258	0.000306032	TLADEVSASLAKQG	generic|II_1128081_TX=10090	|generic|II_1128079_TX=10090	|generic|tr_A0A0A0MQC7_A0A0A0MQC7_MOUSE	|generic|tr_A2A5Y6_A2A5Y6_MOUSE	|generic|sp_P10637_TAU_MOUSE	|generic|sp_P10637-2_TAU_MOUSE	|generic|sp_P10637-3_TAU_MOUSE	|generic|sp_P10637-4_TAU_MOUSE	|generic|tr_Q3UH19_Q3UH19_MOUSE	|generic|sp_P10637-6_TAU_MOUSE	|generic|tr_Q8C5K4_Q8C5K4_MOUSE	|generic|tr_Q547J4_Q547J4_MOUSE	|generic|tr_B1AQW2_B1AQW2_MOUSE	|generic|sp_TAU_HUMAN_|
"""index: 16884, intensity: 24330.0, mobility: 1.005"""	0.934657	0.00107258	0.000306077	TLADEVSASLAKQG	generic|II_1128081_TX=10090	|generic|II_1128079_TX=10090	|generic|tr_A0A0A0MQC7_A0A0A0MQC7_MOUSE	|generic|tr_A2A5Y6_A2A5Y6_MOUSE	|generic|sp_P10637_TAU_MOUSE	|generic|sp_P10637-2_TAU_MOUSE	|generic|sp_P10637-3_TAU_MOUSE	|generic|sp_P10637-4_TAU_MOUSE	|generic|tr_Q3UH19_Q3UH19_MOUSE	|generic|sp_P10637-6_TAU_MOUSE	|generic|tr_Q8C5K4_Q8C5K4_MOUSE	|generic|tr_Q547J4_Q547J4_MOUSE	|generic|tr_B1AQW2_B1AQW2_MOUSE	|generic|sp_TAU_HUMAN_|
"""index: 1958, intensity: 3829.0, mobility: 0.868"""	0.93402	0.00107258	0.000307438	NAPPEPVPPPR	generic|sp_Q0VGU4_VGF_MOUSE|
"""index: 22261, intensity: 15155.0, mobility: 0.948"""	0.933859	0.00107258	0.000307784	VAPFPEVFGKE	generic|sp_CAS1_BOVIN_|
"""index: 23124, intensity: 6989.0, mobility: 0.991"""	0.93283	0.00107258	0.000309996	YQEPVLGPVRGPF	generic|sp_CASB_BOVIN_|
"""index: 8647, intensity: 5008.0, mobility: 1.049"""	0.932612	0.00107258	0.000310468	AQPAPKPEPSFSEYASVQVQRK	generic|sp_P97797_SHPS1_MOUSE	|generic|sp_P97797-2_SHPS1_MOUSE	|generic|sp_P97797-3_SHPS1_MOUSE	|generic|sp_P97797-4_SHPS1_MOUSE	|generic|tr_Q2M4I8_Q2M4I8_MOUSE	|generic|tr_E0CX65_E0CX65_MOUSE|
"""index: 1359, intensity: 15649.0, mobility: 1.082"""	0.93226	0.00107258	0.000311231	GSQQPPQPQQAYSQKA	generic|sp_P70297_STAM1_MOUSE__chr2_1_14102418_14102489_ENSMUST00000193636__II_1014500	|generic|IP_1121602_TX=10090	|generic|tr_Q3UMC8_Q3UMC8_MOUSE__chr2_1_14102418_14102489_ENSMUST00000193636	|generic|tr_Q9CU37_Q9CU37_MOUSE	|generic|tr_Q3TPR2_Q3TPR2_MOUSE__chr2_1_14141735_14141881_ENSMUST00000193636|
"""index: 17499, intensity: 34692.0, mobility: 0.999"""	0.931876	0.00107258	0.000312065	TLADEVSASLAKQG	generic|II_1128081_TX=10090	|generic|II_1128079_TX=10090	|generic|tr_A0A0A0MQC7_A0A0A0MQC7_MOUSE	|generic|tr_A2A5Y6_A2A5Y6_MOUSE	|generic|sp_P10637_TAU_MOUSE	|generic|sp_P10637-2_TAU_MOUSE	|generic|sp_P10637-3_TAU_MOUSE	|generic|sp_P10637-4_TAU_MOUSE	|generic|tr_Q3UH19_Q3UH19_MOUSE	|generic|sp_P10637-6_TAU_MOUSE	|generic|tr_Q8C5K4_Q8C5K4_MOUSE	|generic|tr_Q547J4_Q547J4_MOUSE	|generic|tr_B1AQW2_B1AQW2_MOUSE	|generic|sp_TAU_HUMAN_|
"""index: 28977, intensity: 16092.0, mobility: 1.072"""	0.931257	0.00107258	0.000313412	FALPAASEPVIPSSAEKIMDLK	generic|sp_Q99P72_RTN4_MOUSE	|generic|sp_Q99P72-3_RTN4_MOUSE|
"""index: 32667, intensity: 3022.0, mobility: 0.839"""	0.931124	0.00107258	0.000313703	APGAMLQIEALQEVLKKLKS	generic|sp_P56388_CART_MOUSE|
"""index: 7033, intensity: 3833.0, mobility: 0.897"""	0.930263	0.00107258	0.000315591	QPPTVVPGGDLAKVQR	generic|tr_Q99KA2_Q99KA2_MOUSE__IP_3506393	|generic|tr_A0A0A0MQA5_A0A0A0MQA5_MOUSE__chr1_-1_75215622_75215885_ENSMUST00000188593__IP_3506393	|generic|sp_P05213_TBA1B_MOUSE__IP_3506392	|generic|tr_Q52L87_Q52L87_MOUSE__IP_3506392	|generic|sp_P68368_TBA4A_MOUSE__chr1_-1_75215622_75215885_ENSMUST00000188593__IP_3506393	|generic|sp_Q9JJZ2_TBA8_MOUSE__IP_3506393	|generic|tr_Q3TIZ0_Q3TIZ0_MOUSE__IP_3506393	|generic|sp_P68369_TBA1A_MOUSE__IP_3506392	|generic|IP_988840_TX=10090	|generic|IP_1052575_TX=10090	|generic|IP_3502750_TX=10090	|generic|IP_3506396_TX=10090	|generic|tr_Q9D9Y2_Q9D9Y2_MOUSE	|generic|sp_P05214_TBA3_MOUSE|
"""index: 460, intensity: 4337.0, mobility: 0.822"""	0.930233	0.00107258	0.000315656	APVDNRDHNEEMVTR	generic|tr_Q3UZU8_Q3UZU8_MOUSE	|generic|sp_P16014_SCG1_MOUSE	|generic|tr_Q8BP91_Q8BP91_MOUSE	|generic|tr_Q3UZP2_Q3UZP2_MOUSE	|generic|tr_Q9CTW1_Q9CTW1_MOUSE|
"""index: 20489, intensity: 7345.0, mobility: 0.963"""	0.930143	0.00107258	0.000315854	QEPVLGPVRGPF	generic|sp_CASB_BOVIN_|
"""index: 2192, intensity: 8445.0, mobility: 0.930"""	0.930131	0.00107258	0.000315881	KTETQEKNPLPSKETIEQEKQAG	generic|sp_P20065_TYB4_MOUSE__chrX_-1_167207501_167208325_ENSMUST00000112175	|generic|tr_Q6ZWX2_Q6ZWX2_MOUSE__chrX_-1_167207501_167208325_ENSMUST00000112175|
"""index: 14176, intensity: 10112.0, mobility: 0.926"""	0.929827	0.00107258	0.000316551	EHPGAPPQPPAPLQPALAPPSRA	generic|sp_Q7TSJ2_MAP6_MOUSE__chr7_1_99336781_99337002_ENSMUST00000122101__II_884487	|generic|sp_Q7TSJ2-2_MAP6_MOUSE__chr7_1_99269285_99269317_ENSMUST00000208978__II_884487	|generic|tr_D3Z6W1_D3Z6W1_MOUSE__chr7_1_99269285_99269317_ENSMUST00000208978__II_884487|
"""index: 12262, intensity: 4011.0, mobility: 1.262"""	0.929596	0.00107258	0.00031706	AMGAAQGAMNQPQTQYSATPNY	generic|sp_Q9JKD3_SCAM5_MOUSE__chr9_-1_57443670_57443780_ENSMUST00000215208__II_3456302|
"""index: 17669, intensity: 2751.0, mobility: 1.228"""	0.929535	0.00107258	0.000317196	LSEPNQTENDALEPEDLPQA	generic|tr_Q545V6_Q545V6_MOUSE|
"""index: 2499, intensity: 3222.0, mobility: 0.975"""	0.928816	0.00107258	0.000318788	SAPVVQEESSINR	generic|sp_Q80TL4_PHF24_MOUSE__chr4_1_42939509_42939601_ENSMUST00000124380__II_967513	|generic|sp_Q80TL4-2_PHF24_MOUSE__chr4_1_42939509_42939601_ENSMUST00000124380__II_967513|
"""index: 5982, intensity: 3172.0, mobility: 0.973"""	0.9288	0.00107258	0.000318824	LLQEVNQQLTK	generic|tr_A0A087WQD0_A0A087WQD0_MOUSE__chr14_1_47707242_47707283_ENSMUST00000189986__II_1099268	|generic|tr_A0A087WP85_A0A087WP85_MOUSE__chr14_1_47707242_47707283_ENSMUST00000189986__II_1099268	|generic|tr_A0A087WPW5_A0A087WPW5_MOUSE__chr14_1_47707242_47707283_ENSMUST00000189986__II_1099268	|generic|tr_A0A087WPX0_A0A087WPX0_MOUSE__chr14_1_47707242_47707283_ENSMUST00000189986__II_1099268	|generic|sp_Q61595_KTN1_MOUSE__chr14_1_47707242_47707283_ENSMUST00000189986__II_1099268	|generic|sp_Q61595-4_KTN1_MOUSE__chr14_1_47707242_47707283_ENSMUST00000189986__II_1099268	|generic|sp_Q61595-7_KTN1_MOUSE__chr14_1_47707242_47707283_ENSMUST00000189986__II_1099268	|generic|sp_Q61595-8_KTN1_MOUSE__chr14_1_47707242_47707283_ENSMUST00000189986__II_1099268	|generic|sp_Q61595-10_KTN1_MOUSE__chr14_1_47707242_47707283_ENSMUST00000189986__II_1099268	|generic|sp_Q61595-11_KTN1_MOUSE__chr14_1_47707242_47707283_ENSMUST00000189986__II_1099268	|generic|sp_Q61595-12_KTN1_MOUSE__chr14_1_47707242_47707283_ENSMUST00000189986__II_1099268	|generic|sp_Q61595-15_KTN1_MOUSE__chr14_1_47707242_47707283_ENSMUST00000189986__II_1099268	|generic|tr_F8VQC7_F8VQC7_MOUSE__chr14_1_47707242_47707283_ENSMUST00000189986__II_1099268	|generic|tr_A0A087WP48_A0A087WP48_MOUSE__chr14_1_47707242_47707283_ENSMUST00000189986__II_1099268	|generic|tr_A0A087WP14_A0A087WP14_MOUSE__chr14_1_47707242_47707283_ENSMUST00000189986__II_1099268	|generic|tr_A0A087WQ25_A0A087WQ25_MOUSE__chr14_1_47707242_47707283_ENSMUST00000189986__II_1099268	|generic|tr_A0A087WRS1_A0A087WRS1_MOUSE__chr14_1_47707242_47707283_ENSMUST00000189986__II_1099268|
"""index: 27828, intensity: 132753.0, mobility: 1.061"""	0.928242	0.00107258	0.000320064	TLADEVSASLAKQGL	generic|II_1128081_TX=10090	|generic|II_1128079_TX=10090	|generic|tr_A0A0A0MQC7_A0A0A0MQC7_MOUSE	|generic|tr_A2A5Y6_A2A5Y6_MOUSE	|generic|sp_P10637_TAU_MOUSE	|generic|sp_P10637-2_TAU_MOUSE	|generic|sp_P10637-4_TAU_MOUSE	|generic|tr_Q3UH19_Q3UH19_MOUSE	|generic|sp_P10637-6_TAU_MOUSE	|generic|tr_Q8C5K4_Q8C5K4_MOUSE	|generic|tr_Q547J4_Q547J4_MOUSE	|generic|tr_B1AQW2_B1AQW2_MOUSE	|generic|sp_TAU_HUMAN_|
"""index: 17130, intensity: 5046.0, mobility: 0.943"""	0.927935	0.00107258	0.00032075	GKPEPMSSAEATPTASEIRNPVF	generic|sp_Q3UNH4_GRIN1_MOUSE|
"""index: 10185, intensity: 6532.0, mobility: 0.915"""	0.927205	0.00107258	0.000322385	PNVPNTQPAIMKPTEEHPAY	generic|tr_Q3TD71_Q3TD71_MOUSE	|generic|tr_Q3TSA8_Q3TSA8_MOUSE	|generic|tr_Q3TSA8_Q3TSA8_MOUSE	|generic|tr_Q9D577_Q9D577_MOUSE	|generic|tr_Q9D577_Q9D577_MOUSE	|generic|tr_D3YTP4_D3YTP4_MOUSE	|generic|tr_D3YTP4_D3YTP4_MOUSE	|generic|tr_Q3UY11_Q3UY11_MOUSE|
"""index: 1001, intensity: 5167.0, mobility: 0.897"""	0.926916	0.00107258	0.000323036	EAKPAPTEVKTVPNDATQTKENESKA	generic|tr_A0A0A6YY91_A0A0A6YY91_MOUSE__II_850562	|generic|sp_P13595_NCAM1_MOUSE	|generic|sp_P13595-2_NCAM1_MOUSE	|generic|tr_E9QB01_E9QB01_MOUSE	|generic|tr_A0A0A6YY47_A0A0A6YY47_MOUSE|
"""index: 15372, intensity: 34426.0, mobility: 1.077"""	0.92682	0.00107258	0.000323252	APPGRPDVFPPPLSSEHNGQVAEDAVSRPKDDGVPEVR	generic|tr_A0A087WQ93_A0A087WQ93_MOUSE	|generic|sp_Q0VGU4_VGF_MOUSE|
"""index: 25587, intensity: 27801.0, mobility: 1.158"""	0.92622	0.00107258	0.000324605	SLSAASAPLVETSTPLRL	generic|sp_Q9QXV0_PCS1N_MOUSE|
"""index: 33282, intensity: 4773.0, mobility: 1.282"""	0.926195	0.00107258	0.000324661	GGPGLPPMMPPGPPAPNTNPFLL	generic|sp_Q80VP1_EPN1_MOUSE	|generic|sp_Q80VP1-2_EPN1_MOUSE|
"""index: 5266, intensity: 2792.0, mobility: 1.068"""	0.924185	0.00107258	0.00032924	SAISSAVTSPPVGNQSR	generic|tr_E9Q828_E9Q828_MOUSE	|generic|tr_Q6Q476_Q6Q476_MOUSE	|generic|tr_H2BL43_H2BL43_MOUSE|
"""index: 1549, intensity: 5749.0, mobility: 0.836"""	0.924006	0.00107258	0.00032965	TLPTKETIEQEKR	generic|tr_A6H6H4_A6H6H4_MOUSE|
"""index: 1015, intensity: 3271.0, mobility: 0.835"""	0.923067	0.00107258	0.000331814	TLPTKETIEQEKR	generic|tr_A6H6H4_A6H6H4_MOUSE|
"""index: 5473, intensity: 3308.0, mobility: 1.059"""	0.922876	0.00107258	0.000332255	TTFSPPVAAATAKNQS	generic|tr_A0A571BED8_A0A571BED8_MOUSE__chr11_-1_74395775_74395891_ENSMUST00000047488__II_1135417	|generic|sp_Q5SVL6_RPGP2_MOUSE__chr11_-1_74395775_74395891_ENSMUST00000047488__II_1135417	|generic|sp_Q5SVL6-2_RPGP2_MOUSE__chr11_-1_74395775_74395891_ENSMUST00000047488__II_1135417	|generic|tr_A0A171EBK8_A0A171EBK8_MOUSE__chr11_-1_74395775_74395891_ENSMUST00000047488|
"""index: 3781, intensity: 39801.0, mobility: 0.851"""	0.922739	0.00107258	0.000332572	SLGEVRTPGQLSDNNSRQ	generic|sp_Q8C0E2_VP26B_MOUSE__chr9_-1_27019314_27019439_ENSMUST00000213917|
"""index: 1320, intensity: 27087.0, mobility: 0.888"""	0.921825	0.00107258	0.000334697	ADEVSASLAKQ	generic|II_1128081_TX=10090	|generic|II_1128079_TX=10090	|generic|tr_A0A0A0MQC7_A0A0A0MQC7_MOUSE	|generic|tr_A2A5Y6_A2A5Y6_MOUSE	|generic|sp_P10637_TAU_MOUSE	|generic|sp_P10637-2_TAU_MOUSE	|generic|sp_P10637-3_TAU_MOUSE	|generic|sp_P10637-4_TAU_MOUSE	|generic|tr_Q3UH19_Q3UH19_MOUSE	|generic|sp_P10637-6_TAU_MOUSE	|generic|tr_Q8C5K4_Q8C5K4_MOUSE	|generic|tr_Q547J4_Q547J4_MOUSE	|generic|tr_B1AQW2_B1AQW2_MOUSE	|generic|sp_TAU_HUMAN_|
"""index: 5810, intensity: 4146.0, mobility: 1.088"""	0.921739	0.00107258	0.000334898	STAATSAAQNAFKGNQM	generic|tr_Q3TD71_Q3TD71_MOUSE	|generic|tr_Q3TSA8_Q3TSA8_MOUSE	|generic|tr_Q3UY11_Q3UY11_MOUSE|
"""index: 766, intensity: 2774.0, mobility: 0.801"""	0.92094	0.00107258	0.000336765	LPTKETIEQEKR	generic|tr_A6H6H4_A6H6H4_MOUSE|
"""index: 20208, intensity: 5939.0, mobility: 1.017"""	0.920358	0.00107258	0.000338134	AMSAGTLLTAHSPTPVAPHPVTVPT	generic|sp_Q80XQ8_F168B_MOUSE__chr1_-1_34818014_34818121_ENSMUST00000185469__II_1047168	|generic|tr_E9Q917_E9Q917_MOUSE__chr1_-1_34818014_34818121_ENSMUST00000185469__II_1047168	|generic|tr_G3UWF0_G3UWF0_MOUSE__chr1_-1_34818014_34818121_ENSMUST00000185469__II_1047168|
"""index: 4488, intensity: 5877.0, mobility: 0.820"""	0.92013	0.00107258	0.000338671	TPPPPYEQVVKDK	generic|sp_Q8R1C3_VOPP1_MOUSE__chr6_-1_57774707_57774748_ENSMUST00000204878|
"""index: 425, intensity: 3084.0, mobility: 0.900"""	0.920118	0.00107258	0.000338701	SANSNPAMAPRE	generic|tr_Q545V6_Q545V6_MOUSE|
"""index: 20898, intensity: 2824.0, mobility: 1.219"""	0.919795	0.00107258	0.000339463	YIVQDGPPQSPPNIYYKV	generic|tr_Q543Q7_Q543Q7_MOUSE|
"""index: 9461, intensity: 39929.0, mobility: 0.810"""	0.918019	0.00107258	0.000343688	NPLPSKETIEQEKQAG	generic|sp_P20065_TYB4_MOUSE__chrX_-1_167207501_167208325_ENSMUST00000112175	|generic|tr_Q6ZWX2_Q6ZWX2_MOUSE__chrX_-1_167207501_167208325_ENSMUST00000112175|
"""index: 13350, intensity: 5622.0, mobility: 0.866"""	0.917571	0.00107258	0.000344763	LVGPFAPGITEKTPEGK	generic|tr_Q2XSQ4_Q2XSQ4_MOUSE	|generic|sp_Q9DBG5_PLIN3_MOUSE	|generic|tr_Q3V4D2_Q3V4D2_MOUSE|
"""index: 15252, intensity: 5220.0, mobility: 1.167"""	0.917244	0.00107258	0.000345549	TPIVIQPASATETTQLTADSHPSYHTDG	generic|tr_Q921J3_Q921J3_MOUSE__chr2_1_181549329_181549376_ENSMUST00000116365	|generic|sp_P60904_DNJC5_MOUSE__chr2_1_181546445_181546492_ENSMUST00000116365|
"""index: 19901, intensity: 6444.0, mobility: 1.150"""	0.915119	0.00107258	0.000350703	QSGFSLSGAQIDDNIPR	generic|sp_O08553_DPYL2_MOUSE|
"""index: 19693, intensity: 4528.0, mobility: 0.978"""	0.915094	0.00107258	0.000350763	LLYQEPVLGPVR	generic|sp_CASB_BOVIN_|
"""index: 6110, intensity: 17458.0, mobility: 0.914"""	0.915057	0.00107258	0.000350854	AEPPPPEPPRI	generic|sp_Q8BIF0_C99L2_MOUSE	|generic|sp_Q8BIF0-2_C99L2_MOUSE	|generic|tr_I7HJQ8_I7HJQ8_MOUSE	|generic|tr_A2AP74_A2AP74_MOUSE|
"""index: 3162, intensity: 2761.0, mobility: 1.131"""	0.914335	0.00107258	0.000352623	ATDEAAASAAPAASPEPQPE	generic|sp_P26645_MARCS_MOUSE	|generic|tr_A0A0A1HAM8_A0A0A1HAM8_MOUSE|
"""index: 23051, intensity: 12538.0, mobility: 0.994"""	0.914075	0.00107258	0.000353262	TLAEDVTAALAKQG	generic|sp_P20357_MTAP2_MOUSE__chr1_1_66438885_66439007_ENSMUST00000172486	|generic|tr_Q80ZL4_Q80ZL4_MOUSE__chr1_1_66438885_66439007_ENSMUST00000172486	|generic|tr_Q3TLQ0_Q3TLQ0_MOUSE__chr1_1_66438885_66439007_ENSMUST00000172486	|generic|tr_Q80X35_Q80X35_MOUSE__chr1_1_66438885_66439007_ENSMUST00000172486	|generic|tr_B2KGT5_B2KGT5_MOUSE__chr1_1_66438885_66439007_ENSMUST00000172486	|generic|tr_A0A668KLC6_A0A668KLC6_MOUSE__chr1_1_66438885_66439007_ENSMUST00000172486|
"""index: 7731, intensity: 7582.0, mobility: 0.931"""	0.910911	0.00107258	0.000361135	AEPPPPEPPRI	generic|sp_Q8BIF0_C99L2_MOUSE	|generic|sp_Q8BIF0-2_C99L2_MOUSE	|generic|tr_I7HJQ8_I7HJQ8_MOUSE	|generic|tr_A2AP74_A2AP74_MOUSE|
"""index: 22705, intensity: 3167.0, mobility: 1.021"""	0.910731	0.00107258	0.000361587	SVVPSPKVSDTVVEPYNATLSVHQL	generic|sp_P68372_TBB4B_MOUSE__IP_840323	|generic|tr_Q9DCR1_Q9DCR1_MOUSE__IP_840323	|generic|tr_Q9CVR0_Q9CVR0_MOUSE__IP_840323	|generic|sp_Q9D6F9_TBB4A_MOUSE__IP_840323	|generic|sp_P99024_TBB5_MOUSE__chr17_-1_35836571_35838041_ENSMUST00000134978|
"""index: 25637, intensity: 4053.0, mobility: 1.006"""	0.909842	0.00107258	0.000363833	SKPDDDILDIPLDDPGANAAAAKIQA	generic|sp_P60761_NEUG_MOUSE__chr9_-1_37545953_37552551_ENSMUST00000065668|
"""index: 32957, intensity: 8354.0, mobility: 0.978"""	0.908957	0.00107258	0.000366084	SPQLATLADEVSASLAKQGL	generic|II_1128081_TX=10090	|generic|II_1128079_TX=10090	|generic|tr_A0A0A0MQC7_A0A0A0MQC7_MOUSE	|generic|tr_A2A5Y6_A2A5Y6_MOUSE	|generic|sp_P10637_TAU_MOUSE	|generic|sp_P10637-2_TAU_MOUSE	|generic|sp_P10637-4_TAU_MOUSE	|generic|tr_Q3UH19_Q3UH19_MOUSE	|generic|sp_P10637-6_TAU_MOUSE	|generic|tr_Q8C5K4_Q8C5K4_MOUSE	|generic|tr_Q547J4_Q547J4_MOUSE	|generic|tr_B1AQW2_B1AQW2_MOUSE	|generic|sp_TAU_HUMAN_|
"""index: 20360, intensity: 24156.0, mobility: 1.139"""	0.90889	0.00107258	0.000366256	SQPPPPPPPPPPTQEAQETTPSLDEELSKEAKVTAAPE	generic|tr_A0A0R4J1E3_A0A0R4J1E3_MOUSE__chr13_-1_55481535_55481678_ENSMUST00000135705	|generic|sp_Q9QXS6_DREB_MOUSE__chr13_-1_55481535_55481678_ENSMUST00000135705	|generic|tr_Q3TRK3_Q3TRK3_MOUSE__chr13_-1_55481535_55481678_ENSMUST00000135705|
"""index: 16734, intensity: 5083.0, mobility: 1.175"""	0.908875	0.00107258	0.000366293	IVQDGPPQSPPNIYYKV	generic|tr_Q543Q7_Q543Q7_MOUSE|
"""index: 7530, intensity: 2990.0, mobility: 0.824"""	0.908826	0.00107258	0.000366418	DMAEIEKFDKSKLK	generic|sp_P20065_TYB4_MOUSE__chrX_-1_167207501_167208325_ENSMUST00000112175	|generic|tr_Q6ZWX2_Q6ZWX2_MOUSE__chrX_-1_167207501_167208325_ENSMUST00000112175|
"""index: 22712, intensity: 24393.0, mobility: 0.969"""	0.908773	0.00107258	0.000366553	TLAEDVTAALAKQ	generic|sp_P20357_MTAP2_MOUSE__chr1_1_66438885_66439007_ENSMUST00000172486	|generic|tr_Q80ZL4_Q80ZL4_MOUSE__chr1_1_66438885_66439007_ENSMUST00000172486	|generic|tr_Q3TLQ0_Q3TLQ0_MOUSE__chr1_1_66438885_66439007_ENSMUST00000172486	|generic|tr_Q80X35_Q80X35_MOUSE__chr1_1_66438885_66439007_ENSMUST00000172486	|generic|tr_B2KGT5_B2KGT5_MOUSE__chr1_1_66438885_66439007_ENSMUST00000172486	|generic|tr_A0A668KLC6_A0A668KLC6_MOUSE__chr1_1_66438885_66439007_ENSMUST00000172486|
"""index: 31386, intensity: 22772.0, mobility: 0.969"""	0.908129	0.00107258	0.000368201	YNIQKESTLHLVLRLR	generic|tr_B0LAC2_B0LAC2_MOUSE__IP_825414	|generic|tr_E9Q5F6_E9Q5F6_MOUSE__II_647476	|generic|tr_E9Q5F6_E9Q5F6_MOUSE__II_647476	|generic|tr_Q922Z8_Q922Z8_MOUSE__II_647476	|generic|tr_Q922Z8_Q922Z8_MOUSE__II_647476	|generic|tr_Q922Z8_Q922Z8_MOUSE__II_647476	|generic|tr_Q922Z8_Q922Z8_MOUSE__II_647476	|generic|tr_Q922Z8_Q922Z8_MOUSE__II_647476	|generic|tr_Q922Z8_Q922Z8_MOUSE__II_647476	|generic|tr_Q922Z8_Q922Z8_MOUSE__II_647476	|generic|tr_Q3TH47_Q3TH47_MOUSE__II_647476	|generic|tr_Q3TH47_Q3TH47_MOUSE__II_647476	|generic|tr_Q3TH47_Q3TH47_MOUSE__II_647476	|generic|tr_Q8VC46_Q8VC46_MOUSE__II_647476	|generic|tr_Q8VC46_Q8VC46_MOUSE__II_647476	|generic|tr_Q8VC46_Q8VC46_MOUSE__II_647476	|generic|tr_Q8VC46_Q8VC46_MOUSE__II_647476	|generic|tr_Q8VC46_Q8VC46_MOUSE__II_647476	|generic|tr_Q8VC46_Q8VC46_MOUSE__II_647476	|generic|tr_Q8VC46_Q8VC46_MOUSE__II_647476	|generic|tr_Q8VC46_Q8VC46_MOUSE__II_647476	|generic|tr_Q922B0_Q922B0_MOUSE__II_647476	|generic|tr_Q922B0_Q922B0_MOUSE__II_647476	|generic|tr_Q5SX22_Q5SX22_MOUSE__II_647476	|generic|tr_Q5SX22_Q5SX22_MOUSE__II_647476	|generic|tr_Q5SX22_Q5SX22_MOUSE__II_647476	|generic|tr_Q8R0Z9_Q8R0Z9_MOUSE__II_647476	|generic|tr_Q8R0Z9_Q8R0Z9_MOUSE__II_647476	|generic|tr_Q8R0Z9_Q8R0Z9_MOUSE__II_647476	|generic|tr_Q8R0Z9_Q8R0Z9_MOUSE__II_647476	|generic|sp_P0CG50_UBC_MOUSE__II_647476	|generic|sp_P0CG50_UBC_MOUSE__II_647476	|generic|sp_P0CG50_UBC_MOUSE__II_647476	|generic|sp_P0CG50_UBC_MOUSE__II_647476	|generic|sp_P0CG50_UBC_MOUSE__II_647476	|generic|sp_P0CG50_UBC_MOUSE__II_647476	|generic|sp_P0CG50_UBC_MOUSE__II_647476	|generic|sp_P0CG50_UBC_MOUSE__II_647476	|generic|sp_P0CG50_UBC_MOUSE__II_647476	|generic|tr_Q78XY9_Q78XY9_MOUSE__II_647476	|generic|tr_Q78XY9_Q78XY9_MOUSE__II_647476	|generic|tr_Q78XY9_Q78XY9_MOUSE__II_647476	|generic|tr_Q78XY9_Q78XY9_MOUSE__II_647476	|generic|tr_A5JUZ1_A5JUZ1_MOUSE__II_647476	|generic|sp_P62984_RL40_MOUSE__II_866586	|generic|tr_E9QNP0_E9QNP0_MOUSE__II_866571	|generic|tr_E9Q4P0_E9Q4P0_MOUSE__II_866571	|generic|tr_A0A0A6YW67_A0A0A6YW67_MOUSE__II_647476	|generic|tr_E9Q9J0_E9Q9J0_MOUSE__II_647476	|generic|tr_Q642L7_Q642L7_MOUSE__II_647476	|generic|IP_899761_TX=10090	|generic|IP_1119889_TX=10090	|generic|sp_RS27A_HUMAN_|
"""index: 3148, intensity: 2562.0, mobility: 0.843"""	0.908124	0.00107258	0.000368213	GTNRGASQAGMTGYGMPRQ	generic|sp_Q9WVA4_TAGL2_MOUSE|
"""index: 3881, intensity: 2763.0, mobility: 0.824"""	0.908034	0.00107258	0.000368446	GFAQDSQAKVSQLK	generic|sp_Q5HZI2_C2C4C_MOUSE|
"""index: 3900, intensity: 4445.0, mobility: 0.820"""	0.907738	0.00107258	0.000369206	GFAQDSQAKVSQLK	generic|sp_Q5HZI2_C2C4C_MOUSE|
"""index: 22367, intensity: 3443.0, mobility: 1.273"""	0.907516	0.00107258	0.000369778	NPEPQDQGELFQGVDPRALAS	generic|tr_A0A087WQ93_A0A087WQ93_MOUSE	|generic|sp_Q0VGU4_VGF_MOUSE|
"""index: 3252, intensity: 3627.0, mobility: 0.847"""	0.906921	0.00107258	0.000371314	QPPPPPYYPPEDKK	generic|tr_Q3TRG5_Q3TRG5_MOUSE__II_1123726	|generic|sp_P97765_WBP2_MOUSE__II_1123728	|generic|sp_P97765-2_WBP2_MOUSE__II_1123726	|generic|chr11_-1_116079543_116079920_ENSMUST00000074628|
"""index: 23992, intensity: 20455.0, mobility: 1.239"""	0.906488	0.00107258	0.000372435	TNEIVEEQYTPQSLATLES	generic|sp_Q03517_SCG2_MOUSE	|generic|tr_Q4W8U9_Q4W8U9_MOUSE|
"""index: 5133, intensity: 22905.0, mobility: 0.888"""	0.906362	0.00107258	0.000372761	EVRPQVHPNYRVTV	generic|tr_G5E923_G5E923_MOUSE__chr17_1_35237646_35237798_ENSMUST00000146711__II_1065819	|generic|tr_B0V2H4_B0V2H4_MOUSE__chr17_1_35235973_35237798_ENSMUST00000118384__II_1065819	|generic|sp_Q9WTT4_VATG2_MOUSE__chr17_1_35237646_35237798_ENSMUST00000146711__II_1065819|
"""index: 8672, intensity: 4897.0, mobility: 1.027"""	0.906268	0.00107258	0.000373005	AQPAPKPEPSFSEYASVQVQRK	generic|sp_P97797_SHPS1_MOUSE	|generic|sp_P97797-2_SHPS1_MOUSE	|generic|sp_P97797-3_SHPS1_MOUSE	|generic|sp_P97797-4_SHPS1_MOUSE	|generic|tr_Q2M4I8_Q2M4I8_MOUSE	|generic|tr_E0CX65_E0CX65_MOUSE|
"""index: 7028, intensity: 4162.0, mobility: 0.953"""	0.905815	0.00107258	0.000374183	SAPLVETSTPLR	generic|sp_Q9QXV0_PCS1N_MOUSE	|generic|tr_Q9ESU4_Q9ESU4_MOUSE|
"""index: 21341, intensity: 4908.0, mobility: 1.169"""	0.905795	0.00107258	0.000374236	IVQEMPPQSPANIYYKV	generic|sp_P52800_EFNB2_MOUSE__chr8_-1_8660480_8660584_ENSMUST00000209169__II_867982	|generic|tr_Q544L9_Q544L9_MOUSE|
"""index: 24912, intensity: 3707.0, mobility: 1.144"""	0.905697	0.00107258	0.000374493	LSAASAPLVETSTPLRL	generic|sp_Q9QXV0_PCS1N_MOUSE|
"""index: 4665, intensity: 4392.0, mobility: 1.021"""	0.904343	0.00107258	0.000378041	LDMGNEIDTQNRQ	generic|sp_P60879_SNP25_MOUSE	|generic|sp_P60879-2_SNP25_MOUSE|
"""index: 31982, intensity: 5163.0, mobility: 0.914"""	0.904334	0.00107258	0.000378065	IGNSTAIQELFKRISEQ	generic|sp_P68372_TBB4B_MOUSE__IP_840323	|generic|tr_Q9DCR1_Q9DCR1_MOUSE__IP_840323	|generic|sp_Q9D6F9_TBB4A_MOUSE__IP_840323	|generic|tr_Q80ZV2_Q80ZV2_MOUSE	|generic|sp_Q7TMM9_TBB2A_MOUSE__chr17_-1_35836571_35838041_ENSMUST00000134978	|generic|sp_Q922F4_TBB6_MOUSE	|generic|tr_Q99J49_Q99J49_MOUSE	|generic|tr_Q9CRT0_Q9CRT0_MOUSE	|generic|tr_Q3U9U3_Q3U9U3_MOUSE	|generic|tr_Q62363_Q62363_MOUSE	|generic|sp_Q9ERD7_TBB3_MOUSE__chr17_-1_35836571_35838041_ENSMUST00000134978	|generic|tr_B2RSN3_B2RSN3_MOUSE__chr17_-1_35836571_35838041_ENSMUST00000134978	|generic|tr_Q9CUN8_Q9CUN8_MOUSE	|generic|sp_P99024_TBB5_MOUSE__chr17_-1_35836571_35838041_ENSMUST00000134978|
"""index: 25992, intensity: 5023.0, mobility: 0.956"""	0.903678	0.00107258	0.000379795	SPAAPSPGSSGGGGFFSSLSNAVKQT	generic|sp_O88935_SYN1_MOUSE__chr6_1_115261704_115261733_ENSMUST00000203768	|generic|sp_O88935-1_SYN1_MOUSE__chr6_1_115261704_115261733_ENSMUST00000203768	|generic|sp_O88935-3_SYN1_MOUSE__chr6_1_115261704_115261733_ENSMUST00000203768|
"""index: 21436, intensity: 19647.0, mobility: 0.883"""	0.903368	0.00107258	0.000380618	VAPFPEVFGK	generic|sp_CAS1_BOVIN_|
"""index: 2969, intensity: 4156.0, mobility: 0.898"""	0.902965	0.00107258	0.000381687	SPGFSDSTSAAKETAAAHQASS	generic|sp_P14873_MAP1B_MOUSE	|generic|tr_B2RQQ5_B2RQQ5_MOUSE|
"""index: 25447, intensity: 14641.0, mobility: 1.080"""	0.902834	0.00107258	0.000382036	LYQEPVLGPVRGPF	generic|sp_CASB_BOVIN_|
"""index: 24259, intensity: 3964.0, mobility: 1.070"""	0.902592	0.00107258	0.00038268	VDETNMYEGVGRMF	generic|tr_Q8CEH4_Q8CEH4_MOUSE	|generic|tr_Q9CQF7_Q9CQF7_MOUSE__chr18_-1_36404377_36404445_ENSMUST00000237792	|generic|sp_Q9CWM4_PFD1_MOUSE__chr18_-1_36404377_36404445_ENSMUST00000237792|
"""index: 8788, intensity: 5001.0, mobility: 1.072"""	0.902149	0.00107258	0.000383863	PAPAAPAAAEPQAEAPAAAASSEQSVAVKE	generic|sp_Q91XV3_BASP1_MOUSE|
"""index: 4305, intensity: 4392.0, mobility: 1.071"""	0.901388	0.00107258	0.000385902	MGAAQGAMNQPQTQYS	generic|sp_Q9JKD3_SCAM5_MOUSE__chr9_-1_57443670_57443780_ENSMUST00000215208__II_3456302|
"""index: 4401, intensity: 3363.0, mobility: 0.769"""	0.9009	0.00107258	0.000387218	FSRSLAESELR	generic|sp_Q9DBT5_AMPD2_MOUSE__chr3_-1_108079181_108079318_ENSMUST00000136712__II_980099	|generic|tr_A2AE27_A2AE27_MOUSE__chr3_-1_108079181_108079318_ENSMUST00000136712__II_980099|
"""index: 7779, intensity: 6171.0, mobility: 0.969"""	0.899213	0.00107258	0.000391796	ASAPLVETSTPLR	generic|sp_Q9QXV0_PCS1N_MOUSE|
"""index: 7588, intensity: 6590.0, mobility: 1.128"""	0.899119	0.00107258	0.000392051	SVGSSASSTQPLLVHEDA	generic|tr_Q3ULJ6_Q3ULJ6_MOUSE__chr5_1_75654426_75654545_ENSMUST00000202167	|generic|sp_P05532_KIT_MOUSE__chr5_1_75654426_75654545_ENSMUST00000202167	|generic|sp_P05532-2_KIT_MOUSE__chr5_1_75654426_75654545_ENSMUST00000202167	|generic|sp_P05532-3_KIT_MOUSE__chr5_1_75654426_75654545_ENSMUST00000202167|
"""index: 17033, intensity: 4279.0, mobility: 0.959"""	0.898845	0.00107258	0.000392799	PGPTQTLSPNGENNNDIIQDNGTIIPFRKHTVR	generic|sp_Q8R001_MARE2_MOUSE	|generic|sp_Q8R001_MARE2_MOUSE	|generic|tr_E9Q1B7_E9Q1B7_MOUSE__chr18_1_23853664_23853702_ENSMUST00000155708	|generic|tr_E9Q1B7_E9Q1B7_MOUSE__chr18_1_23853664_23853702_ENSMUST00000155708|
"""index: 9808, intensity: 6393.0, mobility: 0.876"""	0.898683	0.00107258	0.000393244	KNPLPSKETIEQEKQAGES	generic|sp_P20065_TYB4_MOUSE__chrX_-1_167207501_167208325_ENSMUST00000112175	|generic|tr_Q6ZWX2_Q6ZWX2_MOUSE__chrX_-1_167207501_167208325_ENSMUST00000112175|
"""index: 31432, intensity: 28644.0, mobility: 0.883"""	0.898458	0.00107258	0.00039386	QLEDGRTLSDYNIQKESTLHLVLRLR	generic|tr_B0LAC2_B0LAC2_MOUSE__IP_825414	|generic|tr_E9Q5F6_E9Q5F6_MOUSE__II_647476	|generic|tr_E9Q5F6_E9Q5F6_MOUSE__II_647476	|generic|tr_Q922Z8_Q922Z8_MOUSE__II_647476	|generic|tr_Q922Z8_Q922Z8_MOUSE__II_647476	|generic|tr_Q922Z8_Q922Z8_MOUSE__II_647476	|generic|tr_Q922Z8_Q922Z8_MOUSE__II_647476	|generic|tr_Q922Z8_Q922Z8_MOUSE__II_647476	|generic|tr_Q922Z8_Q922Z8_MOUSE__II_647476	|generic|tr_Q922Z8_Q922Z8_MOUSE__II_647476	|generic|tr_Q3TH47_Q3TH47_MOUSE__II_647476	|generic|tr_Q3TH47_Q3TH47_MOUSE__II_647476	|generic|tr_Q3TH47_Q3TH47_MOUSE__II_647476	|generic|tr_Q8VC46_Q8VC46_MOUSE__II_647476	|generic|tr_Q8VC46_Q8VC46_MOUSE__II_647476	|generic|tr_Q8VC46_Q8VC46_MOUSE__II_647476	|generic|tr_Q8VC46_Q8VC46_MOUSE__II_647476	|generic|tr_Q8VC46_Q8VC46_MOUSE__II_647476	|generic|tr_Q8VC46_Q8VC46_MOUSE__II_647476	|generic|tr_Q8VC46_Q8VC46_MOUSE__II_647476	|generic|tr_Q8VC46_Q8VC46_MOUSE__II_647476	|generic|tr_Q922B0_Q922B0_MOUSE__II_647476	|generic|tr_Q922B0_Q922B0_MOUSE__II_647476	|generic|tr_Q5SX22_Q5SX22_MOUSE__II_647476	|generic|tr_Q5SX22_Q5SX22_MOUSE__II_647476	|generic|tr_Q5SX22_Q5SX22_MOUSE__II_647476	|generic|tr_Q8R0Z9_Q8R0Z9_MOUSE__II_647476	|generic|tr_Q8R0Z9_Q8R0Z9_MOUSE__II_647476	|generic|tr_Q8R0Z9_Q8R0Z9_MOUSE__II_647476	|generic|tr_Q8R0Z9_Q8R0Z9_MOUSE__II_647476	|generic|sp_P0CG50_UBC_MOUSE__II_647476	|generic|sp_P0CG50_UBC_MOUSE__II_647476	|generic|sp_P0CG50_UBC_MOUSE__II_647476	|generic|sp_P0CG50_UBC_MOUSE__II_647476	|generic|sp_P0CG50_UBC_MOUSE__II_647476	|generic|sp_P0CG50_UBC_MOUSE__II_647476	|generic|sp_P0CG50_UBC_MOUSE__II_647476	|generic|sp_P0CG50_UBC_MOUSE__II_647476	|generic|sp_P0CG50_UBC_MOUSE__II_647476	|generic|tr_Q78XY9_Q78XY9_MOUSE__II_647476	|generic|tr_Q78XY9_Q78XY9_MOUSE__II_647476	|generic|tr_Q78XY9_Q78XY9_MOUSE__II_647476	|generic|tr_Q78XY9_Q78XY9_MOUSE__II_647476	|generic|tr_A5JUZ1_A5JUZ1_MOUSE__II_647476	|generic|sp_P62984_RL40_MOUSE__II_866586	|generic|tr_E9QNP0_E9QNP0_MOUSE__II_866571	|generic|tr_E9Q4P0_E9Q4P0_MOUSE__II_866571	|generic|tr_A0A0A6YW67_A0A0A6YW67_MOUSE__II_647476	|generic|tr_E9Q9J0_E9Q9J0_MOUSE__II_647476	|generic|tr_Q642L7_Q642L7_MOUSE__II_647476	|generic|IP_899761_TX=10090	|generic|sp_RS27A_HUMAN_|
"""index: 907, intensity: 3364.0, mobility: 0.962"""	0.89742	0.00107258	0.000396718	SSSPGGAYVTRSSA	generic|tr_A2AKJ2_A2AKJ2_MOUSE__II_1014558	|generic|tr_A0A0A6YWC8_A0A0A6YWC8_MOUSE__chr2_1_13574750_13574998_ENSMUST00000155605__II_1014555	|generic|tr_Q3V2S4_Q3V2S4_MOUSE__chr2_1_13574750_13574998_ENSMUST00000155605__II_1014555	|generic|tr_Q3UAX1_Q3UAX1_MOUSE__chr2_1_13574750_13574998_ENSMUST00000155605__II_1014555	|generic|tr_Q3TFD9_Q3TFD9_MOUSE__chr2_1_13574750_13574998_ENSMUST00000155605__II_1014555	|generic|tr_Q5FWJ3_Q5FWJ3_MOUSE__chr2_1_13574750_13574998_ENSMUST00000155605__II_1014555	|generic|tr_A4IF59_A4IF59_MOUSE__chr2_1_13574750_13574998_ENSMUST00000155605__II_1014555	|generic|tr_Q3TWV0_Q3TWV0_MOUSE__chr2_1_13574750_13574998_ENSMUST00000155605__II_1014555	|generic|tr_Q3U6S1_Q3U6S1_MOUSE__chr2_1_13582473_13582514_ENSMUST00000193675|
"""index: 7853, intensity: 61906.0, mobility: 0.935"""	0.895964	0.00107258	0.000400763	QVANPNSAIFGGARPREEVVQKEQE	generic|tr_Q80U88_Q80U88_MOUSE__chr5_-1_134625358_134625459_ENSMUST00000202289__II_929730	|generic|tr_Q3V244_Q3V244_MOUSE__chr5_-1_134625358_134625459_ENSMUST00000202289__II_929730	|generic|tr_Q3TG58_Q3TG58_MOUSE__chr5_-1_134625358_134625459_ENSMUST00000202289__II_929730	|generic|tr_Q564E5_Q564E5_MOUSE__chr5_-1_134625358_134625459_ENSMUST00000202289__II_929730|
"""index: 19403, intensity: 33124.0, mobility: 0.861"""	0.895698	0.00107258	0.000401506	RMGAVPVMIPAQSKDGSIV	generic|sp_P97792_CXAR_MOUSE__chr16_1_78334866_78334964_ENSMUST00000231251|
"""index: 23092, intensity: 41567.0, mobility: 1.068"""	0.89486	0.00107258	0.000403856	SVFQELGKLTGPSNQ	generic|sp_Q03517_SCG2_MOUSE	|generic|tr_Q4W8U9_Q4W8U9_MOUSE|
"""index: 13260, intensity: 3495.0, mobility: 0.827"""	0.894591	0.00107258	0.000404614	VISLEGKPL	generic|tr_F8WGL3_F8WGL3_MOUSE__chr19_1_5492659_5492808_ENSMUST00000236645	|generic|sp_P18760_COF1_MOUSE__chr19_1_5492659_5492808_ENSMUST00000236645|
"""index: 28698, intensity: 15093.0, mobility: 1.041"""	0.894558	0.00107258	0.000404705	TLADEVSASLAKQGL	generic|II_1128081_TX=10090	|generic|II_1128079_TX=10090	|generic|tr_A0A0A0MQC7_A0A0A0MQC7_MOUSE	|generic|tr_A2A5Y6_A2A5Y6_MOUSE	|generic|sp_P10637_TAU_MOUSE	|generic|sp_P10637-2_TAU_MOUSE	|generic|sp_P10637-4_TAU_MOUSE	|generic|tr_Q3UH19_Q3UH19_MOUSE	|generic|sp_P10637-6_TAU_MOUSE	|generic|tr_Q8C5K4_Q8C5K4_MOUSE	|generic|tr_Q547J4_Q547J4_MOUSE	|generic|tr_B1AQW2_B1AQW2_MOUSE	|generic|sp_TAU_HUMAN_|
"""index: 22240, intensity: 2638.0, mobility: 1.262"""	0.894475	0.00107258	0.00040494	LGPTSDEFGQQPSGPTSFNNQI	generic|tr_A0A286YDB6_A0A286YDB6_MOUSE__chr14_1_13493556_13493636_ENSMUST00000145700	|generic|sp_Q8BGN8_SYNPR_MOUSE__chr14_1_13493556_13493636_ENSMUST00000145700	|generic|sp_Q8BGN8-2_SYNPR_MOUSE__chr14_1_13493556_13493636_ENSMUST00000145700|
"""index: 7947, intensity: 4986.0, mobility: 1.227"""	0.894326	0.00107258	0.000405361	RPQPPPPPPSAASPGATPGSATASAERASTAAPVA	generic|sp_O88935_SYN1_MOUSE__chr6_1_115261704_115261733_ENSMUST00000203768	|generic|sp_O88935-1_SYN1_MOUSE__chr6_1_115261704_115261733_ENSMUST00000203768	|generic|sp_O88935-3_SYN1_MOUSE__chr6_1_115261704_115261733_ENSMUST00000203768|
"""index: 28262, intensity: 4522.0, mobility: 1.150"""	0.894275	0.00107258	0.000405504	SESPYEDFLSADSKVLG	generic|sp_P14873_MAP1B_MOUSE	|generic|tr_B2RQQ5_B2RQQ5_MOUSE|
"""index: 16106, intensity: 5219.0, mobility: 0.893"""	0.893317	0.00107258	0.000408219	GTNRGASQAGMTGYGMPRQIL	generic|sp_Q9WVA4_TAGL2_MOUSE|
"""index: 10527, intensity: 16472.0, mobility: 1.026"""	0.89329	0.00107258	0.000408299	IASFDKAKLKKTETQEKNTLPTKETIEQEKRSE	generic|tr_A6H6H4_A6H6H4_MOUSE|
"""index: 16769, intensity: 4868.0, mobility: 1.148"""	0.892959	0.00107258	0.00040924	IVQDGPPQSPPNIYYKV	generic|tr_Q543Q7_Q543Q7_MOUSE|
"""index: 3175, intensity: 3991.0, mobility: 0.829"""	0.892368	0.00107258	0.000410928	TNRGASQAGMTGYGMPRQ	generic|sp_Q9WVA4_TAGL2_MOUSE|
"""index: 6597, intensity: 5327.0, mobility: 0.953"""	0.892339	0.00107258	0.00041101	GQPASGGGGGYGPQGDYGQQGYGQQGAPT	generic|sp_Q62277_SYPH_MOUSE|
"""index: 13870, intensity: 5833.0, mobility: 0.978"""	0.892149	0.00107258	0.000411555	EHPGAPPQPPAPLQPALAPPSRA	generic|sp_Q7TSJ2_MAP6_MOUSE__chr7_1_99336781_99337002_ENSMUST00000122101__II_884487	|generic|sp_Q7TSJ2-2_MAP6_MOUSE__chr7_1_99269285_99269317_ENSMUST00000208978__II_884487	|generic|tr_D3Z6W1_D3Z6W1_MOUSE__chr7_1_99269285_99269317_ENSMUST00000208978__II_884487|
"""index: 21576, intensity: 5415.0, mobility: 0.903"""	0.890385	0.00107258	0.000416645	VAPFPEVFGK	generic|sp_CAS1_BOVIN_|
"""index: 1548, intensity: 3190.0, mobility: 1.245"""	0.889027	0.00107258	0.000420603	KAEEPAPGATAGDASSAAGPEQE	generic|sp_P26645_MARCS_MOUSE	|generic|tr_A0A0A1HAM8_A0A0A1HAM8_MOUSE|
"""index: 3981, intensity: 6506.0, mobility: 0.866"""	0.888732	0.00107258	0.000421467	MGSNKGASQAGMTGYGMPRQ	generic|tr_Q9D6K2_Q9D6K2_MOUSE	|generic|sp_Q9R1Q8_TAGL3_MOUSE|
"""index: 19217, intensity: 22221.0, mobility: 1.087"""	0.888647	0.00107258	0.000421717	AVPVMIPAQSKDGSIV	generic|sp_P97792_CXAR_MOUSE__chr16_1_78334866_78334964_ENSMUST00000231251|
"""index: 1407, intensity: 18374.0, mobility: 0.904"""	0.888624	0.00107258	0.000421786	ADEVSASLAKQ	generic|II_1128081_TX=10090	|generic|II_1128079_TX=10090	|generic|tr_A0A0A0MQC7_A0A0A0MQC7_MOUSE	|generic|tr_A2A5Y6_A2A5Y6_MOUSE	|generic|sp_P10637_TAU_MOUSE	|generic|sp_P10637-2_TAU_MOUSE	|generic|sp_P10637-3_TAU_MOUSE	|generic|sp_P10637-4_TAU_MOUSE	|generic|tr_Q3UH19_Q3UH19_MOUSE	|generic|sp_P10637-6_TAU_MOUSE	|generic|tr_Q8C5K4_Q8C5K4_MOUSE	|generic|tr_Q547J4_Q547J4_MOUSE	|generic|tr_B1AQW2_B1AQW2_MOUSE	|generic|sp_TAU_HUMAN_|
"""index: 20048, intensity: 33448.0, mobility: 0.964"""	0.88642	0.00107258	0.000428312	TISPLDLAKLNQVARQQSH	generic|sp_P60335_PCBP1_MOUSE|
"""index: 21733, intensity: 6486.0, mobility: 0.947"""	0.885775	0.00107258	0.00043024	VAPFPEVFGKE	generic|sp_CAS1_BOVIN_|
"""index: 14931, intensity: 4287.0, mobility: 0.810"""	0.885758	0.00107258	0.00043029	EEGPGKNLPFSVENKWR	generic|sp_P17665_COX7C_MOUSE|
"""index: 435, intensity: 2922.0, mobility: 0.824"""	0.885305	0.00107258	0.00043165	VDRATLNVDKQNR	generic|sp_Q8R570_SNP47_MOUSE|
"""index: 10611, intensity: 41133.0, mobility: 0.810"""	0.885012	0.00107258	0.000432534	PTKETIEQEKRSE	generic|tr_A6H6H4_A6H6H4_MOUSE|
"""index: 5669, intensity: 3430.0, mobility: 1.029"""	0.884987	0.00107258	0.000432608	ASQTSVPFDHLGK	generic|sp_Q9JMK2_KC1E_MOUSE__II_1087695	|generic|tr_Q8CBH9_Q8CBH9_MOUSE__II_1087695	|generic|tr_Q9QUI3_Q9QUI3_MOUSE__II_1087695|
"""index: 2590, intensity: 3233.0, mobility: 0.841"""	0.884864	0.00107258	0.000432978	MTGYGMPRQ	generic|tr_Q9D6K2_Q9D6K2_MOUSE	|generic|sp_Q9WVA4_TAGL2_MOUSE	|generic|sp_Q9R1Q8_TAGL3_MOUSE|
"""index: 1136, intensity: 4783.0, mobility: 0.852"""	0.884806	0.00107258	0.000433153	LPTKETIEQEKRSE	generic|tr_A6H6H4_A6H6H4_MOUSE|
"""index: 22986, intensity: 5708.0, mobility: 1.129"""	0.883893	0.00107258	0.000435918	MGAVPVMIPAQSKDGSIV	generic|sp_P97792_CXAR_MOUSE__chr16_1_78334866_78334964_ENSMUST00000231251|
"""index: 31025, intensity: 8306.0, mobility: 1.211"""	0.883396	0.00107258	0.000437428	SPQLATLADEVSASLAKQG	generic|II_1128081_TX=10090	|generic|II_1128079_TX=10090	|generic|tr_A0A0A0MQC7_A0A0A0MQC7_MOUSE	|generic|tr_A2A5Y6_A2A5Y6_MOUSE	|generic|sp_P10637_TAU_MOUSE	|generic|sp_P10637-2_TAU_MOUSE	|generic|sp_P10637-3_TAU_MOUSE	|generic|sp_P10637-4_TAU_MOUSE	|generic|tr_Q3UH19_Q3UH19_MOUSE	|generic|sp_P10637-6_TAU_MOUSE	|generic|tr_Q8C5K4_Q8C5K4_MOUSE	|generic|tr_Q547J4_Q547J4_MOUSE	|generic|tr_B1AQW2_B1AQW2_MOUSE	|generic|sp_TAU_HUMAN_|
"""index: 1743, intensity: 2882.0, mobility: 0.845"""	0.882763	0.00107258	0.000439363	ERPIHAEPQYPVR	generic|tr_D3YYT0_D3YYT0_MOUSE	|generic|sp_P15116_CADH2_MOUSE	|generic|tr_Q8BSI9_Q8BSI9_MOUSE	|generic|tr_Q3UIC2_Q3UIC2_MOUSE|
"""index: 385, intensity: 3057.0, mobility: 0.908"""	0.882393	0.00107258	0.000440495	SANSNPAMAPRE	generic|tr_Q545V6_Q545V6_MOUSE|
"""index: 5610, intensity: 2890.0, mobility: 1.009"""	0.881766	0.00107258	0.000442424	ALDMGNEIDTQNR	generic|sp_P60879_SNP25_MOUSE	|generic|sp_P60879-2_SNP25_MOUSE|
"""index: 1835, intensity: 3821.0, mobility: 1.013"""	0.88115	0.00107258	0.000444327	AIEPAPPSQEAEAKG	generic|sp_P28667_MRP_MOUSE|
"""index: 16307, intensity: 5657.0, mobility: 0.975"""	0.880424	0.00107258	0.00044658	VIGLQMGTNRGASQAGMTGYGMPRQ	generic|sp_Q9WVA4_TAGL2_MOUSE|
"""index: 5296, intensity: 5064.0, mobility: 0.878"""	0.880308	0.00107258	0.00044694	SKQETQSAEPPPPEPPRI	generic|sp_Q8BIF0_C99L2_MOUSE	|generic|sp_Q8BIF0-2_C99L2_MOUSE	|generic|tr_I7HJQ8_I7HJQ8_MOUSE	|generic|tr_A2AP74_A2AP74_MOUSE|
"""index: 3451, intensity: 2869.0, mobility: 1.166"""	0.879914	0.00107258	0.000448167	AEPSTPSGPESGPTPASAEQNE	generic|sp_P28667_MRP_MOUSE|
"""index: 16976, intensity: 4120.0, mobility: 0.919"""	0.877689	0.00107258	0.000455168	PGPTQTLSPNGENNNDIIQDNGTIIPFRKHTVR	generic|sp_Q8R001_MARE2_MOUSE	|generic|sp_Q8R001_MARE2_MOUSE	|generic|tr_E9Q1B7_E9Q1B7_MOUSE__chr18_1_23853664_23853702_ENSMUST00000155708	|generic|tr_E9Q1B7_E9Q1B7_MOUSE__chr18_1_23853664_23853702_ENSMUST00000155708|
"""index: 7143, intensity: 6277.0, mobility: 1.000"""	0.877217	0.00107258	0.000456668	AVPVMIPAQSKDGS	generic|sp_P97792_CXAR_MOUSE__chr16_1_78334866_78334964_ENSMUST00000231251|
"""index: 9323, intensity: 13970.0, mobility: 0.968"""	0.877124	0.00107258	0.000456964	SVNELLTPQGPR	generic|tr_Q8CAD1_Q8CAD1_MOUSE__chrX_1_20851679_20851816_ENSMUST00000136451__II_836925|
"""index: 23763, intensity: 3019.0, mobility: 1.260"""	0.877008	0.00107258	0.000457334	AYVPVYPVGTPYAGGTPGGPGVTS	generic|sp_O35449_PRRT1_MOUSE__chr17_1_34632084_34632260_ENSMUST00000172945__II_1066299|
"""index: 6635, intensity: 307440.0, mobility: 0.916"""	0.876755	0.00107258	0.000458141	AEPPPPEPPRI	generic|sp_Q8BIF0_C99L2_MOUSE	|generic|sp_Q8BIF0-2_C99L2_MOUSE	|generic|tr_I7HJQ8_I7HJQ8_MOUSE	|generic|tr_A2AP74_A2AP74_MOUSE|
"""index: 3254, intensity: 3236.0, mobility: 0.946"""	0.875874	0.00107258	0.00046096	GTNRGASQAGMTGYGMPRQ	generic|sp_Q9WVA4_TAGL2_MOUSE|
"""index: 23440, intensity: 4388.0, mobility: 1.032"""	0.87545	0.00107258	0.000462324	SVFQELGKLTGPSN	generic|sp_Q03517_SCG2_MOUSE	|generic|tr_Q4W8U9_Q4W8U9_MOUSE|
"""index: 19537, intensity: 4319.0, mobility: 0.832"""	0.874619	0.00107258	0.000465007	RMGAVPVMIPAQSKDGSIV	generic|sp_P97792_CXAR_MOUSE__chr16_1_78334866_78334964_ENSMUST00000231251|
"""index: 4723, intensity: 38348.0, mobility: 0.935"""	0.873914	0.00107258	0.000467297	LADEVSASLAKQ	generic|II_1128081_TX=10090	|generic|II_1128079_TX=10090	|generic|tr_A0A0A0MQC7_A0A0A0MQC7_MOUSE	|generic|tr_A2A5Y6_A2A5Y6_MOUSE	|generic|sp_P10637_TAU_MOUSE	|generic|sp_P10637-2_TAU_MOUSE	|generic|sp_P10637-3_TAU_MOUSE	|generic|sp_P10637-4_TAU_MOUSE	|generic|tr_Q3UH19_Q3UH19_MOUSE	|generic|sp_P10637-6_TAU_MOUSE	|generic|tr_Q8C5K4_Q8C5K4_MOUSE	|generic|tr_Q547J4_Q547J4_MOUSE	|generic|tr_B1AQW2_B1AQW2_MOUSE	|generic|sp_TAU_HUMAN_|
"""index: 28281, intensity: 16020.0, mobility: 0.826"""	0.873694	0.00107258	0.000468013	TLADEVSASLAKQGL	generic|II_1128081_TX=10090	|generic|II_1128079_TX=10090	|generic|tr_A0A0A0MQC7_A0A0A0MQC7_MOUSE	|generic|tr_A2A5Y6_A2A5Y6_MOUSE	|generic|sp_P10637_TAU_MOUSE	|generic|sp_P10637-2_TAU_MOUSE	|generic|sp_P10637-4_TAU_MOUSE	|generic|tr_Q3UH19_Q3UH19_MOUSE	|generic|sp_P10637-6_TAU_MOUSE	|generic|tr_Q8C5K4_Q8C5K4_MOUSE	|generic|tr_Q547J4_Q547J4_MOUSE	|generic|tr_B1AQW2_B1AQW2_MOUSE	|generic|sp_TAU_HUMAN_|
"""index: 26835, intensity: 18036.0, mobility: 0.911"""	0.873573	0.00107258	0.000468408	DADSSVEKQVALLKALYGHGQISH	generic|tr_A0A0A0MQA8_A0A0A0MQA8_MOUSE	|generic|sp_P41539_TKN1_MOUSE|
"""index: 16436, intensity: 5504.0, mobility: 0.978"""	0.873054	0.00107258	0.000470103	TLADEVSASLAKQ	generic|II_1128081_TX=10090	|generic|II_1128079_TX=10090	|generic|tr_A0A0A0MQC7_A0A0A0MQC7_MOUSE	|generic|tr_A2A5Y6_A2A5Y6_MOUSE	|generic|sp_P10637_TAU_MOUSE	|generic|sp_P10637-2_TAU_MOUSE	|generic|sp_P10637-3_TAU_MOUSE	|generic|sp_P10637-4_TAU_MOUSE	|generic|tr_Q3UH19_Q3UH19_MOUSE	|generic|sp_P10637-6_TAU_MOUSE	|generic|tr_Q8C5K4_Q8C5K4_MOUSE	|generic|tr_Q547J4_Q547J4_MOUSE	|generic|tr_B1AQW2_B1AQW2_MOUSE	|generic|sp_TAU_HUMAN_|
"""index: 9477, intensity: 10237.0, mobility: 0.951"""	0.872156	0.00107258	0.000473053	TQEKNPLPSKETIEQEKQAG	generic|sp_P20065_TYB4_MOUSE__chrX_-1_167207501_167208325_ENSMUST00000112175	|generic|tr_Q6ZWX2_Q6ZWX2_MOUSE__chrX_-1_167207501_167208325_ENSMUST00000112175|
"""index: 26067, intensity: 5525.0, mobility: 0.953"""	0.871865	0.00107258	0.000474013	SPAAPSPGSSGGGGFFSSLSNAVKQT	generic|sp_O88935_SYN1_MOUSE__chr6_1_115261704_115261733_ENSMUST00000203768	|generic|sp_O88935-1_SYN1_MOUSE__chr6_1_115261704_115261733_ENSMUST00000203768	|generic|sp_O88935-3_SYN1_MOUSE__chr6_1_115261704_115261733_ENSMUST00000203768|
"""index: 7127, intensity: 216279.0, mobility: 0.916"""	0.871859	0.00107258	0.000474033	AEPPPPEPPRI	generic|sp_Q8BIF0_C99L2_MOUSE	|generic|sp_Q8BIF0-2_C99L2_MOUSE	|generic|tr_I7HJQ8_I7HJQ8_MOUSE	|generic|tr_A2AP74_A2AP74_MOUSE|
"""index: 22166, intensity: 6769.0, mobility: 1.018"""	0.871704	0.00107258	0.000474546	LAEDVTAALAKQGL	generic|sp_P20357_MTAP2_MOUSE__chr1_1_66438885_66439007_ENSMUST00000172486	|generic|tr_Q80ZL4_Q80ZL4_MOUSE__chr1_1_66438885_66439007_ENSMUST00000172486	|generic|tr_Q3TLQ0_Q3TLQ0_MOUSE__chr1_1_66438885_66439007_ENSMUST00000172486	|generic|tr_Q80X35_Q80X35_MOUSE__chr1_1_66438885_66439007_ENSMUST00000172486	|generic|tr_B2KGT5_B2KGT5_MOUSE__chr1_1_66438885_66439007_ENSMUST00000172486	|generic|tr_A0A668KLC6_A0A668KLC6_MOUSE__chr1_1_66438885_66439007_ENSMUST00000172486|
"""index: 18539, intensity: 5655.0, mobility: 0.984"""	0.871596	0.00107258	0.000474905	TLADEVSASLAKQ	generic|II_1128081_TX=10090	|generic|II_1128079_TX=10090	|generic|tr_A0A0A0MQC7_A0A0A0MQC7_MOUSE	|generic|tr_A2A5Y6_A2A5Y6_MOUSE	|generic|sp_P10637_TAU_MOUSE	|generic|sp_P10637-2_TAU_MOUSE	|generic|sp_P10637-3_TAU_MOUSE	|generic|sp_P10637-4_TAU_MOUSE	|generic|tr_Q3UH19_Q3UH19_MOUSE	|generic|sp_P10637-6_TAU_MOUSE	|generic|tr_Q8C5K4_Q8C5K4_MOUSE	|generic|tr_Q547J4_Q547J4_MOUSE	|generic|tr_B1AQW2_B1AQW2_MOUSE	|generic|sp_TAU_HUMAN_|
"""index: 3073, intensity: 3589.0, mobility: 0.880"""	0.871555	0.00107258	0.000475039	SNTIGSAPPLR	generic|tr_E9QK20_E9QK20_MOUSE__chr1_-1_154483513_154483623_ENSMUST00000188965__II_1041223	|generic|tr_A0A087WS83_A0A087WS83_MOUSE__chr1_-1_154483513_154483623_ENSMUST00000188965__II_1041173	|generic|tr_B2RWX7_B2RWX7_MOUSE__chr1_-1_154483513_154483623_ENSMUST00000188965__II_1041173	|generic|sp_Q61290_CAC1E_MOUSE__chr1_-1_154483513_154483623_ENSMUST00000188965__II_1041173	|generic|tr_A0A1D5RLU3_A0A1D5RLU3_MOUSE__chr1_-1_154483513_154483623_ENSMUST00000188965|
"""index: 13730, intensity: 23334.0, mobility: 0.938"""	0.871486	0.00107258	0.000475266	GEKLSPKSDISPLTPRESSPLY	generic|sp_P14873_MAP1B_MOUSE	|generic|tr_B2RQQ5_B2RQQ5_MOUSE|
"""index: 25951, intensity: 3216.0, mobility: 1.325"""	0.871089	0.00107258	0.000476582	AATTPATSVPFAATATANQIILK	generic|sp_Q8C181_MBNL2_MOUSE	|generic|sp_Q8C181-2_MBNL2_MOUSE	|generic|tr_A0A2K6EDM5_A0A2K6EDM5_MOUSE|
"""index: 20076, intensity: 3262.0, mobility: 0.817"""	0.870554	0.00107258	0.000478362	GRTLSDYNIQKESTLHLVLRLR	generic|tr_B0LAC2_B0LAC2_MOUSE__IP_825414	|generic|tr_E9Q5F6_E9Q5F6_MOUSE__II_647476	|generic|tr_E9Q5F6_E9Q5F6_MOUSE__II_647476	|generic|tr_Q922Z8_Q922Z8_MOUSE__II_647476	|generic|tr_Q922Z8_Q922Z8_MOUSE__II_647476	|generic|tr_Q922Z8_Q922Z8_MOUSE__II_647476	|generic|tr_Q922Z8_Q922Z8_MOUSE__II_647476	|generic|tr_Q922Z8_Q922Z8_MOUSE__II_647476	|generic|tr_Q922Z8_Q922Z8_MOUSE__II_647476	|generic|tr_Q922Z8_Q922Z8_MOUSE__II_647476	|generic|tr_Q3TH47_Q3TH47_MOUSE__II_647476	|generic|tr_Q3TH47_Q3TH47_MOUSE__II_647476	|generic|tr_Q3TH47_Q3TH47_MOUSE__II_647476	|generic|tr_Q8VC46_Q8VC46_MOUSE__II_647476	|generic|tr_Q8VC46_Q8VC46_MOUSE__II_647476	|generic|tr_Q8VC46_Q8VC46_MOUSE__II_647476	|generic|tr_Q8VC46_Q8VC46_MOUSE__II_647476	|generic|tr_Q8VC46_Q8VC46_MOUSE__II_647476	|generic|tr_Q8VC46_Q8VC46_MOUSE__II_647476	|generic|tr_Q8VC46_Q8VC46_MOUSE__II_647476	|generic|tr_Q8VC46_Q8VC46_MOUSE__II_647476	|generic|tr_Q922B0_Q922B0_MOUSE__II_647476	|generic|tr_Q922B0_Q922B0_MOUSE__II_647476	|generic|tr_Q5SX22_Q5SX22_MOUSE__II_647476	|generic|tr_Q5SX22_Q5SX22_MOUSE__II_647476	|generic|tr_Q5SX22_Q5SX22_MOUSE__II_647476	|generic|tr_Q8R0Z9_Q8R0Z9_MOUSE__II_647476	|generic|tr_Q8R0Z9_Q8R0Z9_MOUSE__II_647476	|generic|tr_Q8R0Z9_Q8R0Z9_MOUSE__II_647476	|generic|tr_Q8R0Z9_Q8R0Z9_MOUSE__II_647476	|generic|sp_P0CG50_UBC_MOUSE__II_647476	|generic|sp_P0CG50_UBC_MOUSE__II_647476	|generic|sp_P0CG50_UBC_MOUSE__II_647476	|generic|sp_P0CG50_UBC_MOUSE__II_647476	|generic|sp_P0CG50_UBC_MOUSE__II_647476	|generic|sp_P0CG50_UBC_MOUSE__II_647476	|generic|sp_P0CG50_UBC_MOUSE__II_647476	|generic|sp_P0CG50_UBC_MOUSE__II_647476	|generic|sp_P0CG50_UBC_MOUSE__II_647476	|generic|tr_Q78XY9_Q78XY9_MOUSE__II_647476	|generic|tr_Q78XY9_Q78XY9_MOUSE__II_647476	|generic|tr_Q78XY9_Q78XY9_MOUSE__II_647476	|generic|tr_Q78XY9_Q78XY9_MOUSE__II_647476	|generic|tr_A5JUZ1_A5JUZ1_MOUSE__II_647476	|generic|sp_P62984_RL40_MOUSE__II_866586	|generic|tr_E9QNP0_E9QNP0_MOUSE__II_866571	|generic|tr_E9Q4P0_E9Q4P0_MOUSE__II_866571	|generic|tr_A0A0A6YW67_A0A0A6YW67_MOUSE__II_647476	|generic|tr_E9Q9J0_E9Q9J0_MOUSE__II_647476	|generic|tr_Q642L7_Q642L7_MOUSE__II_647476	|generic|IP_899761_TX=10090	|generic|sp_RS27A_HUMAN_|
"""index: 2245, intensity: 4006.0, mobility: 0.811"""	0.870434	0.00107258	0.000478762	IPVGSLKNEDTPNR	generic|sp_Q03517_SCG2_MOUSE	|generic|tr_Q4W8U9_Q4W8U9_MOUSE|
"""index: 7757, intensity: 4498.0, mobility: 1.013"""	0.870314	0.00107258	0.000479164	LSRAQPAPKPEPSFSEYASVQVQRK	generic|sp_P97797_SHPS1_MOUSE	|generic|sp_P97797-2_SHPS1_MOUSE	|generic|sp_P97797-3_SHPS1_MOUSE	|generic|sp_P97797-4_SHPS1_MOUSE	|generic|tr_Q2M4I8_Q2M4I8_MOUSE	|generic|tr_E0CX65_E0CX65_MOUSE|
"""index: 2567, intensity: 3214.0, mobility: 0.999"""	0.869804	0.00107258	0.000480869	LEAQLQSDEREA	generic|tr_Q921J3_Q921J3_MOUSE__chr2_1_181549329_181549376_ENSMUST00000116365	|generic|sp_P60904_DNJC5_MOUSE__chr2_1_181546445_181546492_ENSMUST00000116365|
"""index: 1841, intensity: 2765.0, mobility: 1.282"""	0.869707	0.00107258	0.000481194	AAGEKAEEPAPGATAGDASSAAGPE	generic|sp_P26645_MARCS_MOUSE	|generic|tr_A0A0A1HAM8_A0A0A1HAM8_MOUSE|
"""index: 2064, intensity: 28131.0, mobility: 0.914"""	0.869293	0.00107258	0.000482583	KTETQEKNPLPSKETIEQEKQAG	generic|sp_P20065_TYB4_MOUSE__chrX_-1_167207501_167208325_ENSMUST00000112175	|generic|tr_Q6ZWX2_Q6ZWX2_MOUSE__chrX_-1_167207501_167208325_ENSMUST00000112175|
"""index: 7585, intensity: 5826.0, mobility: 0.867"""	0.868577	0.00107258	0.000484996	LESFQPNLH	generic|sp_Q99P72_RTN4_MOUSE	|generic|sp_Q99P72-3_RTN4_MOUSE|
"""index: 2269, intensity: 9154.0, mobility: 0.795"""	0.868411	0.00107258	0.000485557	IPVGSLKNEDTPNR	generic|sp_Q03517_SCG2_MOUSE	|generic|tr_Q4W8U9_Q4W8U9_MOUSE|
"""index: 25265, intensity: 3795.0, mobility: 1.058"""	0.868126	0.00107258	0.000486524	GPPLDAYSIQGQHTISPLDLAKLNQVARQQSH	generic|sp_P60335_PCBP1_MOUSE|
"""index: 25744, intensity: 2804.0, mobility: 0.968"""	0.867723	0.00107258	0.000487889	SKPDDDILDIPLDDPGANAAAAKIQA	generic|sp_P60761_NEUG_MOUSE__chr9_-1_37545953_37552551_ENSMUST00000065668|
"""index: 28763, intensity: 54356.0, mobility: 1.056"""	0.866849	0.00107258	0.00049087	TLADEVSASLAKQGL	generic|II_1128081_TX=10090	|generic|II_1128079_TX=10090	|generic|tr_A0A0A0MQC7_A0A0A0MQC7_MOUSE	|generic|tr_A2A5Y6_A2A5Y6_MOUSE	|generic|sp_P10637_TAU_MOUSE	|generic|sp_P10637-2_TAU_MOUSE	|generic|sp_P10637-4_TAU_MOUSE	|generic|tr_Q3UH19_Q3UH19_MOUSE	|generic|sp_P10637-6_TAU_MOUSE	|generic|tr_Q8C5K4_Q8C5K4_MOUSE	|generic|tr_Q547J4_Q547J4_MOUSE	|generic|tr_B1AQW2_B1AQW2_MOUSE	|generic|sp_TAU_HUMAN_|
"""index: 662, intensity: 6456.0, mobility: 0.831"""	0.866597	0.00107258	0.000491733	FPKPEGSQDKSLHN	generic|sp_P47867_SCG3_MOUSE__II_3456604	|generic|sp_P47867-2_SCG3_MOUSE__II_3456604	|generic|tr_A0A1Y7VLI5_A0A1Y7VLI5_MOUSE|
"""index: 12180, intensity: 4447.0, mobility: 0.857"""	0.865954	0.00107258	0.000493939	FSLGFDEPAEQPVRKNK	generic|sp_P97825_JUPI1_MOUSE__II_1124041	|generic|II_1124038_TX=10090|
"""index: 977, intensity: 2500.0, mobility: 0.779"""	0.865301	0.00107258	0.000496192	ASGGPRPQPGLPRS	generic|tr_E9PV59_E9PV59_MOUSE|
"""index: 414, intensity: 3038.0, mobility: 0.777"""	0.865216	0.00107258	0.000496485	SQIDDHVPKRAS	generic|sp_Q9EQF6_DPYL5_MOUSE__chr5_1_30791522_30791638_ENSMUST00000198503__II_944569|
"""index: 16872, intensity: 5956.0, mobility: 1.000"""	0.865028	0.00107258	0.000497137	FENKVPEKQKLFQEDNGMPVHLKGGASDALLYR	generic|sp_P48771_CX7A2_MOUSE__II_3500032|
"""index: 4173, intensity: 3384.0, mobility: 0.946"""	0.864303	0.00107258	0.000499651	QAGMTGYGMPRQ	generic|tr_Q9D6K2_Q9D6K2_MOUSE	|generic|sp_Q9WVA4_TAGL2_MOUSE	|generic|sp_Q9R1Q8_TAGL3_MOUSE|
"""index: 6760, intensity: 8076.0, mobility: 1.020"""	0.864081	0.00107258	0.000500426	SGNFGGSRNMGGPYGGGNYGPGGSGGSGGYGGRS	generic|tr_B7ZP22_B7ZP22_MOUSE__II_591379	|generic|sp_O88569_ROA2_MOUSE__II_591379	|generic|sp_O88569-2_ROA2_MOUSE__II_591379	|generic|sp_O88569-3_ROA2_MOUSE__II_591379|
"""index: 28549, intensity: 14120.0, mobility: 1.036"""	0.8639	0.00107258	0.000501056	TLADEVSASLAKQGL	generic|II_1128081_TX=10090	|generic|II_1128079_TX=10090	|generic|tr_A0A0A0MQC7_A0A0A0MQC7_MOUSE	|generic|tr_A2A5Y6_A2A5Y6_MOUSE	|generic|sp_P10637_TAU_MOUSE	|generic|sp_P10637-2_TAU_MOUSE	|generic|sp_P10637-4_TAU_MOUSE	|generic|tr_Q3UH19_Q3UH19_MOUSE	|generic|sp_P10637-6_TAU_MOUSE	|generic|tr_Q8C5K4_Q8C5K4_MOUSE	|generic|tr_Q547J4_Q547J4_MOUSE	|generic|tr_B1AQW2_B1AQW2_MOUSE	|generic|sp_TAU_HUMAN_|
"""index: 16849, intensity: 16208.0, mobility: 1.177"""	0.863288	0.00107258	0.000503198	IVQDGPPQSPPNIYYKV	generic|tr_Q543Q7_Q543Q7_MOUSE|
"""index: 13490, intensity: 3595.0, mobility: 1.125"""	0.863195	0.00107258	0.000503523	TEIKDAVVVPVPQTGSN	generic|tr_D3YVY0_D3YVY0_MOUSE	|generic|sp_Q6NZQ8_MARH1_MOUSE	|generic|sp_Q6NZQ8-2_MARH1_MOUSE	|generic|sp_Q6NZQ8-3_MARH1_MOUSE	|generic|sp_Q6NZQ8-4_MARH1_MOUSE	|generic|sp_Q6NZQ8-5_MARH1_MOUSE|
"""index: 1975, intensity: 5287.0, mobility: 0.793"""	0.861366	0.00107258	0.000509979	TLPTKETIEQEK	generic|tr_A6H6H4_A6H6H4_MOUSE|
"""index: 30784, intensity: 3757.0, mobility: 0.914"""	0.861115	0.00107258	0.000510872	SPQLATLADEVSASLAKQ	generic|II_1128081_TX=10090	|generic|II_1128079_TX=10090	|generic|tr_A0A0A0MQC7_A0A0A0MQC7_MOUSE	|generic|tr_A2A5Y6_A2A5Y6_MOUSE	|generic|sp_P10637_TAU_MOUSE	|generic|sp_P10637-2_TAU_MOUSE	|generic|sp_P10637-3_TAU_MOUSE	|generic|sp_P10637-4_TAU_MOUSE	|generic|tr_Q3UH19_Q3UH19_MOUSE	|generic|sp_P10637-6_TAU_MOUSE	|generic|tr_Q8C5K4_Q8C5K4_MOUSE	|generic|tr_Q547J4_Q547J4_MOUSE	|generic|tr_B1AQW2_B1AQW2_MOUSE	|generic|sp_TAU_HUMAN_|
"""index: 6080, intensity: 2543.0, mobility: 1.186"""	0.860783	0.00107258	0.000512055	AYPTQPGQGYSQQSSQPYG	generic|tr_Q91VQ2_Q91VQ2_MOUSE__II_878670	|generic|tr_Q3UK30_Q3UK30_MOUSE__II_878670	|generic|tr_Q8CFQ9_Q8CFQ9_MOUSE__II_878670	|generic|tr_Q564D0_Q564D0_MOUSE__II_878670|
"""index: 21546, intensity: 4268.0, mobility: 0.885"""	0.860342	0.00107258	0.00051363	DPDVPRPWL	generic|sp_Q673H1_TUSC1_MOUSE|
"""index: 10826, intensity: 9596.0, mobility: 0.994"""	0.85975	0.00107258	0.000515752	SFDKAKLKKTETQEKNTLPTKETIEQEKRSE	generic|tr_A6H6H4_A6H6H4_MOUSE|
"""index: 2883, intensity: 3493.0, mobility: 0.824"""	0.859243	0.00107258	0.000517579	GSNKGASQAGMTGYGMPRQ	generic|tr_Q9D6K2_Q9D6K2_MOUSE	|generic|sp_Q9R1Q8_TAGL3_MOUSE|
"""index: 5758, intensity: 4488.0, mobility: 0.837"""	0.858954	0.00107258	0.00051862	SKQETQSAEPPPPEPPRI	generic|sp_Q8BIF0_C99L2_MOUSE	|generic|sp_Q8BIF0-2_C99L2_MOUSE	|generic|tr_I7HJQ8_I7HJQ8_MOUSE	|generic|tr_A2AP74_A2AP74_MOUSE|
"""index: 1289, intensity: 14377.0, mobility: 0.878"""	0.85843	0.00107258	0.000520517	TLPTKETIEQEKRSE	generic|tr_A6H6H4_A6H6H4_MOUSE|
"""index: 22131, intensity: 5254.0, mobility: 0.967"""	0.858297	0.00107258	0.000521001	KLPNDLLDLQQPTFHPSVH	generic|tr_A0A140LHQ8_A0A140LHQ8_MOUSE__II_885340	|generic|tr_A0A1L1SUR7_A0A1L1SUR7_MOUSE__II_3498699	|generic|tr_Q570Z8_Q570Z8_MOUSE__chr5_1_121425971_121426000_ENSMUST00000042163	|generic|tr_Q3TD51_Q3TD51_MOUSE	|generic|sp_Q7M6Y3_PICAL_MOUSE	|generic|sp_Q7M6Y3-3_PICAL_MOUSE	|generic|sp_Q7M6Y3-4_PICAL_MOUSE	|generic|sp_Q7M6Y3-5_PICAL_MOUSE	|generic|sp_Q7M6Y3-6_PICAL_MOUSE|
"""index: 17016, intensity: 3220.0, mobility: 0.877"""	0.85693	0.00107258	0.000525986	EPPPEIEGEIKRDF	generic|tr_Q78TF3_Q78TF3_MOUSE__chr9_1_109978869_110002753_ENSMUST00000169851	|generic|sp_P27546_MAP4_MOUSE	|generic|sp_P27546-2_MAP4_MOUSE	|generic|sp_P27546-3_MAP4_MOUSE|
"""index: 4541, intensity: 5197.0, mobility: 0.796"""	0.856768	0.00107258	0.000526579	SQIDDHVPKRASARIL	generic|sp_Q9EQF6_DPYL5_MOUSE__chr5_1_30791522_30791638_ENSMUST00000198503__II_944569|
"""index: 13668, intensity: 5327.0, mobility: 1.207"""	0.855978	0.00107258	0.000529484	AANAASTAATSAAQNAFKGNQM	generic|tr_Q3TD71_Q3TD71_MOUSE	|generic|tr_Q3TSA8_Q3TSA8_MOUSE	|generic|tr_Q3UY11_Q3UY11_MOUSE|
"""index: 22613, intensity: 3971.0, mobility: 1.026"""	0.855926	0.00107258	0.000529677	AAPMIGYPMPTGYSQ	generic|tr_Q921Y3_Q921Y3_MOUSE__chr11_-1_106781850_106782137_ENSMUST00000133426__II_1125049	|generic|tr_Q9CSD9_Q9CSD9_MOUSE__chr11_-1_106783954_106783992_ENSMUST00000133426__II_1125049	|generic|tr_Q3V0Z8_Q3V0Z8_MOUSE__chr11_-1_106784876_106784983_ENSMUST00000133426__II_1125049	|generic|tr_A1L333_A1L333_MOUSE__chr11_-1_106784876_106784983_ENSMUST00000133426__II_1125049	|generic|tr_Q3UXW3_Q3UXW3_MOUSE__chr11_-1_106784876_106784983_ENSMUST00000133426__II_1125049	|generic|tr_Q5U222_Q5U222_MOUSE__chr11_-1_106784876_106784983_ENSMUST00000133426__II_1125049	|generic|tr_Q8BTS0_Q8BTS0_MOUSE__chr11_-1_106784876_106784983_ENSMUST00000133426__II_1125049	|generic|sp_Q61656_DDX5_MOUSE__chr11_-1_106784876_106784983_ENSMUST00000133426|
"""index: 13655, intensity: 4132.0, mobility: 0.935"""	0.855445	0.00107258	0.000531457	EHPGAPPQPPAPLQPALAPPSRA	generic|sp_Q7TSJ2_MAP6_MOUSE__chr7_1_99336781_99337002_ENSMUST00000122101__II_884487	|generic|sp_Q7TSJ2-2_MAP6_MOUSE__chr7_1_99269285_99269317_ENSMUST00000208978__II_884487	|generic|tr_D3Z6W1_D3Z6W1_MOUSE__chr7_1_99269285_99269317_ENSMUST00000208978__II_884487|
"""index: 10197, intensity: 4299.0, mobility: 0.996"""	0.855312	0.00107258	0.000531947	PVVLTSGTGSQAQPQPAANQALAAGTH	generic|tr_Q3UR00_Q3UR00_MOUSE	|generic|tr_Q3UHW0_Q3UHW0_MOUSE	|generic|tr_Q3TQ21_Q3TQ21_MOUSE	|generic|tr_Q3TTW5_Q3TTW5_MOUSE	|generic|tr_Q3TRI4_Q3TRI4_MOUSE	|generic|tr_A8WHM8_A8WHM8_MOUSE	|generic|tr_E9Q6M7_E9Q6M7_MOUSE	|generic|sp_Q80U78_PUM1_MOUSE	|generic|sp_Q80U78-2_PUM1_MOUSE	|generic|sp_Q80U78-4_PUM1_MOUSE|
"""index: 902, intensity: 2783.0, mobility: 1.083"""	0.855196	0.00107258	0.000532377	EYLNQEQAEQGREH	generic|sp_Q03517_SCG2_MOUSE	|generic|tr_Q4W8U9_Q4W8U9_MOUSE|
"""index: 17746, intensity: 8097.0, mobility: 0.970"""	0.854824	0.00107258	0.000533757	FNLPEPAPPRPSLSQDEVKAETIRS	generic|sp_O88935_SYN1_MOUSE__chr6_1_115261704_115261733_ENSMUST00000203768	|generic|sp_O88935-3_SYN1_MOUSE__chr6_1_115261704_115261733_ENSMUST00000203768|
"""index: 13718, intensity: 6152.0, mobility: 0.867"""	0.854804	0.00107258	0.000533834	EDPATFKPPKMDVPMVEGKKQPLR	generic|sp_Q9DBN4_P33MX_MOUSE	|generic|sp_Q9DBN4-2_P33MX_MOUSE	|generic|tr_D3Z1F7_D3Z1F7_MOUSE|
"""index: 2049, intensity: 4927.0, mobility: 0.839"""	0.854594	0.00107258	0.000534613	AAAQYNPEPPPPRSHYSN	generic|tr_A0A0R4J1C2_A0A0R4J1C2_MOUSE__II_894144	|generic|tr_A0A0R4IZW8_A0A0R4IZW8_MOUSE__chr7_-1_30193874_30194080_ENSMUST00000146852__II_894141	|generic|sp_O88456_CPNS1_MOUSE__II_894144|
"""index: 16666, intensity: 3487.0, mobility: 0.836"""	0.854393	0.00107258	0.000535365	LADEVSASLAKQGL	generic|II_1128081_TX=10090	|generic|II_1128079_TX=10090	|generic|tr_A0A0A0MQC7_A0A0A0MQC7_MOUSE	|generic|tr_A2A5Y6_A2A5Y6_MOUSE	|generic|sp_P10637_TAU_MOUSE	|generic|sp_P10637-2_TAU_MOUSE	|generic|sp_P10637-4_TAU_MOUSE	|generic|tr_Q3UH19_Q3UH19_MOUSE	|generic|sp_P10637-6_TAU_MOUSE	|generic|tr_Q8C5K4_Q8C5K4_MOUSE	|generic|tr_Q547J4_Q547J4_MOUSE	|generic|tr_B1AQW2_B1AQW2_MOUSE	|generic|sp_TAU_HUMAN_|
"""index: 1468, intensity: 15464.0, mobility: 0.968"""	0.854163	0.00107258	0.000536221	SLSGAQIDDNNPR	generic|tr_Q3TXY0_Q3TXY0_MOUSE__chr5_1_37273379_37273519_ENSMUST00000202377	|generic|tr_Q6P1J1_Q6P1J1_MOUSE__chr5_1_37273379_37273519_ENSMUST00000202377	|generic|sp_P97427_DPYL1_MOUSE__chr5_1_37273379_37273519_ENSMUST00000202377	|generic|tr_Q3TY94_Q3TY94_MOUSE__chr5_1_37273379_37273519_ENSMUST00000202377|
"""index: 26564, intensity: 4419.0, mobility: 0.989"""	0.853865	0.00107258	0.000537337	RPASPPSVPGGSQQGTPEEAAEALLTESVRSQTH	generic|tr_A0A087WQ93_A0A087WQ93_MOUSE	|generic|sp_Q0VGU4_VGF_MOUSE|
"""index: 19975, intensity: 26539.0, mobility: 1.092"""	0.853758	0.00107258	0.000537737	GAVPVMIPAQSKDGSIV	generic|sp_P97792_CXAR_MOUSE__chr16_1_78334866_78334964_ENSMUST00000231251|
"""index: 22557, intensity: 19185.0, mobility: 1.274"""	0.853462	0.00107258	0.000538847	NPEPQDQGELFQGVDPRALAS	generic|tr_A0A087WQ93_A0A087WQ93_MOUSE	|generic|sp_Q0VGU4_VGF_MOUSE|
"""index: 1131, intensity: 2698.0, mobility: 1.167"""	0.852936	0.00107258	0.000540827	AAAPGEQAGGAGAEGAAGGEPRE	generic|sp_P26645_MARCS_MOUSE	|generic|tr_A0A0A1HAM8_A0A0A1HAM8_MOUSE|
"""index: 19434, intensity: 6128.0, mobility: 0.954"""	0.852883	0.00107258	0.000541025	AIPQPDLTKLHQLAMQQSH	generic|tr_Q3TF69_Q3TF69_MOUSE__II_3495156	|generic|tr_A0A2R8W6U6_A0A2R8W6U6_MOUSE__chr15_1_102490634_102490807_ENSMUST00000230631__II_772974	|generic|tr_A0A2R8VHP9_A0A2R8VHP9_MOUSE__chr15_1_102490634_102490807_ENSMUST00000230631__II_772974	|generic|sp_Q61990_PCBP2_MOUSE__chr15_1_102490634_102490807_ENSMUST00000230631__II_772974	|generic|sp_Q61990-2_PCBP2_MOUSE__chr15_1_102490634_102490807_ENSMUST00000230631__II_772974	|generic|sp_Q61990-3_PCBP2_MOUSE__chr15_1_102490634_102490807_ENSMUST00000230631__II_772974	|generic|tr_A0A2R8VI92_A0A2R8VI92_MOUSE__chr15_1_102490634_102490807_ENSMUST00000230631__II_772974	|generic|tr_B2M1R7_B2M1R7_MOUSE__chr15_1_102490634_102490807_ENSMUST00000230631__II_772974	|generic|tr_Q3TT81_Q3TT81_MOUSE__chr15_1_102490634_102490807_ENSMUST00000230631__II_772974	|generic|tr_A0A2R8W6H3_A0A2R8W6H3_MOUSE__chr15_1_102490634_102490807_ENSMUST00000230631__II_772974	|generic|tr_A0A2R8VKF0_A0A2R8VKF0_MOUSE	|generic|tr_A0A2R8VHZ0_A0A2R8VHZ0_MOUSE	|generic|tr_A0A2R8VJY1_A0A2R8VJY1_MOUSE	|generic|tr_A0A2R8VI73_A0A2R8VI73_MOUSE	|generic|tr_A0A2R8VI12_A0A2R8VI12_MOUSE	|generic|tr_A0A2R8VHY9_A0A2R8VHY9_MOUSE	|generic|tr_A0A2R8VHL8_A0A2R8VHL8_MOUSE|
"""index: 5285, intensity: 4487.0, mobility: 1.037"""	0.852716	0.00107258	0.000541654	SSASSTQPLLVHEDA	generic|tr_Q3ULJ6_Q3ULJ6_MOUSE__chr5_1_75654426_75654545_ENSMUST00000202167	|generic|sp_P05532_KIT_MOUSE__chr5_1_75654426_75654545_ENSMUST00000202167	|generic|sp_P05532-2_KIT_MOUSE__chr5_1_75654426_75654545_ENSMUST00000202167	|generic|sp_P05532-3_KIT_MOUSE__chr5_1_75654426_75654545_ENSMUST00000202167|
"""index: 32229, intensity: 5028.0, mobility: 0.937"""	0.852077	0.00107258	0.000544072	MGMGVAGMPPFGMPPAPPPPPPQN	generic|II_1050538_TX=10090	|generic|sp_Q64213-3_SF01_MOUSE__chr19_1_6372570_6372629_ENSMUST00000113485	|generic|tr_Q3UK67_Q3UK67_MOUSE__chr19_1_6372570_6372629_ENSMUST00000113485|
"""index: 11094, intensity: 5166.0, mobility: 0.868"""	0.851122	0.00107258	0.000547702	KNTLPTKETIEQEKRSE	generic|tr_A6H6H4_A6H6H4_MOUSE|
"""index: 16408, intensity: 5363.0, mobility: 1.013"""	0.850422	0.00107258	0.000550379	SEPAFQINTQSDPQPTSQPPPKPPLQ	generic|tr_A0A0J9YV24_A0A0J9YV24_MOUSE	|generic|sp_E9PUL5_PRRT2_MOUSE|
"""index: 26923, intensity: 3564.0, mobility: 1.110"""	0.850304	0.00107258	0.000550834	DADSSVEKQVALLKALYGHGQISH	generic|tr_A0A0A0MQA8_A0A0A0MQA8_MOUSE	|generic|sp_P41539_TKN1_MOUSE|
"""index: 4121, intensity: 4490.0, mobility: 0.973"""	0.850031	0.00107258	0.000551883	SVSTVLTSKYR	generic|tr_Q91VB8_Q91VB8_MOUSE__chr11_1_32297143_32297208_ENSMUST00000147010__II_1141542	|generic|tr_Q9CWS5_Q9CWS5_MOUSE__chr11_1_32297143_32297208_ENSMUST00000147010__II_1141542	|generic|tr_Q9CY10_Q9CY10_MOUSE__chr11_1_32297143_32297208_ENSMUST00000147010__II_1141542	|generic|tr_A8DUV1_A8DUV1_MOUSE__chr11_1_32297143_32297208_ENSMUST00000147010	|generic|tr_Q61287_Q61287_MOUSE__chr11_1_32297143_32297208_ENSMUST00000147010	|generic|tr_Q8BPF4_Q8BPF4_MOUSE__chr11_1_32297143_32297208_ENSMUST00000147010	|generic|tr_Q9CY06_Q9CY06_MOUSE	|generic|tr_A8DUV3_A8DUV3_MOUSE__chr11_1_32297143_32297208_ENSMUST00000147010	|generic|sp_HBA_HUMAN_|
"""index: 20868, intensity: 4967.0, mobility: 0.989"""	0.849296	0.00107258	0.000554714	ETKLSTEPSPEFSNYSEIAKFEKSVPDH	generic|sp_Q99P72_RTN4_MOUSE	|generic|sp_Q99P72-3_RTN4_MOUSE|
"""index: 5088, intensity: 9266.0, mobility: 0.947"""	0.848831	0.00107258	0.000556516	LADEVSASLAKQ	generic|II_1128081_TX=10090	|generic|II_1128079_TX=10090	|generic|tr_A0A0A0MQC7_A0A0A0MQC7_MOUSE	|generic|tr_A2A5Y6_A2A5Y6_MOUSE	|generic|sp_P10637_TAU_MOUSE	|generic|sp_P10637-2_TAU_MOUSE	|generic|sp_P10637-3_TAU_MOUSE	|generic|sp_P10637-4_TAU_MOUSE	|generic|tr_Q3UH19_Q3UH19_MOUSE	|generic|sp_P10637-6_TAU_MOUSE	|generic|tr_Q8C5K4_Q8C5K4_MOUSE	|generic|tr_Q547J4_Q547J4_MOUSE	|generic|tr_B1AQW2_B1AQW2_MOUSE	|generic|sp_TAU_HUMAN_|
"""index: 5718, intensity: 11313.0, mobility: 0.972"""	0.84882	0.00107258	0.000556557	DIPNPIGSENSEK	generic|sp_CAS1_BOVIN_|
"""index: 16210, intensity: 7342.0, mobility: 0.938"""	0.848608	0.00107258	0.00055738	EDVTAALAKQGL	generic|sp_P20357_MTAP2_MOUSE__chr1_1_66438885_66439007_ENSMUST00000172486	|generic|tr_Q80ZL4_Q80ZL4_MOUSE__chr1_1_66438885_66439007_ENSMUST00000172486	|generic|tr_Q3TLQ0_Q3TLQ0_MOUSE__chr1_1_66438885_66439007_ENSMUST00000172486	|generic|tr_Q80X35_Q80X35_MOUSE__chr1_1_66438885_66439007_ENSMUST00000172486	|generic|tr_B2KGT5_B2KGT5_MOUSE__chr1_1_66438885_66439007_ENSMUST00000172486	|generic|tr_A0A668KLC6_A0A668KLC6_MOUSE__chr1_1_66438885_66439007_ENSMUST00000172486|
"""index: 21401, intensity: 4334.0, mobility: 1.181"""	0.847417	0.00107258	0.000562023	DFEPLPPVASPVKAPTPSG	generic|sp_O08539_BIN1_MOUSE__chr18_1_32435156_32435242_ENSMUST00000234373__II_3464090|
"""index: 10573, intensity: 11817.0, mobility: 1.023"""	0.847408	0.00107258	0.000562058	ASFDKAKLKKTETQEKNTLPTKETIEQEKRSE	generic|tr_A6H6H4_A6H6H4_MOUSE|
"""index: 29079, intensity: 19718.0, mobility: 1.059"""	0.847321	0.00107258	0.000562399	TLADEVSASLAKQGL	generic|II_1128081_TX=10090	|generic|II_1128079_TX=10090	|generic|tr_A0A0A0MQC7_A0A0A0MQC7_MOUSE	|generic|tr_A2A5Y6_A2A5Y6_MOUSE	|generic|sp_P10637_TAU_MOUSE	|generic|sp_P10637-2_TAU_MOUSE	|generic|sp_P10637-4_TAU_MOUSE	|generic|tr_Q3UH19_Q3UH19_MOUSE	|generic|sp_P10637-6_TAU_MOUSE	|generic|tr_Q8C5K4_Q8C5K4_MOUSE	|generic|tr_Q547J4_Q547J4_MOUSE	|generic|tr_B1AQW2_B1AQW2_MOUSE	|generic|sp_TAU_HUMAN_|
"""index: 4538, intensity: 5146.0, mobility: 0.998"""	0.847093	0.00107258	0.000563294	GSRNMGGPYGGGNYGPGGSGGSGGYGGRSRY	generic|tr_B7ZP22_B7ZP22_MOUSE__II_591379	|generic|sp_O88569_ROA2_MOUSE__II_591379	|generic|sp_O88569-2_ROA2_MOUSE__II_591379	|generic|sp_O88569-3_ROA2_MOUSE__II_591379|
"""index: 16203, intensity: 4543.0, mobility: 1.079"""	0.846407	0.00107258	0.000565991	SLSAASAPLVETSTPLR	generic|sp_Q9QXV0_PCS1N_MOUSE|
"""index: 2291, intensity: 5714.0, mobility: 0.940"""	0.845913	0.00107258	0.000567941	QELGKLTGPSNQ	generic|sp_Q03517_SCG2_MOUSE	|generic|tr_Q4W8U9_Q4W8U9_MOUSE|
"""index: 18802, intensity: 17436.0, mobility: 0.908"""	0.84539	0.00107258	0.000570016	ASPQEVGKPYLESFQPNLH	generic|sp_Q99P72_RTN4_MOUSE	|generic|sp_Q99P72-3_RTN4_MOUSE|
"""index: 5384, intensity: 3245.0, mobility: 1.147"""	0.844891	0.00107258	0.000572001	SAISSAVTSPPVGNQSRQT	generic|tr_E9Q828_E9Q828_MOUSE	|generic|tr_Q6Q476_Q6Q476_MOUSE	|generic|tr_H2BL43_H2BL43_MOUSE|
"""index: 18055, intensity: 19302.0, mobility: 0.913"""	0.844753	0.00107258	0.000572552	FNLPEPAPPRPSLSQDEVKAETIRS	generic|sp_O88935_SYN1_MOUSE__chr6_1_115261704_115261733_ENSMUST00000203768	|generic|sp_O88935-3_SYN1_MOUSE__chr6_1_115261704_115261733_ENSMUST00000203768|
"""index: 7150, intensity: 8191.0, mobility: 0.999"""	0.843727	0.00107258	0.000576656	AVPVMIPAQSKDGS	generic|sp_P97792_CXAR_MOUSE__chr16_1_78334866_78334964_ENSMUST00000231251|
"""index: 2036, intensity: 12758.0, mobility: 0.879"""	0.843473	0.00107258	0.000577679	TLPTKETIEQEKRSE	generic|tr_A6H6H4_A6H6H4_MOUSE|
"""index: 14492, intensity: 6287.0, mobility: 1.153"""	0.842992	0.00107258	0.00057962	NPEPQDQGELFQGVDPR	generic|tr_A0A087WQ93_A0A087WQ93_MOUSE	|generic|sp_Q0VGU4_VGF_MOUSE|
"""index: 16915, intensity: 3965.0, mobility: 0.889"""	0.842807	0.00107258	0.000580367	SGAGNIAAATGLVKKEEFPTD	generic|sp_Q91ZZ3_SYUB_MOUSE|
"""index: 7050, intensity: 4131.0, mobility: 0.901"""	0.842044	0.00107258	0.00058346	QPPTVVPGGDLAKVQR	generic|tr_Q99KA2_Q99KA2_MOUSE__IP_3506393	|generic|tr_A0A0A0MQA5_A0A0A0MQA5_MOUSE__chr1_-1_75215622_75215885_ENSMUST00000188593__IP_3506393	|generic|sp_P05213_TBA1B_MOUSE__IP_3506392	|generic|tr_Q52L87_Q52L87_MOUSE__IP_3506392	|generic|sp_P68368_TBA4A_MOUSE__chr1_-1_75215622_75215885_ENSMUST00000188593__IP_3506393	|generic|sp_Q9JJZ2_TBA8_MOUSE__IP_3506393	|generic|tr_Q3TIZ0_Q3TIZ0_MOUSE__IP_3506393	|generic|sp_P68369_TBA1A_MOUSE__IP_3506392	|generic|IP_988840_TX=10090	|generic|IP_1052575_TX=10090	|generic|IP_3502750_TX=10090	|generic|IP_3506396_TX=10090	|generic|tr_Q9D9Y2_Q9D9Y2_MOUSE	|generic|sp_P05214_TBA3_MOUSE|
"""index: 1598, intensity: 3640.0, mobility: 1.207"""	0.84152	0.00107258	0.000585592	KAEEPAPGATAGDASSAAGPEQE	generic|sp_P26645_MARCS_MOUSE	|generic|tr_A0A0A1HAM8_A0A0A1HAM8_MOUSE|
"""index: 18098, intensity: 4007.0, mobility: 0.895"""	0.841244	0.00107258	0.000586719	LQTLHPYNTFAAGFNSTGLPHSHSTTRV	generic|tr_A0A5S9EES2_A0A5S9EES2_MOUSE	|generic|tr_A2AGI2_A2AGI2_MOUSE	|generic|tr_B2RWZ9_B2RWZ9_MOUSE	|generic|tr_Q69ZI4_Q69ZI4_MOUSE	|generic|tr_A0A5S9EER5_A0A5S9EER5_MOUSE	|generic|tr_A2AGI3_A2AGI3_MOUSE	|generic|sp_Q8BYM5_NLGN3_MOUSE|
"""index: 8759, intensity: 5110.0, mobility: 0.994"""	0.840887	0.00107258	0.000588183	ESSFSLSGSQIDDHVPKRAS	generic|sp_Q9EQF6_DPYL5_MOUSE__chr5_1_30791522_30791638_ENSMUST00000198503__II_944569|
"""index: 6232, intensity: 4615.0, mobility: 0.866"""	0.840691	0.00107258	0.000588986	TPASAQTAAKREIYL	generic|tr_Q2TJI9_Q2TJI9_MOUSE__chr18_-1_38189545_38189796_ENSMUST00000160721__II_1060469	|generic|tr_F7BJK1_F7BJK1_MOUSE__chr18_-1_38189545_38189796_ENSMUST00000160721__II_1060474	|generic|tr_Q2TJI7_Q2TJI7_MOUSE|
"""index: 16510, intensity: 2980.0, mobility: 1.218"""	0.840658	0.00107258	0.000589119	TYAPVISAEKAYHEQL	generic|tr_Q99KA2_Q99KA2_MOUSE__IP_3506393	|generic|tr_A0A0A0MQA5_A0A0A0MQA5_MOUSE__chr1_-1_75215622_75215885_ENSMUST00000188593__IP_3506393	|generic|sp_P05213_TBA1B_MOUSE__IP_3506392	|generic|tr_Q52L87_Q52L87_MOUSE__IP_3506392	|generic|sp_P68368_TBA4A_MOUSE__chr1_-1_75215622_75215885_ENSMUST00000188593__IP_3506393	|generic|tr_Q3TIZ0_Q3TIZ0_MOUSE__IP_3506393	|generic|sp_P68369_TBA1A_MOUSE__IP_3506392	|generic|IP_988840_TX=10090	|generic|IP_1052575_TX=10090	|generic|IP_3502747_TX=10090	|generic|tr_Q9D9Y2_Q9D9Y2_MOUSE	|generic|sp_P05214_TBA3_MOUSE|
"""index: 32867, intensity: 6184.0, mobility: 1.233"""	0.84048	0.00107258	0.000589851	ATLESVFQELGKLTGPSNQ	generic|sp_Q03517_SCG2_MOUSE	|generic|tr_Q4W8U9_Q4W8U9_MOUSE|
"""index: 15876, intensity: 4810.0, mobility: 0.922"""	0.840126	0.00107258	0.000591307	TSDQSSPEIDEDRIPNSLLK	generic|sp_Q9ERT9_PPR1A_MOUSE__II_3453130|
"""index: 5761, intensity: 2704.0, mobility: 1.036"""	0.838957	0.00107258	0.000596144	VARTLPVAQAYQDN	generic|tr_F6VP19_F6VP19_MOUSE__chr11_1_105923483_105923716_ENSMUST00000089485__II_1127893	|generic|sp_A2A690_TANC2_MOUSE__chr11_1_105923483_105923716_ENSMUST00000089485__II_1127893	|generic|sp_A2A690-2_TANC2_MOUSE__chr11_1_105923483_105923716_ENSMUST00000089485__II_1127893|
"""index: 4482, intensity: 3143.0, mobility: 1.020"""	0.838782	0.00107258	0.00059687	GASQAGMTGYGMPRQ	generic|tr_Q9D6K2_Q9D6K2_MOUSE	|generic|sp_Q9WVA4_TAGL2_MOUSE	|generic|sp_Q9R1Q8_TAGL3_MOUSE|
"""index: 2296, intensity: 3007.0, mobility: 0.967"""	0.838315	0.00107258	0.000598817	TQEKNPLPSKETIEQEKQ	generic|sp_P20065_TYB4_MOUSE__chrX_-1_167207501_167208325_ENSMUST00000112175	|generic|tr_Q6ZWX2_Q6ZWX2_MOUSE__chrX_-1_167207501_167208325_ENSMUST00000112175|
"""index: 25292, intensity: 3460.0, mobility: 0.951"""	0.837781	0.00107258	0.000601045	QGAFLPTELSLPHPDTQIH	generic|tr_I7HFI3_I7HFI3_MOUSE__chr9_1_32247112_32247219_ENSMUST00000174730__II_855045	|generic|sp_Q811P8_RHG32_MOUSE__chr9_1_32247112_32247219_ENSMUST00000174730__II_855045	|generic|sp_Q811P8-2_RHG32_MOUSE__chr9_1_32247112_32247219_ENSMUST00000174730__II_855045	|generic|tr_Q3US80_Q3US80_MOUSE|
"""index: 4640, intensity: 3259.0, mobility: 0.934"""	0.837298	0.00107258	0.000603073	STLPQTGGSQQPPQPQQAYSQKA	generic|sp_P70297_STAM1_MOUSE__chr2_1_14102418_14102489_ENSMUST00000193636__II_1014500	|generic|IP_1121602_TX=10090	|generic|tr_Q3UMC8_Q3UMC8_MOUSE__chr2_1_14102418_14102489_ENSMUST00000193636	|generic|tr_Q9CU37_Q9CU37_MOUSE	|generic|tr_Q3TPR2_Q3TPR2_MOUSE__chr2_1_14141735_14141881_ENSMUST00000193636|
"""index: 1949, intensity: 3809.0, mobility: 0.821"""	0.83714	0.00107258	0.000603736	ERDQKLSELDDRADA	generic|tr_A0A0N4SUV3_A0A0N4SUV3_MOUSE__II_905896	|generic|tr_D3YTU0_D3YTU0_MOUSE__II_905878	|generic|II_951896_TX=10090	|generic|sp_P63024_VAMP3_MOUSE	|generic|tr_B0QZN5_B0QZN5_MOUSE	|generic|sp_Q62442_VAMP1_MOUSE	|generic|sp_Q62442-2_VAMP1_MOUSE	|generic|tr_Q9CXX2_Q9CXX2_MOUSE	|generic|sp_P63044_VAMP2_MOUSE	|generic|chr11_1_69089731_69089979_ENSMUST00000146847	|generic|tr_O35619_O35619_MOUSE|
"""index: 28327, intensity: 32181.0, mobility: 0.847"""	0.837044	0.00107258	0.000604142	TLADEVSASLAKQGL	generic|II_1128081_TX=10090	|generic|II_1128079_TX=10090	|generic|tr_A0A0A0MQC7_A0A0A0MQC7_MOUSE	|generic|tr_A2A5Y6_A2A5Y6_MOUSE	|generic|sp_P10637_TAU_MOUSE	|generic|sp_P10637-2_TAU_MOUSE	|generic|sp_P10637-4_TAU_MOUSE	|generic|tr_Q3UH19_Q3UH19_MOUSE	|generic|sp_P10637-6_TAU_MOUSE	|generic|tr_Q8C5K4_Q8C5K4_MOUSE	|generic|tr_Q547J4_Q547J4_MOUSE	|generic|tr_B1AQW2_B1AQW2_MOUSE	|generic|sp_TAU_HUMAN_|
"""index: 26978, intensity: 2615.0, mobility: 0.817"""	0.836549	0.00107258	0.000606227	LLPAGWVLSHLESYKKRE	generic|sp_Q64445_COX8A_MOUSE__chr19_-1_7215389_7217512_ENSMUST00000039758|
"""index: 3529, intensity: 8225.0, mobility: 0.820"""	0.836412	0.00107258	0.000606806	TLPTKETIEQEKRSEIS	generic|tr_A6H6H4_A6H6H4_MOUSE|
"""index: 2930, intensity: 4579.0, mobility: 0.843"""	0.83582	0.00107258	0.000609315	GSNKGASQAGMTGYGMPRQ	generic|tr_Q9D6K2_Q9D6K2_MOUSE	|generic|sp_Q9R1Q8_TAGL3_MOUSE|
"""index: 26637, intensity: 3020.0, mobility: 1.177"""	0.834967	0.00107258	0.000612948	TLPSLTPAAAELSSSPLSQ	generic|sp_Q91VX2_UBAP2_MOUSE	|generic|tr_A2AMY5_A2AMY5_MOUSE|
"""index: 20649, intensity: 5115.0, mobility: 0.961"""	0.834719	0.00107258	0.000614008	HPVYIVQDGPPQSPPNIYYKV	generic|tr_Q543Q7_Q543Q7_MOUSE|
"""index: 3788, intensity: 2922.0, mobility: 1.196"""	0.834496	0.00107258	0.000614963	AEPSTPSGPESGPTPASAEQNE	generic|sp_P28667_MRP_MOUSE|
"""index: 1254, intensity: 19529.0, mobility: 0.919"""	0.834072	0.00107258	0.000616781	KTETQEKNTLPTKETIEQEKRSE	generic|tr_A6H6H4_A6H6H4_MOUSE|
"""index: 21648, intensity: 3595.0, mobility: 1.168"""	0.833843	0.00107258	0.000617765	EAPSNLSVNELLTPQGPR	generic|tr_Q8CAD1_Q8CAD1_MOUSE__chrX_1_20851679_20851816_ENSMUST00000136451__II_836925|
"""index: 31977, intensity: 5957.0, mobility: 0.903"""	0.833589	0.00107258	0.000618858	LATLADEVSASLAKQGL	generic|II_1128081_TX=10090	|generic|II_1128079_TX=10090	|generic|tr_A0A0A0MQC7_A0A0A0MQC7_MOUSE	|generic|tr_A2A5Y6_A2A5Y6_MOUSE	|generic|sp_P10637_TAU_MOUSE	|generic|sp_P10637-2_TAU_MOUSE	|generic|sp_P10637-4_TAU_MOUSE	|generic|tr_Q3UH19_Q3UH19_MOUSE	|generic|sp_P10637-6_TAU_MOUSE	|generic|tr_Q8C5K4_Q8C5K4_MOUSE	|generic|tr_Q547J4_Q547J4_MOUSE	|generic|tr_B1AQW2_B1AQW2_MOUSE	|generic|sp_TAU_HUMAN_|
"""index: 22002, intensity: 2957.0, mobility: 0.878"""	0.833389	0.00107258	0.000619722	KLPNDLLDLQQPTFHPSVH	generic|tr_A0A140LHQ8_A0A140LHQ8_MOUSE__II_885340	|generic|tr_A0A1L1SUR7_A0A1L1SUR7_MOUSE__II_3498699	|generic|tr_Q570Z8_Q570Z8_MOUSE__chr5_1_121425971_121426000_ENSMUST00000042163	|generic|tr_Q3TD51_Q3TD51_MOUSE	|generic|sp_Q7M6Y3_PICAL_MOUSE	|generic|sp_Q7M6Y3-3_PICAL_MOUSE	|generic|sp_Q7M6Y3-4_PICAL_MOUSE	|generic|sp_Q7M6Y3-5_PICAL_MOUSE	|generic|sp_Q7M6Y3-6_PICAL_MOUSE|
"""index: 8648, intensity: 5954.0, mobility: 0.972"""	0.833263	0.00107258	0.000620264	KVLEYLNQEQAEQGREHLA	generic|sp_Q03517_SCG2_MOUSE	|generic|tr_Q4W8U9_Q4W8U9_MOUSE|
"""index: 11317, intensity: 4432.0, mobility: 1.222"""	0.833138	0.00107258	0.000620807	SESEDYSPSSSETVRSPNSPF	generic|tr_Q9JLM6_Q9JLM6_MOUSE__chr3_1_55533624_55533734_ENSMUST00000199702__II_984463	|generic|tr_A3KN70_A3KN70_MOUSE__chr3_1_55533624_55533734_ENSMUST00000199702__II_984463	|generic|tr_A0A0G2JE54_A0A0G2JE54_MOUSE__chr3_1_55533624_55533734_ENSMUST00000199702__II_984463	|generic|tr_A0A0G2JGQ6_A0A0G2JGQ6_MOUSE__chr3_1_55533624_55533734_ENSMUST00000199702__II_984463	|generic|tr_Q8CHG1_Q8CHG1_MOUSE__chr3_1_55533624_55533734_ENSMUST00000199702__II_984463	|generic|sp_Q9JLM8_DCLK1_MOUSE__chr3_1_55533624_55533734_ENSMUST00000199702	|generic|tr_Q8CCN4_Q8CCN4_MOUSE__chr3_1_55533624_55533734_ENSMUST00000199702|
"""index: 9202, intensity: 5140.0, mobility: 0.917"""	0.832938	0.00107258	0.000621673	VGSKTSGVVQGVASVAEKTKEQASH	generic|sp_Q91ZZ3_SYUB_MOUSE|
"""index: 420, intensity: 3144.0, mobility: 0.790"""	0.832923	0.00107258	0.000621739	SQIDDHVPKRAS	generic|sp_Q9EQF6_DPYL5_MOUSE__chr5_1_30791522_30791638_ENSMUST00000198503__II_944569|
"""index: 2248, intensity: 2525.0, mobility: 0.785"""	0.832454	0.00107258	0.000623771	IPVGSLKNEDTPNR	generic|sp_Q03517_SCG2_MOUSE	|generic|tr_Q4W8U9_Q4W8U9_MOUSE|
"""index: 28871, intensity: 3970.0, mobility: 1.071"""	0.832374	0.00107258	0.00062412	FALPAASEPVIPSSAEKIMDLK	generic|sp_Q99P72_RTN4_MOUSE	|generic|sp_Q99P72-3_RTN4_MOUSE|
"""index: 20088, intensity: 3285.0, mobility: 1.129"""	0.832226	0.00107258	0.000624765	SGFSLSGAQIDDNIPR	generic|sp_O08553_DPYL2_MOUSE|
"""index: 7289, intensity: 5111.0, mobility: 1.126"""	0.83091	0.00107258	0.00063052	TVPIEAVTSKTSNIR	generic|tr_Q8BNA5_Q8BNA5_MOUSE__chr7_-1_144436965_144437021_ENSMUST00000134131	|generic|tr_Q921L6_Q921L6_MOUSE__chr7_-1_144436965_144437021_ENSMUST00000134131	|generic|sp_Q60598_SRC8_MOUSE__chr7_-1_144436965_144437021_ENSMUST00000134131|
"""index: 5224, intensity: 5602.0, mobility: 1.005"""	0.829506	0.00107258	0.000636716	SASSTQPLLVHEDA	generic|tr_Q3ULJ6_Q3ULJ6_MOUSE__chr5_1_75654426_75654545_ENSMUST00000202167	|generic|sp_P05532_KIT_MOUSE__chr5_1_75654426_75654545_ENSMUST00000202167	|generic|sp_P05532-2_KIT_MOUSE__chr5_1_75654426_75654545_ENSMUST00000202167	|generic|sp_P05532-3_KIT_MOUSE__chr5_1_75654426_75654545_ENSMUST00000202167|
"""index: 8879, intensity: 3494.0, mobility: 0.883"""	0.829465	0.00107258	0.000636898	EPPPPEPPRI	generic|sp_Q8BIF0_C99L2_MOUSE	|generic|sp_Q8BIF0-2_C99L2_MOUSE	|generic|tr_I7HJQ8_I7HJQ8_MOUSE	|generic|tr_A2AP74_A2AP74_MOUSE|
"""index: 28073, intensity: 3734.0, mobility: 1.011"""	0.829449	0.00107258	0.000636967	ALPPPPPAPPGPPEIYYTSRPPAL	generic|sp_Q80TR1_AGRL1_MOUSE__chr8_1_83938832_83939086_ENSMUST00000124355	|generic|sp_Q80TR1-2_AGRL1_MOUSE__chr8_1_83938832_83939086_ENSMUST00000124355	|generic|tr_Q3UYB4_Q3UYB4_MOUSE__chr8_1_83938832_83939086_ENSMUST00000124355	|generic|tr_E9Q9Q9_E9Q9Q9_MOUSE__chr8_1_83938832_83939086_ENSMUST00000124355	|generic|tr_H7BX15_H7BX15_MOUSE__chr8_1_83938832_83939086_ENSMUST00000124355	|generic|tr_E9Q3V9_E9Q3V9_MOUSE__chr8_1_83938832_83939086_ENSMUST00000124355|
"""index: 10465, intensity: 6528.0, mobility: 0.785"""	0.829204	0.00107258	0.000638056	PTKETIEQEKR	generic|tr_A6H6H4_A6H6H4_MOUSE|
"""index: 4868, intensity: 3539.0, mobility: 0.835"""	0.829138	0.00107258	0.000638351	TPPPPYEQVVKDK	generic|sp_Q8R1C3_VOPP1_MOUSE__chr6_-1_57774707_57774748_ENSMUST00000204878|
"""index: 6179, intensity: 4499.0, mobility: 0.874"""	0.828998	0.00107258	0.000638974	SGPMYLSDHENVGAETPK	generic|tr_V9GXH3_V9GXH3_MOUSE__chr6_-1_119694567_119694731_ENSMUST00000185139	|generic|tr_V9GXF0_V9GXF0_MOUSE__chr6_-1_119694567_119694731_ENSMUST00000185139	|generic|tr_V9GXP8_V9GXP8_MOUSE__chr6_-1_119694567_119694731_ENSMUST00000185139	|generic|tr_F8VPM7_F8VPM7_MOUSE__chr6_-1_119694567_119694731_ENSMUST00000185139	|generic|sp_Q99MI1_RB6I2_MOUSE__chr6_-1_119694567_119694731_ENSMUST00000185139	|generic|sp_Q99MI1-2_RB6I2_MOUSE__chr6_-1_119694567_119694731_ENSMUST00000185139	|generic|tr_V9GWT6_V9GWT6_MOUSE__chr6_-1_119694567_119694731_ENSMUST00000185139	|generic|tr_V9GX53_V9GX53_MOUSE__chr6_-1_119694567_119694731_ENSMUST00000185139|
"""index: 4171, intensity: 4544.0, mobility: 0.842"""	0.828402	0.00107258	0.000641632	SQIDDHVPKRASARILAPPGGRSSG	generic|sp_Q9EQF6_DPYL5_MOUSE__chr5_1_30791522_30791638_ENSMUST00000198503__II_944569|
"""index: 3269, intensity: 4121.0, mobility: 0.930"""	0.827174	0.00107258	0.000647146	TLPTKETIEQEKRSEIS	generic|tr_A6H6H4_A6H6H4_MOUSE|
"""index: 32117, intensity: 9661.0, mobility: 0.951"""	0.826566	0.00107258	0.000649891	MGMGVAGMPPFGMPPAPPPPPPQN	generic|II_1050538_TX=10090	|generic|sp_Q64213-3_SF01_MOUSE__chr19_1_6372570_6372629_ENSMUST00000113485	|generic|tr_Q3UK67_Q3UK67_MOUSE__chr19_1_6372570_6372629_ENSMUST00000113485|
"""index: 25328, intensity: 5038.0, mobility: 0.958"""	0.82625	0.00107258	0.000651326	QGAFLPTELSLPHPDTQIH	generic|tr_I7HFI3_I7HFI3_MOUSE__chr9_1_32247112_32247219_ENSMUST00000174730__II_855045	|generic|sp_Q811P8_RHG32_MOUSE__chr9_1_32247112_32247219_ENSMUST00000174730__II_855045	|generic|sp_Q811P8-2_RHG32_MOUSE__chr9_1_32247112_32247219_ENSMUST00000174730__II_855045	|generic|tr_Q3US80_Q3US80_MOUSE|
"""index: 13029, intensity: 6353.0, mobility: 1.095"""	0.82483	0.00107258	0.000657798	SSFPEPTTDDVSPSLH	generic|sp_P14873_MAP1B_MOUSE	|generic|tr_B2RQQ5_B2RQQ5_MOUSE|
"""index: 30558, intensity: 4213.0, mobility: 1.135"""	0.824723	0.00107258	0.000658289	SPQLATLADEVSASLAK	generic|II_1128081_TX=10090	|generic|II_1128079_TX=10090	|generic|tr_A0A0A0MQC7_A0A0A0MQC7_MOUSE	|generic|tr_A2A5Y6_A2A5Y6_MOUSE	|generic|sp_P10637_TAU_MOUSE	|generic|sp_P10637-2_TAU_MOUSE	|generic|sp_P10637-3_TAU_MOUSE	|generic|sp_P10637-4_TAU_MOUSE	|generic|tr_Q3UH19_Q3UH19_MOUSE	|generic|sp_P10637-6_TAU_MOUSE	|generic|tr_Q8C5K4_Q8C5K4_MOUSE	|generic|tr_Q547J4_Q547J4_MOUSE	|generic|tr_B1AQW2_B1AQW2_MOUSE	|generic|sp_TAU_HUMAN_|
"""index: 5717, intensity: 4048.0, mobility: 1.034"""	0.82435	0.00107258	0.000660002	TEEEAGPQAAEPSTPSGPESGPTPASAEQNE	generic|sp_P28667_MRP_MOUSE|
"""index: 24283, intensity: 4698.0, mobility: 0.966"""	0.824342	0.00107258	0.000660041	APVMIMNGKDEMHDVEDELAQRVSR	generic|sp_Q9QYB5_ADDG_MOUSE	|generic|sp_Q9QYB5-2_ADDG_MOUSE	|generic|tr_A0A494B9K4_A0A494B9K4_MOUSE	|generic|tr_Q8BJH2_Q8BJH2_MOUSE	|generic|tr_Q8BM29_Q8BM29_MOUSE	|generic|tr_Q9JLE2_Q9JLE2_MOUSE	|generic|tr_Q05C56_Q05C56_MOUSE	|generic|tr_Q05DT0_Q05DT0_MOUSE|
"""index: 3214, intensity: 4192.0, mobility: 0.868"""	0.824333	0.00107258	0.000660081	SPGFSDSTSAAKETAAAHQA	generic|sp_P14873_MAP1B_MOUSE	|generic|tr_B2RQQ5_B2RQQ5_MOUSE|
"""index: 4556, intensity: 3164.0, mobility: 0.846"""	0.824307	0.00107258	0.000660201	SQIDDHVPKRASARILAPPGGRSSG	generic|sp_Q9EQF6_DPYL5_MOUSE__chr5_1_30791522_30791638_ENSMUST00000198503__II_944569|
"""index: 19319, intensity: 7043.0, mobility: 0.859"""	0.824088	0.00107258	0.000661212	RMGAVPVMIPAQSKDGSIV	generic|sp_P97792_CXAR_MOUSE__chr16_1_78334866_78334964_ENSMUST00000231251|
"""index: 5148, intensity: 3675.0, mobility: 1.009"""	0.823694	0.00107258	0.000663026	VIGLQMGSNKGASQ	generic|tr_Q9D6K2_Q9D6K2_MOUSE	|generic|sp_Q9R1Q8_TAGL3_MOUSE|
"""index: 32577, intensity: 4103.0, mobility: 1.290"""	0.823494	0.00107258	0.000663954	AIPLITVPGQGPPPGGQPDPELL	generic|tr_Q3URZ9_Q3URZ9_MOUSE__chr9_1_56896610_56896783_ENSMUST00000217052	|generic|sp_Q8VHY0_CSPG4_MOUSE__chr9_1_56896610_56896783_ENSMUST00000217052	|generic|sp_Q8VHY0-2_CSPG4_MOUSE__chr9_1_56898834_56898890_ENSMUST00000217052|
"""index: 5204, intensity: 3698.0, mobility: 1.010"""	0.823309	0.00107258	0.00066481	SASSTQPLLVHEDA	generic|tr_Q3ULJ6_Q3ULJ6_MOUSE__chr5_1_75654426_75654545_ENSMUST00000202167	|generic|sp_P05532_KIT_MOUSE__chr5_1_75654426_75654545_ENSMUST00000202167	|generic|sp_P05532-2_KIT_MOUSE__chr5_1_75654426_75654545_ENSMUST00000202167	|generic|sp_P05532-3_KIT_MOUSE__chr5_1_75654426_75654545_ENSMUST00000202167|
"""index: 5614, intensity: 5192.0, mobility: 1.004"""	0.822768	0.00107258	0.000667321	ALDMGNEIDTQNR	generic|sp_P60879_SNP25_MOUSE	|generic|sp_P60879-2_SNP25_MOUSE|
"""index: 3927, intensity: 5340.0, mobility: 0.951"""	0.822677	0.00107258	0.000667742	KTFQPGSWTPEDGKRQSQ	generic|II_3474424_TX=10090	|generic|sp_Q59J78_NDUF2_MOUSE__chr13_-1_108052706_108052855_ENSMUST00000223734	|generic|tr_Q3TLI6_Q3TLI6_MOUSE|
"""index: 10473, intensity: 18337.0, mobility: 0.993"""	0.82257	0.00107258	0.000668241	IASFDKAKLKKTETQEKNTLPTKETIEQEKR	generic|tr_A6H6H4_A6H6H4_MOUSE|
"""index: 15499, intensity: 7018.0, mobility: 0.950"""	0.822504	0.00107258	0.000668549	VIGLQMGSNKGASQAGMTGYGMPRQ	generic|tr_Q9D6K2_Q9D6K2_MOUSE	|generic|sp_Q9R1Q8_TAGL3_MOUSE|
"""index: 9554, intensity: 14287.0, mobility: 0.973"""	0.822453	0.00107258	0.000668785	TQEKNPLPSKETIEQEKQAG	generic|sp_P20065_TYB4_MOUSE__chrX_-1_167207501_167208325_ENSMUST00000112175	|generic|tr_Q6ZWX2_Q6ZWX2_MOUSE__chrX_-1_167207501_167208325_ENSMUST00000112175|
"""index: 2662, intensity: 3238.0, mobility: 1.170"""	0.822278	0.00107258	0.000669601	EEPAPGATAGDASSAAGPEQE	generic|sp_P26645_MARCS_MOUSE	|generic|tr_A0A0A1HAM8_A0A0A1HAM8_MOUSE|
"""index: 5753, intensity: 3131.0, mobility: 0.888"""	0.821588	0.00107258	0.00067283	AVPITPTLNR	generic|sp_CAS2_BOVIN_|
"""index: 5403, intensity: 4376.0, mobility: 1.017"""	0.821482	0.00107258	0.000673323	SSASSTQPLLVHEDA	generic|tr_Q3ULJ6_Q3ULJ6_MOUSE__chr5_1_75654426_75654545_ENSMUST00000202167	|generic|sp_P05532_KIT_MOUSE__chr5_1_75654426_75654545_ENSMUST00000202167	|generic|sp_P05532-2_KIT_MOUSE__chr5_1_75654426_75654545_ENSMUST00000202167	|generic|sp_P05532-3_KIT_MOUSE__chr5_1_75654426_75654545_ENSMUST00000202167|
"""index: 19543, intensity: 4038.0, mobility: 1.120"""	0.820372	0.00107258	0.000678555	FALPAASEPVIPSSAEK	generic|sp_Q99P72_RTN4_MOUSE	|generic|sp_Q99P72-3_RTN4_MOUSE|
"""index: 1115, intensity: 10847.0, mobility: 1.136"""	0.819819	0.00107258	0.00068117	AAAPGEQAGGAGAEGAAGGEPRE	generic|sp_P26645_MARCS_MOUSE	|generic|tr_A0A0A1HAM8_A0A0A1HAM8_MOUSE|
"""index: 32531, intensity: 5693.0, mobility: 1.044"""	0.819563	0.00107258	0.00068239	YDGVAELDQLLHY	generic|tr_Q3UZU8_Q3UZU8_MOUSE	|generic|sp_P16014_SCG1_MOUSE	|generic|tr_Q8BP91_Q8BP91_MOUSE|
"""index: 20465, intensity: 9155.0, mobility: 1.162"""	0.819093	0.00107258	0.000684624	IVQEMPPQSPANIYYKV	generic|sp_P52800_EFNB2_MOUSE__chr8_-1_8660480_8660584_ENSMUST00000209169__II_867982	|generic|tr_Q544L9_Q544L9_MOUSE|
"""index: 12540, intensity: 5405.0, mobility: 1.020"""	0.818717	0.00107258	0.000686423	QVANPNSAIFGGARP	generic|tr_Q80U88_Q80U88_MOUSE__chr5_-1_134625358_134625459_ENSMUST00000202289__II_929730	|generic|tr_Q3V244_Q3V244_MOUSE__chr5_-1_134625358_134625459_ENSMUST00000202289__II_929730	|generic|tr_Q3TG58_Q3TG58_MOUSE__chr5_-1_134625358_134625459_ENSMUST00000202289__II_929730	|generic|tr_Q564E5_Q564E5_MOUSE__chr5_-1_134625358_134625459_ENSMUST00000202289__II_929730|
"""index: 17770, intensity: 10095.0, mobility: 0.984"""	0.818611	0.00107258	0.000686931	FENKVPEKQKLFQEDNGMPVHLKGGASDALLYRA	generic|sp_P48771_CX7A2_MOUSE__II_3500032|
"""index: 31584, intensity: 5667.0, mobility: 0.800"""	0.818505	0.00107258	0.000687435	YNIQKESTLHLVLRLR	generic|tr_B0LAC2_B0LAC2_MOUSE__IP_825414	|generic|tr_E9Q5F6_E9Q5F6_MOUSE__II_647476	|generic|tr_E9Q5F6_E9Q5F6_MOUSE__II_647476	|generic|tr_Q922Z8_Q922Z8_MOUSE__II_647476	|generic|tr_Q922Z8_Q922Z8_MOUSE__II_647476	|generic|tr_Q922Z8_Q922Z8_MOUSE__II_647476	|generic|tr_Q922Z8_Q922Z8_MOUSE__II_647476	|generic|tr_Q922Z8_Q922Z8_MOUSE__II_647476	|generic|tr_Q922Z8_Q922Z8_MOUSE__II_647476	|generic|tr_Q922Z8_Q922Z8_MOUSE__II_647476	|generic|tr_Q3TH47_Q3TH47_MOUSE__II_647476	|generic|tr_Q3TH47_Q3TH47_MOUSE__II_647476	|generic|tr_Q3TH47_Q3TH47_MOUSE__II_647476	|generic|tr_Q8VC46_Q8VC46_MOUSE__II_647476	|generic|tr_Q8VC46_Q8VC46_MOUSE__II_647476	|generic|tr_Q8VC46_Q8VC46_MOUSE__II_647476	|generic|tr_Q8VC46_Q8VC46_MOUSE__II_647476	|generic|tr_Q8VC46_Q8VC46_MOUSE__II_647476	|generic|tr_Q8VC46_Q8VC46_MOUSE__II_647476	|generic|tr_Q8VC46_Q8VC46_MOUSE__II_647476	|generic|tr_Q8VC46_Q8VC46_MOUSE__II_647476	|generic|tr_Q922B0_Q922B0_MOUSE__II_647476	|generic|tr_Q922B0_Q922B0_MOUSE__II_647476	|generic|tr_Q5SX22_Q5SX22_MOUSE__II_647476	|generic|tr_Q5SX22_Q5SX22_MOUSE__II_647476	|generic|tr_Q5SX22_Q5SX22_MOUSE__II_647476	|generic|tr_Q8R0Z9_Q8R0Z9_MOUSE__II_647476	|generic|tr_Q8R0Z9_Q8R0Z9_MOUSE__II_647476	|generic|tr_Q8R0Z9_Q8R0Z9_MOUSE__II_647476	|generic|tr_Q8R0Z9_Q8R0Z9_MOUSE__II_647476	|generic|sp_P0CG50_UBC_MOUSE__II_647476	|generic|sp_P0CG50_UBC_MOUSE__II_647476	|generic|sp_P0CG50_UBC_MOUSE__II_647476	|generic|sp_P0CG50_UBC_MOUSE__II_647476	|generic|sp_P0CG50_UBC_MOUSE__II_647476	|generic|sp_P0CG50_UBC_MOUSE__II_647476	|generic|sp_P0CG50_UBC_MOUSE__II_647476	|generic|sp_P0CG50_UBC_MOUSE__II_647476	|generic|sp_P0CG50_UBC_MOUSE__II_647476	|generic|tr_Q78XY9_Q78XY9_MOUSE__II_647476	|generic|tr_Q78XY9_Q78XY9_MOUSE__II_647476	|generic|tr_Q78XY9_Q78XY9_MOUSE__II_647476	|generic|tr_Q78XY9_Q78XY9_MOUSE__II_647476	|generic|tr_A5JUZ1_A5JUZ1_MOUSE__II_647476	|generic|sp_P62984_RL40_MOUSE__II_866586	|generic|tr_E9QNP0_E9QNP0_MOUSE__II_866571	|generic|tr_E9Q4P0_E9Q4P0_MOUSE__II_866571	|generic|tr_A0A0A6YW67_A0A0A6YW67_MOUSE__II_647476	|generic|tr_E9Q9J0_E9Q9J0_MOUSE__II_647476	|generic|tr_Q642L7_Q642L7_MOUSE__II_647476	|generic|IP_899761_TX=10090	|generic|IP_1119889_TX=10090	|generic|sp_RS27A_HUMAN_|
"""index: 1695, intensity: 3152.0, mobility: 1.213"""	0.818153	0.00107258	0.000689124	KAEEPAPGATAGDASSAAGPEQE	generic|sp_P26645_MARCS_MOUSE	|generic|tr_A0A0A1HAM8_A0A0A1HAM8_MOUSE|
"""index: 31441, intensity: 100733.0, mobility: 0.979"""	0.818018	0.00107258	0.000689775	YNIQKESTLHLVLRLR	generic|tr_B0LAC2_B0LAC2_MOUSE__IP_825414	|generic|tr_E9Q5F6_E9Q5F6_MOUSE__II_647476	|generic|tr_E9Q5F6_E9Q5F6_MOUSE__II_647476	|generic|tr_Q922Z8_Q922Z8_MOUSE__II_647476	|generic|tr_Q922Z8_Q922Z8_MOUSE__II_647476	|generic|tr_Q922Z8_Q922Z8_MOUSE__II_647476	|generic|tr_Q922Z8_Q922Z8_MOUSE__II_647476	|generic|tr_Q922Z8_Q922Z8_MOUSE__II_647476	|generic|tr_Q922Z8_Q922Z8_MOUSE__II_647476	|generic|tr_Q922Z8_Q922Z8_MOUSE__II_647476	|generic|tr_Q3TH47_Q3TH47_MOUSE__II_647476	|generic|tr_Q3TH47_Q3TH47_MOUSE__II_647476	|generic|tr_Q3TH47_Q3TH47_MOUSE__II_647476	|generic|tr_Q8VC46_Q8VC46_MOUSE__II_647476	|generic|tr_Q8VC46_Q8VC46_MOUSE__II_647476	|generic|tr_Q8VC46_Q8VC46_MOUSE__II_647476	|generic|tr_Q8VC46_Q8VC46_MOUSE__II_647476	|generic|tr_Q8VC46_Q8VC46_MOUSE__II_647476	|generic|tr_Q8VC46_Q8VC46_MOUSE__II_647476	|generic|tr_Q8VC46_Q8VC46_MOUSE__II_647476	|generic|tr_Q8VC46_Q8VC46_MOUSE__II_647476	|generic|tr_Q922B0_Q922B0_MOUSE__II_647476	|generic|tr_Q922B0_Q922B0_MOUSE__II_647476	|generic|tr_Q5SX22_Q5SX22_MOUSE__II_647476	|generic|tr_Q5SX22_Q5SX22_MOUSE__II_647476	|generic|tr_Q5SX22_Q5SX22_MOUSE__II_647476	|generic|tr_Q8R0Z9_Q8R0Z9_MOUSE__II_647476	|generic|tr_Q8R0Z9_Q8R0Z9_MOUSE__II_647476	|generic|tr_Q8R0Z9_Q8R0Z9_MOUSE__II_647476	|generic|tr_Q8R0Z9_Q8R0Z9_MOUSE__II_647476	|generic|sp_P0CG50_UBC_MOUSE__II_647476	|generic|sp_P0CG50_UBC_MOUSE__II_647476	|generic|sp_P0CG50_UBC_MOUSE__II_647476	|generic|sp_P0CG50_UBC_MOUSE__II_647476	|generic|sp_P0CG50_UBC_MOUSE__II_647476	|generic|sp_P0CG50_UBC_MOUSE__II_647476	|generic|sp_P0CG50_UBC_MOUSE__II_647476	|generic|sp_P0CG50_UBC_MOUSE__II_647476	|generic|sp_P0CG50_UBC_MOUSE__II_647476	|generic|tr_Q78XY9_Q78XY9_MOUSE__II_647476	|generic|tr_Q78XY9_Q78XY9_MOUSE__II_647476	|generic|tr_Q78XY9_Q78XY9_MOUSE__II_647476	|generic|tr_Q78XY9_Q78XY9_MOUSE__II_647476	|generic|tr_A5JUZ1_A5JUZ1_MOUSE__II_647476	|generic|sp_P62984_RL40_MOUSE__II_866586	|generic|tr_E9QNP0_E9QNP0_MOUSE__II_866571	|generic|tr_E9Q4P0_E9Q4P0_MOUSE__II_866571	|generic|tr_A0A0A6YW67_A0A0A6YW67_MOUSE__II_647476	|generic|tr_E9Q9J0_E9Q9J0_MOUSE__II_647476	|generic|tr_Q642L7_Q642L7_MOUSE__II_647476	|generic|IP_899761_TX=10090	|generic|IP_1119889_TX=10090	|generic|sp_RS27A_HUMAN_|
"""index: 26306, intensity: 3204.0, mobility: 1.238"""	0.817423	0.00107258	0.000692638	AYPATAAAAPMIGYPMPTGYSQ	generic|tr_Q921Y3_Q921Y3_MOUSE__chr11_-1_106781850_106782137_ENSMUST00000133426__II_1125049	|generic|tr_Q9CSD9_Q9CSD9_MOUSE__chr11_-1_106783954_106783992_ENSMUST00000133426__II_1125049	|generic|tr_Q3V0Z8_Q3V0Z8_MOUSE__chr11_-1_106784876_106784983_ENSMUST00000133426__II_1125049	|generic|tr_A1L333_A1L333_MOUSE__chr11_-1_106784876_106784983_ENSMUST00000133426__II_1125049	|generic|tr_Q3UXW3_Q3UXW3_MOUSE__chr11_-1_106784876_106784983_ENSMUST00000133426__II_1125049	|generic|tr_Q5U222_Q5U222_MOUSE__chr11_-1_106784876_106784983_ENSMUST00000133426__II_1125049	|generic|tr_Q8BTS0_Q8BTS0_MOUSE__chr11_-1_106784876_106784983_ENSMUST00000133426__II_1125049|
"""index: 1298, intensity: 3311.0, mobility: 1.080"""	0.816961	0.00107258	0.000694873	GSQQPPQPQQAYSQKA	generic|sp_P70297_STAM1_MOUSE__chr2_1_14102418_14102489_ENSMUST00000193636__II_1014500	|generic|IP_1121602_TX=10090	|generic|tr_Q3UMC8_Q3UMC8_MOUSE__chr2_1_14102418_14102489_ENSMUST00000193636	|generic|tr_Q9CU37_Q9CU37_MOUSE	|generic|tr_Q3TPR2_Q3TPR2_MOUSE__chr2_1_14141735_14141881_ENSMUST00000193636|
"""index: 15360, intensity: 6332.0, mobility: 1.082"""	0.816503	0.00107258	0.000697092	QMEEKPVPAAPVPSPVAPAPVPSRRNPPGGKSSLVLG	generic|sp_P97825_JUPI1_MOUSE__II_1124041|
"""index: 20478, intensity: 4216.0, mobility: 0.982"""	0.815957	0.00107258	0.000699749	TDGFNLEDALKETSSVKQR	generic|sp_Q8BIF0_C99L2_MOUSE	|generic|sp_Q8BIF0-2_C99L2_MOUSE|
"""index: 1175, intensity: 3797.0, mobility: 0.843"""	0.815771	0.00107258	0.000700656	KNTLPTKETIEQEKRSE	generic|tr_A6H6H4_A6H6H4_MOUSE|
"""index: 5582, intensity: 4197.0, mobility: 1.036"""	0.815714	0.00107258	0.000700936	SSASSTQPLLVHEDA	generic|tr_Q3ULJ6_Q3ULJ6_MOUSE__chr5_1_75654426_75654545_ENSMUST00000202167	|generic|sp_P05532_KIT_MOUSE__chr5_1_75654426_75654545_ENSMUST00000202167	|generic|sp_P05532-2_KIT_MOUSE__chr5_1_75654426_75654545_ENSMUST00000202167	|generic|sp_P05532-3_KIT_MOUSE__chr5_1_75654426_75654545_ENSMUST00000202167|
"""index: 21832, intensity: 3198.0, mobility: 1.164"""	0.815108	0.00107258	0.000703901	IVQEMPPQSPANIYYKV	generic|sp_P52800_EFNB2_MOUSE__chr8_-1_8660480_8660584_ENSMUST00000209169__II_867982	|generic|tr_Q544L9_Q544L9_MOUSE|
"""index: 30707, intensity: 6365.0, mobility: 0.983"""	0.814928	0.00107258	0.000704787	PAYHSSLMDPDTKLIGNMALLPLR	generic|II_936665_TX=10090	|generic|II_936665_TX=10090	|generic|sp_Q9JM76_ARPC3_MOUSE	|generic|sp_Q9JM76_ARPC3_MOUSE|
"""index: 1376, intensity: 3172.0, mobility: 0.788"""	0.814615	0.00107258	0.000706325	TLPTKETIEQEKRSE	generic|tr_A6H6H4_A6H6H4_MOUSE|
"""index: 10542, intensity: 11922.0, mobility: 0.943"""	0.814363	0.00107258	0.000707565	ETIEQEKRSE	generic|tr_A6H6H4_A6H6H4_MOUSE|
"""index: 4119, intensity: 3849.0, mobility: 0.913"""	0.814335	0.00107258	0.000707703	AGMTGYGMPRQ	generic|tr_Q9D6K2_Q9D6K2_MOUSE	|generic|sp_Q9WVA4_TAGL2_MOUSE	|generic|sp_Q9R1Q8_TAGL3_MOUSE|
"""index: 24088, intensity: 3543.0, mobility: 1.050"""	0.814023	0.00107258	0.000709244	YLPGPLQDMFKK	generic|sp_P63040_CPLX1_MOUSE	|generic|sp_P84086_CPLX2_MOUSE|
"""index: 17526, intensity: 36389.0, mobility: 0.978"""	0.813885	0.00107258	0.000709926	TLADEVSASLAKQ	generic|II_1128081_TX=10090	|generic|II_1128079_TX=10090	|generic|tr_A0A0A0MQC7_A0A0A0MQC7_MOUSE	|generic|tr_A2A5Y6_A2A5Y6_MOUSE	|generic|sp_P10637_TAU_MOUSE	|generic|sp_P10637-2_TAU_MOUSE	|generic|sp_P10637-3_TAU_MOUSE	|generic|sp_P10637-4_TAU_MOUSE	|generic|tr_Q3UH19_Q3UH19_MOUSE	|generic|sp_P10637-6_TAU_MOUSE	|generic|tr_Q8C5K4_Q8C5K4_MOUSE	|generic|tr_Q547J4_Q547J4_MOUSE	|generic|tr_B1AQW2_B1AQW2_MOUSE	|generic|sp_TAU_HUMAN_|
"""index: 12128, intensity: 7678.0, mobility: 1.060"""	0.813571	0.00107258	0.000711483	AVAGGAGVGGDSHLALPALERDHLNHHHYVA	generic|sp_P0C192_LRC4B_MOUSE__chr16_1_91662218_91662247_ENSMUST00000117633|
"""index: 11308, intensity: 5413.0, mobility: 0.810"""	0.813439	0.00107258	0.000712134	PTKETIEQEKRSE	generic|tr_A6H6H4_A6H6H4_MOUSE|
"""index: 11209, intensity: 5844.0, mobility: 1.216"""	0.813166	0.00107258	0.000713494	GSQQPPQPQQAYSQKALL	generic|sp_P70297_STAM1_MOUSE__chr2_1_14102418_14102489_ENSMUST00000193636__II_1014500	|generic|IP_1121602_TX=10090	|generic|tr_Q3UMC8_Q3UMC8_MOUSE__chr2_1_14102418_14102489_ENSMUST00000193636	|generic|tr_Q9CU37_Q9CU37_MOUSE	|generic|tr_Q3TPR2_Q3TPR2_MOUSE__chr2_1_14141735_14141881_ENSMUST00000193636|
"""index: 18831, intensity: 5533.0, mobility: 0.888"""	0.812078	0.00107258	0.000718924	PTFKFDDPKFEVIDKPQS	generic|sp_P97450_ATP5J_MOUSE__chr16_-1_84831325_84831486_ENSMUST00000146103__II_1074235|
"""index: 19594, intensity: 5370.0, mobility: 0.859"""	0.812045	0.00107258	0.000719089	SRMGAVPVMIPAQSKDGSIV	generic|sp_P97792_CXAR_MOUSE__chr16_1_78334866_78334964_ENSMUST00000231251|
"""index: 18733, intensity: 6636.0, mobility: 1.142"""	0.811995	0.00107258	0.000719337	NVNYGYQQQGLPLEATAAPGDTMLKSKNKVTQPGP	generic|sp_P97793_ALK_MOUSE__chr18_-1_35213482_35213511_ENSMUST00000091636__II_3462863|
"""index: 3179, intensity: 3382.0, mobility: 0.872"""	0.811733	0.00107258	0.000720652	SPGFSDSTSAAKETAAAHQA	generic|sp_P14873_MAP1B_MOUSE	|generic|tr_B2RQQ5_B2RQQ5_MOUSE|
"""index: 32199, intensity: 5694.0, mobility: 0.932"""	0.811589	0.00107258	0.000721377	MGMGVAGMPPFGMPPAPPPPPPQN	generic|II_1050538_TX=10090	|generic|sp_Q64213-3_SF01_MOUSE__chr19_1_6372570_6372629_ENSMUST00000113485	|generic|tr_Q3UK67_Q3UK67_MOUSE__chr19_1_6372570_6372629_ENSMUST00000113485|
"""index: 2057, intensity: 3787.0, mobility: 1.021"""	0.810844	0.00107258	0.000725132	TLPTKETIEQEK	generic|tr_A6H6H4_A6H6H4_MOUSE|
"""index: 31417, intensity: 104486.0, mobility: 1.128"""	0.809855	0.00107258	0.000730144	PPDQQRLIFAGKQLEDGRTLSDYNIQKESTLHLVLRLR	generic|tr_B0LAC2_B0LAC2_MOUSE__IP_825414	|generic|tr_E9Q5F6_E9Q5F6_MOUSE__II_647476	|generic|tr_E9Q5F6_E9Q5F6_MOUSE__II_647476	|generic|tr_Q922Z8_Q922Z8_MOUSE__II_647476	|generic|tr_Q922Z8_Q922Z8_MOUSE__II_647476	|generic|tr_Q922Z8_Q922Z8_MOUSE__II_647476	|generic|tr_Q922Z8_Q922Z8_MOUSE__II_647476	|generic|tr_Q922Z8_Q922Z8_MOUSE__II_647476	|generic|tr_Q922Z8_Q922Z8_MOUSE__II_647476	|generic|tr_Q922Z8_Q922Z8_MOUSE__II_647476	|generic|tr_Q3TH47_Q3TH47_MOUSE__II_647476	|generic|tr_Q3TH47_Q3TH47_MOUSE__II_647476	|generic|tr_Q3TH47_Q3TH47_MOUSE__II_647476	|generic|tr_Q8VC46_Q8VC46_MOUSE__II_647476	|generic|tr_Q8VC46_Q8VC46_MOUSE__II_647476	|generic|tr_Q8VC46_Q8VC46_MOUSE__II_647476	|generic|tr_Q8VC46_Q8VC46_MOUSE__II_647476	|generic|tr_Q8VC46_Q8VC46_MOUSE__II_647476	|generic|tr_Q8VC46_Q8VC46_MOUSE__II_647476	|generic|tr_Q8VC46_Q8VC46_MOUSE__II_647476	|generic|tr_Q8VC46_Q8VC46_MOUSE__II_647476	|generic|tr_Q922B0_Q922B0_MOUSE__II_647476	|generic|tr_Q922B0_Q922B0_MOUSE__II_647476	|generic|tr_Q5SX22_Q5SX22_MOUSE__II_647476	|generic|tr_Q5SX22_Q5SX22_MOUSE__II_647476	|generic|tr_Q5SX22_Q5SX22_MOUSE__II_647476	|generic|tr_Q8R0Z9_Q8R0Z9_MOUSE__II_647476	|generic|tr_Q8R0Z9_Q8R0Z9_MOUSE__II_647476	|generic|tr_Q8R0Z9_Q8R0Z9_MOUSE__II_647476	|generic|tr_Q8R0Z9_Q8R0Z9_MOUSE__II_647476	|generic|sp_P0CG50_UBC_MOUSE__II_647476	|generic|sp_P0CG50_UBC_MOUSE__II_647476	|generic|sp_P0CG50_UBC_MOUSE__II_647476	|generic|sp_P0CG50_UBC_MOUSE__II_647476	|generic|sp_P0CG50_UBC_MOUSE__II_647476	|generic|sp_P0CG50_UBC_MOUSE__II_647476	|generic|sp_P0CG50_UBC_MOUSE__II_647476	|generic|sp_P0CG50_UBC_MOUSE__II_647476	|generic|sp_P0CG50_UBC_MOUSE__II_647476	|generic|tr_Q78XY9_Q78XY9_MOUSE__II_647476	|generic|tr_Q78XY9_Q78XY9_MOUSE__II_647476	|generic|tr_Q78XY9_Q78XY9_MOUSE__II_647476	|generic|tr_Q78XY9_Q78XY9_MOUSE__II_647476	|generic|tr_A5JUZ1_A5JUZ1_MOUSE__II_647476	|generic|sp_P62984_RL40_MOUSE__II_866586	|generic|tr_E9QNP0_E9QNP0_MOUSE__II_866571	|generic|tr_E9Q4P0_E9Q4P0_MOUSE__II_866571	|generic|tr_A0A0A6YW67_A0A0A6YW67_MOUSE__II_647476	|generic|tr_E9Q9J0_E9Q9J0_MOUSE__II_647476	|generic|tr_Q642L7_Q642L7_MOUSE__II_647476	|generic|IP_899761_TX=10090	|generic|sp_RS27A_HUMAN_|
"""index: 9787, intensity: 4219.0, mobility: 0.819"""	0.808856	0.00107258	0.000735245	APVPMPDLK	generic|tr_A0A0A0MQC7_A0A0A0MQC7_MOUSE	|generic|tr_A2A5Y6_A2A5Y6_MOUSE	|generic|sp_P10637_TAU_MOUSE	|generic|sp_P10637-2_TAU_MOUSE	|generic|sp_P10637-3_TAU_MOUSE	|generic|sp_P10637-4_TAU_MOUSE	|generic|tr_Q3UH19_Q3UH19_MOUSE	|generic|sp_P10637-6_TAU_MOUSE	|generic|tr_Q547J4_Q547J4_MOUSE	|generic|tr_B1AQW2_B1AQW2_MOUSE	|generic|sp_TAU_HUMAN_|
"""index: 6277, intensity: 4920.0, mobility: 0.931"""	0.807776	0.00107258	0.000740796	AVPITPTLNRE	generic|sp_CAS2_BOVIN_|
"""index: 7643, intensity: 6661.0, mobility: 1.110"""	0.807178	0.00107258	0.000743894	GAMNQPQTQYSATPNY	generic|sp_Q9JKD3_SCAM5_MOUSE__chr9_-1_57443670_57443780_ENSMUST00000215208__II_3456302|
"""index: 13181, intensity: 5907.0, mobility: 0.924"""	0.806775	0.00107258	0.000745984	SGDKVLALAGFDVEKAKK	generic|sp_Q8K3C3_LZIC_MOUSE|
"""index: 821, intensity: 3665.0, mobility: 0.822"""	0.8065	0.00107258	0.000747416	AEPPPPEPPR	generic|sp_Q8BIF0_C99L2_MOUSE	|generic|sp_Q8BIF0-2_C99L2_MOUSE	|generic|tr_I7HJQ8_I7HJQ8_MOUSE	|generic|tr_A2AP74_A2AP74_MOUSE|
"""index: 17259, intensity: 4681.0, mobility: 0.826"""	0.806188	0.00107258	0.000749043	LNVPASVRF	generic|sp_Q9CR68_UCRI_MOUSE|
"""index: 4884, intensity: 3222.0, mobility: 0.909"""	0.805187	0.00107258	0.000754284	TAEQALPLGNGKAAEEARGSET	generic|sp_P31650_S6A11_MOUSE	|generic|sp_P31650_S6A11_MOUSE|
"""index: 23377, intensity: 5878.0, mobility: 0.973"""	0.804597	0.00107258	0.000757393	LALLPPDAEGPHGQFVQDKKVEPW	generic|II_3487950_TX=10090	|generic|tr_B2RXY7_B2RXY7_MOUSE|
"""index: 3442, intensity: 14324.0, mobility: 0.804"""	0.804343	0.00107258	0.000758732	TLPTKETIEQEKRSEIS	generic|tr_A6H6H4_A6H6H4_MOUSE|
"""index: 23063, intensity: 4377.0, mobility: 0.993"""	0.804254	0.00107258	0.000759203	DTDGFNLEDALK	generic|sp_Q8BIF0_C99L2_MOUSE	|generic|sp_Q8BIF0-2_C99L2_MOUSE	|generic|tr_I7HJQ8_I7HJQ8_MOUSE|
"""index: 7113, intensity: 6435.0, mobility: 0.901"""	0.80253	0.00107258	0.00076838	VANPNSAIFGGARPREEVVQKEQE	generic|tr_Q80U88_Q80U88_MOUSE__chr5_-1_134625358_134625459_ENSMUST00000202289__II_929730	|generic|tr_Q3V244_Q3V244_MOUSE__chr5_-1_134625358_134625459_ENSMUST00000202289__II_929730	|generic|tr_Q3TG58_Q3TG58_MOUSE__chr5_-1_134625358_134625459_ENSMUST00000202289__II_929730	|generic|tr_Q564E5_Q564E5_MOUSE__chr5_-1_134625358_134625459_ENSMUST00000202289__II_929730|
"""index: 10678, intensity: 10732.0, mobility: 0.990"""	0.802527	0.00107258	0.000768397	FDKAKLKKTETQEKNTLPTKETIEQEKRSE	generic|tr_A6H6H4_A6H6H4_MOUSE|
"""index: 2927, intensity: 2557.0, mobility: 1.128"""	0.801862	0.00107258	0.000771965	AGIGDTPNQEDQAAGHVTQ	generic|II_1128083_TX=10090	|generic|II_1128082_TX=10090	|generic|tr_A0A0A0MQC7_A0A0A0MQC7_MOUSE	|generic|tr_A2A5Y6_A2A5Y6_MOUSE	|generic|sp_P10637_TAU_MOUSE	|generic|sp_P10637-2_TAU_MOUSE	|generic|sp_P10637-3_TAU_MOUSE	|generic|sp_P10637-4_TAU_MOUSE	|generic|tr_Q3UH19_Q3UH19_MOUSE	|generic|tr_Q547J4_Q547J4_MOUSE	|generic|tr_B1AQW2_B1AQW2_MOUSE	|generic|tr_B1AQW4_B1AQW4_MOUSE	|generic|tr_B1AQW6_B1AQW6_MOUSE|
"""index: 4261, intensity: 5600.0, mobility: 0.900"""	0.801677	0.00107258	0.000772963	EYLNQEQAEQGREHLA	generic|sp_Q03517_SCG2_MOUSE	|generic|tr_Q4W8U9_Q4W8U9_MOUSE|
"""index: 22508, intensity: 2860.0, mobility: 1.275"""	0.801538	0.00107258	0.000773709	VAEIPDQPEALQPGPGITAAPVD	generic|II_883136_TX=10090	|generic|sp_E9PUL5_PRRT2_MOUSE|
"""index: 26695, intensity: 4685.0, mobility: 1.052"""	0.801487	0.00107258	0.000773987	TLADEVSASLAKQGL	generic|II_1128081_TX=10090	|generic|II_1128079_TX=10090	|generic|tr_A0A0A0MQC7_A0A0A0MQC7_MOUSE	|generic|tr_A2A5Y6_A2A5Y6_MOUSE	|generic|sp_P10637_TAU_MOUSE	|generic|sp_P10637-2_TAU_MOUSE	|generic|sp_P10637-4_TAU_MOUSE	|generic|tr_Q3UH19_Q3UH19_MOUSE	|generic|sp_P10637-6_TAU_MOUSE	|generic|tr_Q8C5K4_Q8C5K4_MOUSE	|generic|tr_Q547J4_Q547J4_MOUSE	|generic|tr_B1AQW2_B1AQW2_MOUSE	|generic|sp_TAU_HUMAN_|
"""index: 5321, intensity: 5497.0, mobility: 0.931"""	0.801055	0.00107258	0.00077632	LADEVSASLAKQ	generic|II_1128081_TX=10090	|generic|II_1128079_TX=10090	|generic|tr_A0A0A0MQC7_A0A0A0MQC7_MOUSE	|generic|tr_A2A5Y6_A2A5Y6_MOUSE	|generic|sp_P10637_TAU_MOUSE	|generic|sp_P10637-2_TAU_MOUSE	|generic|sp_P10637-3_TAU_MOUSE	|generic|sp_P10637-4_TAU_MOUSE	|generic|tr_Q3UH19_Q3UH19_MOUSE	|generic|sp_P10637-6_TAU_MOUSE	|generic|tr_Q8C5K4_Q8C5K4_MOUSE	|generic|tr_Q547J4_Q547J4_MOUSE	|generic|tr_B1AQW2_B1AQW2_MOUSE	|generic|sp_TAU_HUMAN_|
"""index: 25124, intensity: 3636.0, mobility: 1.104"""	0.799735	0.00107258	0.000783491	PSGLGPPPPPPPPSLHPFGPFPPPPPTATSHNNTLPHPHSTT	generic|tr_Q6PHN2_Q6PHN2_MOUSE	|generic|sp_Q69ZK9_NLGN2_MOUSE|
"""index: 14519, intensity: 6525.0, mobility: 1.048"""	0.799689	0.00107258	0.000783743	AEPYDDIVGETVEK	generic|tr_Q78TF3_Q78TF3_MOUSE__chr9_1_109978869_110002753_ENSMUST00000169851	|generic|sp_P27546_MAP4_MOUSE	|generic|sp_P27546-2_MAP4_MOUSE	|generic|sp_P27546-3_MAP4_MOUSE|
"""index: 4117, intensity: 6110.0, mobility: 0.913"""	0.799375	0.00107258	0.00078546	QPPPPPYYPPEDKKTQ	generic|tr_Q3TRG5_Q3TRG5_MOUSE__II_1123726	|generic|sp_P97765_WBP2_MOUSE__II_1123728	|generic|sp_P97765-2_WBP2_MOUSE__II_1123726	|generic|chr11_-1_116079543_116079920_ENSMUST00000074628|
"""index: 20885, intensity: 8377.0, mobility: 0.742"""	0.799275	0.00107258	0.000786009	LPGPLQDMFKK	generic|sp_P63040_CPLX1_MOUSE	|generic|sp_P84086_CPLX2_MOUSE|
"""index: 6948, intensity: 4436.0, mobility: 1.161"""	0.799244	0.00107258	0.000786177	AKAPAPAAPAAAEPQAEAPAAAASSEQSVAVKE	generic|sp_Q91XV3_BASP1_MOUSE|
"""index: 26270, intensity: 3143.0, mobility: 1.267"""	0.798924	0.00107258	0.000787932	AYPATAAAAPMIGYPMPTGYSQ	generic|tr_Q921Y3_Q921Y3_MOUSE__chr11_-1_106781850_106782137_ENSMUST00000133426__II_1125049	|generic|tr_Q9CSD9_Q9CSD9_MOUSE__chr11_-1_106783954_106783992_ENSMUST00000133426__II_1125049	|generic|tr_Q3V0Z8_Q3V0Z8_MOUSE__chr11_-1_106784876_106784983_ENSMUST00000133426__II_1125049	|generic|tr_A1L333_A1L333_MOUSE__chr11_-1_106784876_106784983_ENSMUST00000133426__II_1125049	|generic|tr_Q3UXW3_Q3UXW3_MOUSE__chr11_-1_106784876_106784983_ENSMUST00000133426__II_1125049	|generic|tr_Q5U222_Q5U222_MOUSE__chr11_-1_106784876_106784983_ENSMUST00000133426__II_1125049	|generic|tr_Q8BTS0_Q8BTS0_MOUSE__chr11_-1_106784876_106784983_ENSMUST00000133426__II_1125049|
"""index: 20349, intensity: 5332.0, mobility: 1.036"""	0.798857	0.00107258	0.000788303	APEEELAALQLGPTH	generic|tr_A0A5S9EES2_A0A5S9EES2_MOUSE	|generic|tr_A2AGI2_A2AGI2_MOUSE	|generic|tr_B2RWZ9_B2RWZ9_MOUSE	|generic|tr_Q69ZI4_Q69ZI4_MOUSE	|generic|tr_A0A5S9EER5_A0A5S9EER5_MOUSE	|generic|tr_A2AGI3_A2AGI3_MOUSE	|generic|sp_Q8BYM5_NLGN3_MOUSE|
"""index: 22209, intensity: 4223.0, mobility: 1.018"""	0.798516	0.00107258	0.000790176	AQPPGATNMIGYMGQTAYQYPPPPPPPPPSRK	generic|tr_Q3U741_Q3U741_MOUSE__chr11_-1_106783954_106783992_ENSMUST00000133426	|generic|sp_Q501J6_DDX17_MOUSE__chr11_-1_106783954_106783992_ENSMUST00000133426	|generic|tr_Q3U6Y5_Q3U6Y5_MOUSE	|generic|tr_Q78W10_Q78W10_MOUSE	|generic|tr_Q8K392_Q8K392_MOUSE|
"""index: 17192, intensity: 3431.0, mobility: 0.917"""	0.798032	0.00107258	0.000792847	SLGIPVPAAAGAQQ	generic|sp_Q60737_CSK21_MOUSE__II_1001537|
"""index: 2942, intensity: 3700.0, mobility: 0.996"""	0.797565	0.00107258	0.000795433	ATSAAQNAFKGNQM	generic|tr_Q3TD71_Q3TD71_MOUSE	|generic|tr_Q3TSA8_Q3TSA8_MOUSE	|generic|tr_Q3UY11_Q3UY11_MOUSE|
"""index: 23723, intensity: 4687.0, mobility: 1.081"""	0.79671	0.00107258	0.000800185	LLEAAQEEGAVTPDLPGLEKVQVRPE	generic|sp_Q62361_TRH_MOUSE|
"""index: 21267, intensity: 4308.0, mobility: 1.017"""	0.794149	0.00107258	0.000814591	DLSGGSRQQEAPSNLSVNELLTPQGPR	generic|tr_Q8CAD1_Q8CAD1_MOUSE__chrX_1_20851679_20851816_ENSMUST00000136451__II_836925|
"""index: 1612, intensity: 2889.0, mobility: 0.998"""	0.793878	0.00107258	0.000816133	TKSEPPESEAKPAPTEVKTVPNDATQTKENESKA	generic|tr_A0A0A6YY91_A0A0A6YY91_MOUSE__II_850562	|generic|sp_P13595_NCAM1_MOUSE	|generic|sp_P13595-2_NCAM1_MOUSE	|generic|tr_E9QB01_E9QB01_MOUSE	|generic|tr_A0A0A6YY47_A0A0A6YY47_MOUSE|
"""index: 10472, intensity: 24916.0, mobility: 1.042"""	0.79346	0.00107258	0.000818517	SFDKAKLKKTETQEKNTLPTKETIEQEKRSE	generic|tr_A6H6H4_A6H6H4_MOUSE|
"""index: 3848, intensity: 2654.0, mobility: 0.821"""	0.793079	0.00107258	0.000820691	GFAQDSQAKVSQLK	generic|sp_Q5HZI2_C2C4C_MOUSE|
"""index: 15891, intensity: 13416.0, mobility: 1.047"""	0.792664	0.00107258	0.000823065	APPGRPDVFPPPLSSEHNGQVAEDAVSRPKDDGVPEVRA	generic|tr_A0A087WQ93_A0A087WQ93_MOUSE	|generic|sp_Q0VGU4_VGF_MOUSE|
"""index: 3052, intensity: 5466.0, mobility: 0.867"""	0.792284	0.00107258	0.000825251	QEDAELQPR	generic|sp_P56388_CART_MOUSE	|generic|sp_P56388-2_CART_MOUSE	|generic|tr_Q3UY31_Q3UY31_MOUSE|
"""index: 3075, intensity: 2680.0, mobility: 0.991"""	0.792023	0.00107258	0.000826754	ILTGSSEPEAAPAPR	generic|sp_Q9QXV0_PCS1N_MOUSE|
"""index: 22935, intensity: 4191.0, mobility: 0.961"""	0.79111	0.00107258	0.000832032	SLPQKSQHGRTQDENPVVHFFKNIVTPR	generic|sp_P04370-7_MBP_MOUSE__II_1052165	|generic|II_1052178_TX=10090	|generic|tr_Q09J72_Q09J72_MOUSE	|generic|sp_P04370_MBP_MOUSE__chr18_1_82522092_82522145_ENSMUST00000143506	|generic|tr_A0A498WGS3_A0A498WGS3_MOUSE	|generic|tr_A0A411P8U6_A0A411P8U6_MOUSE__chr18_1_82522092_82522145_ENSMUST00000143506	|generic|sp_P04370-4_MBP_MOUSE	|generic|sp_P04370-5_MBP_MOUSE	|generic|sp_P04370-6_MBP_MOUSE	|generic|sp_P04370-8_MBP_MOUSE	|generic|sp_P04370-9_MBP_MOUSE	|generic|sp_P04370-10_MBP_MOUSE	|generic|sp_P04370-11_MBP_MOUSE	|generic|sp_P04370-13_MBP_MOUSE	|generic|sp_P04370-14_MBP_MOUSE|
"""index: 22920, intensity: 2995.0, mobility: 1.175"""	0.790429	0.00107258	0.000835988	QSGPVPGTAINGTLPLSHM	generic|tr_Q3V2B6_Q3V2B6_MOUSE	|generic|tr_Q60I23_Q60I23_MOUSE	|generic|tr_Q3UES8_Q3UES8_MOUSE|
"""index: 4159, intensity: 4060.0, mobility: 0.876"""	0.790098	0.00107258	0.000837921	SQIDDHVPKRASARILAPPGGRSSG	generic|sp_Q9EQF6_DPYL5_MOUSE__chr5_1_30791522_30791638_ENSMUST00000198503__II_944569|
"""index: 20744, intensity: 4228.0, mobility: 0.736"""	0.789571	0.00107258	0.000841	LPGPLQDMFKK	generic|sp_P63040_CPLX1_MOUSE	|generic|sp_P84086_CPLX2_MOUSE|
"""index: 22102, intensity: 6287.0, mobility: 1.103"""	0.789292	0.00107258	0.000842641	TVQTAAANAASTAATSAAQNAFKGNQM	generic|tr_Q3TD71_Q3TD71_MOUSE	|generic|tr_Q3TSA8_Q3TSA8_MOUSE	|generic|tr_Q3UY11_Q3UY11_MOUSE|
"""index: 19792, intensity: 4986.0, mobility: 0.998"""	0.789148	0.00107258	0.000843485	APNLSRMGAVPVMIPAQSKDGSIV	generic|sp_P97792_CXAR_MOUSE__chr16_1_78334866_78334964_ENSMUST00000231251|
"""index: 3493, intensity: 23768.0, mobility: 0.897"""	0.789102	0.00107258	0.000843755	TLPTKETIEQEKRSEIS	generic|tr_A6H6H4_A6H6H4_MOUSE|
"""index: 21966, intensity: 2659.0, mobility: 1.164"""	0.789055	0.00107258	0.00084403	IVQEMPPQSPANIYYKV	generic|sp_P52800_EFNB2_MOUSE__chr8_-1_8660480_8660584_ENSMUST00000209169__II_867982	|generic|tr_Q544L9_Q544L9_MOUSE|
"""index: 3744, intensity: 3633.0, mobility: 0.908"""	0.788997	0.00107258	0.000844372	YEAATPPSLDH	generic|tr_F6XWD4_F6XWD4_MOUSE__chr7_-1_4497412_4497528_ENSMUST00000125220__II_898624	|generic|sp_Q3UMT1_PP12C_MOUSE__chr7_-1_4497412_4497528_ENSMUST00000125220__II_898602	|generic|tr_Q1WWN0_Q1WWN0_MOUSE__chr7_-1_4483937_4484047_ENSMUST00000134738|
"""index: 19200, intensity: 3629.0, mobility: 0.989"""	0.788444	0.00107258	0.000847632	LQTLHPYNTFAAGFNSTGLPHSHSTT	generic|tr_A0A5S9EES2_A0A5S9EES2_MOUSE	|generic|tr_A2AGI2_A2AGI2_MOUSE	|generic|tr_B2RWZ9_B2RWZ9_MOUSE	|generic|tr_Q69ZI4_Q69ZI4_MOUSE	|generic|tr_A0A5S9EER5_A0A5S9EER5_MOUSE	|generic|tr_A2AGI3_A2AGI3_MOUSE	|generic|sp_Q8BYM5_NLGN3_MOUSE|
"""index: 24389, intensity: 3850.0, mobility: 1.173"""	0.788336	0.00107258	0.00084827	QSGFSLSGAQIDDNIPR	generic|sp_O08553_DPYL2_MOUSE|
"""index: 14107, intensity: 6123.0, mobility: 1.119"""	0.788282	0.00107258	0.000848593	SPPIDAATAEPYGFRSS	generic|sp_P14873_MAP1B_MOUSE	|generic|tr_B2RQQ5_B2RQQ5_MOUSE|
"""index: 24266, intensity: 8410.0, mobility: 0.970"""	0.786754	0.00107258	0.000857679	APNLSRMGAVPVMIPAQSKDGSIV	generic|sp_P97792_CXAR_MOUSE__chr16_1_78334866_78334964_ENSMUST00000231251|
"""index: 1908, intensity: 2541.0, mobility: 1.065"""	0.786725	0.00107258	0.000857852	AGGEGAAAPGEQAGGAGAEGAAGGEPRE	generic|sp_P26645_MARCS_MOUSE	|generic|tr_A0A0A1HAM8_A0A0A1HAM8_MOUSE|
"""index: 1445, intensity: 3590.0, mobility: 0.863"""	0.7864	0.00107258	0.000859794	NTLPTKETIEQEKR	generic|tr_A6H6H4_A6H6H4_MOUSE|
"""index: 29855, intensity: 3981.0, mobility: 1.106"""	0.786329	0.00107258	0.00086022	QPLYPLVSAASHPLL	generic|tr_Q8BY82_Q8BY82_MOUSE__chr11_1_3234549_3234653_ENSMUST00000127950	|generic|tr_Q8BTX7_Q8BTX7_MOUSE__chr11_1_3234549_3234653_ENSMUST00000127950	|generic|sp_Q9EST3_4ET_MOUSE__chr11_1_3234549_3234653_ENSMUST00000127950	|generic|sp_Q9EST3-2_4ET_MOUSE__chr11_1_3234549_3234653_ENSMUST00000127950	|generic|tr_A8Y5K6_A8Y5K6_MOUSE__chr11_1_3234549_3234653_ENSMUST00000127950|
"""index: 18764, intensity: 6047.0, mobility: 0.975"""	0.786133	0.00107258	0.000861397	TLADEVSASLAKQ	generic|II_1128081_TX=10090	|generic|II_1128079_TX=10090	|generic|tr_A0A0A0MQC7_A0A0A0MQC7_MOUSE	|generic|tr_A2A5Y6_A2A5Y6_MOUSE	|generic|sp_P10637_TAU_MOUSE	|generic|sp_P10637-2_TAU_MOUSE	|generic|sp_P10637-3_TAU_MOUSE	|generic|sp_P10637-4_TAU_MOUSE	|generic|tr_Q3UH19_Q3UH19_MOUSE	|generic|sp_P10637-6_TAU_MOUSE	|generic|tr_Q8C5K4_Q8C5K4_MOUSE	|generic|tr_Q547J4_Q547J4_MOUSE	|generic|tr_B1AQW2_B1AQW2_MOUSE	|generic|sp_TAU_HUMAN_|
"""index: 21734, intensity: 4780.0, mobility: 0.872"""	0.785455	0.00107258	0.00086548	DTDGFNLEDALKETSSVKQR	generic|sp_Q8BIF0_C99L2_MOUSE	|generic|sp_Q8BIF0-2_C99L2_MOUSE|
"""index: 15338, intensity: 6436.0, mobility: 1.080"""	0.785164	0.00107258	0.000867236	AVPVMIPAQSKDGSIV	generic|sp_P97792_CXAR_MOUSE__chr16_1_78334866_78334964_ENSMUST00000231251|
"""index: 25893, intensity: 3450.0, mobility: 1.197"""	0.78502	0.00107258	0.000868102	ALRGAALGPPVSLPAPLTE	generic|sp_Q6P6N5_SPRE3_MOUSE	|generic|tr_A0A0R4J0K0_A0A0R4J0K0_MOUSE|
"""index: 28675, intensity: 3644.0, mobility: 0.917"""	0.784847	0.00107258	0.00086915	RENEMDENLEQVSGIIGNLR	generic|sp_P60879_SNP25_MOUSE	|generic|sp_P60879-2_SNP25_MOUSE|
"""index: 3441, intensity: 5470.0, mobility: 0.879"""	0.784693	0.00107258	0.000870087	GMTGYGMPRQ	generic|tr_Q9D6K2_Q9D6K2_MOUSE	|generic|sp_Q9WVA4_TAGL2_MOUSE	|generic|sp_Q9R1Q8_TAGL3_MOUSE|
"""index: 31361, intensity: 16211.0, mobility: 0.829"""	0.784595	0.00107258	0.000870682	GRTLSDYNIQKESTLHLVLRLRGG	generic|tr_B0LAC2_B0LAC2_MOUSE__IP_825414	|generic|tr_E9Q5F6_E9Q5F6_MOUSE__II_647476	|generic|tr_E9Q5F6_E9Q5F6_MOUSE__II_647476	|generic|tr_Q922Z8_Q922Z8_MOUSE__II_647476	|generic|tr_Q922Z8_Q922Z8_MOUSE__II_647476	|generic|tr_Q922Z8_Q922Z8_MOUSE__II_647476	|generic|tr_Q922Z8_Q922Z8_MOUSE__II_647476	|generic|tr_Q922Z8_Q922Z8_MOUSE__II_647476	|generic|tr_Q922Z8_Q922Z8_MOUSE__II_647476	|generic|tr_Q922Z8_Q922Z8_MOUSE__II_647476	|generic|tr_Q3TH47_Q3TH47_MOUSE__II_647476	|generic|tr_Q3TH47_Q3TH47_MOUSE__II_647476	|generic|tr_Q3TH47_Q3TH47_MOUSE__II_647476	|generic|tr_Q8VC46_Q8VC46_MOUSE__II_647476	|generic|tr_Q8VC46_Q8VC46_MOUSE__II_647476	|generic|tr_Q8VC46_Q8VC46_MOUSE__II_647476	|generic|tr_Q8VC46_Q8VC46_MOUSE__II_647476	|generic|tr_Q8VC46_Q8VC46_MOUSE__II_647476	|generic|tr_Q8VC46_Q8VC46_MOUSE__II_647476	|generic|tr_Q8VC46_Q8VC46_MOUSE__II_647476	|generic|tr_Q8VC46_Q8VC46_MOUSE__II_647476	|generic|tr_Q922B0_Q922B0_MOUSE__II_647476	|generic|tr_Q922B0_Q922B0_MOUSE__II_647476	|generic|tr_Q5SX22_Q5SX22_MOUSE__II_647476	|generic|tr_Q5SX22_Q5SX22_MOUSE__II_647476	|generic|tr_Q5SX22_Q5SX22_MOUSE__II_647476	|generic|tr_Q8R0Z9_Q8R0Z9_MOUSE__II_647476	|generic|tr_Q8R0Z9_Q8R0Z9_MOUSE__II_647476	|generic|tr_Q8R0Z9_Q8R0Z9_MOUSE__II_647476	|generic|tr_Q8R0Z9_Q8R0Z9_MOUSE__II_647476	|generic|sp_P0CG50_UBC_MOUSE__II_647476	|generic|sp_P0CG50_UBC_MOUSE__II_647476	|generic|sp_P0CG50_UBC_MOUSE__II_647476	|generic|sp_P0CG50_UBC_MOUSE__II_647476	|generic|sp_P0CG50_UBC_MOUSE__II_647476	|generic|sp_P0CG50_UBC_MOUSE__II_647476	|generic|sp_P0CG50_UBC_MOUSE__II_647476	|generic|sp_P0CG50_UBC_MOUSE__II_647476	|generic|sp_P0CG50_UBC_MOUSE__II_647476	|generic|tr_Q78XY9_Q78XY9_MOUSE__II_647476	|generic|tr_Q78XY9_Q78XY9_MOUSE__II_647476	|generic|tr_Q78XY9_Q78XY9_MOUSE__II_647476	|generic|tr_Q78XY9_Q78XY9_MOUSE__II_647476	|generic|tr_A5JUZ1_A5JUZ1_MOUSE__II_647476	|generic|sp_P62984_RL40_MOUSE__II_866586	|generic|tr_E9QNP0_E9QNP0_MOUSE__II_866571	|generic|tr_E9Q4P0_E9Q4P0_MOUSE__II_866571	|generic|tr_A0A0A6YW67_A0A0A6YW67_MOUSE__II_647476	|generic|tr_E9Q9J0_E9Q9J0_MOUSE__II_647476	|generic|tr_Q642L7_Q642L7_MOUSE__II_647476	|generic|IP_899761_TX=10090	|generic|sp_RS27A_HUMAN_|
"""index: 3603, intensity: 4050.0, mobility: 0.876"""	0.784467	0.00107258	0.000871456	TLPTKETIEQEKRSEIS	generic|tr_A6H6H4_A6H6H4_MOUSE|
"""index: 23345, intensity: 9682.0, mobility: 1.002"""	0.782678	0.00107258	0.000882393	YQEPVLGPVRGPF	generic|sp_CASB_BOVIN_|
"""index: 33817, intensity: 2531.0, mobility: 1.109"""	0.782675	0.00107258	0.000882411	PPVPIPPPPPPPPPPPPPPPVI	generic|sp_Q9R0I7_YLPM1_MOUSE__chr12_1_85069619_85069765_ENSMUST00000164558__II_1113891	|generic|tr_E9Q803_E9Q803_MOUSE__chr12_1_85069619_85069765_ENSMUST00000164558__II_1113891	|generic|tr_D3YWX2_D3YWX2_MOUSE__chr12_1_85069619_85069765_ENSMUST00000164558__II_1113891	|generic|tr_F6YTL8_F6YTL8_MOUSE__chr12_1_85015355_85015597_ENSMUST00000164558__II_1113902|
"""index: 2780, intensity: 3004.0, mobility: 0.809"""	0.782541	0.00107258	0.000883237	NPLPSKETIEQEKQAG	generic|sp_P20065_TYB4_MOUSE__chrX_-1_167207501_167208325_ENSMUST00000112175	|generic|tr_Q6ZWX2_Q6ZWX2_MOUSE__chrX_-1_167207501_167208325_ENSMUST00000112175|
"""index: 6485, intensity: 20778.0, mobility: 0.935"""	0.781169	0.00107258	0.000891719	AVPITPTLNRE	generic|sp_CAS2_BOVIN_|
"""index: 2953, intensity: 5163.0, mobility: 0.801"""	0.781056	0.00107258	0.000892422	SNKGASQAGMTGYGMPRQ	generic|tr_Q9D6K2_Q9D6K2_MOUSE	|generic|sp_Q9R1Q8_TAGL3_MOUSE|
"""index: 8548, intensity: 5627.0, mobility: 0.915"""	0.780602	0.00107258	0.000895252	HQPGGGKVQIVYKPVDLSKVTSK	generic|sp_P10637-3_TAU_MOUSE	|generic|sp_P10637-4_TAU_MOUSE|
"""index: 3698, intensity: 25053.0, mobility: 0.866"""	0.780188	0.00107258	0.00089784	MGSNKGASQAGMTGYGMPRQ	generic|tr_Q9D6K2_Q9D6K2_MOUSE	|generic|sp_Q9R1Q8_TAGL3_MOUSE|
"""index: 4073, intensity: 3801.0, mobility: 0.855"""	0.78001	0.00107258	0.000898953	AGAAENAFRAP	generic|tr_E9Q855_E9Q855_MOUSE__chr3_1_89180737_89180892_ENSMUST00000129294	|generic|tr_B2M0S2_B2M0S2_MOUSE__chr3_1_89175434_89175475_ENSMUST00000128318	|generic|tr_Q3UK26_Q3UK26_MOUSE__chr3_1_89180737_89180892_ENSMUST00000129294	|generic|sp_O35609_SCAM3_MOUSE__chr3_1_89180737_89180892_ENSMUST00000129294	|generic|tr_Q3TDM8_Q3TDM8_MOUSE__chr3_1_89180737_89180892_ENSMUST00000129294	|generic|tr_Q3UXS0_Q3UXS0_MOUSE__chr3_1_89180737_89180892_ENSMUST00000129294|
"""index: 1400, intensity: 5160.0, mobility: 0.864"""	0.778852	0.00107258	0.00090624	QEKNTLPTKETIEQEKRSE	generic|tr_A6H6H4_A6H6H4_MOUSE|
"""index: 9195, intensity: 6478.0, mobility: 0.936"""	0.77879	0.00107258	0.000906632	LAEDVTAALAKQ	generic|sp_P20357_MTAP2_MOUSE__chr1_1_66438885_66439007_ENSMUST00000172486	|generic|tr_Q80ZL4_Q80ZL4_MOUSE__chr1_1_66438885_66439007_ENSMUST00000172486	|generic|tr_Q3TLQ0_Q3TLQ0_MOUSE__chr1_1_66438885_66439007_ENSMUST00000172486	|generic|tr_Q80X35_Q80X35_MOUSE__chr1_1_66438885_66439007_ENSMUST00000172486	|generic|tr_B2KGT5_B2KGT5_MOUSE__chr1_1_66438885_66439007_ENSMUST00000172486	|generic|tr_A0A668KLC6_A0A668KLC6_MOUSE__chr1_1_66438885_66439007_ENSMUST00000172486|
"""index: 3120, intensity: 6594.0, mobility: 0.937"""	0.778767	0.00107258	0.000906774	IVAPPGGRANITS	generic|sp_O08553_DPYL2_MOUSE|
"""index: 4116, intensity: 4466.0, mobility: 0.972"""	0.778178	0.00107258	0.000910507	SQAGMTGYGMPRQ	generic|tr_Q9D6K2_Q9D6K2_MOUSE	|generic|sp_Q9WVA4_TAGL2_MOUSE	|generic|sp_Q9R1Q8_TAGL3_MOUSE|
"""index: 22345, intensity: 3050.0, mobility: 1.186"""	0.77803	0.00107258	0.000911449	APYENLNDQELGEYLAR	generic|sp_Q03517_SCG2_MOUSE	|generic|tr_Q4W8U9_Q4W8U9_MOUSE|
"""index: 2331, intensity: 26219.0, mobility: 0.938"""	0.777982	0.00107258	0.000911751	QELGKLTGPSNQ	generic|sp_Q03517_SCG2_MOUSE	|generic|tr_Q4W8U9_Q4W8U9_MOUSE|
"""index: 15560, intensity: 11597.0, mobility: 0.899"""	0.777404	0.00107258	0.000915433	NLDLSKFRLPQPSSGRESPRH	generic|sp_Q8BK30_NDUV3_MOUSE	|generic|tr_Q91WP8_Q91WP8_MOUSE	|generic|tr_Q3U422_Q3U422_MOUSE|
"""index: 2847, intensity: 4884.0, mobility: 0.769"""	0.776896	0.00107258	0.000918679	KGASQAGMTGYGMPRQ	generic|tr_Q9D6K2_Q9D6K2_MOUSE	|generic|sp_Q9R1Q8_TAGL3_MOUSE|
"""index: 802, intensity: 11362.0, mobility: 0.803"""	0.776635	0.00107258	0.000920353	LPTKETIEQEKR	generic|tr_A6H6H4_A6H6H4_MOUSE|
"""index: 14835, intensity: 4262.0, mobility: 0.919"""	0.776429	0.00107258	0.000921673	EEGPGKNLPFSVENKWR	generic|sp_P17665_COX7C_MOUSE|
"""index: 5129, intensity: 2995.0, mobility: 1.150"""	0.775919	0.00107258	0.00092496	SAISSAVTSPPVGNQSRQT	generic|tr_E9Q828_E9Q828_MOUSE	|generic|tr_Q6Q476_Q6Q476_MOUSE	|generic|tr_H2BL43_H2BL43_MOUSE|
"""index: 13988, intensity: 4288.0, mobility: 0.914"""	0.774048	0.00107258	0.000937099	MGSNKGASQAGMTGYGMPRQIM	generic|tr_Q9D6K2_Q9D6K2_MOUSE	|generic|sp_Q9R1Q8_TAGL3_MOUSE|
"""index: 25925, intensity: 4504.0, mobility: 1.056"""	0.773323	0.00107258	0.000941845	AATTPATSVPFAATATANQIILK	generic|sp_Q8C181_MBNL2_MOUSE	|generic|sp_Q8C181-2_MBNL2_MOUSE	|generic|tr_A0A2K6EDM5_A0A2K6EDM5_MOUSE|
"""index: 20457, intensity: 2544.0, mobility: 1.336"""	0.772128	0.00107258	0.000949724	NQVPVQPEATQVPLVSSTSEGYTA	generic|tr_Q3TTW8_Q3TTW8_MOUSE__chr2_-1_103775412_103775516_ENSMUST00000137390	|generic|tr_Q3TEY4_Q3TEY4_MOUSE__chr2_-1_103775412_103775516_ENSMUST00000137390	|generic|tr_A1L0T9_A1L0T9_MOUSE__chr2_-1_103775412_103775516_ENSMUST00000137390	|generic|sp_Q60865_CAPR1_MOUSE__chr2_-1_103775412_103775516_ENSMUST00000137390|
"""index: 23030, intensity: 14570.0, mobility: 1.025"""	0.772094	0.00107258	0.00094995	YQEPVLGPVRGPF	generic|sp_CASB_BOVIN_|
"""index: 26113, intensity: 13968.0, mobility: 1.195"""	0.771932	0.00107258	0.000951026	ALRGAALGPPVSLPAPLTE	generic|sp_Q6P6N5_SPRE3_MOUSE	|generic|tr_A0A0R4J0K0_A0A0R4J0K0_MOUSE|
"""index: 2989, intensity: 4151.0, mobility: 0.962"""	0.771645	0.00107258	0.000952929	SPGFSDSTSAAKETAAAHQASS	generic|sp_P14873_MAP1B_MOUSE	|generic|tr_B2RQQ5_B2RQQ5_MOUSE|
"""index: 18033, intensity: 10905.0, mobility: 0.977"""	0.771557	0.00107258	0.000953511	TLADEVSASLAKQ	generic|II_1128081_TX=10090	|generic|II_1128079_TX=10090	|generic|tr_A0A0A0MQC7_A0A0A0MQC7_MOUSE	|generic|tr_A2A5Y6_A2A5Y6_MOUSE	|generic|sp_P10637_TAU_MOUSE	|generic|sp_P10637-2_TAU_MOUSE	|generic|sp_P10637-3_TAU_MOUSE	|generic|sp_P10637-4_TAU_MOUSE	|generic|tr_Q3UH19_Q3UH19_MOUSE	|generic|sp_P10637-6_TAU_MOUSE	|generic|tr_Q8C5K4_Q8C5K4_MOUSE	|generic|tr_Q547J4_Q547J4_MOUSE	|generic|tr_B1AQW2_B1AQW2_MOUSE	|generic|sp_TAU_HUMAN_|
"""index: 19338, intensity: 7531.0, mobility: 1.104"""	0.770854	0.00107258	0.000958198	SNKTVQTAAANAASTAATSAAQNAFKGNQM	generic|tr_Q3TD71_Q3TD71_MOUSE	|generic|tr_Q3TSA8_Q3TSA8_MOUSE	|generic|tr_Q3UY11_Q3UY11_MOUSE|
"""index: 14121, intensity: 3765.0, mobility: 1.102"""	0.770623	0.00107258	0.000959741	SPPIDAATAEPYGFRSS	generic|sp_P14873_MAP1B_MOUSE	|generic|tr_B2RQQ5_B2RQQ5_MOUSE|
"""index: 13072, intensity: 2536.0, mobility: 0.841"""	0.770496	0.00107258	0.000960591	PLPPLPEYGGKVR	generic|II_980506_TX=10090	|generic|tr_Q3UF04_Q3UF04_MOUSE__chr3_-1_105942986_105943024_ENSMUST00000133320	|generic|tr_Q80W36_Q80W36_MOUSE__chr3_-1_105958858_105958890_ENSMUST00000133320	|generic|tr_Q5I0W0_Q5I0W0_MOUSE__chr3_-1_105942986_105943024_ENSMUST00000133320	|generic|tr_Q3TJD4_Q3TJD4_MOUSE__chr3_-1_105942986_105943024_ENSMUST00000133320|
"""index: 22512, intensity: 4706.0, mobility: 0.970"""	0.769962	0.00107258	0.000964176	KLPNDLLDLQQPTFHPSVH	generic|tr_A0A140LHQ8_A0A140LHQ8_MOUSE__II_885340	|generic|tr_A0A1L1SUR7_A0A1L1SUR7_MOUSE__II_3498699	|generic|tr_Q570Z8_Q570Z8_MOUSE__chr5_1_121425971_121426000_ENSMUST00000042163	|generic|tr_Q3TD51_Q3TD51_MOUSE	|generic|sp_Q7M6Y3_PICAL_MOUSE	|generic|sp_Q7M6Y3-3_PICAL_MOUSE	|generic|sp_Q7M6Y3-4_PICAL_MOUSE	|generic|sp_Q7M6Y3-5_PICAL_MOUSE	|generic|sp_Q7M6Y3-6_PICAL_MOUSE|
"""index: 23492, intensity: 8131.0, mobility: 1.007"""	0.769651	0.00107258	0.000966269	TLAEDVTAALAKQG	generic|sp_P20357_MTAP2_MOUSE__chr1_1_66438885_66439007_ENSMUST00000172486	|generic|tr_Q80ZL4_Q80ZL4_MOUSE__chr1_1_66438885_66439007_ENSMUST00000172486	|generic|tr_Q3TLQ0_Q3TLQ0_MOUSE__chr1_1_66438885_66439007_ENSMUST00000172486	|generic|tr_Q80X35_Q80X35_MOUSE__chr1_1_66438885_66439007_ENSMUST00000172486	|generic|tr_B2KGT5_B2KGT5_MOUSE__chr1_1_66438885_66439007_ENSMUST00000172486	|generic|tr_A0A668KLC6_A0A668KLC6_MOUSE__chr1_1_66438885_66439007_ENSMUST00000172486|
"""index: 4554, intensity: 4889.0, mobility: 0.817"""	0.769635	0.00107258	0.000966375	TPPPPYEQVVKDK	generic|sp_Q8R1C3_VOPP1_MOUSE__chr6_-1_57774707_57774748_ENSMUST00000204878|
"""index: 3847, intensity: 3178.0, mobility: 0.983"""	0.769521	0.00107258	0.000967142	SPSTDASASAVHGNF	generic|sp_Q8BVL3_SNX17_MOUSE__chr5_1_31197684_31197752_ENSMUST00000200730__II_944279|
"""index: 23271, intensity: 13357.0, mobility: 0.984"""	0.767688	0.00107258	0.000979578	TLAEDVTAALAKQ	generic|sp_P20357_MTAP2_MOUSE__chr1_1_66438885_66439007_ENSMUST00000172486	|generic|tr_Q80ZL4_Q80ZL4_MOUSE__chr1_1_66438885_66439007_ENSMUST00000172486	|generic|tr_Q3TLQ0_Q3TLQ0_MOUSE__chr1_1_66438885_66439007_ENSMUST00000172486	|generic|tr_Q80X35_Q80X35_MOUSE__chr1_1_66438885_66439007_ENSMUST00000172486	|generic|tr_B2KGT5_B2KGT5_MOUSE__chr1_1_66438885_66439007_ENSMUST00000172486	|generic|tr_A0A668KLC6_A0A668KLC6_MOUSE__chr1_1_66438885_66439007_ENSMUST00000172486|
"""index: 19494, intensity: 4712.0, mobility: 0.832"""	0.766952	0.00107258	0.000984618	RMGAVPVMIPAQSKDGSIV	generic|sp_P97792_CXAR_MOUSE__chr16_1_78334866_78334964_ENSMUST00000231251|
"""index: 7356, intensity: 8598.0, mobility: 0.969"""	0.766751	0.00107258	0.000985996	SPQLEDEAKELQ	generic|tr_Q3UXY8_Q3UXY8_MOUSE	|generic|sp_P22005_PENK_MOUSE|
"""index: 30559, intensity: 11288.0, mobility: 1.200"""	0.766051	0.00107258	0.000990824	SVGIPPSAAQSTGTTNPFLL	generic|tr_Q69ZS5_Q69ZS5_MOUSE	|generic|tr_Q5NCM6_Q5NCM6_MOUSE	|generic|tr_J3QNT7_J3QNT7_MOUSE	|generic|tr_Q5NCM5_Q5NCM5_MOUSE	|generic|sp_Q8CHU3_EPN2_MOUSE	|generic|sp_Q8CHU3-2_EPN2_MOUSE|
"""index: 16764, intensity: 6357.0, mobility: 1.058"""	0.765636	0.00107258	0.000993691	GQPASGGGGGYGPQGDYGQQGYGQQGAPTSFSNQM	generic|sp_Q62277_SYPH_MOUSE|
"""index: 4393, intensity: 2918.0, mobility: 0.770"""	0.765499	0.00107258	0.000994644	FSRSLAESELR	generic|sp_Q9DBT5_AMPD2_MOUSE__chr3_-1_108079181_108079318_ENSMUST00000136712__II_980099	|generic|tr_A2AE27_A2AE27_MOUSE__chr3_-1_108079181_108079318_ENSMUST00000136712__II_980099|
"""index: 2281, intensity: 3864.0, mobility: 0.845"""	0.765382	0.00107258	0.000995453	YLLQGGARQ	generic|sp_Q0VGU4_VGF_MOUSE|
"""index: 31893, intensity: 6609.0, mobility: 1.325"""	0.764935	0.00107258	0.00099856	SNPFMTGAPTGQLPTGSSSTNPFL	generic|tr_A0A087WR52_A0A087WR52_MOUSE__II_1032712	|generic|tr_A0A087WNV1_A0A087WNV1_MOUSE	|generic|sp_Q8K2K6_AGFG1_MOUSE	|generic|sp_Q8K2K6-1_AGFG1_MOUSE	|generic|sp_Q8K2K6-2_AGFG1_MOUSE	|generic|sp_Q8K2K6-3_AGFG1_MOUSE	|generic|tr_A0A087WSR7_A0A087WSR7_MOUSE|
"""index: 20302, intensity: 19677.0, mobility: 0.963"""	0.764895	0.00107258	0.00099884	LPGPLQDMFKK	generic|sp_P63040_CPLX1_MOUSE	|generic|sp_P84086_CPLX2_MOUSE|
"""index: 5171, intensity: 4160.0, mobility: 0.894"""	0.764035	0.00107258	0.00100484	VPITPTLNRE	generic|sp_CAS2_BOVIN_|
"""index: 17186, intensity: 26009.0, mobility: 1.033"""	0.763753	0.00107258	0.00100683	QSGFSLSGAQIDDNIPRRTTQRIVAPPGGRANITS	generic|sp_O08553_DPYL2_MOUSE|
"""index: 28412, intensity: 4290.0, mobility: 0.842"""	0.763406	0.00107258	0.00100926	TLADEVSASLAKQGL	generic|II_1128081_TX=10090	|generic|II_1128079_TX=10090	|generic|tr_A0A0A0MQC7_A0A0A0MQC7_MOUSE	|generic|tr_A2A5Y6_A2A5Y6_MOUSE	|generic|sp_P10637_TAU_MOUSE	|generic|sp_P10637-2_TAU_MOUSE	|generic|sp_P10637-4_TAU_MOUSE	|generic|tr_Q3UH19_Q3UH19_MOUSE	|generic|sp_P10637-6_TAU_MOUSE	|generic|tr_Q8C5K4_Q8C5K4_MOUSE	|generic|tr_Q547J4_Q547J4_MOUSE	|generic|tr_B1AQW2_B1AQW2_MOUSE	|generic|sp_TAU_HUMAN_|
"""index: 32034, intensity: 7349.0, mobility: 0.903"""	0.763021	0.00107258	0.00101197	VYFGSGFAAPFFIVRHQLLKK	generic|tr_B8JJB0_B8JJB0_MOUSE__IP_1059380	|generic|tr_B8JJA9_B8JJA9_MOUSE	|generic|sp_P17665_COX7C_MOUSE|
"""index: 18010, intensity: 30552.0, mobility: 1.096"""	0.76294	0.00107258	0.00101255	TNEIVEEQYTPQSL	generic|sp_Q03517_SCG2_MOUSE	|generic|tr_Q4W8U9_Q4W8U9_MOUSE|
"""index: 26362, intensity: 5209.0, mobility: 0.994"""	0.76283	0.00107258	0.00101332	SHYEEGPGKNLPFSVENKWRLLAM	generic|sp_P17665_COX7C_MOUSE|
"""index: 14955, intensity: 5121.0, mobility: 0.920"""	0.76266	0.00107258	0.00101452	AYGFRDPGPQL	generic|sp_P26339_CMGA_MOUSE	|generic|tr_Q3UN28_Q3UN28_MOUSE|
"""index: 23097, intensity: 5714.0, mobility: 1.028"""	0.762437	0.00107258	0.0010161	TLAEDVTAALAKQG	generic|sp_P20357_MTAP2_MOUSE__chr1_1_66438885_66439007_ENSMUST00000172486	|generic|tr_Q80ZL4_Q80ZL4_MOUSE__chr1_1_66438885_66439007_ENSMUST00000172486	|generic|tr_Q3TLQ0_Q3TLQ0_MOUSE__chr1_1_66438885_66439007_ENSMUST00000172486	|generic|tr_Q80X35_Q80X35_MOUSE__chr1_1_66438885_66439007_ENSMUST00000172486	|generic|tr_B2KGT5_B2KGT5_MOUSE__chr1_1_66438885_66439007_ENSMUST00000172486	|generic|tr_A0A668KLC6_A0A668KLC6_MOUSE__chr1_1_66438885_66439007_ENSMUST00000172486|
"""index: 4761, intensity: 4053.0, mobility: 0.850"""	0.762277	0.00107258	0.00101723	IPVGSLKNEDTPNRQY	generic|sp_Q03517_SCG2_MOUSE	|generic|tr_Q4W8U9_Q4W8U9_MOUSE|
"""index: 1888, intensity: 16217.0, mobility: 1.006"""	0.762262	0.00107258	0.00101734	AIEPAPPSQEAEAKG	generic|sp_P28667_MRP_MOUSE|
"""index: 24056, intensity: 2681.0, mobility: 1.047"""	0.761948	0.00107258	0.00101957	YLPGPLQDMFKK	generic|sp_P63040_CPLX1_MOUSE	|generic|sp_P84086_CPLX2_MOUSE|
"""index: 20320, intensity: 4388.0, mobility: 1.029"""	0.761507	0.00107258	0.00102271	APEEELAALQLGPTH	generic|tr_A0A5S9EES2_A0A5S9EES2_MOUSE	|generic|tr_A2AGI2_A2AGI2_MOUSE	|generic|tr_B2RWZ9_B2RWZ9_MOUSE	|generic|tr_Q69ZI4_Q69ZI4_MOUSE	|generic|tr_A0A5S9EER5_A0A5S9EER5_MOUSE	|generic|tr_A2AGI3_A2AGI3_MOUSE	|generic|sp_Q8BYM5_NLGN3_MOUSE|
"""index: 16865, intensity: 8319.0, mobility: 1.034"""	0.761453	0.00107258	0.0010231	FENKVPEKQKLFQEDNGMPVHLKGGASDALLYR	generic|sp_P48771_CX7A2_MOUSE__II_3500032|
"""index: 1459, intensity: 3110.0, mobility: 0.872"""	0.760787	0.00107258	0.00102786	KNPLPSKETIEQEKQ	generic|sp_P20065_TYB4_MOUSE__chrX_-1_167207501_167208325_ENSMUST00000112175	|generic|tr_Q6ZWX2_Q6ZWX2_MOUSE__chrX_-1_167207501_167208325_ENSMUST00000112175|
"""index: 4161, intensity: 5241.0, mobility: 0.932"""	0.760615	0.00107258	0.00102909	QQQPQPHHIPTSAPVYQQPQQ	generic|tr_Q543N3_Q543N3_MOUSE__II_1131100	|generic|II_1131096_TX=10090	|generic|tr_A2A6H0_A2A6H0_MOUSE|
"""index: 515, intensity: 4070.0, mobility: 0.872"""	0.760273	0.00107258	0.00103155	SSSPGGAYVTR	generic|tr_A2AKJ2_A2AKJ2_MOUSE__II_1014558	|generic|tr_A0A0A6YWC8_A0A0A6YWC8_MOUSE__chr2_1_13574750_13574998_ENSMUST00000155605__II_1014555	|generic|tr_Q3V2S4_Q3V2S4_MOUSE__chr2_1_13574750_13574998_ENSMUST00000155605__II_1014555	|generic|tr_Q3UAX1_Q3UAX1_MOUSE__chr2_1_13574750_13574998_ENSMUST00000155605__II_1014555	|generic|tr_Q3TFD9_Q3TFD9_MOUSE__chr2_1_13574750_13574998_ENSMUST00000155605__II_1014555	|generic|tr_Q5FWJ3_Q5FWJ3_MOUSE__chr2_1_13574750_13574998_ENSMUST00000155605__II_1014555	|generic|tr_A4IF59_A4IF59_MOUSE__chr2_1_13574750_13574998_ENSMUST00000155605__II_1014555	|generic|tr_Q3TWV0_Q3TWV0_MOUSE__chr2_1_13574750_13574998_ENSMUST00000155605__II_1014555	|generic|tr_Q3U6S1_Q3U6S1_MOUSE__chr2_1_13582473_13582514_ENSMUST00000193675|
"""index: 14042, intensity: 24053.0, mobility: 1.159"""	0.760263	0.00107258	0.00103162	TGAVGSYIYDKDPEGTVQP	generic|tr_A0A0G2JF37_A0A0G2JF37_MOUSE__chr12_1_113144264_113145030_ENSMUST00000196015	|generic|tr_Q4FJU3_Q4FJU3_MOUSE__chr12_1_113144264_113145030_ENSMUST00000196015|
"""index: 1931, intensity: 2751.0, mobility: 0.735"""	0.760116	0.00107258	0.00103268	STMDHARHGFLPR	generic|sp_P04370-7_MBP_MOUSE__II_1052165	|generic|tr_Q09J72_Q09J72_MOUSE	|generic|sp_P04370_MBP_MOUSE__chr18_1_82522092_82522145_ENSMUST00000143506	|generic|tr_A0A498WGS3_A0A498WGS3_MOUSE	|generic|tr_A0A411P8U6_A0A411P8U6_MOUSE__chr18_1_82522092_82522145_ENSMUST00000143506	|generic|sp_P04370-4_MBP_MOUSE	|generic|sp_P04370-5_MBP_MOUSE	|generic|sp_P04370-6_MBP_MOUSE	|generic|sp_P04370-8_MBP_MOUSE	|generic|sp_P04370-9_MBP_MOUSE	|generic|sp_P04370-10_MBP_MOUSE	|generic|sp_P04370-11_MBP_MOUSE	|generic|sp_P04370-13_MBP_MOUSE	|generic|sp_P04370-14_MBP_MOUSE	|generic|tr_Q5D096_Q5D096_MOUSE__chr18_1_82554619_82554768_ENSMUST00000143506|
"""index: 12537, intensity: 5830.0, mobility: 1.034"""	0.760057	0.00107258	0.0010331	GQPASGGGGGYGPQGDYGQQGYGQQGAPTSFSN	generic|sp_Q62277_SYPH_MOUSE|
"""index: 19629, intensity: 5509.0, mobility: 0.978"""	0.75996	0.00107258	0.0010338	LLYQEPVLGPVR	generic|sp_CASB_BOVIN_|
"""index: 8134, intensity: 5594.0, mobility: 1.049"""	0.759952	0.00107258	0.00103386	NPHVNPLPTGYEDE	generic|tr_Q9DCW5_Q9DCW5_MOUSE__chr5_-1_115345843_115345878_ENSMUST00000137766__II_938222	|generic|sp_P43024_CX6A1_MOUSE__chr5_-1_115345843_115345878_ENSMUST00000137766__II_938222|
"""index: 5089, intensity: 5048.0, mobility: 0.884"""	0.759725	0.00107258	0.0010355	EVRPQVHPNYRVTV	generic|tr_G5E923_G5E923_MOUSE__chr17_1_35237646_35237798_ENSMUST00000146711__II_1065819	|generic|tr_B0V2H4_B0V2H4_MOUSE__chr17_1_35235973_35237798_ENSMUST00000118384__II_1065819	|generic|sp_Q9WTT4_VATG2_MOUSE__chr17_1_35237646_35237798_ENSMUST00000146711__II_1065819|
"""index: 9945, intensity: 5610.0, mobility: 0.795"""	0.75916	0.00107258	0.00103958	RMGAVPVMIPAQSKDGS	generic|sp_P97792_CXAR_MOUSE__chr16_1_78334866_78334964_ENSMUST00000231251|
"""index: 24346, intensity: 5432.0, mobility: 1.164"""	0.757907	0.00107258	0.00104871	SVGIPPSAAQSTGTTNPFL	generic|tr_Q69ZS5_Q69ZS5_MOUSE	|generic|tr_Q5NCM6_Q5NCM6_MOUSE	|generic|tr_J3QNT7_J3QNT7_MOUSE	|generic|tr_Q5NCM5_Q5NCM5_MOUSE	|generic|sp_Q8CHU3_EPN2_MOUSE	|generic|sp_Q8CHU3-2_EPN2_MOUSE|
"""index: 4725, intensity: 8103.0, mobility: 0.836"""	0.757901	0.00107258	0.00104875	TPPPPYEQVVKDK	generic|sp_Q8R1C3_VOPP1_MOUSE__chr6_-1_57774707_57774748_ENSMUST00000204878|
"""index: 14221, intensity: 9184.0, mobility: 0.938"""	0.757699	0.00107258	0.00105023	GEKLSPKSDISPLTPRESSPLY	generic|sp_P14873_MAP1B_MOUSE	|generic|tr_B2RQQ5_B2RQQ5_MOUSE|
"""index: 17909, intensity: 3701.0, mobility: 0.952"""	0.75754	0.00107258	0.00105139	SSNPSVVSQPASSDPHRSPFGNPFA	generic|tr_F6TQN9_F6TQN9_MOUSE__II_1092237	|generic|tr_E9QL31_E9QL31_MOUSE__II_1092237	|generic|sp_P98078_DAB2_MOUSE	|generic|sp_P98078-2_DAB2_MOUSE	|generic|sp_P98078-3_DAB2_MOUSE	|generic|tr_Q3TRE6_Q3TRE6_MOUSE	|generic|tr_Q3TRI2_Q3TRI2_MOUSE	|generic|tr_Q3TMQ2_Q3TMQ2_MOUSE	|generic|tr_E9PX84_E9PX84_MOUSE	|generic|tr_A0A0R4J104_A0A0R4J104_MOUSE|
"""index: 3213, intensity: 3613.0, mobility: 0.945"""	0.757512	0.00107258	0.0010516	GTNRGASQAGMTGYGMPRQ	generic|sp_Q9WVA4_TAGL2_MOUSE|
"""index: 19352, intensity: 4902.0, mobility: 1.061"""	0.757406	0.00107258	0.00105238	NQVPSEDFERAPQSPTLAPAKVAAPNL	generic|sp_P97792_CXAR_MOUSE__chr16_1_78334866_78334964_ENSMUST00000231251|
"""index: 15180, intensity: 9537.0, mobility: 0.906"""	0.75653	0.00107258	0.00105883	AYGFRDPGPQL	generic|sp_P26339_CMGA_MOUSE	|generic|tr_Q3UN28_Q3UN28_MOUSE|
"""index: 619, intensity: 52649.0, mobility: 0.790"""	0.756387	0.00107258	0.00105988	SQIDDHVPKRASA	generic|sp_Q9EQF6_DPYL5_MOUSE__chr5_1_30791522_30791638_ENSMUST00000198503__II_944569|
"""index: 4974, intensity: 3701.0, mobility: 0.856"""	0.756353	0.00107258	0.00106013	DQVKRNAVPITPTLNRE	generic|sp_CAS2_BOVIN_|
"""index: 23011, intensity: 8785.0, mobility: 1.010"""	0.756283	0.00107258	0.00106065	YQEPVLGPVRGPF	generic|sp_CASB_BOVIN_|
"""index: 20741, intensity: 20169.0, mobility: 0.964"""	0.756158	0.00107258	0.00106157	LPGPLQDMFKK	generic|sp_P63040_CPLX1_MOUSE	|generic|sp_P84086_CPLX2_MOUSE|
"""index: 16290, intensity: 3630.0, mobility: 0.898"""	0.755503	0.00107258	0.00106643	GSAVISLEGKPL	generic|tr_F8WGL3_F8WGL3_MOUSE__chr19_1_5492659_5492808_ENSMUST00000236645	|generic|sp_P18760_COF1_MOUSE__chr19_1_5492659_5492808_ENSMUST00000236645|
"""index: 1633, intensity: 3404.0, mobility: 0.906"""	0.754469	0.00107258	0.00107414	SISNPPGSNLR	generic|tr_Q6SLK2_Q6SLK2_MOUSE__chr8_-1_70386333_70387567_ENSMUST00000076615__II_912506	|generic|tr_Q7TPR2_Q7TPR2_MOUSE__chr6_-1_119926370_119926648_ENSMUST00000159903__II_912506	|generic|sp_P83741_WNK1_MOUSE__chr8_-1_70386333_70387567_ENSMUST00000076615__II_912506	|generic|sp_P83741-2_WNK1_MOUSE__chr8_-1_70386333_70387567_ENSMUST00000076615__II_912506	|generic|sp_P83741-3_WNK1_MOUSE__chr8_-1_70386333_70387567_ENSMUST00000076615__II_912506	|generic|sp_P83741-4_WNK1_MOUSE__chr8_-1_70386333_70387567_ENSMUST00000076615__II_912506	|generic|sp_P83741-5_WNK1_MOUSE__chr8_-1_70386333_70387567_ENSMUST00000076615__II_912506|
"""index: 2851, intensity: 3806.0, mobility: 1.201"""	0.754007	0.00107258	0.00107761	AEEPAPGATAGDASSAAGPEQE	generic|sp_P26645_MARCS_MOUSE	|generic|tr_A0A0A1HAM8_A0A0A1HAM8_MOUSE|
"""index: 21939, intensity: 6529.0, mobility: 0.947"""	0.753351	0.00107258	0.00108255	TVGLNVPASVRF	generic|sp_Q9CR68_UCRI_MOUSE|
"""index: 15168, intensity: 4074.0, mobility: 0.993"""	0.753086	0.00107258	0.00108455	LKPRTVATPLNQVANPNSAIFGGARPREEVVQKEQE	generic|tr_Q80U88_Q80U88_MOUSE__chr5_-1_134625358_134625459_ENSMUST00000202289__II_929730	|generic|tr_Q3V244_Q3V244_MOUSE__chr5_-1_134625358_134625459_ENSMUST00000202289__II_929730	|generic|tr_Q3TG58_Q3TG58_MOUSE__chr5_-1_134625358_134625459_ENSMUST00000202289__II_929730	|generic|tr_Q564E5_Q564E5_MOUSE__chr5_-1_134625358_134625459_ENSMUST00000202289__II_929730|
"""index: 16798, intensity: 2947.0, mobility: 0.792"""	0.752689	0.00107258	0.00108756	TLADEVSASLAKQ	generic|II_1128081_TX=10090	|generic|II_1128079_TX=10090	|generic|tr_A0A0A0MQC7_A0A0A0MQC7_MOUSE	|generic|tr_A2A5Y6_A2A5Y6_MOUSE	|generic|sp_P10637_TAU_MOUSE	|generic|sp_P10637-2_TAU_MOUSE	|generic|sp_P10637-3_TAU_MOUSE	|generic|sp_P10637-4_TAU_MOUSE	|generic|tr_Q3UH19_Q3UH19_MOUSE	|generic|sp_P10637-6_TAU_MOUSE	|generic|tr_Q8C5K4_Q8C5K4_MOUSE	|generic|tr_Q547J4_Q547J4_MOUSE	|generic|tr_B1AQW2_B1AQW2_MOUSE	|generic|sp_TAU_HUMAN_|
"""index: 1206, intensity: 3399.0, mobility: 0.984"""	0.752428	0.00107258	0.00108955	AQEQVQPKPLES	generic|tr_Q9DBN0_Q9DBN0_MOUSE	|generic|sp_P06728_APOA4_MOUSE|
"""index: 7452, intensity: 7309.0, mobility: 1.015"""	0.752332	0.00107258	0.00109027	AVPVMIPAQSKDGS	generic|sp_P97792_CXAR_MOUSE__chr16_1_78334866_78334964_ENSMUST00000231251|
"""index: 22911, intensity: 4576.0, mobility: 0.874"""	0.751802	0.00107258	0.00109431	TAPEEELAALQLGPTH	generic|tr_A0A5S9EES2_A0A5S9EES2_MOUSE	|generic|tr_A2AGI2_A2AGI2_MOUSE	|generic|tr_B2RWZ9_B2RWZ9_MOUSE	|generic|tr_Q69ZI4_Q69ZI4_MOUSE	|generic|tr_A0A5S9EER5_A0A5S9EER5_MOUSE	|generic|tr_A2AGI3_A2AGI3_MOUSE	|generic|sp_Q8BYM5_NLGN3_MOUSE|
"""index: 28676, intensity: 2670.0, mobility: 1.274"""	0.751728	0.00107258	0.00109487	GTGAQQSTPGVFMGPTNIPFTS	generic|tr_D3YVX4_D3YVX4_MOUSE__chr1_-1_23849295_23849438_ENSMUST00000133398__II_1043053	|generic|sp_Q91VZ6_SMAP1_MOUSE__chr1_-1_23849295_23849438_ENSMUST00000133398__II_1043053|
"""index: 16945, intensity: 8073.0, mobility: 1.045"""	0.751584	0.00107258	0.00109597	PGPTQTLSPNGENNNDIIQDNGTIIPFRKHTVR	generic|sp_Q8R001_MARE2_MOUSE	|generic|sp_Q8R001_MARE2_MOUSE	|generic|tr_E9Q1B7_E9Q1B7_MOUSE__chr18_1_23853664_23853702_ENSMUST00000155708	|generic|tr_E9Q1B7_E9Q1B7_MOUSE__chr18_1_23853664_23853702_ENSMUST00000155708|
"""index: 6976, intensity: 6474.0, mobility: 1.037"""	0.750855	0.00107258	0.00110156	AKAPAPAAPAAAEPQAEAPAAAASSEQSVAVKE	generic|sp_Q91XV3_BASP1_MOUSE|
"""index: 4528, intensity: 3479.0, mobility: 0.824"""	0.750805	0.00107258	0.00110194	SQIDDHVPKRASARIL	generic|sp_Q9EQF6_DPYL5_MOUSE__chr5_1_30791522_30791638_ENSMUST00000198503__II_944569|
"""index: 8161, intensity: 5287.0, mobility: 0.834"""	0.750567	0.00107258	0.00110377	APVPMPDLKN	generic|tr_A0A0A0MQC7_A0A0A0MQC7_MOUSE	|generic|tr_A2A5Y6_A2A5Y6_MOUSE	|generic|sp_P10637_TAU_MOUSE	|generic|sp_P10637-2_TAU_MOUSE	|generic|sp_P10637-3_TAU_MOUSE	|generic|sp_P10637-4_TAU_MOUSE	|generic|tr_Q3UH19_Q3UH19_MOUSE	|generic|sp_P10637-6_TAU_MOUSE	|generic|tr_Q547J4_Q547J4_MOUSE	|generic|tr_B1AQW2_B1AQW2_MOUSE	|generic|sp_TAU_HUMAN_|
"""index: 1749, intensity: 2994.0, mobility: 0.857"""	0.750522	0.00107258	0.00110412	PMALGSSARPG	generic|tr_Q9D743_Q9D743_MOUSE__chr1_1_105664381_105664641_ENSMUST00000186807__II_1030275	|generic|tr_G3X9J4_G3X9J4_MOUSE__chr1_1_105725678_105725809_ENSMUST00000186807__II_1030288	|generic|sp_Q148V7_RELCH_MOUSE__chr1_1_105725678_105725809_ENSMUST00000186807__II_1030277	|generic|sp_Q148V7-2_RELCH_MOUSE__chr1_1_105725678_105725809_ENSMUST00000186807__II_1030277	|generic|sp_Q148V7-3_RELCH_MOUSE__chr1_1_105725678_105725809_ENSMUST00000186807__II_1030265	|generic|tr_E9QM90_E9QM90_MOUSE__chr1_1_105725678_105725809_ENSMUST00000186807__II_1030277	|generic|tr_A0A087WSS1_A0A087WSS1_MOUSE__chr1_1_105725678_105725809_ENSMUST00000186807__II_1030277	|generic|tr_A0A087WRM8_A0A087WRM8_MOUSE|
"""index: 5922, intensity: 5420.0, mobility: 0.878"""	0.75025	0.00107258	0.00110621	SGPMYLSDHENVGAETPKST	generic|tr_V9GXH3_V9GXH3_MOUSE__chr6_-1_119694567_119694731_ENSMUST00000185139	|generic|tr_V9GXF0_V9GXF0_MOUSE__chr6_-1_119694567_119694731_ENSMUST00000185139	|generic|tr_V9GXP8_V9GXP8_MOUSE__chr6_-1_119694567_119694731_ENSMUST00000185139	|generic|tr_F8VPM7_F8VPM7_MOUSE__chr6_-1_119694567_119694731_ENSMUST00000185139	|generic|sp_Q99MI1_RB6I2_MOUSE__chr6_-1_119694567_119694731_ENSMUST00000185139	|generic|sp_Q99MI1-2_RB6I2_MOUSE__chr6_-1_119694567_119694731_ENSMUST00000185139	|generic|tr_V9GWT6_V9GWT6_MOUSE__chr6_-1_119694567_119694731_ENSMUST00000185139	|generic|tr_V9GX53_V9GX53_MOUSE__chr6_-1_119694567_119694731_ENSMUST00000185139|
"""index: 19984, intensity: 3906.0, mobility: 0.858"""	0.750139	0.00107258	0.00110707	RMGAVPVMIPAQSKDGSIV	generic|sp_P97792_CXAR_MOUSE__chr16_1_78334866_78334964_ENSMUST00000231251|
"""index: 2219, intensity: 5868.0, mobility: 0.800"""	0.749908	0.00107258	0.00110885	IPVGSLKNEDTPNRQ	generic|sp_Q03517_SCG2_MOUSE	|generic|tr_Q4W8U9_Q4W8U9_MOUSE|
"""index: 15897, intensity: 4940.0, mobility: 1.063"""	0.749604	0.00107258	0.00111121	SESAPLPETHQFGEGVSSPKTHLGETLTPLSK	generic|sp_Q0VGU4_VGF_MOUSE|
"""index: 16997, intensity: 3945.0, mobility: 0.871"""	0.749216	0.00107258	0.00111422	EPPPEIEGEIKRDF	generic|tr_Q78TF3_Q78TF3_MOUSE__chr9_1_109978869_110002753_ENSMUST00000169851	|generic|sp_P27546_MAP4_MOUSE	|generic|sp_P27546-2_MAP4_MOUSE	|generic|sp_P27546-3_MAP4_MOUSE|
"""index: 1171, intensity: 3448.0, mobility: 0.843"""	0.748952	0.00107258	0.00111627	KNTLPTKETIEQEKRSE	generic|tr_A6H6H4_A6H6H4_MOUSE|
"""index: 7039, intensity: 19742.0, mobility: 0.988"""	0.748918	0.00107258	0.00111653	SPQLEDEAKELQ	generic|tr_Q3UXY8_Q3UXY8_MOUSE	|generic|sp_P22005_PENK_MOUSE|
"""index: 1574, intensity: 54363.0, mobility: 1.140"""	0.748429	0.00107258	0.00112035	TLPTKETIEQEKRSE	generic|tr_A6H6H4_A6H6H4_MOUSE|
"""index: 15629, intensity: 4424.0, mobility: 0.898"""	0.748228	0.00107258	0.00112192	LVETSTPLRL	generic|sp_Q9QXV0_PCS1N_MOUSE	|generic|tr_Q9ESU4_Q9ESU4_MOUSE|
"""index: 9408, intensity: 7637.0, mobility: 0.959"""	0.748192	0.00107258	0.0011222	FVAPREPGAVSY	generic|tr_Q3TV74_Q3TV74_MOUSE__chr1_-1_172066674_172066787_ENSMUST00000140643__II_1026196	|generic|sp_P57716_NICA_MOUSE__chr1_-1_172066674_172066787_ENSMUST00000140643__II_1026196	|generic|tr_Q3T9E5_Q3T9E5_MOUSE__chr1_-1_172066674_172066787_ENSMUST00000140643__II_1026196	|generic|tr_Q3TD54_Q3TD54_MOUSE__chr1_-1_172066674_172066787_ENSMUST00000140643	|generic|tr_Q6ZQF2_Q6ZQF2_MOUSE__chr1_-1_172075401_172075493_ENSMUST00000140643|
"""index: 20234, intensity: 5777.0, mobility: 1.027"""	0.746932	0.00107258	0.0011321	LPQEVLNENLLR	generic|sp_CAS1_BOVIN_|
"""index: 32019, intensity: 5217.0, mobility: 1.308"""	0.746757	0.00107258	0.00113349	MGMGVAGMPPFGMPPAPPPPPPQN	generic|II_1050538_TX=10090	|generic|sp_Q64213-3_SF01_MOUSE__chr19_1_6372570_6372629_ENSMUST00000113485	|generic|tr_Q3UK67_Q3UK67_MOUSE__chr19_1_6372570_6372629_ENSMUST00000113485|
"""index: 7741, intensity: 6206.0, mobility: 1.058"""	0.745938	0.00107258	0.00113998	ETQSAEPPPPEPPRI	generic|sp_Q8BIF0_C99L2_MOUSE	|generic|sp_Q8BIF0-2_C99L2_MOUSE	|generic|tr_I7HJQ8_I7HJQ8_MOUSE	|generic|tr_A2AP74_A2AP74_MOUSE|
"""index: 3967, intensity: 6217.0, mobility: 0.872"""	0.745595	0.00107258	0.00114271	MAMEPDRKAAVSHWQQQ	generic|tr_D3Z7S6_D3Z7S6_MOUSE__II_841068	|generic|tr_D3YUH4_D3YUH4_MOUSE__II_841068	|generic|sp_Q02248_CTNB1_MOUSE__chr9_1_120959356_120959517_ENSMUST00000154356__II_630901	|generic|tr_Q3UZT7_Q3UZT7_MOUSE__chr9_1_120959356_120959517_ENSMUST00000154356__II_630901	|generic|tr_D3Z5Q1_D3Z5Q1_MOUSE	|generic|tr_E9Q6A9_E9Q6A9_MOUSE__chr9_1_120951354_120951509_ENSMUST00000154356	|generic|tr_E9PW26_E9PW26_MOUSE	|generic|chr9_1_120950527_120950775_ENSMUST00000154356|
"""index: 363, intensity: 3081.0, mobility: 1.082"""	0.745451	0.00107258	0.00114385	ATSPGVNSSASPQATDK	generic|sp_Q91Z67_SRGP2_MOUSE__chr1_-1_131436671_131436808_ENSMUST00000189893__II_1035663	|generic|tr_A0A2X0SZ45_A0A2X0SZ45_MOUSE__chr1_-1_131436671_131436808_ENSMUST00000189893|
"""index: 5350, intensity: 3512.0, mobility: 0.858"""	0.74528	0.00107258	0.00114522	NAPPEPVPPPRAAPAPTHV	generic|sp_Q0VGU4_VGF_MOUSE|
"""index: 32931, intensity: 5755.0, mobility: 1.170"""	0.74526	0.00107258	0.00114538	SPQLATLAEDVTAALAKQ	generic|sp_P20357_MTAP2_MOUSE__chr1_1_66438885_66439007_ENSMUST00000172486	|generic|tr_Q80ZL4_Q80ZL4_MOUSE__chr1_1_66438885_66439007_ENSMUST00000172486	|generic|tr_Q3TLQ0_Q3TLQ0_MOUSE__chr1_1_66438885_66439007_ENSMUST00000172486	|generic|tr_Q80X35_Q80X35_MOUSE__chr1_1_66438885_66439007_ENSMUST00000172486	|generic|tr_B2KGT5_B2KGT5_MOUSE__chr1_1_66438885_66439007_ENSMUST00000172486	|generic|tr_A0A668KLC6_A0A668KLC6_MOUSE__chr1_1_66438885_66439007_ENSMUST00000172486|
"""index: 19611, intensity: 27339.0, mobility: 0.940"""	0.745076	0.00107258	0.00114686	IPVGSLKNEDTPNRQYLDEDMLLK	generic|sp_Q03517_SCG2_MOUSE	|generic|tr_Q4W8U9_Q4W8U9_MOUSE|
"""index: 22238, intensity: 4499.0, mobility: 0.864"""	0.744366	0.00107258	0.00115255	TISPLDLAKLNQVARQQ	generic|sp_P60335_PCBP1_MOUSE|
"""index: 2338, intensity: 3843.0, mobility: 0.938"""	0.744185	0.00107258	0.001154	KTETQEKNPLPSKETIEQEKQAGES	generic|sp_P20065_TYB4_MOUSE__chrX_-1_167207501_167208325_ENSMUST00000112175	|generic|tr_Q6ZWX2_Q6ZWX2_MOUSE__chrX_-1_167207501_167208325_ENSMUST00000112175|
"""index: 20368, intensity: 3828.0, mobility: 0.903"""	0.744162	0.00107258	0.00115418	EPVLGPVRGPF	generic|sp_CASB_BOVIN_|
"""index: 18490, intensity: 4174.0, mobility: 0.962"""	0.74377	0.00107258	0.00115735	GGSRQQEAPSNLSVNELLTPQGPR	generic|tr_Q8CAD1_Q8CAD1_MOUSE__chrX_1_20851679_20851816_ENSMUST00000136451__II_836925|
"""index: 20518, intensity: 8319.0, mobility: 0.929"""	0.743261	0.00107258	0.00116146	SHYEEGPGKNLPFSVENKWRL	generic|sp_P17665_COX7C_MOUSE|
"""index: 9922, intensity: 9184.0, mobility: 1.016"""	0.742247	0.00107258	0.0011697	PSKETIEQEKQAG	generic|sp_P20065_TYB4_MOUSE__chrX_-1_167207501_167208325_ENSMUST00000112175	|generic|tr_Q6ZWX2_Q6ZWX2_MOUSE__chrX_-1_167207501_167208325_ENSMUST00000112175|
"""index: 9013, intensity: 5451.0, mobility: 0.935"""	0.742245	0.00107258	0.00116972	SVNELLTPQGPR	generic|tr_Q8CAD1_Q8CAD1_MOUSE__chrX_1_20851679_20851816_ENSMUST00000136451__II_836925|
"""index: 19445, intensity: 6646.0, mobility: 0.869"""	0.741892	0.00107258	0.0011726	RMGAVPVMIPAQSKDGSIV	generic|sp_P97792_CXAR_MOUSE__chr16_1_78334866_78334964_ENSMUST00000231251|
"""index: 18420, intensity: 4116.0, mobility: 0.842"""	0.741681	0.00107258	0.00117433	APFPEVFGK	generic|sp_CAS1_BOVIN_|
"""index: 20903, intensity: 7263.0, mobility: 0.840"""	0.741231	0.00107258	0.00117802	RTTPTMKELQTMVEHHLG	generic|sp_Q9ERT9_PPR1A_MOUSE__II_3453130|
"""index: 19951, intensity: 4822.0, mobility: 1.005"""	0.741114	0.00107258	0.00117898	PGPTQTLSPNGENNNDIIQDNGTIIPFRKHT	generic|sp_Q8R001_MARE2_MOUSE	|generic|sp_Q8R001_MARE2_MOUSE	|generic|tr_E9Q1B7_E9Q1B7_MOUSE__chr18_1_23853664_23853702_ENSMUST00000155708	|generic|tr_E9Q1B7_E9Q1B7_MOUSE__chr18_1_23853664_23853702_ENSMUST00000155708|
"""index: 1316, intensity: 3886.0, mobility: 0.858"""	0.73994	0.00107258	0.00118867	MGSNKGASQAGMTGYGMPRQ	generic|tr_Q9D6K2_Q9D6K2_MOUSE	|generic|sp_Q9R1Q8_TAGL3_MOUSE|
"""index: 19889, intensity: 5883.0, mobility: 0.921"""	0.73984	0.00107258	0.0011895	ELSAERPLNEQIAEAEADKI	generic|sp_P47867_SCG3_MOUSE__II_3456604	|generic|sp_P47867-2_SCG3_MOUSE__II_3456604|
"""index: 13170, intensity: 6267.0, mobility: 0.890"""	0.73942	0.00107258	0.00119299	SHYEEGPGKNLPFSVENKWR	generic|sp_P17665_COX7C_MOUSE|
"""index: 9650, intensity: 7953.0, mobility: 0.858"""	0.73856	0.00107258	0.00120017	NPLPSKETIEQEKQAGES	generic|sp_P20065_TYB4_MOUSE__chrX_-1_167207501_167208325_ENSMUST00000112175	|generic|tr_Q6ZWX2_Q6ZWX2_MOUSE__chrX_-1_167207501_167208325_ENSMUST00000112175|
"""index: 31716, intensity: 9744.0, mobility: 0.969"""	0.738032	0.00107258	0.00120459	PKFEVIDKPQS	generic|sp_P97450_ATP5J_MOUSE__chr16_-1_84831325_84831486_ENSMUST00000146103__II_1074235|
"""index: 21770, intensity: 3642.0, mobility: 1.161"""	0.737923	0.00107258	0.00120551	EAPSNLSVNELLTPQGPR	generic|tr_Q8CAD1_Q8CAD1_MOUSE__chrX_1_20851679_20851816_ENSMUST00000136451__II_836925|
"""index: 27921, intensity: 3942.0, mobility: 0.859"""	0.736915	0.00107258	0.00121401	TLADEVSASLAKQGL	generic|II_1128081_TX=10090	|generic|II_1128079_TX=10090	|generic|tr_A0A0A0MQC7_A0A0A0MQC7_MOUSE	|generic|tr_A2A5Y6_A2A5Y6_MOUSE	|generic|sp_P10637_TAU_MOUSE	|generic|sp_P10637-2_TAU_MOUSE	|generic|sp_P10637-4_TAU_MOUSE	|generic|tr_Q3UH19_Q3UH19_MOUSE	|generic|sp_P10637-6_TAU_MOUSE	|generic|tr_Q8C5K4_Q8C5K4_MOUSE	|generic|tr_Q547J4_Q547J4_MOUSE	|generic|tr_B1AQW2_B1AQW2_MOUSE	|generic|sp_TAU_HUMAN_|
"""index: 2862, intensity: 3492.0, mobility: 0.984"""	0.736239	0.00107258	0.00121976	AQQFAETAHKLA	generic|tr_Q3TYA4_Q3TYA4_MOUSE	|generic|sp_Q8R3T5_STXB6_MOUSE|
"""index: 11732, intensity: 6242.0, mobility: 0.897"""	0.736223	0.00107258	0.00121989	NLPEPAPPRPSLSQDEVKAETIRS	generic|sp_O88935_SYN1_MOUSE__chr6_1_115261704_115261733_ENSMUST00000203768	|generic|sp_O88935-3_SYN1_MOUSE__chr6_1_115261704_115261733_ENSMUST00000203768|
"""index: 10525, intensity: 11196.0, mobility: 0.822"""	0.736084	0.00107258	0.00122107	PTKETIEQEKRSE	generic|tr_A6H6H4_A6H6H4_MOUSE|
"""index: 13035, intensity: 3557.0, mobility: 1.185"""	0.735715	0.00107258	0.00122422	ANAASTAATSAAQNAFKGNQM	generic|tr_Q3TD71_Q3TD71_MOUSE	|generic|tr_Q3TSA8_Q3TSA8_MOUSE	|generic|tr_Q3UY11_Q3UY11_MOUSE|
"""index: 15605, intensity: 6158.0, mobility: 1.132"""	0.735484	0.00107258	0.00122619	SQVPNYTLTSSTLPQTGGSQQPPQPQQAYSQKA	generic|sp_P70297_STAM1_MOUSE__chr2_1_14102418_14102489_ENSMUST00000193636__II_1014500	|generic|IP_1121602_TX=10090	|generic|tr_Q3UMC8_Q3UMC8_MOUSE__chr2_1_14102418_14102489_ENSMUST00000193636	|generic|tr_Q9CU37_Q9CU37_MOUSE	|generic|tr_Q3TPR2_Q3TPR2_MOUSE__chr2_1_14141735_14141881_ENSMUST00000193636|
"""index: 5304, intensity: 5301.0, mobility: 0.819"""	0.735382	0.00107258	0.00122707	KQETQSAEPPPPEPPRI	generic|sp_Q8BIF0_C99L2_MOUSE	|generic|sp_Q8BIF0-2_C99L2_MOUSE	|generic|tr_I7HJQ8_I7HJQ8_MOUSE	|generic|tr_A2AP74_A2AP74_MOUSE|
"""index: 2710, intensity: 2620.0, mobility: 1.065"""	0.735153	0.00107258	0.00122903	GIGDTPNQEDQAAGHVT	generic|II_1128083_TX=10090	|generic|II_1128082_TX=10090	|generic|tr_A0A0A0MQC7_A0A0A0MQC7_MOUSE	|generic|tr_A2A5Y6_A2A5Y6_MOUSE	|generic|sp_P10637_TAU_MOUSE	|generic|sp_P10637-2_TAU_MOUSE	|generic|sp_P10637-3_TAU_MOUSE	|generic|sp_P10637-4_TAU_MOUSE	|generic|tr_Q3UH19_Q3UH19_MOUSE	|generic|tr_Q547J4_Q547J4_MOUSE	|generic|tr_B1AQW2_B1AQW2_MOUSE	|generic|tr_B1AQW4_B1AQW4_MOUSE	|generic|tr_B1AQW6_B1AQW6_MOUSE|
"""index: 5084, intensity: 4093.0, mobility: 0.887"""	0.734657	0.00107258	0.00123328	EVRPQVHPNYRVTV	generic|tr_G5E923_G5E923_MOUSE__chr17_1_35237646_35237798_ENSMUST00000146711__II_1065819	|generic|tr_B0V2H4_B0V2H4_MOUSE__chr17_1_35235973_35237798_ENSMUST00000118384__II_1065819	|generic|sp_Q9WTT4_VATG2_MOUSE__chr17_1_35237646_35237798_ENSMUST00000146711__II_1065819|
"""index: 6337, intensity: 146356.0, mobility: 0.867"""	0.733162	0.00107258	0.00124621	EPPPPEPPRI	generic|sp_Q8BIF0_C99L2_MOUSE	|generic|sp_Q8BIF0-2_C99L2_MOUSE	|generic|tr_I7HJQ8_I7HJQ8_MOUSE	|generic|tr_A2AP74_A2AP74_MOUSE|
"""index: 10711, intensity: 10378.0, mobility: 0.972"""	0.733082	0.00107258	0.00124691	IASFDKAKLKKTETQEKNTLPTKETIEQEKRSE	generic|tr_A6H6H4_A6H6H4_MOUSE|
"""index: 19437, intensity: 4965.0, mobility: 1.139"""	0.732913	0.00107258	0.00124838	NVNYGYQQQGLPLEATAAPGDTMLKSKNKVTQPGP	generic|sp_P97793_ALK_MOUSE__chr18_-1_35213482_35213511_ENSMUST00000091636__II_3462863|
"""index: 1111, intensity: 4690.0, mobility: 0.909"""	0.732854	0.00107258	0.00124889	VQLAGTRESVDSAKPR	generic|sp_P35455_NEU2_MOUSE|
"""index: 8004, intensity: 4193.0, mobility: 0.855"""	0.731833	0.00107258	0.00125782	YENPTYKF	generic|tr_Q3TXI9_Q3TXI9_MOUSE__chr16_-1_84955331_84955420_ENSMUST00000227737__II_3496014	|generic|tr_Q8BPV5_Q8BPV5_MOUSE__chr16_-1_84955331_84955420_ENSMUST00000227737__II_3496014	|generic|tr_Q8BPC7_Q8BPC7_MOUSE__chr16_-1_84955331_84955420_ENSMUST00000227737__II_3496014	|generic|sp_P12023_A4_MOUSE__chr16_-1_84955331_84955420_ENSMUST00000227737__II_3496014	|generic|sp_P12023-3_A4_MOUSE__chr16_-1_84955331_84955420_ENSMUST00000227737__II_3496014	|generic|tr_Q3TWF3_Q3TWF3_MOUSE__chr16_-1_84955331_84955420_ENSMUST00000227737__II_3496014	|generic|tr_Q6GR78_Q6GR78_MOUSE__chr16_-1_84955331_84955420_ENSMUST00000227737__II_3496014	|generic|tr_A0A2I3BQZ9_A0A2I3BQZ9_MOUSE__chr16_-1_84955331_84955420_ENSMUST00000227737__II_3496014	|generic|tr_Q53ZT3_Q53ZT3_MOUSE__chr16_-1_84955331_84955420_ENSMUST00000227737__II_3496014	|generic|tr_A0A2I3BPT1_A0A2I3BPT1_MOUSE__chr16_-1_84955331_84955420_ENSMUST00000227737__II_3496014|
"""index: 2864, intensity: 6168.0, mobility: 0.868"""	0.730855	0.00107258	0.00126642	QEDAELQPR	generic|sp_P56388_CART_MOUSE	|generic|sp_P56388-2_CART_MOUSE	|generic|tr_Q3UY31_Q3UY31_MOUSE|
"""index: 26670, intensity: 3706.0, mobility: 1.055"""	0.73084	0.00107258	0.00126655	TLADEVSASLAKQGL	generic|II_1128081_TX=10090	|generic|II_1128079_TX=10090	|generic|tr_A0A0A0MQC7_A0A0A0MQC7_MOUSE	|generic|tr_A2A5Y6_A2A5Y6_MOUSE	|generic|sp_P10637_TAU_MOUSE	|generic|sp_P10637-2_TAU_MOUSE	|generic|sp_P10637-4_TAU_MOUSE	|generic|tr_Q3UH19_Q3UH19_MOUSE	|generic|sp_P10637-6_TAU_MOUSE	|generic|tr_Q8C5K4_Q8C5K4_MOUSE	|generic|tr_Q547J4_Q547J4_MOUSE	|generic|tr_B1AQW2_B1AQW2_MOUSE	|generic|sp_TAU_HUMAN_|
"""index: 1777, intensity: 3628.0, mobility: 0.866"""	0.730497	0.00107258	0.00126959	KNPLPSKETIEQEKQAG	generic|sp_P20065_TYB4_MOUSE__chrX_-1_167207501_167208325_ENSMUST00000112175	|generic|tr_Q6ZWX2_Q6ZWX2_MOUSE__chrX_-1_167207501_167208325_ENSMUST00000112175|
"""index: 7661, intensity: 6719.0, mobility: 1.181"""	0.730244	0.00107258	0.00127184	AAQGAMNQPQTQYSATPNY	generic|sp_Q9JKD3_SCAM5_MOUSE__chr9_-1_57443670_57443780_ENSMUST00000215208__II_3456302|
"""index: 15775, intensity: 2521.0, mobility: 1.312"""	0.729982	0.00107258	0.00127416	GAMNQPQTQYSATPNYTYSNEM	generic|sp_Q9JKD3_SCAM5_MOUSE__chr9_-1_57443670_57443780_ENSMUST00000215208__II_3456302|
"""index: 17758, intensity: 2988.0, mobility: 0.848"""	0.729209	0.00107258	0.00128105	VAPFPEVFGKEKVNE	generic|sp_CAS1_BOVIN_|
"""index: 7081, intensity: 9953.0, mobility: 0.970"""	0.729096	0.00107258	0.00128206	SPQLEDEAKELQ	generic|tr_Q3UXY8_Q3UXY8_MOUSE	|generic|sp_P22005_PENK_MOUSE|
"""index: 12395, intensity: 5786.0, mobility: 0.885"""	0.728603	0.00107258	0.00128647	EVLNENLLR	generic|sp_CAS1_BOVIN_|
"""index: 22639, intensity: 4267.0, mobility: 1.013"""	0.728128	0.00107258	0.00129074	NPEPQDQGELFQGVDPRALAS	generic|tr_A0A087WQ93_A0A087WQ93_MOUSE	|generic|sp_Q0VGU4_VGF_MOUSE|
"""index: 30163, intensity: 3498.0, mobility: 1.123"""	0.727955	0.00107258	0.00129231	AGPDTVVIGMTRIPVIE	generic|tr_A0A0A6YWF9_A0A0A6YWF9_MOUSE__chr7_-1_78192559_78192714_ENSMUST00000205354__II_890586	|generic|sp_Q6VNS1_NTRK3_MOUSE__chr7_-1_78192559_78192714_ENSMUST00000205354__II_890586	|generic|sp_Q6VNS1-3_NTRK3_MOUSE__chr7_-1_78477860_78477928_ENSMUST00000155795__II_890564	|generic|tr_A0A0A6YWL7_A0A0A6YWL7_MOUSE__chr7_-1_78192559_78192714_ENSMUST00000205354__II_890586	|generic|chr7_-1_78356019_78356132_ENSMUST00000206599|
"""index: 18517, intensity: 10934.0, mobility: 1.097"""	0.727377	0.00107258	0.00129752	TNEIVEEQYTPQSL	generic|sp_Q03517_SCG2_MOUSE	|generic|tr_Q4W8U9_Q4W8U9_MOUSE|
"""index: 3067, intensity: 76873.0, mobility: 0.938"""	0.72697	0.00107258	0.00130121	IVAPPGGRANITS	generic|sp_O08553_DPYL2_MOUSE|
"""index: 3230, intensity: 2871.0, mobility: 0.948"""	0.726788	0.00107258	0.00130286	GTNRGASQAGMTGYGMPRQ	generic|sp_Q9WVA4_TAGL2_MOUSE|
"""index: 982, intensity: 3261.0, mobility: 0.895"""	0.72666	0.00107258	0.00130403	EAKPAPTEVKTVPNDATQTKENESKA	generic|tr_A0A0A6YY91_A0A0A6YY91_MOUSE__II_850562	|generic|sp_P13595_NCAM1_MOUSE	|generic|sp_P13595-2_NCAM1_MOUSE	|generic|tr_E9QB01_E9QB01_MOUSE	|generic|tr_A0A0A6YY47_A0A0A6YY47_MOUSE|
"""index: 4654, intensity: 3906.0, mobility: 0.943"""	0.726521	0.00107258	0.0013053	SSTLPQTGGSQQPPQPQQAYSQKA	generic|sp_P70297_STAM1_MOUSE__chr2_1_14102418_14102489_ENSMUST00000193636__II_1014500	|generic|IP_1121602_TX=10090	|generic|tr_Q3UMC8_Q3UMC8_MOUSE__chr2_1_14102418_14102489_ENSMUST00000193636	|generic|tr_Q9CU37_Q9CU37_MOUSE	|generic|tr_Q3TPR2_Q3TPR2_MOUSE__chr2_1_14141735_14141881_ENSMUST00000193636|
"""index: 21253, intensity: 4473.0, mobility: 1.021"""	0.726448	0.00107258	0.00130596	DLSGGSRQQEAPSNLSVNELLTPQGPR	generic|tr_Q8CAD1_Q8CAD1_MOUSE__chrX_1_20851679_20851816_ENSMUST00000136451__II_836925|
"""index: 10646, intensity: 9808.0, mobility: 0.903"""	0.725726	0.00107258	0.00131255	TIEQEKRSE	generic|tr_A6H6H4_A6H6H4_MOUSE|
"""index: 17120, intensity: 3022.0, mobility: 0.889"""	0.725296	0.00107258	0.0013165	GQHTISPLDLAKLNQVARQQSH	generic|sp_P60335_PCBP1_MOUSE|
"""index: 20907, intensity: 5606.0, mobility: 1.163"""	0.723416	0.00107258	0.00133387	IVQEMPPQSPANIYYKV	generic|sp_P52800_EFNB2_MOUSE__chr8_-1_8660480_8660584_ENSMUST00000209169__II_867982	|generic|tr_Q544L9_Q544L9_MOUSE|
"""index: 609, intensity: 2670.0, mobility: 0.994"""	0.72331	0.00107258	0.00133486	SQIDDHVPKRASA	generic|sp_Q9EQF6_DPYL5_MOUSE__chr5_1_30791522_30791638_ENSMUST00000198503__II_944569|
"""index: 8172, intensity: 3408.0, mobility: 1.221"""	0.723304	0.00107258	0.00133491	GAAQGAMNQPQTQYSATPNY	generic|sp_Q9JKD3_SCAM5_MOUSE__chr9_-1_57443670_57443780_ENSMUST00000215208__II_3456302|
"""index: 2404, intensity: 4967.0, mobility: 0.911"""	0.723149	0.00107258	0.00133636	KTETQEKNPLPSKETIEQEKQAGES	generic|sp_P20065_TYB4_MOUSE__chrX_-1_167207501_167208325_ENSMUST00000112175	|generic|tr_Q6ZWX2_Q6ZWX2_MOUSE__chrX_-1_167207501_167208325_ENSMUST00000112175|
"""index: 19745, intensity: 28909.0, mobility: 1.085"""	0.722735	0.00107258	0.00134023	AVPVMIPAQSKDGSIV	generic|sp_P97792_CXAR_MOUSE__chr16_1_78334866_78334964_ENSMUST00000231251|
"""index: 2973, intensity: 5242.0, mobility: 0.979"""	0.722598	0.00107258	0.0013415	ATSAAQNAFKGNQM	generic|tr_Q3TD71_Q3TD71_MOUSE	|generic|tr_Q3TSA8_Q3TSA8_MOUSE	|generic|tr_Q3UY11_Q3UY11_MOUSE|
"""index: 8078, intensity: 4623.0, mobility: 0.942"""	0.72242	0.00107258	0.00134317	ATPYATTQILH	generic|tr_E9PYK2_E9PYK2_MOUSE__II_3486308	|generic|sp_Q7TPD3_ROBO2_MOUSE__II_3486308	|generic|tr_A0A338P6D2_A0A338P6D2_MOUSE__II_3486308	|generic|tr_A0A2I3BR72_A0A2I3BR72_MOUSE__II_1074444	|generic|tr_Q19AB3_Q19AB3_MOUSE__II_1074444	|generic|tr_E9Q6A0_E9Q6A0_MOUSE__II_1074444	|generic|tr_Q19AB2_Q19AB2_MOUSE__II_1074444	|generic|tr_A0A2I3BQB9_A0A2I3BQB9_MOUSE|
"""index: 6944, intensity: 4485.0, mobility: 0.951"""	0.722328	0.00107258	0.00134404	SAEPPPPEPPRI	generic|sp_Q8BIF0_C99L2_MOUSE	|generic|sp_Q8BIF0-2_C99L2_MOUSE	|generic|tr_I7HJQ8_I7HJQ8_MOUSE	|generic|tr_A2AP74_A2AP74_MOUSE|
"""index: 8374, intensity: 3887.0, mobility: 0.867"""	0.721972	0.00107258	0.00134738	GEIASFDKAKLKKTETQEKN	generic|tr_A0A0N4SVF0_A0A0N4SVF0_MOUSE	|generic|tr_A6H6H4_A6H6H4_MOUSE|
"""index: 2172, intensity: 19344.0, mobility: 0.874"""	0.721628	0.00107258	0.00135062	KNPLPSKETIEQEKQAGES	generic|sp_P20065_TYB4_MOUSE__chrX_-1_167207501_167208325_ENSMUST00000112175	|generic|tr_Q6ZWX2_Q6ZWX2_MOUSE__chrX_-1_167207501_167208325_ENSMUST00000112175|
"""index: 30748, intensity: 5936.0, mobility: 1.180"""	0.721474	0.00107258	0.00135207	SPQLATLADEVSASLAKQ	generic|II_1128081_TX=10090	|generic|II_1128079_TX=10090	|generic|tr_A0A0A0MQC7_A0A0A0MQC7_MOUSE	|generic|tr_A2A5Y6_A2A5Y6_MOUSE	|generic|sp_P10637_TAU_MOUSE	|generic|sp_P10637-2_TAU_MOUSE	|generic|sp_P10637-3_TAU_MOUSE	|generic|sp_P10637-4_TAU_MOUSE	|generic|tr_Q3UH19_Q3UH19_MOUSE	|generic|sp_P10637-6_TAU_MOUSE	|generic|tr_Q8C5K4_Q8C5K4_MOUSE	|generic|tr_Q547J4_Q547J4_MOUSE	|generic|tr_B1AQW2_B1AQW2_MOUSE	|generic|sp_TAU_HUMAN_|
"""index: 25432, intensity: 4072.0, mobility: 1.157"""	0.721451	0.00107258	0.00135228	MTTQPPGGPQAALAQSALQPIPVSTTAHFPYMTHPSVQAHHQQQL	generic|tr_F6V8M6_F6V8M6_MOUSE__chr5_1_121795013_121795252_ENSMUST00000159828__II_936931	|generic|tr_E9QM77_E9QM77_MOUSE__chr5_1_121795013_121795252_ENSMUST00000159828	|generic|tr_Q3UX51_Q3UX51_MOUSE__chr5_1_121795013_121795252_ENSMUST00000159828	|generic|tr_Q3UX07_Q3UX07_MOUSE__chr5_1_121795013_121795252_ENSMUST00000159828|
"""index: 426, intensity: 2807.0, mobility: 0.794"""	0.721345	0.00107258	0.00135328	SQIDDHVPKRAS	generic|sp_Q9EQF6_DPYL5_MOUSE__chr5_1_30791522_30791638_ENSMUST00000198503__II_944569|
"""index: 31396, intensity: 18085.0, mobility: 0.995"""	0.721217	0.00107258	0.00135449	LEDGRTLSDYNIQKESTLHLVLRLR	generic|tr_B0LAC2_B0LAC2_MOUSE__IP_825414	|generic|tr_E9Q5F6_E9Q5F6_MOUSE__II_647476	|generic|tr_E9Q5F6_E9Q5F6_MOUSE__II_647476	|generic|tr_Q922Z8_Q922Z8_MOUSE__II_647476	|generic|tr_Q922Z8_Q922Z8_MOUSE__II_647476	|generic|tr_Q922Z8_Q922Z8_MOUSE__II_647476	|generic|tr_Q922Z8_Q922Z8_MOUSE__II_647476	|generic|tr_Q922Z8_Q922Z8_MOUSE__II_647476	|generic|tr_Q922Z8_Q922Z8_MOUSE__II_647476	|generic|tr_Q922Z8_Q922Z8_MOUSE__II_647476	|generic|tr_Q3TH47_Q3TH47_MOUSE__II_647476	|generic|tr_Q3TH47_Q3TH47_MOUSE__II_647476	|generic|tr_Q3TH47_Q3TH47_MOUSE__II_647476	|generic|tr_Q8VC46_Q8VC46_MOUSE__II_647476	|generic|tr_Q8VC46_Q8VC46_MOUSE__II_647476	|generic|tr_Q8VC46_Q8VC46_MOUSE__II_647476	|generic|tr_Q8VC46_Q8VC46_MOUSE__II_647476	|generic|tr_Q8VC46_Q8VC46_MOUSE__II_647476	|generic|tr_Q8VC46_Q8VC46_MOUSE__II_647476	|generic|tr_Q8VC46_Q8VC46_MOUSE__II_647476	|generic|tr_Q8VC46_Q8VC46_MOUSE__II_647476	|generic|tr_Q922B0_Q922B0_MOUSE__II_647476	|generic|tr_Q922B0_Q922B0_MOUSE__II_647476	|generic|tr_Q5SX22_Q5SX22_MOUSE__II_647476	|generic|tr_Q5SX22_Q5SX22_MOUSE__II_647476	|generic|tr_Q5SX22_Q5SX22_MOUSE__II_647476	|generic|tr_Q8R0Z9_Q8R0Z9_MOUSE__II_647476	|generic|tr_Q8R0Z9_Q8R0Z9_MOUSE__II_647476	|generic|tr_Q8R0Z9_Q8R0Z9_MOUSE__II_647476	|generic|tr_Q8R0Z9_Q8R0Z9_MOUSE__II_647476	|generic|sp_P0CG50_UBC_MOUSE__II_647476	|generic|sp_P0CG50_UBC_MOUSE__II_647476	|generic|sp_P0CG50_UBC_MOUSE__II_647476	|generic|sp_P0CG50_UBC_MOUSE__II_647476	|generic|sp_P0CG50_UBC_MOUSE__II_647476	|generic|sp_P0CG50_UBC_MOUSE__II_647476	|generic|sp_P0CG50_UBC_MOUSE__II_647476	|generic|sp_P0CG50_UBC_MOUSE__II_647476	|generic|sp_P0CG50_UBC_MOUSE__II_647476	|generic|tr_Q78XY9_Q78XY9_MOUSE__II_647476	|generic|tr_Q78XY9_Q78XY9_MOUSE__II_647476	|generic|tr_Q78XY9_Q78XY9_MOUSE__II_647476	|generic|tr_Q78XY9_Q78XY9_MOUSE__II_647476	|generic|tr_A5JUZ1_A5JUZ1_MOUSE__II_647476	|generic|sp_P62984_RL40_MOUSE__II_866586	|generic|tr_E9QNP0_E9QNP0_MOUSE__II_866571	|generic|tr_E9Q4P0_E9Q4P0_MOUSE__II_866571	|generic|tr_A0A0A6YW67_A0A0A6YW67_MOUSE__II_647476	|generic|tr_E9Q9J0_E9Q9J0_MOUSE__II_647476	|generic|tr_Q642L7_Q642L7_MOUSE__II_647476	|generic|IP_899761_TX=10090	|generic|sp_RS27A_HUMAN_|
"""index: 11853, intensity: 3154.0, mobility: 1.210"""	0.7208	0.00107258	0.00135844	SSFSLSGSQIDDHVPK	generic|sp_Q9EQF6_DPYL5_MOUSE__chr5_1_30791522_30791638_ENSMUST00000198503__II_944569|
"""index: 25130, intensity: 6611.0, mobility: 0.989"""	0.720625	0.00107258	0.0013601	MLNDPDMVLADPATEDTFRMDR	generic|II_866636_TX=10090	|generic|sp_Q68ED7_CRTC1_MOUSE__chr8_-1_70386124_70386300_ENSMUST00000142769|
"""index: 23007, intensity: 12817.0, mobility: 1.015"""	0.720518	0.00107258	0.00136111	TLAEDVTAALAKQ	generic|sp_P20357_MTAP2_MOUSE__chr1_1_66438885_66439007_ENSMUST00000172486	|generic|tr_Q80ZL4_Q80ZL4_MOUSE__chr1_1_66438885_66439007_ENSMUST00000172486	|generic|tr_Q3TLQ0_Q3TLQ0_MOUSE__chr1_1_66438885_66439007_ENSMUST00000172486	|generic|tr_Q80X35_Q80X35_MOUSE__chr1_1_66438885_66439007_ENSMUST00000172486	|generic|tr_B2KGT5_B2KGT5_MOUSE__chr1_1_66438885_66439007_ENSMUST00000172486	|generic|tr_A0A668KLC6_A0A668KLC6_MOUSE__chr1_1_66438885_66439007_ENSMUST00000172486|
"""index: 15438, intensity: 4755.0, mobility: 0.895"""	0.720287	0.00107258	0.00136331	QSGFSLSGAQIDDNIPRRT	generic|sp_O08553_DPYL2_MOUSE|
"""index: 1198, intensity: 14291.0, mobility: 0.746"""	0.72022	0.00107258	0.00136395	TLPTKETIEQEKR	generic|tr_A6H6H4_A6H6H4_MOUSE|
"""index: 15374, intensity: 20624.0, mobility: 0.920"""	0.720049	0.00107258	0.00136558	QSGFSLSGAQIDDNIPRR	generic|sp_O08553_DPYL2_MOUSE|
"""index: 18421, intensity: 6933.0, mobility: 1.126"""	0.719755	0.00107258	0.00136838	AEPYDDIVGETVEKTE	generic|tr_Q78TF3_Q78TF3_MOUSE__chr9_1_109978869_110002753_ENSMUST00000169851	|generic|sp_P27546_MAP4_MOUSE	|generic|sp_P27546-2_MAP4_MOUSE	|generic|sp_P27546-3_MAP4_MOUSE|
"""index: 6313, intensity: 76064.0, mobility: 0.914"""	0.719433	0.00107258	0.00137145	AEPPPPEPPRI	generic|sp_Q8BIF0_C99L2_MOUSE	|generic|sp_Q8BIF0-2_C99L2_MOUSE	|generic|tr_I7HJQ8_I7HJQ8_MOUSE	|generic|tr_A2AP74_A2AP74_MOUSE|
"""index: 22826, intensity: 4216.0, mobility: 1.196"""	0.71943	0.00107258	0.00137148	QSGPVPGTAINGTLPLSHM	generic|tr_Q3V2B6_Q3V2B6_MOUSE	|generic|tr_Q60I23_Q60I23_MOUSE	|generic|tr_Q3UES8_Q3UES8_MOUSE|
"""index: 26887, intensity: 3222.0, mobility: 0.816"""	0.718756	0.00107258	0.00137794	LLPAGWVLSHLESYKKRE	generic|sp_Q64445_COX8A_MOUSE__chr19_-1_7215389_7217512_ENSMUST00000039758|
"""index: 5635, intensity: 4601.0, mobility: 0.884"""	0.718035	0.00107258	0.0013849	HQPGGGKVQIVYKPVDLSK	generic|sp_P10637-3_TAU_MOUSE	|generic|sp_P10637-4_TAU_MOUSE|
"""index: 981, intensity: 11272.0, mobility: 0.850"""	0.717956	0.00107258	0.00138566	LPTKETIEQEKRSE	generic|tr_A6H6H4_A6H6H4_MOUSE|
"""index: 4627, intensity: 4749.0, mobility: 0.914"""	0.717516	0.00107258	0.00138992	EYLNQEQAEQGREHL	generic|sp_Q03517_SCG2_MOUSE	|generic|tr_Q4W8U9_Q4W8U9_MOUSE|
"""index: 28248, intensity: 16037.0, mobility: 0.829"""	0.717175	0.00107258	0.00139322	TLADEVSASLAKQGL	generic|II_1128081_TX=10090	|generic|II_1128079_TX=10090	|generic|tr_A0A0A0MQC7_A0A0A0MQC7_MOUSE	|generic|tr_A2A5Y6_A2A5Y6_MOUSE	|generic|sp_P10637_TAU_MOUSE	|generic|sp_P10637-2_TAU_MOUSE	|generic|sp_P10637-4_TAU_MOUSE	|generic|tr_Q3UH19_Q3UH19_MOUSE	|generic|sp_P10637-6_TAU_MOUSE	|generic|tr_Q8C5K4_Q8C5K4_MOUSE	|generic|tr_Q547J4_Q547J4_MOUSE	|generic|tr_B1AQW2_B1AQW2_MOUSE	|generic|sp_TAU_HUMAN_|
"""index: 12753, intensity: 5917.0, mobility: 1.031"""	0.71703	0.00107258	0.00139463	QVANPNSAIFGGARP	generic|tr_Q80U88_Q80U88_MOUSE__chr5_-1_134625358_134625459_ENSMUST00000202289__II_929730	|generic|tr_Q3V244_Q3V244_MOUSE__chr5_-1_134625358_134625459_ENSMUST00000202289__II_929730	|generic|tr_Q3TG58_Q3TG58_MOUSE__chr5_-1_134625358_134625459_ENSMUST00000202289__II_929730	|generic|tr_Q564E5_Q564E5_MOUSE__chr5_-1_134625358_134625459_ENSMUST00000202289__II_929730|
"""index: 16794, intensity: 4609.0, mobility: 0.999"""	0.716993	0.00107258	0.001395	FENKVPEKQKLFQEDNGMPVHLKGGASDALLYR	generic|sp_P48771_CX7A2_MOUSE__II_3500032|
"""index: 13102, intensity: 4009.0, mobility: 1.183"""	0.716824	0.00107258	0.00139664	ANAASTAATSAAQNAFKGNQM	generic|tr_Q3TD71_Q3TD71_MOUSE	|generic|tr_Q3TSA8_Q3TSA8_MOUSE	|generic|tr_Q3UY11_Q3UY11_MOUSE|
"""index: 24923, intensity: 2902.0, mobility: 1.156"""	0.716419	0.00107258	0.0014006	FALPAASEPVIPSSAEKI	generic|sp_Q99P72_RTN4_MOUSE	|generic|sp_Q99P72-3_RTN4_MOUSE|
"""index: 5494, intensity: 3626.0, mobility: 1.058"""	0.716401	0.00107258	0.00140077	TTFSPPVAAATAKNQS	generic|tr_A0A571BED8_A0A571BED8_MOUSE__chr11_-1_74395775_74395891_ENSMUST00000047488__II_1135417	|generic|sp_Q5SVL6_RPGP2_MOUSE__chr11_-1_74395775_74395891_ENSMUST00000047488__II_1135417	|generic|sp_Q5SVL6-2_RPGP2_MOUSE__chr11_-1_74395775_74395891_ENSMUST00000047488__II_1135417	|generic|tr_A0A171EBK8_A0A171EBK8_MOUSE__chr11_-1_74395775_74395891_ENSMUST00000047488|
"""index: 20094, intensity: 12298.0, mobility: 0.741"""	0.716227	0.00107258	0.00140248	LPGPLQDMFKK	generic|sp_P63040_CPLX1_MOUSE	|generic|sp_P84086_CPLX2_MOUSE|
"""index: 428, intensity: 2867.0, mobility: 0.959"""	0.716177	0.00107258	0.00140296	SQIDDHVPKRAS	generic|sp_Q9EQF6_DPYL5_MOUSE__chr5_1_30791522_30791638_ENSMUST00000198503__II_944569|
"""index: 15664, intensity: 4614.0, mobility: 0.991"""	0.715652	0.00107258	0.0014081	ESSFSLSGSQIDDHVPKRASARIL	generic|sp_Q9EQF6_DPYL5_MOUSE__chr5_1_30791522_30791638_ENSMUST00000198503__II_944569|
"""index: 4247, intensity: 4712.0, mobility: 0.901"""	0.715559	0.00107258	0.00140902	EYLNQEQAEQGREHLA	generic|sp_Q03517_SCG2_MOUSE	|generic|tr_Q4W8U9_Q4W8U9_MOUSE|
"""index: 22040, intensity: 4393.0, mobility: 1.064"""	0.715379	0.00107258	0.00141079	SAASAPLVETSTPLRL	generic|sp_Q9QXV0_PCS1N_MOUSE|
"""index: 11596, intensity: 3948.0, mobility: 0.904"""	0.715253	0.00107258	0.00141203	VGLPSEAVNMASSQTKTVQKN	generic|sp_P0C913_OCC1_MOUSE|
"""index: 6131, intensity: 2948.0, mobility: 0.801"""	0.713897	0.00107258	0.00142545	SYGGYKEPAAPVSIQR	generic|tr_Q543N3_Q543N3_MOUSE__II_1131100	|generic|II_1131096_TX=10090	|generic|tr_A2A6H0_A2A6H0_MOUSE|
"""index: 2580, intensity: 2660.0, mobility: 0.837"""	0.713574	0.00107258	0.00142867	MTGYGMPRQ	generic|tr_Q9D6K2_Q9D6K2_MOUSE	|generic|sp_Q9WVA4_TAGL2_MOUSE	|generic|sp_Q9R1Q8_TAGL3_MOUSE|
"""index: 17754, intensity: 4573.0, mobility: 0.927"""	0.71266	0.00107258	0.00143781	FNLPEPAPPRPSLSQDEVKAETIRS	generic|sp_O88935_SYN1_MOUSE__chr6_1_115261704_115261733_ENSMUST00000203768	|generic|sp_O88935-3_SYN1_MOUSE__chr6_1_115261704_115261733_ENSMUST00000203768|
"""index: 17270, intensity: 7533.0, mobility: 1.022"""	0.712397	0.00107258	0.00144045	FSDIPNPIGSENSE	generic|sp_CAS1_BOVIN_|
"""index: 3444, intensity: 2736.0, mobility: 0.895"""	0.712269	0.00107258	0.00144173	SGAQIDDNIPR	generic|sp_O08553_DPYL2_MOUSE|
"""index: 6719, intensity: 4357.0, mobility: 0.883"""	0.711778	0.00107258	0.00144668	LQMGSNKGASQAGMTGYGMPRQ	generic|tr_Q9D6K2_Q9D6K2_MOUSE	|generic|sp_Q9R1Q8_TAGL3_MOUSE|
"""index: 3322, intensity: 57221.0, mobility: 1.002"""	0.710834	0.00107258	0.00145625	IPVGSLKNEDTPN	generic|sp_Q03517_SCG2_MOUSE	|generic|tr_Q4W8U9_Q4W8U9_MOUSE|
"""index: 2854, intensity: 12707.0, mobility: 0.810"""	0.710636	0.00107258	0.00145826	NPLPSKETIEQEKQAG	generic|sp_P20065_TYB4_MOUSE__chrX_-1_167207501_167208325_ENSMUST00000112175	|generic|tr_Q6ZWX2_Q6ZWX2_MOUSE__chrX_-1_167207501_167208325_ENSMUST00000112175|
"""index: 23501, intensity: 2575.0, mobility: 1.151"""	0.710318	0.00107258	0.00146149	PSGLGPPPPPPPPSLHPFGPFPPPPPTATSHNNTLPHPHSTTRV	generic|tr_Q6PHN2_Q6PHN2_MOUSE	|generic|sp_Q69ZK9_NLGN2_MOUSE|
"""index: 4286, intensity: 2889.0, mobility: 0.767"""	0.71004	0.00107258	0.00146433	YTVFDRDNNRVG	generic|tr_Q3U651_Q3U651_MOUSE__chr7_-1_142387733_142387786_ENSMUST00000153679	|generic|tr_Q3TWR6_Q3TWR6_MOUSE	|generic|tr_Q3UC89_Q3UC89_MOUSE__chr7_-1_142387733_142387786_ENSMUST00000153679	|generic|tr_Q3TWL1_Q3TWL1_MOUSE	|generic|tr_Q3UAQ1_Q3UAQ1_MOUSE__chr7_-1_142387733_142387786_ENSMUST00000153679	|generic|tr_Q3U7P0_Q3U7P0_MOUSE__chr7_-1_142387733_142387786_ENSMUST00000153679	|generic|tr_Q3TJN3_Q3TJN3_MOUSE__chr7_-1_142387733_142387786_ENSMUST00000153679	|generic|tr_Q3TXL5_Q3TXL5_MOUSE__chr7_-1_142387733_142387786_ENSMUST00000153679	|generic|tr_Q8VCK2_Q8VCK2_MOUSE	|generic|tr_Q3TWD0_Q3TWD0_MOUSE__chr7_-1_142387733_142387786_ENSMUST00000153679	|generic|tr_Q3U8W5_Q3U8W5_MOUSE__chr7_-1_142387733_142387786_ENSMUST00000153679	|generic|tr_F8WIR1_F8WIR1_MOUSE__chr7_-1_142387733_142387786_ENSMUST00000153679	|generic|tr_Q3UCD9_Q3UCD9_MOUSE__chr7_-1_142387733_142387786_ENSMUST00000153679	|generic|tr_Q3UCW4_Q3UCW4_MOUSE__chr7_-1_142387733_142387786_ENSMUST00000153679	|generic|tr_Q05BF3_Q05BF3_MOUSE	|generic|tr_Q3U7I9_Q3U7I9_MOUSE__chr7_-1_142387733_142387786_ENSMUST00000153679	|generic|tr_Q3TIR0_Q3TIR0_MOUSE__chr7_-1_142387733_142387786_ENSMUST00000153679	|generic|sp_CATD_HUMAN_|
"""index: 17444, intensity: 3523.0, mobility: 0.988"""	0.709397	0.00107258	0.00147092	FENKVPEKQKLFQEDNGMPVHLKGGASDALLYR	generic|sp_P48771_CX7A2_MOUSE__II_3500032|
"""index: 8426, intensity: 6502.0, mobility: 0.931"""	0.709135	0.00107258	0.00147361	STENLKHQPGGGKVQIVYKPVDLSKVTSK	generic|sp_P10637-3_TAU_MOUSE	|generic|sp_P10637-4_TAU_MOUSE|
"""index: 11918, intensity: 6581.0, mobility: 1.108"""	0.708887	0.00107258	0.00147617	QSGFSLSGTQVDEGVRS	generic|tr_Q3TAS8_Q3TAS8_MOUSE__chr18_-1_43324332_43324412_ENSMUST00000237707	|generic|tr_E9PWE8_E9PWE8_MOUSE__chr18_-1_43324332_43324412_ENSMUST00000237707	|generic|sp_Q62188_DPYL3_MOUSE__chr18_-1_43324332_43324412_ENSMUST00000237707	|generic|tr_Q3TT92_Q3TT92_MOUSE__chr18_-1_43324332_43324412_ENSMUST00000237707|
"""index: 1842, intensity: 5980.0, mobility: 0.989"""	0.70865	0.00107258	0.0014786	SEPQAAADATEVKE	generic|sp_Q91XV3_BASP1_MOUSE|
"""index: 4355, intensity: 5436.0, mobility: 0.868"""	0.707801	0.00107258	0.00148739	LADEVSASLAK	generic|II_1128081_TX=10090	|generic|II_1128079_TX=10090	|generic|tr_A0A0A0MQC7_A0A0A0MQC7_MOUSE	|generic|tr_A2A5Y6_A2A5Y6_MOUSE	|generic|sp_P10637_TAU_MOUSE	|generic|sp_P10637-2_TAU_MOUSE	|generic|sp_P10637-3_TAU_MOUSE	|generic|sp_P10637-4_TAU_MOUSE	|generic|tr_Q3UH19_Q3UH19_MOUSE	|generic|sp_P10637-6_TAU_MOUSE	|generic|tr_Q8C5K4_Q8C5K4_MOUSE	|generic|tr_Q547J4_Q547J4_MOUSE	|generic|tr_B1AQW2_B1AQW2_MOUSE	|generic|sp_TAU_HUMAN_|
"""index: 22874, intensity: 5321.0, mobility: 1.102"""	0.707506	0.00107258	0.00149045	TAPEEELAALQLGPTH	generic|tr_A0A5S9EES2_A0A5S9EES2_MOUSE	|generic|tr_A2AGI2_A2AGI2_MOUSE	|generic|tr_B2RWZ9_B2RWZ9_MOUSE	|generic|tr_Q69ZI4_Q69ZI4_MOUSE	|generic|tr_A0A5S9EER5_A0A5S9EER5_MOUSE	|generic|tr_A2AGI3_A2AGI3_MOUSE	|generic|sp_Q8BYM5_NLGN3_MOUSE|
"""index: 29783, intensity: 6661.0, mobility: 1.058"""	0.707123	0.00107258	0.00149445	TLADEVSASLAKQGL	generic|II_1128081_TX=10090	|generic|II_1128079_TX=10090	|generic|tr_A0A0A0MQC7_A0A0A0MQC7_MOUSE	|generic|tr_A2A5Y6_A2A5Y6_MOUSE	|generic|sp_P10637_TAU_MOUSE	|generic|sp_P10637-2_TAU_MOUSE	|generic|sp_P10637-4_TAU_MOUSE	|generic|tr_Q3UH19_Q3UH19_MOUSE	|generic|sp_P10637-6_TAU_MOUSE	|generic|tr_Q8C5K4_Q8C5K4_MOUSE	|generic|tr_Q547J4_Q547J4_MOUSE	|generic|tr_B1AQW2_B1AQW2_MOUSE	|generic|sp_TAU_HUMAN_|
"""index: 32683, intensity: 3566.0, mobility: 1.312"""	0.706683	0.00107258	0.00149903	AIPLITVPGQGPPPGGQPDPELL	generic|tr_Q3URZ9_Q3URZ9_MOUSE__chr9_1_56896610_56896783_ENSMUST00000217052	|generic|sp_Q8VHY0_CSPG4_MOUSE__chr9_1_56896610_56896783_ENSMUST00000217052	|generic|sp_Q8VHY0-2_CSPG4_MOUSE__chr9_1_56898834_56898890_ENSMUST00000217052|
"""index: 1155, intensity: 2634.0, mobility: 0.931"""	0.70643	0.00107258	0.00150169	LSGTQVDEGVRS	generic|tr_Q3TAS8_Q3TAS8_MOUSE__chr18_-1_43324332_43324412_ENSMUST00000237707	|generic|tr_E9PWE8_E9PWE8_MOUSE__chr18_-1_43324332_43324412_ENSMUST00000237707	|generic|sp_Q62188_DPYL3_MOUSE__chr18_-1_43324332_43324412_ENSMUST00000237707	|generic|tr_Q3TT92_Q3TT92_MOUSE__chr18_-1_43324332_43324412_ENSMUST00000237707|
"""index: 524, intensity: 3298.0, mobility: 0.868"""	0.705796	0.00107258	0.00150834	SSSPGGAYVTR	generic|tr_A2AKJ2_A2AKJ2_MOUSE__II_1014558	|generic|tr_A0A0A6YWC8_A0A0A6YWC8_MOUSE__chr2_1_13574750_13574998_ENSMUST00000155605__II_1014555	|generic|tr_Q3V2S4_Q3V2S4_MOUSE__chr2_1_13574750_13574998_ENSMUST00000155605__II_1014555	|generic|tr_Q3UAX1_Q3UAX1_MOUSE__chr2_1_13574750_13574998_ENSMUST00000155605__II_1014555	|generic|tr_Q3TFD9_Q3TFD9_MOUSE__chr2_1_13574750_13574998_ENSMUST00000155605__II_1014555	|generic|tr_Q5FWJ3_Q5FWJ3_MOUSE__chr2_1_13574750_13574998_ENSMUST00000155605__II_1014555	|generic|tr_A4IF59_A4IF59_MOUSE__chr2_1_13574750_13574998_ENSMUST00000155605__II_1014555	|generic|tr_Q3TWV0_Q3TWV0_MOUSE__chr2_1_13574750_13574998_ENSMUST00000155605__II_1014555	|generic|tr_Q3U6S1_Q3U6S1_MOUSE__chr2_1_13582473_13582514_ENSMUST00000193675|
"""index: 3509, intensity: 4234.0, mobility: 0.864"""	0.705285	0.00107258	0.00151374	EDVTAALAKQ	generic|sp_P20357_MTAP2_MOUSE__chr1_1_66438885_66439007_ENSMUST00000172486	|generic|tr_Q80ZL4_Q80ZL4_MOUSE__chr1_1_66438885_66439007_ENSMUST00000172486	|generic|tr_Q3TLQ0_Q3TLQ0_MOUSE__chr1_1_66438885_66439007_ENSMUST00000172486	|generic|tr_Q80X35_Q80X35_MOUSE__chr1_1_66438885_66439007_ENSMUST00000172486	|generic|tr_B2KGT5_B2KGT5_MOUSE__chr1_1_66438885_66439007_ENSMUST00000172486	|generic|tr_A0A668KLC6_A0A668KLC6_MOUSE__chr1_1_66438885_66439007_ENSMUST00000172486|
"""index: 16443, intensity: 7989.0, mobility: 0.977"""	0.705039	0.00107258	0.00151633	TLADEVSASLAKQ	generic|II_1128081_TX=10090	|generic|II_1128079_TX=10090	|generic|tr_A0A0A0MQC7_A0A0A0MQC7_MOUSE	|generic|tr_A2A5Y6_A2A5Y6_MOUSE	|generic|sp_P10637_TAU_MOUSE	|generic|sp_P10637-2_TAU_MOUSE	|generic|sp_P10637-3_TAU_MOUSE	|generic|sp_P10637-4_TAU_MOUSE	|generic|tr_Q3UH19_Q3UH19_MOUSE	|generic|sp_P10637-6_TAU_MOUSE	|generic|tr_Q8C5K4_Q8C5K4_MOUSE	|generic|tr_Q547J4_Q547J4_MOUSE	|generic|tr_B1AQW2_B1AQW2_MOUSE	|generic|sp_TAU_HUMAN_|
"""index: 3366, intensity: 2876.0, mobility: 1.289"""	0.704618	0.00107258	0.00152079	SINKALASETNGTDSNGSNSSNIQ	generic|tr_B2RRX2_B2RRX2_MOUSE__chr3_1_136881464_136881544_ENSMUST00000196170__II_975051	|generic|sp_P63328-2_PP2BA_MOUSE__chr3_1_136881464_136881544_ENSMUST00000196170__II_975051	|generic|tr_Q4V9X0_Q4V9X0_MOUSE	|generic|tr_Q8C649_Q8C649_MOUSE|
"""index: 14653, intensity: 3982.0, mobility: 1.135"""	0.704434	0.00107258	0.00152274	NPEPQDQGELFQGVDPR	generic|tr_A0A087WQ93_A0A087WQ93_MOUSE	|generic|sp_Q0VGU4_VGF_MOUSE|
"""index: 32706, intensity: 6787.0, mobility: 1.274"""	0.704128	0.00107258	0.001526	SILEYPIEPSGVLGMAFPTKG	generic|sp_Q9QYS9-4_QKI_MOUSE|
"""index: 656, intensity: 3317.0, mobility: 1.058"""	0.704081	0.00107258	0.0015265	AAAPGPAAGGEAPKAGEAS	generic|sp_Q91XV3_BASP1_MOUSE|
"""index: 6576, intensity: 3312.0, mobility: 0.963"""	0.703359	0.00107258	0.00153421	GQPASGGGGGYGPQGDYGQQGYGQQGAPT	generic|sp_Q62277_SYPH_MOUSE|
"""index: 26037, intensity: 3466.0, mobility: 1.099"""	0.70295	0.00107258	0.0015386	SPMYFDYQTRLPLS	generic|tr_Q5HZI5_Q5HZI5_MOUSE	|generic|tr_E9PXF0_E9PXF0_MOUSE|
"""index: 2918, intensity: 3605.0, mobility: 0.787"""	0.702195	0.00107258	0.00154672	SNKGASQAGMTGYGMPRQ	generic|tr_Q9D6K2_Q9D6K2_MOUSE	|generic|sp_Q9R1Q8_TAGL3_MOUSE|
"""index: 588, intensity: 2600.0, mobility: 0.978"""	0.702097	0.00107258	0.00154779	VAAPATDAPQAKQE	generic|tr_A0A0A6YY91_A0A0A6YY91_MOUSE__II_850562	|generic|sp_P13595_NCAM1_MOUSE|
"""index: 1802, intensity: 3046.0, mobility: 0.848"""	0.701911	0.00107258	0.0015498	KNPLPSKETIEQEKQAG	generic|sp_P20065_TYB4_MOUSE__chrX_-1_167207501_167208325_ENSMUST00000112175	|generic|tr_Q6ZWX2_Q6ZWX2_MOUSE__chrX_-1_167207501_167208325_ENSMUST00000112175|
"""index: 3675, intensity: 3997.0, mobility: 0.805"""	0.701879	0.00107258	0.00155013	TLPTKETIEQEKRSEIS	generic|tr_A6H6H4_A6H6H4_MOUSE|
"""index: 4278, intensity: 3434.0, mobility: 1.071"""	0.701657	0.00107258	0.00155254	MGAAQGAMNQPQTQYS	generic|sp_Q9JKD3_SCAM5_MOUSE__chr9_-1_57443670_57443780_ENSMUST00000215208__II_3456302|
"""index: 9545, intensity: 21767.0, mobility: 0.800"""	0.701619	0.00107258	0.00155295	PLPSKETIEQEKQAG	generic|sp_P20065_TYB4_MOUSE__chrX_-1_167207501_167208325_ENSMUST00000112175	|generic|tr_Q6ZWX2_Q6ZWX2_MOUSE__chrX_-1_167207501_167208325_ENSMUST00000112175|
"""index: 2899, intensity: 2534.0, mobility: 0.811"""	0.701093	0.00107258	0.00155866	NKGASQAGMTGYGMPRQ	generic|tr_Q9D6K2_Q9D6K2_MOUSE	|generic|sp_Q9R1Q8_TAGL3_MOUSE|
"""index: 18863, intensity: 4488.0, mobility: 0.943"""	0.700977	0.00107258	0.00155993	ASPQEVGKPYLESFQPNLH	generic|sp_Q99P72_RTN4_MOUSE	|generic|sp_Q99P72-3_RTN4_MOUSE|
"""index: 15794, intensity: 4522.0, mobility: 0.880"""	0.70087	0.00107258	0.00156109	APIASIHSVDL	generic|sp_P97783_AF1Q_MOUSE__chr3_-1_95220185_95220457_ENSMUST00000198948|
"""index: 15004, intensity: 3010.0, mobility: 0.897"""	0.700864	0.00107258	0.00156116	DVYNPFENR	generic|tr_E9Q855_E9Q855_MOUSE__chr3_1_89180737_89180892_ENSMUST00000129294	|generic|tr_B2M0S3_B2M0S3_MOUSE__chr3_1_89175434_89175475_ENSMUST00000128318	|generic|tr_B2M0S2_B2M0S2_MOUSE__chr3_1_89175434_89175475_ENSMUST00000128318	|generic|chr3_1_89178035_89178079_ENSMUST00000136165	|generic|chr3_1_89178035_89178079_ENSMUST00000136165	|generic|tr_Q3UK26_Q3UK26_MOUSE__chr3_1_89180737_89180892_ENSMUST00000129294	|generic|sp_O35609_SCAM3_MOUSE__chr3_1_89180737_89180892_ENSMUST00000129294	|generic|chr3_1_89177999_89178079_ENSMUST00000136165	|generic|tr_Q3TDM8_Q3TDM8_MOUSE__chr3_1_89180737_89180892_ENSMUST00000129294	|generic|tr_Q3UXS0_Q3UXS0_MOUSE__chr3_1_89180737_89180892_ENSMUST00000129294|
"""index: 14752, intensity: 3318.0, mobility: 0.831"""	0.700465	0.00107258	0.00156551	APFPEVFGKEKVNE	generic|sp_CAS1_BOVIN_|
"""index: 14214, intensity: 4414.0, mobility: 0.975"""	0.700179	0.00107258	0.00156864	QQAPPVRNLHQSGFSLSGAQIDDNIPRR	generic|sp_O08553_DPYL2_MOUSE|
"""index: 4581, intensity: 3722.0, mobility: 1.199"""	0.699487	0.00107258	0.00157623	APAATDEAAASAAPAASPEPQPE	generic|sp_P26645_MARCS_MOUSE	|generic|tr_A0A0A1HAM8_A0A0A1HAM8_MOUSE|
"""index: 4209, intensity: 3153.0, mobility: 1.186"""	0.699431	0.00107258	0.00157684	EYLNQEQAEQGREHLA	generic|sp_Q03517_SCG2_MOUSE	|generic|tr_Q4W8U9_Q4W8U9_MOUSE|
"""index: 9061, intensity: 5684.0, mobility: 0.935"""	0.69908	0.00107258	0.00158071	SVNELLTPQGPR	generic|tr_Q8CAD1_Q8CAD1_MOUSE__chrX_1_20851679_20851816_ENSMUST00000136451__II_836925|
"""index: 26121, intensity: 5741.0, mobility: 0.947"""	0.697492	0.00107258	0.00159833	EVLNENLLRF	generic|sp_CAS1_BOVIN_|
"""index: 8397, intensity: 4299.0, mobility: 1.147"""	0.696821	0.00107258	0.00160583	AASTAATSAAQNAFKGNQM	generic|tr_Q3TD71_Q3TD71_MOUSE	|generic|tr_Q3TSA8_Q3TSA8_MOUSE	|generic|tr_Q3UY11_Q3UY11_MOUSE|
"""index: 17857, intensity: 3367.0, mobility: 1.224"""	0.696794	0.00107258	0.00160613	LSEPNQTENDALEPEDLPQA	generic|tr_Q545V6_Q545V6_MOUSE|
"""index: 688, intensity: 13399.0, mobility: 1.061"""	0.696279	0.00107258	0.00161192	AAAPGPAAGGEAPKAGEAS	generic|sp_Q91XV3_BASP1_MOUSE|
"""index: 1039, intensity: 2702.0, mobility: 0.946"""	0.695986	0.00107258	0.00161522	QEQVQPKPLES	generic|tr_Q9DBN0_Q9DBN0_MOUSE	|generic|sp_P06728_APOA4_MOUSE|
"""index: 22141, intensity: 5107.0, mobility: 1.004"""	0.695326	0.00107258	0.00162267	TLDVYNPFENR	generic|tr_E9Q855_E9Q855_MOUSE__chr3_1_89180737_89180892_ENSMUST00000129294	|generic|tr_B2M0S3_B2M0S3_MOUSE__chr3_1_89175434_89175475_ENSMUST00000128318	|generic|tr_B2M0S2_B2M0S2_MOUSE__chr3_1_89175434_89175475_ENSMUST00000128318	|generic|tr_Q3UK26_Q3UK26_MOUSE__chr3_1_89180737_89180892_ENSMUST00000129294	|generic|sp_O35609_SCAM3_MOUSE__chr3_1_89180737_89180892_ENSMUST00000129294	|generic|chr3_1_89177999_89178079_ENSMUST00000136165	|generic|tr_Q3TDM8_Q3TDM8_MOUSE__chr3_1_89180737_89180892_ENSMUST00000129294	|generic|tr_Q3UXS0_Q3UXS0_MOUSE__chr3_1_89180737_89180892_ENSMUST00000129294|
"""index: 26300, intensity: 3052.0, mobility: 1.244"""	0.694933	0.00107258	0.00162713	AYPATAAAAPMIGYPMPTGYSQ	generic|tr_Q921Y3_Q921Y3_MOUSE__chr11_-1_106781850_106782137_ENSMUST00000133426__II_1125049	|generic|tr_Q9CSD9_Q9CSD9_MOUSE__chr11_-1_106783954_106783992_ENSMUST00000133426__II_1125049	|generic|tr_Q3V0Z8_Q3V0Z8_MOUSE__chr11_-1_106784876_106784983_ENSMUST00000133426__II_1125049	|generic|tr_A1L333_A1L333_MOUSE__chr11_-1_106784876_106784983_ENSMUST00000133426__II_1125049	|generic|tr_Q3UXW3_Q3UXW3_MOUSE__chr11_-1_106784876_106784983_ENSMUST00000133426__II_1125049	|generic|tr_Q5U222_Q5U222_MOUSE__chr11_-1_106784876_106784983_ENSMUST00000133426__II_1125049	|generic|tr_Q8BTS0_Q8BTS0_MOUSE__chr11_-1_106784876_106784983_ENSMUST00000133426__II_1125049|
"""index: 911, intensity: 2671.0, mobility: 1.053"""	0.694872	0.00107258	0.00162782	GSQQPPQPQQAYSQK	generic|sp_P70297_STAM1_MOUSE__chr2_1_14102418_14102489_ENSMUST00000193636__II_1014500	|generic|IP_1121602_TX=10090	|generic|tr_Q3UMC8_Q3UMC8_MOUSE__chr2_1_14102418_14102489_ENSMUST00000193636	|generic|tr_Q9CU37_Q9CU37_MOUSE	|generic|tr_Q3TPR2_Q3TPR2_MOUSE__chr2_1_14141735_14141881_ENSMUST00000193636|
"""index: 23275, intensity: 4625.0, mobility: 1.192"""	0.694297	0.00107258	0.00163437	AEPPQAQEPPLLQSSPLED	generic|tr_A0A0R4J1E3_A0A0R4J1E3_MOUSE__chr13_-1_55481535_55481678_ENSMUST00000135705	|generic|sp_Q9QXS6_DREB_MOUSE__chr13_-1_55481535_55481678_ENSMUST00000135705	|generic|tr_Q3TRK3_Q3TRK3_MOUSE__chr13_-1_55481535_55481678_ENSMUST00000135705|
"""index: 7592, intensity: 9861.0, mobility: 1.050"""	0.693773	0.00107258	0.00164035	TNEIVEEQYTPQS	generic|sp_Q03517_SCG2_MOUSE	|generic|tr_Q4W8U9_Q4W8U9_MOUSE|
"""index: 32345, intensity: 4308.0, mobility: 0.913"""	0.693728	0.00107258	0.00164087	MGMGVAGMPPFGMPPAPPPPPPQN	generic|II_1050538_TX=10090	|generic|sp_Q64213-3_SF01_MOUSE__chr19_1_6372570_6372629_ENSMUST00000113485	|generic|tr_Q3UK67_Q3UK67_MOUSE__chr19_1_6372570_6372629_ENSMUST00000113485|
"""index: 14528, intensity: 3836.0, mobility: 0.931"""	0.692581	0.00107258	0.00165406	LHPYNTFAAGFNSTGLPHSHSTTRV	generic|tr_A0A5S9EES2_A0A5S9EES2_MOUSE	|generic|tr_A2AGI2_A2AGI2_MOUSE	|generic|tr_B2RWZ9_B2RWZ9_MOUSE	|generic|tr_Q69ZI4_Q69ZI4_MOUSE	|generic|tr_A0A5S9EER5_A0A5S9EER5_MOUSE	|generic|tr_A2AGI3_A2AGI3_MOUSE	|generic|sp_Q8BYM5_NLGN3_MOUSE|
"""index: 16294, intensity: 4643.0, mobility: 0.980"""	0.692137	0.00107258	0.0016592	APPGRPDVFPPPLSSEHNGQVAEDAVSRPKDDGVPEVRA	generic|tr_A0A087WQ93_A0A087WQ93_MOUSE	|generic|sp_Q0VGU4_VGF_MOUSE|
"""index: 4479, intensity: 4608.0, mobility: 0.871"""	0.692049	0.00107258	0.00166021	SQIDDHVPKRASARILAPPGGRS	generic|sp_Q9EQF6_DPYL5_MOUSE__chr5_1_30791522_30791638_ENSMUST00000198503__II_944569|
"""index: 8280, intensity: 7347.0, mobility: 0.871"""	0.692042	0.00107258	0.00166029	DKPDMGEIASFDKAKLKKTETQEKN	generic|tr_A0A0N4SVF0_A0A0N4SVF0_MOUSE	|generic|tr_A6H6H4_A6H6H4_MOUSE|
"""index: 21292, intensity: 4874.0, mobility: 0.943"""	0.691781	0.00107258	0.00166331	TDGFNLEDALK	generic|sp_Q8BIF0_C99L2_MOUSE	|generic|sp_Q8BIF0-2_C99L2_MOUSE	|generic|tr_I7HJQ8_I7HJQ8_MOUSE|
"""index: 5691, intensity: 4903.0, mobility: 1.028"""	0.691755	0.00107258	0.00166362	ASQTSVPFDHLGK	generic|sp_Q9JMK2_KC1E_MOUSE__II_1087695	|generic|tr_Q8CBH9_Q8CBH9_MOUSE__II_1087695	|generic|tr_Q9QUI3_Q9QUI3_MOUSE__II_1087695|
"""index: 32934, intensity: 7730.0, mobility: 1.066"""	0.691221	0.00107258	0.00166983	TLAEDVTAALAKQGL	generic|sp_P20357_MTAP2_MOUSE__chr1_1_66438885_66439007_ENSMUST00000172486	|generic|tr_Q80ZL4_Q80ZL4_MOUSE__chr1_1_66438885_66439007_ENSMUST00000172486	|generic|tr_Q3TLQ0_Q3TLQ0_MOUSE__chr1_1_66438885_66439007_ENSMUST00000172486	|generic|tr_Q80X35_Q80X35_MOUSE__chr1_1_66438885_66439007_ENSMUST00000172486	|generic|tr_B2KGT5_B2KGT5_MOUSE__chr1_1_66438885_66439007_ENSMUST00000172486	|generic|tr_A0A668KLC6_A0A668KLC6_MOUSE__chr1_1_66438885_66439007_ENSMUST00000172486|
"""index: 2998, intensity: 15428.0, mobility: 0.994"""	0.691037	0.00107258	0.00167198	ATSAAQNAFKGNQM	generic|tr_Q3TD71_Q3TD71_MOUSE	|generic|tr_Q3TSA8_Q3TSA8_MOUSE	|generic|tr_Q3UY11_Q3UY11_MOUSE|
"""index: 20877, intensity: 4847.0, mobility: 1.004"""	0.690966	0.00107258	0.00167281	SAPLVETSTPLRL	generic|sp_Q9QXV0_PCS1N_MOUSE	|generic|tr_Q9ESU4_Q9ESU4_MOUSE|
"""index: 7091, intensity: 3272.0, mobility: 0.845"""	0.690685	0.00107258	0.00167609	KDLGSMSHL	generic|sp_Q8R1S0_COQ6_MOUSE__chr12_1_84372238_84372345_ENSMUST00000152913__II_1114066|
"""index: 28198, intensity: 15416.0, mobility: 0.829"""	0.690435	0.00107258	0.00167902	TLADEVSASLAKQGL	generic|II_1128081_TX=10090	|generic|II_1128079_TX=10090	|generic|tr_A0A0A0MQC7_A0A0A0MQC7_MOUSE	|generic|tr_A2A5Y6_A2A5Y6_MOUSE	|generic|sp_P10637_TAU_MOUSE	|generic|sp_P10637-2_TAU_MOUSE	|generic|sp_P10637-4_TAU_MOUSE	|generic|tr_Q3UH19_Q3UH19_MOUSE	|generic|sp_P10637-6_TAU_MOUSE	|generic|tr_Q8C5K4_Q8C5K4_MOUSE	|generic|tr_Q547J4_Q547J4_MOUSE	|generic|tr_B1AQW2_B1AQW2_MOUSE	|generic|sp_TAU_HUMAN_|
"""index: 1936, intensity: 2746.0, mobility: 0.994"""	0.690242	0.00107258	0.00168128	SPGFSDSTSAAKETA	generic|sp_P14873_MAP1B_MOUSE	|generic|tr_B2RQQ5_B2RQQ5_MOUSE|
"""index: 5258, intensity: 4440.0, mobility: 0.904"""	0.689996	0.00107258	0.00168416	DMAMEPDRKAAVSHWQQ	generic|tr_D3Z7S6_D3Z7S6_MOUSE__II_841068	|generic|tr_D3YUH4_D3YUH4_MOUSE__II_841068	|generic|sp_Q02248_CTNB1_MOUSE__chr9_1_120959356_120959517_ENSMUST00000154356__II_630901	|generic|tr_Q3UZT7_Q3UZT7_MOUSE__chr9_1_120959356_120959517_ENSMUST00000154356__II_630901	|generic|tr_D3Z5Q1_D3Z5Q1_MOUSE	|generic|tr_E9Q6A9_E9Q6A9_MOUSE__chr9_1_120951354_120951509_ENSMUST00000154356	|generic|tr_E9PW26_E9PW26_MOUSE	|generic|chr9_1_120950527_120950775_ENSMUST00000154356|
"""index: 19734, intensity: 3327.0, mobility: 1.139"""	0.689558	0.00107258	0.00168933	NVNYGYQQQGLPLEATAAPGDTMLKSKNKVTQPGP	generic|sp_P97793_ALK_MOUSE__chr18_-1_35213482_35213511_ENSMUST00000091636__II_3462863|
"""index: 16502, intensity: 2819.0, mobility: 1.306"""	0.68938	0.00107258	0.00169143	TAPPEPTSEPAFQINTQSDPQPT	generic|tr_A0A0J9YV24_A0A0J9YV24_MOUSE	|generic|sp_E9PUL5_PRRT2_MOUSE|
"""index: 24245, intensity: 3704.0, mobility: 1.104"""	0.689152	0.00107258	0.00169412	PSGLGPPPPPPPPSLHPFGPFPPPPPTATSHNNTLPHPHSTTRV	generic|tr_Q6PHN2_Q6PHN2_MOUSE	|generic|sp_Q69ZK9_NLGN2_MOUSE|
"""index: 21737, intensity: 4423.0, mobility: 1.139"""	0.688869	0.00107258	0.00169747	DFEPLPPVASPVKAPTPSG	generic|sp_O08539_BIN1_MOUSE__chr18_1_32435156_32435242_ENSMUST00000234373__II_3464090|
"""index: 32271, intensity: 7552.0, mobility: 0.973"""	0.688746	0.00107258	0.00169893	MGMGVAGMPPFGMPPAPPPPPPQN	generic|II_1050538_TX=10090	|generic|sp_Q64213-3_SF01_MOUSE__chr19_1_6372570_6372629_ENSMUST00000113485	|generic|tr_Q3UK67_Q3UK67_MOUSE__chr19_1_6372570_6372629_ENSMUST00000113485|
"""index: 2127, intensity: 2544.0, mobility: 1.349"""	0.688632	0.00107258	0.00170027	AAGEKAEEPAPGATAGDASSAAGPEQE	generic|sp_P26645_MARCS_MOUSE	|generic|tr_A0A0A1HAM8_A0A0A1HAM8_MOUSE|
"""index: 1203, intensity: 3546.0, mobility: 0.826"""	0.688421	0.00107258	0.00170279	TQEKNTLPTKETIEQEKR	generic|tr_A6H6H4_A6H6H4_MOUSE|
"""index: 20772, intensity: 3721.0, mobility: 1.308"""	0.688268	0.00107258	0.0017046	QVPVQPEATQVPLVSSTSEGYTA	generic|tr_Q3TTW8_Q3TTW8_MOUSE__chr2_-1_103775412_103775516_ENSMUST00000137390	|generic|tr_Q3TEY4_Q3TEY4_MOUSE__chr2_-1_103775412_103775516_ENSMUST00000137390	|generic|tr_A1L0T9_A1L0T9_MOUSE__chr2_-1_103775412_103775516_ENSMUST00000137390	|generic|sp_Q60865_CAPR1_MOUSE__chr2_-1_103775412_103775516_ENSMUST00000137390|
"""index: 9176, intensity: 6105.0, mobility: 0.936"""	0.68792	0.00107258	0.00170875	LAEDVTAALAKQ	generic|sp_P20357_MTAP2_MOUSE__chr1_1_66438885_66439007_ENSMUST00000172486	|generic|tr_Q80ZL4_Q80ZL4_MOUSE__chr1_1_66438885_66439007_ENSMUST00000172486	|generic|tr_Q3TLQ0_Q3TLQ0_MOUSE__chr1_1_66438885_66439007_ENSMUST00000172486	|generic|tr_Q80X35_Q80X35_MOUSE__chr1_1_66438885_66439007_ENSMUST00000172486	|generic|tr_B2KGT5_B2KGT5_MOUSE__chr1_1_66438885_66439007_ENSMUST00000172486	|generic|tr_A0A668KLC6_A0A668KLC6_MOUSE__chr1_1_66438885_66439007_ENSMUST00000172486|
"""index: 13708, intensity: 6479.0, mobility: 0.866"""	0.687884	0.00107258	0.00170918	EDPATFKPPKMDVPMVEGKKQPLR	generic|sp_Q9DBN4_P33MX_MOUSE	|generic|sp_Q9DBN4-2_P33MX_MOUSE	|generic|tr_D3Z1F7_D3Z1F7_MOUSE|
"""index: 16121, intensity: 4846.0, mobility: 0.894"""	0.687717	0.00107258	0.00171118	GTNRGASQAGMTGYGMPRQIL	generic|sp_Q9WVA4_TAGL2_MOUSE|
"""index: 1016, intensity: 3086.0, mobility: 0.773"""	0.687117	0.00107258	0.00171835	LPTKETIEQEKRSE	generic|tr_A6H6H4_A6H6H4_MOUSE|
"""index: 1815, intensity: 2547.0, mobility: 0.964"""	0.686862	0.00107258	0.00172141	SLSGTQVDEGVRS	generic|tr_Q3TAS8_Q3TAS8_MOUSE__chr18_-1_43324332_43324412_ENSMUST00000237707	|generic|tr_E9PWE8_E9PWE8_MOUSE__chr18_-1_43324332_43324412_ENSMUST00000237707	|generic|sp_Q62188_DPYL3_MOUSE__chr18_-1_43324332_43324412_ENSMUST00000237707	|generic|tr_Q3TT92_Q3TT92_MOUSE__chr18_-1_43324332_43324412_ENSMUST00000237707|
"""index: 26899, intensity: 3302.0, mobility: 1.118"""	0.68656	0.00107258	0.00172504	DADSSVEKQVALLKALYGHGQISH	generic|tr_A0A0A0MQA8_A0A0A0MQA8_MOUSE	|generic|sp_P41539_TKN1_MOUSE|
"""index: 2466, intensity: 2669.0, mobility: 0.848"""	0.685877	0.00107258	0.00173329	LVETSTPLR	generic|sp_Q9QXV0_PCS1N_MOUSE	|generic|tr_Q9ESU4_Q9ESU4_MOUSE|
"""index: 16932, intensity: 44331.0, mobility: 1.015"""	0.685607	0.00107258	0.00173656	LADEVSASLAKQGL	generic|II_1128081_TX=10090	|generic|II_1128079_TX=10090	|generic|tr_A0A0A0MQC7_A0A0A0MQC7_MOUSE	|generic|tr_A2A5Y6_A2A5Y6_MOUSE	|generic|sp_P10637_TAU_MOUSE	|generic|sp_P10637-2_TAU_MOUSE	|generic|sp_P10637-4_TAU_MOUSE	|generic|tr_Q3UH19_Q3UH19_MOUSE	|generic|sp_P10637-6_TAU_MOUSE	|generic|tr_Q8C5K4_Q8C5K4_MOUSE	|generic|tr_Q547J4_Q547J4_MOUSE	|generic|tr_B1AQW2_B1AQW2_MOUSE	|generic|sp_TAU_HUMAN_|
"""index: 32945, intensity: 5983.0, mobility: 0.919"""	0.685513	0.00107258	0.0017377	SPQLATLAEDVTAALAKQ	generic|sp_P20357_MTAP2_MOUSE__chr1_1_66438885_66439007_ENSMUST00000172486	|generic|tr_Q80ZL4_Q80ZL4_MOUSE__chr1_1_66438885_66439007_ENSMUST00000172486	|generic|tr_Q3TLQ0_Q3TLQ0_MOUSE__chr1_1_66438885_66439007_ENSMUST00000172486	|generic|tr_Q80X35_Q80X35_MOUSE__chr1_1_66438885_66439007_ENSMUST00000172486	|generic|tr_B2KGT5_B2KGT5_MOUSE__chr1_1_66438885_66439007_ENSMUST00000172486	|generic|tr_A0A668KLC6_A0A668KLC6_MOUSE__chr1_1_66438885_66439007_ENSMUST00000172486|
"""index: 22993, intensity: 5212.0, mobility: 1.109"""	0.684945	0.00107258	0.00174461	AAAAPMIGYPMPTGYSQ	generic|tr_Q921Y3_Q921Y3_MOUSE__chr11_-1_106781850_106782137_ENSMUST00000133426__II_1125049	|generic|tr_Q9CSD9_Q9CSD9_MOUSE__chr11_-1_106783954_106783992_ENSMUST00000133426__II_1125049	|generic|tr_Q3V0Z8_Q3V0Z8_MOUSE__chr11_-1_106784876_106784983_ENSMUST00000133426__II_1125049	|generic|tr_A1L333_A1L333_MOUSE__chr11_-1_106784876_106784983_ENSMUST00000133426__II_1125049	|generic|tr_Q3UXW3_Q3UXW3_MOUSE__chr11_-1_106784876_106784983_ENSMUST00000133426__II_1125049	|generic|tr_Q5U222_Q5U222_MOUSE__chr11_-1_106784876_106784983_ENSMUST00000133426__II_1125049	|generic|tr_Q8BTS0_Q8BTS0_MOUSE__chr11_-1_106784876_106784983_ENSMUST00000133426__II_1125049|
"""index: 26681, intensity: 4327.0, mobility: 0.831"""	0.684637	0.00107258	0.00174836	HRDTGILDSIGRFFSGDRGAPK	generic|sp_P04370-7_MBP_MOUSE__II_1052165	|generic|tr_Q09J72_Q09J72_MOUSE	|generic|sp_P04370_MBP_MOUSE__chr18_1_82522092_82522145_ENSMUST00000143506	|generic|tr_A0A498WGS3_A0A498WGS3_MOUSE	|generic|tr_A0A411P8U6_A0A411P8U6_MOUSE__chr18_1_82522092_82522145_ENSMUST00000143506	|generic|sp_P04370-4_MBP_MOUSE	|generic|sp_P04370-5_MBP_MOUSE	|generic|sp_P04370-6_MBP_MOUSE	|generic|sp_P04370-8_MBP_MOUSE	|generic|sp_P04370-9_MBP_MOUSE	|generic|sp_P04370-10_MBP_MOUSE	|generic|sp_P04370-11_MBP_MOUSE	|generic|sp_P04370-13_MBP_MOUSE	|generic|sp_P04370-14_MBP_MOUSE	|generic|tr_Q5D096_Q5D096_MOUSE__chr18_1_82554619_82554768_ENSMUST00000143506|
"""index: 4307, intensity: 22096.0, mobility: 0.895"""	0.684605	0.00107258	0.00174875	SQIDDHVPKRASARILAPPGGRSSG	generic|sp_Q9EQF6_DPYL5_MOUSE__chr5_1_30791522_30791638_ENSMUST00000198503__II_944569|
"""index: 20876, intensity: 4542.0, mobility: 0.937"""	0.683613	0.00107258	0.0017609	YVSPEDLEAQLQSDERGGH	generic|tr_G5E8T0_G5E8T0_MOUSE__chr2_1_181546445_181546492_ENSMUST00000116365|
"""index: 22732, intensity: 32130.0, mobility: 1.075"""	0.683581	0.00107258	0.00176129	AAAPMIGYPMPTGYSQ	generic|tr_Q921Y3_Q921Y3_MOUSE__chr11_-1_106781850_106782137_ENSMUST00000133426__II_1125049	|generic|tr_Q9CSD9_Q9CSD9_MOUSE__chr11_-1_106783954_106783992_ENSMUST00000133426__II_1125049	|generic|tr_Q3V0Z8_Q3V0Z8_MOUSE__chr11_-1_106784876_106784983_ENSMUST00000133426__II_1125049	|generic|tr_A1L333_A1L333_MOUSE__chr11_-1_106784876_106784983_ENSMUST00000133426__II_1125049	|generic|tr_Q3UXW3_Q3UXW3_MOUSE__chr11_-1_106784876_106784983_ENSMUST00000133426__II_1125049	|generic|tr_Q5U222_Q5U222_MOUSE__chr11_-1_106784876_106784983_ENSMUST00000133426__II_1125049	|generic|tr_Q8BTS0_Q8BTS0_MOUSE__chr11_-1_106784876_106784983_ENSMUST00000133426__II_1125049|
"""index: 22369, intensity: 4793.0, mobility: 1.088"""	0.683049	0.00107258	0.00176785	SIQDLSGGSRQQEAPSNLSVNELLTPQGPR	generic|tr_Q8CAD1_Q8CAD1_MOUSE__chrX_1_20851679_20851816_ENSMUST00000136451__II_836925|
"""index: 4079, intensity: 3671.0, mobility: 0.910"""	0.682769	0.00107258	0.00177131	AGMTGYGMPRQ	generic|tr_Q9D6K2_Q9D6K2_MOUSE	|generic|sp_Q9WVA4_TAGL2_MOUSE	|generic|sp_Q9R1Q8_TAGL3_MOUSE|
"""index: 4582, intensity: 3450.0, mobility: 0.843"""	0.682396	0.00107258	0.00177592	MEPQQQVYHPELK	generic|sp_Q8VDM6_HNRL1_MOUSE	|generic|sp_Q8VDM6-2_HNRL1_MOUSE	|generic|sp_Q8VDM6-3_HNRL1_MOUSE|
"""index: 4325, intensity: 4050.0, mobility: 0.938"""	0.682091	0.00107258	0.0017797	APPEPVPPPRAAP	generic|sp_Q0VGU4_VGF_MOUSE|
"""index: 14475, intensity: 3285.0, mobility: 1.152"""	0.681618	0.00107258	0.00178559	NPEPQDQGELFQGVDPR	generic|tr_A0A087WQ93_A0A087WQ93_MOUSE	|generic|sp_Q0VGU4_VGF_MOUSE|
"""index: 5917, intensity: 58012.0, mobility: 0.867"""	0.681114	0.00107258	0.00179188	EPPPPEPPRI	generic|sp_Q8BIF0_C99L2_MOUSE	|generic|sp_Q8BIF0-2_C99L2_MOUSE	|generic|tr_I7HJQ8_I7HJQ8_MOUSE	|generic|tr_A2AP74_A2AP74_MOUSE|
"""index: 16701, intensity: 5647.0, mobility: 1.108"""	0.680958	0.00107258	0.00179384	GQPASGGGGGYGPQGDYGQQGYGQQGAPTSFSNQM	generic|sp_Q62277_SYPH_MOUSE|
"""index: 1196, intensity: 4753.0, mobility: 0.917"""	0.67964	0.00107258	0.00181041	KTETQEKNTLPTKETIEQEKRSE	generic|tr_A6H6H4_A6H6H4_MOUSE|
"""index: 26472, intensity: 3778.0, mobility: 0.988"""	0.679513	0.00107258	0.00181203	RPASPPSVPGGSQQGTPEEAAEALLTESVRSQTH	generic|tr_A0A087WQ93_A0A087WQ93_MOUSE	|generic|sp_Q0VGU4_VGF_MOUSE|
"""index: 12305, intensity: 6695.0, mobility: 0.946"""	0.678994	0.00107258	0.0018186	DEVSASLAKQGL	generic|II_1128081_TX=10090	|generic|II_1128079_TX=10090	|generic|tr_A0A0A0MQC7_A0A0A0MQC7_MOUSE	|generic|tr_A2A5Y6_A2A5Y6_MOUSE	|generic|sp_P10637_TAU_MOUSE	|generic|sp_P10637-2_TAU_MOUSE	|generic|sp_P10637-4_TAU_MOUSE	|generic|tr_Q3UH19_Q3UH19_MOUSE	|generic|sp_P10637-6_TAU_MOUSE	|generic|tr_Q8C5K4_Q8C5K4_MOUSE	|generic|tr_Q547J4_Q547J4_MOUSE	|generic|tr_B1AQW2_B1AQW2_MOUSE	|generic|sp_TAU_HUMAN_|
"""index: 4374, intensity: 3659.0, mobility: 0.936"""	0.678448	0.00107258	0.00182555	SAAPVATLAPTTR	generic|sp_Q80VC9_CAMP3_MOUSE__chr8_1_3608628_3608903_ENSMUST00000207152__II_868440	|generic|sp_Q80VC9-2_CAMP3_MOUSE__chr8_1_3608628_3608903_ENSMUST00000207152__II_868446	|generic|sp_Q80VC9-3_CAMP3_MOUSE__chr8_1_3608628_3608903_ENSMUST00000207152__II_868440	|generic|sp_Q80VC9-4_CAMP3_MOUSE__chr8_1_3608628_3608903_ENSMUST00000207152__II_868440	|generic|sp_Q80VC9-5_CAMP3_MOUSE__chr8_1_3608628_3608903_ENSMUST00000207152__II_868440	|generic|sp_Q80VC9-6_CAMP3_MOUSE__chr8_1_3608628_3608903_ENSMUST00000207152__II_868440	|generic|sp_Q80VC9-7_CAMP3_MOUSE__chr8_1_3608628_3608903_ENSMUST00000207152__II_868440	|generic|sp_Q80VC9-8_CAMP3_MOUSE__chr8_1_3608628_3608903_ENSMUST00000207152__II_868440	|generic|sp_Q80VC9-9_CAMP3_MOUSE__chr8_1_3608628_3608903_ENSMUST00000207152__II_868440	|generic|sp_Q80VC9-10_CAMP3_MOUSE__chr8_1_3608628_3608903_ENSMUST00000207152__II_868440	|generic|sp_Q80VC9-11_CAMP3_MOUSE__chr8_1_3608628_3608903_ENSMUST00000207152__II_868440	|generic|sp_Q80VC9-12_CAMP3_MOUSE__chr8_1_3608628_3608903_ENSMUST00000207152__II_868440	|generic|sp_Q80VC9-13_CAMP3_MOUSE__chr8_1_3608628_3608903_ENSMUST00000207152__II_868440	|generic|sp_Q80VC9-14_CAMP3_MOUSE__chr8_1_3608628_3608903_ENSMUST00000207152__II_868440	|generic|sp_Q80VC9-15_CAMP3_MOUSE__chr8_1_3608628_3608903_ENSMUST00000207152__II_868440	|generic|sp_Q80VC9-16_CAMP3_MOUSE__chr8_1_3608628_3608903_ENSMUST00000207152__II_868440	|generic|sp_Q80VC9-17_CAMP3_MOUSE__chr8_1_3608628_3608903_ENSMUST00000207152__II_868440|
"""index: 23956, intensity: 25705.0, mobility: 1.023"""	0.677639	0.00107258	0.00183589	LEPPVLSIHPGAID	generic|tr_A0A0A6YX40_A0A0A6YX40_MOUSE__chr3_1_101378468_101378500_ENSMUST00000198995	|generic|sp_Q6ZQA6_IGSF3_MOUSE__chr3_1_101378468_101378500_ENSMUST00000198995|
[truncated: 3,848,086 more chars]
