# Supplementary material for: Ion Mobility Coupled to a Time-of-Flight Mass Analyzer Combined With Fragment Intensity Predictions Improves Identification of Classical Bioactive Peptides and Small Open Reading Frame-Encoded Peptides
Source: Front Cell Dev Biol. 2021 Sep 17;9:720570. doi: 10.3389/fcell.2021.720570 (PMC8484717; doi:10.3389/fcell.2021.720570)
Supplement: Supplementary file 17 [file Data_Sheet_5.ZIP › sORFs_P5_posterior_a_1_1_1120.msgf_allfeatures.pout_dec]

PSMId	score	q-value	posterior_error_prob	peptide	proteinIds
"""index: 24350, intensity: 17968.0, mobility: 0.895"""	1.69384	0.00107258	1.54531e-06	IEVLMEKIA	generic|IP_1023885_TX=10090_REVERSED|
"""index: 2697, intensity: 3093.0, mobility: 0.779"""	0.906522	0.00107258	0.000372347	PGPPPPPPP	generic|chr13_1_46669632_46669853_ENSMUST00000099547__IP_1106985_TX=10090_REVERSED	|generic|sp_Q80UV9_TAF1_MOUSE__chrX_1_101562127_101562291_ENSMUST00000143908__II_831688_REVERSED	|generic|sp_Q80UV9-3_TAF1_MOUSE__chrX_1_101562127_101562291_ENSMUST00000143908__II_831688_REVERSED	|generic|tr_Q3TXX8_Q3TXX8_MOUSE__II_915139_REVERSED	|generic|tr_Q3UQ99_Q3UQ99_MOUSE__II_915139_REVERSED	|generic|tr_Q3UGK7_Q3UGK7_MOUSE__II_915139_REVERSED	|generic|tr_Q7TPN5_Q7TPN5_MOUSE__II_915139_REVERSED	|generic|tr_Q3T9Z7_Q3T9Z7_MOUSE__II_954851_REVERSED	|generic|tr_D3Z139_D3Z139_MOUSE__II_859065_REVERSED	|generic|sp_Q8BH43_WASF2_MOUSE__II_954851_REVERSED	|generic|sp_Q3UR85_MYRF_MOUSE__chr19_-1_10223113_10223235_ENSMUST00000190922__II_1049632	|generic|sp_Q3UR85-2_MYRF_MOUSE__chr19_-1_10223113_10223235_ENSMUST00000190922__II_1049632	|generic|sp_Q3UR85-3_MYRF_MOUSE__chr19_-1_10223113_10223235_ENSMUST00000190922__II_1049643	|generic|sp_Q14AX6_CDK12_MOUSE__chr13_-1_17739087_17739164_ENSMUST00000222359__II_1127685	|generic|sp_Q14AX6-3_CDK12_MOUSE__chr13_-1_17739087_17739164_ENSMUST00000222359__II_1127685	|generic|tr_B1Q2W7_B1Q2W7_MOUSE__chrX_1_101562127_101562291_ENSMUST00000143908__II_831688_REVERSED	|generic|sp_Q8K0G8_ESRP2_MOUSE__II_859065_REVERSED	|generic|tr_Q3TH23_Q3TH23_MOUSE__II_859065_REVERSED	|generic|tr_D3YZK4_D3YZK4_MOUSE__chrX_1_101562127_101562291_ENSMUST00000143908__II_831688_REVERSED	|generic|sp_Q8VHQ2_SOCS7_MOUSE_REVERSED	|generic|tr_D3Z0K7_D3Z0K7_MOUSE_REVERSED	|generic|tr_Q3U3E7_Q3U3E7_MOUSE_REVERSED	|generic|tr_A0A1B0GRU3_A0A1B0GRU3_MOUSE_REVERSED	|generic|tr_Q8BKZ3_Q8BKZ3_MOUSE_REVERSED	|generic|tr_S4R1B9_S4R1B9_MOUSE__chrX_1_101562127_101562291_ENSMUST00000143908_REVERSED	|generic|tr_E9Q2D0_E9Q2D0_MOUSE_REVERSED	|generic|tr_A0A286YCS6_A0A286YCS6_MOUSE_REVERSED	|generic|tr_C9K0Z8_C9K0Z8_MOUSE__chr7_1_30415650_30415679_ENSMUST00000207982	|generic|sp_Q3UG20_KMT2E_MOUSE__chr13_-1_43303268_43303297_ENSMUST00000055341_REVERSED	|generic|sp_Q3UG20-2_KMT2E_MOUSE__chr13_-1_43303268_43303297_ENSMUST00000055341_REVERSED	|generic|sp_P0C7L0_WIPF3_MOUSE_REVERSED	|generic|sp_P0C7L0-2_WIPF3_MOUSE_REVERSED	|generic|sp_Q6PEV3_WIPF2_MOUSE_REVERSED	|generic|sp_Q9CYT6_CAP2_MOUSE_REVERSED	|generic|tr_D3Z5R4_D3Z5R4_MOUSE_REVERSED	|generic|tr_Q6P9T5_Q6P9T5_MOUSE	|generic|tr_Q80VV6_Q80VV6_MOUSE_REVERSED	|generic|tr_Q05BD7_Q05BD7_MOUSE	|generic|tr_Q05BD7_Q05BD7_MOUSE_REVERSED	|generic|tr_D3YTR7_D3YTR7_MOUSE_REVERSED	|generic|tr_E9Q8K8_E9Q8K8_MOUSE_REVERSED	|generic|sp_Q6ZPZ3_ZC3H4_MOUSE_REVERSED	|generic|sp_Q6ZPZ3-2_ZC3H4_MOUSE_REVERSED	|generic|sp_O88703_HCN2_MOUSE__chr7_1_30415650_30415679_ENSMUST00000207982	|generic|sp_Q76LL6_FHOD3_MOUSE__chr18_1_24754234_24754329_ENSMUST00000234462	|generic|sp_Q76LL6-2_FHOD3_MOUSE__chr18_1_24754234_24754329_ENSMUST00000234462	|generic|sp_Q76LL6-4_FHOD3_MOUSE__chr18_1_24754234_24754329_ENSMUST00000234462	|generic|sp_Q9DBD5_PELP1_MOUSE	|generic|tr_Q8BZD7_Q8BZD7_MOUSE_REVERSED	|generic|sp_Q80Z10_ASTN2_MOUSE	|generic|sp_Q80Z10-2_ASTN2_MOUSE	|generic|tr_Q8CHD5_Q8CHD5_MOUSE__chr19_1_45518810_45518923_ENSMUST00000225662_REVERSED	|generic|sp_P10284_HXB4_MOUSE	|generic|sp_Q80Z10-3_ASTN2_MOUSE	|generic|tr_A0A571BEJ5_A0A571BEJ5_MOUSE	|generic|tr_A0A571BEJ5_A0A571BEJ5_MOUSE_REVERSED	|generic|sp_D7PDD4_G6B_MOUSE_REVERSED|
"""index: 28718, intensity: 3942.0, mobility: 0.937"""	0.204252	0.0013947	0.0497455	GRPLFPARQEG	generic|chr1_-1_67038617_67038868_ENSMUST00000113979_REVERSED|
"""index: 32780, intensity: 6330.0, mobility: 1.096"""	0.174361	0.00172236	0.0609187	RSGTALPDEVAVPVPP	generic|tr_Q3UTF5_Q3UTF5_MOUSE_REVERSED|
"""index: 10560, intensity: 6289.0, mobility: 0.787"""	0.162264	0.00205479	0.0660824	ESGLSEQR	generic|tr_A9NIH9_A9NIH9_MOUSE_REVERSED	|generic|sp_Q9QXZ9_OPN4_MOUSE_REVERSED	|generic|sp_Q9QXZ9-2_OPN4_MOUSE_REVERSED|
"""index: 603, intensity: 2520.0, mobility: 0.919"""	0.156915	0.00234663	0.0684941	LISQASTHYIV	generic|sp_P07759_SPA3K_MOUSE_REVERSED	|generic|tr_A0A0R4J0I1_A0A0R4J0I1_MOUSE_REVERSED|
"""index: 5543, intensity: 3493.0, mobility: 0.754"""	0.131909	0.00268007	0.0808942	TSTLPAAK	generic|IP_3479364_TX=10090_REVERSED	|generic|IP_1101987_TX=10090_REVERSED|
"""index: 5145, intensity: 33481.0, mobility: 0.869"""	0.131125	0.00299601	0.0813144	ESINLDLSHS	generic|sp_Q3U827_RN180_MOUSE_REVERSED	|generic|sp_Q3U827-2_RN180_MOUSE_REVERSED	|generic|sp_Q3U827-3_RN180_MOUSE_REVERSED	|generic|sp_Q3U827-4_RN180_MOUSE_REVERSED	|generic|tr_A0A286YCL6_A0A286YCL6_MOUSE_REVERSED|
"""index: 18230, intensity: 5372.0, mobility: 1.047"""	0.121835	0.00330469	0.0864505	HHERPQLISPSGLCRPLIIVQKHLRTLTLTVLCAQNWFPTQP	generic|IP_930985_TX=10090_REVERSED|
"""index: 24577, intensity: 3853.0, mobility: 1.038"""	0.109537	0.00363276	0.0937046	YSLLSLIVQPALW	generic|IP_3482300_TX=10090_REVERSED|
"""index: 18112, intensity: 4080.0, mobility: 0.850"""	0.109193	0.00390879	0.0939154	GLARHYFQQCRLVCI	generic|IP_903000_TX=10090_REVERSED|
"""index: 9487, intensity: 4128.0, mobility: 0.826"""	0.085193	0.00421804	0.109706	TLEQEKEQ	generic|sp_Q62209_SYCP1_MOUSE_REVERSED|
"""index: 22124, intensity: 5584.0, mobility: 0.953"""	0.0776884	0.00450741	0.115108	KEDLVFGTIQI	generic|IP_958058_TX=10090_REVERSED|
"""index: 21628, intensity: 5144.0, mobility: 0.871"""	0.0685429	0.00480923	0.122006	DPDVLKFDF	generic|tr_A0A0R4J0N7_A0A0R4J0N7_MOUSE_REVERSED	|generic|sp_O88962_CP8B1_MOUSE_REVERSED|
"""index: 1928, intensity: 3323.0, mobility: 0.991"""	0.0614397	0.00512328	0.12761	LWTTPTSAQSDNR	generic|chr16_-1_23496080_23496166_ENSMUST00000089883_REVERSED|
"""index: 6513, intensity: 3081.0, mobility: 0.777"""	0.0593281	0.00543478	0.129319	IGGFARLN	generic|sp_Q8BWC0-3_TPC2_MOUSE__II_879599_REVERSED	|generic|II_879594_TX=10090_REVERSED	|generic|II_879607_TX=10090_REVERSED	|generic|II_879606_TX=10090_REVERSED	|generic|sp_Q8BWC0_TPC2_MOUSE_REVERSED	|generic|sp_Q8BWC0-2_TPC2_MOUSE_REVERSED	|generic|tr_B2RUK7_B2RUK7_MOUSE_REVERSED	|generic|tr_Q80UQ1_Q80UQ1_MOUSE_REVERSED|
"""index: 10601, intensity: 9961.0, mobility: 0.909"""	0.055234	0.00572701	0.132688	TLEQEKDKE	generic|tr_E9Q2S8_E9Q2S8_MOUSE_REVERSED|
"""index: 997, intensity: 2681.0, mobility: 0.850"""	0.0498573	0.00602601	0.137226	ACSLAEMAKC	generic|IP_1083010_TX=10090_REVERSED|
"""index: 20650, intensity: 4620.0, mobility: 1.080"""	0.0433587	0.00634317	0.142889	PPQSTISSLSSFSQR	generic|IP_912899_TX=10090_REVERSED|
"""index: 19454, intensity: 6534.0, mobility: 0.913"""	0.0431883	0.0066267	0.14304	EILWRKLISLERKLMNPMTRRM	generic|chr12_-1_58990995_58992165_ENSMUST00000021375__IP_1116462_TX=10090_REVERSED|
"""index: 16790, intensity: 7114.0, mobility: 1.146"""	0.0351446	0.00691389	0.150329	WWALSPWMPGTSLGTLRLHNRLCVLRGP	generic|IP_3482145_TX=10090_REVERSED|
"""index: 8169, intensity: 4990.0, mobility: 0.977"""	0.0264692	0.00718301	0.158537	KTVEQQNQAQL	generic|chr3_1_87733451_87733498_ENSMUST00000039476__IP_982264_TX=10090_REVERSED	|generic|chr3_1_87733313_87733498_ENSMUST00000039476__IP_982264_TX=10090_REVERSED|
"""index: 1907, intensity: 2681.0, mobility: 0.856"""	0.0195555	0.0074883	0.165342	LPIHTSWR	generic|tr_Q6DFZ1_Q6DFZ1_MOUSE__chr19_1_46272178_46272273_ENSMUST00000176422__II_1048616_REVERSED	|generic|tr_Q3UPP2_Q3UPP2_MOUSE__chr19_1_46268042_46268140_ENSMUST00000177512__II_1048634_REVERSED	|generic|II_1048631_TX=10090_REVERSED	|generic|tr_Q8BYH5_Q8BYH5_MOUSE__chr19_1_46254562_46254621_ENSMUST00000175868_REVERSED	|generic|tr_Q8BY52_Q8BY52_MOUSE__chr19_1_46254562_46254621_ENSMUST00000175868_REVERSED|
"""index: 1868, intensity: 3127.0, mobility: 0.805"""	0.0187928	0.00780031	0.166108	LRKTAETDDPDDRI	generic|tr_Q3TLR8_Q3TLR8_MOUSE__chr2_1_131524752_131524880_ENSMUST00000110189__II_999233_REVERSED	|generic|tr_V9GXE5_V9GXE5_MOUSE__II_999226_REVERSED	|generic|sp_Q99K82_SMOX_MOUSE__chr2_1_131524752_131524880_ENSMUST00000110189__II_999233_REVERSED	|generic|sp_Q99K82-2_SMOX_MOUSE__chr2_1_131524752_131524880_ENSMUST00000110189__II_999233_REVERSED	|generic|sp_Q99K82-5_SMOX_MOUSE__chr2_1_131524752_131524880_ENSMUST00000110189__II_999233_REVERSED	|generic|sp_Q99K82-8_SMOX_MOUSE__chr2_1_131524752_131524880_ENSMUST00000110189__II_999233_REVERSED	|generic|sp_Q99K82-9_SMOX_MOUSE__chr2_1_131524752_131524880_ENSMUST00000110189__II_999226_REVERSED	|generic|tr_A2ANQ4_A2ANQ4_MOUSE__II_999226_REVERSED	|generic|tr_A2ANQ3_A2ANQ3_MOUSE_REVERSED	|generic|sp_Q99K82-3_SMOX_MOUSE_REVERSED	|generic|sp_Q99K82-4_SMOX_MOUSE_REVERSED	|generic|sp_Q99K82-6_SMOX_MOUSE_REVERSED	|generic|sp_Q99K82-7_SMOX_MOUSE_REVERSED|
"""index: 17098, intensity: 4929.0, mobility: 0.843"""	0.0184253	0.00810221	0.166478	LNVFANGRI	generic|IP_940171_TX=10090_REVERSED|
"""index: 33594, intensity: 6499.0, mobility: 1.034"""	0.0174036	0.00839552	0.167509	GLRLPAATARQQQGLLRLLQQLR	generic|chr5_-1_115272268_115272558_ENSMUST00000112097__IP_938269_TX=10090_REVERSED|
"""index: 23323, intensity: 15133.0, mobility: 0.914"""	0.010088	0.00870376	0.175049	IFLIFGDLSL	generic|IP_838873_TX=10090_REVERSED|
"""index: 15142, intensity: 2981.0, mobility: 0.901"""	0.00968899	0.00894786	0.175468	NNMGANLPLSS	generic|IP_1020017_TX=10090_REVERSED|
"""index: 18355, intensity: 2929.0, mobility: 1.158"""	-0.00172878	0.00924784	0.187806	LYPQMRRSIEMPTVVASRWPPKRIWLSNRELHRHWDW	generic|IP_1076190_TX=10090_REVERSED|
"""index: 21226, intensity: 5271.0, mobility: 0.950"""	-0.00331469	0.0095561	0.189573	TRTFGVSTAVVLAPLGWGLCL	generic|tr_Q8K0A3_Q8K0A3_MOUSE__chr1_-1_25128818_25128886_ENSMUST00000153568__II_1042938_REVERSED	|generic|tr_Q68FL1_Q68FL1_MOUSE__chr1_-1_25128818_25128886_ENSMUST00000153568__II_1042938_REVERSED	|generic|sp_Q80ZF8_AGRB3_MOUSE__chr1_-1_25128818_25128886_ENSMUST00000153568__II_1042938_REVERSED	|generic|tr_Q8BJ13_Q8BJ13_MOUSE__chr1_-1_25128818_25128886_ENSMUST00000153568__II_1042938_REVERSED	|generic|tr_Q499E3_Q499E3_MOUSE__chr1_-1_25128818_25128886_ENSMUST00000153568__II_1042938_REVERSED|
"""index: 22537, intensity: 4360.0, mobility: 0.978"""	-0.00344465	0.00982499	0.189718	YPLDLAKGAYRS	generic|tr_A0A1W2P6K6_A0A1W2P6K6_MOUSE__chr1_1_127205257_127205286_ENSMUST00000038361__II_3470975_REVERSED	|generic|sp_Q5DU37_ZFY26_MOUSE__chr1_1_127205257_127205286_ENSMUST00000038361__II_3507020_REVERSED	|generic|tr_Q811D4_Q811D4_MOUSE__chr1_1_127205257_127205286_ENSMUST00000038361_REVERSED|
"""index: 17014, intensity: 4588.0, mobility: 1.163"""	-0.00737343	0.0101258	0.194155	KRGTTVPRGKQFPWPQQMCHLLLSLFY	generic|IP_2420539_TX=10090_REVERSED|
"""index: 10852, intensity: 3836.0, mobility: 1.161"""	-0.00775403	0.0104071	0.194589	MVVVAQKGPIRKAVYNEYYRRNMQRTELTALGQPWSREHA	generic|sp_Q8BH75_RNF41_MOUSE__chr10_1_128437323_128437415_ENSMUST00000217826__II_3451066_REVERSED	|generic|tr_Q99MS2_Q99MS2_MOUSE__chr10_1_128437323_128437415_ENSMUST00000217826_REVERSED|
"""index: 3785, intensity: 7109.0, mobility: 0.853"""	-0.0121143	0.0107066	0.199618	MAGERESSSLPSLPSQRE	generic|IP_861572_TX=10090_REVERSED|
"""index: 25599, intensity: 3131.0, mobility: 1.210"""	-0.0127164	0.0110125	0.20032	RPQVLGRQDMGPQMFASQ	generic|tr_A0A140LIY9_A0A140LIY9_MOUSE_REVERSED|
"""index: 16356, intensity: 3225.0, mobility: 1.266"""	-0.0130553	0.0113046	0.200716	YRDYAMVVFLISETMGL	generic|tr_B2RVY8_B2RVY8_MOUSE__II_961198_REVERSED	|generic|tr_F7D7G9_F7D7G9_MOUSE__II_961198_REVERSED	|generic|tr_Q6W034_Q6W034_MOUSE__II_961198_REVERSED|
"""index: 26859, intensity: 2849.0, mobility: 1.230"""	-0.0173973	0.0115924	0.205845	WREFTYKSEARFFY	generic|sp_Q91VS8_FARP2_MOUSE_REVERSED|
"""index: 9966, intensity: 173692.0, mobility: 0.913"""	-0.0203946	0.0118649	0.209444	APASSTLSAATSTAAEATTVAAPGLR	generic|chr11_-1_76840595_76846416_ENSMUST00000021201__IP_1130896_TX=10090_REVERSED	|generic|chr11_-1_76846189_76846416_ENSMUST00000021201_REVERSED|
"""index: 11082, intensity: 36704.0, mobility: 0.937"""	-0.0242702	0.0121692	0.214169	LFFFVSNQPQCLTPWSSVHR	generic|IP_1054763_TX=10090_REVERSED|
"""index: 23413, intensity: 4513.0, mobility: 1.059"""	-0.0247215	0.0124582	0.214725	LDPVVFEPVMEK	generic|sp_Q9CQN7_RM41_MOUSE_REVERSED|
"""index: 32223, intensity: 7845.0, mobility: 1.075"""	-0.0270689	0.0127543	0.217631	QVSLSVALQAKAQELELELKKQQLELLQKQKALLQQRILQ	generic|tr_Q69ZY3_Q69ZY3_MOUSE_REVERSED	|generic|tr_G3X9Z4_G3X9Z4_MOUSE_REVERSED	|generic|tr_Q3TTQ0_Q3TTQ0_MOUSE_REVERSED	|generic|tr_Q3TT32_Q3TT32_MOUSE_REVERSED	|generic|tr_B2RX07_B2RX07_MOUSE_REVERSED|
"""index: 2145, intensity: 2545.0, mobility: 0.773"""	-0.027875	0.0130382	0.218636	CGSSVRLDHRSLKC	generic|IP_2442767_TX=10090_REVERSED|
"""index: 16454, intensity: 4412.0, mobility: 1.140"""	-0.0296661	0.0133414	0.220882	NPCRSIDSAVVMTLIDLGKKALHVAEAHE	generic|tr_Q8CFW9_Q8CFW9_MOUSE_REVERSED	|generic|tr_Q8BGR1_Q8BGR1_MOUSE_REVERSED|
"""index: 15272, intensity: 5717.0, mobility: 0.904"""	-0.0303271	0.0136281	0.221715	IQVKAPGMNKVPPPQCP	generic|tr_A0A0A0MQK4_A0A0A0MQK4_MOUSE__II_1139267_REVERSED	|generic|sp_Q8R526_PK1L1_MOUSE_REVERSED|
"""index: 33080, intensity: 5886.0, mobility: 1.021"""	-0.0339826	0.0139183	0.226365	SRSRSQFAGRR	generic|sp_C4P6S0_SHTAP_MOUSE_REVERSED	|generic|sp_C4P6S0-2_SHTAP_MOUSE_REVERSED|
"""index: 8447, intensity: 3196.0, mobility: 1.249"""	-0.0357539	0.0141951	0.228644	STMPAQFSTST	generic|chr12_-1_80348406_80376537_ENSMUST00000054145__IP_1114694_TX=10090_REVERSED|
"""index: 17399, intensity: 5020.0, mobility: 1.144"""	-0.0394793	0.0144753	0.233493	TPPAPPPACQRAAEPAPIDTYVAGQPAGLPAPPRALVPHPLLDR	generic|sp_P50207_HXC13_MOUSE_REVERSED|
"""index: 5405, intensity: 7347.0, mobility: 0.861"""	-0.0432039	0.0147635	0.238415	LRTPGPSPPSPDRSTGAAPE	generic|chr10_1_98915157_98968775_ENSMUST00000020107_REVERSED|
"""index: 31690, intensity: 7993.0, mobility: 0.897"""	-0.0467112	0.0150286	0.243119	HLVLRIRN	generic|IP_1129193_TX=10090_REVERSED|
"""index: 21506, intensity: 4441.0, mobility: 0.963"""	-0.0492078	0.0153153	0.246509	KEMKPMGVPQEHFDLMPPEF	generic|sp_O70472_TM131_MOUSE__chr1_-1_36812553_36812699_ENSMUST00000191381__II_1050931_REVERSED|
"""index: 24891, intensity: 2790.0, mobility: 0.973"""	-0.051465	0.0156109	0.249602	NKVLFVTKAATEPGMMKSFYLKAR	generic|tr_F8VPN4_F8VPN4_MOUSE__chr3_-1_116778615_116778722_ENSMUST00000161336__II_976996_REVERSED	|generic|tr_F6XXE6_F6XXE6_MOUSE__chr3_-1_116778615_116778722_ENSMUST00000161336__II_976996_REVERSED	|generic|tr_Q8CE68_Q8CE68_MOUSE__chr3_-1_116750394_116750456_ENSMUST00000161336_REVERSED|
"""index: 8707, intensity: 2881.0, mobility: 0.816"""	-0.0518573	0.0159111	0.250142	DGELTRQP	generic|IP_1086098_TX=10090_REVERSED|
"""index: 5619, intensity: 3044.0, mobility: 0.871"""	-0.0524693	0.0162065	0.250987	NVAAAELPTR	generic|IP_970087_TX=10090_REVERSED	|generic|tr_Q8BFY1_Q8BFY1_MOUSE_REVERSED|
"""index: 13471, intensity: 5351.0, mobility: 1.048"""	-0.053982	0.0164621	0.253084	DISSAAGMKKLIELHEPNTAMFDRAR	generic|tr_B7ZNP0_B7ZNP0_MOUSE_REVERSED	|generic|tr_B7ZNN9_B7ZNN9_MOUSE_REVERSED	|generic|tr_A0A087WQK5_A0A087WQK5_MOUSE_REVERSED|
"""index: 16831, intensity: 5765.0, mobility: 0.954"""	-0.0574701	0.0167564	0.257966	WGFLDALRYL	generic|sp_Q9QYB5_ADDG_MOUSE_REVERSED	|generic|sp_Q9QYB5-2_ADDG_MOUSE_REVERSED	|generic|tr_A0A494B9K4_A0A494B9K4_MOUSE_REVERSED	|generic|tr_Q8BJH2_Q8BJH2_MOUSE_REVERSED	|generic|tr_Q8BM29_Q8BM29_MOUSE_REVERSED	|generic|chr19_1_53231236_53231388_ENSMUST00000236417_REVERSED	|generic|tr_A0A494BAX9_A0A494BAX9_MOUSE_REVERSED	|generic|tr_Q05C56_Q05C56_MOUSE_REVERSED	|generic|tr_Q05DT0_Q05DT0_MOUSE_REVERSED|
"""index: 17956, intensity: 5024.0, mobility: 1.091"""	-0.0589443	0.0170557	0.260049	SQELVFTCISLDPPV	generic|tr_F6U7V1_F6U7V1_MOUSE__chr13_-1_11667075_11667146_ENSMUST00000221941__II_3474813_REVERSED	|generic|sp_E9Q401_RYR2_MOUSE__chr13_-1_11667075_11667146_ENSMUST00000221941__II_3474813_REVERSED	|generic|tr_Q80ZZ5_Q80ZZ5_MOUSE__chr13_-1_11772402_11772500_ENSMUST00000222386_REVERSED	|generic|tr_Q9CTT8_Q9CTT8_MOUSE_REVERSED|
"""index: 4342, intensity: 3446.0, mobility: 0.825"""	-0.0592392	0.0173393	0.260467	NLPVAGHER	generic|sp_Q0KL01_UBX2B_MOUSE_REVERSED|
"""index: 24093, intensity: 4670.0, mobility: 0.913"""	-0.0606524	0.0176383	0.262477	PTMINPYRL	generic|tr_Q8VFZ0_Q8VFZ0_MOUSE__II_1025673_REVERSED|
"""index: 19513, intensity: 5366.0, mobility: 0.979"""	-0.0612586	0.0179372	0.263342	FQLLFKSTLNHFSDIFDQQ	generic|sp_Q8BGY6_B3GN5_MOUSE_REVERSED|
"""index: 24861, intensity: 2896.0, mobility: 1.036"""	-0.061278	0.0182307	0.26337	HEEKVHNITSQVVKVYHSLEGDMKAFEVMAK	generic|IP_3480217_TX=10090_REVERSED|
"""index: 17074, intensity: 7884.0, mobility: 1.139"""	-0.0636245	0.0185185	0.266739	HFISGTPPISDKQWWNLKKQVTTFLM	generic|chr6_-1_5266982_5269065_ENSMUST00000057792__IP_916125_TX=10090_REVERSED	|generic|chr6_-1_5268955_5269065_ENSMUST00000057792_REVERSED|
"""index: 20697, intensity: 3334.0, mobility: 1.054"""	-0.0647051	0.0188004	0.268301	TENDIDSELKPGQK	generic|sp_D3YVL2_CFA70_MOUSE_REVERSED	|generic|sp_D3YVL2-2_CFA70_MOUSE_REVERSED	|generic|sp_D3YVL2-3_CFA70_MOUSE_REVERSED|
"""index: 11365, intensity: 4606.0, mobility: 1.060"""	-0.0653178	0.0190931	0.269189	GREAPATASGSPAGSAREVTGRPGGL	generic|chr2_-1_25211075_25211347_ENSMUST00000128876__II_1013416_TX=10090_REVERSED	|generic|sp_Q8C4Y3-3_NELFB_MOUSE__chr2_-1_25200320_25200454_ENSMUST00000128876__II_1013409_REVERSED	|generic|tr_A0A5H1ZRL3_A0A5H1ZRL3_MOUSE__chr2_-1_25200320_25200454_ENSMUST00000128876__II_1013409_REVERSED|
"""index: 4398, intensity: 24964.0, mobility: 0.948"""	-0.0666846	0.0193856	0.271178	LVAPLPTLKCPD	generic|IP_1010083_TX=10090_REVERSED|
"""index: 16099, intensity: 6909.0, mobility: 1.013"""	-0.0688801	0.0196721	0.274393	HRGPFYQMVKWYMDYLQAWPKSMEVFSENIMR	generic|tr_Q9WV19_Q9WV19_MOUSE_REVERSED|
"""index: 25368, intensity: 2877.0, mobility: 1.106"""	-0.070181	0.0199642	0.276311	ERPKPHWLCSSGWTKMTYSQFYIESPIKNSSKGSQIVSTLLM	generic|IP_833501_TX=10090_REVERSED|
"""index: 17726, intensity: 4471.0, mobility: 0.934"""	-0.0716433	0.02019	0.278477	LCLSLTVISVDP	generic|IP_979750_TX=10090_REVERSED|
"""index: 21721, intensity: 3680.0, mobility: 0.999"""	-0.0774457	0.0204687	0.287185	WILGLCENTVIM	generic|IP_3459311_TX=10090_REVERSED|
"""index: 26749, intensity: 4459.0, mobility: 0.866"""	-0.0798691	0.0207223	0.290874	RPNLRLRQPVR	generic|chr19_-1_6920282_6920329_ENSMUST00000025906_REVERSED|
"""index: 3413, intensity: 3669.0, mobility: 0.857"""	-0.0826621	0.0209935	0.295165	VTTSVPAGQPQ	generic|tr_A0A0G2JFB0_A0A0G2JFB0_MOUSE_REVERSED	|generic|sp_Q80U40_RIMB2_MOUSE_REVERSED	|generic|sp_Q80U40-2_RIMB2_MOUSE_REVERSED	|generic|tr_D3YXR8_D3YXR8_MOUSE_REVERSED|
"""index: 8570, intensity: 3423.0, mobility: 0.867"""	-0.0854409	0.0212829	0.299475	AAYGPSDLKK	generic|tr_Q8C5U2_Q8C5U2_MOUSE__chr6_1_115926260_115926325_ENSMUST00000141305__II_908735_REVERSED	|generic|sp_Q6NWV3_IF122_MOUSE__chr6_1_115926260_115926325_ENSMUST00000141305__II_908735_REVERSED	|generic|tr_E9Q9G8_E9Q9G8_MOUSE__chr6_1_115926260_115926325_ENSMUST00000141305__II_908735_REVERSED	|generic|II_908718_TX=10090_REVERSED	|generic|II_908750_TX=10090_REVERSED	|generic|sp_Q6NWV3-2_IF122_MOUSE__chr6_1_115926260_115926325_ENSMUST00000141305_REVERSED|
"""index: 23787, intensity: 5232.0, mobility: 1.053"""	-0.0861649	0.0215657	0.300605	LSSPLQSSPLQSHDEAFQPGNPFQASAFR	generic|IP_872161_TX=10090_REVERSED|
"""index: 26499, intensity: 3427.0, mobility: 1.232"""	-0.0872527	0.0218612	0.302307	WREFTYKSEARFFY	generic|sp_Q91VS8_FARP2_MOUSE_REVERSED|
"""index: 29939, intensity: 15069.0, mobility: 0.892"""	-0.0876328	0.02215	0.302904	KRLNYENR	generic|sp_Q61043-2_NIN_MOUSE__II_3443039_REVERSED	|generic|sp_Q61043-1_NIN_MOUSE__II_3443039_REVERSED	|generic|II_3472156_TX=10090_REVERSED	|generic|tr_Q3UR16_Q3UR16_MOUSE_REVERSED	|generic|sp_Q61043_NIN_MOUSE_REVERSED	|generic|sp_Q61043-4_NIN_MOUSE_REVERSED	|generic|tr_A0A1Y7VJC3_A0A1Y7VJC3_MOUSE_REVERSED	|generic|tr_A0A1Y7VNC5_A0A1Y7VNC5_MOUSE_REVERSED|
"""index: 8618, intensity: 4319.0, mobility: 0.789"""	-0.0881223	0.0224255	0.303673	DGELTRQP	generic|IP_1086098_TX=10090_REVERSED|
"""index: 2452, intensity: 2718.0, mobility: 0.825"""	-0.0900865	0.0227206	0.306771	KMKFPHVLGQHR	generic|tr_G3UWA8_G3UWA8_MOUSE_REVERSED	|generic|tr_Q8BHH0_Q8BHH0_MOUSE_REVERSED	|generic|tr_A4FUW2_A4FUW2_MOUSE_REVERSED|
"""index: 15574, intensity: 3703.0, mobility: 0.814"""	-0.0917699	0.0229682	0.309442	MLDHLAKYLFSMLFYPGFTK	generic|tr_A5D6P3_A5D6P3_MOUSE__chr16_1_14410881_14410937_ENSMUST00000133454__II_1080308_REVERSED	|generic|II_1080316_TX=10090_REVERSED	|generic|tr_E9Q1I5_E9Q1I5_MOUSE__chr16_1_14410881_14410937_ENSMUST00000133454_REVERSED	|generic|tr_Q3UDM1_Q3UDM1_MOUSE__chr16_1_14410881_14410937_ENSMUST00000133454_REVERSED|
"""index: 15155, intensity: 2890.0, mobility: 1.288"""	-0.0951354	0.0232353	0.314826	DEVDKETATREAHHKGASPAV	generic|tr_Q80U10_Q80U10_MOUSE__II_3465187_REVERSED	|generic|tr_Q8CDL2_Q8CDL2_MOUSE__II_3465187_REVERSED	|generic|tr_A0A1W2P737_A0A1W2P737_MOUSE__II_3465187_REVERSED	|generic|tr_F8VPV0_F8VPV0_MOUSE__II_3465187_REVERSED	|generic|sp_P48725_PCNT_MOUSE__II_3465187_REVERSED	|generic|sp_P48725-2_PCNT_MOUSE__II_3465187_REVERSED	|generic|tr_Q6Y5M8_Q6Y5M8_MOUSE_REVERSED	|generic|sp_P48725-3_PCNT_MOUSE_REVERSED|
"""index: 17607, intensity: 4848.0, mobility: 0.852"""	-0.0979288	0.0235018	0.31934	LNVFDSIVP	generic|IP_3461180_TX=10090_REVERSED|
"""index: 15352, intensity: 30011.0, mobility: 0.963"""	-0.100795	0.0237955	0.324012	AVAGALMAVIGTWFPAGESY	generic|sp_Q9DCS1_T176A_MOUSE__II_921283_REVERSED	|generic|tr_A0A0N4SVU8_A0A0N4SVU8_MOUSE_REVERSED|
"""index: 25216, intensity: 3113.0, mobility: 1.097"""	-0.102071	0.0240752	0.326105	NNWLDIRIELKE	generic|sp_P58069_RASA2_MOUSE__chr9_-1_96570662_96570787_ENSMUST00000128346_REVERSED	|generic|tr_Q3U405_Q3U405_MOUSE__chr9_-1_96570662_96570787_ENSMUST00000128346_REVERSED|
"""index: 11893, intensity: 3992.0, mobility: 0.848"""	-0.103576	0.0243616	0.328584	LSSDLGQSEQAAAELAKA	generic|tr_A2A708_A2A708_MOUSE_REVERSED|
"""index: 25296, intensity: 2523.0, mobility: 1.017"""	-0.10456	0.0246334	0.330212	KSALFNFMDFASQRLHVEARASGHPN	generic|sp_P55200_KMT2A_MOUSE__chr9_-1_44835794_44835835_ENSMUST00000152241__II_853586_REVERSED	|generic|sp_P55200-2_KMT2A_MOUSE__chr9_-1_44835794_44835835_ENSMUST00000152241__II_853586_REVERSED|
"""index: 2983, intensity: 4337.0, mobility: 0.985"""	-0.105241	0.0248829	0.331341	AQSGTGATCVRTVP	generic|IP_881485_TX=10090_REVERSED|
"""index: 5242, intensity: 3043.0, mobility: 0.839"""	-0.108989	0.0251315	0.337595	PQPCLLAQQPGCKQGRS	generic|sp_P04219_HYIG_MOUSE_REVERSED|
"""index: 8775, intensity: 13302.0, mobility: 0.924"""	-0.11168	0.0254015	0.342129	TIPAQPRSWR	generic|tr_A0A087WR50_A0A087WR50_MOUSE__chr1_-1_71637244_71637333_ENSMUST00000186613__II_1037262_REVERSED	|generic|tr_A0A087WSN6_A0A087WSN6_MOUSE__chr1_-1_71637244_71637333_ENSMUST00000186613__II_1037262_REVERSED	|generic|sp_P11276_FINC_MOUSE__chr1_-1_71637244_71637333_ENSMUST00000186613__II_1037262_REVERSED	|generic|tr_Q3TCF1_Q3TCF1_MOUSE__chr1_-1_71637244_71637333_ENSMUST00000186613__II_1037262_REVERSED	|generic|tr_B9EHT6_B9EHT6_MOUSE__chr1_-1_71637244_71637333_ENSMUST00000186613__II_1037262_REVERSED	|generic|tr_Q3UHL6_Q3UHL6_MOUSE__chr1_-1_71637244_71637333_ENSMUST00000186613__II_1037262_REVERSED	|generic|tr_Q3UGY5_Q3UGY5_MOUSE__chr1_-1_71637244_71637333_ENSMUST00000186613_REVERSED	|generic|tr_Q3TCL7_Q3TCL7_MOUSE__chr1_-1_71637244_71637333_ENSMUST00000186613_REVERSED	|generic|tr_B7ZNJ1_B7ZNJ1_MOUSE__chr1_-1_71637244_71637333_ENSMUST00000186613_REVERSED	|generic|tr_Q3UH17_Q3UH17_MOUSE__chr1_-1_71637244_71637333_ENSMUST00000186613_REVERSED	|generic|tr_Q3TBB4_Q3TBB4_MOUSE__chr1_-1_71637244_71637333_ENSMUST00000186613_REVERSED	|generic|tr_A0A087WS56_A0A087WS56_MOUSE__chr1_-1_71637244_71637333_ENSMUST00000186613_REVERSED	|generic|tr_Q3UHR1_Q3UHR1_MOUSE__chr1_-1_71637244_71637333_ENSMUST00000186613_REVERSED|
"""index: 18885, intensity: 5079.0, mobility: 0.856"""	-0.112698	0.0256784	0.343853	ASRVAPATGK	generic|chr17_-1_65937771_65937881_ENSMUST00000233580_REVERSED	|generic|chr17_-1_65929715_65937881_ENSMUST00000233580_REVERSED|
"""index: 13859, intensity: 3234.0, mobility: 0.779"""	-0.112919	0.0259551	0.344228	VPSGAAPR	generic|chr6_-1_38149642_38149710_ENSMUST00000117556__IP_917739_TX=10090_REVERSED|
"""index: 4962, intensity: 3168.0, mobility: 0.803"""	-0.114043	0.0262161	0.346139	VEAQGTLFVLIGGAPL	generic|tr_A0A0G2JG93_A0A0G2JG93_MOUSE__II_930627_REVERSED	|generic|tr_Q6NZL1_Q6NZL1_MOUSE__chr5_-1_125415081_125415164_ENSMUST00000196371_REVERSED	|generic|tr_Q5DTX1_Q5DTX1_MOUSE__chr5_-1_125415081_125415164_ENSMUST00000196371_REVERSED|
"""index: 18501, intensity: 5407.0, mobility: 1.075"""	-0.11774	0.0264766	0.352466	EGYIIIVNTSSMMI	generic|tr_A0A3B2WC95_A0A3B2WC95_MOUSE_REVERSED	|generic|tr_A0A3B2WD73_A0A3B2WD73_MOUSE_REVERSED	|generic|tr_L7N203_L7N203_MOUSE_REVERSED	|generic|tr_L7N2B2_L7N2B2_MOUSE_REVERSED	|generic|tr_A0A3B2WCG3_A0A3B2WCG3_MOUSE_REVERSED	|generic|tr_A0A3B2WCD3_A0A3B2WCD3_MOUSE_REVERSED|
"""index: 6053, intensity: 5874.0, mobility: 1.045"""	-0.119189	0.0267364	0.354965	RALEEQVSRKHW	generic|IP_887152_TX=10090_REVERSED|
"""index: 19115, intensity: 7949.0, mobility: 0.835"""	-0.122734	0.0270192	0.361116	RTTAVDGPK	generic|IP_1105545_TX=10090_REVERSED|
"""index: 24000, intensity: 3846.0, mobility: 1.137"""	-0.123198	0.0273097	0.361925	AVDKLFVLLRLRRPLMCSHDTDMMVQRSH	generic|IP_903824_TX=10090_REVERSED|
"""index: 15448, intensity: 3056.0, mobility: 0.927"""	-0.12476	0.0275762	0.364658	TRQAKQSWLEAVTTRDAVHPHPLIL	generic|IP_1130272_TX=10090_REVERSED|
"""index: 26897, intensity: 2819.0, mobility: 1.037"""	-0.12575	0.0278422	0.366396	FFYQVLHAIRV	generic|sp_Q9QZW0-2_AT11C_MOUSE__II_835099_REVERSED	|generic|tr_F6Q8D3_F6Q8D3_MOUSE__II_835105_REVERSED	|generic|II_835093_TX=10090_REVERSED	|generic|sp_Q9QZW0_AT11C_MOUSE_REVERSED	|generic|tr_E9QKK8_E9QKK8_MOUSE_REVERSED|
"""index: 27979, intensity: 8407.0, mobility: 0.970"""	-0.127268	0.0281323	0.369069	WQPPWLVLP	generic|chr1_1_171256284_171256358_ENSMUST00000111315_REVERSED|
"""index: 15792, intensity: 4834.0, mobility: 1.000"""	-0.127318	0.0284223	0.369157	QLWPELVGEPLSAPFFSPLR	generic|chrX_-1_162546840_162552688_ENSMUST00000112334_REVERSED|
"""index: 17838, intensity: 3319.0, mobility: 0.842"""	-0.128338	0.028704	0.370959	MLGTPSLIN	generic|tr_A0A1D5RMB0_A0A1D5RMB0_MOUSE__II_967937_REVERSED|
"""index: 34362, intensity: 6906.0, mobility: 1.218"""	-0.130141	0.0289939	0.374156	RPLLRLLRLLRV	generic|sp_Q9WVJ0_KCNH3_MOUSE__chr15_1_99242367_99242522_ENSMUST00000230552__II_3485689_REVERSED|
"""index: 6973, intensity: 19067.0, mobility: 0.903"""	-0.130624	0.029233	0.375016	TETLQSVARE	generic|IP_2423961_TX=10090_REVERSED|
"""index: 4175, intensity: 2907.0, mobility: 1.050"""	-0.132133	0.0295224	0.377705	VSSDSVCRRRSYPTG	generic|IP_3453981_TX=10090_REVERSED|
"""index: 34223, intensity: 4804.0, mobility: 0.909"""	-0.132146	0.0297946	0.377729	LPLWTYHM	generic|IP_954435_TX=10090_REVERSED|
"""index: 13979, intensity: 4923.0, mobility: 1.120"""	-0.133286	0.0300752	0.379768	AATAAAAAAAAAAAVSAAAAAAAAAAARALVLCM	generic|chr16_-1_67620641_67620904_ENSMUST00000114292_REVERSED|
"""index: 4228, intensity: 8384.0, mobility: 0.872"""	-0.134084	0.0303644	0.381199	MLVGGVEHRE	generic|sp_Q9JLG8-2_CAN15_MOUSE_REVERSED|
"""index: 21371, intensity: 3043.0, mobility: 0.999"""	-0.134501	0.0306358	0.381948	LHHQGGQYLESLFTGIMKQARCP	generic|IP_1049132_TX=10090_REVERSED|
"""index: 26955, intensity: 21789.0, mobility: 0.954"""	-0.135162	0.0308446	0.383136	EKRRSHINR	generic|II_868526_TX=10090_REVERSED|
"""index: 9869, intensity: 6973.0, mobility: 0.892"""	-0.138478	0.0311239	0.389125	LKEITKDLHWRESEMEN	generic|tr_D3Z3H4_D3Z3H4_MOUSE_REVERSED	|generic|tr_B2RSU6_B2RSU6_MOUSE_REVERSED|
"""index: 3465, intensity: 4094.0, mobility: 1.213"""	-0.138881	0.031385	0.389857	ANAAPSDDKVMSEPGSPSHPM	generic|tr_Q8C308_Q8C308_MOUSE_REVERSED|
"""index: 5583, intensity: 5030.0, mobility: 0.931"""	-0.140388	0.0316729	0.392596	TPPPHPPRPLM	generic|tr_A0A345IT91_A0A345IT91_MOUSE_REVERSED	|generic|tr_A0A345IT93_A0A345IT93_MOUSE_REVERSED|
"""index: 24074, intensity: 5111.0, mobility: 1.066"""	-0.140543	0.0319424	0.39288	FSPEELGLEPNLMK	generic|tr_E9PUY8_E9PUY8_MOUSE__chr19_-1_41964392_41966300_ENSMUST00000171561__II_1045191_REVERSED|
"""index: 20962, intensity: 7052.0, mobility: 0.970"""	-0.141471	0.0321839	0.394572	LDPHELICHEVYAPHSHL	generic|sp_Q8C1R3_CQ050_MOUSE_REVERSED|
"""index: 14202, intensity: 6222.0, mobility: 1.095"""	-0.146509	0.0324619	0.403823	GPAPAPAPAPAPAPAPAPAPAPAAAPAPTSAAGGPVASGVSAAPVSAA	generic|sp_Q99PP7_TRI33_MOUSE__chr3_1_103339303_103339347_ENSMUST00000198706__II_981001_REVERSED	|generic|sp_Q99PP7-2_TRI33_MOUSE__chr3_1_103339303_103339347_ENSMUST00000198706_REVERSED|
"""index: 25977, intensity: 2751.0, mobility: 1.303"""	-0.147622	0.0327398	0.40588	INESSSLSLSNFKPLPPPYSSS	generic|IP_3470363_TX=10090_REVERSED|
"""index: 23449, intensity: 3525.0, mobility: 0.974"""	-0.149175	0.0329891	0.408758	TILQPWFDLNKTTPGQDERPV	generic|sp_Q8K0T7_UN13C_MOUSE_REVERSED|
"""index: 9359, intensity: 61060.0, mobility: 0.906"""	-0.151008	0.033276	0.412169	AAAAAAASSGSGGAPPARTSGGGAAGRR	generic|sp_P84309_ADCY5_MOUSE__chr16_1_35270839_35271000_ENSMUST00000232470_REVERSED	|generic|sp_P84309-2_ADCY5_MOUSE__chr16_1_35270839_35271000_ENSMUST00000232470_REVERSED|
"""index: 4377, intensity: 2586.0, mobility: 0.957"""	-0.151353	0.0335244	0.412812	SSLGHLHSWER	generic|IP_889910_TX=10090_REVERSED|
"""index: 4456, intensity: 3631.0, mobility: 0.871"""	-0.152153	0.0337915	0.414306	AGSLSKVRYIRRSNTDSVYLSG	generic|tr_A0A0A0MQB7_A0A0A0MQB7_MOUSE_REVERSED	|generic|tr_B9EJ72_B9EJ72_MOUSE_REVERSED	|generic|sp_Q9WTS5_TEN2_MOUSE_REVERSED	|generic|tr_A0A0A0MQ92_A0A0A0MQ92_MOUSE_REVERSED|
"""index: 16226, intensity: 3988.0, mobility: 0.859"""	-0.153925	0.0340779	0.417622	PIPLLAEERQRWR	generic|IP_951902_TX=10090_REVERSED|
"""index: 20256, intensity: 2846.0, mobility: 1.213"""	-0.153942	0.0342661	0.417655	SLRHPASSHSPHRHSMQE	generic|IP_903255_TX=10090_REVERSED|
"""index: 10988, intensity: 12673.0, mobility: 0.979"""	-0.156009	0.0345517	0.421538	HGSMVMGGELAVHKSQDAKREKVPM	generic|IP_3455142_TX=10090_REVERSED|
"""index: 8512, intensity: 4045.0, mobility: 0.938"""	-0.156459	0.0348174	0.422385	AFYMHVAELGMWTLSVLLF	generic|tr_B7ZCD1_B7ZCD1_MOUSE_REVERSED	|generic|sp_B7ZCC9_AGRG4_MOUSE_REVERSED	|generic|sp_B7ZCC9-2_AGRG4_MOUSE_REVERSED|
"""index: 9129, intensity: 3560.0, mobility: 0.835"""	-0.156859	0.0350527	0.423138	EAEIVATVNAGLVPLF	generic|tr_E9PUL3_E9PUL3_MOUSE__II_974374_REVERSED	|generic|tr_Q91ZF5_Q91ZF5_MOUSE_REVERSED|
"""index: 15668, intensity: 5513.0, mobility: 0.887"""	-0.158537	0.0352774	0.426308	IQVKAPGMNKVPPPQCP	generic|tr_A0A0A0MQK4_A0A0A0MQK4_MOUSE__II_1139267_REVERSED	|generic|sp_Q8R526_PK1L1_MOUSE_REVERSED|
"""index: 10273, intensity: 3703.0, mobility: 1.221"""	-0.161183	0.0355619	0.431326	KRTTMWSSISTSSWIRR	generic|IP_824976_TX=10090_REVERSED|
"""index: 8790, intensity: 3250.0, mobility: 1.213"""	-0.16124	0.0357955	0.431436	SMETKRVGAAPSETAKAPIECNELKE	generic|sp_Q6ZPY5_ZN507_MOUSE__chr7_-1_35775961_35776044_ENSMUST00000206615_REVERSED	|generic|tr_A0A0U1RQ77_A0A0U1RQ77_MOUSE_REVERSED|
"""index: 15052, intensity: 4282.0, mobility: 1.010"""	-0.163639	0.0360693	0.436007	DKVNVSYFSHSRMRPMLTPSTP	generic|tr_F4YJQ1_F4YJQ1_MOUSE__chr19_1_22766774_22766812_ENSMUST00000237223_REVERSED	|generic|tr_J9SUA7_J9SUA7_MOUSE__chr19_1_22766774_22766812_ENSMUST00000237223_REVERSED	|generic|tr_Q5F4S8_Q5F4S8_MOUSE__chr19_1_22766774_22766812_ENSMUST00000237223_REVERSED	|generic|tr_J9S305_J9S305_MOUSE__chr19_1_22766774_22766812_ENSMUST00000237223_REVERSED	|generic|tr_J9S2Y6_J9S2Y6_MOUSE__chr19_1_22766774_22766812_ENSMUST00000237223_REVERSED	|generic|tr_F7CJ77_F7CJ77_MOUSE__chr19_1_22766774_22766812_ENSMUST00000237223_REVERSED	|generic|tr_F4YJP8_F4YJP8_MOUSE__chr19_1_22766774_22766812_ENSMUST00000237223_REVERSED	|generic|tr_J9S314_J9S314_MOUSE__chr19_1_22766774_22766812_ENSMUST00000237223_REVERSED	|generic|tr_J9SQE7_J9SQE7_MOUSE__chr19_1_22766774_22766812_ENSMUST00000237223_REVERSED	|generic|tr_J9SVL3_J9SVL3_MOUSE__chr19_1_22766774_22766812_ENSMUST00000237223_REVERSED	|generic|tr_Q5F4S6_Q5F4S6_MOUSE__chr19_1_22766774_22766812_ENSMUST00000237223_REVERSED	|generic|tr_J9T120_J9T120_MOUSE__chr19_1_22766774_22766812_ENSMUST00000237223_REVERSED	|generic|tr_F6M2J8_F6M2J8_MOUSE__chr19_1_22766774_22766812_ENSMUST00000237223_REVERSED	|generic|tr_Q5F4S9_Q5F4S9_MOUSE__chr19_1_22766774_22766812_ENSMUST00000237223_REVERSED	|generic|tr_Q5F4T0_Q5F4T0_MOUSE__chr19_1_22766774_22766812_ENSMUST00000237223_REVERSED	|generic|tr_J9T334_J9T334_MOUSE__chr19_1_22766774_22766812_ENSMUST00000237223_REVERSED	|generic|tr_Q5F4S7_Q5F4S7_MOUSE__chr19_1_22766774_22766812_ENSMUST00000237223_REVERSED	|generic|tr_F4YJQ0_F4YJQ0_MOUSE__chr19_1_22766774_22766812_ENSMUST00000237223_REVERSED	|generic|tr_F4YJQ2_F4YJQ2_MOUSE__chr19_1_22766774_22766812_ENSMUST00000237223_REVERSED	|generic|tr_Q69ZE8_Q69ZE8_MOUSE__chr19_1_22766774_22766812_ENSMUST00000237223_REVERSED	|generic|tr_Q3UQF1_Q3UQF1_MOUSE__chr19_1_22766774_22766812_ENSMUST00000237223_REVERSED	|generic|tr_J9S2Z5_J9S2Z5_MOUSE__chr19_1_22766774_22766812_ENSMUST00000237223_REVERSED	|generic|tr_J9T345_J9T345_MOUSE__chr19_1_22766774_22766812_ENSMUST00000237223_REVERSED	|generic|tr_J9T143_J9T143_MOUSE__chr19_1_22766774_22766812_ENSMUST00000237223_REVERSED	|generic|tr_J9SQF3_J9SQF3_MOUSE__chr19_1_22766774_22766812_ENSMUST00000237223_REVERSED	|generic|tr_F4YJP9_F4YJP9_MOUSE__chr19_1_22766774_22766812_ENSMUST00000237223_REVERSED	|generic|tr_J9SQF8_J9SQF8_MOUSE__chr19_1_22766774_22766812_ENSMUST00000237223_REVERSED	|generic|tr_J9T153_J9T153_MOUSE__chr19_1_22766774_22766812_ENSMUST00000237223_REVERSED|
"""index: 15212, intensity: 5045.0, mobility: 0.905"""	-0.164398	0.0363533	0.437457	PILCLLLSQAKIYLSSVMSCLLPSQSGRYPLPN	generic|IP_953900_TX=10090_REVERSED|
"""index: 23780, intensity: 3626.0, mobility: 0.994"""	-0.164528	0.0366373	0.437706	VLSFCRRIVAM	generic|sp_P48760-3_FOLC_MOUSE__II_1011183_REVERSED|
"""index: 15449, intensity: 4413.0, mobility: 0.868"""	-0.165003	0.0369004	0.438613	WRAAGPTCLVPGAPTWPSMNGTGLVSAFL	generic|chr11_1_69103128_69103363_ENSMUST00000101004__IP_1134188_TX=10090_REVERSED|
"""index: 15358, intensity: 7390.0, mobility: 0.994"""	-0.165549	0.0371842	0.439659	VRGDVKHPRACLAADVEEDCSYTVLHLGQFMK	generic|IP_3504456_TX=10090_REVERSED|
"""index: 9981, intensity: 3231.0, mobility: 0.813"""	-0.165981	0.0374574	0.440488	IPNAMTLI	generic|sp_Q8C196_CPSM_MOUSE_REVERSED|
"""index: 24048, intensity: 5672.0, mobility: 0.894"""	-0.167102	0.0377412	0.442639	HVRAVRGQP	generic|IP_856234_TX=10090_REVERSED|
"""index: 18353, intensity: 3720.0, mobility: 1.021"""	-0.167518	0.038025	0.443439	LWEVGMSVVKADP	generic|sp_Q3U435_MMP25_MOUSE__II_3488709_REVERSED	|generic|tr_A0A3B2WCE2_A0A3B2WCE2_MOUSE_REVERSED	|generic|tr_A0A3B2W7R0_A0A3B2W7R0_MOUSE_REVERSED|
"""index: 5789, intensity: 4664.0, mobility: 0.973"""	-0.167614	0.0383087	0.443624	QAVQIEQEPQDR	generic|sp_Q61955_KLK8_MOUSE__chr7_1_43803632_43803769_ENSMUST00000206465__II_892462_REVERSED	|generic|tr_A0A0U1RNI7_A0A0U1RNI7_MOUSE_REVERSED|
"""index: 9454, intensity: 43769.0, mobility: 1.333"""	-0.16792	0.0385706	0.444211	LMLFTLLWQDVSICFKEYSFYPLLDSRTCLPQKFTLCPLG	generic|IP_3459146_TX=10090_REVERSED|
"""index: 18091, intensity: 2904.0, mobility: 1.172"""	-0.168507	0.0388432	0.445341	LSRRRRSPSSDKRRTPSRERKREPSIERRKEHKERREL	generic|tr_E9PZ12_E9PZ12_MOUSE__chr6_-1_93785441_93785593_ENSMUST00000204532__II_910395_REVERSED	|generic|tr_Q4H4B4_Q4H4B4_MOUSE__chr6_-1_93785441_93785593_ENSMUST00000204532__II_910395_REVERSED	|generic|sp_Q6RHR9_MAGI1_MOUSE__chr6_-1_93785441_93785593_ENSMUST00000204532__II_910395_REVERSED	|generic|tr_A0JLR6_A0JLR6_MOUSE_REVERSED|
"""index: 21417, intensity: 8132.0, mobility: 0.841"""	-0.169066	0.0391267	0.446418	NLPFQHRVSDWLDHLIGRCKE	generic|chr3_1_115122572_115122703_ENSMUST00000081752_REVERSED|
"""index: 18854, intensity: 2552.0, mobility: 0.930"""	-0.169417	0.0394103	0.447095	LNSSHPVQGLW	generic|IP_3458664_TX=10090_REVERSED|
"""index: 3939, intensity: 2993.0, mobility: 0.864"""	-0.169552	0.0396825	0.447355	RPHTTPTKITESGLMTQPPR	generic|tr_V9GWW6_V9GWW6_MOUSE__II_846785_REVERSED	|generic|tr_V9GXP3_V9GXP3_MOUSE__II_846785_REVERSED	|generic|tr_V9GXA0_V9GXA0_MOUSE_REVERSED	|generic|tr_A2RRY2_A2RRY2_MOUSE_REVERSED	|generic|tr_V9GX62_V9GX62_MOUSE_REVERSED	|generic|sp_Q5FW52_MLIP_MOUSE_REVERSED	|generic|tr_V9GXX2_V9GXX2_MOUSE_REVERSED|
"""index: 5749, intensity: 3696.0, mobility: 0.804"""	-0.169822	0.0399547	0.447875	STYAVTVF	generic|IP_1044118_TX=10090_REVERSED|
"""index: 11456, intensity: 16516.0, mobility: 0.892"""	-0.169979	0.0402039	0.44818	AIFYLDVKEDISSIDYNELF	generic|IP_950511_TX=10090_REVERSED|
"""index: 17634, intensity: 4673.0, mobility: 0.898"""	-0.171146	0.040487	0.450434	ESNLDELKYGIATLNWYTELMVDKYLSKQSP	generic|tr_F8VPU8_F8VPU8_MOUSE__II_1149652_REVERSED	|generic|tr_A0A0J9YVH3_A0A0J9YVH3_MOUSE__II_1149652_REVERSED|
"""index: 18653, intensity: 5740.0, mobility: 1.087"""	-0.171312	0.0406206	0.450754	DEPSLLHYRMGSIVMKLCEPNDQILP	generic|sp_Q8BUL5_KLHL7_MOUSE__chr5_1_24159500_24159730_ENSMUST00000163409__II_945663_REVERSED	|generic|tr_A0A0G2JF30_A0A0G2JF30_MOUSE__chr5_1_24127737_24127766_ENSMUST00000200116_REVERSED	|generic|tr_G3UW75_G3UW75_MOUSE__chr5_1_24127737_24127766_ENSMUST00000200116_REVERSED	|generic|tr_Q8K2Z1_Q8K2Z1_MOUSE__chr5_1_24127737_24127766_ENSMUST00000200116_REVERSED|
"""index: 26003, intensity: 3972.0, mobility: 0.888"""	-0.174207	0.0409027	0.456366	LAPDKKYTIYFLDKMIP	generic|tr_J3QMZ8_J3QMZ8_MOUSE__II_825015_REVERSED	|generic|tr_A0A087WNM4_A0A087WNM4_MOUSE__II_825015_REVERSED	|generic|sp_P13675_SSTY1_MOUSE__IP_824110_REVERSED	|generic|tr_J3QP49_J3QP49_MOUSE__IP_824110_REVERSED	|generic|tr_A0A0A6YXW2_A0A0A6YXW2_MOUSE__IP_824110_REVERSED	|generic|tr_J3QNP1_J3QNP1_MOUSE__IP_824110_REVERSED	|generic|tr_A0A0A6YXX7_A0A0A6YXX7_MOUSE__IP_824110_REVERSED	|generic|tr_Q3TTD8_Q3TTD8_MOUSE__IP_824110_REVERSED	|generic|tr_J3QPX2_J3QPX2_MOUSE__IP_824110_REVERSED	|generic|IP_824440_TX=10090_REVERSED	|generic|IP_824680_TX=10090_REVERSED	|generic|IP_824143_TX=10090_REVERSED	|generic|IP_824264_TX=10090_REVERSED	|generic|IP_824428_TX=10090_REVERSED	|generic|IP_824410_TX=10090_REVERSED	|generic|IP_824461_TX=10090_REVERSED	|generic|IP_824559_TX=10090_REVERSED	|generic|IP_824093_TX=10090_REVERSED	|generic|IP_825054_TX=10090_REVERSED	|generic|IP_825052_TX=10090_REVERSED	|generic|IP_825126_TX=10090_REVERSED	|generic|IP_825227_TX=10090_REVERSED	|generic|IP_824607_TX=10090_REVERSED	|generic|IP_825112_TX=10090_REVERSED	|generic|IP_825139_TX=10090_REVERSED	|generic|IP_825259_TX=10090_REVERSED	|generic|IP_824219_TX=10090_REVERSED	|generic|IP_824468_TX=10090_REVERSED	|generic|IP_825039_TX=10090_REVERSED	|generic|IP_824459_TX=10090_REVERSED	|generic|IP_824358_TX=10090_REVERSED	|generic|IP_824711_TX=10090_REVERSED	|generic|IP_825104_TX=10090_REVERSED	|generic|IP_824111_TX=10090_REVERSED	|generic|tr_J3QQ23_J3QQ23_MOUSE_REVERSED	|generic|tr_J3KMI9_J3KMI9_MOUSE_REVERSED|
"""index: 15942, intensity: 3385.0, mobility: 1.081"""	-0.174229	0.0411732	0.45641	PWSACPVQHSPDGVPRCLRGPRRCGKYMGQTPPTVR	generic|sp_Q8VD62-1_CK068_MOUSE__chr19_1_5426070_5426342_ENSMUST00000159759__II_1058375_REVERSED|
"""index: 3623, intensity: 19648.0, mobility: 0.789"""	-0.175132	0.0414552	0.458167	LSLGQARH	generic|chr5_1_33732831_33732905_ENSMUST00000067150_REVERSED|
"""index: 19452, intensity: 5072.0, mobility: 0.871"""	-0.175441	0.0417372	0.458766	LLTHSLPM	generic|IP_1092149_TX=10090_REVERSED|
"""index: 21193, intensity: 3098.0, mobility: 0.846"""	-0.17586	0.0420192	0.459582	AETNDFVFDLCEFHKFYD	generic|sp_Q8C0L8_COG5_MOUSE__chr12_1_31920590_31920637_ENSMUST00000219672__II_3504473_REVERSED|
"""index: 21495, intensity: 11753.0, mobility: 0.883"""	-0.176136	0.0423012	0.46012	KVWSVSPLF	generic|IP_908383_TX=10090_REVERSED|
"""index: 28124, intensity: 4835.0, mobility: 0.900"""	-0.176873	0.0425352	0.461557	YRLLVQQRSLIS	generic|II_2483772_TX=10090_REVERSED	|generic|tr_Q1LZK2_Q1LZK2_MOUSE_REVERSED	|generic|sp_Q9EQ20_MMSA_MOUSE_REVERSED	|generic|tr_Q8K0L1_Q8K0L1_MOUSE_REVERSED	|generic|tr_A0A1Y7VJ32_A0A1Y7VJ32_MOUSE_REVERSED|
"""index: 6885, intensity: 2535.0, mobility: 0.826"""	-0.178175	0.0428169	0.464099	EEPKNTKIPLISH	generic|IP_1014411_TX=10090_REVERSED|
"""index: 27710, intensity: 5834.0, mobility: 0.852"""	-0.178902	0.0430986	0.465523	FLRRELLLPSQ	generic|chr11_1_109661296_109661379_ENSMUST00000106677__IP_1124668_TX=10090_REVERSED	|generic|chr11_1_109661090_109661379_ENSMUST00000106676__IP_1124668_TX=10090_REVERSED	|generic|IP_1124664_TX=10090_REVERSED|
"""index: 33157, intensity: 5608.0, mobility: 0.931"""	-0.179145	0.0433803	0.465997	FHQSQQWPL	generic|IP_961664_TX=10090_REVERSED|
"""index: 3077, intensity: 3362.0, mobility: 0.883"""	-0.179339	0.0436251	0.466376	DVTVSNWRR	generic|tr_F7BQM5_F7BQM5_MOUSE__chr2_-1_35752233_35752484_ENSMUST00000161970__II_1010451_REVERSED	|generic|sp_A4Q9F4-2_TTL11_MOUSE__chr2_-1_35944855_35944941_ENSMUST00000140201__II_1010454_REVERSED	|generic|sp_A4Q9F4-3_TTL11_MOUSE__chr2_-1_35944855_35944941_ENSMUST00000140201__II_1010454_REVERSED	|generic|sp_A4Q9F4_TTL11_MOUSE__chr2_-1_35944855_35944941_ENSMUST00000140201_REVERSED|
"""index: 31479, intensity: 43930.0, mobility: 1.011"""	-0.181135	0.0439066	0.469897	PDPLSCWGIVLKEVPLAGPRE	generic|tr_Q8BQU9_Q8BQU9_MOUSE_REVERSED|
"""index: 5584, intensity: 8891.0, mobility: 0.853"""	-0.181672	0.044188	0.470953	STQNIGFHKAMSLKSKK	generic|tr_Q5DTG5_Q5DTG5_MOUSE_REVERSED	|generic|sp_Q61329_ZFHX3_MOUSE__chr10_1_128278792_128278821_ENSMUST00000217852_REVERSED	|generic|tr_E9QMD3_E9QMD3_MOUSE__chr10_1_128278792_128278821_ENSMUST00000217852_REVERSED	|generic|tr_Q63ZY0_Q63ZY0_MOUSE_REVERSED	|generic|tr_Q6P9K2_Q6P9K2_MOUSE__chr10_1_128278792_128278821_ENSMUST00000217852_REVERSED|
"""index: 18032, intensity: 6032.0, mobility: 1.042"""	-0.182267	0.0444444	0.472122	AELKMGIKFENTPPTKSQRFYESPASISGTEKLY	generic|tr_B1AVB4_B1AVB4_MOUSE_REVERSED	|generic|tr_B1AVB5_B1AVB5_MOUSE_REVERSED	|generic|tr_A0A571BDL9_A0A571BDL9_MOUSE_REVERSED	|generic|tr_E9Q796_E9Q796_MOUSE_REVERSED	|generic|tr_B1AVB2_B1AVB2_MOUSE_REVERSED	|generic|tr_B1AVB1_B1AVB1_MOUSE_REVERSED	|generic|tr_Q8BYC8_Q8BYC8_MOUSE_REVERSED	|generic|tr_I6L9E4_I6L9E4_MOUSE_REVERSED	|generic|tr_B1AVB3_B1AVB3_MOUSE_REVERSED|
"""index: 10519, intensity: 40220.0, mobility: 0.834"""	-0.183087	0.0447257	0.473733	EVNIYMVLADLMKVY	generic|IP_980239_TX=10090_REVERSED|
"""index: 5985, intensity: 6360.0, mobility: 1.235"""	-0.183203	0.0449944	0.473962	GYLCEMGQVKLKMHDERTTKGDKRKKWLYGDKRYKVKKRNYLIISGNQPR	generic|tr_B0QZH4_B0QZH4_MOUSE__chr11_-1_70682453_70682548_ENSMUST00000145823_REVERSED	|generic|sp_Q80Y50-2_CMTA2_MOUSE__chr11_-1_70682453_70682548_ENSMUST00000145823_REVERSED	|generic|sp_Q80Y50-3_CMTA2_MOUSE__chr11_-1_70682453_70682548_ENSMUST00000145823_REVERSED|
"""index: 21970, intensity: 2985.0, mobility: 0.878"""	-0.184181	0.0452501	0.475887	FDEVRLTLM	generic|IP_2431124_TX=10090_REVERSED|
"""index: 20194, intensity: 407109.0, mobility: 0.995"""	-0.185017	0.0454928	0.477536	AFATEVAANLCKA	generic|tr_Q9R1R6_Q9R1R6_MOUSE__IP_1147517_REVERSED|
"""index: 23605, intensity: 5484.0, mobility: 0.880"""	-0.185448	0.0457737	0.478387	AQSVLFSSLL	generic|IP_930935_TX=10090_REVERSED|
"""index: 25142, intensity: 2719.0, mobility: 1.277"""	-0.185951	0.0460545	0.47938	GERIIYMER	generic|sp_Q3UW12_CNGA4_MOUSE_REVERSED	|generic|sp_Q3UW12-2_CNGA4_MOUSE_REVERSED|
"""index: 7229, intensity: 5050.0, mobility: 0.967"""	-0.186164	0.0463353	0.4798	KMLGESPDAEI	generic|IP_3486772_TX=10090_REVERSED|
"""index: 25065, intensity: 3172.0, mobility: 1.247"""	-0.187134	0.0465769	0.481718	VYFSKRCISCEHLETHLRTKQSVSLKLSDVFTRGCETHKYL	generic|tr_Q640N4_Q640N4_MOUSE_REVERSED	|generic|tr_Q9CZ86_Q9CZ86_MOUSE_REVERSED	|generic|tr_Q80V87_Q80V87_MOUSE_REVERSED|
"""index: 16213, intensity: 4377.0, mobility: 1.101"""	-0.187691	0.0468575	0.48282	LSPLLQNSCSFGLFVFVFEGDLANYDG	generic|IP_1127550_TX=10090_REVERSED|
"""index: 17415, intensity: 7638.0, mobility: 1.033"""	-0.188061	0.0471248	0.483552	TIGMSLSSVWATLGRSQHFEELWEVNLVGLA	generic|sp_Q8K1C7_MOT14_MOUSE_REVERSED|
"""index: 23579, intensity: 4823.0, mobility: 0.836"""	-0.188461	0.0474053	0.484345	CVILVPRLPFSHKALF	generic|IP_3489217_TX=10090_REVERSED|
"""index: 23748, intensity: 7322.0, mobility: 0.930"""	-0.188805	0.0476725	0.485025	FPTPFSFTGSLQLCQPPCPSHT	generic|IP_899043_TX=10090_REVERSED|
"""index: 20793, intensity: 5559.0, mobility: 0.920"""	-0.189287	0.0478723	0.485981	YPEEACIVRI	generic|sp_Q3THK7_GUAA_MOUSE_REVERSED|
"""index: 15831, intensity: 5972.0, mobility: 1.141"""	-0.191947	0.0481523	0.491264	KMMHKRTPSFTWSILMKVSAIILSAEPE	generic|IP_970473_TX=10090_REVERSED|
"""index: 4635, intensity: 2537.0, mobility: 0.778"""	-0.192225	0.0484323	0.491818	PFLHPAAG	generic|IP_931098_TX=10090_REVERSED|
"""index: 16286, intensity: 5281.0, mobility: 1.144"""	-0.192669	0.0486713	0.492702	DRTAEAFVGYPIFFMLVSTYIGQAICIFF	generic|sp_P98199_AT8B2_MOUSE__chr3_-1_89946175_89946276_ENSMUST00000163354__II_979079_REVERSED	|generic|tr_E9QAL4_E9QAL4_MOUSE__chr3_-1_89946175_89946276_ENSMUST00000163354__II_979079_REVERSED	|generic|tr_Q69ZR1_Q69ZR1_MOUSE__chr3_-1_89946175_89946276_ENSMUST00000163354__II_979079_REVERSED	|generic|tr_D3YXQ5_D3YXQ5_MOUSE__chr3_-1_89946175_89946276_ENSMUST00000163354_REVERSED|
"""index: 21020, intensity: 5735.0, mobility: 0.919"""	-0.195001	0.0489374	0.497349	FDLPLSTLQNDKMNLKSLV	generic|tr_Q8R378_Q8R378_MOUSE_REVERSED	|generic|tr_A0A494BAG1_A0A494BAG1_MOUSE_REVERSED	|generic|sp_O88520_SHOC2_MOUSE_REVERSED|
"""index: 2112, intensity: 3232.0, mobility: 0.909"""	-0.195383	0.0492032	0.498111	FDTMQLNMT	generic|tr_A0A087WR13_A0A087WR13_MOUSE__IP_1039938_REVERSED	|generic|tr_A0A571BD48_A0A571BD48_MOUSE__IP_1039938_REVERSED	|generic|tr_L7N1Y0_L7N1Y0_MOUSE__IP_1039938_REVERSED|
"""index: 28346, intensity: 7309.0, mobility: 0.869"""	-0.195578	0.0494552	0.498501	IFHIFISLVWL	generic|tr_Q32M16_Q32M16_MOUSE_REVERSED	|generic|tr_Q8K4I0_Q8K4I0_MOUSE_REVERSED	|generic|tr_Q8R2A0_Q8R2A0_MOUSE_REVERSED|
"""index: 10972, intensity: 3681.0, mobility: 0.811"""	-0.19594	0.0496513	0.499223	PLALSSVEDAQRTHGA	generic|IP_1035706_TX=10090_REVERSED|
"""index: 26162, intensity: 2700.0, mobility: 1.072"""	-0.198847	0.0499163	0.50504	LMYCGNSPLKIFVPTHESTHPIAIVALVEP	generic|sp_Q8BG47_RN152_MOUSE_REVERSED|
"""index: 7206, intensity: 11151.0, mobility: 0.769"""	-0.1995	0.0501952	0.506347	MQAKLSPHHINL	generic|IP_1003771_TX=10090_REVERSED|
"""index: 15993, intensity: 8409.0, mobility: 0.789"""	-0.199663	0.0504741	0.506673	PVCAAQPK	generic|tr_F6YHW2_F6YHW2_MOUSE__II_975931_REVERSED|
"""index: 17321, intensity: 5268.0, mobility: 1.134"""	-0.200045	0.0507529	0.507441	AMDKVVRADSIKGFPAFASKIDETTIEPS	generic|tr_D3Z3Y4_D3Z3Y4_MOUSE__chr7_-1_128443803_128443913_ENSMUST00000133444__II_878434_REVERSED	|generic|tr_Q921W2_Q921W2_MOUSE__chr7_-1_128443803_128443913_ENSMUST00000133444__II_878434_REVERSED	|generic|tr_Q545C1_Q545C1_MOUSE__chr7_-1_128443803_128443913_ENSMUST00000133444__II_878434_REVERSED	|generic|II_878432_TX=10090_REVERSED|
"""index: 18840, intensity: 4440.0, mobility: 1.025"""	-0.200508	0.0510318	0.508368	HILPGMLLSLAPQQLSPEARLVSQVELSGTNLEWCG	generic|IP_882695_TX=10090_REVERSED|
"""index: 21151, intensity: 3789.0, mobility: 1.170"""	-0.200529	0.0512678	0.508412	YYTLAPALVSTLMNRAT	generic|IP_1092244_TX=10090_REVERSED|
"""index: 20352, intensity: 4284.0, mobility: 0.879"""	-0.202135	0.051532	0.511635	KGNVQLMVK	generic|sp_Q9QY39_PDZD4_MOUSE_REVERSED|
"""index: 32674, intensity: 8012.0, mobility: 0.953"""	-0.202457	0.0517817	0.512282	WNDLVGAQLVKG	generic|sp_Q3U7R1_ESYT1_MOUSE__chr12_1_116334225_116334260_ENSMUST00000220720__II_3465874_REVERSED	|generic|tr_A0A1W2P784_A0A1W2P784_MOUSE__II_3465875_REVERSED	|generic|sp_Q3U7R1-2_ESYT1_MOUSE__chr12_1_116334225_116334260_ENSMUST00000220720_REVERSED|
"""index: 18448, intensity: 4408.0, mobility: 0.864"""	-0.203501	0.0519878	0.514382	ERRASSTL	generic|IP_1036893_TX=10090_REVERSED|
"""index: 16323, intensity: 3852.0, mobility: 0.805"""	-0.205331	0.0522513	0.518066	TSLTTELRSKVER	generic|IP_1107904_TX=10090_REVERSED|
"""index: 15395, intensity: 34605.0, mobility: 1.150"""	-0.205961	0.0525292	0.519336	WWALSPWMPGTSLGTLRLHNRLCVLRGP	generic|IP_3482145_TX=10090_REVERSED|
"""index: 14340, intensity: 4552.0, mobility: 0.921"""	-0.206022	0.0528071	0.519459	YDMDLTPLISLFYMPINMEK	generic|IP_1059456_TX=10090_REVERSED|
"""index: 9799, intensity: 3519.0, mobility: 1.211"""	-0.206102	0.0530261	0.519619	LSYTTWWGSSLLLLTKMCLYEEYSVQLRQLETSIFLMHK	generic|tr_A0A385HBV1_A0A385HBV1_MOUSE_REVERSED|
"""index: 3110, intensity: 3455.0, mobility: 1.012"""	-0.207837	0.0533037	0.523121	GVLVAPPSTRRDR	generic|IP_2513784_TX=10090_REVERSED|
"""index: 10720, intensity: 4746.0, mobility: 0.848"""	-0.209125	0.0535368	0.525722	LEQEMEKL	generic|tr_E6Y2W7_E6Y2W7_MOUSE__II_918906_REVERSED	|generic|tr_E9QP94_E9QP94_MOUSE__II_918906_REVERSED	|generic|tr_E6Y2W6_E6Y2W6_MOUSE__II_918906_REVERSED	|generic|tr_D3Z165_D3Z165_MOUSE__II_918906_REVERSED	|generic|tr_F6VCV9_F6VCV9_MOUSE__II_918906_REVERSED	|generic|sp_Q3TVA9-2_CC136_MOUSE__II_918906_REVERSED	|generic|tr_A0A0N4SW14_A0A0N4SW14_MOUSE_REVERSED	|generic|sp_Q3TVA9_CC136_MOUSE_REVERSED|
"""index: 23518, intensity: 3676.0, mobility: 1.102"""	-0.209621	0.0537992	0.526723	SDHANLFRFPFQR	generic|sp_P97499_TEP1_MOUSE__II_3478744_REVERSED	|generic|tr_Q5XKB2_Q5XKB2_MOUSE__II_3478744_REVERSED|
"""index: 25037, intensity: 3767.0, mobility: 1.015"""	-0.20968	0.0540765	0.526842	YPVNLCQIWNK	generic|II_942251_TX=10090_REVERSED|
"""index: 18280, intensity: 6021.0, mobility: 0.982"""	-0.209726	0.0543539	0.526936	GLSLARVHFNLLYMIFLGEFVHLA	generic|IP_1150110_TX=10090_REVERSED|
"""index: 28595, intensity: 4341.0, mobility: 0.900"""	-0.210013	0.0545706	0.527515	QWINLLRELPKK	generic|tr_F6YB25_F6YB25_MOUSE__II_996094_REVERSED	|generic|II_996089_TX=10090_REVERSED	|generic|sp_Q9CSU0_RPR1B_MOUSE_REVERSED	|generic|sp_Q9CSU0-2_RPR1B_MOUSE_REVERSED	|generic|sp_Q9CSU0-3_RPR1B_MOUSE_REVERSED	|generic|tr_A0A0R4J195_A0A0R4J195_MOUSE_REVERSED|
"""index: 21669, intensity: 3761.0, mobility: 1.129"""	-0.211348	0.0548476	0.530216	NAYAGRETKARFVPDN	generic|sp_Q4U4S6_XIRP2_MOUSE__II_1007720_REVERSED	|generic|tr_A9YSG1_A9YSG1_MOUSE_REVERSED	|generic|sp_Q4U4S6-2_XIRP2_MOUSE_REVERSED	|generic|tr_A0A5F8MPR4_A0A5F8MPR4_MOUSE_REVERSED|
"""index: 23101, intensity: 3628.0, mobility: 1.077"""	-0.211362	0.0550941	0.530244	VWQMLGLYYLVSMVCSFFVIIPLVQFAFVDKVLAEGFVFSSG	generic|tr_E9PXX9_E9PXX9_MOUSE_REVERSED	|generic|tr_Q6P8I9_Q6P8I9_MOUSE_REVERSED|
"""index: 24668, intensity: 3113.0, mobility: 1.295"""	-0.212239	0.055371	0.532021	GSSLTLRWTSLCTPFTWSRR	generic|IP_954746_TX=10090_REVERSED|
"""index: 13603, intensity: 4400.0, mobility: 0.840"""	-0.212393	0.0556017	0.532332	MNQLADKTQKIATAMAKIEELVPTV	generic|tr_A0A0G2JE90_A0A0G2JE90_MOUSE__chr5_-1_44045512_44045568_ENSMUST00000196852__II_940581_REVERSED	|generic|tr_Q8R056_Q8R056_MOUSE__chr5_-1_44014752_44014880_ENSMUST00000196853_REVERSED	|generic|tr_A0A0G2JE50_A0A0G2JE50_MOUSE__chr5_-1_44014752_44014880_ENSMUST00000196853_REVERSED	|generic|tr_A0A0R4J0B0_A0A0R4J0B0_MOUSE__chr5_-1_44014752_44014880_ENSMUST00000196853_REVERSED	|generic|tr_Q8CDK8_Q8CDK8_MOUSE__chr5_-1_44014752_44014880_ENSMUST00000196853_REVERSED	|generic|tr_A0A0G2JDH9_A0A0G2JDH9_MOUSE__chr5_-1_44014752_44014880_ENSMUST00000196853_REVERSED	|generic|sp_O54990_PROM1_MOUSE__chr5_-1_44014752_44014880_ENSMUST00000196853_REVERSED	|generic|sp_O54990-2_PROM1_MOUSE__chr5_-1_44014752_44014880_ENSMUST00000196853_REVERSED	|generic|sp_O54990-3_PROM1_MOUSE__chr5_-1_44014752_44014880_ENSMUST00000196853_REVERSED	|generic|sp_O54990-4_PROM1_MOUSE__chr5_-1_44014752_44014880_ENSMUST00000196853_REVERSED	|generic|sp_O54990-5_PROM1_MOUSE__chr5_-1_44014752_44014880_ENSMUST00000196853_REVERSED	|generic|sp_O54990-6_PROM1_MOUSE__chr5_-1_44014752_44014880_ENSMUST00000196853_REVERSED	|generic|tr_G5E8G5_G5E8G5_MOUSE__chr5_-1_44014752_44014880_ENSMUST00000196853_REVERSED	|generic|tr_G3X9J8_G3X9J8_MOUSE__chr5_-1_44014752_44014880_ENSMUST00000196853_REVERSED|
"""index: 15805, intensity: 4201.0, mobility: 0.824"""	-0.213145	0.0558628	0.533855	LETQLIEMMERLSEYNLV	generic|tr_E9PWI6_E9PWI6_MOUSE__chr10_1_58290307_58290480_ENSMUST00000160636__II_1153857_REVERSED	|generic|tr_E0CYI9_E0CYI9_MOUSE__chr10_1_58290307_58290480_ENSMUST00000160636__II_1153857_REVERSED	|generic|sp_Q8CHG3_GCC2_MOUSE__chr10_1_58290307_58290480_ENSMUST00000160636__II_1153857_REVERSED	|generic|tr_B2RSU7_B2RSU7_MOUSE__chr10_1_58290307_58290480_ENSMUST00000160636__II_1153857_REVERSED|
"""index: 3576, intensity: 3537.0, mobility: 0.846"""	-0.213301	0.0561394	0.53417	ELLTLPTSH	generic|IP_2495590_TX=10090_REVERSED|
"""index: 30077, intensity: 3792.0, mobility: 1.023"""	-0.213307	0.0564003	0.534183	DITIYFYRDRL	generic|tr_F8WHZ0_F8WHZ0_MOUSE_REVERSED	|generic|sp_Q5H8B9_FREM3_MOUSE_REVERSED|
"""index: 17350, intensity: 6644.0, mobility: 1.068"""	-0.214482	0.0566768	0.536565	MNFPFAGTFFFPQ	generic|sp_Q5SUE8-2_ANR40_MOUSE_REVERSED	|generic|sp_Q5SUE8-3_ANR40_MOUSE_REVERSED	|generic|sp_Q5SUE8_ANR40_MOUSE__chr11_1_94339649_94339699_ENSMUST00000051221_REVERSED|
"""index: 21503, intensity: 2808.0, mobility: 0.995"""	-0.214531	0.0568904	0.536664	HHYFSQFLTL	generic|sp_Q3URY6_ARMC2_MOUSE__II_1150203_REVERSED	|generic|sp_Q3URY6-2_ARMC2_MOUSE_REVERSED|
"""index: 5421, intensity: 3579.0, mobility: 0.950"""	-0.215594	0.0571665	0.53882	DLFAPHHPMSP	generic|tr_A0A140LJ06_A0A140LJ06_MOUSE_REVERSED|
"""index: 12411, intensity: 3992.0, mobility: 1.146"""	-0.215931	0.057411	0.539503	NYFSRITLIAQGLDSLDKLGKHMSPGDRHTVQSHLNISP	generic|tr_Q8BVV3_Q8BVV3_MOUSE__II_854634_REVERSED	|generic|tr_Q8BJF5_Q8BJF5_MOUSE__chr9_-1_36954689_36954754_ENSMUST00000175938__II_854634_REVERSED|
"""index: 25780, intensity: 3580.0, mobility: 1.156"""	-0.216908	0.0576711	0.541486	SQLLTHEVVGIRIDM	generic|tr_F7B458_F7B458_MOUSE__chr5_-1_51490041_51490070_ENSMUST00000132734__II_1078358_REVERSED	|generic|sp_Q8BXG3_IFT57_MOUSE__chr5_-1_51490041_51490070_ENSMUST00000132734_REVERSED	|generic|sp_Q8BXG3-2_IFT57_MOUSE__chr5_-1_51490041_51490070_ENSMUST00000132734_REVERSED|
"""index: 2177, intensity: 3524.0, mobility: 0.963"""	-0.217393	0.057931	0.542472	DWPRSGEEPRQ	generic|IP_3463055_TX=10090_REVERSED|
"""index: 16662, intensity: 3321.0, mobility: 1.023"""	-0.217708	0.0581267	0.54311	FIFLEIKGLLILVSDPLDAG	generic|IP_3495024_TX=10090_REVERSED|
"""index: 11507, intensity: 7533.0, mobility: 0.804"""	-0.219384	0.0584022	0.546516	STNRKLVCMTADTWIR	generic|IP_871872_TX=10090_REVERSED|
"""index: 15602, intensity: 3402.0, mobility: 0.867"""	-0.219521	0.058597	0.546796	PPCPSSQQGWYLVPQSPHLLV	generic|IP_1082947_TX=10090_REVERSED|
"""index: 25416, intensity: 2723.0, mobility: 0.953"""	-0.220344	0.0588721	0.54847	PHPCPLTVWL	generic|IP_1126866_TX=10090_REVERSED|
"""index: 32126, intensity: 15465.0, mobility: 1.025"""	-0.220476	0.0591472	0.548737	TTQRRHRQMR	generic|chr16_1_44159561_44159794_ENSMUST00000159514__IP_1075400_TX=10090_REVERSED|
"""index: 3010, intensity: 3230.0, mobility: 0.988"""	-0.220691	0.0593896	0.549174	KEMVGNESQIE	generic|sp_Q8VHG2_AMOT_MOUSE__chrX_-1_145459995_145460138_ENSMUST00000135832__II_832995_REVERSED	|generic|sp_Q8VHG2-2_AMOT_MOUSE__chrX_-1_145459995_145460138_ENSMUST00000135832__II_832977_REVERSED	|generic|tr_B1AXE9_B1AXE9_MOUSE_REVERSED|
"""index: 16419, intensity: 28627.0, mobility: 0.803"""	-0.22335	0.0596646	0.554586	YGVALALH	generic|IP_972121_TX=10090_REVERSED|
"""index: 4376, intensity: 4205.0, mobility: 0.811"""	-0.22362	0.0599395	0.555135	DLPTSEHPV	generic|IP_984470_TX=10090_REVERSED|
"""index: 7183, intensity: 25770.0, mobility: 1.048"""	-0.223645	0.0601979	0.555187	RSKQFATLEGPSSETLLHGSDK	generic|sp_Q4FZC9_SYNE3_MOUSE_REVERSED	|generic|sp_Q4FZC9-2_SYNE3_MOUSE_REVERSED|
"""index: 2614, intensity: 2646.0, mobility: 0.983"""	-0.223768	0.0604064	0.555436	MMQVPKSTNKNLWFKEERTHNENFKRN	generic|tr_Q9D1Q5_Q9D1Q5_MOUSE_REVERSED|
"""index: 9933, intensity: 4946.0, mobility: 0.893"""	-0.224551	0.0605811	0.557031	QIFESHQEASSSREHR	generic|tr_A2BFG8_A2BFG8_MOUSE__IP_987818_REVERSED	|generic|tr_E9Q9W0_E9Q9W0_MOUSE__IP_987818_REVERSED	|generic|IP_987804_TX=10090_REVERSED	|generic|II_994155_TX=10090_REVERSED|
"""index: 27320, intensity: 8473.0, mobility: 1.025"""	-0.225339	0.0608553	0.558637	KFVIQTKWPH	generic|chr6_1_136559913_136559984_ENSMUST00000032335_REVERSED|
"""index: 19057, intensity: 7637.0, mobility: 0.914"""	-0.225974	0.0611294	0.559931	ESSDLIFVVDIFCIADQFD	generic|sp_Q2UY11-2_COSA1_MOUSE__II_915980_REVERSED	|generic|sp_Q2UY11_COSA1_MOUSE_REVERSED	|generic|tr_A0A1L1SSY2_A0A1L1SSY2_MOUSE_REVERSED|
"""index: 26942, intensity: 3257.0, mobility: 0.859"""	-0.226423	0.0614035	0.560847	KVLNPEKFVYKRT	generic|IP_885248_TX=10090_REVERSED|
"""index: 18513, intensity: 10208.0, mobility: 0.855"""	-0.226597	0.0615764	0.5612	EVVHGRLL	generic|IP_1036331_TX=10090_REVERSED|
"""index: 5752, intensity: 3104.0, mobility: 0.850"""	-0.227971	0.06185	0.564003	ELHGGMKGYPLEWRLW	generic|chr4_-1_149247848_149251850_ENSMUST00000238956_REVERSED|
"""index: 4267, intensity: 2700.0, mobility: 0.789"""	-0.228022	0.0621237	0.564105	ELVALAGH	generic|IP_914187_TX=10090_REVERSED|
"""index: 20997, intensity: 5459.0, mobility: 0.843"""	-0.228438	0.0623803	0.564954	RFGPATFLGVMISQLLP	generic|sp_P11859_ANGT_MOUSE_REVERSED|
"""index: 11891, intensity: 5489.0, mobility: 1.150"""	-0.229198	0.0625683	0.566505	PYFFTSFAHLAPYGQKKSREVLLNMYFNIVEDNLWHYNKL	generic|sp_Q91ZX6_SENP2_MOUSE__chr16_1_22036569_22036652_ENSMUST00000231724__II_3486104_REVERSED	|generic|sp_Q91ZX6-2_SENP2_MOUSE__chr16_1_22036569_22036652_ENSMUST00000231724__II_3486104_REVERSED	|generic|sp_Q91ZX6-3_SENP2_MOUSE__chr16_1_22036569_22036652_ENSMUST00000231724__II_3486104_REVERSED|
"""index: 2496, intensity: 3724.0, mobility: 0.967"""	-0.230346	0.0628072	0.568846	LDAPVITACVKHS	generic|IP_1048216_TX=10090_REVERSED|
"""index: 2474, intensity: 4386.0, mobility: 1.107"""	-0.231486	0.0630803	0.571173	GPMDPPKDGLHNSVRH	generic|IP_919389_TX=10090_REVERSED|
"""index: 27847, intensity: 2612.0, mobility: 1.282"""	-0.23158	0.0633361	0.571363	GQILSGFWPPSGILRQPSDIKKLLDYSFGQIIAKMHSTCRQMF	generic|sp_Q7M6U3_TEX14_MOUSE_REVERSED|
"""index: 13177, intensity: 3381.0, mobility: 1.147"""	-0.231893	0.0635744	0.572002	YQKFMKEMDKIQKRSFEKFETYPNFVRRSPSQPEGIGQNL	generic|sp_Q9D8Y0_EFHD2_MOUSE_REVERSED	|generic|tr_Q8C845_Q8C845_MOUSE_REVERSED|
"""index: 18156, intensity: 4680.0, mobility: 1.102"""	-0.233604	0.0638472	0.575495	ETTISLSPFLRFMTQVNVITKADAMY	generic|tr_Q8C853_Q8C853_MOUSE__chr2_1_25907517_25907654_ENSMUST00000131529__II_1016436_REVERSED	|generic|tr_A2AHB8_A2AHB8_MOUSE__chr2_1_25907517_25907654_ENSMUST00000131529__II_1016436_REVERSED	|generic|sp_Q6ZPR4_KCNT1_MOUSE__chr2_1_25907517_25907654_ENSMUST00000131529__II_1016436_REVERSED	|generic|tr_C0KTP6_C0KTP6_MOUSE__chr2_1_25907517_25907654_ENSMUST00000131529__II_1016436_REVERSED	|generic|II_1016432_TX=10090_REVERSED	|generic|tr_A0A0G2JDW4_A0A0G2JDW4_MOUSE__chr2_1_25907517_25907654_ENSMUST00000131529_REVERSED	|generic|tr_A2AHB7_A2AHB7_MOUSE__chr2_1_25907517_25907654_ENSMUST00000131529_REVERSED	|generic|tr_A0A0G2JG99_A0A0G2JG99_MOUSE__chr2_1_25907517_25907654_ENSMUST00000131529_REVERSED	|generic|tr_A0A0G2JER3_A0A0G2JER3_MOUSE__chr2_1_25907517_25907654_ENSMUST00000131529_REVERSED	|generic|tr_A2AHB9_A2AHB9_MOUSE__chr2_1_25907517_25907654_ENSMUST00000131529_REVERSED|
"""index: 29929, intensity: 4555.0, mobility: 0.975"""	-0.233634	0.0641201	0.575556	QKQRIERQQP	generic|sp_Q91XC9_PEX16_MOUSE__II_1005524_REVERSED	|generic|tr_Q3TRJ6_Q3TRJ6_MOUSE_REVERSED|
"""index: 19786, intensity: 5509.0, mobility: 0.974"""	-0.234329	0.0643753	0.576976	VNMSDLRGKIEVVPVKHYWNA	generic|sp_Q8BX70-2_VP13C_MOUSE__chr9_1_67893084_67893227_ENSMUST00000217386__II_3501120_REVERSED	|generic|sp_Q8BX70_VP13C_MOUSE__chr9_1_67893084_67893227_ENSMUST00000217386_REVERSED	|generic|sp_Q8BX70-3_VP13C_MOUSE__chr9_1_67893084_67893227_ENSMUST00000217386_REVERSED|
"""index: 20642, intensity: 5170.0, mobility: 0.959"""	-0.235254	0.0646481	0.578863	LSDLANVLATEHTQPHKFN	generic|tr_F6YVU7_F6YVU7_MOUSE_REVERSED|
"""index: 30196, intensity: 3411.0, mobility: 0.887"""	-0.235326	0.0649209	0.57901	NTWREPNK	generic|tr_F6TLX3_F6TLX3_MOUSE__chr1_-1_135385407_135385457_ENSMUST00000041023__II_1034470_REVERSED	|generic|II_1034477_TX=10090_REVERSED	|generic|II_1034465_TX=10090_REVERSED	|generic|tr_E9QKZ2_E9QKZ2_MOUSE__chr1_-1_135403284_135403391_ENSMUST00000161032_REVERSED	|generic|tr_Q69ZP1_Q69ZP1_MOUSE__chr1_-1_135388507_135388665_ENSMUST00000161032_REVERSED	|generic|tr_Q4G0B8_Q4G0B8_MOUSE__chr1_-1_135403284_135403391_ENSMUST00000161032_REVERSED	|generic|sp_Q91YE6_IPO9_MOUSE__chr1_-1_135403284_135403391_ENSMUST00000161032_REVERSED|
"""index: 26727, intensity: 10368.0, mobility: 0.977"""	-0.235532	0.0651581	0.57943	TREPLRNTPR	generic|IP_875409_TX=10090_REVERSED|
"""index: 21526, intensity: 4950.0, mobility: 1.068"""	-0.236606	0.0654308	0.581624	ESPVERTDKTMMKEFHRGLDPSRMSAI	generic|tr_S4R1A3_S4R1A3_MOUSE__II_827128_REVERSED|
"""index: 8271, intensity: 13844.0, mobility: 0.982"""	-0.236973	0.0656318	0.582373	VEICTFKGTNYHKTCYGLDKEDRLI	generic|II_833645_TX=10090_REVERSED	|generic|tr_Q2TB05_Q2TB05_MOUSE_REVERSED	|generic|sp_Q61603_GLRA4_MOUSE_REVERSED	|generic|tr_Q8C3J3_Q8C3J3_MOUSE_REVERSED|
"""index: 8158, intensity: 4077.0, mobility: 1.038"""	-0.238486	0.0658862	0.585463	SLMGISPSKPEHSM	generic|sp_Q3U3C9_GSE1_MOUSE__II_3506351_REVERSED	|generic|sp_Q3U3C9-2_GSE1_MOUSE__II_3506351_REVERSED	|generic|sp_Q3U3C9-3_GSE1_MOUSE__II_3506351_REVERSED	|generic|sp_Q3U3C9-4_GSE1_MOUSE__II_3506351_REVERSED	|generic|tr_M0QWG1_M0QWG1_MOUSE_REVERSED|
"""index: 19918, intensity: 2847.0, mobility: 0.874"""	-0.239337	0.0661224	0.5872	QLDLQIWD	generic|sp_O08915_AIP_MOUSE_REVERSED|
"""index: 4864, intensity: 2816.0, mobility: 1.049"""	-0.240764	0.0663946	0.590113	EQRHILAEIEDRS	generic|sp_F8VQB6_MYO10_MOUSE_REVERSED	|generic|tr_E9Q5G1_E9Q5G1_MOUSE_REVERSED	|generic|sp_F8VQB6-2_MYO10_MOUSE_REVERSED	|generic|tr_Q80TR9_Q80TR9_MOUSE_REVERSED|
"""index: 18720, intensity: 5247.0, mobility: 1.145"""	-0.24079	0.0666667	0.590166	SKQIVSNRDTLGSLLASMLKGSYPT	generic|tr_A2ALV7_A2ALV7_MOUSE_REVERSED	|generic|sp_Q6PDI5_ECM29_MOUSE_REVERSED	|generic|sp_Q6PDI5-2_ECM29_MOUSE_REVERSED|
"""index: 3327, intensity: 3411.0, mobility: 0.988"""	-0.241595	0.0669206	0.591811	TGPAAVAAAGAYAAPIAVPLDQPPQTMAPC	generic|IP_993034_TX=10090_REVERSED|
"""index: 15225, intensity: 3603.0, mobility: 0.784"""	-0.242047	0.0671561	0.592734	LIGLNNQA	generic|II_1153130_TX=10090_REVERSED	|generic|tr_H3BIY2_H3BIY2_MOUSE_REVERSED	|generic|tr_E0CXN7_E0CXN7_MOUSE_REVERSED	|generic|sp_Q6ZPU9_KBP_MOUSE_REVERSED	|generic|sp_Q6ZPU9-2_KBP_MOUSE_REVERSED|
"""index: 25622, intensity: 3789.0, mobility: 0.899"""	-0.243213	0.0674096	0.595112	YLLGGELSLW	generic|tr_Q8K0A3_Q8K0A3_MOUSE__chr1_-1_25128818_25128886_ENSMUST00000153568__II_1042938_REVERSED	|generic|tr_Q68FL1_Q68FL1_MOUSE__chr1_-1_25128818_25128886_ENSMUST00000153568__II_1042938_REVERSED	|generic|sp_Q80ZF8_AGRB3_MOUSE__chr1_-1_25128818_25128886_ENSMUST00000153568__II_1042938_REVERSED	|generic|tr_H7BX74_H7BX74_MOUSE__chr4_1_130010342_130010398_ENSMUST00000149282__II_955456_REVERSED	|generic|tr_Q8BL11_Q8BL11_MOUSE__chr15_1_74572818_74572877_ENSMUST00000186360__II_3484621_REVERSED	|generic|tr_E9Q4H5_E9Q4H5_MOUSE__chr15_1_74572818_74572877_ENSMUST00000186360__II_3484621_REVERSED	|generic|sp_Q8CGM1_AGRB2_MOUSE__chr4_1_130010342_130010398_ENSMUST00000149282__II_955453_REVERSED	|generic|sp_Q8CGM1-2_AGRB2_MOUSE__chr4_1_130010342_130010398_ENSMUST00000149282__II_955453_REVERSED	|generic|sp_Q8CGM1-3_AGRB2_MOUSE__chr4_1_130010342_130010398_ENSMUST00000149282__II_955453_REVERSED	|generic|tr_H7BWZ2_H7BWZ2_MOUSE__chr4_1_130010342_130010398_ENSMUST00000149282__II_955456_REVERSED	|generic|tr_B1ASC0_B1ASC0_MOUSE__chr4_1_130010342_130010398_ENSMUST00000149282__II_955453_REVERSED	|generic|tr_H7BX92_H7BX92_MOUSE__chr4_1_130010342_130010398_ENSMUST00000149282__II_955456_REVERSED	|generic|tr_Q8BJ13_Q8BJ13_MOUSE__chr1_-1_25128818_25128886_ENSMUST00000153568__II_1042938_REVERSED	|generic|sp_Q3UHD1_AGRB1_MOUSE__chr15_1_74572818_74572877_ENSMUST00000186360__II_3484621_REVERSED	|generic|tr_Q499E3_Q499E3_MOUSE__chr1_-1_25128818_25128886_ENSMUST00000153568__II_1042938_REVERSED	|generic|tr_Q5DTN9_Q5DTN9_MOUSE__chr15_1_74572818_74572877_ENSMUST00000186360__II_3484621_REVERSED	|generic|II_1084437_TX=10090_REVERSED	|generic|tr_A0A087WQV8_A0A087WQV8_MOUSE__chr15_1_74572818_74572877_ENSMUST00000186360_REVERSED|
"""index: 30221, intensity: 4818.0, mobility: 1.157"""	-0.243418	0.067663	0.595532	LFTITFTFGEEDKPSTCVLDRCVDKEMEVEVEFFTEVLDEATGK	generic|tr_Q3UG27_Q3UG27_MOUSE__chr12_1_35078981_35079016_ENSMUST00000221272__II_3471055_REVERSED|
"""index: 1767, intensity: 4252.0, mobility: 1.021"""	-0.244294	0.0679348	0.59732	SEPTKVQTANTPVR	generic|sp_Q91ZB0_ALPK2_MOUSE_REVERSED	|generic|tr_A0A494BAB8_A0A494BAB8_MOUSE_REVERSED|
"""index: 19747, intensity: 22631.0, mobility: 0.979"""	-0.244977	0.0682065	0.598714	HHVMELVLKEYWNPFEEK	generic|chr5_1_135198172_135198402_ENSMUST00000201894__II_929517_TX=10090_REVERSED	|generic|sp_Q9Z277_BAZ1B_MOUSE__chr5_1_135243845_135243916_ENSMUST00000136947_REVERSED|
"""index: 854, intensity: 3057.0, mobility: 0.821"""	-0.244997	0.0684039	0.598755	LLAPPLRCE	generic|IP_1073212_TX=10090_REVERSED|
"""index: 15493, intensity: 8553.0, mobility: 0.980"""	-0.246533	0.0686754	0.601888	FLQHNEILSHF	generic|sp_Q9R1M5_NALP5_MOUSE__chr19_1_57464373_57464402_ENSMUST00000026073__II_891772_REVERSED	|generic|sp_Q9R1M5-2_NALP5_MOUSE__chr19_1_57464373_57464402_ENSMUST00000026073__II_891772_REVERSED	|generic|sp_Q9R1M5-3_NALP5_MOUSE__chr19_1_57464373_57464402_ENSMUST00000026073__II_891772_REVERSED	|generic|sp_Q9R1M5-4_NALP5_MOUSE__chr19_1_57464373_57464402_ENSMUST00000026073__II_891772_REVERSED	|generic|sp_Q9R1M5-5_NALP5_MOUSE__chr19_1_57464373_57464402_ENSMUST00000026073__II_891772_REVERSED	|generic|sp_Q9R1M5-6_NALP5_MOUSE__chr19_1_57464373_57464402_ENSMUST00000026073__II_891772_REVERSED	|generic|sp_Q9R1M5-7_NALP5_MOUSE__chr19_1_57464373_57464402_ENSMUST00000026073__II_891767_REVERSED	|generic|sp_Q9R1M5-8_NALP5_MOUSE__chr19_1_57464373_57464402_ENSMUST00000026073__II_891767_REVERSED|
"""index: 14623, intensity: 9692.0, mobility: 0.772"""	-0.246792	0.0689281	0.602418	PVLAATRA	generic|IP_868551_TX=10090_REVERSED|
"""index: 26283, intensity: 2565.0, mobility: 1.236"""	-0.247146	0.0691807	0.60314	YYALMVTGAMIVMQFYLMS	generic|sp_Q8BJ52_PLPR5_MOUSE_REVERSED	|generic|sp_Q8BJ52-2_PLPR5_MOUSE_REVERSED	|generic|tr_A0A5F8MPS1_A0A5F8MPS1_MOUSE_REVERSED|
"""index: 23816, intensity: 5792.0, mobility: 0.953"""	-0.247213	0.0694143	0.603277	IFPMAMQLFNDVDQLAKQADEKTQFK	generic|tr_Q99N72_Q99N72_MOUSE_REVERSED	|generic|tr_Q8C067_Q8C067_MOUSE_REVERSED	|generic|tr_Q7TNJ5_Q7TNJ5_MOUSE_REVERSED	|generic|tr_Q8BLE2_Q8BLE2_MOUSE_REVERSED	|generic|tr_A2AET8_A2AET8_MOUSE_REVERSED|
"""index: 3770, intensity: 6607.0, mobility: 0.948"""	-0.248546	0.0696477	0.605994	DGAPPAGA	generic|IP_914562_TX=10090_REVERSED|
"""index: 4400, intensity: 3607.0, mobility: 0.842"""	-0.249259	0.0698998	0.607449	TSSKIRPIDQEFPSK	generic|IP_1040658_TX=10090_REVERSED|
"""index: 4045, intensity: 3816.0, mobility: 0.872"""	-0.249326	0.0701327	0.607586	ITSLVSTHEP	generic|tr_B9EKC3_B9EKC3_MOUSE_REVERSED	|generic|tr_E9PYT0_E9PYT0_MOUSE_REVERSED	|generic|sp_P97393_RHG05_MOUSE_REVERSED|
"""index: 11416, intensity: 5179.0, mobility: 1.117"""	-0.250681	0.0704035	0.610347	LVSCSSPWLLGRPQMSTRSSIKPRGKAPPPPHIYTKIER	generic|IP_827728_TX=10090_REVERSED|
"""index: 10939, intensity: 11175.0, mobility: 0.888"""	-0.251099	0.0706742	0.611199	FYEQIIPTLTKEFATEDLPL	generic|tr_A0A494BA05_A0A494BA05_MOUSE__chr19_1_53909255_53909419_ENSMUST00000237060_REVERSED	|generic|sp_Q61823_PDCD4_MOUSE__chr19_1_53909255_53909419_ENSMUST00000237060_REVERSED|
"""index: 21414, intensity: 2522.0, mobility: 0.803"""	-0.251451	0.0709258	0.611917	DLGTIIYALTREIRP	generic|tr_Q3U684_Q3U684_MOUSE__chr12_-1_78843469_78843555_ENSMUST00000219316_REVERSED|
"""index: 19188, intensity: 4489.0, mobility: 1.272"""	-0.251721	0.0711965	0.612466	TFIQHMHNPIQFFFNSHK	generic|IP_3503399_TX=10090_REVERSED|
"""index: 26832, intensity: 25980.0, mobility: 0.889"""	-0.251734	0.0714672	0.612493	FCVVVFVVLPSHFFPFVS	generic|IP_1055164_TX=10090_REVERSED|
"""index: 4661, intensity: 3722.0, mobility: 0.785"""	-0.251848	0.0717185	0.612725	PFLHPAAG	generic|IP_931098_TX=10090_REVERSED|
"""index: 26986, intensity: 4671.0, mobility: 0.930"""	-0.25274	0.0719502	0.614541	RGLYGQTKKQ	generic|tr_Q3US59_Q3US59_MOUSE__chr15_-1_102538175_102538264_ENSMUST00000184772_REVERSED|
"""index: 14945, intensity: 6054.0, mobility: 0.914"""	-0.253015	0.0721232	0.615102	GASGMSLARDLAPVQVIELMES	generic|IP_3471493_TX=10090_REVERSED|
"""index: 16744, intensity: 4978.0, mobility: 0.953"""	-0.255048	0.0723933	0.619241	KETNRAKSSREQDLDDKP	generic|sp_Q5NCR9_NSRP1_MOUSE_REVERSED|
"""index: 3740, intensity: 3098.0, mobility: 0.811"""	-0.255068	0.0726438	0.619282	LDELCSLH	generic|tr_A0A0R4J0W6_A0A0R4J0W6_MOUSE__chr3_1_158063763_158063873_ENSMUST00000156597__II_977434_REVERSED	|generic|sp_Q9CRC8_LRC40_MOUSE__chr3_1_158063763_158063873_ENSMUST00000156597__II_977434_REVERSED|
"""index: 12643, intensity: 5695.0, mobility: 0.919"""	-0.25569	0.0729139	0.620547	VFFLEIDPTVVVHPVINFPPMMP	generic|IP_939003_TX=10090_REVERSED|
"""index: 18781, intensity: 8394.0, mobility: 0.954"""	-0.25588	0.0731641	0.620932	YAAKRRAHEV	generic|tr_Q811D8_Q811D8_MOUSE_REVERSED|
"""index: 32983, intensity: 21730.0, mobility: 1.064"""	-0.256276	0.0734143	0.621739	KRMTGTFLVPEQPIISMKKRLDHL	generic|tr_A0A1C9IC75_A0A1C9IC75_MOUSE__II_3482494_REVERSED	|generic|tr_B7ZWC5_B7ZWC5_MOUSE_REVERSED	|generic|tr_E9Q236_E9Q236_MOUSE_REVERSED	|generic|tr_B9EKC2_B9EKC2_MOUSE_REVERSED	|generic|tr_E9Q467_E9Q467_MOUSE_REVERSED	|generic|tr_Q3TZN9_Q3TZN9_MOUSE_REVERSED|
"""index: 24617, intensity: 6063.0, mobility: 1.002"""	-0.257162	0.0736842	0.62354	PLHLARVAHNR	generic|IP_1081021_TX=10090_REVERSED|
"""index: 16590, intensity: 4985.0, mobility: 1.026"""	-0.257179	0.0739541	0.623575	TMIVATATTDFQPRGARGIMQLIDT	generic|sp_D3Z4R1_HFM1_MOUSE__II_935425_REVERSED|
"""index: 21455, intensity: 5072.0, mobility: 0.914"""	-0.257219	0.074144	0.623657	ELDELELIEIQRNTPAAT	generic|sp_Q9Z0W3_NU160_MOUSE__II_1002771_REVERSED|
"""index: 3287, intensity: 8876.0, mobility: 0.990"""	-0.25843	0.0743735	0.626118	SMPSRQSSLMAR	generic|IP_1112251_TX=10090_REVERSED|
"""index: 13336, intensity: 5242.0, mobility: 0.982"""	-0.258596	0.0746228	0.626455	ELIWDMYESVKTYVGPQDKRACGEGWSTIGVLQWR	generic|sp_P26262_KLKB1_MOUSE__II_864299_REVERSED|
"""index: 33009, intensity: 2983.0, mobility: 0.874"""	-0.25914	0.0748721	0.627559	SWKKRRVRQSE	generic|II_940831_TX=10090_REVERSED|
"""index: 8182, intensity: 559582.0, mobility: 0.887"""	-0.259766	0.0751414	0.628832	PQGCADNAFLATDVGSMFLAALQIGRADL	generic|tr_B7ZW94_B7ZW94_MOUSE__chrX_1_151436369_151436398_ENSMUST00000125924_REVERSED	|generic|tr_Q3V3X9_Q3V3X9_MOUSE__chrX_1_151436369_151436398_ENSMUST00000125924_REVERSED	|generic|sp_Q8C3F2_F120C_MOUSE__chrX_1_151436369_151436398_ENSMUST00000125924_REVERSED	|generic|sp_Q8C3F2-3_F120C_MOUSE__chrX_1_151436369_151436398_ENSMUST00000125924_REVERSED|
"""index: 4818, intensity: 3564.0, mobility: 0.936"""	-0.259803	0.0754107	0.628906	ETEALIFQH	generic|tr_E9PYH0_E9PYH0_MOUSE__chr13_-1_89721768_89721941_ENSMUST00000160029_REVERSED	|generic|tr_G3XA35_G3XA35_MOUSE__chr13_-1_89721768_89721941_ENSMUST00000160029_REVERSED	|generic|sp_Q62059_CSPG2_MOUSE__chr13_-1_89721768_89721941_ENSMUST00000160029_REVERSED	|generic|sp_Q62059-2_CSPG2_MOUSE__chr13_-1_89721768_89721941_ENSMUST00000160029_REVERSED|
"""index: 22331, intensity: 19563.0, mobility: 0.942"""	-0.260285	0.07568	0.629884	SFFKIEKRI	generic|IP_2470114_TX=10090_REVERSED|
"""index: 14368, intensity: 11233.0, mobility: 1.166"""	-0.26039	0.0759494	0.630097	KEDALSKRERQESPLKSHPSKRGSSVSAPSPS	generic|tr_Q3TQI2_Q3TQI2_MOUSE__chrX_1_20851679_20851816_ENSMUST00000136451__II_836925_REVERSED	|generic|tr_E9Q0P8_E9Q0P8_MOUSE__chrX_1_20851679_20851816_ENSMUST00000136451__II_836925_REVERSED	|generic|sp_P04627_ARAF_MOUSE__chrX_1_20851679_20851816_ENSMUST00000136451__II_836944_REVERSED	|generic|tr_Q3UXR0_Q3UXR0_MOUSE__chrX_1_20851679_20851816_ENSMUST00000136451_REVERSED|
"""index: 3187, intensity: 3653.0, mobility: 0.878"""	-0.260477	0.0761367	0.630274	NVSCGQRQLRPCTVRAHLFCAGGQRQN	generic|IP_979342_TX=10090_REVERSED|
"""index: 4231, intensity: 4840.0, mobility: 0.938"""	-0.262464	0.0763646	0.634305	TLPTETKFLSEMRIHTN	generic|sp_Q8BLG2_LPAR4_MOUSE_REVERSED	|generic|tr_Q80UD5_Q80UD5_MOUSE_REVERSED|
"""index: 21558, intensity: 3250.0, mobility: 0.991"""	-0.263237	0.0766335	0.635872	FNTGTVMPNGLDCVVMRTVNEMKYECSLPR	generic|sp_A2ARA8_ITA8_MOUSE__chr2_-1_12301573_12301677_ENSMUST00000172791__II_1014722_REVERSED|
"""index: 34805, intensity: 7735.0, mobility: 1.045"""	-0.263348	0.0768817	0.636097	ECLRRMDEVKKKWITIAEHLINI	generic|sp_E9PVB3_CC175_MOUSE_REVERSED|
"""index: 9188, intensity: 18839.0, mobility: 1.023"""	-0.263945	0.0771298	0.637306	ELQLKQRAGEEEDLQEELDQIHAQMKKKENQLIQNREE	generic|tr_Q5SV64_Q5SV64_MOUSE__II_1134365_REVERSED	|generic|tr_Q4KMN4_Q4KMN4_MOUSE__II_1134365_REVERSED	|generic|tr_Q3UH59_Q3UH59_MOUSE__II_1134365_REVERSED	|generic|sp_Q61879_MYH10_MOUSE__II_1134365_REVERSED	|generic|tr_Q80T68_Q80T68_MOUSE__II_1134365_REVERSED	|generic|tr_Q8BLI1_Q8BLI1_MOUSE_REVERSED|
"""index: 7977, intensity: 3089.0, mobility: 0.948"""	-0.264243	0.0773985	0.637909	SVRGAPNRHEW	generic|IP_903668_TX=10090_REVERSED|
"""index: 17580, intensity: 4494.0, mobility: 1.097"""	-0.264256	0.0776047	0.637937	SVRMAVRSCVVQQPEWEKETRMRLSSLLDQHYVRR	generic|IP_1023427_TX=10090_REVERSED|
"""index: 16412, intensity: 5280.0, mobility: 1.037"""	-0.26591	0.0778733	0.641284	KCLWKPEVFYLDSLQLAPDQFHLLVGSENLFH	generic|sp_Q5S006_LRRK2_MOUSE__chr15_1_91815428_91815535_ENSMUST00000137657__II_1090234_REVERSED	|generic|II_1090247_TX=10090_REVERSED|
"""index: 20831, intensity: 6931.0, mobility: 0.946"""	-0.266258	0.0781418	0.641988	GSSTTQVLFAQEEQSTVSALHAGQS	generic|sp_P70194_CLC4F_MOUSE_REVERSED	|generic|tr_A0A0R4IZZ5_A0A0R4IZZ5_MOUSE_REVERSED|
"""index: 31451, intensity: 89419.0, mobility: 1.031"""	-0.266381	0.0783262	0.642235	MLLRPSSPSSPLGSSQLVQPAQKEHRRSLIYPDK	generic|tr_B2RWU2_B2RWU2_MOUSE_REVERSED	|generic|sp_Q3UHF7_ZEP2_MOUSE_REVERSED|
"""index: 25494, intensity: 4687.0, mobility: 0.952"""	-0.266728	0.0785944	0.642938	EMVASTMFPLK	generic|sp_Q8CFA2_GCST_MOUSE__II_843233_REVERSED|
"""index: 7438, intensity: 4001.0, mobility: 0.998"""	-0.266835	0.0788627	0.643154	MLTTTNRMRAE	generic|chr5_-1_149618512_149618777_ENSMUST00000201452_REVERSED|
"""index: 31936, intensity: 10145.0, mobility: 0.892"""	-0.267173	0.0791097	0.643838	MILKSFHIYIKL	generic|IP_920258_TX=10090_REVERSED|
"""index: 16165, intensity: 5985.0, mobility: 0.835"""	-0.267434	0.0792928	0.644364	VGEPAKEMIPVVAERFGQ	generic|tr_F6SPQ1_F6SPQ1_MOUSE__II_1066308_REVERSED	|generic|sp_O35448_PPT2_MOUSE_REVERSED	|generic|tr_G5E8W7_G5E8W7_MOUSE_REVERSED	|generic|tr_E9Q0T0_E9Q0T0_MOUSE_REVERSED|
"""index: 632, intensity: 3488.0, mobility: 0.874"""	-0.268423	0.0794968	0.646363	LSSEHTLEERCPGQRP	generic|tr_Q8C3P2_Q8C3P2_MOUSE_REVERSED|
"""index: 16255, intensity: 4445.0, mobility: 1.147"""	-0.269758	0.0797005	0.649057	RQGTLSMPTGVKTSVSMTQPTPTGLTPTSPRS	generic|IP_950148_TX=10090_REVERSED	|generic|sp_Q8VI33_TAF9_MOUSE_REVERSED|
"""index: 14969, intensity: 6659.0, mobility: 1.173"""	-0.270572	0.0799679	0.650699	TVPTMVPMVPMVPTVPMVPMVPMVPTVPMV	generic|IP_869294_TX=10090_REVERSED|
"""index: 23434, intensity: 3792.0, mobility: 1.086"""	-0.270644	0.0802354	0.650844	MVYIDSLCAGFPDR	generic|IP_860937_TX=10090_REVERSED|
"""index: 6831, intensity: 8326.0, mobility: 0.880"""	-0.270724	0.0803095	0.651005	EPPPLPVHFP	generic|sp_Q9CR25_DPH2_MOUSE__chr4_-1_117889552_117889644_ENSMUST00000183773__II_961425_REVERSED|
"""index: 20996, intensity: 38715.0, mobility: 0.961"""	-0.273298	0.0805333	0.656187	ISSDIYGVINKHGSLDRMI	generic|tr_A0A0N4SVA1_A0A0N4SVA1_MOUSE__II_911747_REVERSED	|generic|sp_Q3UHJ0_AAK1_MOUSE__chr6_1_86950814_86950864_ENSMUST00000113668__II_911747_REVERSED	|generic|sp_Q3UHJ0-2_AAK1_MOUSE__chr6_1_86950814_86950864_ENSMUST00000113668__II_911747_REVERSED|
"""index: 16224, intensity: 7220.0, mobility: 0.967"""	-0.273698	0.0808	0.656992	NHSLPWGGRWVCVYAWSSKPHLPPQTSSRPKR	generic|tr_A0A1D5RLG5_A0A1D5RLG5_MOUSE_REVERSED|
"""index: 7919, intensity: 2836.0, mobility: 0.906"""	-0.27394	0.0809587	0.657478	VSCLSITGVTHT	generic|tr_I7LRG7_I7LRG7_MOUSE__II_1081302_REVERSED	|generic|tr_I7LRG7_I7LRG7_MOUSE__II_1081302_REVERSED	|generic|tr_A0A2R8VHN0_A0A2R8VHN0_MOUSE__II_1081302_REVERSED	|generic|tr_A0A2R8VHN0_A0A2R8VHN0_MOUSE__II_1081302_REVERSED|
"""index: 14086, intensity: 4490.0, mobility: 1.050"""	-0.275016	0.0811818	0.659641	TGALGSGPGATGGPVGIAGPAGTAGPAGTAGP	generic|IP_888213_TX=10090_REVERSED|
"""index: 5710, intensity: 3349.0, mobility: 0.856"""	-0.275872	0.0814046	0.661359	RTHTHTAPSPPGLCNLRM	generic|chr18_1_64265314_64265454_ENSMUST00000025477_REVERSED|
"""index: 11397, intensity: 5262.0, mobility: 0.937"""	-0.276891	0.0816707	0.663404	ESSVVSGVSDMRTREAGLKELR	generic|sp_P50538_MAD1_MOUSE__chr6_-1_86668534_86668608_ENSMUST00000204437__II_911835_REVERSED	|generic|tr_A0A0N4SVF6_A0A0N4SVF6_MOUSE__II_911841_REVERSED	|generic|tr_Q8K1Z8_Q8K1Z8_MOUSE__chr6_-1_86668534_86668608_ENSMUST00000204437__II_911839_REVERSED	|generic|chr6_-1_86651380_86651535_ENSMUST00000204437_REVERSED|
"""index: 13586, intensity: 2673.0, mobility: 0.834"""	-0.27691	0.0817627	0.663442	YVDVLNRP	generic|IP_824374_TX=10090_REVERSED|
"""index: 20935, intensity: 4275.0, mobility: 0.831"""	-0.279492	0.0820064	0.668612	RYLSINHA	generic|chr8_1_26160901_26160966_ENSMUST00000036807_REVERSED|
"""index: 23505, intensity: 4241.0, mobility: 0.925"""	-0.279972	0.0822718	0.66957	KGPACLTGLLM	generic|tr_Q91XY3_Q91XY3_MOUSE__chr18_1_37833338_37840129_ENSMUST00000193941__II_1051469_REVERSED	|generic|tr_Q8C8Z4_Q8C8Z4_MOUSE__chr18_1_37833338_37840129_ENSMUST00000193941__II_1051469_REVERSED	|generic|tr_Q8C924_Q8C924_MOUSE_REVERSED|
"""index: 20680, intensity: 17071.0, mobility: 1.147"""	-0.279979	0.0825372	0.669585	QRRTEAEQHARLLDAERQAREREREEEERKKEEERRKKEELE	generic|sp_F8VQB6_MYO10_MOUSE_REVERSED	|generic|tr_E9Q5G1_E9Q5G1_MOUSE_REVERSED	|generic|sp_F8VQB6-2_MYO10_MOUSE_REVERSED	|generic|tr_F6UVU0_F6UVU0_MOUSE_REVERSED	|generic|tr_Q80TR9_Q80TR9_MOUSE_REVERSED	|generic|tr_D3YXW4_D3YXW4_MOUSE_REVERSED|
"""index: 4502, intensity: 13107.0, mobility: 0.926"""	-0.28012	0.0827806	0.669866	LVAPPIDKTEAL	generic|sp_Q5NCI0-2_URGCP_MOUSE__II_1139737_REVERSED	|generic|sp_Q5NCI0_URGCP_MOUSE_REVERSED	|generic|tr_Q6ZPP3_Q6ZPP3_MOUSE_REVERSED|
"""index: 19282, intensity: 5354.0, mobility: 0.820"""	-0.280581	0.0830459	0.670788	SSEISSSPDEDDIYILDKP	generic|sp_Q60775_ELF1_MOUSE_REVERSED	|generic|tr_Q3U1B2_Q3U1B2_MOUSE_REVERSED	|generic|tr_A0A2I3BPX9_A0A2I3BPX9_MOUSE_REVERSED	|generic|tr_Q3UQ47_Q3UQ47_MOUSE_REVERSED|
"""index: 10522, intensity: 17855.0, mobility: 1.022"""	-0.280621	0.083267	0.670868	QDKKLVVGETFMSPLLLILLFCMVPFSAM	generic|tr_A8R0W6_A8R0W6_MOUSE_REVERSED	|generic|tr_G3UXG0_G3UXG0_MOUSE_REVERSED|
"""index: 1075, intensity: 4195.0, mobility: 0.829"""	-0.281404	0.0835101	0.672431	VEELTLTTH	generic|sp_Q8C6B2_RTKN_MOUSE__chr6_1_83151927_83152220_ENSMUST00000213056__II_2508742_REVERSED	|generic|sp_Q8C6B2-2_RTKN_MOUSE__chr6_1_83151927_83152220_ENSMUST00000213056__II_2508742_REVERSED	|generic|tr_D3Z7S7_D3Z7S7_MOUSE__chr6_1_83147845_83147949_ENSMUST00000203183_REVERSED|
"""index: 20398, intensity: 2634.0, mobility: 1.189"""	-0.281693	0.0837752	0.673007	SLRRSLFQEETFSQLH	generic|IP_1014362_TX=10090_REVERSED|
"""index: 13867, intensity: 6949.0, mobility: 1.036"""	-0.281827	0.0840403	0.673276	PITNSNHSEKQPVVTVSGSSSLLDSDTSYELSANRHTGCEETTKS	generic|sp_E9Q6J5_BD1L1_MOUSE__chr5_-1_41838036_41838113_ENSMUST00000202200_REVERSED	|generic|sp_E9Q6J5-2_BD1L1_MOUSE__chr5_-1_41838036_41838113_ENSMUST00000202200_REVERSED	|generic|sp_E9Q6J5-3_BD1L1_MOUSE__chr5_-1_41838036_41838113_ENSMUST00000202200_REVERSED	|generic|tr_Q6P8H7_Q6P8H7_MOUSE_REVERSED|
"""index: 14645, intensity: 7144.0, mobility: 0.941"""	-0.281923	0.0842831	0.673467	EGIVDQFKIDNWDLVPYITPDPNNKAKRNL	generic|tr_Q80YS4_Q80YS4_MOUSE_REVERSED	|generic|tr_B1AWS8_B1AWS8_MOUSE_REVERSED	|generic|sp_Q02858_TIE2_MOUSE_REVERSED|
"""index: 16464, intensity: 3442.0, mobility: 0.926"""	-0.282226	0.0845481	0.67407	TLKVGKQFLKISEEEQTSSD	generic|tr_E9PYH0_E9PYH0_MOUSE__chr13_-1_89721768_89721941_ENSMUST00000160029_REVERSED	|generic|tr_G3XA35_G3XA35_MOUSE__chr13_-1_89721768_89721941_ENSMUST00000160029_REVERSED	|generic|sp_Q62059_CSPG2_MOUSE__chr13_-1_89721768_89721941_ENSMUST00000160029_REVERSED	|generic|sp_Q62059-2_CSPG2_MOUSE__chr13_-1_89721768_89721941_ENSMUST00000160029_REVERSED|
"""index: 12226, intensity: 2678.0, mobility: 0.873"""	-0.282399	0.0847682	0.674417	MQLPLMCNALLPGCELGAL	generic|IP_938158_TX=10090_REVERSED|
"""index: 25805, intensity: 2510.0, mobility: 1.129"""	-0.28282	0.0849206	0.675255	ALMTAVRMFINLTDMYITLMSNIPDYKQA	generic|sp_Q91VC9_GHITM_MOUSE__chr14_-1_37131534_37131578_ENSMUST00000223921__II_3480236_REVERSED|
"""index: 828, intensity: 3426.0, mobility: 0.840"""	-0.283817	0.0851852	0.677242	LLAPPLRCE	generic|IP_1073212_TX=10090_REVERSED|
"""index: 26257, intensity: 8752.0, mobility: 1.186"""	-0.284217	0.0854497	0.678036	TSDSPGLVGEHNGSLCLGFLLIRRFALAMQRCP	generic|IP_944176_TX=10090_REVERSED|
"""index: 3051, intensity: 4814.0, mobility: 0.924"""	-0.284413	0.0856463	0.678427	RMGPISYSPHP	generic|IP_1123562_TX=10090_REVERSED|
"""index: 21481, intensity: 3783.0, mobility: 1.018"""	-0.286207	0.0859107	0.681991	GIHFVTILEKKKMCEMMTQFLHVA	generic|II_1000365_TX=10090_REVERSED	|generic|sp_Q923J1_TRPM7_MOUSE__chr2_-1_126795439_126795492_ENSMUST00000127277_REVERSED	|generic|tr_A2AI57_A2AI57_MOUSE__chr2_-1_126795439_126795492_ENSMUST00000127277_REVERSED	|generic|tr_B9EK83_B9EK83_MOUSE__chr2_-1_126795439_126795492_ENSMUST00000127277_REVERSED|
"""index: 15963, intensity: 3606.0, mobility: 0.921"""	-0.287056	0.0861522	0.683675	QHLHDYIKEVVEMWIGLEWRQ	generic|IP_894009_TX=10090_REVERSED|
"""index: 24042, intensity: 11949.0, mobility: 0.887"""	-0.287211	0.0863937	0.683984	FFVVFHLR	generic|IP_1102539_TX=10090_REVERSED|
"""index: 19390, intensity: 4831.0, mobility: 0.950"""	-0.287328	0.0866579	0.684216	KCSSGLGQPVVVAIHWLWAFV	generic|tr_Q3UTP3_Q3UTP3_MOUSE__chr7_-1_125667990_125668091_ENSMUST00000205444__II_880518_REVERSED|
"""index: 26191, intensity: 3124.0, mobility: 1.082"""	-0.287345	0.0868991	0.684248	LLFDFRSIHIWL	generic|IP_1024285_TX=10090_REVERSED|
"""index: 15656, intensity: 20266.0, mobility: 0.892"""	-0.287717	0.0871402	0.684987	ALSSTKEKFLGPTIMFIFFLNGR	generic|sp_F7A4A7_OTOGL_MOUSE_REVERSED	|generic|sp_F7A4A7-2_OTOGL_MOUSE_REVERSED|
"""index: 23983, intensity: 4009.0, mobility: 1.048"""	-0.287989	0.0873812	0.685526	VWWMGLWQQRR	generic|IP_3504504_TX=10090_REVERSED|
"""index: 21874, intensity: 4821.0, mobility: 1.070"""	-0.28804	0.0876452	0.685627	CEKTYTENLTLMDEVKTTGSDSLSILLTK	generic|sp_Q91XQ0_DYH8_MOUSE_REVERSED	|generic|sp_Q91XQ0-2_DYH8_MOUSE_REVERSED|
"""index: 6961, intensity: 3851.0, mobility: 0.940"""	-0.288078	0.087886	0.685701	APSLLMRQPRG	generic|IP_908685_TX=10090_REVERSED|
"""index: 1166, intensity: 2700.0, mobility: 1.034"""	-0.288617	0.0881034	0.686769	EAAAATEEPEQGELV	generic|sp_Q9ERV7_PIDD1_MOUSE__II_876580_REVERSED	|generic|tr_A0A087WPI0_A0A087WPI0_MOUSE__II_876598_REVERSED	|generic|tr_A0A087WNT6_A0A087WNT6_MOUSE__II_876588_REVERSED	|generic|II_876583_TX=10090_REVERSED	|generic|II_876592_TX=10090_REVERSED	|generic|tr_A0A087WPX5_A0A087WPX5_MOUSE_REVERSED|
"""index: 12110, intensity: 3670.0, mobility: 1.183"""	-0.289644	0.0882973	0.688799	SLVIKGVFLAPVIQYCTMDVHYFNTPDGKQI	generic|IP_1025503_TX=10090_REVERSED|
"""index: 5434, intensity: 12321.0, mobility: 0.800"""	-0.290656	0.0885375	0.690798	EAAMLQVKDRQEK	generic|II_963116_TX=10090_REVERSED	|generic|tr_A0A0U1RPJ4_A0A0U1RPJ4_MOUSE_REVERSED	|generic|tr_A0A0X1KG60_A0A0X1KG60_MOUSE_REVERSED	|generic|sp_Q5DTM8_BRE1A_MOUSE_REVERSED	|generic|sp_Q5DTM8-2_BRE1A_MOUSE_REVERSED	|generic|sp_Q3U319_BRE1B_MOUSE_REVERSED|
"""index: 16799, intensity: 2655.0, mobility: 1.223"""	-0.290937	0.0888011	0.691353	GEDKMGRVHFALMWAGRE	generic|IP_946274_TX=10090_REVERSED|
"""index: 19954, intensity: 3027.0, mobility: 0.859"""	-0.291079	0.0888071	0.691633	EGLLKPSITLFDCGALAKIE	generic|tr_A0A1B0GR11_A0A1B0GR11_MOUSE__chr7_1_141396093_141396176_ENSMUST00000141793__II_3459634_REVERSED	|generic|sp_Q93092_TALDO_MOUSE__chr7_1_141396093_141396176_ENSMUST00000141793__II_3459634_REVERSED|
"""index: 15495, intensity: 8954.0, mobility: 1.167"""	-0.295053	0.0890699	0.699453	DLLSLTSLFFYMPTHLQTDLCVLMIILGNGLVSSLYILLFVIFLISN	generic|tr_B2RVY8_B2RVY8_MOUSE__II_961198_REVERSED	|generic|tr_F7D7G9_F7D7G9_MOUSE__II_961198_REVERSED	|generic|tr_K7N684_K7N684_MOUSE_REVERSED	|generic|tr_Q8VEY6_Q8VEY6_MOUSE_REVERSED	|generic|tr_Q2VPD8_Q2VPD8_MOUSE_REVERSED	|generic|tr_A0A2I3BRV8_A0A2I3BRV8_MOUSE_REVERSED	|generic|tr_Q7TQV8_Q7TQV8_MOUSE_REVERSED	|generic|tr_Q8VF44_Q8VF44_MOUSE_REVERSED	|generic|tr_Q7TQV7_Q7TQV7_MOUSE_REVERSED	|generic|tr_A0A2I3BRQ0_A0A2I3BRQ0_MOUSE_REVERSED|
"""index: 5131, intensity: 3672.0, mobility: 1.005"""	-0.295455	0.0893092	0.700241	NLEISMFIVFVYEAIQLTPAHMVR	generic|II_3482633_TX=10090_REVERSED	|generic|tr_E9QLE4_E9QLE4_MOUSE__chr14_-1_123348758_123348796_ENSMUST00000227818_REVERSED	|generic|sp_Q8BXR5_NALCN_MOUSE__chr14_-1_123348758_123348796_ENSMUST00000227818_REVERSED|
"""index: 13773, intensity: 4394.0, mobility: 0.985"""	-0.295648	0.0895013	0.70062	SLLVSHKVLEMASPRREP	generic|sp_P47810_WEE1_MOUSE_REVERSED|
"""index: 5252, intensity: 3357.0, mobility: 1.001"""	-0.296691	0.0897167	0.702664	QLCVRLARFYK	generic|tr_Q9CYI8_Q9CYI8_MOUSE__IP_994703_REVERSED|
"""index: 24382, intensity: 3660.0, mobility: 1.000"""	-0.296824	0.0899554	0.702923	YPLAGNWLLSLE	generic|IP_969995_TX=10090_REVERSED|
"""index: 9770, intensity: 6319.0, mobility: 0.821"""	-0.297137	0.0902177	0.703536	GVHEYNRAMTQCR	generic|IP_1022849_TX=10090_REVERSED|
"""index: 18095, intensity: 4750.0, mobility: 1.096"""	-0.297441	0.0904799	0.70413	STRPAPATSTMGPSTAR	generic|IP_1010080_TX=10090_REVERSED	|generic|IP_1010072_TX=10090_REVERSED|
"""index: 18031, intensity: 28088.0, mobility: 1.091"""	-0.297764	0.0907422	0.704762	QDLPISPDMLGPHCD	generic|tr_I6L973_I6L973_MOUSE__II_947472_REVERSED	|generic|sp_Q8K177_KCP3_MOUSE__II_947472_REVERSED	|generic|sp_Q8K177-2_KCP3_MOUSE__II_947464_REVERSED	|generic|IP_947466_TX=10090_REVERSED|
"""index: 16227, intensity: 2935.0, mobility: 0.798"""	-0.297785	0.0909567	0.704802	DRGRGVAV	generic|IP_3461875_TX=10090_REVERSED|
"""index: 11518, intensity: 9413.0, mobility: 0.935"""	-0.297992	0.0912189	0.705206	GRSLTGAGCLGGRVDHAEAGREPK	generic|chr12_-1_86882000_86882257_ENSMUST00000038422_REVERSED|
"""index: 10260, intensity: 2785.0, mobility: 0.813"""	-0.298044	0.091481	0.705308	MIFILYSNENSSIVPILV	generic|IP_857442_TX=10090_REVERSED|
"""index: 710, intensity: 2982.0, mobility: 0.805"""	-0.298323	0.0917431	0.705854	MEINDHAI	generic|IP_902273_TX=10090_REVERSED|
"""index: 26200, intensity: 6477.0, mobility: 0.954"""	-0.298582	0.0920052	0.706359	TRSEQPRPNR	generic|tr_F6S5Z6_F6S5Z6_MOUSE__chrX_-1_134805079_134805108_ENSMUST00000119010__II_1029227_REVERSED|
"""index: 28948, intensity: 4180.0, mobility: 0.935"""	-0.29909	0.092219	0.707349	YHVQPPEAGPK	generic|tr_B2RXU4_B2RXU4_MOUSE_REVERSED|
"""index: 14837, intensity: 4990.0, mobility: 1.177"""	-0.299337	0.092481	0.707832	FRIKLLSVPQLPDMSFAQSNGLMMSKQPNTMK	generic|IP_1145660_TX=10090_REVERSED|
"""index: 18922, intensity: 4612.0, mobility: 0.920"""	-0.299943	0.0926459	0.709012	NQPFRPYQVPPLHPHLCPS	generic|IP_1049967_TX=10090_REVERSED	|generic|chr19_1_8768646_8769164_ENSMUST00000184826_REVERSED|
"""index: 9978, intensity: 4587.0, mobility: 0.979"""	-0.300599	0.0927862	0.710291	LEQLRQEMEQKMDIGQKELLERQAF	generic|tr_E9QAN4_E9QAN4_MOUSE__chr1_-1_93024575_93024613_ENSMUST00000188136_REVERSED	|generic|tr_Q6TA13_Q6TA13_MOUSE__chr1_-1_93024575_93024613_ENSMUST00000188136_REVERSED	|generic|tr_E9Q9G6_E9Q9G6_MOUSE__chr1_-1_93024575_93024613_ENSMUST00000188136_REVERSED	|generic|tr_A0A087WQE8_A0A087WQE8_MOUSE__chr1_-1_93024575_93024613_ENSMUST00000188136_REVERSED	|generic|tr_Q3UH16_Q3UH16_MOUSE__chr1_-1_93024575_93024613_ENSMUST00000188136_REVERSED	|generic|tr_Q6P5H4_Q6P5H4_MOUSE__chr1_-1_93024575_93024613_ENSMUST00000188136_REVERSED	|generic|sp_P33173_KIF1A_MOUSE__chr1_-1_93024575_93024613_ENSMUST00000188136_REVERSED	|generic|tr_G3UW47_G3UW47_MOUSE__chr1_-1_93024575_93024613_ENSMUST00000188136_REVERSED|
"""index: 31002, intensity: 10294.0, mobility: 1.097"""	-0.302298	0.0930233	0.713592	MQSCGPESGEKDVRFGFEDYCLEPQESSEEKQSYKALIEQ	generic|sp_Q8VCZ6_SGSM3_MOUSE__chr15_1_81011281_81011364_ENSMUST00000149345__II_1087277_REVERSED	|generic|tr_A0A2R8VI58_A0A2R8VI58_MOUSE_REVERSED	|generic|tr_D3Z190_D3Z190_MOUSE_REVERSED	|generic|tr_A0A2R8VHP0_A0A2R8VHP0_MOUSE_REVERSED|
"""index: 24213, intensity: 4665.0, mobility: 1.150"""	-0.302604	0.0932846	0.714184	EEDIEAAAALQAQQT	generic|tr_Q3UK68_Q3UK68_MOUSE_REVERSED	|generic|sp_P70670_NACAM_MOUSE_REVERSED	|generic|sp_Q60817_NACA_MOUSE_REVERSED|
"""index: 10718, intensity: 9238.0, mobility: 1.016"""	-0.302834	0.0935459	0.714631	AEEVWVVKQTINESTSGVRG	generic|sp_P16381_DDX3L_MOUSE_REVERSED|
"""index: 21319, intensity: 3486.0, mobility: 1.261"""	-0.302961	0.0937827	0.714876	GRPPFRDSCACMQSSWARPIGRGTTKHWAPCDLV	generic|IP_873505_TX=10090_REVERSED|
"""index: 749, intensity: 2935.0, mobility: 0.959"""	-0.303066	0.0940193	0.715081	VLSGESTLQTAV	generic|IP_3491250_TX=10090_REVERSED|
"""index: 11088, intensity: 6183.0, mobility: 0.915"""	-0.30329	0.0942559	0.715513	IEQPTITTYPNTGAMNVHYTQVIK	generic|sp_Q7TPR4_ACTN1_MOUSE__chr12_-1_80168322_80168459_ENSMUST00000219634__II_3472423_REVERSED	|generic|tr_Q99LJ3_Q99LJ3_MOUSE__chr12_-1_80168322_80168459_ENSMUST00000219634__II_3472423_REVERSED	|generic|tr_A1BN54_A1BN54_MOUSE__chr12_-1_80168322_80168459_ENSMUST00000219634_REVERSED|
"""index: 14285, intensity: 6637.0, mobility: 0.768"""	-0.303503	0.0944184	0.715926	ETAALKWRKI	generic|chr1_-1_16345943_16369825_ENSMUST00000162627__IP_1043444_TX=10090_REVERSED|
"""index: 29339, intensity: 2633.0, mobility: 1.128"""	-0.30403	0.0946545	0.716947	MRLVERALMWWM	generic|sp_P14206_RSSA_MOUSE__II_3501681_REVERSED	|generic|IP_3471583_TX=10090_REVERSED	|generic|IP_991940_TX=10090_REVERSED	|generic|IP_948288_TX=10090_REVERSED	|generic|IP_953236_TX=10090_REVERSED	|generic|IP_3496451_TX=10090_REVERSED	|generic|tr_B2CY77_B2CY77_MOUSE_REVERSED|
"""index: 22709, intensity: 23298.0, mobility: 1.201"""	-0.304108	0.0948905	0.717097	WGTGAMICAMITLRRRT	generic|IP_3507100_TX=10090_REVERSED|
"""index: 21116, intensity: 4970.0, mobility: 1.120"""	-0.304362	0.0951512	0.717589	NSLLYDSVVPILQKATDDLLDCE	generic|sp_P42859_HD_MOUSE__chr5_1_34903290_34903403_ENSMUST00000124272__II_941593_REVERSED	|generic|sp_P42859-2_HD_MOUSE__chr5_1_34903290_34903403_ENSMUST00000124272__II_941593_REVERSED	|generic|tr_G3X9H5_G3X9H5_MOUSE__chr5_1_34903290_34903403_ENSMUST00000124272__II_941619_REVERSED|
"""index: 24790, intensity: 5328.0, mobility: 1.126"""	-0.30445	0.0954119	0.717759	ELQAQQSLLMYIREKVWERNHSKYTQRDELFVMCTLDVMR	generic|tr_Q9DA82_Q9DA82_MOUSE_REVERSED|
"""index: 27511, intensity: 5426.0, mobility: 1.157"""	-0.304467	0.0956726	0.717791	QPQQLLPQPQTQLLPTISAASIQAQLLSQPQPQAQVGFTTQPVIPQ	generic|chr10_-1_62776512_62776736_ENSMUST00000217940_REVERSED	|generic|sp_Q8CH18_CCAR1_MOUSE__chr10_-1_62780437_62780622_ENSMUST00000218229_REVERSED	|generic|sp_Q8CH18-2_CCAR1_MOUSE__chr10_-1_62780437_62780622_ENSMUST00000218229_REVERSED	|generic|sp_Q8CH18-3_CCAR1_MOUSE__chr10_-1_62780437_62780622_ENSMUST00000218229_REVERSED|
"""index: 17946, intensity: 11866.0, mobility: 1.023"""	-0.304593	0.0959083	0.718035	GAGFSSLSLAVTALGPSVLSSTMWSVWPRLLPR	generic|IP_1137704_TX=10090_REVERSED|
"""index: 3670, intensity: 2517.0, mobility: 0.972"""	-0.30476	0.0961689	0.718358	RTRTGNLYDQM	generic|IP_1067608_TX=10090_REVERSED|
"""index: 13639, intensity: 9578.0, mobility: 0.906"""	-0.304784	0.0964295	0.718404	LSSDLYSIVAYLNGFQGL	generic|IP_1151971_TX=10090_REVERSED|
"""index: 26688, intensity: 3638.0, mobility: 1.066"""	-0.304795	0.0966901	0.718427	SEKERGPRQRR	generic|IP_964653_TX=10090_REVERSED|
"""index: 21478, intensity: 4312.0, mobility: 1.168"""	-0.305394	0.096875	0.719584	DWVGSNRGAVTGPPSMHK	generic|tr_D3YWR2_D3YWR2_MOUSE_REVERSED	|generic|sp_Q9QUN3_BLNK_MOUSE_REVERSED|
"""index: 17154, intensity: 5189.0, mobility: 0.824"""	-0.305869	0.0971101	0.720499	SSKLRSPR	generic|tr_G3XA20_G3XA20_MOUSE__chr6_-1_91788004_91788033_ENSMUST00000162293__II_910741_REVERSED	|generic|tr_E0CXS4_E0CXS4_MOUSE__chr6_-1_91788004_91788033_ENSMUST00000162293__II_910741_REVERSED	|generic|tr_E0CXE0_E0CXE0_MOUSE__chr6_-1_91788004_91788033_ENSMUST00000162293_REVERSED	|generic|tr_Q499W6_Q499W6_MOUSE_REVERSED|
"""index: 19572, intensity: 6547.0, mobility: 0.996"""	-0.306195	0.0973451	0.721128	REKNPAAKPRKDSKTTRKPGDGKRVNVWVEEAKGDKE	generic|sp_Q9QZD4_XPF_MOUSE__chr16_1_13148170_13148259_ENSMUST00000129049__II_1083399_REVERSED	|generic|tr_F7A043_F7A043_MOUSE__chr16_1_13122139_13122195_ENSMUST00000141024__II_1083401_REVERSED	|generic|tr_Q3UEU6_Q3UEU6_MOUSE__chr16_1_13122139_13122195_ENSMUST00000141024_REVERSED|
"""index: 2687, intensity: 3649.0, mobility: 0.947"""	-0.306552	0.09758	0.721816	REMHQMHMDV	generic|tr_Q14B66_Q14B66_MOUSE__chr15_-1_66285832_66285960_ENSMUST00000183633_REVERSED	|generic|sp_Q8K3F6_KCNQ3_MOUSE__chr15_-1_66285832_66285960_ENSMUST00000183633_REVERSED|
"""index: 18662, intensity: 4065.0, mobility: 1.233"""	-0.307111	0.0978402	0.722893	MTEKPVTDRLKSICCMTQS	generic|chr9_-1_65006578_65010551_ENSMUST00000036615_REVERSED|
"""index: 11714, intensity: 4123.0, mobility: 0.876"""	-0.307223	0.0981004	0.723108	MDQLISKLD	generic|sp_Q9D7P9_SPB12_MOUSE_REVERSED|
"""index: 21145, intensity: 3678.0, mobility: 1.026"""	-0.30765	0.0983607	0.723928	LEENETGVDLTIPLCQQPNVGGCATYLALK	generic|sp_P06801_MAOX_MOUSE__II_846047_REVERSED	|generic|tr_Q3TQP6_Q3TQP6_MOUSE__II_846047_REVERSED	|generic|tr_Q921S3_Q921S3_MOUSE_REVERSED	|generic|tr_Q3TQW1_Q3TQW1_MOUSE_REVERSED	|generic|tr_Q99LF5_Q99LF5_MOUSE_REVERSED|
"""index: 2552, intensity: 91641.0, mobility: 0.905"""	-0.30802	0.0985183	0.72464	TLPTETKFLSEMRIH	generic|sp_Q8BLG2_LPAR4_MOUSE_REVERSED	|generic|tr_Q80UD5_Q80UD5_MOUSE_REVERSED|
"""index: 6484, intensity: 5891.0, mobility: 1.021"""	-0.308911	0.0987013	0.726351	MVWSSLNGQPKQP	generic|IP_929060_TX=10090_REVERSED|
"""index: 19048, intensity: 2608.0, mobility: 1.065"""	-0.309535	0.098961	0.727546	MDRPPHISEFQDSFEPPLPPLEDPA	generic|tr_Q80XT9_Q80XT9_MOUSE_REVERSED	|generic|tr_Q497H5_Q497H5_MOUSE_REVERSED	|generic|tr_A0A1L1SQU7_A0A1L1SQU7_MOUSE_REVERSED	|generic|tr_Q6X4A1_Q6X4A1_MOUSE_REVERSED	|generic|tr_A0A087WRT4_A0A087WRT4_MOUSE_REVERSED	|generic|tr_F2Z4A3_F2Z4A3_MOUSE_REVERSED	|generic|tr_Q80VA2_Q80VA2_MOUSE_REVERSED|
"""index: 20354, intensity: 5037.0, mobility: 1.059"""	-0.309892	0.0992208	0.728231	YYQEIDAMDTHLACELYALIVK	generic|tr_A0A0R4J0R4_A0A0R4J0R4_MOUSE_REVERSED	|generic|sp_Q3UGX3_NAT8L_MOUSE_REVERSED|
"""index: 16611, intensity: 4331.0, mobility: 1.092"""	-0.310142	0.0993773	0.728709	HGHNFSNNWFHCCLPKSLENDSKSQGFEE	generic|IP_1049344_TX=10090_REVERSED|
"""index: 6668, intensity: 3032.0, mobility: 0.839"""	-0.31146	0.0995851	0.731228	PPLELQRF	generic|IP_913817_TX=10090_REVERSED|
"""index: 9994, intensity: 33535.0, mobility: 0.851"""	-0.31206	0.0998185	0.732373	EASDLRAKVAELSDEK	generic|sp_Q922J3_CLIP1_MOUSE__chr5_-1_123590789_123590845_ENSMUST00000125340__II_931266_REVERSED	|generic|sp_Q922J3-2_CLIP1_MOUSE__chr5_-1_123590789_123590845_ENSMUST00000125340__II_931266_REVERSED	|generic|tr_D3Z2Z1_D3Z2Z1_MOUSE__chr5_-1_123590789_123590845_ENSMUST00000125340__II_931266_REVERSED	|generic|tr_F6RCU2_F6RCU2_MOUSE__chr5_-1_123590789_123590845_ENSMUST00000125340__II_931276_REVERSED	|generic|tr_F8WIA1_F8WIA1_MOUSE__chr5_-1_123590789_123590845_ENSMUST00000125340__II_931266_REVERSED	|generic|tr_Q8C0S5_Q8C0S5_MOUSE__chr5_-1_123641774_123641875_ENSMUST00000144121_REVERSED	|generic|tr_D3Z3M7_D3Z3M7_MOUSE__chr5_-1_123590789_123590845_ENSMUST00000125340_REVERSED|
"""index: 24467, intensity: 32509.0, mobility: 0.988"""	-0.312456	0.1	0.733128	RRRFSRYK	generic|sp_Q9JJA9_GRASP_MOUSE_REVERSED|
"""index: 11559, intensity: 22834.0, mobility: 1.088"""	-0.313209	0.100259	0.734563	CRQRQQAMKEEEQLLIERRTEEARRLLEQKQYWAEDK	generic|sp_Q6NXY1-4_TBC31_MOUSE__II_1085290_REVERSED|
"""index: 4381, intensity: 2778.0, mobility: 0.970"""	-0.313286	0.100518	0.734709	GSALNKGTRSSRWVVMGPGQTWVV	generic|IP_999762_TX=10090_REVERSED|
"""index: 3950, intensity: 3709.0, mobility: 0.853"""	-0.31348	0.100647	0.735077	HTHSEESLL	generic|tr_Q5FWX6_Q5FWX6_MOUSE__II_1064239_REVERSED	|generic|sp_Q8K1Y2_KPCD3_MOUSE__II_1064239_REVERSED	|generic|tr_D3Z6I0_D3Z6I0_MOUSE__II_1064239_REVERSED	|generic|tr_D3YU02_D3YU02_MOUSE_REVERSED|
"""index: 8953, intensity: 3362.0, mobility: 1.031"""	-0.315492	0.100906	0.738896	AEEFIVPFLSQP	generic|tr_Q5RJV9_Q5RJV9_MOUSE__II_3471049_REVERSED	|generic|tr_M0QWA3_M0QWA3_MOUSE__II_3471049_REVERSED	|generic|tr_L7N1Y3_L7N1Y3_MOUSE__II_3503431_REVERSED	|generic|tr_A0A1Y7VIY8_A0A1Y7VIY8_MOUSE__II_3503431_REVERSED	|generic|tr_A0A1Y7VP07_A0A1Y7VP07_MOUSE__II_3503433_REVERSED	|generic|sp_E9Q5G7_OOG1_MOUSE_REVERSED	|generic|tr_Q3UX09_Q3UX09_MOUSE_REVERSED	|generic|tr_Q5XG66_Q5XG66_MOUSE_REVERSED	|generic|tr_M0QWW9_M0QWW9_MOUSE_REVERSED	|generic|tr_A6PWA5_A6PWA5_MOUSE_REVERSED	|generic|tr_M0QWT2_M0QWT2_MOUSE_REVERSED	|generic|tr_Q8C2W0_Q8C2W0_MOUSE_REVERSED	|generic|tr_A2A8N2_A2A8N2_MOUSE_REVERSED|
"""index: 17631, intensity: 9567.0, mobility: 1.031"""	-0.315909	0.101164	0.739686	AMIVFAFVCPGMLNWIGRRDMQLSMAIVLTGLVLLVTSFFMTY	generic|tr_A0A494B963_A0A494B963_MOUSE_REVERSED	|generic|tr_A0A494B9Q3_A0A494B9Q3_MOUSE_REVERSED|
"""index: 17603, intensity: 8477.0, mobility: 0.984"""	-0.316082	0.101423	0.740013	AGSLSLSLSLLAGSNVQWKFVDLVHGGEGSSPLLYR	generic|IP_855720_TX=10090_REVERSED|
"""index: 1648, intensity: 33819.0, mobility: 1.043"""	-0.316187	0.101655	0.740212	QHKFDLHEVLVY	generic|sp_A2A995_FYB2_MOUSE_REVERSED	|generic|tr_E9PZ08_E9PZ08_MOUSE_REVERSED	|generic|tr_B2RQ28_B2RQ28_MOUSE_REVERSED|
"""index: 24277, intensity: 22058.0, mobility: 0.995"""	-0.316304	0.101914	0.740433	DNNKYPIGVIKAQLDELFTFN	generic|sp_Q8CDC0_SPB13_MOUSE__II_1030106_REVERSED	|generic|sp_Q8CDC0-2_SPB13_MOUSE_REVERSED|
"""index: 12542, intensity: 3327.0, mobility: 0.848"""	-0.316331	0.102067	0.740484	SCLTSYSTNT	generic|IP_3459701_TX=10090_REVERSED|
"""index: 586, intensity: 2922.0, mobility: 0.742"""	-0.317415	0.102326	0.742531	QAENNHVLKARELA	generic|sp_Q9D4B2_TTC25_MOUSE__II_1126890_REVERSED	|generic|tr_Q3UW18_Q3UW18_MOUSE_REVERSED	|generic|tr_B8A5X0_B8A5X0_MOUSE_REVERSED|
"""index: 22764, intensity: 4245.0, mobility: 1.128"""	-0.31762	0.102557	0.742918	FCLTLSMGTAMPVVFCS	generic|tr_F6YLP3_F6YLP3_MOUSE__II_940163_REVERSED	|generic|sp_Q6P6M7_SPCS_MOUSE__II_940156_REVERSED|
"""index: 18943, intensity: 8520.0, mobility: 0.994"""	-0.317994	0.102816	0.743623	LSSDLTVMKKFHLHSNFQS	generic|IP_3503447_TX=10090_REVERSED|
"""index: 15707, intensity: 5129.0, mobility: 1.081"""	-0.318397	0.102994	0.744381	VTAAVAHSRLSLYLKMCFCFQLTQ	generic|IP_1029576_TX=10090_REVERSED|
"""index: 20100, intensity: 4003.0, mobility: 1.121"""	-0.319157	0.103226	0.745813	MWQLQPVDSFGLLVFETISINLNKSKIEKKDASLVFEM	generic|tr_Q8VGT9_Q8VGT9_MOUSE_REVERSED|
"""index: 30336, intensity: 7163.0, mobility: 1.152"""	-0.319872	0.103457	0.747155	SNNGNIAINAMTVLFPSWCVCSVCMIALLQIIMELHHSRGQRHQ	generic|tr_Q9D627_Q9D627_MOUSE_REVERSED	|generic|sp_P43117_PF2R_MOUSE_REVERSED	|generic|tr_Q8BNT7_Q8BNT7_MOUSE_REVERSED|
"""index: 19665, intensity: 5353.0, mobility: 1.113"""	-0.320159	0.103555	0.747694	KEKMWLGMQPPNSIGSQVQASSCFLLLSTHA	generic|IP_854408_TX=10090_REVERSED|
"""index: 9546, intensity: 6927.0, mobility: 1.238"""	-0.32173	0.103786	0.750636	KKLKATRSFELCDQLELKDNKSAMVPRNMGPLNGWFYRAR	generic|tr_Q3KR45_Q3KR45_MOUSE_REVERSED	|generic|sp_O88509_DNM3B_MOUSE_REVERSED	|generic|sp_O88509-2_DNM3B_MOUSE_REVERSED	|generic|sp_P0DOY1_DNM3C_MOUSE_REVERSED|
"""index: 11003, intensity: 15270.0, mobility: 0.927"""	-0.321895	0.103963	0.750943	EFNKSEAKQELQIGCVS	generic|sp_Q80U59_K0232_MOUSE__II_941174_REVERSED	|generic|tr_E9QPJ5_E9QPJ5_MOUSE__II_941174_REVERSED|
"""index: 21625, intensity: 4453.0, mobility: 0.957"""	-0.322753	0.10422	0.752547	NQILKVPLQNTESVELSQLTP	generic|tr_Q14AY6_Q14AY6_MOUSE_REVERSED	|generic|tr_A9C471_A9C471_MOUSE_REVERSED|
"""index: 4409, intensity: 3143.0, mobility: 1.012"""	-0.322795	0.104451	0.752623	SSLKAQSSYAPDL	generic|tr_A0A1L1SUF9_A0A1L1SUF9_MOUSE__II_3505328_REVERSED	|generic|sp_Q5DU05_CE164_MOUSE_REVERSED	|generic|sp_Q5DU05-2_CE164_MOUSE_REVERSED	|generic|sp_Q5DU05-3_CE164_MOUSE_REVERSED	|generic|tr_A0A1L1SSA4_A0A1L1SSA4_MOUSE_REVERSED	|generic|tr_D3YVU3_D3YVU3_MOUSE_REVERSED|
"""index: 12687, intensity: 6199.0, mobility: 0.901"""	-0.323242	0.104708	0.753458	LSSIDGVALSTLPGSGDLSL	generic|sp_Q9JHB4_WDR31_MOUSE_REVERSED	|generic|sp_Q9JHB4-2_WDR31_MOUSE_REVERSED|
"""index: 8365, intensity: 5329.0, mobility: 0.835"""	-0.323256	0.104938	0.753483	LSSNNVKASISATPDL	generic|sp_Q60930_VDAC2_MOUSE__chr14_1_21838003_21838047_ENSMUST00000132364__II_1101404_REVERSED	|generic|tr_G3UX26_G3UX26_MOUSE__chr14_1_21838003_21838047_ENSMUST00000132364__II_1101404_REVERSED|
"""index: 28624, intensity: 3212.0, mobility: 0.931"""	-0.323387	0.105195	0.753728	IAPNFLIHDCLQKLLPAGHS	generic|II_984380_TX=10090_REVERSED	|generic|sp_Q9EPN1_NBEA_MOUSE__chr3_-1_55723135_55723236_ENSMUST00000198259_REVERSED	|generic|sp_Q9EPN1-3_NBEA_MOUSE__chr3_-1_55723135_55723236_ENSMUST00000198259_REVERSED	|generic|sp_Q9EPN1-4_NBEA_MOUSE__chr3_-1_55723135_55723236_ENSMUST00000198259_REVERSED	|generic|chr3_-1_56037112_56037261_ENSMUST00000200526_REVERSED|
"""index: 10855, intensity: 3912.0, mobility: 0.872"""	-0.323508	0.105426	0.753953	PSQHAPKSIYLHKYPSLSDPPQ	generic|IP_857338_TX=10090_REVERSED|
"""index: 21010, intensity: 4830.0, mobility: 0.917"""	-0.323901	0.105656	0.754684	FDLPLSTLQNDKMNLKSLV	generic|tr_Q8R378_Q8R378_MOUSE_REVERSED	|generic|tr_A0A494BAG1_A0A494BAG1_MOUSE_REVERSED	|generic|sp_O88520_SHOC2_MOUSE_REVERSED|
"""index: 16751, intensity: 5355.0, mobility: 0.798"""	-0.324083	0.105804	0.755022	PSVALQLITGNKID	generic|sp_Q8BHL5_ELMO2_MOUSE__chr2_-1_165311619_165311786_ENSMUST00000126318_REVERSED	|generic|sp_Q8BHL5-2_ELMO2_MOUSE__chr2_-1_165311619_165311786_ENSMUST00000126318_REVERSED	|generic|sp_Q8BHL5-3_ELMO2_MOUSE__chr2_-1_165311619_165311786_ENSMUST00000126318_REVERSED	|generic|tr_Q5GMG0_Q5GMG0_MOUSE__chr2_-1_165315994_165316029_ENSMUST00000126318_REVERSED|
"""index: 8321, intensity: 225435.0, mobility: 0.931"""	-0.325363	0.106033	0.7574	VSGAAGGGAVGAAAAAAAPGPGPGPGPKPAEAKAGQA	generic|tr_E9QAP7_E9QAP7_MOUSE_REVERSED	|generic|tr_A0A2I3BPN6_A0A2I3BPN6_MOUSE_REVERSED|
"""index: 19256, intensity: 3884.0, mobility: 1.180"""	-0.325614	0.10629	0.757865	GDVEVSMTFIPAHVPGTQ	generic|tr_Q45VK5_Q45VK5_MOUSE__chr9_1_21388542_21388757_ENSMUST00000214821__II_3459741_REVERSED	|generic|tr_A0A1L1SU19_A0A1L1SU19_MOUSE__II_3459740_REVERSED	|generic|sp_Q9Z1X4-2_ILF3_MOUSE__chr9_1_21388542_21388757_ENSMUST00000214821__II_3459741_REVERSED	|generic|tr_A0A1L1STE4_A0A1L1STE4_MOUSE__chr9_1_21388542_21388757_ENSMUST00000214821_REVERSED	|generic|chr9_1_21397504_21397692_ENSMUST00000215169_REVERSED	|generic|sp_Q9Z1X4_ILF3_MOUSE__chr9_1_21388542_21388757_ENSMUST00000214821_REVERSED	|generic|sp_Q9Z1X4-3_ILF3_MOUSE__chr9_1_21388542_21388757_ENSMUST00000214821_REVERSED|
"""index: 16128, intensity: 2594.0, mobility: 1.186"""	-0.325673	0.106547	0.757975	RVVDELQLLKIKVDKMESESMAPMVTAEQP	generic|sp_Q6ZQ12_NINL_MOUSE_REVERSED	|generic|sp_Q6ZQ12-1_NINL_MOUSE_REVERSED|
"""index: 20082, intensity: 5922.0, mobility: 0.966"""	-0.325743	0.106776	0.758104	SILGNMATDRDRASVTRVVSGISHSEPI	generic|sp_Q2PZL6_FAT4_MOUSE__chr3_1_38949453_38949710_ENSMUST00000129182_REVERSED|
"""index: 14810, intensity: 6244.0, mobility: 1.086"""	-0.325868	0.107033	0.758335	LMNRGSRFLYHLSPSVMPSGLRRM	generic|chr4_-1_8185614_8189361_ENSMUST00000066674_REVERSED|
"""index: 18948, intensity: 3884.0, mobility: 1.079"""	-0.326074	0.107207	0.758717	HYEQQQQQQLSLLFLFFCFLTLLAYQTPICSLPLTSVWCM	generic|IP_1002369_TX=10090_REVERSED|
"""index: 15185, intensity: 2845.0, mobility: 0.866"""	-0.32674	0.107436	0.759949	AVASLWFNINDTHR	generic|II_986247_TX=10090_REVERSED	|generic|tr_B9EKT6_B9EKT6_MOUSE_REVERSED	|generic|tr_A0A0A6YXJ2_A0A0A6YXJ2_MOUSE_REVERSED	|generic|tr_F8VQ29_F8VQ29_MOUSE_REVERSED|
"""index: 11932, intensity: 8589.0, mobility: 1.114"""	-0.326895	0.107582	0.760236	WAQLCHRHETWSAEKSLPRNRRMGELASQIDPALMSPIGSSEPIR	generic|tr_A0A286YCS7_A0A286YCS7_MOUSE_REVERSED|
"""index: 15150, intensity: 4870.0, mobility: 0.961"""	-0.328027	0.107755	0.762324	SLSVPGLEPNNMLHGSRRQCPGER	generic|sp_Q9JIC3_DCR1A_MOUSE__chr1_1_127205257_127205286_ENSMUST00000038361_REVERSED|
"""index: 801, intensity: 3634.0, mobility: 0.856"""	-0.328638	0.107956	0.76345	APLTAPSPAKD	generic|tr_B1AR14_B1AR14_MOUSE_REVERSED	|generic|sp_P23798_PCGF2_MOUSE_REVERSED|
"""index: 25798, intensity: 21702.0, mobility: 0.877"""	-0.329504	0.108212	0.765041	EKHKKMHK	generic|tr_A2AMD0_A2AMD0_MOUSE_REVERSED|
"""index: 7690, intensity: 4679.0, mobility: 1.158"""	-0.329658	0.108468	0.765324	QLHFVRREHLGCYHHHLHCSYIGEDARELEDIRLSFDGRA	generic|sp_Q9DBV4_MXRA8_MOUSE__II_950876_REVERSED	|generic|tr_A2AD97_A2AD97_MOUSE_REVERSED|
"""index: 22069, intensity: 6291.0, mobility: 1.001"""	-0.329703	0.108668	0.765406	STALWVGCLVVQILSAILVVFTS	generic|tr_A0A3B2W422_A0A3B2W422_MOUSE_REVERSED	|generic|tr_K7N649_K7N649_MOUSE_REVERSED|
"""index: 15861, intensity: 3959.0, mobility: 1.166"""	-0.329983	0.108924	0.76592	KRSFLTDAISPPSGYNV	generic|tr_A0A087WR26_A0A087WR26_MOUSE__II_846320_REVERSED	|generic|tr_Q8BRF9_Q8BRF9_MOUSE__chr9_-1_82945743_82945910_ENSMUST00000188868__II_846308_REVERSED	|generic|tr_Q3UW86_Q3UW86_MOUSE__II_846320_REVERSED	|generic|tr_Q05CQ5_Q05CQ5_MOUSE__chr9_-1_82908687_82908719_ENSMUST00000186089__II_846324_REVERSED	|generic|tr_F8VQ93_F8VQ93_MOUSE__chr9_-1_82908687_82908719_ENSMUST00000186089__II_846324_REVERSED	|generic|sp_Q8VDD9_PHIP_MOUSE__chr9_-1_82908687_82908719_ENSMUST00000186089__II_846324_REVERSED	|generic|tr_Q05BL7_Q05BL7_MOUSE__chr9_-1_82908687_82908719_ENSMUST00000186089__II_846324_REVERSED	|generic|tr_Q8BSJ8_Q8BSJ8_MOUSE__chr9_-1_82908687_82908719_ENSMUST00000186089__II_846324_REVERSED|
"""index: 19361, intensity: 278192.0, mobility: 0.951"""	-0.330548	0.109179	0.766956	QSADLGAVPPAQVMPQLQQQ	generic|sp_P56477_IRF5_MOUSE_REVERSED	|generic|tr_B2CC69_B2CC69_MOUSE_REVERSED|
"""index: 20092, intensity: 6888.0, mobility: 0.938"""	-0.331053	0.109407	0.76788	DGEWSMLLVLLQATLSRLSKRNI	generic|sp_Q8BJ34_MARF1_MOUSE_REVERSED	|generic|sp_Q8BJ34-3_MARF1_MOUSE_REVERSED	|generic|sp_Q8BJ34-4_MARF1_MOUSE_REVERSED	|generic|sp_Q8BJ34-6_MARF1_MOUSE_REVERSED|
"""index: 21297, intensity: 3564.0, mobility: 1.257"""	-0.33112	0.109607	0.768003	GRQLQYCLAIQGPTRNHK	generic|IP_3474552_TX=10090_REVERSED	|generic|IP_1110401_TX=10090_REVERSED|
"""index: 15477, intensity: 2564.0, mobility: 0.856"""	-0.331945	0.109862	0.76951	VLSTAHRHT	generic|IP_1147715_TX=10090_REVERSED|
"""index: 17707, intensity: 3704.0, mobility: 1.161"""	-0.332379	0.110061	0.770301	VWMWGDELENHVIFMDGKLFSIEDTDPVKT	generic|tr_E9PYG6_E9PYG6_MOUSE__chr13_-1_85216104_85216181_ENSMUST00000146792__II_1104459_REVERSED	|generic|tr_Q91YX7_Q91YX7_MOUSE__chr13_-1_85216104_85216181_ENSMUST00000146792__II_1104459_REVERSED|
"""index: 23073, intensity: 3215.0, mobility: 0.942"""	-0.332954	0.110317	0.771349	ERFRAGELHS	generic|sp_Q571H0_NPA1P_MOUSE__II_1073843_REVERSED	|generic|tr_E9PU96_E9PU96_MOUSE__II_1073843_REVERSED|
"""index: 9299, intensity: 12903.0, mobility: 1.075"""	-0.333272	0.110544	0.771928	VEQLDGAVPTPTMELGNTALNLR	generic|tr_G8JL64_G8JL64_MOUSE_REVERSED|
"""index: 12593, intensity: 4993.0, mobility: 0.953"""	-0.334274	0.110799	0.773749	QGDPIDTKRVSNVSDSVQAVLESQEKQFMR	generic|tr_A0A087WS25_A0A087WS25_MOUSE__II_848279_REVERSED|
"""index: 14463, intensity: 37965.0, mobility: 1.152"""	-0.334539	0.110998	0.77423	WWALSPWMPGTSLGTLRLHNRLCVLRGP	generic|IP_3482145_TX=10090_REVERSED|
"""index: 5098, intensity: 13487.0, mobility: 0.958"""	-0.335463	0.111253	0.775901	QRPGRPFLWW	generic|IP_951338_TX=10090_REVERSED|
"""index: 20458, intensity: 5181.0, mobility: 1.048"""	-0.335722	0.111508	0.776371	DLLSLLYASLDHGPFVRTPGSTMTPSH	generic|tr_Q8C9I8_Q8C9I8_MOUSE_REVERSED|
"""index: 9270, intensity: 263388.0, mobility: 1.146"""	-0.335833	0.111763	0.776572	LKEMAAWLAKRDKTGWTEKKEQLASEEQGDQPEKTERKEQ	generic|IP_1117699_TX=10090_REVERSED|
"""index: 17245, intensity: 2833.0, mobility: 0.863"""	-0.335914	0.111933	0.776718	DLDWLVGNVKAIVTHEALEKSIGAAVQ	generic|sp_Q8BLY2_SYTC2_MOUSE__chr7_1_65647478_65647672_ENSMUST00000126941_REVERSED|
"""index: 10159, intensity: 3629.0, mobility: 0.837"""	-0.336583	0.112159	0.777924	DSSEVQRRRFTRQP	generic|sp_Q8BKT3_GCFC2_MOUSE__II_913599_REVERSED	|generic|sp_Q8BKT3-2_GCFC2_MOUSE__chr6_1_81942958_81943035_ENSMUST00000152996_REVERSED	|generic|tr_S4R198_S4R198_MOUSE_REVERSED|
"""index: 3089, intensity: 3679.0, mobility: 0.883"""	-0.336764	0.112414	0.778251	TINKYCRQRGHLQW	generic|tr_A2ABP7_A2ABP7_MOUSE_REVERSED	|generic|sp_Q921W8_SCT1A_MOUSE_REVERSED	|generic|tr_A2ABP9_A2ABP9_MOUSE_REVERSED|
"""index: 18255, intensity: 4334.0, mobility: 1.117"""	-0.336874	0.112669	0.77845	CILSDLFIALAASCTAPSVWSEAHR	generic|chr3_1_144577590_144577757_ENSMUST00000082437_REVERSED|
"""index: 15041, intensity: 7739.0, mobility: 1.168"""	-0.336966	0.112924	0.778616	CKLDTPPKRPVFDILDYSYAFLLLMF	generic|tr_Q8R2B8_Q8R2B8_MOUSE_REVERSED|
"""index: 18886, intensity: 2647.0, mobility: 1.271"""	-0.337071	0.113092	0.778806	LNVAICMLLGCKNLFYCTID	generic|tr_A0A0A6YY91_A0A0A6YY91_MOUSE__II_850562_REVERSED	|generic|sp_P13595_NCAM1_MOUSE_REVERSED	|generic|sp_P13595-2_NCAM1_MOUSE_REVERSED	|generic|tr_E9QB01_E9QB01_MOUSE_REVERSED	|generic|tr_A0A0A6YY47_A0A0A6YY47_MOUSE_REVERSED|
"""index: 20567, intensity: 3568.0, mobility: 0.941"""	-0.337896	0.113318	0.780288	IEGSSLINYVLYSESHVHHMR	generic|sp_Q6RI63_F120B_MOUSE__chr17_1_15417633_15417731_ENSMUST00000231274__II_3452241_REVERSED|
"""index: 3644, intensity: 5340.0, mobility: 0.937"""	-0.337958	0.113573	0.780401	MGVGVSWQPGRE	generic|chr5_1_121783947_121784063_ENSMUST00000051950_REVERSED|
"""index: 31264, intensity: 7265.0, mobility: 1.033"""	-0.338011	0.113798	0.780496	GLRLPAATARQQQGLLRLLQQLR	generic|chr5_-1_115272268_115272558_ENSMUST00000112097__IP_938269_TX=10090_REVERSED|
"""index: 6731, intensity: 3981.0, mobility: 0.887"""	-0.338112	0.114053	0.780676	PSVKMTPIQLIVSSPPS	generic|chr9_-1_40308281_40308349_ENSMUST00000137454_REVERSED|
"""index: 18319, intensity: 5669.0, mobility: 0.876"""	-0.33818	0.114191	0.780799	VNEKETKK	generic|tr_G3UYP1_G3UYP1_MOUSE_REVERSED	|generic|sp_Q6NTA4_RRAGB_MOUSE_REVERSED|
"""index: 8337, intensity: 22482.0, mobility: 1.117"""	-0.339484	0.114416	0.783137	KFSDAQQEKAHKDKATKFESFFEEEYERIAEISESSNGKGTVV	generic|tr_Q80TX7_Q80TX7_MOUSE__chr16_1_29616666_29616695_ENSMUST00000160475_REVERSED|
"""index: 28928, intensity: 4381.0, mobility: 1.023"""	-0.33963	0.114612	0.783399	ELKPPIWCGRR	generic|IP_1034782_TX=10090_REVERSED|
"""index: 24728, intensity: 3213.0, mobility: 0.942"""	-0.340066	0.114779	0.784178	MFKINLFYKHFLFYFTG	generic|IP_3478822_TX=10090_REVERSED|
"""index: 27873, intensity: 5488.0, mobility: 0.974"""	-0.340968	0.115033	0.785788	IDRGLLGVPIMQMQIPTPVEYGSKK	generic|sp_Q9DBN9_DDX59_MOUSE_REVERSED	|generic|sp_Q9DBN9-2_DDX59_MOUSE_REVERSED|
"""index: 18306, intensity: 3503.0, mobility: 0.871"""	-0.341	0.115287	0.785843	PFCLWVSTRLSFCSL	generic|IP_1022829_TX=10090_REVERSED	|generic|IP_1022832_TX=10090_REVERSED|
"""index: 5102, intensity: 4290.0, mobility: 1.011"""	-0.341244	0.115482	0.786279	SDKDLAMLNRAQ	generic|tr_A0A286YDF5_A0A286YDF5_MOUSE__chr15_-1_38501570_38501599_ENSMUST00000065308__II_3464579_REVERSED	|generic|tr_B9EK95_B9EK95_MOUSE__chr15_-1_38501570_38501599_ENSMUST00000065308__II_3464579_REVERSED	|generic|sp_Q69ZN7_MYOF_MOUSE__chr15_-1_38501570_38501599_ENSMUST00000065308__II_3464579_REVERSED	|generic|sp_Q69ZN7-4_MYOF_MOUSE__chr15_-1_38501570_38501599_ENSMUST00000065308__II_3464579_REVERSED	|generic|tr_E9Q390_E9Q390_MOUSE__chr15_-1_38501570_38501599_ENSMUST00000065308__II_3464579_REVERSED	|generic|tr_A0A286YCZ3_A0A286YCZ3_MOUSE__chr15_-1_38501570_38501599_ENSMUST00000065308__II_3464579_REVERSED|
"""index: 27845, intensity: 3931.0, mobility: 1.004"""	-0.342045	0.115707	0.787704	SFPDPLLQLRR	generic|chr2_1_5845303_5845380_ENSMUST00000026927_REVERSED|
"""index: 7428, intensity: 4846.0, mobility: 0.845"""	-0.342653	0.11596	0.788782	AQGRTNQNPTLIHQMRQRHRHLLL	generic|tr_K7N701_K7N701_MOUSE_REVERSED|
"""index: 20445, intensity: 4906.0, mobility: 0.897"""	-0.342705	0.116214	0.788875	TATPPSINMLVMTAGGILHM	generic|tr_A0A075DCB0_A0A075DCB0_MOUSE_REVERSED|
"""index: 12381, intensity: 17226.0, mobility: 1.043"""	-0.342744	0.116468	0.788945	EIYSLNNKESPIDEKCASKLQ	generic|sp_Q62048-2_PEA15_MOUSE__II_1026089_REVERSED|
"""index: 23185, intensity: 4415.0, mobility: 0.887"""	-0.343446	0.116633	0.790188	SCKLFSRCR	generic|IP_840079_TX=10090_REVERSED|
"""index: 24338, intensity: 5073.0, mobility: 1.081"""	-0.344491	0.116768	0.792034	FVELDFILERSWQSSSNLYNKSAR	generic|IP_3475692_TX=10090_REVERSED|
"""index: 19736, intensity: 3914.0, mobility: 0.864"""	-0.345318	0.117021	0.793491	FVVFSLIM	generic|IP_1023107_TX=10090_REVERSED	|generic|IP_1023109_TX=10090_REVERSED|
"""index: 22545, intensity: 4583.0, mobility: 0.842"""	-0.345348	0.117275	0.793546	SPPLAGPVM	generic|tr_A0A345IT91_A0A345IT91_MOUSE_REVERSED	|generic|tr_A0A345IT93_A0A345IT93_MOUSE_REVERSED|
"""index: 14913, intensity: 3400.0, mobility: 0.876"""	-0.345397	0.117468	0.793632	FSISLAMTAQLSALPSH	generic|tr_Q3U004_Q3U004_MOUSE_REVERSED|
"""index: 12387, intensity: 5454.0, mobility: 0.945"""	-0.345628	0.117632	0.794037	KKSYFTKNIMKNMQMKLYY	generic|IP_3490256_TX=10090_REVERSED|
"""index: 6322, intensity: 5502.0, mobility: 1.106"""	-0.346086	0.117826	0.794843	ERIKQKVGKCSLALGAHHRKLSELRRNLMETKEVKEELDR	generic|sp_Q9CR92_CCD96_MOUSE_REVERSED	|generic|tr_Q08AT2_Q08AT2_MOUSE_REVERSED|
"""index: 25237, intensity: 2790.0, mobility: 1.145"""	-0.34622	0.118049	0.795079	DELRKRDHEGLSLYRDIMEQPGQDMGMGER	generic|tr_A2AGQ4_A2AGQ4_MOUSE__chr2_-1_91143477_91143686_ENSMUST00000130591__II_1002539_REVERSED	|generic|tr_A2AGQ7_A2AGQ7_MOUSE__chr2_-1_91143477_91143686_ENSMUST00000130591__II_1002539_REVERSED	|generic|tr_A2AGQ6_A2AGQ6_MOUSE__chr2_-1_91170565_91170705_ENSMUST00000130395__II_1002550_REVERSED	|generic|sp_Q80U28-2_MADD_MOUSE__chr2_-1_91143477_91143686_ENSMUST00000130591__II_1002539_REVERSED	|generic|sp_Q80U28-4_MADD_MOUSE__chr2_-1_91143477_91143686_ENSMUST00000130591__II_1002539_REVERSED	|generic|sp_Q80U28-5_MADD_MOUSE__chr2_-1_91143477_91143686_ENSMUST00000130591__II_1002539_REVERSED	|generic|sp_Q80U28-6_MADD_MOUSE__chr2_-1_91143477_91143686_ENSMUST00000130591__II_1002539_REVERSED	|generic|sp_Q80U28-7_MADD_MOUSE__chr2_-1_91143477_91143686_ENSMUST00000130591__II_1002539_REVERSED	|generic|sp_Q80U28-8_MADD_MOUSE__chr2_-1_91143477_91143686_ENSMUST00000130591__II_1002539_REVERSED	|generic|sp_Q80U28-9_MADD_MOUSE__chr2_-1_91143477_91143686_ENSMUST00000130591__II_1002539_REVERSED	|generic|sp_Q80U28-10_MADD_MOUSE__chr2_-1_91143477_91143686_ENSMUST00000130591__II_1002539_REVERSED	|generic|sp_Q80U28-11_MADD_MOUSE__chr2_-1_91143477_91143686_ENSMUST00000130591__II_1002539_REVERSED	|generic|sp_Q80U28-14_MADD_MOUSE__chr2_-1_91170565_91170705_ENSMUST00000130395__II_1002550_REVERSED	|generic|tr_A2AGQ5_A2AGQ5_MOUSE__chr2_-1_91143477_91143686_ENSMUST00000130591__II_1002539_REVERSED	|generic|tr_E9QN47_E9QN47_MOUSE__chr2_-1_91170565_91170705_ENSMUST00000130395__II_1002550_REVERSED	|generic|tr_A2AGQ3_A2AGQ3_MOUSE__chr2_-1_91170565_91170705_ENSMUST00000130395__II_1002550_REVERSED	|generic|tr_A2AGQ8_A2AGQ8_MOUSE__chr2_-1_91170565_91170705_ENSMUST00000130395__II_1002550_REVERSED	|generic|tr_A2AGQ9_A2AGQ9_MOUSE__chr2_-1_91143477_91143686_ENSMUST00000130591__II_1002539_REVERSED	|generic|tr_A2AGQ2_A2AGQ2_MOUSE__chr2_-1_91143477_91143686_ENSMUST00000130591__II_1002539_REVERSED	|generic|II_1002556_TX=10090_REVERSED	|generic|II_1002554_TX=10090_REVERSED	|generic|II_1002545_TX=10090_REVERSED	|generic|II_1002552_TX=10090_REVERSED	|generic|II_1002553_TX=10090_REVERSED	|generic|sp_Q80U28_MADD_MOUSE__chr2_-1_91170565_91170705_ENSMUST00000130395_REVERSED	|generic|sp_Q80U28-3_MADD_MOUSE__chr2_-1_91170565_91170705_ENSMUST00000130395_REVERSED	|generic|sp_Q80U28-15_MADD_MOUSE__chr2_-1_91170565_91170705_ENSMUST00000130395_REVERSED	|generic|tr_A0A0R4J1F4_A0A0R4J1F4_MOUSE__chr2_-1_91170565_91170705_ENSMUST00000130395_REVERSED	|generic|tr_A2AGR1_A2AGR1_MOUSE__chr2_-1_91170565_91170705_ENSMUST00000130395_REVERSED	|generic|tr_A2AGR0_A2AGR0_MOUSE__chr2_-1_91170565_91170705_ENSMUST00000130395_REVERSED|
"""index: 8689, intensity: 63672.0, mobility: 0.895"""	-0.346985	0.118301	0.796419	FLSPILSQLASLYMHLKHEDLGHEGE	generic|tr_G3X9J4_G3X9J4_MOUSE__chr1_1_105725678_105725809_ENSMUST00000186807__II_1030288_REVERSED	|generic|sp_Q148V7_RELCH_MOUSE__chr1_1_105725678_105725809_ENSMUST00000186807__II_1030277_REVERSED	|generic|sp_Q148V7-2_RELCH_MOUSE__chr1_1_105725678_105725809_ENSMUST00000186807__II_1030277_REVERSED	|generic|sp_Q148V7-3_RELCH_MOUSE__chr1_1_105725678_105725809_ENSMUST00000186807__II_1030265_REVERSED	|generic|tr_E9QM90_E9QM90_MOUSE__chr1_1_105725678_105725809_ENSMUST00000186807__II_1030277_REVERSED	|generic|tr_A0A087WSS1_A0A087WSS1_MOUSE__chr1_1_105725678_105725809_ENSMUST00000186807__II_1030277_REVERSED|
"""index: 20095, intensity: 4683.0, mobility: 0.882"""	-0.347687	0.118554	0.797647	LLRDDRHK	generic|tr_Q32MU0_Q32MU0_MOUSE_REVERSED|
"""index: 9141, intensity: 5459.0, mobility: 0.846"""	-0.348129	0.118777	0.798419	PLADLSDRL	generic|tr_B1AWQ3_B1AWQ3_MOUSE__II_951714_REVERSED	|generic|sp_Q9ET47_ESPN_MOUSE_REVERSED	|generic|tr_A0A140LJB0_A0A140LJB0_MOUSE_REVERSED	|generic|tr_B1AWQ4_B1AWQ4_MOUSE_REVERSED|
"""index: 24181, intensity: 2790.0, mobility: 0.800"""	-0.348382	0.118999	0.798862	DSDESNYVL	generic|tr_Q3TSH0_Q3TSH0_MOUSE__chr5_1_52866416_52866619_ENSMUST00000144574__II_940096_REVERSED	|generic|tr_Q3TI31_Q3TI31_MOUSE__chr5_1_52866416_52866619_ENSMUST00000144574__II_940089_REVERSED	|generic|sp_Q91W96_APC4_MOUSE__chr5_1_52866416_52866619_ENSMUST00000144574__II_940096_REVERSED	|generic|chr5_1_52864534_52864686_ENSMUST00000144574_REVERSED|
"""index: 2654, intensity: 17387.0, mobility: 0.863"""	-0.348794	0.119222	0.799579	PRPLHSQRILYEHQGGRPN	generic|IP_1027130_TX=10090_REVERSED|
"""index: 15279, intensity: 4822.0, mobility: 1.069"""	-0.349301	0.119475	0.800462	ISPLIQDMDTAWEIMEKSMYLQQH	generic|tr_A0A3B2W7D2_A0A3B2W7D2_MOUSE__II_3498466_REVERSED	|generic|tr_A0A3B2W3S2_A0A3B2W3S2_MOUSE__II_3498462_REVERSED	|generic|tr_D3Z7M3_D3Z7M3_MOUSE__II_3498448_REVERSED	|generic|tr_A0A3B2WBI3_A0A3B2WBI3_MOUSE__II_3498468_REVERSED|
"""index: 10570, intensity: 6282.0, mobility: 1.197"""	-0.349338	0.119697	0.800526	IQEMKYNYALIFLNRQFASMENVKNMVNKYIRDMI	generic|tr_E9PUC2_E9PUC2_MOUSE__chr1_1_78696929_78697033_ENSMUST00000148608_REVERSED	|generic|sp_Q9CZW4_ACSL3_MOUSE__chr1_1_78696929_78697033_ENSMUST00000148608_REVERSED|
"""index: 7108, intensity: 2588.0, mobility: 0.832"""	-0.349637	0.119859	0.801046	FPCNKGLAH	generic|tr_B8JKU8_B8JKU8_MOUSE__chr6_-1_149157758_149157814_ENSMUST00000156864__II_906797_REVERSED	|generic|tr_B8JKV0_B8JKV0_MOUSE__chr6_-1_149188602_149188637_ENSMUST00000095319__II_906797_REVERSED	|generic|tr_A0A0N4SVR2_A0A0N4SVR2_MOUSE_REVERSED	|generic|chr6_-1_149170818_149171039_ENSMUST00000156864_REVERSED|
"""index: 28973, intensity: 4929.0, mobility: 0.998"""	-0.350581	0.120111	0.802685	PEWPLRLGSRA	generic|IP_3485007_TX=10090_REVERSED|
"""index: 24461, intensity: 6204.0, mobility: 1.148"""	-0.350972	0.120242	0.803362	MPQPQYYQPIQLSSQRQQLQLQQQQQPP	generic|sp_Q8BXJ2_TREF1_MOUSE__chr17_1_47324608_47324658_ENSMUST00000188947__IP_1060925_REVERSED	|generic|sp_Q8BXJ2-2_TREF1_MOUSE__chr17_1_47324608_47324658_ENSMUST00000188947__IP_1060925_REVERSED	|generic|sp_Q8BXJ2-4_TREF1_MOUSE__chr17_1_47324608_47324658_ENSMUST00000188947__IP_1060925_REVERSED	|generic|sp_Q8BXJ2-3_TREF1_MOUSE_REVERSED|
"""index: 930, intensity: 2958.0, mobility: 0.880"""	-0.352537	0.120464	0.806063	GIPPGTSGTAKPG	generic|tr_A0A140LJJ2_A0A140LJJ2_MOUSE_REVERSED|
"""index: 25999, intensity: 4758.0, mobility: 1.158"""	-0.352956	0.120716	0.806784	WVIALNRAHMNTQASFSAMHVLHRMLFELT	generic|tr_A0A2X0U2D8_A0A2X0U2D8_MOUSE__II_1026436_REVERSED	|generic|tr_E9QMX7_E9QMX7_MOUSE__II_1026436_REVERSED	|generic|sp_Q640N3_RHG30_MOUSE__II_1026436_REVERSED	|generic|sp_Q640N3-2_RHG30_MOUSE__II_1026436_REVERSED	|generic|II_1026429_TX=10090_REVERSED|
"""index: 7809, intensity: 7071.0, mobility: 1.017"""	-0.353036	0.120968	0.806922	FAIKYSSYNITYLSGMDLYKPTLELYLN	generic|IP_915617_TX=10090_REVERSED|
"""index: 11156, intensity: 4886.0, mobility: 1.101"""	-0.353053	0.121159	0.80695	LLCFLHHAPADSLMQLDNPSNKYHSAVYLAMLRQLFVESAKH	generic|sp_Q8K224_NAT10_MOUSE__chr2_-1_103721823_103721912_ENSMUST00000143017__II_1004838_REVERSED	|generic|II_1004839_TX=10090_REVERSED|
"""index: 5468, intensity: 5306.0, mobility: 0.910"""	-0.353783	0.121411	0.808204	NNKETEYRSGADIWV	generic|tr_Q3THM1_Q3THM1_MOUSE__chr9_1_108944806_108944892_ENSMUST00000192305__II_842749_REVERSED	|generic|tr_A0A0A6YW82_A0A0A6YW82_MOUSE__chr9_1_108944806_108944892_ENSMUST00000192305__II_842749_REVERSED	|generic|tr_Q8K2S8_Q8K2S8_MOUSE__chr9_1_108944806_108944892_ENSMUST00000192305__II_842749_REVERSED	|generic|sp_Q9CZ13_QCR1_MOUSE__chr9_1_108944806_108944892_ENSMUST00000192305__II_842749_REVERSED	|generic|tr_Q3TIC8_Q3TIC8_MOUSE__chr9_1_108944806_108944892_ENSMUST00000192305__II_842749_REVERSED	|generic|chr9_1_108942084_108942206_ENSMUST00000195738_REVERSED|
"""index: 3005, intensity: 16601.0, mobility: 1.002"""	-0.354136	0.121662	0.80881	MTNAVAKAAMIHS	generic|sp_P80316_TCPE_MOUSE_REVERSED|
"""index: 10005, intensity: 2626.0, mobility: 0.809"""	-0.354181	0.121914	0.808886	LPMQLSSL	generic|chr9_1_21398078_21399140_ENSMUST00000067646_REVERSED	|generic|chr9_1_21398090_21399140_ENSMUST00000067646_REVERSED|
"""index: 15308, intensity: 2660.0, mobility: 1.243"""	-0.354249	0.122166	0.809003	TVEVLIEEKMTVMMDMEVVVMDLDVVEMVEKVVTVL	generic|IP_1092445_TX=10090_REVERSED|
"""index: 23110, intensity: 4287.0, mobility: 0.993"""	-0.3544	0.122418	0.809262	RICWKIPLCLALMLSISEMSM	generic|IP_1143430_TX=10090_REVERSED|
"""index: 19365, intensity: 3048.0, mobility: 1.188"""	-0.354515	0.12267	0.809458	PVHDPRWHFRLSGLANQSPMLWPER	generic|IP_1148990_TX=10090_REVERSED|
"""index: 8331, intensity: 3021.0, mobility: 0.785"""	-0.354541	0.122922	0.809502	CNENRSCF	generic|IP_3498866_TX=10090_REVERSED|
"""index: 7551, intensity: 6419.0, mobility: 1.027"""	-0.354744	0.123174	0.809851	KGCLSPLFVVLESSDVDHAIVM	generic|IP_826200_TX=10090_REVERSED|
"""index: 12191, intensity: 7992.0, mobility: 0.910"""	-0.354882	0.123332	0.810087	QRNVKVEFPNPNTKEPGGSAGA	generic|tr_Q3TSX5_Q3TSX5_MOUSE__chr5_-1_34648388_34648474_ENSMUST00000152393_REVERSED|
"""index: 10894, intensity: 22776.0, mobility: 1.092"""	-0.355333	0.123553	0.810857	ERDPNPINELIMKAQQFHKSA	generic|sp_Q6PHQ8_NAA35_MOUSE__chr13_1_59595351_59595386_ENSMUST00000225670__II_1108419_REVERSED|
"""index: 16847, intensity: 4329.0, mobility: 0.940"""	-0.35555	0.123805	0.811227	GCIQERDLRSSVLLEGSESSVSFYPKESSIRLKR	generic|tr_Q8BNI7_Q8BNI7_MOUSE__II_1060704_REVERSED	|generic|tr_Q91XX6_Q91XX6_MOUSE__chr18_1_37833338_37840129_ENSMUST00000193941__II_1051469_REVERSED	|generic|tr_Q91XX5_Q91XX5_MOUSE__chr18_1_37833338_37840129_ENSMUST00000193941__II_1051469_REVERSED	|generic|II_1060687_TX=10090_REVERSED|
"""index: 4042, intensity: 3112.0, mobility: 0.946"""	-0.355635	0.124056	0.811371	LMEESMSSLVGK	generic|tr_H3BL58_H3BL58_MOUSE_REVERSED	|generic|sp_Q8C9R9_EFCB8_MOUSE_REVERSED	|generic|tr_A0A2R8VKG7_A0A2R8VKG7_MOUSE_REVERSED|
"""index: 18111, intensity: 4085.0, mobility: 0.932"""	-0.355682	0.124308	0.811452	PSAVLLSPHAGAPSYLGVVQVLFV	generic|IP_892066_TX=10090_REVERSED|
"""index: 20739, intensity: 4847.0, mobility: 1.075"""	-0.355692	0.124497	0.811468	RALMPSLTWMRCTSTPTLMTSGFPLI	generic|chr17_-1_24900162_24900565_ENSMUST00000115228__IP_1071539_TX=10090_REVERSED	|generic|IP_1071527_TX=10090_REVERSED|
"""index: 33404, intensity: 3888.0, mobility: 0.889"""	-0.356194	0.124654	0.812324	EIEKRLNRKAET	generic|sp_Q60698_SKI_MOUSE_REVERSED|
"""index: 24837, intensity: 6222.0, mobility: 0.938"""	-0.356976	0.124906	0.813653	KRKSFQGQK	generic|IP_949056_TX=10090_REVERSED|
"""index: 19557, intensity: 2528.0, mobility: 1.186"""	-0.357267	0.125157	0.814147	NKQNNRTLYLSHWGMR	generic|IP_1136514_TX=10090_REVERSED|
"""index: 18682, intensity: 5373.0, mobility: 1.101"""	-0.357504	0.125345	0.814548	RYFGIKSLQDAWTFAQHPHTR	generic|chr6_-1_49246811_49246948_ENSMUST00000204189__IP_921186_TX=10090_REVERSED|
"""index: 31345, intensity: 81824.0, mobility: 1.282"""	-0.357932	0.125565	0.815274	RSEFVEIKMVKPSEIKL	generic|IP_3471471_TX=10090_REVERSED|
"""index: 4336, intensity: 3984.0, mobility: 0.901"""	-0.358432	0.125816	0.81612	CEVNNQPNSKKKLCPRVYD	generic|IP_3502498_TX=10090_REVERSED|
"""index: 22051, intensity: 18244.0, mobility: 0.961"""	-0.358696	0.126067	0.816564	WPPAGGGRGAGRRAKEWLCE	generic|tr_A0A3B2WCD2_A0A3B2WCD2_MOUSE__chr7_1_45791301_45791447_ENSMUST00000209351__II_889311_REVERSED	|generic|sp_Q5XJV6_LMTK3_MOUSE__chr7_1_45791301_45791447_ENSMUST00000209351__II_3498272_REVERSED	|generic|tr_A0A0R4J0W7_A0A0R4J0W7_MOUSE__chr7_1_45791301_45791447_ENSMUST00000209351__II_3498272_REVERSED	|generic|tr_A0A1B0GSR5_A0A1B0GSR5_MOUSE__chr7_1_45791301_45791447_ENSMUST00000209351__II_3498272_REVERSED|
"""index: 27465, intensity: 4772.0, mobility: 1.075"""	-0.359115	0.126318	0.817272	RNYDGAPAGPSVVVVKKKIVPRCWFHRYLLQDSDTWVLNKVGE	generic|chr4_-1_107057285_107057560_ENSMUST00000141150_REVERSED|
"""index: 21111, intensity: 5930.0, mobility: 1.091"""	-0.359252	0.12657	0.817503	MKFSIFPFFFFF	generic|IP_1034406_TX=10090_REVERSED|
"""index: 24435, intensity: 3656.0, mobility: 1.091"""	-0.3595	0.126821	0.81792	RSEWWLRRTMMLTRTFQRMYY	generic|II_962112_TX=10090_REVERSED|
"""index: 25200, intensity: 4510.0, mobility: 1.079"""	-0.359508	0.12704	0.817934	DNWVAPNHHLGWIS	generic|tr_A2A9Y7_A2A9Y7_MOUSE_REVERSED	|generic|sp_Q6A152_CP4X1_MOUSE_REVERSED|
"""index: 23285, intensity: 4064.0, mobility: 1.042"""	-0.359828	0.127291	0.818471	LSREHGGSPHPLRS	generic|IP_978221_TX=10090_REVERSED|
"""index: 18150, intensity: 3528.0, mobility: 1.152"""	-0.359846	0.127478	0.818503	RAFQSWQAMMTLSLQKEEETAEPFARLYKSF	generic|sp_Q8VCU1-2_EST3B_MOUSE_REVERSED|
"""index: 19193, intensity: 96549.0, mobility: 0.931"""	-0.360378	0.127569	0.819396	QSADLGAVPPAQVMPQLQQQ	generic|sp_P56477_IRF5_MOUSE_REVERSED	|generic|tr_B2CC69_B2CC69_MOUSE_REVERSED|
"""index: 25277, intensity: 5288.0, mobility: 0.921"""	-0.361723	0.12782	0.821648	LPQAPAWNALDHDIPRSVEQE	generic|tr_Q3TJP4_Q3TJP4_MOUSE_REVERSED|
"""index: 10557, intensity: 19355.0, mobility: 1.023"""	-0.361908	0.128038	0.821958	QKSWQLSGTSACTSPAMKKMCCVHCLEKDDKGDSSACT	generic|sp_O35598_ADA10_MOUSE__II_847529_REVERSED|
"""index: 3995, intensity: 22194.0, mobility: 0.920"""	-0.362275	0.128289	0.822569	APPIPNLHHLC	generic|sp_Q8K375_LRC56_MOUSE__II_876775_REVERSED	|generic|II_876785_TX=10090_REVERSED|
"""index: 21437, intensity: 3296.0, mobility: 0.784"""	-0.362275	0.128539	0.82257	TGVASKGT	generic|II_959691_TX=10090_REVERSED|
"""index: 21752, intensity: 20300.0, mobility: 0.868"""	-0.362282	0.12879	0.822581	WPIKAIMN	generic|IP_1089141_TX=10090_REVERSED|
"""index: 1329, intensity: 3866.0, mobility: 0.910"""	-0.36231	0.12904	0.822629	RSVPEVDCYK	generic|sp_Q2KHI9-2_MCM9_MOUSE_REVERSED|
"""index: 550, intensity: 3060.0, mobility: 0.890"""	-0.362459	0.129194	0.822876	LLSKKSGTSMM	generic|sp_O89001_CBPD_MOUSE_REVERSED|
"""index: 15481, intensity: 5225.0, mobility: 0.938"""	-0.363012	0.129444	0.823797	YKSIQTHFGELKTHLNTM	generic|tr_G3UXY0_G3UXY0_MOUSE__chr14_1_55580783_55580815_ENSMUST00000174419__II_1094905_REVERSED	|generic|tr_G3UXR1_G3UXR1_MOUSE__chr14_1_55580783_55580815_ENSMUST00000174419__II_1094915_REVERSED	|generic|sp_P97371_PSME1_MOUSE__chr14_1_55580783_55580815_ENSMUST00000174419__II_1094905_REVERSED	|generic|II_1094908_TX=10090_REVERSED	|generic|II_1094912_TX=10090_REVERSED	|generic|tr_G3UWN9_G3UWN9_MOUSE__chr14_1_55580783_55580815_ENSMUST00000174419_REVERSED	|generic|tr_G3UXZ5_G3UXZ5_MOUSE__chr14_1_55580783_55580815_ENSMUST00000174419_REVERSED|
"""index: 16572, intensity: 9435.0, mobility: 1.162"""	-0.363363	0.129662	0.824381	FFFCLILSIEVMKHEQRLQNNIHRES	generic|IP_3503729_TX=10090_REVERSED|
"""index: 12677, intensity: 8427.0, mobility: 1.307"""	-0.363641	0.129815	0.824843	HTYIEEAIILSQFSTPIEMVF	generic|IP_1145600_TX=10090_REVERSED|
"""index: 16068, intensity: 5452.0, mobility: 1.139"""	-0.36418	0.129968	0.825736	IHQVETVGYWLPKIVNSTNMSNRELILLKMIIF	generic|IP_3477013_TX=10090_REVERSED|
"""index: 22608, intensity: 2509.0, mobility: 0.983"""	-0.364482	0.130185	0.826237	QSSMPSTSVWPGLNVANLHM	generic|IP_1097601_TX=10090_REVERSED|
"""index: 21326, intensity: 3972.0, mobility: 1.002"""	-0.364554	0.130402	0.826355	WSRSPPLEQLRTAETPVSMSGSAP	generic|IP_878767_TX=10090_REVERSED|
"""index: 14016, intensity: 2520.0, mobility: 0.822"""	-0.364763	0.130619	0.826701	EKVAMWPEKEQELLVILD	generic|II_895253_TX=10090_REVERSED	|generic|II_895366_TX=10090_REVERSED	|generic|II_895282_TX=10090_REVERSED	|generic|IP_903141_TX=10090_REVERSED	|generic|tr_Q6P9L8_Q6P9L8_MOUSE_REVERSED	|generic|tr_G3X9H3_G3X9H3_MOUSE_REVERSED	|generic|tr_E9Q2S6_E9Q2S6_MOUSE_REVERSED	|generic|tr_Q8C148_Q8C148_MOUSE_REVERSED	|generic|tr_Q52KI6_Q52KI6_MOUSE_REVERSED	|generic|tr_Q3TQG9_Q3TQG9_MOUSE_REVERSED	|generic|tr_B9EJ82_B9EJ82_MOUSE_REVERSED	|generic|tr_Q9CVS5_Q9CVS5_MOUSE_REVERSED	|generic|tr_Q6P6F5_Q6P6F5_MOUSE_REVERSED	|generic|tr_Q3URA4_Q3URA4_MOUSE_REVERSED	|generic|tr_Q9CUC2_Q9CUC2_MOUSE_REVERSED	|generic|tr_A0A0U1RQ84_A0A0U1RQ84_MOUSE_REVERSED|
"""index: 8620, intensity: 8424.0, mobility: 1.017"""	-0.364798	0.130869	0.82676	WLDSRIQAQHGPL	generic|chr7_1_127489493_127489792_ENSMUST00000205432_REVERSED|
"""index: 15507, intensity: 5215.0, mobility: 0.991"""	-0.364822	0.131119	0.826799	GPNTFSLNKKQQESAGASRGSLVATL	generic|tr_Q8K066_Q8K066_MOUSE_REVERSED	|generic|sp_E9Q7P9_CDHR2_MOUSE_REVERSED|
"""index: 23129, intensity: 5240.0, mobility: 0.903"""	-0.364955	0.131369	0.827018	DPARTPVRVQAEEKEQPLLEEE	generic|tr_A0A0R4J0U8_A0A0R4J0U8_MOUSE__chr1_1_151443266_151443334_ENSMUST00000189655__II_1033296_REVERSED	|generic|II_1033287_TX=10090_REVERSED	|generic|II_1033278_TX=10090_REVERSED|
"""index: 12287, intensity: 3538.0, mobility: 1.211"""	-0.365701	0.13152	0.828249	LEALEEISNPKEYIKRSISRFEECISDVEKHLNKALIDLMSTALAK	generic|sp_E9Q8T7_DYH1_MOUSE__II_3480056_REVERSED|
"""index: 20272, intensity: 4982.0, mobility: 1.017"""	-0.366087	0.131737	0.828885	DQLRELLSMLFIMKGSEQILTKDPLHDISNMNSVD	generic|sp_Q8BHK9_ERC6L_MOUSE_REVERSED|
"""index: 18237, intensity: 2589.0, mobility: 1.131"""	-0.366146	0.131986	0.828981	PRFNEINTPDKQSKPILTITAEYFSNP	generic|IP_3468939_TX=10090_REVERSED|
"""index: 7821, intensity: 43299.0, mobility: 1.183"""	-0.366159	0.132203	0.829003	GAPALSLNVSYSGADEFPAGLGAFSAPLSPYAAGPRGGP	generic|sp_O55144_TLX3_MOUSE_REVERSED|
"""index: 14185, intensity: 3393.0, mobility: 0.936"""	-0.366413	0.132419	0.829421	SLNTIIEDGRQ	generic|IP_1000467_TX=10090_REVERSED|
"""index: 24126, intensity: 4318.0, mobility: 1.125"""	-0.367091	0.132602	0.830533	EEDIEAAAALQAQQT	generic|tr_Q3UK68_Q3UK68_MOUSE_REVERSED	|generic|sp_P70670_NACAM_MOUSE_REVERSED	|generic|sp_Q60817_NACA_MOUSE_REVERSED|
"""index: 3878, intensity: 5556.0, mobility: 0.989"""	-0.367441	0.132851	0.831108	SSEYMQRIEER	generic|sp_Q80XH2_IMPG2_MOUSE_REVERSED	|generic|sp_Q80XH2-2_IMPG2_MOUSE_REVERSED|
"""index: 8037, intensity: 12325.0, mobility: 1.088"""	-0.367565	0.133101	0.83131	MRGQHGEGLLSTAEVS	generic|IP_949934_TX=10090_REVERSED|
"""index: 2993, intensity: 21447.0, mobility: 0.983"""	-0.367711	0.133317	0.83155	KEMVGNESQIE	generic|sp_Q8VHG2_AMOT_MOUSE__chrX_-1_145459995_145460138_ENSMUST00000135832__II_832995_REVERSED	|generic|sp_Q8VHG2-2_AMOT_MOUSE__chrX_-1_145459995_145460138_ENSMUST00000135832__II_832977_REVERSED	|generic|tr_B1AXE9_B1AXE9_MOUSE_REVERSED|
"""index: 19095, intensity: 3579.0, mobility: 0.919"""	-0.367994	0.133566	0.832012	IWIHSEELGPIGIMTYWID	generic|tr_A0A087WQ52_A0A087WQ52_MOUSE_REVERSED	|generic|tr_A0A140T8L4_A0A140T8L4_MOUSE_REVERSED|
"""index: 27200, intensity: 3012.0, mobility: 1.036"""	-0.368061	0.133815	0.832121	FPLPNGQLITRSYSIISDFTSMLL	generic|sp_Q9EP79_V1R52_MOUSE__II_3497073_REVERSED	|generic|tr_A0A2I3BQJ2_A0A2I3BQJ2_MOUSE_REVERSED	|generic|tr_A0A2I3BRC4_A0A2I3BRC4_MOUSE_REVERSED	|generic|tr_A0A2I3BQW2_A0A2I3BQW2_MOUSE_REVERSED|
"""index: 10395, intensity: 8434.0, mobility: 0.901"""	-0.368066	0.134064	0.832129	KEQELFYSK	generic|chr18_-1_73791605_73791700_ENSMUST00000025439__IP_1053962_TX=10090_REVERSED	|generic|chr18_-1_73791170_73791815_ENSMUST00000025439__IP_1053962_TX=10090_REVERSED|
"""index: 17579, intensity: 4307.0, mobility: 0.852"""	-0.368105	0.134146	0.832193	QCSEKETTVHKHVNG	generic|IP_3461190_TX=10090_REVERSED|
"""index: 4256, intensity: 3706.0, mobility: 0.817"""	-0.368688	0.134362	0.833145	LHTQISTVSWASYMKQK	generic|IP_870552_TX=10090_REVERSED|
"""index: 9523, intensity: 8150.0, mobility: 1.125"""	-0.3688	0.134611	0.833328	QIMQFCLLGRLQLQMLEQVPAIEGDWPLLPLQLSANSTFFR	generic|IP_856192_TX=10090_REVERSED|
"""index: 14638, intensity: 5901.0, mobility: 0.973"""	-0.368842	0.134859	0.833396	QLQQHSQLQLRLTQQPRRYGSSLVPGARPL	generic|chr14_-1_31174744_31176393_ENSMUST00000168206_REVERSED|
"""index: 5791, intensity: 3986.0, mobility: 1.036"""	-0.368867	0.135007	0.833437	VSCMKGPPLLLQFHAQTQMTQ	generic|sp_O08710_THYG_MOUSE_REVERSED|
"""index: 17771, intensity: 14286.0, mobility: 0.898"""	-0.36981	0.135122	0.834971	KVMNKAPGERMKKIQDKYKVLEADLRS	generic|sp_Q9D7S9_CHMP5_MOUSE_REVERSED|
"""index: 5873, intensity: 4098.0, mobility: 0.953"""	-0.370626	0.13537	0.836293	VAPGRPSLEMRP	generic|IP_981987_TX=10090_REVERSED	|generic|IP_981993_TX=10090_REVERSED|
"""index: 22587, intensity: 2932.0, mobility: 1.129"""	-0.371094	0.135618	0.83705	LQALAARAQFQNHQIHSLAHE	generic|sp_O88492_PLIN4_MOUSE_REVERSED	|generic|sp_O88492-2_PLIN4_MOUSE_REVERSED	|generic|tr_A0A571BEC9_A0A571BEC9_MOUSE_REVERSED|
"""index: 8699, intensity: 6018.0, mobility: 1.070"""	-0.371285	0.135799	0.837359	KFSDAQQEKAHKDKATKFESFFEEEYERIAEISESSNGKGTVV	generic|tr_Q80TX7_Q80TX7_MOUSE__chr16_1_29616666_29616695_ENSMUST00000160475_REVERSED|
"""index: 18860, intensity: 2773.0, mobility: 0.830"""	-0.372072	0.136014	0.838628	MMKKQSAK	generic|tr_Q3TM67_Q3TM67_MOUSE__chrX_1_75098812_75098955_ENSMUST00000140609_REVERSED	|generic|sp_Q9ESX5_DKC1_MOUSE__chrX_1_75098812_75098955_ENSMUST00000140609_REVERSED	|generic|tr_Q3TI79_Q3TI79_MOUSE__chrX_1_75098926_75098955_ENSMUST00000140609_REVERSED|
"""index: 2756, intensity: 3297.0, mobility: 0.816"""	-0.372453	0.136262	0.839241	YQELLPKC	generic|IP_927538_TX=10090_REVERSED|
"""index: 20552, intensity: 4062.0, mobility: 1.101"""	-0.372505	0.13651	0.839323	IMQHLFKRTDALFQCVQLNSELQHFEQVEELAQ	generic|sp_Q8C2E7_WASC5_MOUSE_REVERSED	|generic|sp_Q8C2E7-2_WASC5_MOUSE_REVERSED|
"""index: 24620, intensity: 4349.0, mobility: 0.800"""	-0.372539	0.136759	0.839379	MGSSRMRSN	generic|IP_1101284_TX=10090_REVERSED|
"""index: 14567, intensity: 3282.0, mobility: 1.169"""	-0.372634	0.136905	0.839531	TNSYVVPKYQKVDEGSFGDEHIIKMQKV	generic|sp_P18872_GNAO_MOUSE__chr8_1_93949408_93949536_ENSMUST00000127900__II_861389_REVERSED	|generic|sp_P18872-2_GNAO_MOUSE__chr8_1_93949408_93949536_ENSMUST00000127900__II_861389_REVERSED|
"""index: 831, intensity: 3473.0, mobility: 0.908"""	-0.373065	0.137119	0.840223	ESKESFSETQV	generic|IP_1027649_TX=10090_REVERSED|
"""index: 24674, intensity: 7946.0, mobility: 0.852"""	-0.373364	0.137367	0.840702	QPYVILMK	generic|IP_3493101_TX=10090_REVERSED|
"""index: 19413, intensity: 4076.0, mobility: 0.930"""	-0.374005	0.137615	0.841727	ELPDLYAVHLKLKKVLQVEEDADYDEVRC	generic|sp_Q9R069_BCAM_MOUSE_REVERSED	|generic|tr_Q99K86_Q99K86_MOUSE_REVERSED|
"""index: 21532, intensity: 4605.0, mobility: 1.088"""	-0.374042	0.137828	0.841787	IMILDCMTVVEFFSHAGYDIPVSSRVCI	generic|II_3500606_TX=10090_REVERSED	|generic|sp_Q9ESD6_CKLF7_MOUSE_REVERSED	|generic|sp_Q9ESD6-2_CKLF7_MOUSE_REVERSED	|generic|tr_Q3THH0_Q3THH0_MOUSE_REVERSED|
"""index: 7760, intensity: 2944.0, mobility: 0.811"""	-0.374112	0.138042	0.841899	MAALPQRP	generic|IP_1025377_TX=10090_REVERSED|
"""index: 20367, intensity: 5326.0, mobility: 0.958"""	-0.374641	0.138187	0.842743	ACGGQPGYKHPYNIDDEHYIVSHFPLIRDK	generic|sp_O35598_ADA10_MOUSE__II_847529_REVERSED	|generic|tr_E9PYF2_E9PYF2_MOUSE_REVERSED	|generic|tr_Q6NZC0_Q6NZC0_MOUSE_REVERSED|
"""index: 12078, intensity: 8469.0, mobility: 1.022"""	-0.375576	0.138435	0.844231	GGGGGGAGGGGGGGGGGGGGAGAADSHVISGATLLSN	generic|sp_P31361_PO3F3_MOUSE__chr14_-1_39472911_39472940_ENSMUST00000166968_REVERSED|
"""index: 13297, intensity: 5152.0, mobility: 0.982"""	-0.375799	0.138545	0.844585	RLVWPPPSPPPFWAHYHINTMEARPLCLCPFGEPK	generic|IP_905341_TX=10090_REVERSED|
"""index: 23008, intensity: 4009.0, mobility: 0.958"""	-0.376762	0.138793	0.846111	DYLALSAFIPE	generic|sp_Q8R1A4_DOCK7_MOUSE__chr4_-1_98970791_98970850_ENSMUST00000124466__II_959793_REVERSED	|generic|sp_Q8R1A4-2_DOCK7_MOUSE__chr4_-1_98970791_98970850_ENSMUST00000124466__II_959777_REVERSED	|generic|tr_A2A9M4_A2A9M4_MOUSE__chr4_-1_98970791_98970850_ENSMUST00000124466__II_959793_REVERSED	|generic|tr_A2A9M5_A2A9M5_MOUSE__chr4_-1_98970791_98970850_ENSMUST00000124466__II_959777_REVERSED	|generic|tr_E9PX48_E9PX48_MOUSE__chr4_-1_98970791_98970850_ENSMUST00000124466__II_959793_REVERSED	|generic|tr_A0A0U1RNK7_A0A0U1RNK7_MOUSE__chr4_-1_98970791_98970850_ENSMUST00000124466__II_959777_REVERSED|
"""index: 16713, intensity: 4243.0, mobility: 0.798"""	-0.376783	0.13904	0.846145	GILALKLRPWESS	generic|IP_1049060_TX=10090_REVERSED|
"""index: 10733, intensity: 2720.0, mobility: 1.339"""	-0.376854	0.139253	0.846256	MTRRRVSWRSAGTNWNRWR	generic|IP_956082_TX=10090_REVERSED|
"""index: 20559, intensity: 3077.0, mobility: 0.800"""	-0.377216	0.139431	0.846829	MMDMMLRL	generic|chr11_-1_50311651_50311740_ENSMUST00000020637_REVERSED|
"""index: 23632, intensity: 4996.0, mobility: 0.956"""	-0.377789	0.139679	0.847731	QVPIMIKGMLS	generic|II_946753_TX=10090_REVERSED|
"""index: 9271, intensity: 304338.0, mobility: 1.054"""	-0.377828	0.139926	0.847793	NPIVTTSLCIDNISLNSIFFY	generic|tr_Q7TRG7_Q7TRG7_MOUSE_REVERSED|
"""index: 20847, intensity: 6758.0, mobility: 0.984"""	-0.377969	0.139931	0.848016	GCFISFSPQTLEAPLPRWAQ	generic|IP_924110_TX=10090_REVERSED|
"""index: 19433, intensity: 4247.0, mobility: 1.007"""	-0.379678	0.140178	0.850696	FLPEAIEREMSEYDLKFAWLQL	generic|sp_Q6P9Q4_FHOD1_MOUSE__II_859342_REVERSED	|generic|II_859340_TX=10090_REVERSED|
"""index: 33794, intensity: 3388.0, mobility: 1.018"""	-0.379732	0.140424	0.850781	GHEARERKEKQ	generic|IP_899353_TX=10090_REVERSED|
"""index: 11453, intensity: 3449.0, mobility: 1.056"""	-0.380036	0.140602	0.851256	ESGKETLNRGHLPWGSPGQRVE	generic|II_947493_TX=10090_REVERSED|
"""index: 14407, intensity: 4851.0, mobility: 0.994"""	-0.380758	0.140849	0.852381	YVNFLYIFYNFFFVFV	generic|IP_3458860_TX=10090_REVERSED|
"""index: 2243, intensity: 2810.0, mobility: 0.978"""	-0.381019	0.141095	0.852787	QRSDYTNMGPEQ	generic|tr_A0A571BDS5_A0A571BDS5_MOUSE__IP_3497376_REVERSED|
"""index: 31766, intensity: 7913.0, mobility: 0.911"""	-0.381076	0.141342	0.852876	HILVLRIR	generic|IP_969705_TX=10090_REVERSED|
"""index: 1270, intensity: 4158.0, mobility: 0.872"""	-0.381118	0.141519	0.852941	IEKGGDCEPK	generic|tr_A0A5K1VVQ9_A0A5K1VVQ9_MOUSE__chr19_-1_7374046_7374075_ENSMUST00000237653__II_1006392_REVERSED	|generic|sp_A2ASS6_TITIN_MOUSE__chr19_-1_7374046_7374075_ENSMUST00000237653__II_1006392_REVERSED	|generic|sp_A2ASS6-2_TITIN_MOUSE__chr19_-1_7374046_7374075_ENSMUST00000237653__II_1006392_REVERSED	|generic|tr_A0A5K1VVQ1_A0A5K1VVQ1_MOUSE__chr19_-1_7374046_7374075_ENSMUST00000237653__II_1006392_REVERSED	|generic|tr_E9Q8K5_E9Q8K5_MOUSE__chr19_-1_7374046_7374075_ENSMUST00000237653__II_1006392_REVERSED	|generic|tr_E9Q8N1_E9Q8N1_MOUSE__chr19_-1_7374046_7374075_ENSMUST00000237653__II_1006392_REVERSED	|generic|tr_Q8BUJ0_Q8BUJ0_MOUSE_REVERSED|
"""index: 27432, intensity: 7689.0, mobility: 0.999"""	-0.381521	0.141765	0.853567	RRNHWKRPM	generic|IP_936439_TX=10090_REVERSED|
"""index: 22469, intensity: 4410.0, mobility: 0.868"""	-0.381628	0.142012	0.853733	YILSNFHL	generic|IP_3454903_TX=10090_REVERSED|
"""index: 11716, intensity: 4400.0, mobility: 1.107"""	-0.381737	0.142083	0.853902	KWKVLYHYNGKKDMSHNIIRHVTMWEPKIGFRYYKEEME	generic|tr_B1AR17_B1AR17_MOUSE__chr11_-1_69344351_69345190_ENSMUST00000238797__II_1134047_REVERSED	|generic|tr_E9Q614_E9Q614_MOUSE__chr11_-1_69344351_69345190_ENSMUST00000238797__II_1134047_REVERSED	|generic|tr_Q8BR71_Q8BR71_MOUSE_REVERSED	|generic|tr_F7C528_F7C528_MOUSE__chr11_-1_69345131_69345190_ENSMUST00000238797_REVERSED|
"""index: 17710, intensity: 7198.0, mobility: 1.135"""	-0.382066	0.142294	0.854412	IYPVAVLVWCIRQSMIVTYLLPNCIPV	generic|IP_990589_TX=10090_REVERSED	|generic|tr_Q7TR66_Q7TR66_MOUSE_REVERSED|
"""index: 5382, intensity: 4320.0, mobility: 0.852"""	-0.382438	0.142541	0.854988	MEGAGTNQEKVVKSIHSILQNRNI	generic|IP_912799_TX=10090_REVERSED|
"""index: 14544, intensity: 4113.0, mobility: 0.837"""	-0.383029	0.142787	0.855901	RRRTKGMMATSTAMVHR	generic|tr_B2RQ30_B2RQ30_MOUSE_REVERSED	|generic|sp_Q8BIA3_MKX_MOUSE_REVERSED|
"""index: 24781, intensity: 5521.0, mobility: 1.049"""	-0.383044	0.142963	0.855924	VERMRPEGKHT	generic|IP_928461_TX=10090_REVERSED|
"""index: 11553, intensity: 8058.0, mobility: 0.890"""	-0.383769	0.143173	0.85704	QLDGNKRRSVFPNEEVPNLYEQ	generic|sp_Q61527_ERBB4_MOUSE__chr1_-1_68298283_68298390_ENSMUST00000126682__II_1037477_REVERSED	|generic|sp_Q61527-2_ERBB4_MOUSE__chr1_-1_68298283_68298390_ENSMUST00000126682__II_1037477_REVERSED	|generic|sp_Q61527-3_ERBB4_MOUSE__chr1_-1_68298283_68298390_ENSMUST00000126682__II_1037477_REVERSED|
"""index: 15179, intensity: 5876.0, mobility: 0.973"""	-0.384426	0.143419	0.858048	LMKKHIREYDLEKFMDWETCIVLAHAGDCAEYPDK	generic|tr_Q3TJ71_Q3TJ71_MOUSE__chr5_-1_65423444_65423650_ENSMUST00000125375__II_939549_REVERSED	|generic|tr_Q3TS38_Q3TS38_MOUSE__chr5_-1_65423444_65423650_ENSMUST00000125375__II_939549_REVERSED	|generic|tr_Q3TI06_Q3TI06_MOUSE__chr5_-1_65423444_65423650_ENSMUST00000125375__II_939549_REVERSED	|generic|tr_Q3TJE8_Q3TJE8_MOUSE__chr5_-1_65423444_65423650_ENSMUST00000125375__II_939549_REVERSED	|generic|tr_Q3UIZ1_Q3UIZ1_MOUSE__chr5_-1_65423444_65423650_ENSMUST00000125375__II_939549_REVERSED	|generic|II_939551_TX=10090_REVERSED|
"""index: 26661, intensity: 7767.0, mobility: 0.999"""	-0.384448	0.143595	0.858082	VMRFVSKWLG	generic|IP_867501_TX=10090_REVERSED|
"""index: 8028, intensity: 4248.0, mobility: 0.957"""	-0.384738	0.143805	0.858527	MEKLFPHDASLKREMHLNELATPAVS	generic|sp_Q32M21_GSDA2_MOUSE__II_1127520_REVERSED	|generic|tr_A0A679B178_A0A679B178_MOUSE__II_1127520_REVERSED|
"""index: 8495, intensity: 5670.0, mobility: 0.942"""	-0.385354	0.144051	0.85947	MKCKLRHAEERAQKTEDQRQELFKMQK	generic|sp_Q8VIG6_TRAIP_MOUSE__II_843481_REVERSED	|generic|sp_Q8VIG6-2_TRAIP_MOUSE_REVERSED|
"""index: 21446, intensity: 3605.0, mobility: 0.958"""	-0.385441	0.144297	0.859602	ENSSSCNEPAYPPDITLVGAVCLTR	generic|IP_899913_TX=10090_REVERSED	|generic|sp_Q9CX53_GEMI6_MOUSE_REVERSED|
"""index: 25950, intensity: 8647.0, mobility: 1.004"""	-0.385532	0.144543	0.859742	KFIEIDVGVIY	generic|IP_1038146_TX=10090_REVERSED|
"""index: 7940, intensity: 10666.0, mobility: 1.115"""	-0.385612	0.144789	0.859863	GELFVRSLFRRPASRPRFVEAAGDQRGGPRQASRGRMRST	generic|IP_1151318_TX=10090_REVERSED|
"""index: 15669, intensity: 3500.0, mobility: 1.196"""	-0.38566	0.144963	0.859936	HIKKHKYLRSSYNFFKGCVECKYPNEGTHIIKHKSLLSPYHFAKG	generic|tr_Q8BIN6_Q8BIN6_MOUSE_REVERSED	|generic|tr_Q3UZ26_Q3UZ26_MOUSE_REVERSED	|generic|tr_B9EIT6_B9EIT6_MOUSE_REVERSED	|generic|tr_Q3UWJ2_Q3UWJ2_MOUSE_REVERSED|
"""index: 23125, intensity: 4992.0, mobility: 0.942"""	-0.385835	0.145209	0.860204	QGGTQGQKHKLAPESSMRTIVTKVLLINVTYK	generic|IP_1092654_TX=10090_REVERSED|
"""index: 12511, intensity: 6928.0, mobility: 1.081"""	-0.385892	0.145419	0.86029	SVEGATVPLSFCLRHCPWITGTHKLL	generic|IP_960908_TX=10090_REVERSED|
"""index: 15018, intensity: 4587.0, mobility: 1.106"""	-0.386185	0.145629	0.860737	PWFAPLPTPMEFSKAAMQKEQPTQPPSET	generic|tr_B2RY64_B2RY64_MOUSE_REVERSED	|generic|tr_E9Q1Z2_E9Q1Z2_MOUSE_REVERSED|
"""index: 18177, intensity: 6580.0, mobility: 0.959"""	-0.386315	0.145803	0.860934	EDVELFKANRTPDKLRYILMYANTSSAFASSYY	generic|tr_A0A1L1SV73_A0A1L1SV73_MOUSE__chr7_1_112058977_112059072_ENSMUST00000211791_REVERSED	|generic|sp_Q8BY87_UBP47_MOUSE__chr7_1_112058977_112059072_ENSMUST00000211791_REVERSED	|generic|sp_Q8BY87-2_UBP47_MOUSE__chr7_1_112058977_112059072_ENSMUST00000211791_REVERSED|
"""index: 7965, intensity: 3274.0, mobility: 0.815"""	-0.387255	0.145941	0.862362	PWMLTMSNRWLR	generic|IP_875576_TX=10090_REVERSED|
"""index: 14721, intensity: 4708.0, mobility: 0.959"""	-0.388129	0.14615	0.863685	IKPDSQPPLGHTGTEAVLSSSMITDTPV	generic|sp_Q6P9S1_ATMIN_MOUSE__chr1_-1_155926442_155926471_ENSMUST00000138762_REVERSED|
"""index: 16746, intensity: 3886.0, mobility: 1.144"""	-0.388245	0.146359	0.86386	KKHEQMPKTMMVAQGSFSSSFTFTQTPSVSEASVYKV	generic|tr_E9Q777_E9Q777_MOUSE__II_3482007_REVERSED	|generic|tr_Q6ZQ80_Q6ZQ80_MOUSE_REVERSED|
"""index: 13665, intensity: 5107.0, mobility: 1.072"""	-0.38832	0.146605	0.863973	HLWVGMSENSEFCDMYNAGWLSWSSLFKFLNIKVPTEVFVIYNPT	generic|tr_Q9CTP3_Q9CTP3_MOUSE_REVERSED	|generic|sp_Q91ZQ5_RPE65_MOUSE_REVERSED|
"""index: 8258, intensity: 5682.0, mobility: 0.877"""	-0.388454	0.14685	0.864176	QEQEQDKQVKSVWSDRYLQSQLPK	generic|IP_1010848_TX=10090_REVERSED|
"""index: 22183, intensity: 2912.0, mobility: 0.773"""	-0.38852	0.147059	0.864275	FYFFLLSFTVKALYF	generic|IP_1110214_TX=10090_REVERSED|
"""index: 17546, intensity: 5011.0, mobility: 1.093"""	-0.388712	0.147304	0.864564	TFHVVGSGAEKLHSMIIQKVSDY	generic|IP_3445373_TX=10090_REVERSED|
"""index: 25128, intensity: 4289.0, mobility: 0.885"""	-0.388717	0.147477	0.864572	KKCTVVYLM	generic|IP_2416711_TX=10090_REVERSED|
"""index: 17706, intensity: 3438.0, mobility: 1.028"""	-0.389116	0.147722	0.865173	EYPYRRQILYDELIDLCRVMQSFIL	generic|sp_A2AJK6_CHD7_MOUSE__II_966934_REVERSED	|generic|sp_A2AJK6-3_CHD7_MOUSE__II_966934_REVERSED|
"""index: 29118, intensity: 4394.0, mobility: 1.000"""	-0.389362	0.147822	0.865542	FNDKSITLRSI	generic|tr_K7TRI2_K7TRI2_MOUSE_REVERSED	|generic|tr_K7T9K9_K7T9K9_MOUSE_REVERSED	|generic|tr_K7TDH0_K7TDH0_MOUSE_REVERSED	|generic|tr_K7TH59_K7TH59_MOUSE_REVERSED|
"""index: 19186, intensity: 4720.0, mobility: 1.076"""	-0.390146	0.14803	0.866717	QILRYAVYKRSL	generic|sp_Q9D9R9_F186A_MOUSE_REVERSED	|generic|tr_K3W4Q5_K3W4Q5_MOUSE_REVERSED|
"""index: 18268, intensity: 48850.0, mobility: 0.975"""	-0.390519	0.148166	0.867275	LSSDLTVMKKFHLHSNFQS	generic|IP_3503447_TX=10090_REVERSED|
"""index: 22412, intensity: 28631.0, mobility: 0.948"""	-0.391228	0.148374	0.868333	VRHRVQNRS	generic|IP_1108120_TX=10090_REVERSED|
"""index: 14524, intensity: 3395.0, mobility: 0.903"""	-0.391425	0.148583	0.868627	SRSPAPPAYPAAGKGPYAAAAGAL	generic|sp_Q70KY4_FOXO6_MOUSE_REVERSED	|generic|tr_Q5RJI9_Q5RJI9_MOUSE_REVERSED|
"""index: 24799, intensity: 4407.0, mobility: 1.069"""	-0.39186	0.148718	0.869275	LDQWSGSPPLGSVVVRNESRRSPPGYRGRPAGGGGGGGGGRGTGRGSRP	generic|sp_Q6PDM2-3_SRSF1_MOUSE__chr11_1_88047854_88048036_ENSMUST00000171976__II_1128607_REVERSED	|generic|tr_H7BX95_H7BX95_MOUSE__chr11_1_88047854_88048036_ENSMUST00000171976_REVERSED	|generic|sp_Q6PDM2_SRSF1_MOUSE__chr11_1_88047854_88048036_ENSMUST00000171976_REVERSED	|generic|sp_Q6PDM2-2_SRSF1_MOUSE__chr11_1_88049045_88049269_ENSMUST00000134824_REVERSED|
"""index: 23234, intensity: 5519.0, mobility: 1.150"""	-0.392866	0.148853	0.870766	IFYFAGGPKLVRCVERLIKEQNKVSCLVLTCVVVDVSGDTVQH	generic|tr_Q5I0W6_Q5I0W6_MOUSE__II_3483177_REVERSED	|generic|tr_G3X9G9_G3X9G9_MOUSE__II_3483177_REVERSED|
"""index: 22444, intensity: 4442.0, mobility: 0.950"""	-0.393307	0.149024	0.871418	ERELDRKLMRAEELLMERERLFSD	generic|sp_Q640L3-2_CCPG1_MOUSE__chr9_1_73005847_73005900_ENSMUST00000124008__II_847156_REVERSED	|generic|tr_D3Z7R9_D3Z7R9_MOUSE__chr9_1_73005847_73005900_ENSMUST00000124008__II_847127_REVERSED	|generic|II_847163_TX=10090_REVERSED	|generic|sp_Q640L3_CCPG1_MOUSE__chr9_1_73005847_73005900_ENSMUST00000124008_REVERSED	|generic|sp_Q640L3-3_CCPG1_MOUSE__chr9_1_73005847_73005900_ENSMUST00000124008_REVERSED|
"""index: 29712, intensity: 5155.0, mobility: 0.924"""	-0.393806	0.149232	0.872155	NLAMSEGKRKKIR	generic|sp_Q8VEB1_GRK5_MOUSE_REVERSED|
"""index: 14954, intensity: 11312.0, mobility: 1.001"""	-0.3943	0.149476	0.872882	YRKWWGALALNMRRTLRFNW	generic|IP_3505666_TX=10090_REVERSED|
"""index: 4227, intensity: 4974.0, mobility: 0.942"""	-0.394441	0.14972	0.873088	NMNVNFNDKCFLTPAAWFVN	generic|tr_Q8CDQ9_Q8CDQ9_MOUSE_REVERSED	|generic|tr_Q9D4E9_Q9D4E9_MOUSE_REVERSED|
"""index: 21332, intensity: 6069.0, mobility: 0.915"""	-0.394449	0.149963	0.8731	LKLFLGCVRG	generic|IP_3454567_TX=10090_REVERSED|
"""index: 1436, intensity: 5407.0, mobility: 0.856"""	-0.394664	0.150207	0.873416	YISLEFMKRHTKLRSHCKKMM	generic|IP_3470228_TX=10090_REVERSED|
"""index: 2467, intensity: 3185.0, mobility: 0.752"""	-0.39467	0.150414	0.873426	YGIKVRFRDGTK	generic|sp_Q8BJL0-4_SMAL1_MOUSE__chr1_1_72595805_72595978_ENSMUST00000152814__II_1037182_REVERSED	|generic|sp_Q8BJL0-2_SMAL1_MOUSE__chr1_1_72595805_72595978_ENSMUST00000152814__II_1037181_REVERSED	|generic|sp_Q8BJL0_SMAL1_MOUSE__chr1_1_72595805_72595978_ENSMUST00000152814_REVERSED	|generic|sp_Q8BJL0-3_SMAL1_MOUSE__chr1_1_72595805_72595978_ENSMUST00000152814_REVERSED|
"""index: 11651, intensity: 4933.0, mobility: 0.894"""	-0.395621	0.150658	0.874819	MPHVHGTERS	generic|tr_A0A1D5RMM8_A0A1D5RMM8_MOUSE__chr5_1_115553959_115554135_ENSMUST00000152156_REVERSED|
"""index: 20535, intensity: 6045.0, mobility: 1.001"""	-0.395652	0.150865	0.874864	ISSNSTPVQIVTSYESAKPEL	generic|sp_Q80TY5_VP13B_MOUSE__chr15_1_35834274_35834384_ENSMUST00000227567_REVERSED|
"""index: 17429, intensity: 23821.0, mobility: 1.079"""	-0.39586	0.151072	0.875168	RVHMGMALTDASKPHPLSYGKNQLAMYGEPSWVPAPDLATVKREQLSP	generic|tr_F7AYW2_F7AYW2_MOUSE__chr2_1_32230653_32230742_ENSMUST00000036691__II_1011553_REVERSED	|generic|sp_Q7TPM1_PRC2B_MOUSE_REVERSED	|generic|tr_F8WHT3_F8WHT3_MOUSE__chr2_1_32230653_32230742_ENSMUST00000036691_REVERSED|
"""index: 14331, intensity: 7124.0, mobility: 1.072"""	-0.396054	0.151242	0.87545	EIECSVSVADMLNLRLPLDQATSSAIPVPVGRT	generic|tr_Q8BYD5_Q8BYD5_MOUSE_REVERSED	|generic|tr_A3KMM6_A3KMM6_MOUSE_REVERSED	|generic|sp_Q5DID3_UROL1_MOUSE_REVERSED	|generic|sp_Q5DID3-2_UROL1_MOUSE_REVERSED	|generic|sp_Q5DID3-3_UROL1_MOUSE_REVERSED|
"""index: 7213, intensity: 3501.0, mobility: 0.848"""	-0.396658	0.151486	0.876331	QLNGPSYHA	generic|IP_1039764_TX=10090_REVERSED|
"""index: 23731, intensity: 6078.0, mobility: 0.920"""	-0.396841	0.151692	0.876597	FYVVLTFR	generic|IP_1043233_TX=10090_REVERSED|
"""index: 6509, intensity: 4062.0, mobility: 1.018"""	-0.396844	0.151862	0.876601	AICLAARSMMEVS	generic|IP_1080437_TX=10090_REVERSED|
"""index: 15132, intensity: 3372.0, mobility: 0.878"""	-0.39733	0.152105	0.877307	SNKNNEVYRILSQYEEKLRQVW	generic|tr_M0QWS4_M0QWS4_MOUSE__chr1_-1_171290145_171290213_ENSMUST00000144576_REVERSED	|generic|sp_Q9CR09_UFC1_MOUSE__chr1_-1_171290145_171290213_ENSMUST00000144576_REVERSED|
"""index: 26269, intensity: 3176.0, mobility: 0.852"""	-0.397425	0.152349	0.877445	RRRRRPKEM	generic|chr14_1_27429113_27429175_ENSMUST00000022450_REVERSED|
"""index: 18695, intensity: 8768.0, mobility: 1.069"""	-0.397569	0.152555	0.877653	LTERPTHMGKTASLSTICSTATSEEHRLMEESSRS	generic|IP_3462033_TX=10090_REVERSED|
"""index: 7657, intensity: 3733.0, mobility: 0.900"""	-0.397988	0.152798	0.878261	SPGSSRPPTPR	generic|chr1_-1_72863976_72864035_ENSMUST00000027377_REVERSED|
"""index: 21403, intensity: 3695.0, mobility: 1.047"""	-0.398014	0.153041	0.878298	LPYCIAMFRDLAMTGLLVCETA	generic|tr_Q8VGA0_Q8VGA0_MOUSE__II_3491051_REVERSED|
"""index: 14900, intensity: 4873.0, mobility: 0.915"""	-0.398388	0.153285	0.878838	SETTSISSKSVSSSGLVSRTYQ	generic|sp_E9PYY5_WDR78_MOUSE__chr1_1_182435355_182435384_ENSMUST00000117245_REVERSED	|generic|sp_E9PYY5-2_WDR78_MOUSE__chr1_1_182435355_182435384_ENSMUST00000117245_REVERSED|
"""index: 19275, intensity: 4324.0, mobility: 0.848"""	-0.398591	0.153491	0.879131	RHDRGPIR	generic|sp_Q4VA45_CK095_MOUSE__chr19_1_7422867_7423106_ENSMUST00000160561__II_1050194_REVERSED	|generic|tr_A0A087WPN4_A0A087WPN4_MOUSE__chr19_1_7422867_7423106_ENSMUST00000160561__II_1050205_REVERSED|
"""index: 22390, intensity: 4541.0, mobility: 1.126"""	-0.398748	0.153659	0.879357	LERSVLWETVGLSEQWPRLGPQRHFAYS	generic|IP_999290_TX=10090_REVERSED|
"""index: 1174, intensity: 14275.0, mobility: 0.915"""	-0.398832	0.153902	0.879478	HDFGHRPRSM	generic|chr3_1_126597424_126597492_ENSMUST00000106402_REVERSED|
"""index: 20219, intensity: 3228.0, mobility: 0.855"""	-0.399175	0.154108	0.879972	SSIDVCISR	generic|tr_A0A0A0MQ90_A0A0A0MQ90_MOUSE_REVERSED|
"""index: 27096, intensity: 4543.0, mobility: 0.915"""	-0.39952	0.154313	0.880469	SSLLERVTQQAQRRVHWT	generic|tr_Q3UHQ5_Q3UHQ5_MOUSE__chr5_1_115610025_115610168_ENSMUST00000122964__II_938124_REVERSED|
"""index: 24395, intensity: 3271.0, mobility: 1.104"""	-0.399546	0.154481	0.880506	TYNGNLFNTIPSLLYHTSNRLTWTASILK	generic|sp_Q5SSE9_ABCAD_MOUSE_REVERSED	|generic|sp_Q5SSE9-2_ABCAD_MOUSE_REVERSED|
"""index: 18933, intensity: 4345.0, mobility: 0.983"""	-0.39993	0.154724	0.881057	TRGTLPSTPSRS	generic|IP_1133768_TX=10090_REVERSED	|generic|IP_1133769_TX=10090_REVERSED|
"""index: 14890, intensity: 5765.0, mobility: 1.117"""	-0.399997	0.15493	0.881153	SKWLQRSLSFPACREELKWDVERGAL	generic|IP_1102636_TX=10090_REVERSED|
"""index: 29867, intensity: 3711.0, mobility: 0.920"""	-0.400384	0.155172	0.881706	PWLWVVLSH	generic|IP_1011215_TX=10090_REVERSED|
"""index: 7544, intensity: 4965.0, mobility: 0.890"""	-0.4004	0.155378	0.881729	QELMPAPPIGLVEVIRSMQDVE	generic|sp_Q9Z188_DYR1B_MOUSE_REVERSED	|generic|sp_Q9Z188-2_DYR1B_MOUSE_REVERSED	|generic|sp_Q9Z188-3_DYR1B_MOUSE_REVERSED|
"""index: 17764, intensity: 4134.0, mobility: 0.929"""	-0.400559	0.15562	0.881957	FAQFLEGRGLLYFDKINKLQGLLDSEEVMLKWL	generic|tr_Q3U6E9_Q3U6E9_MOUSE__chr2_1_121189931_121189969_ENSMUST00000138601_REVERSED|
"""index: 9341, intensity: 2659.0, mobility: 0.824"""	-0.400586	0.155787	0.881996	GIGGARDEAWLERPQ	generic|sp_Q5D525-2_SYC1L_MOUSE__chr16_1_59475591_59475620_ENSMUST00000023407_REVERSED|
"""index: 24864, intensity: 3573.0, mobility: 1.174"""	-0.401371	0.155954	0.883115	MPTKLHSDVLTLTII	generic|tr_Q8VGC4_Q8VGC4_MOUSE__II_3469720_REVERSED|
"""index: 30426, intensity: 5230.0, mobility: 0.926"""	-0.401515	0.156197	0.883321	GWGVGAQNLQR	generic|tr_Q3TZV9_Q3TZV9_MOUSE_REVERSED|
"""index: 13455, intensity: 5144.0, mobility: 0.968"""	-0.401734	0.156402	0.883632	PVLTETGTDATVPIEREEP	generic|tr_E9PVC2_E9PVC2_MOUSE_REVERSED	|generic|tr_Q8R3D4_Q8R3D4_MOUSE_REVERSED	|generic|tr_Q8BTW4_Q8BTW4_MOUSE_REVERSED|
"""index: 21470, intensity: 3998.0, mobility: 1.186"""	-0.401867	0.156568	0.883821	DTASITAISTGVPRDESV	generic|sp_O35161_CELR1_MOUSE_REVERSED|
"""index: 9088, intensity: 4608.0, mobility: 1.153"""	-0.402162	0.156772	0.88424	PDGNRFVVLRRPARLMGPAMTSMNATAPCLQVHTSISRSSLWPR	generic|tr_Q8BXR8_Q8BXR8_MOUSE_REVERSED	|generic|tr_Q4VA02_Q4VA02_MOUSE_REVERSED	|generic|tr_A0A140LHJ6_A0A140LHJ6_MOUSE_REVERSED	|generic|sp_P56716_RP1_MOUSE_REVERSED|
"""index: 8695, intensity: 3630.0, mobility: 0.866"""	-0.402867	0.156977	0.885238	APYQFPITL	generic|IP_1075766_TX=10090_REVERSED|
"""index: 18277, intensity: 3518.0, mobility: 1.080"""	-0.403246	0.157143	0.885773	TPSQASPRSSLTVCSTGCRRLTSPVG	generic|IP_826865_TX=10090_REVERSED|
"""index: 21023, intensity: 4067.0, mobility: 1.017"""	-0.40328	0.157347	0.885821	CPRAPHRKMMVMALSFYRS	generic|IP_1074872_TX=10090_REVERSED|
"""index: 17251, intensity: 3668.0, mobility: 1.070"""	-0.403468	0.157475	0.886087	WWSRTGLSWTCSP	generic|IP_1077517_TX=10090_REVERSED|
"""index: 14507, intensity: 3736.0, mobility: 1.090"""	-0.404464	0.157716	0.887488	AAYLTSPSIEAILEE	generic|IP_1112808_TX=10090_REVERSED|
"""index: 20090, intensity: 4833.0, mobility: 1.112"""	-0.40453	0.157958	0.887581	LTNKVEGAVMLLLEAE	generic|sp_Q8BQT2_DIK1C_MOUSE_REVERSED|
"""index: 1489, intensity: 2987.0, mobility: 0.842"""	-0.404739	0.158086	0.887873	VVLDDELDKGAGGPRR	generic|sp_Q8R3L2-3_TCF25_MOUSE_REVERSED|
"""index: 12139, intensity: 12953.0, mobility: 1.120"""	-0.405137	0.158289	0.888432	RFHMQKTANNKMGIKLMWKSKMRQVYQMDRERMLAAGTS	generic|sp_Q91VY9_ZN622_MOUSE__chr15_1_25987190_25987327_ENSMUST00000227912__II_3483594_REVERSED	|generic|tr_A0A2I3BPL6_A0A2I3BPL6_MOUSE_REVERSED	|generic|tr_Q3U343_Q3U343_MOUSE__chr15_1_25987190_25987327_ENSMUST00000227912_REVERSED|
"""index: 5151, intensity: 3120.0, mobility: 0.772"""	-0.405193	0.158454	0.88851	KMVPGAHA	generic|sp_Q9D180_CFA57_MOUSE_REVERSED|
"""index: 20921, intensity: 106217.0, mobility: 0.882"""	-0.405749	0.158504	0.889287	MGRKRFPK	generic|chr4_1_43566614_43566751_ENSMUST00000102944_REVERSED	|generic|chr4_1_43566665_43566751_ENSMUST00000102944_REVERSED|
"""index: 27676, intensity: 3181.0, mobility: 0.840"""	-0.406769	0.158707	0.890706	GFCFCYIP	generic|IP_1030398_TX=10090_REVERSED|
"""index: 22616, intensity: 3768.0, mobility: 1.296"""	-0.406922	0.15891	0.890919	TLTWPSWWSWALSTASNAPAG	generic|chr1_-1_135532404_135532685_ENSMUST00000067414__IP_1034431_TX=10090_REVERSED|
"""index: 1722, intensity: 3243.0, mobility: 0.790"""	-0.406977	0.159151	0.890994	KLTHSVDREVIKQCSSR	generic|sp_Q3TDN0_DISP1_MOUSE_REVERSED|
"""index: 9617, intensity: 6087.0, mobility: 1.195"""	-0.407166	0.159354	0.891256	LSFRDSRFLTRQDECL	generic|IP_927423_TX=10090_REVERSED|
"""index: 34222, intensity: 3603.0, mobility: 1.001"""	-0.407921	0.159557	0.8923	IYIYVCVYIR	generic|IP_1127369_TX=10090_REVERSED|
"""index: 23033, intensity: 4599.0, mobility: 0.821"""	-0.40837	0.159721	0.892919	LDCILVFLVALYEKK	generic|IP_1091272_TX=10090_REVERSED|
"""index: 13585, intensity: 2696.0, mobility: 0.893"""	-0.408521	0.159923	0.893128	SERPKDFWDTEERRLH	generic|tr_S4R2E0_S4R2E0_MOUSE__chr5_1_14793960_14794043_ENSMUST00000182426__II_946414_REVERSED	|generic|tr_Q8CHE8_Q8CHE8_MOUSE__chr5_1_14793960_14794043_ENSMUST00000182426__II_946414_REVERSED	|generic|II_946383_TX=10090_REVERSED	|generic|sp_Q9QYX7_PCLO_MOUSE__chr5_1_14775377_14775448_ENSMUST00000182426_REVERSED	|generic|sp_Q9QYX7-2_PCLO_MOUSE__chr5_1_14793960_14794043_ENSMUST00000182426_REVERSED|
"""index: 17638, intensity: 2511.0, mobility: 1.300"""	-0.408904	0.160125	0.893654	QRLTYFLPLLDDHFVHMLNDPNFRNAILAVD	generic|sp_Q8BW41_PMGT2_MOUSE_REVERSED	|generic|sp_Q8BW41-2_PMGT2_MOUSE_REVERSED|
"""index: 25191, intensity: 5789.0, mobility: 1.025"""	-0.409734	0.160366	0.894793	GQIAVVSAQAILYY	generic|IP_3477816_TX=10090_REVERSED|
"""index: 12136, intensity: 4359.0, mobility: 0.872"""	-0.410013	0.160491	0.895174	SFWPRKEAIADGELSGQP	generic|IP_3458552_TX=10090_REVERSED|
"""index: 9947, intensity: 4853.0, mobility: 1.114"""	-0.410282	0.160731	0.895541	VRTGEGMEEVSPVQGPILGGATARRGPPNLTGVVTRNKSTGAQPSRCA	generic|sp_Q8C0V9-3_FRMD6_MOUSE_REVERSED|
"""index: 11699, intensity: 11186.0, mobility: 0.975"""	-0.410478	0.160972	0.895808	KVSCHSPPSSIPSKMSSLPSSLPSGVNSAHVPSHSRSGRN	generic|tr_D3Z473_D3Z473_MOUSE__chr8_1_76909967_76910032_ENSMUST00000148106_REVERSED	|generic|sp_Q8VII8_MCR_MOUSE__chr8_1_76909967_76910032_ENSMUST00000148106_REVERSED	|generic|tr_E9Q8M8_E9Q8M8_MOUSE__chr8_1_76909967_76910032_ENSMUST00000148106_REVERSED	|generic|tr_A3KN90_A3KN90_MOUSE__chr8_1_76909967_76910032_ENSMUST00000148106_REVERSED	|generic|tr_D6RIL1_D6RIL1_MOUSE__chr8_1_76909967_76910032_ENSMUST00000148106_REVERSED|
"""index: 1328, intensity: 4227.0, mobility: 0.785"""	-0.410583	0.161213	0.895951	LGGDDLRP	generic|chr1_-1_71648005_71648094_ENSMUST00000188894_REVERSED|
"""index: 21759, intensity: 5985.0, mobility: 0.922"""	-0.410683	0.161376	0.896087	CNTGLVFIEDN	generic|tr_E9PZR2_E9PZR2_MOUSE__II_1089923_REVERSED	|generic|tr_E9Q3W8_E9Q3W8_MOUSE__II_1089932_REVERSED	|generic|tr_F6ZTZ2_F6ZTZ2_MOUSE__II_1089932_REVERSED	|generic|tr_F6X7I4_F6X7I4_MOUSE__II_1089928_REVERSED	|generic|tr_E9Q7J4_E9Q7J4_MOUSE_REVERSED	|generic|tr_E9QAL7_E9QAL7_MOUSE_REVERSED	|generic|tr_E9Q3B1_E9Q3B1_MOUSE_REVERSED	|generic|tr_E9QA48_E9QA48_MOUSE_REVERSED	|generic|sp_Q99LJ7_RCBT2_MOUSE_REVERSED	|generic|sp_Q99LJ7-2_RCBT2_MOUSE_REVERSED|
"""index: 24134, intensity: 4749.0, mobility: 0.938"""	-0.410851	0.161422	0.896316	RFPPWFPGSSLHTSPKQPK	generic|IP_1049574_TX=10090_REVERSED|
"""index: 9375, intensity: 10279.0, mobility: 1.091"""	-0.411725	0.161623	0.897504	ATTTATASSAAATPATAAVAALADWVE	generic|IP_3461660_TX=10090_REVERSED|
"""index: 6535, intensity: 142335.0, mobility: 1.041"""	-0.411898	0.161825	0.897738	QQGGVGSGGVSVGGSAGGGKKMKTSGF	generic|tr_Q80TA8_Q80TA8_MOUSE_REVERSED|
"""index: 6656, intensity: 6667.0, mobility: 0.898"""	-0.411991	0.162065	0.897863	SNPPLPPPSPSI	generic|IP_840088_TX=10090_REVERSED|
"""index: 17276, intensity: 18936.0, mobility: 1.110"""	-0.411994	0.162305	0.897868	EDAPNLGFIDLDKKPKEPHQSMF	generic|sp_P26618_PGFRA_MOUSE__chr5_1_75170800_75170955_ENSMUST00000202186_REVERSED	|generic|sp_P26618-2_PGFRA_MOUSE__chr5_1_75170800_75170955_ENSMUST00000202186_REVERSED|
"""index: 23532, intensity: 4816.0, mobility: 1.090"""	-0.412182	0.162506	0.898122	MVYIDSLCAGFPDR	generic|IP_860937_TX=10090_REVERSED|
"""index: 22889, intensity: 3024.0, mobility: 0.821"""	-0.412419	0.162746	0.898443	QLFADVIL	generic|sp_A2AT37_RENT2_MOUSE_REVERSED|
"""index: 17929, intensity: 5952.0, mobility: 1.124"""	-0.412433	0.162986	0.898461	LLLMSIAVREPGTQKVCHARPSYLP	generic|IP_924185_TX=10090_REVERSED|
"""index: 858, intensity: 3018.0, mobility: 0.788"""	-0.412457	0.163226	0.898493	AQGPLLSGESKWLCM	generic|IP_1051632_TX=10090_REVERSED|
"""index: 11745, intensity: 14634.0, mobility: 1.098"""	-0.412473	0.163466	0.898515	VGRCEVGEFINYEVNLNHSKASFVKTARPNWIVLDADSGVAVRG	generic|sp_O35098_DPYL4_MOUSE__chr7_1_139089543_139089602_ENSMUST00000145499__II_877408_REVERSED	|generic|sp_O35098-2_DPYL4_MOUSE__chr7_1_139089543_139089602_ENSMUST00000145499_REVERSED|
"""index: 19203, intensity: 3125.0, mobility: 1.107"""	-0.412504	0.163706	0.898556	DKEEEGGLMKGMDKTAGGLAQKMVF	generic|sp_P84086_CPLX2_MOUSE_REVERSED|
"""index: 1514, intensity: 3449.0, mobility: 0.938"""	-0.412776	0.163907	0.898924	QYTLEQRDLE	generic|II_1132174_TX=10090_REVERSED	|generic|sp_Q5SUE8-2_ANR40_MOUSE_REVERSED	|generic|sp_Q5SUE8-3_ANR40_MOUSE_REVERSED	|generic|chr11_1_94338342_94338545_ENSMUST00000124087_REVERSED	|generic|sp_Q5SUE8_ANR40_MOUSE__chr11_1_94339649_94339699_ENSMUST00000051221_REVERSED|
"""index: 24215, intensity: 17981.0, mobility: 1.001"""	-0.413026	0.164068	0.89926	FKKQKMRKT	generic|IP_991166_TX=10090_REVERSED|
"""index: 9081, intensity: 5164.0, mobility: 0.913"""	-0.413454	0.164269	0.899837	KRSFYGLYF	generic|sp_A2A3V1_AK17B_MOUSE_REVERSED|
"""index: 26610, intensity: 7269.0, mobility: 0.993"""	-0.413924	0.16439	0.900467	LQEELSAILEEQ	generic|tr_D3YUX1_D3YUX1_MOUSE__chr3_1_94871204_94871329_ENSMUST00000140397_REVERSED	|generic|tr_D3YUW8_D3YUW8_MOUSE__chr3_1_94871204_94871329_ENSMUST00000140397_REVERSED	|generic|tr_Q0VGT3_Q0VGT3_MOUSE__chr3_1_94871204_94871329_ENSMUST00000140397_REVERSED	|generic|tr_Q3TSQ2_Q3TSQ2_MOUSE__chr3_1_94871204_94871329_ENSMUST00000140397_REVERSED	|generic|sp_Q8BZH4_POGZ_MOUSE__chr3_1_94871204_94871329_ENSMUST00000140397_REVERSED|
"""index: 10410, intensity: 137373.0, mobility: 0.956"""	-0.414508	0.164472	0.901249	PPGGAARADPSAAGAQHRHKTWK	generic|tr_A0A2I3BQR9_A0A2I3BQR9_MOUSE__chr15_-1_76072501_76072533_ENSMUST00000100527__II_1084044_REVERSED	|generic|tr_A0A2R8VI42_A0A2R8VI42_MOUSE__chr15_-1_76072501_76072533_ENSMUST00000100527__II_1084044_REVERSED	|generic|II_1084050_TX=10090_REVERSED	|generic|II_3484658_TX=10090_REVERSED	|generic|II_3484660_TX=10090_REVERSED|
"""index: 16241, intensity: 3462.0, mobility: 1.110"""	-0.415001	0.164633	0.901906	NLMPTVLSYCLSALKSLEPFRDPTLYM	generic|tr_Q8VFU7_Q8VFU7_MOUSE_REVERSED|
"""index: 14530, intensity: 7943.0, mobility: 1.208"""	-0.415418	0.164872	0.902461	DRTAEAFVGYPIFFMLVSTYIGQAICIFF	generic|sp_P98199_AT8B2_MOUSE__chr3_-1_89946175_89946276_ENSMUST00000163354__II_979079_REVERSED	|generic|tr_E9QAL4_E9QAL4_MOUSE__chr3_-1_89946175_89946276_ENSMUST00000163354__II_979079_REVERSED	|generic|tr_Q69ZR1_Q69ZR1_MOUSE__chr3_-1_89946175_89946276_ENSMUST00000163354__II_979079_REVERSED	|generic|tr_D3YXQ5_D3YXQ5_MOUSE__chr3_-1_89946175_89946276_ENSMUST00000163354_REVERSED|
"""index: 24144, intensity: 3292.0, mobility: 1.031"""	-0.415483	0.165072	0.902547	CIWAALEAALGLSGLNEKFVNTHRCDLCGPLQ	generic|chr2_1_21367628_21367918_ENSMUST00000055946_REVERSED|
"""index: 24512, intensity: 6773.0, mobility: 0.927"""	-0.415541	0.165232	0.902625	SFDEYLQDAVPTMAQADPVGALR	generic|sp_Q9CYW4_HDHD3_MOUSE_REVERSED|
"""index: 12249, intensity: 8123.0, mobility: 1.075"""	-0.415626	0.165471	0.902737	WFIGLVTVITSICLGIDTSSLMS	generic|IP_3458705_TX=10090_REVERSED|
"""index: 27313, intensity: 2953.0, mobility: 1.271"""	-0.415682	0.165631	0.902812	TPNKINGDEK	generic|sp_Q6GQV1_INY2B_MOUSE_REVERSED|
"""index: 9234, intensity: 3192.0, mobility: 0.977"""	-0.415811	0.16583	0.902983	KMMERRLRAIEEQAQEYLLFTKD	generic|tr_A0A0A6YVT8_A0A0A6YVT8_MOUSE__II_1050758_REVERSED	|generic|tr_Q3TR21_Q3TR21_MOUSE__II_1050758_REVERSED	|generic|tr_A0A668KLF4_A0A668KLF4_MOUSE__II_1050757_REVERSED	|generic|tr_D6RIK6_D6RIK6_MOUSE__II_1050757_REVERSED	|generic|sp_Q6NY15_TSG10_MOUSE__II_1050757_REVERSED	|generic|sp_Q6NY15-2_TSG10_MOUSE__II_1050757_REVERSED	|generic|sp_Q6NY15-3_TSG10_MOUSE__II_1050757_REVERSED	|generic|tr_Q3TDR6_Q3TDR6_MOUSE_REVERSED|
"""index: 13323, intensity: 7407.0, mobility: 1.158"""	-0.416152	0.166069	0.903436	EEERQAREHEERAKKVREIREKIEREERKREYKRRHEAIKQARPQV	generic|sp_Q99L47_F10A1_MOUSE_REVERSED	|generic|tr_Q3TGW8_Q3TGW8_MOUSE_REVERSED	|generic|tr_Q3U9V1_Q3U9V1_MOUSE_REVERSED	|generic|tr_Q3U3N7_Q3U3N7_MOUSE_REVERSED	|generic|tr_Q3U8D2_Q3U8D2_MOUSE_REVERSED	|generic|tr_F8WJK8_F8WJK8_MOUSE_REVERSED|
"""index: 10160, intensity: 6270.0, mobility: 1.124"""	-0.41633	0.166308	0.903671	FLPGLPPSHDRHQIDLLPCSAAPP	generic|IP_1071455_TX=10090_REVERSED|
"""index: 27551, intensity: 4938.0, mobility: 0.858"""	-0.416542	0.166547	0.903952	LLFVAPIFESLR	generic|sp_Q8C2E7_WASC5_MOUSE_REVERSED|
"""index: 6493, intensity: 4358.0, mobility: 1.141"""	-0.416772	0.166786	0.904255	ARRAKSRSEQTEREKPERRMGHSPINIFHPGQGGASSLQVPQ	generic|IP_963992_TX=10090_REVERSED|
"""index: 5880, intensity: 9856.0, mobility: 0.863"""	-0.416926	0.166786	0.904459	TDLLKTWLSSTIDLKQVSTPSAARS	generic|IP_877319_TX=10090_REVERSED|
"""index: 12252, intensity: 5334.0, mobility: 0.894"""	-0.417662	0.166945	0.905428	YIWCGLPMSCT	generic|IP_1083483_TX=10090_REVERSED|
"""index: 25600, intensity: 3233.0, mobility: 1.145"""	-0.418183	0.167024	0.906113	KMQNTESVNTYAGVYF	generic|tr_A0A2I3BRK7_A0A2I3BRK7_MOUSE__II_3491527_REVERSED	|generic|tr_Q9EQ40_Q9EQ40_MOUSE_REVERSED	|generic|tr_Q3SXA2_Q3SXA2_MOUSE_REVERSED|
"""index: 16163, intensity: 2990.0, mobility: 0.861"""	-0.418685	0.167262	0.906769	LPLPPGRMREVRGW	generic|tr_A0A286YDL3_A0A286YDL3_MOUSE_REVERSED|
"""index: 27700, intensity: 3150.0, mobility: 0.897"""	-0.418728	0.167501	0.906826	RHLPLLKKQSSLPMHCLT	generic|IP_858644_TX=10090_REVERSED|
"""index: 20843, intensity: 3789.0, mobility: 1.307"""	-0.41887	0.167699	0.907012	KWMQEWGTQQLRDLWL	generic|II_1005552_TX=10090_REVERSED	|generic|tr_D9IG02_D9IG02_MOUSE_REVERSED	|generic|tr_A2AHG6_A2AHG6_MOUSE_REVERSED	|generic|sp_Q5XPT3_LARG2_MOUSE_REVERSED	|generic|sp_Q5XPT3-2_LARG2_MOUSE_REVERSED	|generic|tr_Q14AT0_Q14AT0_MOUSE_REVERSED|
"""index: 4759, intensity: 4422.0, mobility: 0.947"""	-0.419008	0.167937	0.907192	QENQLMIFEK	generic|sp_Q640L5_CCD18_MOUSE_REVERSED|
"""index: 1511, intensity: 2647.0, mobility: 0.888"""	-0.419308	0.168175	0.907583	PKLHMKMK	generic|IP_1000041_TX=10090_REVERSED|
"""index: 19386, intensity: 6419.0, mobility: 1.163"""	-0.419458	0.168373	0.907778	IMYLIFFVKYIVFM	generic|IP_1125582_TX=10090_REVERSED|
"""index: 14917, intensity: 7511.0, mobility: 1.135"""	-0.419526	0.168612	0.907867	IMQSVTEHLSNPSEEACLLLLRGSRPIGA	generic|IP_914177_TX=10090_REVERSED|
"""index: 28482, intensity: 4395.0, mobility: 0.872"""	-0.419574	0.16885	0.90793	LDRLPLEVNLPR	generic|IP_3495987_TX=10090_REVERSED|
"""index: 16768, intensity: 12257.0, mobility: 0.794"""	-0.419996	0.169048	0.908478	ILVGQADK	generic|sp_O88799_ZAN_MOUSE_REVERSED	|generic|sp_O88799_ZAN_MOUSE_REVERSED	|generic|sp_O88799_ZAN_MOUSE_REVERSED	|generic|tr_Q99ND0_Q99ND0_MOUSE_REVERSED	|generic|tr_Q99ND0_Q99ND0_MOUSE_REVERSED	|generic|tr_Q99ND0_Q99ND0_MOUSE_REVERSED	|generic|tr_E9PWQ7_E9PWQ7_MOUSE_REVERSED	|generic|tr_E9PWQ7_E9PWQ7_MOUSE_REVERSED	|generic|tr_E9PWQ7_E9PWQ7_MOUSE_REVERSED|
"""index: 18520, intensity: 3325.0, mobility: 1.157"""	-0.420111	0.169286	0.908628	FYLQPVEWEMRRK	generic|IP_1034166_TX=10090_REVERSED|
"""index: 7520, intensity: 5067.0, mobility: 1.147"""	-0.420196	0.169524	0.908738	WMPDRNLFLSPWNTHRSRQRAIDQHQAGL	generic|IP_3485724_TX=10090_REVERSED|
"""index: 5411, intensity: 3526.0, mobility: 1.174"""	-0.420288	0.169762	0.908857	QLFHPVPLAKPEPTRAM	generic|sp_Q0VDQ9_FEZF1_MOUSE_REVERSED|
"""index: 27407, intensity: 4631.0, mobility: 0.993"""	-0.420299	0.169798	0.908872	RNNQRRQPK	generic|sp_Q69ZU6_THS7A_MOUSE__chr6_-1_12318110_12318154_ENSMUST00000137836__II_915820_REVERSED	|generic|tr_E9PWD2_E9PWD2_MOUSE__chr6_-1_12318110_12318154_ENSMUST00000137836__II_915820_REVERSED	|generic|tr_E9QNR5_E9QNR5_MOUSE__chr6_-1_12318110_12318154_ENSMUST00000137836__II_915809_REVERSED|
"""index: 14660, intensity: 4409.0, mobility: 1.034"""	-0.421651	0.170036	0.910619	RWTPAAWWTRHPKSLTSPRQGLRASKPACA	generic|IP_982176_TX=10090_REVERSED|
"""index: 28317, intensity: 2685.0, mobility: 1.244"""	-0.421694	0.170273	0.910674	SVINANANNEMEIVFDSDEE	generic|tr_F6ZE47_F6ZE47_MOUSE__II_988408_REVERSED	|generic|sp_Q5BKP2_UBP13_MOUSE__chr3_1_32881441_32881512_ENSMUST00000172481_REVERSED	|generic|tr_J3QSN2_J3QSN2_MOUSE__chr3_1_32881441_32881512_ENSMUST00000172481_REVERSED|
"""index: 19025, intensity: 3577.0, mobility: 1.190"""	-0.422004	0.170511	0.911073	QIQCHRKSTATPMTFVM	generic|IP_890752_TX=10090_REVERSED|
"""index: 11662, intensity: 4176.0, mobility: 1.177"""	-0.422039	0.170749	0.911118	RRSNQVMVKMSKPVFM	generic|IP_1127711_TX=10090_REVERSED|
"""index: 15263, intensity: 7979.0, mobility: 1.196"""	-0.422064	0.170987	0.91115	TIIEDGHKNVTRTQTATLQSQEKTQKEIEAIQQRQQSPASIEMGLII	generic|sp_Q99PV0_PRP8_MOUSE_REVERSED|
"""index: 17374, intensity: 7713.0, mobility: 1.016"""	-0.422125	0.171225	0.911228	FAPVSCDPKRLARLALSLGENKCLWLSVSGVWCDGMVWV	generic|IP_1147533_TX=10090_REVERSED|
"""index: 22838, intensity: 3789.0, mobility: 0.967"""	-0.422129	0.171422	0.911233	NGVAPQSPDLKVVRQGKATLGMPGLVVPVLH	generic|tr_Q4FJK5_Q4FJK5_MOUSE_REVERSED|
"""index: 23358, intensity: 4093.0, mobility: 0.938"""	-0.42237	0.17166	0.911543	QLLTMTETAAERSVSY	generic|chr1_-1_83278850_83279005_ENSMUST00000160953__IP_1032661_TX=10090_REVERSED|
"""index: 3504, intensity: 3435.0, mobility: 0.969"""	-0.422403	0.171856	0.911585	LTSSCQTSKSMAQTQRGHHSWIMNVGTRPSGVEM	generic|IP_868564_TX=10090_REVERSED|
"""index: 17339, intensity: 3103.0, mobility: 0.904"""	-0.422539	0.172094	0.911759	MQFALGEMQH	generic|tr_Q9DBN0_Q9DBN0_MOUSE_REVERSED	|generic|sp_P06728_APOA4_MOUSE_REVERSED	|generic|tr_Q810I7_Q810I7_MOUSE_REVERSED|
"""index: 7925, intensity: 4846.0, mobility: 1.012"""	-0.42261	0.172332	0.911851	ASTTAGTPLDARCHYLGAQARV	generic|tr_G3X8X6_G3X8X6_MOUSE_REVERSED	|generic|tr_H9KUZ3_H9KUZ3_MOUSE_REVERSED	|generic|sp_Q62230_SN_MOUSE_REVERSED	|generic|sp_Q62230-3_SN_MOUSE_REVERSED	|generic|tr_Q6KAT6_Q6KAT6_MOUSE_REVERSED|
"""index: 22747, intensity: 4771.0, mobility: 0.888"""	-0.422619	0.17257	0.911862	GIRPAVDRTMRFYPDQDI	generic|sp_P32921_SYWC_MOUSE__chr12_-1_108861265_108861360_ENSMUST00000160477__II_1115237_REVERSED	|generic|tr_Q3U6U7_Q3U6U7_MOUSE__chr12_-1_108861265_108861360_ENSMUST00000160477__II_1115237_REVERSED	|generic|tr_Q4FJZ4_Q4FJZ4_MOUSE__chr12_-1_108861265_108861360_ENSMUST00000160477_REVERSED	|generic|tr_Q3UDG2_Q3UDG2_MOUSE__chr12_-1_108861265_108861360_ENSMUST00000160477_REVERSED|
"""index: 7536, intensity: 9187.0, mobility: 1.038"""	-0.422626	0.172725	0.91187	IYTQHESQSIVSLDLEGKHSH	generic|IP_1087655_TX=10090_REVERSED|
"""index: 16431, intensity: 5179.0, mobility: 0.958"""	-0.423257	0.172757	0.912677	FTLQPQKRR	generic|tr_Q3TLN2_Q3TLN2_MOUSE_REVERSED	|generic|tr_Q3U9G8_Q3U9G8_MOUSE_REVERSED|
"""index: 13517, intensity: 3919.0, mobility: 0.787"""	-0.424391	0.172995	0.914121	CTSNLPLPRQEPFS	generic|IP_885194_TX=10090_REVERSED|
"""index: 25954, intensity: 3061.0, mobility: 1.167"""	-0.424436	0.173232	0.914177	PSFHLELPSALSPREVM	generic|chr13_-1_68678573_68689352_ENSMUST00000022013_REVERSED|
"""index: 13525, intensity: 5593.0, mobility: 0.985"""	-0.424771	0.173387	0.914603	NALHDNLKTYYSTKIDSVEEQTMLGSAILHEA	generic|sp_A2ATU0_DHTK1_MOUSE_REVERSED|
"""index: 18542, intensity: 2855.0, mobility: 0.779"""	-0.425032	0.173624	0.914933	MISDAKKKFQMNF	generic|chr1_1_143646720_143646773_ENSMUST00000038252_REVERSED|
"""index: 16833, intensity: 5889.0, mobility: 1.146"""	-0.425039	0.173656	0.914941	TAWTRTYKMSIQYSA	generic|IP_962989_TX=10090_REVERSED|
"""index: 32633, intensity: 69337.0, mobility: 0.975"""	-0.426737	0.173851	0.917079	MIEPPPPILRS	generic|IP_957167_TX=10090_REVERSED|
"""index: 31090, intensity: 2521.0, mobility: 0.822"""	-0.426763	0.174088	0.917111	FIMIASLIIQVALNL	generic|sp_Q9EQQ3_GPR63_MOUSE_REVERSED|
"""index: 24651, intensity: 3726.0, mobility: 1.124"""	-0.426919	0.174325	0.917306	NSPNFNMPFEHSVQWQPPVQAGFGFAPFMKD	generic|sp_Q8BT60_CPNE3_MOUSE_REVERSED	|generic|tr_Q3UJS6_Q3UJS6_MOUSE_REVERSED|
"""index: 10898, intensity: 15063.0, mobility: 0.867"""	-0.426943	0.174562	0.917336	TTETQIKELGHWH	generic|IP_833569_TX=10090_REVERSED|
"""index: 30081, intensity: 8345.0, mobility: 0.921"""	-0.427001	0.174757	0.917409	QNLFWTRERD	generic|tr_Q3U4J8_Q3U4J8_MOUSE_REVERSED|
"""index: 2770, intensity: 12570.0, mobility: 0.878"""	-0.427404	0.174911	0.917913	ENRVGGKERLSGPNRLM	generic|IP_3468393_TX=10090_REVERSED|
"""index: 23024, intensity: 8989.0, mobility: 1.049"""	-0.42798	0.175148	0.91863	EPGRGYWIILRGCLGQITARLVSVCHKFSNLRIRSTYMSLNS	generic|IP_1088587_TX=10090_REVERSED|
"""index: 12564, intensity: 4305.0, mobility: 0.937"""	-0.42799	0.175385	0.918642	VCDPSASPHAGLLAVTTRMKRKM	generic|chr7_1_56134659_56134808_ENSMUST00000076226__IP_888408_TX=10090_REVERSED	|generic|chr7_1_56134620_56134808_ENSMUST00000076226__IP_888408_TX=10090_REVERSED|
"""index: 18514, intensity: 3177.0, mobility: 0.749"""	-0.428209	0.17558	0.918915	SMSHCLTF	generic|IP_985165_TX=10090_REVERSED|
"""index: 29383, intensity: 5795.0, mobility: 0.938"""	-0.428295	0.175816	0.919022	QLFAADLWR	generic|sp_Q9JKV7_EXTL1_MOUSE_REVERSED	|generic|tr_Q3T9C7_Q3T9C7_MOUSE_REVERSED	|generic|tr_Q3TSP4_Q3TSP4_MOUSE_REVERSED	|generic|tr_Q0VAW4_Q0VAW4_MOUSE_REVERSED|
"""index: 22642, intensity: 2862.0, mobility: 0.820"""	-0.428334	0.175957	0.91907	HFDIGVAL	generic|tr_A0A0R4J0I9_A0A0R4J0I9_MOUSE__chr10_-1_127590553_127590726_ENSMUST00000125480__II_1143500_REVERSED	|generic|sp_Q91ZX7_LRP1_MOUSE__chr10_-1_127590553_127590726_ENSMUST00000125480__II_1143500_REVERSED	|generic|tr_Q3U454_Q3U454_MOUSE_REVERSED|
"""index: 1177, intensity: 2632.0, mobility: 0.895"""	-0.428923	0.175957	0.9198	VPAPAVPHHCR	generic|chr9_1_108045686_108045838_ENSMUST00000035214__IP_843380_TX=10090_REVERSED	|generic|chr9_1_108045677_108045838_ENSMUST00000035214__IP_843380_TX=10090_REVERSED|
"""index: 5540, intensity: 3553.0, mobility: 1.010"""	-0.429903	0.176151	0.921009	MQEFRAKMNVKHTFPSESKK	generic|tr_A0A0G2JG59_A0A0G2JG59_MOUSE__II_973833_REVERSED	|generic|tr_G4W8R2_G4W8R2_MOUSE_REVERSED	|generic|tr_G4W8R4_G4W8R4_MOUSE_REVERSED	|generic|tr_A0A0G2JFD8_A0A0G2JFD8_MOUSE_REVERSED	|generic|tr_A0A0G2JEX1_A0A0G2JEX1_MOUSE_REVERSED	|generic|sp_Q7TPW1_NEXN_MOUSE_REVERSED	|generic|tr_A0A0G2JGI1_A0A0G2JGI1_MOUSE_REVERSED	|generic|tr_G4W8R3_G4W8R3_MOUSE_REVERSED|
"""index: 10575, intensity: 20802.0, mobility: 0.877"""	-0.430054	0.176346	0.921195	ITGNGAVSQSIIKMQAEQMVVNALAVDDEEL	generic|II_3455706_TX=10090_REVERSED|
"""index: 14570, intensity: 4374.0, mobility: 0.943"""	-0.430132	0.17654	0.921291	PSALKQSGCGSTWTLMRWSSC	generic|IP_920479_TX=10090_REVERSED|
"""index: 18005, intensity: 3935.0, mobility: 0.990"""	-0.430249	0.176776	0.921435	DEAFSVKEEHTF	generic|chr15_1_32347236_32417389_ENSMUST00000067458_REVERSED|
"""index: 13434, intensity: 3993.0, mobility: 0.821"""	-0.430267	0.176845	0.921458	LKTENRQRIRSDP	generic|IP_927214_TX=10090_REVERSED|
"""index: 11055, intensity: 84757.0, mobility: 0.877"""	-0.430849	0.177081	0.92217	AIFYLDVKEDISSIDYNELF	generic|IP_950511_TX=10090_REVERSED|
"""index: 5383, intensity: 2844.0, mobility: 0.800"""	-0.430853	0.177275	0.922176	EAAMLQVKDRQEK	generic|II_963116_TX=10090_REVERSED	|generic|tr_A0A0U1RPJ4_A0A0U1RPJ4_MOUSE_REVERSED	|generic|tr_A0A0X1KG60_A0A0X1KG60_MOUSE_REVERSED	|generic|sp_Q5DTM8_BRE1A_MOUSE_REVERSED	|generic|sp_Q5DTM8-2_BRE1A_MOUSE_REVERSED	|generic|sp_Q3U319_BRE1B_MOUSE_REVERSED|
"""index: 29506, intensity: 3562.0, mobility: 1.151"""	-0.431151	0.177511	0.92254	YYNQYQQYYQNYSYSYMQSYEVPKVRSKSVGTPDLVVKGGR	generic|tr_A2CEQ6_A2CEQ6_MOUSE__chr4_-1_132325204_132325245_ENSMUST00000147652__II_955100_REVERSED|
"""index: 24364, intensity: 3066.0, mobility: 1.196"""	-0.431215	0.177621	0.922618	ETPTFSEQYAHLAQLSPQ	generic|sp_Q6ZPR5_NSMA3_MOUSE__chr16_1_17642639_17642803_ENSMUST00000231722__II_1079709_REVERSED|
"""index: 13798, intensity: 6086.0, mobility: 0.986"""	-0.43226	0.177814	0.923892	LSSRCRLISTKGKSKNRD	generic|IP_902248_TX=10090_REVERSED|
"""index: 11405, intensity: 7526.0, mobility: 0.975"""	-0.432336	0.17805	0.923984	KNKTNTDNHTKQPGNVKMP	generic|tr_K7N6T9_K7N6T9_MOUSE_REVERSED|
"""index: 19268, intensity: 4890.0, mobility: 1.034"""	-0.432368	0.178285	0.924023	DCKYTKQGSHTIKHMQLYSLRAFAKGCQNCKYP	generic|tr_A0A1B0GRI2_A0A1B0GRI2_MOUSE_REVERSED|
"""index: 11644, intensity: 4540.0, mobility: 1.194"""	-0.432564	0.178521	0.92426	NNELRELEERHTEKLERSETEFKQKMNSCRLDLDKSLLK	generic|tr_A0A087WNN1_A0A087WNN1_MOUSE__II_1038846_REVERSED	|generic|tr_A0A087WRU9_A0A087WRU9_MOUSE_REVERSED	|generic|sp_Q8BVM7_FACC1_MOUSE_REVERSED	|generic|sp_Q8BVM7-2_FACC1_MOUSE_REVERSED|
"""index: 9241, intensity: 15262.0, mobility: 0.850"""	-0.432663	0.17863	0.92438	LSSDLETKGESLHFAK	generic|IP_911425_TX=10090_REVERSED|
"""index: 16497, intensity: 4756.0, mobility: 1.163"""	-0.43303	0.178866	0.924825	DIQSNPHPWTYIFLTPGFFLFVVTIHAS	generic|IP_989929_TX=10090_REVERSED	|generic|tr_A2AVW1_A2AVW1_MOUSE_REVERSED	|generic|tr_Q8VF47_Q8VF47_MOUSE_REVERSED	|generic|tr_Q7TQX3_Q7TQX3_MOUSE_REVERSED	|generic|tr_Q6W062_Q6W062_MOUSE_REVERSED|
"""index: 13431, intensity: 6360.0, mobility: 1.004"""	-0.43305	0.179101	0.924849	RGTEWLAQQESARSQCRRRVALRRQVGPSTACLTSF	generic|IP_885077_TX=10090_REVERSED|
"""index: 10584, intensity: 8989.0, mobility: 1.043"""	-0.43313	0.17921	0.924946	QELATIEQESKAL	generic|tr_A6H5U5_A6H5U5_MOUSE_REVERSED	|generic|tr_Q8BLV4_Q8BLV4_MOUSE_REVERSED	|generic|tr_E9Q9T1_E9Q9T1_MOUSE_REVERSED	|generic|tr_G5E8E1_G5E8E1_MOUSE_REVERSED	|generic|sp_Q3UZ39-2_LRRF1_MOUSE_REVERSED	|generic|tr_A0A087WPK3_A0A087WPK3_MOUSE_REVERSED|
"""index: 7284, intensity: 6884.0, mobility: 1.012"""	-0.433576	0.179445	0.925484	HVPAPASPAGASSRGSLARLTFC	generic|chr1_-1_172009393_172009653_ENSMUST00000027837_REVERSED|
"""index: 25452, intensity: 11339.0, mobility: 0.915"""	-0.434495	0.179638	0.926589	SWHTCGSAMED	generic|IP_3492491_TX=10090_REVERSED|
"""index: 9915, intensity: 36604.0, mobility: 1.016"""	-0.434833	0.179873	0.926994	VGTNPQVAGSGAGGGVGAGPAPVCRLFPASLVLIVERA	generic|sp_Q8BYJ6_TBCD4_MOUSE__chr14_-1_101444538_101444747_ENSMUST00000161304_REVERSED	|generic|sp_Q8BYJ6-2_TBCD4_MOUSE_REVERSED	|generic|sp_Q8BYJ6-3_TBCD4_MOUSE_REVERSED	|generic|sp_Q8BYJ6-4_TBCD4_MOUSE_REVERSED	|generic|tr_E0CX53_E0CX53_MOUSE__chr14_-1_101444538_101444747_ENSMUST00000161304_REVERSED	|generic|tr_E9Q6Q8_E9Q6Q8_MOUSE__chr14_-1_101444538_101444747_ENSMUST00000161304_REVERSED	|generic|tr_H7BX82_H7BX82_MOUSE_REVERSED|
"""index: 16906, intensity: 4453.0, mobility: 1.119"""	-0.434996	0.180066	0.927189	GSTILEGHSIMIVERHSTTMVERHSTTMVEKHSTTGVEGHSTLIE	generic|IP_830080_TX=10090_REVERSED|
"""index: 3806, intensity: 3476.0, mobility: 0.998"""	-0.435139	0.180301	0.92736	RREASSPTCPWAA	generic|IP_941548_TX=10090_REVERSED|
"""index: 20121, intensity: 4568.0, mobility: 1.011"""	-0.435501	0.180494	0.927792	ATSAGTSSSTLLGESPRVATAAHML	generic|chrX_1_73353917_73354216_ENSMUST00000114499__IP_834560_TX=10090_REVERSED|
"""index: 19331, intensity: 3908.0, mobility: 1.042"""	-0.435703	0.180729	0.928033	EPLRSKESSLIMELMDGHLKEMVVFVREPTEF	generic|tr_Q5FWX6_Q5FWX6_MOUSE__II_1064239_REVERSED	|generic|sp_Q8K1Y2_KPCD3_MOUSE__II_1064239_REVERSED	|generic|tr_D3Z6I0_D3Z6I0_MOUSE__II_1064239_REVERSED|
"""index: 19105, intensity: 4251.0, mobility: 0.899"""	-0.435711	0.180964	0.928042	TWLRLSSSWQRRRLCISKPKCC	generic|IP_842395_TX=10090_REVERSED|
"""index: 18018, intensity: 4038.0, mobility: 1.070"""	-0.435742	0.181199	0.928079	TVSGHHSVGRPLVCEETLKQAEPDWCLVTAIV	generic|sp_Q6V595_KLHL6_MOUSE_REVERSED|
"""index: 11281, intensity: 4465.0, mobility: 0.795"""	-0.435768	0.181434	0.92811	DIAAKVAEKVQNP	generic|sp_P45377_ALD2_MOUSE_REVERSED|
"""index: 15318, intensity: 6514.0, mobility: 1.114"""	-0.435839	0.181498	0.928195	VTEVSSQLLHPLTEWPGWCLPMQGMQSRLVF	generic|chr8_-1_94087388_94089928_ENSMUST00000034206__IP_861332_TX=10090_REVERSED|
"""index: 13468, intensity: 3675.0, mobility: 0.813"""	-0.436224	0.181733	0.928652	HPMLSRVNPSTYSCF	generic|sp_B1AWL2_ZN462_MOUSE_REVERSED|
"""index: 18149, intensity: 3991.0, mobility: 1.206"""	-0.436281	0.18184	0.92872	PMAATLLASVDDASVLDLPTQ	generic|sp_Q3UES3_TNKS2_MOUSE__chr19_1_36852811_36852900_ENSMUST00000168973_REVERSED|
"""index: 15566, intensity: 5537.0, mobility: 1.126"""	-0.436405	0.182074	0.928867	DQYRPKRPEPRATPSARLRCGPVHG	generic|II_1080991_TX=10090_REVERSED|
"""index: 13373, intensity: 4223.0, mobility: 0.903"""	-0.436409	0.182309	0.928872	AQRALKAWSMGWVVQGHPDHVHCKINMTR	generic|sp_Q5NBU5_FBX39_MOUSE_REVERSED|
"""index: 10931, intensity: 17573.0, mobility: 0.879"""	-0.436471	0.182543	0.928945	AIFYLDVKEDISSIDYNELF	generic|IP_950511_TX=10090_REVERSED|
"""index: 5901, intensity: 4032.0, mobility: 0.937"""	-0.436676	0.182649	0.929189	EDVAAGTLRGAEYAKELRSMF	generic|tr_E9Q3N0_E9Q3N0_MOUSE__II_907734_REVERSED	|generic|sp_Q9Z129_RECQ1_MOUSE__II_907734_REVERSED	|generic|tr_Q3UUK0_Q3UUK0_MOUSE__II_907734_REVERSED|
"""index: 22656, intensity: 4808.0, mobility: 1.117"""	-0.437393	0.182884	0.930035	EKMGEMDELFIFISKRIITKGFM	generic|IP_1001859_TX=10090_REVERSED|
"""index: 10544, intensity: 4952.0, mobility: 1.253"""	-0.437487	0.183052	0.930146	TQCRFWSRVWFRRHPA	generic|IP_1087748_TX=10090_REVERSED|
"""index: 22016, intensity: 6685.0, mobility: 0.991"""	-0.437528	0.183052	0.930195	AHENEQIVKLEQLLNRHE	generic|tr_E9Q2X6_E9Q2X6_MOUSE__chr3_1_69030254_69030436_ENSMUST00000148385__II_983432_REVERSED	|generic|tr_Q6P7V9_Q6P7V9_MOUSE__chr3_1_69030254_69030436_ENSMUST00000148385__II_983432_REVERSED	|generic|sp_Q8CG47_SMC4_MOUSE__chr3_1_69030254_69030436_ENSMUST00000148385__II_983432_REVERSED|
"""index: 10335, intensity: 47514.0, mobility: 1.000"""	-0.437995	0.183287	0.930745	QLVLAILLSTTGGPARLGQGPRGRERQSQSQSQRQSQS	generic|IP_1068041_TX=10090_REVERSED|
"""index: 5057, intensity: 5281.0, mobility: 1.083"""	-0.438021	0.183392	0.930774	SKSSSAATTREKTYMDTNVVFAAETGT	generic|sp_Q6ZQ03-2_FNBP4_MOUSE__II_1002743_REVERSED	|generic|sp_Q6ZQ03-3_FNBP4_MOUSE__II_1002745_REVERSED	|generic|II_1002750_TX=10090_REVERSED	|generic|tr_A0A5F8MPU2_A0A5F8MPU2_MOUSE_REVERSED	|generic|sp_Q6ZQ03_FNBP4_MOUSE_REVERSED	|generic|tr_A0A0R4IZZ6_A0A0R4IZZ6_MOUSE_REVERSED	|generic|tr_Q9CSQ9_Q9CSQ9_MOUSE_REVERSED|
"""index: 24335, intensity: 7047.0, mobility: 0.899"""	-0.438301	0.183626	0.931104	QHKILPPPKSLSSIFSHTQ	generic|tr_G3UZM1_G3UZM1_MOUSE__chr10_1_67244824_67244877_ENSMUST00000173236_REVERSED	|generic|sp_Q69ZK6_JHD2C_MOUSE__chr10_1_67244824_67244877_ENSMUST00000173236_REVERSED	|generic|tr_A0A0A0MQ98_A0A0A0MQ98_MOUSE__chr10_1_67244824_67244877_ENSMUST00000173236_REVERSED|
"""index: 7776, intensity: 7347.0, mobility: 1.086"""	-0.438396	0.183836	0.931216	WMLNLNNKIVETRHVMLWHGDSTQKHFELYPDSKGFLDKNDLKRAEMEF	generic|tr_Q3UJS6_Q3UJS6_MOUSE_REVERSED|
"""index: 3450, intensity: 2506.0, mobility: 1.236"""	-0.438471	0.183836	0.931303	QMEVDSVACHSGDATQASNQPN	generic|tr_G3UW94_G3UW94_MOUSE__chr17_-1_31658649_31658684_ENSMUST00000236475_REVERSED|
"""index: 12869, intensity: 3067.0, mobility: 1.194"""	-0.439177	0.183983	0.932129	TVKMEGEPHLHSLCFLKEGMMRERTMKR	generic|chr12_1_74235082_74235357_ENSMUST00000110451_REVERSED	|generic|sp_Q7TN83_SYT16_MOUSE__chr12_1_74266670_74266951_ENSMUST00000110451_REVERSED	|generic|sp_Q7TN83-2_SYT16_MOUSE__chr12_1_74266670_74266951_ENSMUST00000110451_REVERSED	|generic|sp_Q7TN83-3_SYT16_MOUSE__chr12_1_74266670_74266951_ENSMUST00000110451_REVERSED|
"""index: 19330, intensity: 5225.0, mobility: 1.092"""	-0.439274	0.184217	0.932242	LMMTFYISTLPHTAKHLQKEEEEPQHTGPNSSLDEPHV	generic|IP_3468124_TX=10090_REVERSED|
"""index: 23893, intensity: 7215.0, mobility: 1.026"""	-0.43941	0.184235	0.9324	PKTCVPYRNRHIKYFLHASKDLRYDCIY	generic|sp_Q99MY8_ASH1L_MOUSE__chr3_1_89053128_89053175_ENSMUST00000189824_REVERSED|
"""index: 20836, intensity: 4761.0, mobility: 0.913"""	-0.439977	0.184425	0.93306	LNVRKVLEALHDPDSKMIQDFEAFKG	generic|tr_Q6A077_Q6A077_MOUSE__chr9_1_80288086_80288220_ENSMUST00000139981__II_846412_REVERSED	|generic|tr_B2RWR8_B2RWR8_MOUSE__chr9_1_80288086_80288220_ENSMUST00000139981__II_846412_REVERSED	|generic|tr_V9GXM4_V9GXM4_MOUSE__chr9_1_80288086_80288220_ENSMUST00000139981__II_846412_REVERSED	|generic|tr_E9Q3L1_E9Q3L1_MOUSE__chr9_1_80288086_80288220_ENSMUST00000139981__II_846412_REVERSED	|generic|tr_E9Q175_E9Q175_MOUSE__chr9_1_80288086_80288220_ENSMUST00000139981__II_846412_REVERSED	|generic|tr_E9Q174_E9Q174_MOUSE__chr9_1_80288086_80288220_ENSMUST00000139981__II_846412_REVERSED	|generic|sp_Q64331_MYO6_MOUSE__chr9_1_80288086_80288220_ENSMUST00000139981__II_846412_REVERSED	|generic|tr_V9GX76_V9GX76_MOUSE__chr9_1_80288086_80288220_ENSMUST00000139981__II_846412_REVERSED	|generic|tr_E9PVU0_E9PVU0_MOUSE__chr9_1_80288086_80288220_ENSMUST00000139981__II_846412_REVERSED|
"""index: 5679, intensity: 3505.0, mobility: 0.919"""	-0.440221	0.184658	0.933344	FAMPCLLTIWM	generic|IP_1044080_TX=10090_REVERSED|
"""index: 25788, intensity: 2730.0, mobility: 1.178"""	-0.440243	0.184892	0.933369	KPFSPKYDPMSTVGPWV	generic|tr_Q3U307_Q3U307_MOUSE__chr10_-1_128704708_128704779_ENSMUST00000219099__II_3469664_REVERSED	|generic|tr_Q3UGB9_Q3UGB9_MOUSE__chr10_-1_128704708_128704779_ENSMUST00000219099__II_3469664_REVERSED	|generic|tr_Q3U6X7_Q3U6X7_MOUSE__chr10_-1_128704708_128704779_ENSMUST00000219099__II_3469664_REVERSED|
"""index: 23910, intensity: 4868.0, mobility: 1.251"""	-0.440326	0.184952	0.933465	QWEKWTGRYSWNLSVIRE	generic|IP_949685_TX=10090_REVERSED	|generic|IP_949682_TX=10090_REVERSED|
"""index: 4645, intensity: 17630.0, mobility: 0.948"""	-0.440928	0.185185	0.934162	LVAPPIDKTEAL	generic|sp_Q5NCI0-2_URGCP_MOUSE__II_1139737_REVERSED	|generic|sp_Q5NCI0_URGCP_MOUSE_REVERSED	|generic|tr_Q6ZPP3_Q6ZPP3_MOUSE_REVERSED|
"""index: 18398, intensity: 4091.0, mobility: 0.922"""	-0.440938	0.185375	0.934174	WQMVLKAAEF	generic|sp_Q3UFS0-3_ZY11B_MOUSE_REVERSED	|generic|sp_Q3UFS0_ZY11B_MOUSE__chr9_-1_9972828_9972857_ENSMUST00000160216_REVERSED|
"""index: 20740, intensity: 2712.0, mobility: 1.026"""	-0.441077	0.185565	0.934334	FRQQALYSCRLESRLCMYFV	generic|IP_1029239_TX=10090_REVERSED|
"""index: 32350, intensity: 9513.0, mobility: 1.118"""	-0.441237	0.185711	0.934518	ELSWVGVGEAAGAAMAAGLATTEPMSPKVVPIYLIDAQLQMLIKN	generic|sp_Q64516_GLPK_MOUSE__chrX_-1_85736829_85736897_ENSMUST00000124386__II_832641_REVERSED	|generic|sp_Q64516-2_GLPK_MOUSE__chrX_-1_85736829_85736897_ENSMUST00000124386__II_832641_REVERSED	|generic|sp_Q64516-1_GLPK_MOUSE__chrX_-1_85736829_85736897_ENSMUST00000124386__II_832641_REVERSED	|generic|tr_B1ASZ3_B1ASZ3_MOUSE__chrX_-1_85736829_85736897_ENSMUST00000124386__II_832641_REVERSED	|generic|tr_Q3TEN9_Q3TEN9_MOUSE__chrX_-1_85736829_85736897_ENSMUST00000124386__II_832641_REVERSED	|generic|tr_Q3TET2_Q3TET2_MOUSE__chrX_-1_85736829_85736897_ENSMUST00000124386__II_832641_REVERSED|
"""index: 14281, intensity: 10088.0, mobility: 1.047"""	-0.441842	0.185857	0.935215	EQTVDLLNMEIQR	generic|tr_Q8C5T1_Q8C5T1_MOUSE_REVERSED|
"""index: 5996, intensity: 3062.0, mobility: 1.013"""	-0.441961	0.186047	0.935351	ALICAAMWRAYQ	generic|sp_P59113_FERM1_MOUSE__II_998943_REVERSED	|generic|tr_Q4W4Z0_Q4W4Z0_MOUSE_REVERSED|
"""index: 9288, intensity: 15747.0, mobility: 1.022"""	-0.442282	0.186279	0.935719	LILCYNPLTVLNMRYSWLF	generic|chr17_-1_71411762_71411890_ENSMUST00000127430_REVERSED	|generic|chr17_-1_71407235_71415043_ENSMUST00000127430_REVERSED|
"""index: 20402, intensity: 4406.0, mobility: 1.120"""	-0.442414	0.186425	0.93587	LPAVPPPNLPPMGSMPPLTTMPP	generic|tr_F6YJB6_F6YJB6_MOUSE__II_996516_REVERSED	|generic|tr_V9GXJ1_V9GXJ1_MOUSE__II_996516_REVERSED	|generic|tr_Q6ZQ53_Q6ZQ53_MOUSE_REVERSED	|generic|tr_B7ZCP9_B7ZCP9_MOUSE_REVERSED	|generic|sp_Q8R4X3_RBM12_MOUSE_REVERSED|
"""index: 31206, intensity: 5160.0, mobility: 1.087"""	-0.443118	0.186657	0.936674	AGGLVGAVPGTGLFGSGSAAGGGLAAVLDADALGPCPAAAVPLA	generic|tr_E9PYG6_E9PYG6_MOUSE__chr13_-1_85216104_85216181_ENSMUST00000146792__II_1104459_REVERSED|
"""index: 18614, intensity: 2912.0, mobility: 0.901"""	-0.443169	0.18689	0.936733	TPQNPFLTTLTYLPYYK	generic|IP_3497508_TX=10090_REVERSED|
"""index: 15972, intensity: 5282.0, mobility: 0.869"""	-0.443283	0.186992	0.936863	RLLAGRLQFCLMITSCMSLI	generic|IP_1013725_TX=10090_REVERSED|
"""index: 31286, intensity: 13279.0, mobility: 0.855"""	-0.443864	0.187137	0.937523	GSDLFLTINPLFINQL	generic|IP_1119090_TX=10090_REVERSED	|generic|sp_Q9QZ39_SIA7A_MOUSE_REVERSED	|generic|tr_B7ZNQ3_B7ZNQ3_MOUSE_REVERSED|
"""index: 2200, intensity: 2812.0, mobility: 1.005"""	-0.444249	0.187369	0.93796	PINCYVEQKYKS	generic|tr_A0A338P6N4_A0A338P6N4_MOUSE_REVERSED	|generic|sp_Q80W49_CRBG3_MOUSE_REVERSED	|generic|sp_Q80W49-2_CRBG3_MOUSE_REVERSED	|generic|tr_A0A384DV78_A0A384DV78_MOUSE_REVERSED|
"""index: 27491, intensity: 5306.0, mobility: 1.086"""	-0.444284	0.187515	0.937999	VQSTPNRMKRLL	generic|chr12_1_25056931_25057050_ENSMUST00000066652__IP_1117795_TX=10090_REVERSED|
"""index: 21274, intensity: 3653.0, mobility: 0.840"""	-0.44467	0.187703	0.938436	LDLIYDDGMELELDRER	generic|sp_Q99ME9_NOG1_MOUSE__chr13_-1_8991928_8992011_ENSMUST00000021574__II_3505368_REVERSED	|generic|tr_Q3UR29_Q3UR29_MOUSE__chr13_-1_8991928_8992011_ENSMUST00000021574_REVERSED	|generic|tr_Q3TPJ4_Q3TPJ4_MOUSE__chr13_-1_8991928_8992011_ENSMUST00000021574_REVERSED|
"""index: 1774, intensity: 3114.0, mobility: 0.947"""	-0.444744	0.187862	0.938519	RSRDEHNGVIM	generic|tr_Q3TSI4_Q3TSI4_MOUSE__chr8_-1_23180097_23180216_ENSMUST00000210782__II_3500246_REVERSED	|generic|tr_Q6PEU9_Q6PEU9_MOUSE__chr8_-1_23180097_23180216_ENSMUST00000210782__II_3500246_REVERSED	|generic|sp_Q8K2C8_GPAT4_MOUSE__chr8_-1_23180097_23180216_ENSMUST00000210782__II_3500246_REVERSED|
"""index: 12589, intensity: 9133.0, mobility: 1.064"""	-0.445043	0.187862	0.938856	KKSCSKPTRFSPDLPLWMKPWNSPKARQRMSCALSVRWKMR	generic|IP_1083204_TX=10090_REVERSED|
"""index: 19938, intensity: 3599.0, mobility: 1.190"""	-0.445914	0.188094	0.939835	SFPSWPAMVPAQLFDTL	generic|sp_Q9QY40_PLXB3_MOUSE__chrX_1_73766501_73766539_ENSMUST00000149478__II_834409_REVERSED	|generic|II_834416_TX=10090_REVERSED|
"""index: 7052, intensity: 4378.0, mobility: 0.967"""	-0.445919	0.188325	0.93984	IETDMTQDMSEP	generic|sp_Q5S003_SPG17_MOUSE__II_981525_REVERSED|
"""index: 18214, intensity: 5370.0, mobility: 1.104"""	-0.446096	0.188557	0.940038	KPSNEIMFTVLSIKKPLIMQWYKM	generic|IP_972448_TX=10090_REVERSED|
"""index: 2691, intensity: 3226.0, mobility: 0.954"""	-0.446143	0.188789	0.940092	MLQDHQMKLM	generic|IP_1093391_TX=10090_REVERSED|
"""index: 11225, intensity: 5942.0, mobility: 1.188"""	-0.446227	0.188976	0.940185	LSDSINLQKIEGRTSL	generic|sp_Q5FWI3_CEIP2_MOUSE__chr19_1_21797413_21797475_ENSMUST00000236506_REVERSED|
"""index: 5806, intensity: 3153.0, mobility: 0.931"""	-0.446471	0.189208	0.940459	LAMPVGSSRDAL	generic|sp_Q6ZPG2_WDR90_MOUSE__II_1068938_REVERSED	|generic|tr_H7BX49_H7BX49_MOUSE__II_1068938_REVERSED	|generic|sp_Q6ZPG2-3_WDR90_MOUSE_REVERSED	|generic|tr_H3BKS4_H3BKS4_MOUSE_REVERSED|
"""index: 26330, intensity: 6080.0, mobility: 1.033"""	-0.446488	0.189396	0.940477	KRERVRKTCF	generic|chr2_-1_120745473_120745649_ENSMUST00000057135__IP_1003210_TX=10090_REVERSED|
"""index: 13385, intensity: 4720.0, mobility: 1.044"""	-0.446728	0.189627	0.940745	WICAARAFVFMGSTKYISHSISTMIL	generic|tr_Q6IMH8_Q6IMH8_MOUSE_REVERSED	|generic|tr_B2RUD9_B2RUD9_MOUSE_REVERSED|
"""index: 23128, intensity: 5981.0, mobility: 1.120"""	-0.446901	0.189859	0.940938	RCLDPGHAYLMFRDLELKKALMALHQNQ	generic|tr_B2X2E1_B2X2E1_MOUSE__chr15_1_12901122_12901166_ENSMUST00000150211_REVERSED	|generic|sp_Q5HZJ0_RNC_MOUSE__chr15_1_12842106_12842171_ENSMUST00000150211_REVERSED	|generic|tr_Q7TMI8_Q7TMI8_MOUSE__chr15_1_12901122_12901166_ENSMUST00000150211_REVERSED	|generic|tr_Q6PAJ6_Q6PAJ6_MOUSE__chr15_1_12842106_12842171_ENSMUST00000150211_REVERSED	|generic|tr_Q8CJ74_Q8CJ74_MOUSE__chr15_1_12901122_12901166_ENSMUST00000150211_REVERSED	|generic|tr_Q6PF88_Q6PF88_MOUSE__chr15_1_12901122_12901166_ENSMUST00000150211_REVERSED	|generic|tr_Q80Z69_Q80Z69_MOUSE__chr15_1_12901122_12901166_ENSMUST00000150211_REVERSED|
"""index: 5972, intensity: 4050.0, mobility: 0.913"""	-0.446923	0.189958	0.940962	TMLYKMYVTKSFHPDFMV	generic|chr9_-1_35227274_35235286_ENSMUST00000121564__IP_854887_TX=10090_REVERSED|
"""index: 20940, intensity: 24132.0, mobility: 0.856"""	-0.447195	0.190058	0.941265	NLPFQHRVSDWLDHLIGRCKE	generic|chr3_1_115122572_115122703_ENSMUST00000081752_REVERSED|
"""index: 11497, intensity: 6790.0, mobility: 1.018"""	-0.447471	0.190289	0.941572	EQAQGDASLYCEICSRKSNCPDGCTPCRECTPGSAGPNR	generic|tr_B1AYG7_B1AYG7_MOUSE_REVERSED	|generic|sp_Q9Z0T9_ITB6_MOUSE_REVERSED	|generic|tr_B1AYG6_B1AYG6_MOUSE_REVERSED|
"""index: 18224, intensity: 7014.0, mobility: 1.029"""	-0.447574	0.19052	0.941686	PTGSEMQKVHVGEMRLCLTLAKMVFTSFMTETPM	generic|IP_1035903_TX=10090_REVERSED|
"""index: 13225, intensity: 3092.0, mobility: 0.890"""	-0.447849	0.190619	0.94199	SVNETCSTVNPDPQMDVPFESDKK	generic|tr_B7ZN47_B7ZN47_MOUSE__II_1037420_REVERSED	|generic|sp_Q8K450_SPG16_MOUSE_REVERSED	|generic|sp_Q8K450-2_SPG16_MOUSE_REVERSED|
"""index: 22690, intensity: 3288.0, mobility: 0.922"""	-0.448211	0.190762	0.942391	LGAWGDWFDQHANGLDLVQ	generic|tr_Q80YN9_Q80YN9_MOUSE_REVERSED	|generic|tr_Q7TPY4_Q7TPY4_MOUSE_REVERSED|
"""index: 8035, intensity: 2823.0, mobility: 0.815"""	-0.448507	0.190905	0.942717	LADTKTALT	generic|IP_879284_TX=10090_REVERSED|
"""index: 3483, intensity: 2652.0, mobility: 0.774"""	-0.448626	0.191136	0.942849	PPLPRPCPELWHR	generic|chr10_-1_41285687_41303081_ENSMUST00000043814_REVERSED	|generic|chr10_-1_41302983_41303135_ENSMUST00000043814_REVERSED|
"""index: 29229, intensity: 3672.0, mobility: 1.134"""	-0.448652	0.191367	0.942877	QPMTALASATWKDT	generic|sp_A2RTF1_CTSRB_MOUSE__II_3471059_REVERSED|
"""index: 18908, intensity: 4426.0, mobility: 0.970"""	-0.448826	0.191509	0.94307	YVCSPAQPEPKGGPVWEGNVYKW	generic|tr_D3Z1X4_D3Z1X4_MOUSE_REVERSED	|generic|tr_Q78ZW9_Q78ZW9_MOUSE_REVERSED|
"""index: 13224, intensity: 5492.0, mobility: 0.946"""	-0.449096	0.19174	0.943366	DAESDPAPDIEIITQGDESTSEVAQIASTLGSEMAVL	generic|sp_Q9JL60_GMEB1_MOUSE__chr4_-1_132237107_132237202_ENSMUST00000125534__II_955125_REVERSED	|generic|tr_Q3UYV4_Q3UYV4_MOUSE__chr4_-1_132237107_132237202_ENSMUST00000125534__II_955125_REVERSED|
"""index: 4494, intensity: 3242.0, mobility: 0.903"""	-0.449125	0.191749	0.943397	IWSAMPWTVTVTPIRRCGM	generic|IP_918003_TX=10090_REVERSED|
"""index: 33626, intensity: 4926.0, mobility: 1.042"""	-0.450013	0.19198	0.944371	LATPLFGSFIFGW	generic|tr_Q8C4K5_Q8C4K5_MOUSE__IP_992745_REVERSED|
"""index: 19644, intensity: 3974.0, mobility: 0.948"""	-0.45007	0.192077	0.944433	VALFGLTEVFL	generic|tr_D3Z2D5_D3Z2D5_MOUSE_REVERSED	|generic|sp_Q80XM9_S66A2_MOUSE_REVERSED	|generic|sp_Q80XM9-2_S66A2_MOUSE_REVERSED|
"""index: 23977, intensity: 10681.0, mobility: 0.950"""	-0.450382	0.192175	0.944773	ELCRPLRRR	generic|chr6_1_124715135_124715597_ENSMUST00000004375_REVERSED|
"""index: 21392, intensity: 8513.0, mobility: 0.887"""	-0.450513	0.192405	0.944916	ETRPRPLC	generic|tr_A0A1D5RLV3_A0A1D5RLV3_MOUSE__chr1_1_66468450_66468542_ENSMUST00000114008_REVERSED	|generic|sp_Q8BLN6_UNC80_MOUSE__chr1_1_66468450_66468542_ENSMUST00000114008_REVERSED	|generic|tr_B8XCJ6_B8XCJ6_MOUSE__chr1_1_66468450_66468542_ENSMUST00000114008_REVERSED|
"""index: 1567, intensity: 2946.0, mobility: 0.913"""	-0.45091	0.192635	0.945347	GEEVSLSSASIP	generic|sp_Q8K031_STAR8_MOUSE_REVERSED|
"""index: 21649, intensity: 5209.0, mobility: 1.115"""	-0.450985	0.192777	0.94543	QSASFTLSLWVTPSQPSSGLSVDVQVHHN	generic|IP_872788_TX=10090_REVERSED|
"""index: 27071, intensity: 4441.0, mobility: 1.010"""	-0.45146	0.192962	0.945945	ELQEAVISVLKKMREDYDTW	generic|sp_Q8CGY8_OGT1_MOUSE__chrX_1_101643017_101643160_ENSMUST00000155713__II_831651_REVERSED	|generic|sp_Q8CGY8-2_OGT1_MOUSE__chrX_1_101643017_101643160_ENSMUST00000155713__II_831651_REVERSED|
"""index: 24405, intensity: 3864.0, mobility: 1.059"""	-0.451571	0.193148	0.946064	LQWTAPETSSKHLS	generic|IP_939333_TX=10090_REVERSED|
"""index: 22047, intensity: 3502.0, mobility: 0.903"""	-0.451687	0.193289	0.94619	QEVVDHVLDIGVRKERYE	generic|sp_Q9DAJ2_TEKT1_MOUSE_REVERSED	|generic|tr_Q9Z285_Q9Z285_MOUSE_REVERSED|
"""index: 17902, intensity: 5138.0, mobility: 1.083"""	-0.451965	0.193519	0.946489	GVWYYPLQWWKY	generic|II_1008608_TX=10090_REVERSED	|generic|sp_Q64521_GPDM_MOUSE_REVERSED	|generic|tr_A2AQR0_A2AQR0_MOUSE_REVERSED|
"""index: 27383, intensity: 3564.0, mobility: 1.071"""	-0.452054	0.193615	0.946586	RGRLVRRYGGSTV	generic|II_938615_TX=10090_REVERSED|
"""index: 522, intensity: 2633.0, mobility: 0.950"""	-0.45259	0.193845	0.947162	WLEESQSTGSP	generic|IP_974426_TX=10090_REVERSED|
"""index: 9149, intensity: 4006.0, mobility: 1.140"""	-0.452743	0.19403	0.947327	QVRRLYEQPTRPPVSPDFGETLDCPEVPLLRPMLEEVASEAP	generic|sp_Q9CQQ4_GEMI2_MOUSE__II_1116448_REVERSED|
"""index: 14881, intensity: 5556.0, mobility: 0.966"""	-0.452831	0.194215	0.947422	MMWGPGRPQRT	generic|chr7_-1_30321960_30322085_ENSMUST00000098586_REVERSED|
"""index: 16668, intensity: 4459.0, mobility: 0.927"""	-0.453123	0.194355	0.947734	RFVAEAIPSRC	generic|tr_Q4VAI2_Q4VAI2_MOUSE__II_3442953_REVERSED	|generic|sp_Q9D358-2_PPAC_MOUSE__II_3442953_REVERSED	|generic|tr_Q561M1_Q561M1_MOUSE__II_3442953_REVERSED	|generic|II_3471636_TX=10090_REVERSED	|generic|II_3471635_TX=10090_REVERSED	|generic|IP_870062_TX=10090_REVERSED	|generic|IP_826642_TX=10090_REVERSED	|generic|tr_A0A1W2P7X3_A0A1W2P7X3_MOUSE_REVERSED|
"""index: 14964, intensity: 7042.0, mobility: 1.000"""	-0.453669	0.194495	0.948318	FYLEVGELAMWCFAALFCFHLMVAVLR	generic|tr_E9QJS7_E9QJS7_MOUSE__chr8_-1_83724183_83724251_ENSMUST00000139797__II_862537_REVERSED	|generic|tr_A0A0D9SEG8_A0A0D9SEG8_MOUSE__chr8_-1_83724183_83724251_ENSMUST00000139797__II_862537_REVERSED	|generic|tr_Q4FJS6_Q4FJS6_MOUSE__chr8_-1_83724183_83724251_ENSMUST00000139797__II_862537_REVERSED	|generic|tr_Q9DC42_Q9DC42_MOUSE__chr8_-1_83724183_83724251_ENSMUST00000139797__II_862537_REVERSED	|generic|tr_E9QMJ5_E9QMJ5_MOUSE__chr8_-1_83724183_83724251_ENSMUST00000139797__II_862537_REVERSED|
"""index: 25056, intensity: 9271.0, mobility: 0.910"""	-0.454039	0.194635	0.948712	WQSPFLRL	generic|IP_963655_TX=10090_REVERSED|
"""index: 11550, intensity: 51761.0, mobility: 1.090"""	-0.454154	0.194865	0.948834	VFYFTHVNLVSHKHPSCLMYFLYITIFINHHGPFLFVTY	generic|IP_3459694_TX=10090_REVERSED|
"""index: 20864, intensity: 114930.0, mobility: 0.910"""	-0.454283	0.195094	0.948972	VNFIYHFAEELTEGLAVMGHNR	generic|sp_Q9QYB5_ADDG_MOUSE_REVERSED	|generic|sp_Q9QYB5-2_ADDG_MOUSE_REVERSED	|generic|tr_A0A494B9K4_A0A494B9K4_MOUSE_REVERSED	|generic|tr_Q8BJH2_Q8BJH2_MOUSE_REVERSED	|generic|tr_Q8BM29_Q8BM29_MOUSE_REVERSED	|generic|tr_Q05C56_Q05C56_MOUSE_REVERSED	|generic|tr_Q05DT0_Q05DT0_MOUSE_REVERSED|
"""index: 25823, intensity: 3786.0, mobility: 0.958"""	-0.454335	0.195323	0.949027	TLWRLSWW	generic|IP_1067603_TX=10090_REVERSED|
"""index: 25246, intensity: 4370.0, mobility: 1.000"""	-0.454345	0.195508	0.949038	PPLFQHLPWT	generic|IP_3493983_TX=10090_REVERSED|
"""index: 19149, intensity: 4999.0, mobility: 1.075"""	-0.454487	0.195737	0.949189	LPRMIKTHSSTRW	generic|IP_3493190_TX=10090_REVERSED|
"""index: 20693, intensity: 4592.0, mobility: 1.006"""	-0.454659	0.195921	0.949371	SWKSLSGHKEGTHTRQHITLTSKLYFLKGC	generic|tr_Q8CGF0_Q8CGF0_MOUSE_REVERSED|
"""index: 7030, intensity: 4601.0, mobility: 1.208"""	-0.454816	0.19615	0.949538	ADVVGRAPGAC	generic|chr3_1_89749743_89750308_ENSMUST00000098924_REVERSED|
"""index: 19540, intensity: 3189.0, mobility: 1.025"""	-0.454848	0.196379	0.949571	LKMKNMQDRTF	generic|sp_Q923A2_SPDLY_MOUSE__II_1141301_REVERSED	|generic|tr_Q9CT58_Q9CT58_MOUSE__II_1141301_REVERSED|
"""index: 22609, intensity: 5077.0, mobility: 0.932"""	-0.454972	0.196474	0.949703	EPAQGVIFFI	generic|sp_Q9DAS1-5_CKLF_MOUSE__II_3505635_REVERSED	|generic|tr_A0A1D5RLI2_A0A1D5RLI2_MOUSE__II_859670_REVERSED	|generic|tr_A0A1D5RLG8_A0A1D5RLG8_MOUSE_REVERSED	|generic|sp_Q9DAS1_CKLF_MOUSE_REVERSED	|generic|sp_Q9DAS1-2_CKLF_MOUSE_REVERSED	|generic|sp_Q9DAS1-4_CKLF_MOUSE_REVERSED	|generic|tr_A0A1D5RMJ6_A0A1D5RMJ6_MOUSE_REVERSED|
"""index: 21828, intensity: 4657.0, mobility: 0.914"""	-0.455471	0.196703	0.95023	SMLELLNNQVPTGTLLLRNRANITMLHQ	generic|sp_Q04692_SMRCD_MOUSE__chr6_1_65110422_65110556_ENSMUST00000204620_REVERSED	|generic|sp_Q04692-2_SMRCD_MOUSE__chr6_1_65110422_65110556_ENSMUST00000204620_REVERSED|
"""index: 14563, intensity: 3182.0, mobility: 1.121"""	-0.455694	0.196886	0.950465	ERRTGEAEAKVRRSGVKEEWLPQS	generic|IP_2449020_TX=10090_REVERSED|
"""index: 17588, intensity: 4575.0, mobility: 0.993"""	-0.456273	0.197115	0.951074	YEWINQICDWDVVVGHKLPNVLKLSAEMNLL	generic|sp_Q9QY83_ACL7B_MOUSE_REVERSED|
"""index: 8464, intensity: 80560.0, mobility: 1.086"""	-0.456445	0.197344	0.951253	KFSDAQQEKAHKDKATKFESFFEEEYERIAEISESSNGKGTVV	generic|tr_Q80TX7_Q80TX7_MOUSE__chr16_1_29616666_29616695_ENSMUST00000160475_REVERSED|
"""index: 24172, intensity: 4204.0, mobility: 0.982"""	-0.456464	0.197573	0.951273	KSISDRQNALILTFPLNTMYK	generic|tr_B9EKC3_B9EKC3_MOUSE_REVERSED	|generic|tr_E9PYT0_E9PYT0_MOUSE_REVERSED	|generic|sp_P97393_RHG05_MOUSE_REVERSED|
"""index: 27359, intensity: 5998.0, mobility: 1.012"""	-0.456574	0.197757	0.951389	MFIVCTWHRGPALHPPPPHVSID	generic|IP_1085959_TX=10090_REVERSED|
"""index: 24015, intensity: 4116.0, mobility: 1.233"""	-0.456778	0.197941	0.951602	SIVEFQEITYGAEEVADRV	generic|tr_Q9D9X3_Q9D9X3_MOUSE__chr13_1_59625487_59625516_ENSMUST00000022038__II_850650_REVERSED	|generic|sp_O55239_NNMT_MOUSE__chr13_1_59625487_59625516_ENSMUST00000022038__II_850650_REVERSED|
"""index: 18218, intensity: 20638.0, mobility: 0.850"""	-0.456802	0.198169	0.951627	YFGLPGDKMFISKVMSWI	generic|tr_Q99ML6_Q99ML6_MOUSE_REVERSED|
"""index: 2116, intensity: 4791.0, mobility: 0.852"""	-0.456815	0.198171	0.951641	YALRPALASRKY	generic|tr_A0A0R4J036_A0A0R4J036_MOUSE_REVERSED	|generic|tr_D3YZ35_D3YZ35_MOUSE_REVERSED	|generic|sp_P08553_NFM_MOUSE_REVERSED|
"""index: 12438, intensity: 8189.0, mobility: 1.061"""	-0.457298	0.198355	0.952145	HAPPPPPPPPPLPPPMPFGPQPPP	generic|sp_Q8CFT2_SET1B_MOUSE__chr5_1_123144210_123144356_ENSMUST00000100731_REVERSED	|generic|sp_Q8CFT2-2_SET1B_MOUSE__chr5_1_123144210_123144356_ENSMUST00000100731_REVERSED|
"""index: 3305, intensity: 2994.0, mobility: 0.889"""	-0.457565	0.198447	0.952423	QVYLRSYCK	generic|tr_Q8R281_Q8R281_MOUSE__II_3473578_REVERSED	|generic|tr_A0A2I3BQ12_A0A2I3BQ12_MOUSE_REVERSED|
"""index: 18944, intensity: 6436.0, mobility: 0.814"""	-0.458192	0.198539	0.953074	MIALSKGY	generic|II_1079271_TX=10090_REVERSED	|generic|sp_Q61666_HIRA_MOUSE__chr16_1_18922338_18922391_ENSMUST00000153397_REVERSED	|generic|sp_Q61666-2_HIRA_MOUSE__chr16_1_18922338_18922391_ENSMUST00000153397_REVERSED	|generic|sp_Q61666-3_HIRA_MOUSE__chr16_1_18922338_18922391_ENSMUST00000153397_REVERSED|
"""index: 18912, intensity: 2949.0, mobility: 0.937"""	-0.458625	0.198722	0.953522	TVGIRLLDEATMQAVLDFSAFGAGVFSEKYRGMK	generic|tr_E0CYA3_E0CYA3_MOUSE__chr16_1_21222204_21222308_ENSMUST00000159575__II_1077722_REVERSED	|generic|sp_P54754_EPHB3_MOUSE__chr16_1_21222204_21222308_ENSMUST00000159575__II_1077722_REVERSED|
"""index: 33069, intensity: 4728.0, mobility: 1.054"""	-0.458716	0.19895	0.953616	LVFEIGGLGLSFFL	generic|tr_Q7TRV7_Q7TRV7_MOUSE_REVERSED|
"""index: 21952, intensity: 4662.0, mobility: 0.950"""	-0.45878	0.199133	0.953682	NHLSRLRQI	generic|IP_1135230_TX=10090_REVERSED|
"""index: 27990, intensity: 3770.0, mobility: 0.943"""	-0.458941	0.199361	0.953848	SRYNRFIFV	generic|IP_1024227_TX=10090_REVERSED|
"""index: 1091, intensity: 3734.0, mobility: 0.910"""	-0.458983	0.199589	0.953891	GYTSKQLHEM	generic|sp_Q8BWF2_GIMA5_MOUSE_REVERSED|
"""index: 4655, intensity: 3329.0, mobility: 0.787"""	-0.458999	0.199818	0.953908	PFLHPAAG	generic|IP_931098_TX=10090_REVERSED|
"""index: 19690, intensity: 3978.0, mobility: 1.048"""	-0.459138	0.200046	0.954051	EITLPHKYGKLVTSDYWSFTVSSLFSATASPAHTSD	generic|tr_Q9JIH8_Q9JIH8_MOUSE__II_1044907_REVERSED	|generic|sp_Q8VI47_MRP2_MOUSE__II_1044910_REVERSED|
"""index: 17959, intensity: 4591.0, mobility: 0.919"""	-0.459152	0.200228	0.954065	EQAQVSHLPQSAVNVER	generic|sp_Q9D9R3-2_SPAT9_MOUSE_REVERSED|
"""index: 20708, intensity: 5597.0, mobility: 0.903"""	-0.459229	0.200456	0.954144	QQKIIGELNNEHEKCKELSNNL	generic|tr_Q571K1_Q571K1_MOUSE__chr16_1_36924633_36924815_ENSMUST00000152864_REVERSED	|generic|tr_E9PVZ8_E9PVZ8_MOUSE__chr16_1_36924633_36924815_ENSMUST00000152864_REVERSED	|generic|tr_Q8CGE5_Q8CGE5_MOUSE__chr16_1_36924633_36924815_ENSMUST00000152864_REVERSED	|generic|tr_E9QAH1_E9QAH1_MOUSE__chr16_1_36924633_36924815_ENSMUST00000152864_REVERSED	|generic|tr_Q3UYL3_Q3UYL3_MOUSE_REVERSED	|generic|tr_B2RWW2_B2RWW2_MOUSE__chr16_1_36924633_36924815_ENSMUST00000152864_REVERSED|
"""index: 17658, intensity: 2775.0, mobility: 0.800"""	-0.459462	0.200638	0.954384	TEWLFCQVRGYLACMSPKAMS	generic|IP_1136074_TX=10090_REVERSED|
"""index: 24049, intensity: 3965.0, mobility: 1.055"""	-0.459556	0.200821	0.95448	GTEIVIEYTTEELEDRIENNACAFDRL	generic|tr_D3YUR7_D3YUR7_MOUSE__II_1052455_REVERSED	|generic|sp_C8YR32_LOXH1_MOUSE__II_1052455_REVERSED	|generic|tr_F6XPZ0_F6XPZ0_MOUSE__II_1052458_REVERSED|
"""index: 10756, intensity: 4047.0, mobility: 0.817"""	-0.459778	0.201003	0.954708	EVYMFDVDKANIVK	generic|sp_P97313-2_PRKDC_MOUSE__II_1080249_REVERSED	|generic|II_1080250_TX=10090_REVERSED	|generic|sp_P97313_PRKDC_MOUSE_REVERSED|
"""index: 15918, intensity: 5746.0, mobility: 0.793"""	-0.459903	0.201231	0.954836	SSPVFLPL	generic|IP_1152484_TX=10090_REVERSED|
"""index: 8764, intensity: 5263.0, mobility: 0.910"""	-0.459912	0.201413	0.954845	MQAAAAAAAARE	generic|sp_Q6NZL0_SOGA3_MOUSE__II_3466825_REVERSED	|generic|tr_A0A1L1SUV1_A0A1L1SUV1_MOUSE_REVERSED|
"""index: 14489, intensity: 4377.0, mobility: 0.929"""	-0.460045	0.201593	0.954981	ENRKFHSNILKHTHTTCIHA	generic|IP_2431639_TX=10090_REVERSED|
"""index: 29962, intensity: 4473.0, mobility: 0.924"""	-0.460135	0.201593	0.955074	ELLFSGCFHKGM	generic|chr10_1_42533168_42533269_ENSMUST00000019939_REVERSED|
"""index: 10538, intensity: 13363.0, mobility: 1.023"""	-0.460455	0.20182	0.9554	MGRTTLLSQSARDRVNQRM	generic|chr12_1_112977845_112977943_ENSMUST00000221104_REVERSED|
"""index: 16726, intensity: 6890.0, mobility: 1.153"""	-0.460487	0.202048	0.955433	IMQSVTEHLSNPSEEACLLLLRGSRPIGA	generic|IP_914177_TX=10090_REVERSED|
"""index: 6685, intensity: 2817.0, mobility: 0.845"""	-0.460534	0.202229	0.955481	PTWTTLRR	generic|IP_843172_TX=10090_REVERSED|
"""index: 30125, intensity: 3621.0, mobility: 1.183"""	-0.460748	0.202411	0.955699	SPGQSVDLPLNDLPASTSVTHLFGPSPHVATTSSPVLETDR	generic|tr_A0A286YD60_A0A286YD60_MOUSE__chr18_1_53862130_53862162_ENSMUST00000069597_REVERSED|
"""index: 16983, intensity: 22301.0, mobility: 0.832"""	-0.46148	0.202638	0.956443	MPWRIWLCGAKNQVRM	generic|chr11_1_71025120_71025209_ENSMUST00000164220_REVERSED|
"""index: 3083, intensity: 2985.0, mobility: 0.972"""	-0.461546	0.202866	0.956509	DEAEGIAPAPRPR	generic|tr_Q8BPG0_Q8BPG0_MOUSE__II_904904_REVERSED	|generic|sp_Q9JKB3_YBOX3_MOUSE__II_904904_REVERSED	|generic|sp_Q9JKB3-2_YBOX3_MOUSE__II_904904_REVERSED	|generic|tr_Q68G78_Q68G78_MOUSE_REVERSED	|generic|tr_Q64369_Q64369_MOUSE_REVERSED	|generic|tr_Q61478_Q61478_MOUSE_REVERSED|
"""index: 22372, intensity: 5819.0, mobility: 0.899"""	-0.461828	0.203047	0.956795	LHLCWNKNIKNMAWSMFWGLG	generic|chr4_-1_58827059_58828034_ENSMUST00000102889__IP_962509_TX=10090_REVERSED|
"""index: 32438, intensity: 6653.0, mobility: 0.937"""	-0.461904	0.203136	0.956872	RRANREKEMKLK	generic|tr_E9Q701_E9Q701_MOUSE__chr5_-1_125047936_125048211_ENSMUST00000149968__II_930677_REVERSED	|generic|tr_F8VQL9_F8VQL9_MOUSE__chr5_-1_125047936_125048211_ENSMUST00000149968__II_930677_REVERSED	|generic|tr_E9Q9V3_E9Q9V3_MOUSE__chr5_-1_125047936_125048211_ENSMUST00000149968__II_930677_REVERSED	|generic|sp_Q9WU42_NCOR2_MOUSE__chr5_-1_125047936_125048211_ENSMUST00000149968__II_930677_REVERSED	|generic|sp_Q9WU42-2_NCOR2_MOUSE__chr5_-1_125047936_125048211_ENSMUST00000149968__II_930677_REVERSED	|generic|tr_E9PY55_E9PY55_MOUSE__chr5_-1_125047936_125048211_ENSMUST00000149968__II_930677_REVERSED	|generic|tr_Q3TZ10_Q3TZ10_MOUSE__chr5_-1_125047936_125048211_ENSMUST00000149968_REVERSED	|generic|tr_A0A0G2JEQ5_A0A0G2JEQ5_MOUSE_REVERSED|
"""index: 17594, intensity: 29414.0, mobility: 1.181"""	-0.462282	0.203363	0.957252	FYPMNFVKHHFQKW	generic|IP_869057_TX=10090_REVERSED|
"""index: 21652, intensity: 4748.0, mobility: 0.963"""	-0.462292	0.203498	0.957262	NLEPVQYRDLNELKTSYLR	generic|IP_967432_TX=10090_REVERSED|
"""index: 22279, intensity: 6505.0, mobility: 0.883"""	-0.46265	0.203725	0.957623	LSHGLVITY	generic|IP_976443_TX=10090_REVERSED|
"""index: 20329, intensity: 4127.0, mobility: 1.261"""	-0.46268	0.203952	0.957653	EKEKIVWSSCVSIIVFNMS	generic|IP_867340_TX=10090_REVERSED|
"""index: 26972, intensity: 7522.0, mobility: 1.156"""	-0.462896	0.204133	0.95787	KLYPTCTVELQEWGWKPLIKGSSGLVCGTVLHILRI	generic|sp_Q8BGQ4_POMT2_MOUSE__chr12_-1_87122838_87122888_ENSMUST00000222634__II_3471048_REVERSED	|generic|sp_Q8BGQ4-3_POMT2_MOUSE__chr12_-1_87122838_87122888_ENSMUST00000222634__II_3471048_REVERSED	|generic|tr_Q6P5C1_Q6P5C1_MOUSE__chr12_-1_87122838_87122888_ENSMUST00000222634_REVERSED	|generic|sp_Q8BGQ4-2_POMT2_MOUSE__chr12_-1_87122838_87122888_ENSMUST00000222634_REVERSED|
"""index: 8729, intensity: 233473.0, mobility: 0.885"""	-0.463176	0.204267	0.95815	LEMRLDQLASNSPPQLLSTINNAPQSE	generic|IP_947849_TX=10090_REVERSED|
"""index: 17590, intensity: 4133.0, mobility: 0.856"""	-0.463411	0.204355	0.958386	DGQINGLNYMCTVMFINPMKF	generic|IP_1153162_TX=10090_REVERSED|
"""index: 13057, intensity: 8617.0, mobility: 1.126"""	-0.463978	0.204479	0.958951	QRSRGFIHTVFWRRLHKFMRETLARILVRCMCRRDSAD	generic|tr_G3UWE7_G3UWE7_MOUSE_REVERSED|
"""index: 26823, intensity: 3806.0, mobility: 1.053"""	-0.464132	0.204479	0.959105	EWLLDPADAPMLLT	generic|IP_838377_TX=10090_REVERSED|
"""index: 20487, intensity: 3248.0, mobility: 1.063"""	-0.464464	0.204479	0.959435	CSKTDPSLWYVTMLAVVNLSLHSSCSMRLSLM	generic|tr_Q3UEY6_Q3UEY6_MOUSE_REVERSED|
"""index: 17763, intensity: 3990.0, mobility: 1.037"""	-0.465329	0.204612	0.960291	ETNRVEKGLTQTNKMALNMHTHTHTHTHT	generic|IP_1118224_TX=10090_REVERSED|
"""index: 14360, intensity: 3336.0, mobility: 0.913"""	-0.465403	0.204653	0.960364	AQVMFLYTNVIGPAVYVFY	generic|sp_Q9JMK0_B4GT5_MOUSE__chr8_1_25802262_25802291_ENSMUST00000038421_REVERSED|
"""index: 16107, intensity: 4211.0, mobility: 1.155"""	-0.465856	0.204833	0.96081	MCKLKRYQFTMNTIKIKIEEGLRREGTMEFLKSAMKEYV	generic|tr_A0A1D5RLV8_A0A1D5RLV8_MOUSE_REVERSED	|generic|sp_Q8BIL2_MSD1_MOUSE_REVERSED|
"""index: 34646, intensity: 2934.0, mobility: 1.074"""	-0.46606	0.204966	0.96101	VLKLMVGGIHLDGSVRLTIETQQEGNAHDVRVVLE	generic|sp_P59113_FERM1_MOUSE__II_998943_REVERSED	|generic|II_998950_TX=10090_REVERSED|
"""index: 21169, intensity: 4540.0, mobility: 0.843"""	-0.466558	0.205192	0.961498	QPQVSLTP	generic|sp_Q8C152_TET5B_MOUSE_REVERSED|
"""index: 21305, intensity: 6750.0, mobility: 0.975"""	-0.466591	0.205232	0.961531	LNCAMFQVSLVNSMQGTYVGVLEG	generic|sp_Q91WQ5_TAF5L_MOUSE_REVERSED|
"""index: 22898, intensity: 3582.0, mobility: 1.123"""	-0.467484	0.205458	0.962401	SLFDSAAPVTLHSESLIKSQINRLSHIYDRKFRPAAEGSFFE	generic|IP_1092021_TX=10090_REVERSED|
"""index: 4813, intensity: 6026.0, mobility: 1.004"""	-0.46749	0.205683	0.962407	PTGAAAVQIEWTGTRPPDTMTVTWFQ	generic|tr_B2RQ76_B2RQ76_MOUSE_REVERSED	|generic|tr_B9EJA5_B9EJA5_MOUSE_REVERSED|
"""index: 17373, intensity: 4897.0, mobility: 1.137"""	-0.467563	0.205909	0.962478	QWPHPAEEAPMAKLWQKYYARFGDIKELYTNKGKYRDFTP	generic|sp_Q8C2E4_PTCD1_MOUSE_REVERSED	|generic|tr_Q3UCI6_Q3UCI6_MOUSE_REVERSED|
"""index: 17745, intensity: 46609.0, mobility: 1.053"""	-0.467885	0.206134	0.96279	SKKYEEKYHIDSILETCKRALEMSLDEIVPK	generic|tr_Q0VD73_Q0VD73_MOUSE_REVERSED	|generic|tr_B7ZCI3_B7ZCI3_MOUSE_REVERSED	|generic|tr_A0A1B0GXL1_A0A1B0GXL1_MOUSE_REVERSED	|generic|tr_Q8BWC6_Q8BWC6_MOUSE_REVERSED	|generic|tr_B7ZCI2_B7ZCI2_MOUSE_REVERSED	|generic|sp_Q0II04_NEBL_MOUSE_REVERSED|
"""index: 15086, intensity: 4160.0, mobility: 0.908"""	-0.46795	0.206313	0.962853	FDPVETIDVLYIVAFNKV	generic|tr_F8WGE7_F8WGE7_MOUSE_REVERSED	|generic|sp_P83877_TXN4A_MOUSE_REVERSED|
"""index: 22943, intensity: 3913.0, mobility: 1.055"""	-0.468423	0.206539	0.963311	PLPDESGPLHDGRQQLGRLLW	generic|chr4_-1_45399830_45400033_ENSMUST00000107796_REVERSED|
"""index: 11201, intensity: 8158.0, mobility: 1.036"""	-0.468498	0.206764	0.963382	LEEEIRMLQNYKALRESRCPAGTKIQ	generic|tr_A0A0N4SUX5_A0A0N4SUX5_MOUSE__chr6_-1_124763001_124763126_ENSMUST00000147307__II_906248_REVERSED	|generic|tr_Q3UJ20_Q3UJ20_MOUSE__chr6_-1_124763001_124763126_ENSMUST00000147307__II_906248_REVERSED	|generic|tr_D3Z6E4_D3Z6E4_MOUSE__chr6_-1_124763001_124763126_ENSMUST00000147307__II_906248_REVERSED	|generic|tr_Q922A0_Q922A0_MOUSE__chr6_-1_124763001_124763126_ENSMUST00000147307__II_906248_REVERSED	|generic|sp_P17183_ENOG_MOUSE__chr6_-1_124763001_124763126_ENSMUST00000147307__II_906248_REVERSED|
"""index: 14538, intensity: 3989.0, mobility: 1.161"""	-0.468517	0.20699	0.963401	QRSRDPGPSGLWSTEALPSAEEQEVKVVLLG	generic|tr_B9EIX6_B9EIX6_MOUSE_REVERSED|
"""index: 6044, intensity: 2773.0, mobility: 0.932"""	-0.468582	0.207215	0.963463	FRKMGGWEHE	generic|tr_E9PW37_E9PW37_MOUSE_REVERSED	|generic|tr_Q0VAV5_Q0VAV5_MOUSE_REVERSED	|generic|tr_D3YUS5_D3YUS5_MOUSE_REVERSED|
"""index: 18309, intensity: 4178.0, mobility: 0.864"""	-0.468622	0.207301	0.963502	SPIQALEPVQHVNL	generic|IP_972259_TX=10090_REVERSED|
"""index: 31041, intensity: 26609.0, mobility: 1.052"""	-0.468759	0.207479	0.963634	IELSAQPSGTGGAGAGGRLAQQQIALLTR	generic|sp_Q8K371_AMOL2_MOUSE__chr9_1_102725108_102725203_ENSMUST00000142011__II_844471_REVERSED	|generic|tr_B8JK87_B8JK87_MOUSE__chr9_1_102725108_102725203_ENSMUST00000142011__II_844471_REVERSED	|generic|tr_B8JK84_B8JK84_MOUSE_REVERSED	|generic|tr_Q3TP05_Q3TP05_MOUSE__chr9_1_102725108_102725203_ENSMUST00000142011_REVERSED	|generic|tr_B8JK86_B8JK86_MOUSE_REVERSED	|generic|tr_B8JK82_B8JK82_MOUSE_REVERSED	|generic|tr_B8JK83_B8JK83_MOUSE_REVERSED|
"""index: 6058, intensity: 2561.0, mobility: 1.233"""	-0.468874	0.207658	0.963744	QASAANGIQEP	generic|tr_B2RWU2_B2RWU2_MOUSE_REVERSED	|generic|sp_Q3UHF7_ZEP2_MOUSE_REVERSED	|generic|tr_A0A087WQF9_A0A087WQF9_MOUSE_REVERSED|
"""index: 9432, intensity: 9911.0, mobility: 0.930"""	-0.469237	0.207883	0.964093	EFNKSEAKQELQIGCVS	generic|sp_Q80U59_K0232_MOUSE__II_941174_REVERSED	|generic|tr_E9QPJ5_E9QPJ5_MOUSE__II_941174_REVERSED|
"""index: 2329, intensity: 2677.0, mobility: 0.820"""	-0.469356	0.208108	0.964208	LPMMAKHM	generic|sp_E9Q8T7_DYH1_MOUSE__II_3480056_REVERSED|
"""index: 17299, intensity: 5165.0, mobility: 1.092"""	-0.470013	0.208286	0.964836	HKFRFADFDLNQP	generic|IP_840892_TX=10090_REVERSED|
"""index: 14100, intensity: 3010.0, mobility: 0.940"""	-0.470074	0.208418	0.964894	MQKLRVHRW	generic|tr_F8WIE5_F8WIE5_MOUSE__chr12_-1_51827348_51827467_ENSMUST00000217804__II_3505467_REVERSED	|generic|sp_Q69ZR2_HECD1_MOUSE__chr12_-1_51827348_51827467_ENSMUST00000217804__II_3505467_REVERSED|
"""index: 21973, intensity: 4956.0, mobility: 0.950"""	-0.470276	0.208596	0.965087	KEIRWHRL	generic|tr_Q542D6_Q542D6_MOUSE__chr12_-1_87309901_87310017_ENSMUST00000169845__II_1113483_REVERSED	|generic|II_1113480_TX=10090_REVERSED|
"""index: 12239, intensity: 24664.0, mobility: 1.036"""	-0.470411	0.208821	0.965215	LHESLAQPDKQMQELILRMA	generic|tr_Q3THQ5_Q3THQ5_MOUSE_REVERSED	|generic|sp_Q60864_STIP1_MOUSE_REVERSED|
"""index: 14842, intensity: 25059.0, mobility: 1.082"""	-0.470517	0.209046	0.965316	RRPTTGAAAAAAPQPPLSGSPPPLQRS	generic|chr8_-1_34965236_34965532_ENSMUST00000033929__IP_864780_TX=10090_REVERSED|
"""index: 5641, intensity: 10208.0, mobility: 0.952"""	-0.470748	0.209271	0.965536	IFTVALDLMH	generic|sp_Q9CQS9_HAUS2_MOUSE__chr2_1_120619002_120619181_ENSMUST00000028741_REVERSED	|generic|sp_Q9CQS9-2_HAUS2_MOUSE__chr2_1_120619002_120619181_ENSMUST00000028741_REVERSED	|generic|chr2_1_120617877_120618050_ENSMUST00000028741_REVERSED|
"""index: 24899, intensity: 4040.0, mobility: 0.856"""	-0.471217	0.209449	0.965981	QLARVMQI	generic|chr1_1_164379364_164379441_ENSMUST00000193808_REVERSED|
"""index: 3723, intensity: 4178.0, mobility: 0.811"""	-0.471386	0.209522	0.96614	QTLLQQVHG	generic|sp_Q3UJB3_LR14B_MOUSE_REVERSED|
"""index: 35072, intensity: 3122.0, mobility: 1.108"""	-0.471553	0.209522	0.966298	LATRNQLPTSPPAPGPSGVEIASDCWNMQDDVLKISHKMREPPLLK	generic|chr7_1_24406037_24406198_ENSMUST00000146381_REVERSED|
"""index: 16638, intensity: 6688.0, mobility: 0.803"""	-0.472035	0.209699	0.966751	LPGVGGCPL	generic|tr_F6VIB5_F6VIB5_MOUSE_REVERSED|
"""index: 22127, intensity: 3364.0, mobility: 1.063"""	-0.472118	0.209877	0.966829	RKWLNLDQLWGRWLPCESVTDLEEM	generic|IP_942246_TX=10090_REVERSED|
"""index: 13967, intensity: 5441.0, mobility: 1.131"""	-0.472474	0.210054	0.967164	LLLINILKKVHEKLLNFFELCVLVKLIKN	generic|IP_1018907_TX=10090_REVERSED|
"""index: 23099, intensity: 6490.0, mobility: 0.866"""	-0.47264	0.210278	0.967319	ALLGSLNQFA	generic|sp_P83503_NYX_MOUSE_REVERSED|
"""index: 8679, intensity: 3560.0, mobility: 0.850"""	-0.472796	0.210503	0.967465	NVNDKWQK	generic|tr_A0A140T8I9_A0A140T8I9_MOUSE__chr16_-1_17302987_17303139_ENSMUST00000231683__II_1079852_REVERSED	|generic|sp_E9Q3L2_PI4KA_MOUSE__chr16_-1_17302987_17303139_ENSMUST00000231683__II_1079852_REVERSED|
"""index: 17410, intensity: 4824.0, mobility: 0.853"""	-0.473105	0.210585	0.967754	SFKKKMRRTAIILGVMKDPSSFMH	generic|chr6_-1_83551990_83556405_ENSMUST00000206400__IP_913118_TX=10090_REVERSED	|generic|chr6_-1_83556271_83556405_ENSMUST00000206400__IP_913118_TX=10090_REVERSED|
"""index: 32761, intensity: 37150.0, mobility: 1.001"""	-0.473342	0.21081	0.967974	RMKYHFGLTV	generic|IP_830385_TX=10090_REVERSED	|generic|IP_839814_TX=10090_REVERSED	|generic|IP_1120946_TX=10090_REVERSED|
"""index: 22208, intensity: 4799.0, mobility: 1.077"""	-0.473408	0.211034	0.968036	DLLSGDESHIHDWLQMVEKLWR	generic|IP_828128_TX=10090_REVERSED|
"""index: 16885, intensity: 7386.0, mobility: 0.932"""	-0.473485	0.211163	0.968108	RDGEIAYRLATWGFLDKLNIDVGQQ	generic|tr_A2ASY2_A2ASY2_MOUSE_REVERSED	|generic|tr_Q9D4J9_Q9D4J9_MOUSE_REVERSED|
"""index: 15013, intensity: 7136.0, mobility: 1.045"""	-0.473725	0.21134	0.968331	LSCGNKDARRFVDQFLAHGAAP	generic|II_997068_TX=10090_REVERSED|
"""index: 7714, intensity: 4674.0, mobility: 0.827"""	-0.473853	0.211422	0.96845	AVSLEQGQRRRQK	generic|sp_Q922Y1_UBXN1_MOUSE__chr19_1_8875527_8875571_ENSMUST00000237220_REVERSED	|generic|tr_A0A498WFS2_A0A498WFS2_MOUSE__chr19_1_8875527_8875571_ENSMUST00000237220_REVERSED|
"""index: 1277, intensity: 3144.0, mobility: 0.974"""	-0.474196	0.211646	0.968767	EQVEPFSHRLR	generic|tr_B9EKN1_B9EKN1_MOUSE_REVERSED	|generic|tr_E9Q8J5_E9Q8J5_MOUSE_REVERSED|
"""index: 27918, intensity: 4878.0, mobility: 1.048"""	-0.474393	0.21187	0.96895	EREREKKKRR	generic|IP_3490580_TX=10090_REVERSED|
"""index: 10357, intensity: 5165.0, mobility: 0.880"""	-0.474523	0.211999	0.96907	ALSAAGAAPGNIAPGASAW	generic|IP_1052699_TX=10090_REVERSED|
"""index: 32218, intensity: 8887.0, mobility: 1.126"""	-0.474811	0.212081	0.969335	RQHLRLMRWVERQRLVVIRLWES	generic|chr10_1_34297653_34297949_ENSMUST00000047935__IP_1150678_TX=10090_REVERSED|
"""index: 20274, intensity: 3660.0, mobility: 0.825"""	-0.475688	0.212257	0.97014	AARSSTPPQ	generic|IP_1014186_TX=10090_REVERSED|
"""index: 17656, intensity: 2845.0, mobility: 0.903"""	-0.475862	0.212385	0.970299	ALIVGQMAPSLMVEEDYGDADSRVLIRGVSPIEV	generic|tr_A0A1L1SUC4_A0A1L1SUC4_MOUSE__chr9_1_49024006_49024089_ENSMUST00000215850__II_3506624_REVERSED	|generic|tr_Q8BZ53_Q8BZ53_MOUSE__chr9_1_49024006_49024089_ENSMUST00000215850_REVERSED|
"""index: 18090, intensity: 3892.0, mobility: 0.893"""	-0.476155	0.212609	0.970567	EALELEPWA	generic|sp_Q505F5_LRC47_MOUSE__II_951502_REVERSED	|generic|tr_E9PV22_E9PV22_MOUSE__II_951502_REVERSED|
"""index: 11537, intensity: 12971.0, mobility: 0.894"""	-0.476302	0.212833	0.9707	EDAVKWIEEDKWKGNPDLNQ	generic|tr_E9PVD7_E9PVD7_MOUSE__II_915436_REVERSED	|generic|sp_P26361_CFTR_MOUSE__II_915436_REVERSED|
"""index: 22962, intensity: 3358.0, mobility: 1.162"""	-0.476388	0.213056	0.970779	TWTPAFEISPRRWC	generic|IP_1123789_TX=10090_REVERSED|
"""index: 6362, intensity: 4060.0, mobility: 1.048"""	-0.476407	0.213184	0.970796	ERHLGPQGLSDTTF	generic|IP_857898_TX=10090_REVERSED|
"""index: 12290, intensity: 62510.0, mobility: 1.045"""	-0.476714	0.21336	0.971075	SRGGASSGGGGGGAAGPREPPYLPRI	generic|sp_P81067_IRX3_MOUSE_REVERSED	|generic|sp_P81067-2_IRX3_MOUSE_REVERSED|
"""index: 17549, intensity: 6529.0, mobility: 0.895"""	-0.476736	0.213584	0.971095	REQMPPFLTKCNRA	generic|IP_1035963_TX=10090_REVERSED|
"""index: 28306, intensity: 22673.0, mobility: 0.991"""	-0.47685	0.213807	0.971199	HEKTILWPR	generic|sp_Q9CYP7_SESN3_MOUSE_REVERSED	|generic|tr_Q3TDF4_Q3TDF4_MOUSE_REVERSED	|generic|sp_P58006_SESN1_MOUSE_REVERSED	|generic|tr_V5QQD1_V5QQD1_MOUSE_REVERSED	|generic|tr_Q497S6_Q497S6_MOUSE_REVERSED	|generic|tr_V5QRJ1_V5QRJ1_MOUSE_REVERSED	|generic|tr_E9PXR3_E9PXR3_MOUSE_REVERSED	|generic|sp_P58043_SESN2_MOUSE_REVERSED	|generic|tr_Q3TCT3_Q3TCT3_MOUSE_REVERSED	|generic|tr_A0A0J9YMZ5_A0A0J9YMZ5_MOUSE_REVERSED|
"""index: 23433, intensity: 29949.0, mobility: 1.144"""	-0.476933	0.21403	0.971274	WLAQWAPKLVRCVERLIKEQNKVSCLVLTCVVVDVSGDTVQH	generic|tr_H3BJI7_H3BJI7_MOUSE__II_3483177_REVERSED|
"""index: 16332, intensity: 3550.0, mobility: 1.161"""	-0.47699	0.214254	0.971325	SIPIDKQAQSEYEQFVIDPIENDYL	generic|tr_A0A286YDU8_A0A286YDU8_MOUSE_REVERSED|
"""index: 10236, intensity: 6288.0, mobility: 0.901"""	-0.477	0.214429	0.971335	QDISRQSFYKGTTKTQNRK	generic|IP_855568_TX=10090_REVERSED|
"""index: 12425, intensity: 4480.0, mobility: 1.163"""	-0.477161	0.214557	0.971481	VAALIFACTLGLYEDQIENLNIRWFCVPDTFNAMFVPI	generic|IP_876045_TX=10090_REVERSED	|generic|IP_876096_TX=10090_REVERSED	|generic|tr_L7N282_L7N282_MOUSE_REVERSED	|generic|tr_L7N2D4_L7N2D4_MOUSE_REVERSED|
"""index: 23120, intensity: 21635.0, mobility: 0.841"""	-0.477512	0.21478	0.971797	MIDKRSLL	generic|II_1091909_TX=10090_REVERSED	|generic|sp_Q8JZZ0_UD3A2_MOUSE_REVERSED	|generic|tr_Q8BRY7_Q8BRY7_MOUSE_REVERSED	|generic|sp_Q3UP75_UD3A1_MOUSE_REVERSED|
"""index: 26894, intensity: 3180.0, mobility: 0.861"""	-0.477624	0.215003	0.971899	KVLNPEKFVYKRT	generic|IP_885248_TX=10090_REVERSED|
"""index: 22276, intensity: 5213.0, mobility: 1.054"""	-0.477725	0.215131	0.97199	ALRQGSSLVRYMH	generic|tr_A0A571BF02_A0A571BF02_MOUSE__IP_3490944_REVERSED	|generic|IP_3490943_TX=10090_REVERSED|
"""index: 21658, intensity: 5497.0, mobility: 0.929"""	-0.478001	0.215354	0.972238	SHVLKGAVTVEFFGTVQPTGEGCID	generic|sp_P63300_SELW_MOUSE_REVERSED|
"""index: 22305, intensity: 4413.0, mobility: 1.042"""	-0.478165	0.215481	0.972385	VQCGQAPLWHCLPL	generic|chr11_1_77968915_77969091_ENSMUST00000093995_REVERSED|
"""index: 20521, intensity: 6790.0, mobility: 1.012"""	-0.478192	0.215704	0.972409	SRIICHDIIPSCNVTIELCHHANHHQASKDDPNFRI	generic|sp_Q7TPD1_FBX11_MOUSE__chr17_-1_87992046_87992147_ENSMUST00000135639__II_1060075_REVERSED	|generic|sp_Q7TPD1-2_FBX11_MOUSE__chr17_-1_87992046_87992147_ENSMUST00000135639__II_1060075_REVERSED	|generic|sp_Q7TPD1-3_FBX11_MOUSE__chr17_-1_87992046_87992147_ENSMUST00000135639__II_1060075_REVERSED|
"""index: 857, intensity: 21241.0, mobility: 0.841"""	-0.478196	0.215879	0.972414	LLAPPLRCE	generic|IP_1073212_TX=10090_REVERSED|
"""index: 14404, intensity: 3849.0, mobility: 0.769"""	-0.478316	0.216054	0.972521	LCHIKFAPIR	generic|IP_967042_TX=10090_REVERSED|
"""index: 19721, intensity: 4284.0, mobility: 1.155"""	-0.478493	0.21618	0.972679	RWLCQQCLTCPEDSLHSYSINELSEVKKSVS	generic|IP_1077232_TX=10090_REVERSED|
"""index: 19389, intensity: 3833.0, mobility: 1.015"""	-0.478997	0.216403	0.97313	PPYAVDKMLVPNS	generic|tr_A0A5K1VVQ9_A0A5K1VVQ9_MOUSE__chr19_-1_7374046_7374075_ENSMUST00000237653__II_1006392_REVERSED	|generic|sp_A2ASS6_TITIN_MOUSE__chr19_-1_7374046_7374075_ENSMUST00000237653__II_1006392_REVERSED	|generic|sp_A2ASS6-2_TITIN_MOUSE__chr19_-1_7374046_7374075_ENSMUST00000237653__II_1006392_REVERSED	|generic|tr_A0A5K1VVQ1_A0A5K1VVQ1_MOUSE__chr19_-1_7374046_7374075_ENSMUST00000237653__II_1006392_REVERSED	|generic|tr_E9Q8K5_E9Q8K5_MOUSE__chr19_-1_7374046_7374075_ENSMUST00000237653__II_1006392_REVERSED	|generic|tr_E9Q8N1_E9Q8N1_MOUSE__chr19_-1_7374046_7374075_ENSMUST00000237653__II_1006392_REVERSED|
"""index: 5674, intensity: 3665.0, mobility: 0.988"""	-0.479022	0.216626	0.973153	QHAIQCRLVKLFNDVKH	generic|tr_Q9CPQ0_Q9CPQ0_MOUSE_REVERSED	|generic|tr_Q3TT66_Q3TT66_MOUSE_REVERSED	|generic|sp_P06879_PRL_MOUSE_REVERSED	|generic|tr_Q9CPQ2_Q9CPQ2_MOUSE_REVERSED	|generic|tr_Q9CYL2_Q9CYL2_MOUSE_REVERSED	|generic|tr_Q9CYL8_Q9CYL8_MOUSE_REVERSED|
"""index: 9355, intensity: 4423.0, mobility: 1.135"""	-0.479036	0.216704	0.973165	RSRLNYASERVEEGASAPRFKEPPTRRGGPSREKAARPEFDG	generic|sp_Q921T2_TOIP1_MOUSE__chr1_-1_156006925_156007209_ENSMUST00000136331__II_1040909_REVERSED	|generic|sp_Q921T2-2_TOIP1_MOUSE__chr1_-1_156006925_156007209_ENSMUST00000136331__II_1040909_REVERSED	|generic|tr_D3YXF8_D3YXF8_MOUSE__II_1040901_REVERSED	|generic|sp_Q921T2-3_TOIP1_MOUSE__chr1_-1_156006925_156007209_ENSMUST00000136331_REVERSED	|generic|tr_Q3UE61_Q3UE61_MOUSE_REVERSED	|generic|tr_J3QQ40_J3QQ40_MOUSE_REVERSED|
"""index: 10367, intensity: 7888.0, mobility: 1.107"""	-0.479734	0.216927	0.973785	TQVTLRKSDVEDTSKGEQSLAQAQSQLEEIEKKRVEMQNELMQ	generic|sp_Q62261_SPTB2_MOUSE__chr11_-1_30104432_30104581_ENSMUST00000133466__II_1141816_REVERSED	|generic|tr_P70435_P70435_MOUSE_REVERSED	|generic|sp_Q62261-2_SPTB2_MOUSE_REVERSED	|generic|tr_A0A0A0MQG2_A0A0A0MQG2_MOUSE_REVERSED|
"""index: 16888, intensity: 5965.0, mobility: 1.010"""	-0.479768	0.217149	0.973816	FLQESMLSPALDPQLVKYLMDSVSGSGEAMAQASVSFCT	generic|IP_1037273_TX=10090_REVERSED	|generic|chr1_-1_71643026_71645711_ENSMUST00000188894_REVERSED|
"""index: 15847, intensity: 7901.0, mobility: 1.011"""	-0.479943	0.217324	0.973971	MFVPYLSFQYKEIPIFNDHIYFKKVNSPIRL	generic|sp_P48356-3_LEPR_MOUSE__II_959532_REVERSED	|generic|tr_Q640Q2_Q640Q2_MOUSE_REVERSED	|generic|sp_P48356_LEPR_MOUSE_REVERSED	|generic|sp_P48356-2_LEPR_MOUSE_REVERSED	|generic|sp_P48356-4_LEPR_MOUSE_REVERSED|
"""index: 21471, intensity: 4706.0, mobility: 1.130"""	-0.480205	0.217498	0.974203	GKRYRHVFIGKFISNMMNEIEDQNEQLEK	generic|tr_D6RHQ7_D6RHQ7_MOUSE_REVERSED|
"""index: 9699, intensity: 6423.0, mobility: 1.049"""	-0.480369	0.21772	0.974348	EIEVQETKFLNPTCMRGLRQKKKP	generic|IP_943838_TX=10090_REVERSED|
"""index: 18509, intensity: 31990.0, mobility: 1.092"""	-0.480393	0.217943	0.974369	NAGSFLPEGTHMEVLICGLSWMDIALDYPMGLLVEPSRY	generic|II_1073230_TX=10090_REVERSED	|generic|tr_A9C475_A9C475_MOUSE_REVERSED	|generic|tr_Q8C774_Q8C774_MOUSE_REVERSED	|generic|tr_F6U6X3_F6U6X3_MOUSE_REVERSED	|generic|tr_A1L341_A1L341_MOUSE_REVERSED	|generic|tr_Q8K006_Q8K006_MOUSE_REVERSED|
"""index: 3113, intensity: 4568.0, mobility: 0.864"""	-0.480564	0.218166	0.97452	FTRLVSLSGKKST	generic|II_3456919_TX=10090_REVERSED	|generic|tr_K3W4P8_K3W4P8_MOUSE_REVERSED	|generic|sp_Q6QIY3_SCNAA_MOUSE_REVERSED	|generic|sp_Q6QIY3-2_SCNAA_MOUSE_REVERSED	|generic|tr_A0A0R5RP33_A0A0R5RP33_MOUSE_REVERSED	|generic|tr_A0A0R5RP34_A0A0R5RP34_MOUSE_REVERSED|
"""index: 24664, intensity: 3472.0, mobility: 1.126"""	-0.480567	0.21834	0.974522	YCERRGSSVPGQRPPSPRRPPPPAPPRAPLSPSAPAQPQSGPF	generic|tr_E9QPS5_E9QPS5_MOUSE_REVERSED	|generic|sp_Q8K4G1_LTBP4_MOUSE_REVERSED	|generic|sp_Q8K4G1-2_LTBP4_MOUSE_REVERSED	|generic|sp_Q8K4G1-3_LTBP4_MOUSE_REVERSED	|generic|tr_D3Z598_D3Z598_MOUSE_REVERSED	|generic|tr_B2RU79_B2RU79_MOUSE_REVERSED|
"""index: 24040, intensity: 24805.0, mobility: 0.856"""	-0.480682	0.218562	0.974623	RVRSTPDK	generic|IP_989831_TX=10090_REVERSED|
"""index: 6100, intensity: 3276.0, mobility: 0.905"""	-0.480749	0.218736	0.974682	QGLVKTKWQN	generic|IP_824244_TX=10090_REVERSED	|generic|IP_824748_TX=10090_REVERSED|
"""index: 23084, intensity: 4895.0, mobility: 0.837"""	-0.480921	0.218861	0.974834	PSGGAGAG	generic|tr_Q80ZV9_Q80ZV9_MOUSE_REVERSED	|generic|sp_O35182_SMAD6_MOUSE_REVERSED|
"""index: 16665, intensity: 3687.0, mobility: 1.201"""	-0.481085	0.219084	0.974978	DSLAVSKQCALQVPFACHLS	generic|IP_1072353_TX=10090_REVERSED|
"""index: 7857, intensity: 4163.0, mobility: 0.905"""	-0.481139	0.219306	0.975025	GSTKMMQELLPMSSSRLRASSMPM	generic|chr9_-1_99505711_99520563_ENSMUST00000035043__IP_844775_TX=10090_REVERSED	|generic|chr9_-1_99520483_99520563_ENSMUST00000035043__IP_844775_TX=10090_REVERSED|
"""index: 12221, intensity: 19615.0, mobility: 1.043"""	-0.481341	0.219431	0.975203	FDEIHNKEKELAAQSVFIPFYCNEVGLKKIEADFFDK	generic|sp_Q8CGC7_SYEP_MOUSE__chr1_1_185374151_185374216_ENSMUST00000191900__II_1024996_REVERSED	|generic|tr_B9EIU1_B9EIU1_MOUSE__chr1_1_185374151_185374216_ENSMUST00000191900_REVERSED|
"""index: 6346, intensity: 5088.0, mobility: 0.908"""	-0.481452	0.219653	0.9753	VEVCELANLVQFCRELTILFLSR	generic|sp_Q8K561_OTOAN_MOUSE__II_881013_REVERSED	|generic|tr_E9PVT3_E9PVT3_MOUSE_REVERSED	|generic|tr_Q3TZF3_Q3TZF3_MOUSE_REVERSED|
"""index: 7407, intensity: 2874.0, mobility: 0.826"""	-0.481602	0.219876	0.975431	KRMDELEQKHKEQLE	generic|tr_Q0P6I6_Q0P6I6_MOUSE_REVERSED	|generic|sp_Q9D8L5_CCD91_MOUSE_REVERSED|
"""index: 5413, intensity: 4468.0, mobility: 0.978"""	-0.481737	0.219929	0.975549	EIAAQGGCSERDW	generic|sp_Q9D2E9_TM190_MOUSE_REVERSED|
"""index: 23554, intensity: 3502.0, mobility: 1.031"""	-0.482215	0.219929	0.975965	WVLLECGPRIVRCTRYFIKRHYQFAVLNQEEDD	generic|sp_Q96EQ9_PRDM9_MOUSE_REVERSED	|generic|sp_Q96EQ9-2_PRDM9_MOUSE_REVERSED	|generic|sp_Q96EQ9-3_PRDM9_MOUSE_REVERSED	|generic|sp_Q96EQ9-4_PRDM9_MOUSE_REVERSED	|generic|tr_E9Q4V2_E9Q4V2_MOUSE_REVERSED	|generic|tr_F2Y0K5_F2Y0K5_MOUSE_REVERSED	|generic|tr_Q05CM8_Q05CM8_MOUSE_REVERSED	|generic|tr_W0TXY3_W0TXY3_MOUSE_REVERSED|
"""index: 14591, intensity: 3481.0, mobility: 0.883"""	-0.48296	0.220151	0.976611	MGQQHSERLCHIKRR	generic|IP_903495_TX=10090_REVERSED|
"""index: 13801, intensity: 5928.0, mobility: 1.043"""	-0.482989	0.220373	0.976636	CSRLLFPLQFMTAPQHGSTQL	generic|IP_912193_TX=10090_REVERSED|
"""index: 17828, intensity: 3206.0, mobility: 0.794"""	-0.483149	0.220546	0.976775	QGCLQLVP	generic|chr2_1_156550806_156551012_ENSMUST00000109570_REVERSED|
"""index: 7845, intensity: 4331.0, mobility: 0.903"""	-0.48334	0.220768	0.976939	QGEPSYDFPYMTRVLSPFLLCPK	generic|IP_1065409_TX=10090_REVERSED|
"""index: 20656, intensity: 6008.0, mobility: 0.964"""	-0.483658	0.220794	0.977214	WTAVLILRQT	generic|IP_1014147_TX=10090_REVERSED	|generic|IP_1014144_TX=10090_REVERSED|
"""index: 16702, intensity: 3317.0, mobility: 0.798"""	-0.484166	0.221015	0.977649	GILALKLRPWESS	generic|IP_1049060_TX=10090_REVERSED|
"""index: 8863, intensity: 18805.0, mobility: 0.983"""	-0.484491	0.221237	0.977927	AQRQRPNFAHAVVAQCFSSEKVEVQH	generic|IP_897406_TX=10090_REVERSED|
"""index: 19711, intensity: 3176.0, mobility: 1.177"""	-0.484494	0.221361	0.97793	MAKMWLDYTPCRTVA	generic|IP_1077906_TX=10090_REVERSED|
"""index: 24946, intensity: 4091.0, mobility: 1.096"""	-0.484972	0.221582	0.978337	EDTVELMTSFPSAEAVTSITSKVKPHRSTTEKTVTTYVRQTTAS	generic|tr_B7ZCD1_B7ZCD1_MOUSE_REVERSED	|generic|sp_B7ZCC9_AGRG4_MOUSE_REVERSED	|generic|sp_B7ZCC9-2_AGRG4_MOUSE_REVERSED|
"""index: 33103, intensity: 5911.0, mobility: 1.054"""	-0.485069	0.221705	0.97842	LAISFPLAPLADWV	generic|IP_1108200_TX=10090_REVERSED|
"""index: 10350, intensity: 5620.0, mobility: 0.805"""	-0.485282	0.221927	0.978602	VEAALGLVLEELTQSP	generic|sp_Q8BMC4_NOP9_MOUSE__chr4_-1_42993145_42993174_ENSMUST00000030164_REVERSED	|generic|tr_Q3U480_Q3U480_MOUSE__chr4_-1_42993145_42993174_ENSMUST00000030164_REVERSED	|generic|tr_Q3U7B7_Q3U7B7_MOUSE__chr4_-1_42993145_42993174_ENSMUST00000030164_REVERSED|
"""index: 2884, intensity: 2779.0, mobility: 1.162"""	-0.485284	0.222124	0.978603	RMATRSRATTCWSRWC	generic|IP_933798_TX=10090_REVERSED|
"""index: 32488, intensity: 2870.0, mobility: 0.901"""	-0.485339	0.222124	0.978649	EFPHRQVRKKQL	generic|sp_Q5SW19-2_CLU_MOUSE__chr11_1_74660016_74660078_ENSMUST00000155558__II_1135388_REVERSED	|generic|sp_Q5SW19_CLU_MOUSE__chr11_1_74660016_74660078_ENSMUST00000155558__II_1135390_REVERSED	|generic|sp_Q5SW19-3_CLU_MOUSE__chr11_1_74660016_74660078_ENSMUST00000155558__II_1135390_REVERSED	|generic|tr_A0A0R4J140_A0A0R4J140_MOUSE__chr11_1_74660016_74660078_ENSMUST00000155558__II_1135390_REVERSED	|generic|tr_Z4YLI8_Z4YLI8_MOUSE__chr11_1_74660016_74660078_ENSMUST00000155558__II_1135390_REVERSED|
"""index: 27541, intensity: 4428.0, mobility: 1.076"""	-0.485845	0.222345	0.979078	EMHRLLQPKQAATYDCVTCKFQKGDSTHLLKHSKLTGKSKFKK	generic|sp_Q7TS63-2_ZFAT_MOUSE__II_1084708_REVERSED	|generic|tr_E0CX30_E0CX30_MOUSE_REVERSED	|generic|sp_Q7TS63_ZFAT_MOUSE_REVERSED|
"""index: 15446, intensity: 3752.0, mobility: 1.164"""	-0.485859	0.222566	0.97909	KKKSWHWPNHFIVYKAEEVVEVEAHAT	generic|tr_A0A0U1RPM8_A0A0U1RPM8_MOUSE_REVERSED	|generic|tr_A0A0U1RP94_A0A0U1RP94_MOUSE_REVERSED|
"""index: 30409, intensity: 2877.0, mobility: 1.074"""	-0.485874	0.222788	0.979102	LKRPLKQNWYQ	generic|tr_G3UYQ4_G3UYQ4_MOUSE_REVERSED|
"""index: 29196, intensity: 4575.0, mobility: 0.908"""	-0.485966	0.223009	0.97918	LARQKQRLSKHK	generic|sp_Q9WVL5_MORC1_MOUSE_REVERSED|
"""index: 14087, intensity: 4778.0, mobility: 0.940"""	-0.486288	0.223082	0.979452	EEEKATATPLK	generic|tr_Q80VM5_Q80VM5_MOUSE__chr5_1_27664720_27664764_ENSMUST00000134175_REVERSED	|generic|tr_E9PWX1_E9PWX1_MOUSE__chr5_1_27664720_27664764_ENSMUST00000134175_REVERSED	|generic|tr_Q3TY19_Q3TY19_MOUSE__chr5_1_27664720_27664764_ENSMUST00000134175_REVERSED	|generic|chr5_1_27723519_27725751_ENSMUST00000071500_REVERSED	|generic|tr_Q5U4C2_Q5U4C2_MOUSE__chr5_1_27664720_27664764_ENSMUST00000134175_REVERSED	|generic|sp_Q9Z218_DPP6_MOUSE__chr5_1_27664720_27664764_ENSMUST00000134175_REVERSED|
"""index: 19401, intensity: 5816.0, mobility: 1.015"""	-0.4864	0.223303	0.979546	LWEVGMSVVKADP	generic|sp_Q3U435_MMP25_MOUSE__II_3488709_REVERSED	|generic|tr_A0A3B2WCE2_A0A3B2WCE2_MOUSE_REVERSED	|generic|tr_A0A3B2W7R0_A0A3B2W7R0_MOUSE_REVERSED|
"""index: 4713, intensity: 4814.0, mobility: 0.819"""	-0.486559	0.223475	0.979679	CSVANQTLQTQEEN	generic|sp_Q61423_KCNA4_MOUSE_REVERSED|
"""index: 1900, intensity: 3401.0, mobility: 0.821"""	-0.486691	0.223696	0.979791	QQLLSGKMHVWN	generic|sp_Q9WTQ8_TIM23_MOUSE_REVERSED|
"""index: 1535, intensity: 3389.0, mobility: 0.922"""	-0.486801	0.223818	0.979883	ITFRVSMNPLIDPNR	generic|tr_E9Q281_E9Q281_MOUSE__II_3461353_REVERSED	|generic|II_3461344_TX=10090_REVERSED	|generic|tr_A0A3Q4EBX4_A0A3Q4EBX4_MOUSE_REVERSED|
"""index: 13784, intensity: 4064.0, mobility: 0.892"""	-0.487179	0.223989	0.980199	QPMGPQGPIPQ	generic|tr_Q9ERT0_Q9ERT0_MOUSE_REVERSED|
"""index: 18998, intensity: 3961.0, mobility: 1.108"""	-0.487322	0.22421	0.980319	EFLAQNVCTTHCPLN	generic|IP_1046149_TX=10090_REVERSED|
"""index: 23582, intensity: 4061.0, mobility: 0.903"""	-0.487406	0.224431	0.980389	KPFNMTTRP	generic|sp_Q8BSE0_RMD2_MOUSE_REVERSED	|generic|tr_A0A286YD39_A0A286YD39_MOUSE_REVERSED	|generic|tr_A0A286YDW5_A0A286YDW5_MOUSE_REVERSED|
"""index: 21938, intensity: 5105.0, mobility: 1.199"""	-0.487442	0.224602	0.980418	LSVLKDNSTFPQCVPPQPLYSWHGKSDKASCRGSMPKWPAAR	generic|IP_855379_TX=10090_REVERSED|
"""index: 10512, intensity: 25665.0, mobility: 0.752"""	-0.487743	0.224774	0.980669	CKGKEKQMLKFC	generic|IP_1078268_TX=10090_REVERSED|
"""index: 3810, intensity: 3453.0, mobility: 0.793"""	-0.488075	0.224895	0.980945	LSQAETAM	generic|tr_A0A1Y7VN40_A0A1Y7VN40_MOUSE_REVERSED|
"""index: 27564, intensity: 15136.0, mobility: 0.994"""	-0.488495	0.225116	0.981293	PGDKRRLELR	generic|IP_3477532_TX=10090_REVERSED	|generic|IP_1014530_TX=10090_REVERSED|
"""index: 17355, intensity: 3253.0, mobility: 1.197"""	-0.4886	0.225337	0.98138	MTTWCWWACWRRAASLP	generic|IP_1060862_TX=10090_REVERSED|
"""index: 15112, intensity: 6462.0, mobility: 0.999"""	-0.4886	0.225508	0.98138	PDERVWHIIQDMMEIAESQYRVEGTVKWLENMA	generic|tr_D6RHA2_D6RHA2_MOUSE__II_834201_REVERSED	|generic|sp_P82343_RENBP_MOUSE__II_834201_REVERSED	|generic|sp_P82343-2_RENBP_MOUSE__II_834201_REVERSED|
"""index: 10107, intensity: 7327.0, mobility: 1.170"""	-0.488767	0.225678	0.981518	TESASDKLMKQFRKEQLTLWVLADRVKAQTSDGPGPADKSYKLF	generic|tr_E9QP46_E9QP46_MOUSE__chr12_1_75888313_75888345_ENSMUST00000133623_REVERSED	|generic|sp_Q6ZWQ0_SYNE2_MOUSE__chr12_1_75888313_75888345_ENSMUST00000133623_REVERSED	|generic|sp_Q6ZWQ0-2_SYNE2_MOUSE__chr12_1_75888313_75888345_ENSMUST00000133623_REVERSED	|generic|tr_Q6ZWN0_Q6ZWN0_MOUSE__chr12_1_75888313_75888345_ENSMUST00000133623_REVERSED|
"""index: 26414, intensity: 4464.0, mobility: 1.017"""	-0.488876	0.225899	0.981607	RCRNVEISRRN	generic|IP_969287_TX=10090_REVERSED|
"""index: 8212, intensity: 4351.0, mobility: 1.092"""	-0.488895	0.22612	0.981624	SFNRFLVDTAQATLDLFSLHSKMFSCLK	generic|IP_3460333_TX=10090_REVERSED|
"""index: 2974, intensity: 2702.0, mobility: 0.911"""	-0.489038	0.226141	0.981741	AGNDGSQNEWAKGGKAIGR	generic|IP_931789_TX=10090_REVERSED|
"""index: 34410, intensity: 2753.0, mobility: 0.805"""	-0.489577	0.226361	0.982184	TSPTAGHM	generic|II_835503_TX=10090_REVERSED	|generic|II_835493_TX=10090_REVERSED	|generic|tr_Q8BKS0_Q8BKS0_MOUSE_REVERSED	|generic|tr_Q8BYC7_Q8BYC7_MOUSE_REVERSED	|generic|tr_S4R267_S4R267_MOUSE_REVERSED	|generic|tr_Q3TJQ3_Q3TJQ3_MOUSE_REVERSED	|generic|sp_Q8R003_MBNL3_MOUSE_REVERSED|
"""index: 14684, intensity: 7374.0, mobility: 1.102"""	-0.489713	0.226432	0.982295	TAQFLVLSGRGERLALLGDMTVNKWSMLL	generic|chr19_-1_40295066_40296618_ENSMUST00000226047__IP_2454339_TX=10090_REVERSED	|generic|chr19_-1_40295066_40296618_ENSMUST00000226047__IP_2454339_TX=10090_REVERSED|
"""index: 25121, intensity: 3940.0, mobility: 1.107"""	-0.49003	0.226652	0.982554	RQWNLIDIRPGTQTLDENRGRYVPRCNGIMPLGSDVHLSHL	generic|IP_931005_TX=10090_REVERSED|
"""index: 7961, intensity: 26291.0, mobility: 1.131"""	-0.490309	0.226822	0.982782	DGPTGPLGIGPPGPLGPPGPEGALGEPG	generic|tr_A3KFV7_A3KFV7_MOUSE__II_955450_REVERSED	|generic|sp_Q8BLX7_COGA1_MOUSE_REVERSED	|generic|tr_Q8K388_Q8K388_MOUSE_REVERSED	|generic|tr_E9Q0X4_E9Q0X4_MOUSE_REVERSED|
"""index: 19078, intensity: 5016.0, mobility: 0.888"""	-0.490364	0.226993	0.982826	LPPLRKMH	generic|tr_B7ZCH2_B7ZCH2_MOUSE_REVERSED	|generic|sp_Q60793_KLF4_MOUSE_REVERSED|
"""index: 20301, intensity: 5781.0, mobility: 1.017"""	-0.490454	0.227213	0.9829	EGSSPPRAPLTSAWWCSWPSTTSILMKWPP	generic|chr17_1_73805310_73805504_ENSMUST00000024860__IP_3462899_TX=10090_REVERSED|
"""index: 17577, intensity: 3639.0, mobility: 0.772"""	-0.490502	0.227333	0.982939	LLSFSNNRLDLVELSVARTWA	generic|sp_G3XA59_LRC32_MOUSE_REVERSED|
"""index: 31829, intensity: 12002.0, mobility: 0.887"""	-0.490671	0.227403	0.983076	KTQMIKLLSNTKELQI	generic|tr_A0A2I3BPP3_A0A2I3BPP3_MOUSE_REVERSED	|generic|tr_E9PX14_E9PX14_MOUSE_REVERSED|
"""index: 10580, intensity: 9953.0, mobility: 0.829"""	-0.491317	0.227623	0.983599	QEIVAASKPLPSAKSFV	generic|tr_F8VQ93_F8VQ93_MOUSE__chr9_-1_82908687_82908719_ENSMUST00000186089__II_846324_REVERSED	|generic|sp_Q8VDD9_PHIP_MOUSE__chr9_-1_82908687_82908719_ENSMUST00000186089__II_846324_REVERSED	|generic|II_846357_TX=10090_REVERSED	|generic|chr9_-1_82875270_82875473_ENSMUST00000190774_REVERSED|
"""index: 9873, intensity: 6653.0, mobility: 1.050"""	-0.491512	0.227843	0.983756	GRPGAPGPLGFEGPLGREGPKGVEG	generic|II_916286_TX=10090_REVERSED	|generic|tr_Q3TU64_Q3TU64_MOUSE__chr4_-1_72137078_72137107_ENSMUST00000132550_REVERSED	|generic|tr_Q3TP88_Q3TP88_MOUSE__chr4_-1_72137078_72137107_ENSMUST00000132550_REVERSED	|generic|sp_Q01149_CO1A2_MOUSE__chr4_-1_72137078_72137107_ENSMUST00000132550_REVERSED	|generic|tr_Q3TUE2_Q3TUE2_MOUSE__chr4_-1_72137078_72137107_ENSMUST00000132550_REVERSED|
"""index: 22723, intensity: 4223.0, mobility: 0.951"""	-0.491539	0.227931	0.983778	SVLDQLPIPDE	generic|sp_Q8BMZ5_SEN34_MOUSE_REVERSED	|generic|tr_H7BX14_H7BX14_MOUSE_REVERSED|
"""index: 16974, intensity: 5650.0, mobility: 1.102"""	-0.492199	0.227931	0.984309	EAVIARKWRHWKSSVWLLDMCPR	generic|IP_1118575_TX=10090_REVERSED|
"""index: 19698, intensity: 3526.0, mobility: 1.195"""	-0.492539	0.228001	0.984581	ERLCGCLGEAMAAPLWP	generic|IP_842174_TX=10090_REVERSED|
"""index: 26092, intensity: 2577.0, mobility: 1.109"""	-0.492938	0.22817	0.9849	QFRQPLGGDFGPKWE	generic|sp_Q9QZS7_NPHN_MOUSE__II_893991_REVERSED	|generic|sp_Q9QZS7-2_NPHN_MOUSE__II_893991_REVERSED|
"""index: 4434, intensity: 3325.0, mobility: 0.853"""	-0.493104	0.228289	0.985032	QSDLRSNGRQFKKDK	generic|tr_Q80WR8_Q80WR8_MOUSE_REVERSED|
"""index: 30363, intensity: 6614.0, mobility: 1.109"""	-0.493291	0.228309	0.98518	RRRMRMKRRW	generic|IP_828351_TX=10090_REVERSED	|generic|IP_834925_TX=10090_REVERSED|
"""index: 30633, intensity: 5925.0, mobility: 0.991"""	-0.493557	0.228478	0.985392	RKHTGLGENKK	generic|IP_1088554_TX=10090_REVERSED	|generic|IP_1088550_TX=10090_REVERSED|
"""index: 11166, intensity: 14973.0, mobility: 0.863"""	-0.493723	0.228697	0.985522	TRLEKVTDLPTQSARSPSGTIEPM	generic|IP_905307_TX=10090_REVERSED|
"""index: 16998, intensity: 14078.0, mobility: 1.322"""	-0.493771	0.228866	0.985561	KSPRMFDQCILHINVNRGFSVMLFAKLSDWL	generic|IP_967199_TX=10090_REVERSED|
"""index: 15999, intensity: 4005.0, mobility: 0.947"""	-0.493974	0.228984	0.985721	CKGIGALNKNRKEKMQKKIDELTDQFSRKQ	generic|IP_3505868_TX=10090_REVERSED|
"""index: 22371, intensity: 3295.0, mobility: 0.969"""	-0.494344	0.229153	0.986013	MAEKLFETDILEQHEISVLDR	generic|IP_871643_TX=10090_REVERSED	|generic|IP_871631_TX=10090_REVERSED|
"""index: 14056, intensity: 3592.0, mobility: 0.843"""	-0.494549	0.229372	0.986174	FSPAGPFLCQ	generic|chr12_1_25038383_25038658_ENSMUST00000221423_REVERSED|
"""index: 34141, intensity: 4502.0, mobility: 1.086"""	-0.494613	0.229591	0.986224	QRRGQQLRVLHY	generic|sp_J3QPZ5_CFA73_MOUSE_REVERSED|
"""index: 3136, intensity: 3634.0, mobility: 1.039"""	-0.494822	0.22981	0.986388	PPNDSDYHTQNYK	generic|IP_1120126_TX=10090_REVERSED|
"""index: 7895, intensity: 4044.0, mobility: 0.906"""	-0.494851	0.230028	0.986411	STQFPTKELIVVADEGHTDGSDENV	generic|tr_D6RFQ0_D6RFQ0_MOUSE_REVERSED|
"""index: 4258, intensity: 22200.0, mobility: 0.932"""	-0.49487	0.230197	0.986426	EMEKKDKEFNRKMVEIEKE	generic|sp_Q6ZQ12_NINL_MOUSE_REVERSED	|generic|sp_Q6ZQ12-2_NINL_MOUSE_REVERSED	|generic|tr_A2ANB6_A2ANB6_MOUSE_REVERSED|
"""index: 14302, intensity: 5940.0, mobility: 1.155"""	-0.494974	0.230265	0.986507	EEETASRIGYALFCLIAGIWLLMSFGGFLQRCFKVWEPTTPP	generic|sp_Q8VDN2_AT1A1_MOUSE_REVERSED	|generic|tr_Q3TXF9_Q3TXF9_MOUSE_REVERSED|
"""index: 3050, intensity: 3417.0, mobility: 1.011"""	-0.495075	0.230433	0.986586	MDKVLCGQKTFPM	generic|IP_1015731_TX=10090_REVERSED|
"""index: 5535, intensity: 4297.0, mobility: 0.945"""	-0.495221	0.230652	0.9867	YRRCCGYLASLLYLGLCLGGCVSAAL	generic|sp_Q7TQJ1_MALD1_MOUSE__II_1045129_REVERSED	|generic|tr_V9GXP6_V9GXP6_MOUSE__II_1045129_REVERSED|
"""index: 7529, intensity: 3207.0, mobility: 0.988"""	-0.495301	0.230668	0.986763	EMAEHLMVIWCAVADVFGSSSSR	generic|IP_3503185_TX=10090_REVERSED|
"""index: 23219, intensity: 5724.0, mobility: 1.216"""	-0.4957	0.230836	0.987074	FMVREEQNMYRVFRSL	generic|IP_888252_TX=10090_REVERSED|
"""index: 7971, intensity: 3380.0, mobility: 1.142"""	-0.495825	0.230954	0.987171	SSEGPQAKLCVQLHCMVQHAGRV	generic|IP_921640_TX=10090_REVERSED|
"""index: 27436, intensity: 4396.0, mobility: 0.871"""	-0.49612	0.231122	0.9874	LLKVNRQHQRR	generic|sp_Q8VC19_HEM1_MOUSE__chr9_-1_106234037_106234192_ENSMUST00000133617__II_3455174_REVERSED	|generic|tr_A0A0R4J0X2_A0A0R4J0X2_MOUSE__chr9_-1_106234037_106234192_ENSMUST00000133617__II_3500367_REVERSED	|generic|chr9_-1_106236428_106236664_ENSMUST00000133617_REVERSED	|generic|tr_A0A1L1STE9_A0A1L1STE9_MOUSE_REVERSED|
"""index: 15512, intensity: 30255.0, mobility: 1.103"""	-0.496179	0.23129	0.987446	CINLTVKAQPEAPHTPRGQNFKSGSLVLT	generic|tr_B2RQF6_B2RQF6_MOUSE__chr1_1_11588401_11588550_ENSMUST00000141512__II_1043767_REVERSED	|generic|tr_B7ZN56_B7ZN56_MOUSE__chr1_1_11588401_11588550_ENSMUST00000141512__II_1043767_REVERSED	|generic|tr_B7ZN57_B7ZN57_MOUSE__chr1_1_11588401_11588550_ENSMUST00000141512__II_1043767_REVERSED	|generic|sp_Q8BZJ8_CH034_MOUSE__chr1_1_11588401_11588550_ENSMUST00000141512__II_1043767_REVERSED|
"""index: 10155, intensity: 6901.0, mobility: 0.968"""	-0.496203	0.231457	0.987464	EDQTYLLQNNQKRLQENQQKLKSIESG	generic|IP_904185_TX=10090_REVERSED|
"""index: 13618, intensity: 30649.0, mobility: 1.056"""	-0.496399	0.231675	0.987616	IEHRLGETAEVLKATSAASANRAS	generic|tr_Q3USI2_Q3USI2_MOUSE_REVERSED	|generic|sp_Q61292_LAMB2_MOUSE_REVERSED|
"""index: 22285, intensity: 4154.0, mobility: 0.937"""	-0.496642	0.231792	0.987803	SLGRAVRELYV	generic|IP_1101336_TX=10090_REVERSED	|generic|IP_1101326_TX=10090_REVERSED	|generic|tr_Q8K4D0_Q8K4D0_MOUSE_REVERSED	|generic|tr_Q8R276_Q8R276_MOUSE_REVERSED	|generic|tr_Q8R271_Q8R271_MOUSE_REVERSED	|generic|tr_Q8K3N2_Q8K3N2_MOUSE_REVERSED	|generic|tr_Q8R275_Q8R275_MOUSE_REVERSED	|generic|tr_Q8R269_Q8R269_MOUSE_REVERSED	|generic|tr_B9EK85_B9EK85_MOUSE_REVERSED	|generic|tr_Q8R272_Q8R272_MOUSE_REVERSED	|generic|tr_Q8R274_Q8R274_MOUSE_REVERSED	|generic|tr_Q8R257_Q8R257_MOUSE_REVERSED	|generic|tr_Q8R273_Q8R273_MOUSE_REVERSED	|generic|tr_A0A494B935_A0A494B935_MOUSE_REVERSED	|generic|tr_Q8R270_Q8R270_MOUSE_REVERSED	|generic|tr_A6H5V2_A6H5V2_MOUSE_REVERSED|
"""index: 23244, intensity: 6335.0, mobility: 1.152"""	-0.497122	0.23201	0.988173	TPANWMVRQVAPVTEKLLLLRQKKVPSGTFASGLETVTITSMM	generic|IP_874083_TX=10090_REVERSED|
"""index: 20131, intensity: 4123.0, mobility: 1.203"""	-0.497202	0.232127	0.988234	NPLTDKCITIIDMWSYNRMKRIKELEPDNEYK	generic|sp_Q99JT9_MTND_MOUSE__II_1117689_REVERSED|
"""index: 18527, intensity: 6153.0, mobility: 1.053"""	-0.497354	0.232345	0.988351	TLGELEVMRLYNMLSTGHQWIQASGCSLPKVGIE	generic|tr_Q148R5_Q148R5_MOUSE_REVERSED	|generic|sp_Q8BMF5_GRIK4_MOUSE_REVERSED|
"""index: 8297, intensity: 60590.0, mobility: 0.935"""	-0.497357	0.232563	0.988353	ALAAGTAMAAGLAMAAGPTLTTGTAMAAGFALAA	generic|sp_Q5ISE2_Z36L3_MOUSE__chr16_1_22871013_22871042_ENSMUST00000004574_REVERSED|
"""index: 16485, intensity: 7412.0, mobility: 0.953"""	-0.497368	0.232781	0.988361	ERTSTSTAWTRPHSKLPVCKRTM	generic|IP_906198_TX=10090_REVERSED|
"""index: 18408, intensity: 4687.0, mobility: 1.017"""	-0.497413	0.232999	0.988396	LWEVGMSVVKADP	generic|sp_Q3U435_MMP25_MOUSE__II_3488709_REVERSED	|generic|tr_A0A3B2WCE2_A0A3B2WCE2_MOUSE_REVERSED	|generic|tr_A0A3B2W7R0_A0A3B2W7R0_MOUSE_REVERSED|
"""index: 15901, intensity: 4556.0, mobility: 1.103"""	-0.497725	0.233217	0.988634	EDLDAPRRYVEEPLSFVAMQRPGKSEPAVQVYSPE	generic|tr_A0A140LIW3_A0A140LIW3_MOUSE_REVERSED	|generic|tr_A0A3G0YW97_A0A3G0YW97_MOUSE_REVERSED|
"""index: 13581, intensity: 2514.0, mobility: 0.820"""	-0.497776	0.233435	0.988674	ERGERPHR	generic|IP_1125412_TX=10090_REVERSED|
"""index: 17108, intensity: 4164.0, mobility: 0.830"""	-0.497847	0.233602	0.988728	MHSALRLARSFAL	generic|IP_1090811_TX=10090_REVERSED|
"""index: 14975, intensity: 27029.0, mobility: 1.120"""	-0.497869	0.23382	0.988745	SFAHCVYTGNMEQKVSKVVGIPLLAGDAKR	generic|tr_Q3UAU5_Q3UAU5_MOUSE_REVERSED	|generic|tr_Q3UDJ5_Q3UDJ5_MOUSE_REVERSED	|generic|tr_Q4FK06_Q4FK06_MOUSE_REVERSED	|generic|tr_Q922B3_Q922B3_MOUSE_REVERSED	|generic|tr_Q3THH5_Q3THH5_MOUSE_REVERSED	|generic|tr_Q3TB21_Q3TB21_MOUSE_REVERSED	|generic|sp_P13597_ICAM1_MOUSE_REVERSED	|generic|sp_P13597-2_ICAM1_MOUSE_REVERSED	|generic|tr_Q3TB10_Q3TB10_MOUSE_REVERSED	|generic|tr_Q3U7T2_Q3U7T2_MOUSE_REVERSED	|generic|tr_Q3UE52_Q3UE52_MOUSE_REVERSED	|generic|tr_Q3U7Q9_Q3U7Q9_MOUSE_REVERSED|
"""index: 21679, intensity: 3497.0, mobility: 1.125"""	-0.497962	0.234038	0.988815	QLGKCLQVHLIVAGP	generic|IP_867538_TX=10090_REVERSED	|generic|IP_3507718_TX=10090_REVERSED|
"""index: 18616, intensity: 3069.0, mobility: 0.767"""	-0.498003	0.234256	0.988847	SMNMVLQM	generic|IP_872181_TX=10090_REVERSED|
"""index: 23349, intensity: 11680.0, mobility: 1.119"""	-0.49808	0.234474	0.988905	DVKSRLSEPSELMHLLESNGIELLMGTIKGALNSHMTQILPFL	generic|IP_1121396_TX=10090_REVERSED|
"""index: 16476, intensity: 4840.0, mobility: 1.009"""	-0.498172	0.234692	0.988975	EPFLFPLILSVCQVTLITELSGYSRKREKVWFG	generic|tr_Q8C219_Q8C219_MOUSE__IP_870868_REVERSED|
"""index: 17229, intensity: 6001.0, mobility: 0.935"""	-0.498256	0.234807	0.989039	FSTKMPRQVGFLREFRILFYHNRELVM	generic|chr9_1_57101161_57103946_ENSMUST00000167715__IP_849659_TX=10090_REVERSED|
"""index: 13746, intensity: 2884.0, mobility: 1.173"""	-0.498573	0.235025	0.98928	WQAKSFLSTMAPSPSPASPWRAATALWSAAWFA	generic|IP_859555_TX=10090_REVERSED|
"""index: 13499, intensity: 4621.0, mobility: 0.988"""	-0.498592	0.235243	0.989295	LEGTGWLGLWSEETVMAANWAFTLLYARLHR	generic|IP_929349_TX=10090_REVERSED|
"""index: 30613, intensity: 13293.0, mobility: 0.910"""	-0.498628	0.235461	0.989322	DVSNLYSYKV	generic|IP_956409_TX=10090_REVERSED|
"""index: 15011, intensity: 4141.0, mobility: 1.185"""	-0.498783	0.235473	0.989439	RSAGAPPVDQPVTPPFSCAL	generic|sp_Q9QY61_IRX4_MOUSE_REVERSED|
"""index: 21912, intensity: 4115.0, mobility: 0.926"""	-0.499152	0.23564	0.989718	QLASKWRWAEEPVGDALFCC	generic|IP_3477373_TX=10090_REVERSED|
"""index: 5279, intensity: 3686.0, mobility: 0.894"""	-0.499589	0.235857	0.990047	CIHWTKSWHSRQLTSMST	generic|tr_A0A0U1RPT2_A0A0U1RPT2_MOUSE_REVERSED|
"""index: 21196, intensity: 6125.0, mobility: 0.943"""	-0.499715	0.236023	0.990141	HAAERKSIVEENEPFLQQSGKPP	generic|tr_F7CG54_F7CG54_MOUSE__II_935332_REVERSED	|generic|sp_Q80TK0_K1107_MOUSE_REVERSED	|generic|tr_Q3TEG0_Q3TEG0_MOUSE__chr5_1_107508966_107509139_ENSMUST00000160160_REVERSED	|generic|tr_A0A1D5RL96_A0A1D5RL96_MOUSE__chr5_1_107470748_107470801_ENSMUST00000212858_REVERSED	|generic|tr_Q8C884_Q8C884_MOUSE__chr5_1_107508966_107509139_ENSMUST00000160160_REVERSED|
"""index: 8195, intensity: 20808.0, mobility: 1.172"""	-0.499723	0.236241	0.990147	AYALFSNSVAILNGYYYKQEWDYKAVPQIKM	generic|chr8_1_105885434_105885541_ENSMUST00000136048_REVERSED|
"""index: 26649, intensity: 3824.0, mobility: 1.020"""	-0.499952	0.236304	0.990319	FAVRDITQLAFK	generic|IP_949224_TX=10090_REVERSED|
"""index: 30581, intensity: 5956.0, mobility: 1.066"""	-0.500141	0.236368	0.99046	TLEEGVSGDLSRRL	generic|IP_2469024_TX=10090_REVERSED|
"""index: 15951, intensity: 2652.0, mobility: 1.216"""	-0.500565	0.236585	0.990777	DLCAQQVEELWRAQELRIRMETLQPLEVDFEFS	generic|sp_Q80Y84_KDM5B_MOUSE__chr1_1_134604466_134604627_ENSMUST00000112197_REVERSED	|generic|sp_Q80Y84-2_KDM5B_MOUSE__chr1_1_134604466_134604627_ENSMUST00000112197_REVERSED|
"""index: 6808, intensity: 4073.0, mobility: 0.969"""	-0.500663	0.236802	0.99085	WGIFNNSYVQIYPACLDILIM	generic|IP_959985_TX=10090_REVERSED|
"""index: 20418, intensity: 4181.0, mobility: 1.032"""	-0.500713	0.237019	0.990887	EFLAFLADLMGERSLASMQQQTMLPPK	generic|tr_D3Z1K6_D3Z1K6_MOUSE__II_938043_REVERSED	|generic|tr_D3Z477_D3Z477_MOUSE__II_938043_REVERSED	|generic|sp_P49025-2_CTRO_MOUSE__chr5_1_115908727_115908825_ENSMUST00000147330__II_938037_REVERSED	|generic|sp_P49025_CTRO_MOUSE__chr5_1_115946884_115946943_ENSMUST00000122877_REVERSED	|generic|sp_P49025-4_CTRO_MOUSE__chr5_1_115946884_115946943_ENSMUST00000122877_REVERSED	|generic|sp_P49025-5_CTRO_MOUSE__chr5_1_115946884_115946943_ENSMUST00000122877_REVERSED	|generic|tr_E9QL53_E9QL53_MOUSE__chr5_1_115946884_115946943_ENSMUST00000122877_REVERSED	|generic|tr_D3Z1U0_D3Z1U0_MOUSE__chr5_1_115946884_115946943_ENSMUST00000122877_REVERSED	|generic|tr_F6SBR5_F6SBR5_MOUSE__chr5_1_115946884_115946943_ENSMUST00000122877_REVERSED	|generic|tr_D3YU89_D3YU89_MOUSE__chr5_1_115946884_115946943_ENSMUST00000122877_REVERSED|
"""index: 13099, intensity: 5559.0, mobility: 0.908"""	-0.500793	0.237185	0.990947	LSSDLGQIKIEAINSKED	generic|sp_Q8BX70-2_VP13C_MOUSE__chr9_1_67893084_67893227_ENSMUST00000217386__II_3501120_REVERSED	|generic|sp_Q8BX70_VP13C_MOUSE__chr9_1_67893084_67893227_ENSMUST00000217386_REVERSED	|generic|sp_Q8BX70-3_VP13C_MOUSE__chr9_1_67893084_67893227_ENSMUST00000217386_REVERSED|
"""index: 11938, intensity: 71530.0, mobility: 1.060"""	-0.500947	0.237402	0.991061	QNARFLALGSASIYDGGQTARAL	generic|tr_G5E8P3_G5E8P3_MOUSE__II_1104586_REVERSED	|generic|II_1104592_TX=10090_REVERSED	|generic|tr_H6W0X2_H6W0X2_MOUSE__chr1_-1_170880997_170881026_ENSMUST00000171447_REVERSED	|generic|tr_Q91ZS2_Q91ZS2_MOUSE_REVERSED	|generic|tr_B8JJE0_B8JJE0_MOUSE__chr1_-1_170880997_170881026_ENSMUST00000171447_REVERSED|
"""index: 14618, intensity: 5428.0, mobility: 1.162"""	-0.500972	0.237619	0.99108	TMVPMVPMVPMVPTVPTMVPMVPMVPTVPMV	generic|IP_869294_TX=10090_REVERSED|
"""index: 13250, intensity: 6055.0, mobility: 1.076"""	-0.501138	0.237785	0.991203	GQAAVRMHILHISMKMNGRSKLTH	generic|IP_827224_TX=10090_REVERSED|
"""index: 20046, intensity: 4979.0, mobility: 1.065"""	-0.501274	0.23795	0.991304	EFLYLDKQGPFAMQPDTTETRISLL	generic|IP_3497217_TX=10090_REVERSED|
"""index: 27893, intensity: 24713.0, mobility: 0.829"""	-0.501554	0.238064	0.991511	GDESMLPILFRILF	generic|IP_850975_TX=10090_REVERSED|
"""index: 15727, intensity: 3460.0, mobility: 1.185"""	-0.501744	0.23823	0.991651	QYDRLKERSAWDKEPADEPISLLEVPGQVQ	generic|tr_A2APY6_A2APY6_MOUSE__chr12_-1_73284743_73284772_ENSMUST00000116420__II_998659_REVERSED	|generic|tr_B2RXU2_B2RXU2_MOUSE__chr2_-1_140158476_140158592_ENSMUST00000137005__II_998659_REVERSED	|generic|II_998661_TX=10090_REVERSED|
"""index: 18553, intensity: 4100.0, mobility: 1.286"""	-0.501884	0.238447	0.991753	LFGIDKKQIARNTWILASYTKTKEEEGEKMHGIAER	generic|sp_Q9D3U0_PUS10_MOUSE__II_1142174_REVERSED|
"""index: 6681, intensity: 11279.0, mobility: 1.174"""	-0.501909	0.238612	0.991772	IWSFYHLQCTFIIPLMTLHGTSPYTLSYVD	generic|IP_1013934_TX=10090_REVERSED|
"""index: 15697, intensity: 4184.0, mobility: 1.113"""	-0.502214	0.238829	0.991996	MDDEGFYNEKICLFANLLPGYLTIQSDPSLEMEV	generic|sp_A2AAE1_K1109_MOUSE__chr3_1_37040404_37040475_ENSMUST00000136746__II_985682_REVERSED	|generic|sp_A2AAE1-2_K1109_MOUSE__chr3_1_37040404_37040475_ENSMUST00000136746__II_985682_REVERSED	|generic|sp_A2AAE1-3_K1109_MOUSE__chr3_1_37040404_37040475_ENSMUST00000136746__II_985682_REVERSED	|generic|sp_A2AAE1-4_K1109_MOUSE__chr3_1_37040404_37040475_ENSMUST00000136746__II_985682_REVERSED	|generic|sp_A2AAE1-5_K1109_MOUSE__chr3_1_36887681_36887872_ENSMUST00000152881__II_985682_REVERSED	|generic|sp_A2AAE1-6_K1109_MOUSE__chr3_1_37040404_37040475_ENSMUST00000136746__II_985682_REVERSED	|generic|tr_Q8CDG7_Q8CDG7_MOUSE__chr3_1_36919921_36920037_ENSMUST00000152881__II_985682_REVERSED	|generic|tr_A0A1D5RMC4_A0A1D5RMC4_MOUSE__chr3_1_36887681_36887872_ENSMUST00000152881__II_985682_REVERSED|
"""index: 8123, intensity: 3572.0, mobility: 0.819"""	-0.502284	0.239046	0.992047	DGELTRQP	generic|IP_1086098_TX=10090_REVERSED|
"""index: 15398, intensity: 6962.0, mobility: 0.952"""	-0.502321	0.239211	0.992075	YWFAAPISTFN	generic|tr_A2AEX0_A2AEX0_MOUSE_REVERSED|
"""index: 18742, intensity: 5439.0, mobility: 1.183"""	-0.502506	0.239324	0.99221	QETVDSASLGQLRKEW	generic|sp_Q9Z2E1_MBD2_MOUSE__chr18_1_70622620_70622709_ENSMUST00000127260__II_1054020_REVERSED	|generic|II_1054019_TX=10090_REVERSED|
"""index: 26635, intensity: 2925.0, mobility: 0.867"""	-0.502622	0.239437	0.992295	LEAVRCRSN	generic|IP_3505455_TX=10090_REVERSED|
"""index: 7146, intensity: 4668.0, mobility: 0.878"""	-0.502895	0.239498	0.992495	PQTSFAAEPGRAAPLAAESGQRR	generic|tr_Q8CD14_Q8CD14_MOUSE__chr5_1_120625987_120626043_ENSMUST00000202672__II_937392_REVERSED|
"""index: 17310, intensity: 16096.0, mobility: 1.124"""	-0.502961	0.239714	0.992542	VQSQFNEFNFPTLFGLSGLHFAM	generic|tr_Q3TN62_Q3TN62_MOUSE_REVERSED	|generic|sp_P58058_NADK_MOUSE_REVERSED	|generic|tr_Q3UGI1_Q3UGI1_MOUSE_REVERSED	|generic|tr_Q3TNZ1_Q3TNZ1_MOUSE_REVERSED	|generic|tr_A2A9P2_A2A9P2_MOUSE_REVERSED|
"""index: 19663, intensity: 3016.0, mobility: 0.737"""	-0.502978	0.239879	0.992555	FIFFGQLTNFI	generic|sp_Q8CJ12_AGRG2_MOUSE_REVERSED	|generic|sp_Q8CJ12-2_AGRG2_MOUSE_REVERSED	|generic|sp_Q8CJ12-3_AGRG2_MOUSE_REVERSED	|generic|sp_Q8CJ12-4_AGRG2_MOUSE_REVERSED	|generic|sp_Q8CJ12-5_AGRG2_MOUSE_REVERSED	|generic|tr_Q14BH6_Q14BH6_MOUSE_REVERSED	|generic|tr_A2AHQ2_A2AHQ2_MOUSE_REVERSED|
"""index: 26301, intensity: 4764.0, mobility: 0.994"""	-0.503112	0.240095	0.992653	PNAVFVKFVHF	generic|tr_Q8K312_Q8K312_MOUSE_REVERSED	|generic|sp_Q06138_CAB39_MOUSE_REVERSED|
"""index: 20243, intensity: 7738.0, mobility: 0.979"""	-0.50313	0.240268	0.992666	LGMELEYQSRLATPYHIN	generic|IP_960204_TX=10090_REVERSED|
"""index: 26299, intensity: 2538.0, mobility: 1.047"""	-0.503139	0.240268	0.992672	HYLLEVLAIDAR	generic|tr_Q9DCU1_Q9DCU1_MOUSE_REVERSED	|generic|sp_P30115_GSTA3_MOUSE_REVERSED	|generic|tr_K9JA27_K9JA27_MOUSE_REVERSED	|generic|tr_A0A087WQI6_A0A087WQI6_MOUSE_REVERSED|
"""index: 21074, intensity: 3375.0, mobility: 0.964"""	-0.504151	0.240484	0.993405	FACPLCRFVFARGMSQGTDPHWD	generic|IP_1124498_TX=10090_REVERSED|
"""index: 20720, intensity: 3719.0, mobility: 1.120"""	-0.504315	0.240649	0.993523	ALDRGRWRYTLPVPGAQSQHLWSFWAHLRPFAKRLFALDDPDHGE	generic|tr_Q3U8P9_Q3U8P9_MOUSE_REVERSED|
"""index: 2323, intensity: 3756.0, mobility: 0.983"""	-0.504456	0.240813	0.993624	PMRLSKEQRNN	generic|IP_924147_TX=10090_REVERSED|
"""index: 12873, intensity: 6140.0, mobility: 1.049"""	-0.504533	0.240925	0.993679	LWPPLMAAMAPSHVVSSRWDPL	generic|IP_861826_TX=10090_REVERSED|
"""index: 14384, intensity: 3572.0, mobility: 0.785"""	-0.504618	0.241141	0.993741	PVIASNVV	generic|sp_Q8BJE2-2_BTNL9_MOUSE_REVERSED|
"""index: 21281, intensity: 4107.0, mobility: 1.012"""	-0.504723	0.241253	0.993816	DVVDTVSAVCVLSP	generic|II_995590_TX=10090_REVERSED	|generic|tr_Q14AY0_Q14AY0_MOUSE_REVERSED	|generic|sp_A2A5N8_LMBL1_MOUSE_REVERSED|
"""index: 16707, intensity: 2606.0, mobility: 1.253"""	-0.504838	0.241417	0.993899	RVFDVDVETAYEKLEALVQAINAQSALRIM	generic|sp_O35643_AP1B1_MOUSE_REVERSED	|generic|tr_Q8CC13_Q8CC13_MOUSE_REVERSED	|generic|tr_Q3TVN4_Q3TVN4_MOUSE_REVERSED	|generic|tr_Q5SVG5_Q5SVG5_MOUSE_REVERSED	|generic|tr_H3BKM0_H3BKM0_MOUSE__chr11_1_83316482_83316529_ENSMUST00000132178_REVERSED	|generic|sp_Q9DBG3_AP2B1_MOUSE__chr11_1_83316482_83316529_ENSMUST00000132178_REVERSED	|generic|tr_Q5SVG4_Q5SVG4_MOUSE_REVERSED	|generic|tr_Q3U1K9_Q3U1K9_MOUSE_REVERSED	|generic|tr_H3BIY9_H3BIY9_MOUSE__chr11_1_83316482_83316529_ENSMUST00000132178_REVERSED	|generic|tr_Q5SWR1_Q5SWR1_MOUSE__chr11_1_83316482_83316529_ENSMUST00000132178_REVERSED|
"""index: 1616, intensity: 6512.0, mobility: 0.848"""	-0.504871	0.241528	0.993922	FSLRVALLLMDF	generic|tr_F6VSQ9_F6VSQ9_MOUSE__II_957468_REVERSED|
"""index: 19160, intensity: 3475.0, mobility: 1.155"""	-0.505152	0.24164	0.994123	PQQRVNLLAPTSMPEPEQ	generic|tr_A0A0G2JEM3_A0A0G2JEM3_MOUSE__chr5_-1_124404185_124404259_ENSMUST00000199004_REVERSED	|generic|tr_A0A0G2JFU7_A0A0G2JFU7_MOUSE_REVERSED	|generic|tr_A0A0G2JGI0_A0A0G2JGI0_MOUSE_REVERSED	|generic|tr_B2RRI2_B2RRI2_MOUSE__chr5_-1_124404185_124404259_ENSMUST00000199004_REVERSED	|generic|sp_Q689Z5-2_SBNO1_MOUSE__chr5_-1_124404185_124404259_ENSMUST00000199004_REVERSED|
"""index: 25595, intensity: 5093.0, mobility: 0.993"""	-0.505521	0.241855	0.994386	ITAEEAQGVTAKK	generic|tr_H3BIV5_H3BIV5_MOUSE_REVERSED	|generic|sp_D3YVF0_AKAP5_MOUSE_REVERSED|
"""index: 2870, intensity: 3740.0, mobility: 0.993"""	-0.505526	0.242071	0.994389	GERVAEKSAIMY	generic|tr_Q3TF62_Q3TF62_MOUSE__chr3_1_32720187_32720306_ENSMUST00000193231__II_988473_REVERSED	|generic|sp_Q9Z2N8_ACL6A_MOUSE__chr3_1_32720187_32720306_ENSMUST00000193231__II_988475_REVERSED	|generic|tr_D3YVN1_D3YVN1_MOUSE_REVERSED	|generic|tr_A0A0A6YWG8_A0A0A6YWG8_MOUSE_REVERSED|
"""index: 16123, intensity: 2777.0, mobility: 1.082"""	-0.505673	0.242287	0.994494	RRHWMGMQCSTALM	generic|chr7_-1_92619541_92619615_ENSMUST00000056106_REVERSED|
"""index: 25590, intensity: 21993.0, mobility: 0.986"""	-0.505732	0.242346	0.994536	REVPFLVKQP	generic|tr_Q3TMY1_Q3TMY1_MOUSE__II_1122977_REVERSED	|generic|tr_Q8BV95_Q8BV95_MOUSE_REVERSED	|generic|sp_B1AQJ2_UBP36_MOUSE_REVERSED|
"""index: 9675, intensity: 42823.0, mobility: 1.053"""	-0.50623	0.242509	0.994889	HEQWTRYVFFQKWTEKGLLQLTVMDCFLWREQCLKRWL	generic|tr_E9PXM9_E9PXM9_MOUSE__chr9_-1_54405774_54405803_ENSMUST00000118163_REVERSED	|generic|tr_Q66JY5_Q66JY5_MOUSE__chr9_-1_54405774_54405803_ENSMUST00000118163_REVERSED|
"""index: 31567, intensity: 9246.0, mobility: 1.053"""	-0.506314	0.242672	0.994948	PSPSFGLAPSTWVTDKGYCGYRSLTRGLDRLRVK	generic|II_890130_TX=10090_REVERSED|
"""index: 13735, intensity: 3663.0, mobility: 0.852"""	-0.506423	0.242836	0.995025	QTKNTQKNTKPEEAE	generic|IP_1032403_TX=10090_REVERSED|
"""index: 18571, intensity: 2723.0, mobility: 1.180"""	-0.506533	0.243051	0.995103	RLNGKLSVDMSQFKQKVQKLPLGMDALFEQLRKQGHVSWLKF	generic|tr_Q3TIH7_Q3TIH7_MOUSE_REVERSED	|generic|sp_Q9Z1X9_CDC45_MOUSE_REVERSED	|generic|tr_F8WJ72_F8WJ72_MOUSE_REVERSED|
"""index: 10317, intensity: 4738.0, mobility: 0.952"""	-0.506559	0.243267	0.995121	RAWLTQAADGFSLRTNFHDAQLTESDYIT	generic|tr_B2RQC7_B2RQC7_MOUSE__chr15_1_100199502_100199594_ENSMUST00000230619__II_3485769_REVERSED	|generic|sp_Q3UH60_DIP2B_MOUSE__chr15_1_100199502_100199594_ENSMUST00000230619__II_3485769_REVERSED	|generic|sp_Q3UH60-2_DIP2B_MOUSE__chr15_1_100199502_100199594_ENSMUST00000230619__II_3485769_REVERSED|
"""index: 32608, intensity: 6320.0, mobility: 0.964"""	-0.506577	0.243482	0.995133	DKKPPIITPEL	generic|sp_A2AAE1_K1109_MOUSE__chr3_1_37040404_37040475_ENSMUST00000136746__II_985682_REVERSED	|generic|sp_A2AAE1-2_K1109_MOUSE__chr3_1_37040404_37040475_ENSMUST00000136746__II_985682_REVERSED	|generic|sp_A2AAE1-3_K1109_MOUSE__chr3_1_37040404_37040475_ENSMUST00000136746__II_985682_REVERSED	|generic|sp_A2AAE1-5_K1109_MOUSE__chr3_1_36887681_36887872_ENSMUST00000152881__II_985682_REVERSED	|generic|sp_A2AAE1-6_K1109_MOUSE__chr3_1_37040404_37040475_ENSMUST00000136746__II_985682_REVERSED	|generic|tr_D6RI50_D6RI50_MOUSE__chr3_1_36887681_36887872_ENSMUST00000152881__II_985692_REVERSED	|generic|tr_A0A1D5RMC4_A0A1D5RMC4_MOUSE__chr3_1_36887681_36887872_ENSMUST00000152881__II_985682_REVERSED	|generic|II_985691_TX=10090_REVERSED|
"""index: 28890, intensity: 3005.0, mobility: 1.115"""	-0.506613	0.243697	0.995159	NIDQGNMDEVANKAAEHSDFSVFGFGKS	generic|tr_G5E8X2_G5E8X2_MOUSE_REVERSED|
"""index: 9092, intensity: 9345.0, mobility: 1.071"""	-0.506746	0.243808	0.995253	LGPYGKPSGGIGTENKAATVLHHTMDVIAVSLISVHFAMSLERNL	generic|IP_1053461_TX=10090_REVERSED|
"""index: 23342, intensity: 3966.0, mobility: 1.236"""	-0.507143	0.243971	0.995531	IRNVADQFGFLILHIQN	generic|sp_A2AQW0_M3K15_MOUSE_REVERSED|
"""index: 8936, intensity: 3879.0, mobility: 1.142"""	-0.507571	0.244186	0.995831	TGNNTVQTFNSEFMPLPRLPLYEAMQLTKQMEGLIPVWKPP	generic|tr_L7N480_L7N480_MOUSE__II_898460_REVERSED	|generic|tr_M0QW72_M0QW72_MOUSE_REVERSED|
"""index: 24290, intensity: 4165.0, mobility: 1.195"""	-0.50758	0.244401	0.995837	TSWCSGLAGLRPPHAAYTC	generic|IP_1031670_TX=10090_REVERSED|
"""index: 29742, intensity: 12055.0, mobility: 1.012"""	-0.507695	0.244564	0.995917	QMKGKIFHVVLG	generic|IP_1095979_TX=10090_REVERSED|
"""index: 7135, intensity: 11380.0, mobility: 0.906"""	-0.50803	0.244779	0.99615	GSGPPPEPALPAL	generic|chr4_1_33924948_33925085_ENSMUST00000057188_REVERSED|
"""index: 30666, intensity: 5270.0, mobility: 1.121"""	-0.508036	0.244889	0.996154	WSAITCSDVQGCMGAAEHLQAITELSFMMEIHCV	generic|IP_944040_TX=10090_REVERSED|
"""index: 17064, intensity: 4883.0, mobility: 0.958"""	-0.508137	0.245104	0.996224	LWHDTPNLVSLLTQSAIGVCCAHPFRLEEPV	generic|tr_A0A286YDK4_A0A286YDK4_MOUSE__II_3463490_REVERSED	|generic|tr_E9Q4Y4_E9Q4Y4_MOUSE__II_3464179_REVERSED|
"""index: 22683, intensity: 6594.0, mobility: 0.863"""	-0.508157	0.245267	0.996238	FLGTVLTY	generic|tr_Q5DTL0_Q5DTL0_MOUSE_REVERSED	|generic|sp_Q9EQG7_ENPP5_MOUSE__chr17_1_44085354_44085632_ENSMUST00000126032_REVERSED|
"""index: 21567, intensity: 6569.0, mobility: 0.857"""	-0.508185	0.245482	0.996258	PAELDILAVAEEDTIGEELYFEV	generic|tr_Q9ERM4_Q9ERM4_MOUSE__chr6_1_115926260_115926325_ENSMUST00000141305__II_908755_REVERSED	|generic|tr_Q8C5U2_Q8C5U2_MOUSE__chr6_1_115926260_115926325_ENSMUST00000141305__II_908735_REVERSED	|generic|sp_Q6NWV3_IF122_MOUSE__chr6_1_115926260_115926325_ENSMUST00000141305__II_908735_REVERSED	|generic|tr_E9Q9G8_E9Q9G8_MOUSE__chr6_1_115926260_115926325_ENSMUST00000141305__II_908735_REVERSED	|generic|sp_Q6NWV3-2_IF122_MOUSE__chr6_1_115926260_115926325_ENSMUST00000141305_REVERSED|
"""index: 19393, intensity: 4301.0, mobility: 0.868"""	-0.508201	0.245697	0.996269	SARSQIKSLETHFAGPMP	generic|IP_3505539_TX=10090_REVERSED|
"""index: 13879, intensity: 5632.0, mobility: 1.161"""	-0.508299	0.245912	0.996337	QCHKRLGHGEHLASRSPT	generic|IP_1144512_TX=10090_REVERSED|
"""index: 15195, intensity: 4010.0, mobility: 1.271"""	-0.508548	0.246127	0.996509	ARSKGAAMESLQQTHMAIER	generic|sp_E9PZZ1_PRD13_MOUSE__II_966313_REVERSED	|generic|sp_E9PZZ1-2_PRD13_MOUSE__II_966313_REVERSED|
"""index: 17667, intensity: 5307.0, mobility: 0.979"""	-0.508595	0.246343	0.996541	EKYLEEWSLNVPQLLGEAPPETRARKRSPAKEKD	generic|tr_Q3TB71_Q3TB71_MOUSE_REVERSED|
"""index: 19414, intensity: 4407.0, mobility: 0.869"""	-0.508721	0.246505	0.996629	ETRIVVKYSGQTPESSLP	generic|sp_Q6GQT1_A2MG_MOUSE_REVERSED|
"""index: 14629, intensity: 2591.0, mobility: 0.816"""	-0.50884	0.246508	0.996711	LFFPGSFN	generic|IP_1050540_TX=10090_REVERSED|
"""index: 12507, intensity: 3112.0, mobility: 1.042"""	-0.509169	0.246723	0.996937	KEQAQLISKERIRQMMEKDVGPMSLSDWLVPE	generic|tr_Q5VJS4_Q5VJS4_MOUSE_REVERSED|
"""index: 8367, intensity: 10747.0, mobility: 0.986"""	-0.509172	0.246884	0.996939	EFADYLQILNVHSLQNMINVENKVD	generic|tr_B2RQL6_B2RQL6_MOUSE_REVERSED	|generic|tr_D3Z630_D3Z630_MOUSE_REVERSED	|generic|sp_Q3UIZ8_MYLK3_MOUSE_REVERSED	|generic|sp_Q3UIZ8-2_MYLK3_MOUSE_REVERSED|
"""index: 20209, intensity: 3560.0, mobility: 0.941"""	-0.509338	0.247099	0.997053	YGLANAVLSVLSVDVILFDLW	generic|sp_A2ASI5_SCN3A_MOUSE_REVERSED	|generic|sp_A2ASI5-2_SCN3A_MOUSE_REVERSED	|generic|sp_A2ASI5-3_SCN3A_MOUSE_REVERSED|
"""index: 17496, intensity: 4259.0, mobility: 1.221"""	-0.509423	0.247266	0.997112	PWMAVESSMFACAARVKGPS	generic|IP_984614_TX=10090_REVERSED|
"""index: 17286, intensity: 2966.0, mobility: 1.005"""	-0.509441	0.247266	0.997124	PHLALMWHEQKRVMSLIWGARR	generic|IP_1106780_TX=10090_REVERSED|
"""index: 24347, intensity: 2867.0, mobility: 1.114"""	-0.509837	0.247266	0.997395	MIKLVHIGPITSNISIDPCPPTSDEPIPPEQ	generic|sp_Q9D7Z6_CLCA1_MOUSE_REVERSED|
"""index: 31536, intensity: 24624.0, mobility: 0.922"""	-0.510652	0.24748	0.997949	PSDTIRAHVRQQGNVQSPSLS	generic|sp_Q02357-5_ANK1_MOUSE__chr8_1_23116224_23116256_ENSMUST00000123418_REVERSED|
"""index: 18487, intensity: 12468.0, mobility: 0.822"""	-0.510852	0.247695	0.998085	QTKGSALLT	generic|sp_Q8C160_MSLNL_MOUSE_REVERSED|
"""index: 21855, intensity: 3075.0, mobility: 1.010"""	-0.510939	0.247909	0.998144	EQRQRQKGHRR	generic|IP_1058388_TX=10090_REVERSED	|generic|IP_1058381_TX=10090_REVERSED|
"""index: 18346, intensity: 4359.0, mobility: 1.033"""	-0.511051	0.248124	0.998219	QYTDLLGNNIARVDGVYHTAWSLRVRSRSL	generic|sp_Q3USW5_FXRD2_MOUSE__chr15_-1_77955585_77955812_ENSMUST00000129045__II_1088153_REVERSED|
"""index: 3363, intensity: 4698.0, mobility: 0.930"""	-0.511083	0.248338	0.998241	TKEKLTTNEQHLSSFHQIK	generic|IP_1030177_TX=10090_REVERSED|
"""index: 4577, intensity: 6716.0, mobility: 0.932"""	-0.511114	0.248499	0.998262	SKLITKDIAWYATTSGWAFSKVL	generic|IP_3491909_TX=10090_REVERSED|
"""index: 8316, intensity: 1117848.0, mobility: 0.969"""	-0.511242	0.248661	0.998348	VSGRSNTLSPASFSGNSLRASLGTKPSSCP	generic|tr_Q3UU38_Q3UU38_MOUSE__chr17_-1_79012585_79012674_ENSMUST00000130070__II_1064229_REVERSED	|generic|tr_Q5FWX6_Q5FWX6_MOUSE__II_1064239_REVERSED	|generic|sp_Q8K1Y2_KPCD3_MOUSE__II_1064239_REVERSED|
"""index: 19785, intensity: 5251.0, mobility: 1.044"""	-0.511264	0.248661	0.998363	RDNSLFHKLMAPVTVSICGVD	generic|tr_Q7TRX3_Q7TRX3_MOUSE_REVERSED	|generic|tr_Q8VGR2_Q8VGR2_MOUSE_REVERSED|
"""index: 32952, intensity: 9770.0, mobility: 1.054"""	-0.511585	0.248876	0.998579	LLFQSPLPLAQQ	generic|IP_909056_TX=10090_REVERSED|
"""index: 22348, intensity: 6944.0, mobility: 0.974"""	-0.511618	0.24909	0.998601	IHYVHIEQFSMLGYIWL	generic|IP_924610_TX=10090_REVERSED|
"""index: 1880, intensity: 3829.0, mobility: 0.895"""	-0.511725	0.249304	0.998672	IGPPNRCNRK	generic|IP_972362_TX=10090_REVERSED|
"""index: 22785, intensity: 4130.0, mobility: 0.839"""	-0.511789	0.249358	0.998715	DGENDMGLDELMTKI	generic|tr_Q3TL58_Q3TL58_MOUSE_REVERSED|
"""index: 10680, intensity: 5996.0, mobility: 0.867"""	-0.511921	0.249572	0.998804	NKTNQILIESLNLLN	generic|tr_A0A3Q4EH58_A0A3Q4EH58_MOUSE__II_3463045_REVERSED	|generic|sp_P30730_LSHR_MOUSE__II_3463045_REVERSED|
"""index: 10661, intensity: 19033.0, mobility: 0.898"""	-0.511922	0.249733	0.998805	AFRLLQRSSLTSATGHERAFAPDT	generic|II_961258_TX=10090_REVERSED	|generic|sp_Q06806_TIE1_MOUSE_REVERSED|
"""index: 9980, intensity: 6923.0, mobility: 0.878"""	-0.511981	0.249947	0.998844	QWRIWIFSLKMLLTIASVYMDK	generic|IP_895275_TX=10090_REVERSED|
"""index: 22328, intensity: 5021.0, mobility: 0.994"""	-0.512092	0.250107	0.998918	MPLTQAGSGAAGEMGKEDMKLEAKHVAEGVKLSRHSS	generic|tr_Q6P6M3_Q6P6M3_MOUSE_REVERSED	|generic|sp_Q7TMF5_SPA12_MOUSE_REVERSED|
"""index: 2385, intensity: 2949.0, mobility: 0.964"""	-0.512314	0.250214	0.999066	VTGCQSAHFLHR	generic|IP_1012578_TX=10090_REVERSED|
"""index: 17242, intensity: 5152.0, mobility: 1.121"""	-0.512546	0.250321	0.99922	PYQHRYIQTCGNLGSSPMLDALALPNGISKR	generic|IP_3506348_TX=10090_REVERSED|
"""index: 11645, intensity: 19059.0, mobility: 0.925"""	-0.512703	0.250534	0.999325	LFMDCPWVWHWTLSWDKK	generic|chr8_-1_95752518_95752631_ENSMUST00000068452_REVERSED|
"""index: 30090, intensity: 5036.0, mobility: 1.055"""	-0.512709	0.250748	0.999329	LDDLDLALEDDEMIAPTVDREIY	generic|tr_Q3ULJ6_Q3ULJ6_MOUSE__chr5_1_75654426_75654545_ENSMUST00000202167_REVERSED	|generic|sp_P05532_KIT_MOUSE__chr5_1_75654426_75654545_ENSMUST00000202167_REVERSED	|generic|sp_P05532-2_KIT_MOUSE__chr5_1_75654426_75654545_ENSMUST00000202167_REVERSED|
"""index: 23044, intensity: 4503.0, mobility: 1.109"""	-0.512762	0.250908	0.999364	VFINITTAKEGVLYV	generic|IP_2532868_TX=10090_REVERSED|
"""index: 3185, intensity: 4152.0, mobility: 0.810"""	-0.513041	0.251122	0.999549	PSPQPQSVTTHAGRRPV	generic|sp_Q9ESJ4_SPN90_MOUSE__chr9_1_108811094_108811159_ENSMUST00000194819_REVERSED|
"""index: 31518, intensity: 7313.0, mobility: 0.813"""	-0.513208	0.251336	0.999659	LPLVNVYM	generic|IP_1120612_TX=10090_REVERSED|
"""index: 15080, intensity: 4797.0, mobility: 0.967"""	-0.513234	0.251548	0.999677	EEKLKLRTAMIKRDQLDPYPEVKFYAE	generic|tr_V9GWY4_V9GWY4_MOUSE_REVERSED	|generic|tr_B6ZND8_B6ZND8_MOUSE_REVERSED	|generic|tr_Q3UL53_Q3UL53_MOUSE_REVERSED|
"""index: 19750, intensity: 3118.0, mobility: 1.132"""	-0.513242	0.251548	0.999682	EVQRLYQLEGHRPAEASLQQADSQLESGVVLM	generic|tr_A0A0G2JGG2_A0A0G2JGG2_MOUSE__II_944811_REVERSED	|generic|tr_A0A0G2JF31_A0A0G2JF31_MOUSE__II_944811_REVERSED	|generic|tr_Q9D0H1_Q9D0H1_MOUSE__II_944811_REVERSED	|generic|sp_P07607_TYSY_MOUSE__II_944811_REVERSED	|generic|tr_D6RCW9_D6RCW9_MOUSE__chr5_-1_30068601_30068630_ENSMUST00000026846__II_944811_REVERSED	|generic|tr_A0A0G2JF03_A0A0G2JF03_MOUSE__II_944811_REVERSED	|generic|II_944801_TX=10090_REVERSED	|generic|II_944806_TX=10090_REVERSED|
"""index: 16682, intensity: 4570.0, mobility: 1.098"""	-0.513824	0.251762	1	HVFFDGQDMLFYRKISRLNAVLEKEEMLFDL	generic|tr_Q3TIB7_Q3TIB7_MOUSE__chr7_-1_140007883_140008089_ENSMUST00000210224__II_3459506_REVERSED|
"""index: 16103, intensity: 3986.0, mobility: 0.951"""	-0.51393	0.251814	1	HLKFSRGYTW	generic|IP_1061816_TX=10090_REVERSED|
"""index: 2801, intensity: 14045.0, mobility: 0.984"""	-0.51416	0.251974	1	WWMKVSGHCM	generic|IP_1141356_TX=10090_REVERSED|
"""index: 32458, intensity: 5378.0, mobility: 0.959"""	-0.514238	0.252187	1	NENTPKILYF	generic|sp_Q3UWM4_KDM7A_MOUSE__II_917496_REVERSED|
"""index: 20643, intensity: 4580.0, mobility: 1.099"""	-0.514254	0.2524	1	FPQDLFDVEGVLVNSA	generic|tr_D3YX36_D3YX36_MOUSE__II_913271_REVERSED	|generic|tr_D3YVG0_D3YVG0_MOUSE_REVERSED	|generic|tr_E9Q3M5_E9Q3M5_MOUSE_REVERSED|
"""index: 24418, intensity: 2525.0, mobility: 1.384"""	-0.514305	0.252506	1	DREEMEKKRKEQNGEDRKMKD	generic|sp_Q9R0X5-5_RPGR_MOUSE__chrX_-1_10213524_10213643_ENSMUST00000115534_REVERSED	|generic|tr_Q9ET15_Q9ET15_MOUSE_REVERSED|
"""index: 14827, intensity: 6040.0, mobility: 1.017"""	-0.51482	0.252719	1	EKVVELTPVPPRLYVYTSSSLFVSVVVIHPVCTSFA	generic|tr_Q7TS05_Q7TS05_MOUSE_REVERSED|
"""index: 15485, intensity: 41860.0, mobility: 1.136"""	-0.514982	0.252932	1	IMQSVTEHLSNPSEEACLLLLRGSRPIGA	generic|IP_914177_TX=10090_REVERSED|
"""index: 7273, intensity: 5408.0, mobility: 1.155"""	-0.514997	0.253092	1	KEERCSSLTSVRGDGGSFSSNRGSRRSLSQSG	generic|tr_A6H5U5_A6H5U5_MOUSE_REVERSED	|generic|tr_A0A087WPK3_A0A087WPK3_MOUSE_REVERSED	|generic|tr_A0A087WNU6_A0A087WNU6_MOUSE_REVERSED|
"""index: 16175, intensity: 3571.0, mobility: 1.178"""	-0.515106	0.253305	1	FFAYKNIIDIVSRFVIQSTMTHGTYIVPENDP	generic|II_3462290_TX=10090_REVERSED	|generic|sp_Q8K394_PLCL2_MOUSE_REVERSED|
"""index: 23619, intensity: 5287.0, mobility: 0.988"""	-0.515186	0.253518	1	QFYCVYTFSILEVSIYSITRMKKRCSSHV	generic|IP_949124_TX=10090_REVERSED|
"""index: 14099, intensity: 4234.0, mobility: 1.088"""	-0.515307	0.253731	1	EALKGVPRHTGTTQYRDGPQDMQRQWPVSPKRPLSASARTWA	generic|tr_Q6KAS9_Q6KAS9_MOUSE__II_1067264_REVERSED	|generic|tr_D3Z6Z7_D3Z6Z7_MOUSE__II_1067264_REVERSED	|generic|sp_Q8C2K5_RASL3_MOUSE__II_1067264_REVERSED	|generic|sp_Q8C2K5-2_RASL3_MOUSE__II_1067264_REVERSED|
"""index: 10599, intensity: 11102.0, mobility: 1.031"""	-0.515343	0.253782	1	RMEQLFKYREGIGGSSGELREIA	generic|sp_P58501_PAXB1_MOUSE__chr16_-1_91015061_91015132_ENSMUST00000023698__II_1073795_REVERSED	|generic|tr_A0A1S6GWK5_A0A1S6GWK5_MOUSE__chr16_-1_91015061_91015132_ENSMUST00000023698__II_1073795_REVERSED	|generic|tr_F6YY19_F6YY19_MOUSE__chr16_-1_91034796_91034825_ENSMUST00000023698__II_1073792_REVERSED	|generic|sp_P58501-2_PAXB1_MOUSE__chr16_-1_91034796_91034825_ENSMUST00000023698__II_1073792_REVERSED|
"""index: 1484, intensity: 2804.0, mobility: 1.016"""	-0.515479	0.253995	1	QMGKAASAEYGYSTK	generic|sp_Q8C0C4-2_CCSE1_MOUSE_REVERSED|
"""index: 5671, intensity: 2536.0, mobility: 1.085"""	-0.51557	0.254208	1	AMERRPEEDDQDRE	generic|tr_Q9ET74_Q9ET74_MOUSE_REVERSED|
"""index: 21735, intensity: 5296.0, mobility: 0.845"""	-0.515994	0.254418	1	PFLVANKW	generic|IP_3507085_TX=10090_REVERSED|
"""index: 30255, intensity: 8733.0, mobility: 0.906"""	-0.516109	0.254418	1	LSVTMRWSL	generic|IP_938515_TX=10090_REVERSED|
"""index: 9172, intensity: 4966.0, mobility: 0.970"""	-0.516375	0.254631	1	NQVPAEFLEMCRVVSVSVNEP	generic|tr_A2VCP1_A2VCP1_MOUSE__chr7_1_125567170_125567301_ENSMUST00000206846_REVERSED	|generic|tr_Q3U905_Q3U905_MOUSE__chr7_1_125567170_125567301_ENSMUST00000206846_REVERSED	|generic|tr_W8DLM5_W8DLM5_MOUSE__chr7_1_125567170_125567301_ENSMUST00000206846_REVERSED|
"""index: 20264, intensity: 4759.0, mobility: 1.197"""	-0.516438	0.254735	1	LLGNQEWFVLSHTRPVDL	generic|IP_965839_TX=10090_REVERSED|
"""index: 25608, intensity: 6830.0, mobility: 0.913"""	-0.516478	0.254894	1	KQVSMAEKP	generic|sp_Q8BMF3_MAON_MOUSE__chr7_1_89806719_89806754_ENSMUST00000159491__II_885407_REVERSED	|generic|tr_Q8BMY6_Q8BMY6_MOUSE_REVERSED|
"""index: 20236, intensity: 5661.0, mobility: 0.856"""	-0.516561	0.255106	1	SKQFPSIR	generic|tr_E9QAW0_E9QAW0_MOUSE_REVERSED	|generic|tr_B2RX03_B2RX03_MOUSE_REVERSED	|generic|tr_Q3UGD5_Q3UGD5_MOUSE_REVERSED|
"""index: 12665, intensity: 6554.0, mobility: 0.930"""	-0.516602	0.25526	1	ELGPSGGKKSEP	generic|sp_Q8CHP6-2_PHC3_MOUSE_REVERSED	|generic|tr_B7ZNA5_B7ZNA5_MOUSE__chr1_1_150393618_150393647_ENSMUST00000124973_REVERSED	|generic|tr_F8WIN6_F8WIN6_MOUSE_REVERSED	|generic|tr_D3YY34_D3YY34_MOUSE__chr1_1_150393618_150393647_ENSMUST00000124973_REVERSED	|generic|sp_Q8CHP6_PHC3_MOUSE__chr1_1_150393618_150393647_ENSMUST00000124973_REVERSED	|generic|tr_E9QPT4_E9QPT4_MOUSE_REVERSED|
"""index: 7351, intensity: 47011.0, mobility: 0.935"""	-0.516751	0.25526	1	PCEGLGWVSFSVVLVPEKAWAN	generic|II_898995_TX=10090_REVERSED|
"""index: 8950, intensity: 15915.0, mobility: 1.029"""	-0.517121	0.255473	1	VLAPVSMVHIIFP	generic|sp_Q9ES34_UBE3B_MOUSE__chr5_1_114387190_114387282_ENSMUST00000130169__II_933843_REVERSED|
"""index: 23367, intensity: 3076.0, mobility: 1.108"""	-0.517245	0.255685	1	ITTFDPSTNLFDSRE	generic|IP_1052726_TX=10090_REVERSED|
"""index: 27113, intensity: 4151.0, mobility: 0.926"""	-0.517307	0.255898	1	HVLFFSLFF	generic|IP_3467588_TX=10090_REVERSED|
"""index: 24665, intensity: 4025.0, mobility: 1.042"""	-0.517319	0.255947	1	YSLLSLIVQPALW	generic|IP_3482300_TX=10090_REVERSED|
"""index: 12464, intensity: 4893.0, mobility: 1.164"""	-0.51749	0.25616	1	RHLSRRLSAPIDARETNAQWHLLRHKQQKQSPQVQPEPFCM	generic|IP_1036264_TX=10090_REVERSED|
"""index: 8860, intensity: 3651.0, mobility: 1.140"""	-0.517552	0.256372	1	CSIYFVYDFRGQFLRGDAWDLMVKHALMSKGMGAAGQLVVTH	generic|tr_Q3TZ22_Q3TZ22_MOUSE__II_899061_REVERSED	|generic|tr_Q14BA2_Q14BA2_MOUSE__II_899061_REVERSED	|generic|tr_Q08EE9_Q08EE9_MOUSE__II_899061_REVERSED	|generic|sp_E9Q5R7_NAL12_MOUSE__II_899061_REVERSED	|generic|tr_Q6UQE6_Q6UQE6_MOUSE_REVERSED|
"""index: 18475, intensity: 7616.0, mobility: 0.951"""	-0.517594	0.25653	1	VKLALPVLDDFTADLVLAGLEPY	generic|sp_Q80YU0_ABHGB_MOUSE_REVERSED|
"""index: 16580, intensity: 5826.0, mobility: 0.913"""	-0.517672	0.256742	1	KQQRIYDALAKVSRQGRYERKMMMGN	generic|sp_Q9D1Q6_ERP44_MOUSE__II_963255_REVERSED	|generic|tr_Q3URM4_Q3URM4_MOUSE__II_963255_REVERSED|
"""index: 13920, intensity: 5418.0, mobility: 1.017"""	-0.51778	0.256955	1	LMANFLLPASFVLSIFMGRSDFYQYKSFLRWNVAAV	generic|sp_Q3TUD9_TMM18_MOUSE__chr12_1_30587202_30587258_ENSMUST00000218826__II_3504459_REVERSED|
"""index: 30824, intensity: 3175.0, mobility: 0.873"""	-0.517819	0.257167	1	NRPLRRHRRQ	generic|sp_Q80WJ1_GGN_MOUSE_REVERSED	|generic|sp_Q80WJ1-3_GGN_MOUSE_REVERSED	|generic|tr_A0A140LI02_A0A140LI02_MOUSE_REVERSED	|generic|tr_G5E8M4_G5E8M4_MOUSE_REVERSED|
"""index: 14984, intensity: 5111.0, mobility: 1.076"""	-0.51787	0.257379	1	LCKVTVPKGVELPGSFQIEPDKPFSYID	generic|tr_Q91X98_Q91X98_MOUSE_REVERSED	|generic|tr_Q8K0X1_Q8K0X1_MOUSE_REVERSED	|generic|tr_A0A0G2JFP9_A0A0G2JFP9_MOUSE_REVERSED	|generic|tr_Q544V4_Q544V4_MOUSE_REVERSED	|generic|tr_Q3TR98_Q3TR98_MOUSE_REVERSED	|generic|sp_P29533_VCAM1_MOUSE_REVERSED	|generic|tr_Q3UPN1_Q3UPN1_MOUSE_REVERSED|
"""index: 22866, intensity: 8768.0, mobility: 1.059"""	-0.517925	0.257592	1	EREPLSGISRTDR	generic|sp_Q3UNH4_GRIN1_MOUSE_REVERSED|
"""index: 13604, intensity: 8258.0, mobility: 1.102"""	-0.517946	0.257749	1	ILIVMCIAGGNAVVTLGIFYTDSCALTLLPYMDCIFHDIV	generic|tr_Q8VG59_Q8VG59_MOUSE_REVERSED|
"""index: 15977, intensity: 6011.0, mobility: 1.142"""	-0.517997	0.257962	1	LLFDRFKTDKTVRRALGMPILDAFRQIEHIVAETYPMKMR	generic|sp_P15392_CP2A4_MOUSE_REVERSED|
"""index: 33335, intensity: 3633.0, mobility: 0.888"""	-0.518096	0.258174	1	FHCFGLFDV	generic|IP_988597_TX=10090_REVERSED|
"""index: 11129, intensity: 7216.0, mobility: 0.842"""	-0.518143	0.258379	1	YETEAEPQEEGPSGLLAKARAM	generic|sp_O88834-2_SHD_MOUSE__chr17_1_55976366_55976404_ENSMUST00000223841__II_3462401_REVERSED|
"""index: 15188, intensity: 5216.0, mobility: 0.989"""	-0.518284	0.258379	1	EWEVEVLKYLEMTAQADEVSSHGTNGVQIDRS	generic|sp_Q3U1G5_I20L2_MOUSE_REVERSED	|generic|tr_A0A0R4J0R3_A0A0R4J0R3_MOUSE_REVERSED|
"""index: 16732, intensity: 5730.0, mobility: 0.974"""	-0.518769	0.258529	1	ESSVTVTTGTGWVDFYWDDVTPACYYVASDESTLSSL	generic|tr_Q91V67_Q91V67_MOUSE_REVERSED|
"""index: 17334, intensity: 4232.0, mobility: 0.878"""	-0.518793	0.258529	1	ARPPWPIRD	generic|tr_Q3V0K3_Q3V0K3_MOUSE_REVERSED|
"""index: 15696, intensity: 5167.0, mobility: 1.167"""	-0.519397	0.258741	1	ARHRLLPLGDRHHTTQELLEEITKLEQLAANSLQLDNIHFYCTALP	generic|IP_871663_TX=10090_REVERSED|
"""index: 30934, intensity: 4796.0, mobility: 1.058"""	-0.519466	0.258898	1	EGQKMLVKMHHTSGRCYAEMILGFRLAVSPVHMESR	generic|tr_B0QZL5_B0QZL5_MOUSE_REVERSED	|generic|tr_Q8CI98_Q8CI98_MOUSE_REVERSED	|generic|tr_Q3TBW3_Q3TBW3_MOUSE_REVERSED	|generic|tr_Q3UDT3_Q3UDT3_MOUSE_REVERSED	|generic|sp_O35904_PK3CD_MOUSE_REVERSED	|generic|tr_Q3T9Y0_Q3T9Y0_MOUSE_REVERSED	|generic|tr_Q8BS14_Q8BS14_MOUSE_REVERSED|
"""index: 17672, intensity: 8146.0, mobility: 1.041"""	-0.519612	0.25911	1	DGDPLVGLLALAKLGKGQHAKMLCDGVLQM	generic|tr_A0A140LJ04_A0A140LJ04_MOUSE__chr11_1_72917820_72917873_ENSMUST00000152481__II_1132657_REVERSED	|generic|tr_E9Q5W5_E9Q5W5_MOUSE__chr11_1_72917820_72917873_ENSMUST00000152481__II_1132657_REVERSED	|generic|sp_Q5SSH7_ZZEF1_MOUSE__chr11_1_72917820_72917873_ENSMUST00000152481__II_1132657_REVERSED	|generic|sp_Q5SSH7-2_ZZEF1_MOUSE__chr11_1_72917820_72917873_ENSMUST00000152481__II_1132657_REVERSED|
"""index: 8116, intensity: 5487.0, mobility: 0.857"""	-0.519727	0.259322	1	LAVQTWCILVKYCAKL	generic|IP_965917_TX=10090_REVERSED|
"""index: 27761, intensity: 2598.0, mobility: 0.835"""	-0.519836	0.259479	1	SSNSFLLQLTIFWP	generic|IP_1036100_TX=10090_REVERSED|
"""index: 509, intensity: 2614.0, mobility: 0.877"""	-0.51997	0.259636	1	QFAIGREQE	generic|sp_Q8BQ48_CE295_MOUSE__chr10_1_62941042_62941071_ENSMUST00000044977__II_852728_REVERSED	|generic|sp_Q8BQ48-2_CE295_MOUSE__chr10_1_62941042_62941071_ENSMUST00000044977__II_852737_REVERSED	|generic|sp_Q8BQ48-3_CE295_MOUSE__chr10_1_62941042_62941071_ENSMUST00000044977__II_852728_REVERSED	|generic|sp_Q8BQ48-5_CE295_MOUSE__chr10_1_62941042_62941071_ENSMUST00000044977__II_3501922_REVERSED	|generic|sp_Q8BQ48-6_CE295_MOUSE__chr10_1_62941042_62941071_ENSMUST00000044977__II_3501922_REVERSED	|generic|sp_Q8BQ48-4_CE295_MOUSE__II_852728_REVERSED	|generic|tr_E9QPW4_E9QPW4_MOUSE__chr10_1_62941042_62941071_ENSMUST00000044977__II_852728_REVERSED	|generic|tr_A0A1N9NPH8_A0A1N9NPH8_MOUSE__chr10_1_62941042_62941071_ENSMUST00000044977__II_852728_REVERSED|
"""index: 12740, intensity: 172122.0, mobility: 1.009"""	-0.520227	0.259738	1	EEEEEEEDSFSTDDEDFEFDDEVAFSELLRSVARGQ	generic|tr_E9Q7G4_E9Q7G4_MOUSE_REVERSED	|generic|sp_Q3UHR0_BAHC1_MOUSE_REVERSED|
"""index: 25162, intensity: 42923.0, mobility: 0.883"""	-0.520341	0.259949	1	ALAACSRLFI	generic|IP_3467943_TX=10090_REVERSED	|generic|IP_1007666_TX=10090_REVERSED|
"""index: 19715, intensity: 3881.0, mobility: 0.990"""	-0.520419	0.260161	1	TRVCVGVSPGGWG	generic|tr_A6MDC5_A6MDC5_MOUSE_REVERSED|
"""index: 15270, intensity: 6481.0, mobility: 1.021"""	-0.520463	0.260373	1	LTQETAPATSSLTMVKAQNRFQANQELL	generic|sp_Q8R205_ZC3HA_MOUSE__II_1146089_REVERSED|
"""index: 14658, intensity: 5948.0, mobility: 0.932"""	-0.52048	0.260584	1	ITLMCRLVPI	generic|IP_839499_TX=10090_REVERSED|
"""index: 18917, intensity: 6781.0, mobility: 1.028"""	-0.520503	0.260686	1	RWTPQTSVPRTM	generic|chr7_1_25271333_25271446_ENSMUST00000169266_REVERSED|
"""index: 20022, intensity: 6047.0, mobility: 1.095"""	-0.520758	0.260732	1	NEIVAVLAETDVWM	generic|IP_1093946_TX=10090_REVERSED|
"""index: 5262, intensity: 3995.0, mobility: 0.941"""	-0.521146	0.260888	1	QWAGLSPQPCRG	generic|chr9_1_43803493_43803570_ENSMUST00000034510_REVERSED|
"""index: 17935, intensity: 3683.0, mobility: 0.862"""	-0.521331	0.261099	1	HLAPDCAQRQRSPAPYVEPSV	generic|IP_1143634_TX=10090_REVERSED|
"""index: 23676, intensity: 3163.0, mobility: 1.169"""	-0.521361	0.261311	1	WPWVDDSVLPWWCVVLDQTSNVALH	generic|II_1138676_TX=10090_REVERSED	|generic|sp_Q8C456_FRITZ_MOUSE__chr10_-1_5813376_5813405_ENSMUST00000019908_REVERSED	|generic|sp_Q8C456-2_FRITZ_MOUSE__chr10_-1_5813376_5813405_ENSMUST00000019908_REVERSED|
"""index: 28623, intensity: 3034.0, mobility: 1.052"""	-0.521487	0.261522	1	IFFHLLLYYWM	generic|IP_3466444_TX=10090_REVERSED|
"""index: 19654, intensity: 3439.0, mobility: 0.948"""	-0.521558	0.261734	1	REERSERYR	generic|tr_A0A0G2JE08_A0A0G2JE08_MOUSE__chr3_1_94425887_94426120_ENSMUST00000196386__II_978352_REVERSED	|generic|tr_A0A0G2JFB2_A0A0G2JFB2_MOUSE_REVERSED	|generic|tr_Q6PGG8_Q6PGG8_MOUSE_REVERSED	|generic|tr_A0A0G2JFE0_A0A0G2JFE0_MOUSE_REVERSED	|generic|tr_A0A0G2JFP5_A0A0G2JFP5_MOUSE__chr3_1_94425572_94425664_ENSMUST00000166032_REVERSED	|generic|sp_Q80VL1_TDRKH_MOUSE_REVERSED|
"""index: 15860, intensity: 2805.0, mobility: 0.796"""	-0.521665	0.26189	1	SDGLLLAW	generic|IP_1040471_TX=10090_REVERSED|
"""index: 21367, intensity: 2502.0, mobility: 1.260"""	-0.521753	0.262101	1	PWQWWWTSPSIQIMLNM	generic|chr18_1_37716992_37717174_ENSMUST00000192511__IP_1060719_TX=10090_REVERSED|
"""index: 28652, intensity: 21439.0, mobility: 0.882"""	-0.521767	0.262146	1	SILFGRVLEELR	generic|sp_Q61626_GRIK5_MOUSE__chr7_-1_25022437_25022613_ENSMUST00000205328__II_891306_REVERSED	|generic|tr_Q2TAX1_Q2TAX1_MOUSE__chr7_-1_25022437_25022613_ENSMUST00000205328_REVERSED	|generic|tr_Q80WU3_Q80WU3_MOUSE__chr7_-1_25022437_25022613_ENSMUST00000205328_REVERSED	|generic|tr_A0A0U1RQ33_A0A0U1RQ33_MOUSE_REVERSED|
"""index: 28431, intensity: 4149.0, mobility: 0.978"""	-0.52201	0.262357	1	YYLLFSEKI	generic|sp_B2RPU2_PLHD1_MOUSE__II_1114631_REVERSED|
"""index: 29886, intensity: 4422.0, mobility: 1.197"""	-0.522016	0.262513	1	LEDMNTQELCLPITLIL	generic|IP_870234_TX=10090_REVERSED|
"""index: 15679, intensity: 2975.0, mobility: 1.192"""	-0.522104	0.262703	1	SLNRPPLSTVVCEWLPPD	generic|IP_2518141_TX=10090_REVERSED|
"""index: 18362, intensity: 6970.0, mobility: 1.096"""	-0.522151	0.262703	1	MIPTPSPTMGQPPYFQFRQPRIVMTPSCRLSGVMFTPI	generic|sp_Q8BZT2_SH3R2_MOUSE_REVERSED	|generic|sp_Q8BZT2-2_SH3R2_MOUSE_REVERSED|
"""index: 2748, intensity: 4221.0, mobility: 0.936"""	-0.522235	0.262703	1	SKAIEGRMGLPN	generic|sp_Q8R5H1_UBP15_MOUSE__chr10_-1_123163589_123163654_ENSMUST00000219992__II_3469431_REVERSED	|generic|sp_Q8R5H1-2_UBP15_MOUSE__chr10_-1_123163589_123163654_ENSMUST00000219992__II_3469431_REVERSED	|generic|sp_Q8R5H1-5_UBP15_MOUSE__chr10_-1_123163589_123163654_ENSMUST00000219992__II_3469431_REVERSED	|generic|chr10_-1_123132878_123133126_ENSMUST00000219413_REVERSED|
"""index: 7237, intensity: 5450.0, mobility: 0.916"""	-0.523089	0.262858	1	CSNEKQNKLSINKNISIHRHTY	generic|IP_3492445_TX=10090_REVERSED|
"""index: 5379, intensity: 4105.0, mobility: 0.972"""	-0.523407	0.263069	1	NRYFNKEKKLEQKNERAEMKKMELNHLF	generic|IP_3467232_TX=10090_REVERSED	|generic|IP_1142685_TX=10090_REVERSED|
"""index: 12662, intensity: 8164.0, mobility: 0.861"""	-0.523409	0.263114	1	SDKLDILSDKVTSSH	generic|sp_B1AZI6_THOC2_MOUSE__chrX_-1_41872561_41872665_ENSMUST00000129915__II_835960_REVERSED|
"""index: 18366, intensity: 4647.0, mobility: 0.863"""	-0.523874	0.263324	1	SPLLSLKSYIFLY	generic|IP_917792_TX=10090_REVERSED|
"""index: 17044, intensity: 7480.0, mobility: 1.136"""	-0.523938	0.263368	1	WLFDVFSTIATAGQCSIKFSIFFHDKK	generic|IP_871643_TX=10090_REVERSED	|generic|IP_871631_TX=10090_REVERSED|
"""index: 11757, intensity: 7699.0, mobility: 1.092"""	-0.524042	0.263579	1	SSFNNRFVLFVNQLMEQIAFATYSKQMKETMEMPIKFDAR	generic|sp_P01575_IFNB_MOUSE_REVERSED|
"""index: 9533, intensity: 11036.0, mobility: 1.032"""	-0.524069	0.263789	1	HMCITSVPLYVHMTECELSHCNRGYQAAQMEDAICHT	generic|IP_940708_TX=10090_REVERSED|
"""index: 26123, intensity: 4433.0, mobility: 0.954"""	-0.52412	0.264	1	AFDNYKGLYK	generic|tr_Q3TCX4_Q3TCX4_MOUSE__chr15_1_25986827_25987096_ENSMUST00000227912__II_3483582_REVERSED|
"""index: 13458, intensity: 7176.0, mobility: 1.080"""	-0.524161	0.264211	1	LEELYSSQSTMHLI	generic|sp_Q3V3V9_CARL2_MOUSE__chr8_1_105695025_105695129_ENSMUST00000062574_REVERSED	|generic|tr_S0DHL8_S0DHL8_MOUSE__chr8_1_105695025_105695129_ENSMUST00000062574_REVERSED|
"""index: 10315, intensity: 9265.0, mobility: 1.081"""	-0.524272	0.264365	1	TTPTSTAASGQIFHGSLVSGMKQR	generic|II_3462140_TX=10090_REVERSED|
"""index: 19562, intensity: 3719.0, mobility: 1.191"""	-0.524367	0.26452	1	GMAKVDMREAEAVIEKDSSDVIGEEKKKKAFDF	generic|IP_971420_TX=10090_REVERSED|
"""index: 23424, intensity: 4325.0, mobility: 0.855"""	-0.524616	0.264675	1	SMKRGDSSSHV	generic|IP_874510_TX=10090_REVERSED|
"""index: 10641, intensity: 8729.0, mobility: 1.114"""	-0.524718	0.264885	1	PSSAKGVPLSEVEVILPLSTPVSPQELVSSSCPPKTGQAADHRYKS	generic|sp_Q6P4T1_SNX19_MOUSE__chr9_1_30463243_30463311_ENSMUST00000216545__II_3506272_REVERSED|
"""index: 6486, intensity: 6222.0, mobility: 0.883"""	-0.524776	0.265096	1	FSDEEKPHGL	generic|IP_1007449_TX=10090_REVERSED	|generic|IP_1007452_TX=10090_REVERSED	|generic|chr2_1_69870753_69870848_ENSMUST00000090852_REVERSED	|generic|chr2_1_69870681_69870848_ENSMUST00000090852_REVERSED	|generic|chr2_1_69870702_69870848_ENSMUST00000090852_REVERSED|
"""index: 15788, intensity: 5896.0, mobility: 1.157"""	-0.524804	0.265195	1	EREQELKRRLQEINEKNRKEQAEMY	generic|tr_Q2V6D6_Q2V6D6_MOUSE__II_935639_REVERSED	|generic|tr_Q9D3E4_Q9D3E4_MOUSE_REVERSED	|generic|tr_Q66K09_Q66K09_MOUSE_REVERSED|
"""index: 7224, intensity: 6475.0, mobility: 1.041"""	-0.525197	0.265405	1	KQQMQTQIPACL	generic|sp_Q66JQ7_KNL1_MOUSE_REVERSED	|generic|tr_A3KGI5_A3KGI5_MOUSE_REVERSED	|generic|tr_A3KGI3_A3KGI3_MOUSE_REVERSED|
"""index: 26426, intensity: 7024.0, mobility: 1.130"""	-0.525383	0.265615	1	VSSIVPFPGGDELFARWPFLAFAQPSWPDLPQ	generic|tr_A0A1W2P6T8_A0A1W2P6T8_MOUSE__II_3464912_REVERSED	|generic|sp_Q0VG85_CC162_MOUSE__II_3464912_REVERSED	|generic|sp_Q0VG85-6_CC162_MOUSE__II_3464912_REVERSED|
"""index: 30111, intensity: 3772.0, mobility: 0.935"""	-0.525676	0.265825	1	GFLFKVSKPSTRPK	generic|sp_Q9CR62_M2OM_MOUSE__chr11_-1_70644766_70644918_ENSMUST00000134804__II_1133271_REVERSED	|generic|II_1133274_TX=10090_REVERSED|
"""index: 11514, intensity: 4110.0, mobility: 0.890"""	-0.525689	0.265911	1	SGSIFANHGSLVCLAHNDPN	generic|IP_3466841_TX=10090_REVERSED|
"""index: 19228, intensity: 5071.0, mobility: 0.825"""	-0.525765	0.265911	1	PLVLSATP	generic|tr_Q3UYF8_Q3UYF8_MOUSE_REVERSED	|generic|sp_Q8BGC9_CREG2_MOUSE_REVERSED|
"""index: 30764, intensity: 4001.0, mobility: 0.910"""	-0.52613	0.266121	1	TFFSGFVIR	generic|IP_1017256_TX=10090_REVERSED|
"""index: 3767, intensity: 4221.0, mobility: 1.001"""	-0.526177	0.266219	1	EVLTIKMKQMM	generic|chr12_-1_102754038_102757543_ENSMUST00000173969__IP_1112793_TX=10090_REVERSED|
"""index: 5297, intensity: 2886.0, mobility: 0.806"""	-0.526778	0.266429	1	ANEKLPAPNRELEQ	generic|IP_3505136_TX=10090_REVERSED|
"""index: 5809, intensity: 2778.0, mobility: 1.144"""	-0.526779	0.266583	1	SGDSPVTTMNEYRRHVE	generic|tr_Q54AJ4_Q54AJ4_MOUSE__II_980479_REVERSED	|generic|tr_B9EHI6_B9EHI6_MOUSE__IP_969385_REVERSED	|generic|tr_Q5GJ02_Q5GJ02_MOUSE__IP_969385_REVERSED|
"""index: 32089, intensity: 52626.0, mobility: 1.112"""	-0.526942	0.266737	1	QVSLSVALQAKAQELELELKKQQLELLQKQKALLQQRILQ	generic|tr_Q69ZY3_Q69ZY3_MOUSE_REVERSED	|generic|tr_G3X9Z4_G3X9Z4_MOUSE_REVERSED	|generic|tr_Q3TTQ0_Q3TTQ0_MOUSE_REVERSED	|generic|tr_Q3TT32_Q3TT32_MOUSE_REVERSED	|generic|tr_B2RX07_B2RX07_MOUSE_REVERSED|
"""index: 31292, intensity: 14426.0, mobility: 1.361"""	-0.526995	0.266779	1	DRNQLSKRKRKHKPKKLSEHALFTDVILHKQRHGHRNKTSTDSPIAEP	generic|sp_Q9Z180_SETBP_MOUSE_REVERSED|
"""index: 21870, intensity: 4023.0, mobility: 1.114"""	-0.527983	0.266988	1	FVQFWCPHESWMLSCSVKVLEKFKPDER	generic|IP_1086519_TX=10090_REVERSED|
"""index: 13661, intensity: 7182.0, mobility: 0.934"""	-0.528093	0.267198	1	NWYFWIFSWHVPPVGGHVQL	generic|II_1036760_TX=10090_REVERSED|
"""index: 20083, intensity: 3876.0, mobility: 1.021"""	-0.528135	0.267408	1	EEMVREELQLFTLHSSTEPSG	generic|IP_949367_TX=10090_REVERSED|
"""index: 18817, intensity: 6089.0, mobility: 0.993"""	-0.528237	0.267617	1	LCVPPAPLVADCHL	generic|IP_1074996_TX=10090_REVERSED|
"""index: 24612, intensity: 3966.0, mobility: 0.998"""	-0.528383	0.267771	1	RLRSNPNLLLS	generic|IP_1149205_TX=10090_REVERSED|
"""index: 9246, intensity: 8881.0, mobility: 0.988"""	-0.528525	0.267868	1	GATGGGGGGGGGGGASAPGGGGAGGAGSASASAGGAAGPAGATPHH	generic|sp_P54843_MAF_MOUSE_REVERSED	|generic|sp_P54843-2_MAF_MOUSE_REVERSED	|generic|sp_P54843-3_MAF_MOUSE_REVERSED|
"""index: 3130, intensity: 4553.0, mobility: 0.901"""	-0.528744	0.26791	1	ETHSALAARHSGISVETKCAVR	generic|IP_923060_TX=10090_REVERSED|
"""index: 11924, intensity: 6040.0, mobility: 0.876"""	-0.528971	0.268119	1	QTSERGGENPARPEMWYIVTLM	generic|IP_3457523_TX=10090_REVERSED|
"""index: 3766, intensity: 3151.0, mobility: 1.061"""	-0.529025	0.268328	1	FLQASETKTMNKDLKNAEQQSSPEE	generic|tr_Q3T994_Q3T994_MOUSE__chrX_-1_20202704_20202754_ENSMUST00000151845__II_845472_REVERSED	|generic|tr_A8E634_A8E634_MOUSE__chrX_-1_20202704_20202754_ENSMUST00000151845__II_845472_REVERSED	|generic|sp_Q8BZ00_SL9A9_MOUSE__chrX_-1_20202704_20202754_ENSMUST00000151845__II_845472_REVERSED	|generic|tr_Q499E9_Q499E9_MOUSE_REVERSED|
"""index: 10765, intensity: 8192.0, mobility: 0.973"""	-0.529151	0.268538	1	PSCGGQLATVKHAT	generic|tr_A0A0G2JFH2_A0A0G2JFH2_MOUSE_REVERSED	|generic|tr_Q60638_Q60638_MOUSE_REVERSED|
"""index: 20913, intensity: 4275.0, mobility: 0.816"""	-0.529177	0.268747	1	LLHTVTFT	generic|IP_3464901_TX=10090_REVERSED|
"""index: 12297, intensity: 3530.0, mobility: 0.859"""	-0.52918	0.268957	1	LSSDSPKGVTRATMPNL	generic|IP_894210_TX=10090_REVERSED|
"""index: 21153, intensity: 3704.0, mobility: 0.989"""	-0.529258	0.268997	1	SVHPQPSSSAEARWLPSCAV	generic|IP_1099187_TX=10090_REVERSED|
"""index: 11361, intensity: 5712.0, mobility: 0.820"""	-0.529578	0.269207	1	KSSPVSGAASIPVLWW	generic|IP_1143257_TX=10090_REVERSED|
"""index: 14413, intensity: 4232.0, mobility: 0.872"""	-0.529626	0.269303	1	YFRNFKQGPRRHGQRK	generic|sp_Q5SW28_PI3R5_MOUSE__II_1134421_REVERSED|
"""index: 22347, intensity: 5571.0, mobility: 1.054"""	-0.529796	0.26944	1	LAKWSMAYEYEFSGHQAFTPPQRR	generic|IP_3502362_TX=10090_REVERSED|
"""index: 10679, intensity: 9231.0, mobility: 0.919"""	-0.529892	0.26944	1	VDLQEKTPEPSRDPILLDP	generic|chr10_1_7799566_7799718_ENSMUST00000143214_REVERSED|
"""index: 22677, intensity: 17217.0, mobility: 1.159"""	-0.530388	0.269536	1	QPFMSFSVPVMLGMMFFTSSMRLIVLSLL	generic|sp_Q925N1_SFXN4_MOUSE__chr19_-1_60850953_60851012_ENSMUST00000080806_REVERSED|
"""index: 25838, intensity: 4083.0, mobility: 0.967"""	-0.530508	0.26956	1	PFRPASSFARS	generic|IP_1101023_TX=10090_REVERSED|
"""index: 12799, intensity: 170604.0, mobility: 1.052"""	-0.530625	0.26956	1	QVAGTIDKTSSSASAPRSSRKRHG	generic|tr_Q5XJV5_Q5XJV5_MOUSE__chr2_-1_155395715_155395834_ENSMUST00000146942__II_996872_REVERSED	|generic|tr_F6M2J9_F6M2J9_MOUSE__chr2_-1_155395715_155395834_ENSMUST00000146942__II_996872_REVERSED	|generic|tr_Q3UQD5_Q3UQD5_MOUSE__chr2_-1_155395715_155395834_ENSMUST00000146942__II_996872_REVERSED	|generic|tr_Q6ZQH3_Q6ZQH3_MOUSE__chr2_-1_155395715_155395834_ENSMUST00000146942__II_996872_REVERSED	|generic|sp_Q9JL19_NCOA6_MOUSE__chr2_-1_155395715_155395834_ENSMUST00000146942__II_996872_REVERSED|
"""index: 21191, intensity: 4780.0, mobility: 0.959"""	-0.530893	0.269768	1	WSIWSNPMKE	generic|tr_D6RIJ4_D6RIJ4_MOUSE_REVERSED|
"""index: 2609, intensity: 6338.0, mobility: 0.973"""	-0.531097	0.269808	1	NRSRPRTSARRRYYGRERQASFCSRFM	generic|IP_840543_TX=10090_REVERSED|
"""index: 33049, intensity: 12258.0, mobility: 1.074"""	-0.531561	0.26996	1	SLYFRGLSAGLSL	generic|IP_956646_TX=10090_REVERSED|
"""index: 20827, intensity: 7799.0, mobility: 0.880"""	-0.531811	0.270113	1	QPVLLQQQP	generic|IP_1044235_TX=10090_REVERSED|
"""index: 10809, intensity: 5169.0, mobility: 1.207"""	-0.532054	0.270321	1	QLHSILQGVTIEEAIK	generic|II_998188_TX=10090_REVERSED	|generic|tr_F6XD63_F6XD63_MOUSE__chr2_-1_165308909_165309052_ENSMUST00000149844_REVERSED	|generic|sp_Q8BHL5_ELMO2_MOUSE__chr2_-1_165311619_165311786_ENSMUST00000126318_REVERSED	|generic|sp_Q8BHL5-2_ELMO2_MOUSE__chr2_-1_165311619_165311786_ENSMUST00000126318_REVERSED	|generic|sp_Q8BHL5-3_ELMO2_MOUSE__chr2_-1_165311619_165311786_ENSMUST00000126318_REVERSED|
"""index: 11188, intensity: 372590.0, mobility: 1.058"""	-0.532254	0.270473	1	HIKRLFSGLMLWELPHNSSC	generic|tr_A0A3Q4EG45_A0A3Q4EG45_MOUSE__II_3461333_REVERSED|
"""index: 5840, intensity: 3496.0, mobility: 0.885"""	-0.532315	0.270569	1	EEKRQRWY	generic|IP_1018427_TX=10090_REVERSED|
"""index: 29606, intensity: 6369.0, mobility: 0.979"""	-0.53242	0.270721	1	PNEELQLEVVK	generic|tr_Q69ZV6_Q69ZV6_MOUSE_REVERSED	|generic|sp_Q810B7_SLIK5_MOUSE_REVERSED	|generic|sp_Q810B7-2_SLIK5_MOUSE_REVERSED|
"""index: 21714, intensity: 5123.0, mobility: 0.975"""	-0.532588	0.270929	1	NCNASLNRHRKLSHLRRTTD	generic|tr_Q3TNP4_Q3TNP4_MOUSE__II_3474521_REVERSED	|generic|tr_A0A1Y7VLA4_A0A1Y7VLA4_MOUSE__II_3473328_REVERSED	|generic|sp_Q5DTT3_TASO2_MOUSE__chr13_-1_3599648_3599707_ENSMUST00000222041_REVERSED|
"""index: 22049, intensity: 7282.0, mobility: 1.101"""	-0.532639	0.271137	1	WTAVAESEALQMLRM	generic|IP_860313_TX=10090_REVERSED|
"""index: 25236, intensity: 2595.0, mobility: 1.207"""	-0.532757	0.271289	1	LRTGSSPPGMVREVDEVGP	generic|sp_Q3TJM4_CENPT_MOUSE__chr8_-1_105845070_105845144_ENSMUST00000212431__II_3504798_REVERSED	|generic|II_3453545_TX=10090_REVERSED|
"""index: 18082, intensity: 3916.0, mobility: 1.207"""	-0.532827	0.271384	1	MLGIVRDRHSQNHLNLSGTQYMEELQKR	generic|tr_Q7TPG2_Q7TPG2_MOUSE__chr17_1_8978923_8978997_ENSMUST00000115717__II_1071318_REVERSED	|generic|tr_F8WHK3_F8WHK3_MOUSE__chr17_1_8978923_8978997_ENSMUST00000115717__II_1071318_REVERSED	|generic|sp_Q8CA95_PDE10_MOUSE__chr17_1_8978923_8978997_ENSMUST00000115717__II_1071318_REVERSED	|generic|sp_Q8CA95-2_PDE10_MOUSE__chr17_1_8978923_8978997_ENSMUST00000115717__II_1071318_REVERSED	|generic|sp_Q8CA95-3_PDE10_MOUSE__chr17_1_8978923_8978997_ENSMUST00000115717__II_1071318_REVERSED	|generic|sp_Q8CA95-4_PDE10_MOUSE__chr17_1_8978923_8978997_ENSMUST00000115717__II_1071318_REVERSED	|generic|tr_A0A384DV92_A0A384DV92_MOUSE__chr17_1_8978923_8978997_ENSMUST00000115717__II_1071318_REVERSED	|generic|tr_Q7TPG1_Q7TPG1_MOUSE__chr17_1_8978923_8978997_ENSMUST00000115717__II_1071318_REVERSED|
"""index: 18189, intensity: 10938.0, mobility: 0.973"""	-0.532971	0.271592	1	MMAESVEKEIQEQAKRSLP	generic|tr_E9Q9F9_E9Q9F9_MOUSE__chr7_1_133671424_133671540_ENSMUST00000211072__II_3448714_REVERSED	|generic|tr_D3YZE7_D3YZE7_MOUSE__chr7_1_133671424_133671540_ENSMUST00000211072__II_3448714_REVERSED	|generic|sp_Q6GQV7_EDRF1_MOUSE__chr7_1_133671424_133671540_ENSMUST00000211072__II_3448714_REVERSED|
"""index: 3121, intensity: 4119.0, mobility: 0.888"""	-0.533061	0.2718	1	QDIQAQHQR	generic|tr_Q3TUZ6_Q3TUZ6_MOUSE_REVERSED	|generic|sp_O70622_RTN2_MOUSE_REVERSED	|generic|tr_Q6IM74_Q6IM74_MOUSE_REVERSED|
"""index: 8760, intensity: 3902.0, mobility: 0.868"""	-0.533108	0.272008	1	SNVLSMLKKQADDLMEQH	generic|tr_H3BJG4_H3BJG4_MOUSE__chr12_-1_101877951_101878118_ENSMUST00000177480__II_1112908_REVERSED	|generic|tr_B2RY51_B2RY51_MOUSE__chr12_-1_101877951_101878118_ENSMUST00000177480_REVERSED	|generic|tr_E9Q512_E9Q512_MOUSE__chr12_-1_101877951_101878118_ENSMUST00000177480_REVERSED	|generic|tr_Q811I5_Q811I5_MOUSE__chr12_-1_101877951_101878118_ENSMUST00000177480_REVERSED|
"""index: 16279, intensity: 4719.0, mobility: 1.208"""	-0.533156	0.272216	1	TDPCQVIAQVGDDVTTLLQLIRMYVDLGEL	generic|tr_G1UCX4_G1UCX4_MOUSE__chr7_-1_46689363_46689455_ENSMUST00000210791__II_3458656_REVERSED	|generic|sp_Q9D2C2-2_SAAL1_MOUSE__chr7_-1_46701777_46701956_ENSMUST00000210791__II_3458656_REVERSED|
"""index: 30662, intensity: 3790.0, mobility: 0.915"""	-0.533209	0.272293	1	GSFGPLPESRY	generic|tr_Q3U0E7_Q3U0E7_MOUSE_REVERSED|
"""index: 9004, intensity: 2842.0, mobility: 1.232"""	-0.533731	0.272293	1	MCMVLHVKKIRMESKPYS	generic|chr16_-1_44114695_44116909_ENSMUST00000114666__IP_1075417_TX=10090_REVERSED|
"""index: 24793, intensity: 3637.0, mobility: 0.890"""	-0.534169	0.272501	1	HKRQFTKD	generic|tr_A0A1Y7VN81_A0A1Y7VN81_MOUSE_REVERSED|
"""index: 1993, intensity: 4090.0, mobility: 0.884"""	-0.534174	0.272708	1	LAPPEQSSRW	generic|IP_1126613_TX=10090_REVERSED|
"""index: 21149, intensity: 3129.0, mobility: 0.872"""	-0.534273	0.272803	1	QHGHFLLVL	generic|IP_962717_TX=10090_REVERSED|
"""index: 21794, intensity: 2749.0, mobility: 1.163"""	-0.534662	0.272954	1	EPFLNTTSSNERLVKGSV	generic|sp_Q5QD11_TAA7B_MOUSE_REVERSED|
"""index: 22739, intensity: 3222.0, mobility: 1.005"""	-0.534898	0.273105	1	ENRMIPLAEFSVTKSTNTYRNIAN	generic|sp_Q505D1_ANR28_MOUSE__chr14_-1_31706786_31706854_ENSMUST00000227613_REVERSED	|generic|tr_A0A2I3BQJ1_A0A2I3BQJ1_MOUSE__chr14_-1_31706786_31706854_ENSMUST00000227613_REVERSED	|generic|tr_A0A2I3BQ07_A0A2I3BQ07_MOUSE__chr14_-1_31706786_31706854_ENSMUST00000227613_REVERSED	|generic|tr_Q5DU34_Q5DU34_MOUSE__chr14_-1_31706786_31706854_ENSMUST00000227613_REVERSED|
"""index: 4972, intensity: 3396.0, mobility: 0.980"""	-0.535119	0.273313	1	MKSQALKVSMNM	generic|IP_852834_TX=10090_REVERSED|
"""index: 7569, intensity: 3907.0, mobility: 0.893"""	-0.535148	0.27352	1	LTTSGVATKEM	generic|II_3478538_TX=10090_REVERSED	|generic|IP_1099467_TX=10090_REVERSED|
"""index: 6091, intensity: 4707.0, mobility: 0.958"""	-0.535164	0.273632	1	FTISCIHCVYTRMRYAPPP	generic|sp_Q3V0C1_ZMAT1_MOUSE_REVERSED	|generic|sp_Q3V0C1-2_ZMAT1_MOUSE_REVERSED	|generic|tr_G5E8E4_G5E8E4_MOUSE_REVERSED	|generic|tr_Z4YL92_Z4YL92_MOUSE_REVERSED|
"""index: 8719, intensity: 2995.0, mobility: 0.848"""	-0.535191	0.273632	1	ITFNGIRPD	generic|tr_E0CY23_E0CY23_MOUSE__chr3_1_40745684_40745788_ENSMUST00000203267_REVERSED	|generic|sp_P48722_HS74L_MOUSE__chr3_1_40745684_40745788_ENSMUST00000203267_REVERSED	|generic|sp_P48722-2_HS74L_MOUSE_REVERSED|
"""index: 7622, intensity: 26769.0, mobility: 0.996"""	-0.535283	0.273632	1	RGMDSKTVCPTK	generic|IP_1123832_TX=10090_REVERSED|
"""index: 3027, intensity: 17907.0, mobility: 0.937"""	-0.535922	0.273839	1	VLAPPQLSLWE	generic|IP_1152719_TX=10090_REVERSED|
"""index: 3978, intensity: 2937.0, mobility: 1.076"""	-0.536324	0.274046	1	KSNPSVESTARIEATH	generic|tr_Q540C1_Q540C1_MOUSE_REVERSED	|generic|tr_Q811S6_Q811S6_MOUSE_REVERSED	|generic|tr_Q924X4_Q924X4_MOUSE_REVERSED|
"""index: 13243, intensity: 3533.0, mobility: 1.135"""	-0.536397	0.274254	1	KQGKPFPMCTNCLGVSPLDHMFIFYIWIVFLIAVPHPPFSPS	generic|IP_3480517_TX=10090_REVERSED|
"""index: 21431, intensity: 3376.0, mobility: 1.200"""	-0.536428	0.274461	1	GREEELLREFYRLNGGA	generic|sp_Q60716_P4HA2_MOUSE_REVERSED	|generic|tr_Q5SX75_Q5SX75_MOUSE_REVERSED	|generic|tr_Q5SX74_Q5SX74_MOUSE_REVERSED|
"""index: 18432, intensity: 4615.0, mobility: 1.289"""	-0.53644	0.274611	1	QYRNECNVHHRRCGEIRQRLREVVTSHKPVAASSGGP	generic|tr_D4QGC2_D4QGC2_MOUSE_REVERSED|
"""index: 9422, intensity: 117918.0, mobility: 1.043"""	-0.536679	0.274705	1	KSPHLTLNIMENEELRNEK	generic|tr_Q543U8_Q543U8_MOUSE_REVERSED|
"""index: 9982, intensity: 3699.0, mobility: 1.195"""	-0.536786	0.274912	1	LTFMYCYLWRKQCLK	generic|tr_Q3UPQ4_Q3UPQ4_MOUSE_REVERSED	|generic|tr_B7ZN94_B7ZN94_MOUSE_REVERSED	|generic|tr_Q4FZL9_Q4FZL9_MOUSE_REVERSED	|generic|tr_A0A0G2JFY8_A0A0G2JFY8_MOUSE_REVERSED	|generic|tr_Q8C2Y5_Q8C2Y5_MOUSE_REVERSED	|generic|tr_Q3UXB1_Q3UXB1_MOUSE_REVERSED	|generic|tr_Q9QZN2_Q9QZN2_MOUSE_REVERSED	|generic|tr_E9Q8A4_E9Q8A4_MOUSE_REVERSED	|generic|tr_A0A0G2JFZ2_A0A0G2JFZ2_MOUSE_REVERSED	|generic|tr_Q3TS95_Q3TS95_MOUSE_REVERSED	|generic|tr_B9EHJ2_B9EHJ2_MOUSE_REVERSED|
"""index: 16087, intensity: 4395.0, mobility: 0.766"""	-0.536904	0.275062	1	WTAPAGPL	generic|chr16_-1_63863981_63864154_ENSMUST00000064405__IP_1074619_TX=10090_REVERSED|
"""index: 10443, intensity: 5527.0, mobility: 1.121"""	-0.536954	0.275212	1	NIDSANIGVFRNRVLLDGDGPLPVPCDRRLTVAEHFNPSL	generic|sp_Q8BGC4_PTGR3_MOUSE_REVERSED|
"""index: 14621, intensity: 122745.0, mobility: 0.979"""	-0.537124	0.275419	1	FRHQVAFNSCSLLDKIK	generic|tr_A0A0A0MQM7_A0A0A0MQM7_MOUSE_REVERSED	|generic|sp_O08746_MATN2_MOUSE_REVERSED	|generic|tr_Q3TQ80_Q3TQ80_MOUSE_REVERSED	|generic|tr_Q99K64_Q99K64_MOUSE_REVERSED|
"""index: 31506, intensity: 16270.0, mobility: 0.872"""	-0.537127	0.275626	1	FNLNMPKSKILMLILNQ	generic|tr_Q3UW61_Q3UW61_MOUSE__IP_837279_REVERSED|
"""index: 10798, intensity: 9222.0, mobility: 1.056"""	-0.537186	0.275776	1	DNKMQERHWMKKINKMQSKSIVDWRKLGTKFPK	generic|tr_A0A494BAX5_A0A494BAX5_MOUSE__chr18_-1_64500518_64500613_ENSMUST00000236873_REVERSED|
"""index: 1898, intensity: 2800.0, mobility: 0.942"""	-0.53737	0.275869	1	LKTTLIHRTQ	generic|IP_947996_TX=10090_REVERSED|
"""index: 24809, intensity: 6598.0, mobility: 1.177"""	-0.537589	0.276019	1	AEMEQISLDSFVQAKGNLMWSPYEAMTEQLVLVIAMCGLALSRQA	generic|tr_Q6IMK7_Q6IMK7_MOUSE__II_921265_REVERSED	|generic|tr_F6TPL1_F6TPL1_MOUSE_REVERSED	|generic|tr_B9EKI6_B9EKI6_MOUSE_REVERSED|
"""index: 9115, intensity: 5551.0, mobility: 0.835"""	-0.53791	0.276169	1	GKMGHPPPMA	generic|II_3487834_TX=10090_REVERSED	|generic|sp_Q7TSH6_SCAF4_MOUSE_REVERSED	|generic|sp_Q7TSH6-2_SCAF4_MOUSE_REVERSED	|generic|sp_Q7TSH6-3_SCAF4_MOUSE_REVERSED|
"""index: 17687, intensity: 2720.0, mobility: 1.216"""	-0.538076	0.276354	1	EKLDMSWALAHGEGDWLCLQRDHGCTLFRNQSPHT	generic|sp_Q8VC03_EMAL3_MOUSE_REVERSED	|generic|tr_A0A286YDN1_A0A286YDN1_MOUSE_REVERSED|
"""index: 21082, intensity: 26429.0, mobility: 0.868"""	-0.538138	0.276354	1	FRWLAGPK	generic|IP_837079_TX=10090_REVERSED	|generic|IP_837070_TX=10090_REVERSED|
"""index: 20306, intensity: 7298.0, mobility: 0.983"""	-0.53836	0.276389	1	VWDMVARLEVL	generic|tr_Q6ZQF9_Q6ZQF9_MOUSE__II_860621_REVERSED	|generic|tr_Q3UM62_Q3UM62_MOUSE__II_860621_REVERSED	|generic|tr_F7AC58_F7AC58_MOUSE__II_860621_REVERSED	|generic|tr_Q80XT7_Q80XT7_MOUSE__II_860621_REVERSED	|generic|sp_E2JF22_PIEZ1_MOUSE__II_860621_REVERSED	|generic|tr_E9PUQ9_E9PUQ9_MOUSE__II_860621_REVERSED|
"""index: 12557, intensity: 11699.0, mobility: 1.074"""	-0.538823	0.276424	1	QNKWQISTGNMPVSTMLSKSQH	generic|sp_Q61614_EDNRA_MOUSE__chr8_-1_77689065_77689193_ENSMUST00000146561_REVERSED|
"""index: 16362, intensity: 5364.0, mobility: 0.874"""	-0.539051	0.27646	1	VETNEQLLFPFEDGLRR	generic|IP_892929_TX=10090_REVERSED|
"""index: 546, intensity: 10579.0, mobility: 0.951"""	-0.539186	0.276666	1	WLEESQSTGSP	generic|IP_974426_TX=10090_REVERSED|
"""index: 26095, intensity: 2565.0, mobility: 1.246"""	-0.539283	0.276872	1	PEKIHCHAVIQHTTMAPVV	generic|IP_1042680_TX=10090_REVERSED|
"""index: 6857, intensity: 5297.0, mobility: 1.032"""	-0.539326	0.277021	1	DREAAGAQEWKH	generic|tr_A0A2Z4SX77_A0A2Z4SX77_MOUSE_REVERSED	|generic|sp_P14426_HA13_MOUSE_REVERSED	|generic|tr_Q31211_Q31211_MOUSE_REVERSED	|generic|tr_Q31116_Q31116_MOUSE_REVERSED	|generic|tr_D2YW38_D2YW38_MOUSE_REVERSED	|generic|tr_A0A2Z4T2F8_A0A2Z4T2F8_MOUSE_REVERSED	|generic|tr_Q95457_Q95457_MOUSE_REVERSED	|generic|tr_Q61894_Q61894_MOUSE_REVERSED	|generic|tr_A0A2Z4SXI5_A0A2Z4SXI5_MOUSE_REVERSED	|generic|tr_A0A2Z4SYE8_A0A2Z4SYE8_MOUSE_REVERSED	|generic|tr_A0A2Z4SXN9_A0A2Z4SXN9_MOUSE_REVERSED	|generic|tr_A0A2Z4SYY7_A0A2Z4SYY7_MOUSE_REVERSED|
"""index: 21659, intensity: 4549.0, mobility: 0.862"""	-0.539502	0.277228	1	LWRVLGGKIRMDV	generic|IP_1011741_TX=10090_REVERSED|
"""index: 7548, intensity: 6928.0, mobility: 1.058"""	-0.539758	0.277434	1	AAVMVFNGPLLCNLVIFTFQFN	generic|IP_1019873_TX=10090_REVERSED|
"""index: 13054, intensity: 5403.0, mobility: 1.128"""	-0.539796	0.277526	1	LISFVTREWPELMYLATVLLYQYYFWSMQKWARALAMGA	generic|tr_A0A1W2P6D8_A0A1W2P6D8_MOUSE_REVERSED|
"""index: 13923, intensity: 5788.0, mobility: 0.951"""	-0.53987	0.277652	1	WGDMEWWLTGLIGFGFAMNNI	generic|IP_3464226_TX=10090_REVERSED|
"""index: 17761, intensity: 6864.0, mobility: 1.092"""	-0.539919	0.277652	1	LRPVELASRLYSFC	generic|tr_Q3TAN4_Q3TAN4_MOUSE__chr8_1_124535462_124535527_ENSMUST00000108803_REVERSED|
"""index: 11524, intensity: 5142.0, mobility: 1.029"""	-0.540463	0.277686	1	YIKEDTHNKMYIFLSSRTSFAKHCEECKYPKDGTHLRQHIS	generic|tr_Q7M6X8_Q7M6X8_MOUSE_REVERSED	|generic|tr_B2RUK9_B2RUK9_MOUSE_REVERSED|
"""index: 21610, intensity: 6618.0, mobility: 0.994"""	-0.540742	0.277892	1	DRFPNAMGTQSDRQVEPFVASVTLLDDEYC	generic|sp_Q9D0A0_DET1_MOUSE_REVERSED|
"""index: 5607, intensity: 4119.0, mobility: 0.950"""	-0.540872	0.278098	1	GSARRRSDHYSDKTSGLDAGAPK	generic|sp_Q8BN57_CC033_MOUSE_REVERSED|
"""index: 13140, intensity: 3806.0, mobility: 0.962"""	-0.540882	0.278304	1	EDCGYVKKQVFMRSTKMLES	generic|sp_P08043_ZFP2_MOUSE_REVERSED	|generic|sp_P08043-2_ZFP2_MOUSE_REVERSED|
"""index: 17869, intensity: 45842.0, mobility: 1.072"""	-0.540937	0.27851	1	KQLLALLCQETKEMCSLVHSGRCNYLEANAFVQKMDTLFEQVSR	generic|sp_Q9Z277_BAZ1B_MOUSE__chr5_1_135243845_135243916_ENSMUST00000136947_REVERSED	|generic|sp_Q9Z277-2_BAZ1B_MOUSE__chr5_1_135243845_135243916_ENSMUST00000136947_REVERSED|
"""index: 16795, intensity: 5907.0, mobility: 1.162"""	-0.541075	0.278716	1	EQRMPWHTCAAKVRPSQCPSVQSVRVPR	generic|chr17_1_8172929_8182339_ENSMUST00000024636__IP_1071409_TX=10090_REVERSED	|generic|IP_1071413_TX=10090_REVERSED|
"""index: 7832, intensity: 4032.0, mobility: 1.139"""	-0.541083	0.278921	1	DWQTLSLVTTDLDWPP	generic|IP_883178_TX=10090_REVERSED|
"""index: 19444, intensity: 8187.0, mobility: 0.948"""	-0.541101	0.279127	1	WLCIYKLTQGGSLSSNLLIRMIYR	generic|IP_863236_TX=10090_REVERSED|
"""index: 4624, intensity: 3000.0, mobility: 0.795"""	-0.541244	0.279333	1	HHNRLAMKWHAT	generic|IP_971551_TX=10090_REVERSED|
"""index: 26538, intensity: 2724.0, mobility: 1.048"""	-0.541398	0.279481	1	RERESQRRLR	generic|II_986411_TX=10090_REVERSED	|generic|tr_B7ZNA5_B7ZNA5_MOUSE__chr1_1_150393618_150393647_ENSMUST00000124973_REVERSED	|generic|tr_D3YY34_D3YY34_MOUSE__chr1_1_150393618_150393647_ENSMUST00000124973_REVERSED	|generic|sp_Q8CHP6_PHC3_MOUSE__chr1_1_150393618_150393647_ENSMUST00000124973_REVERSED|
"""index: 5661, intensity: 3429.0, mobility: 0.975"""	-0.541538	0.279687	1	EASAKTACSEVAWPASCALGEFSVCG	generic|IP_1011620_TX=10090_REVERSED|
"""index: 14898, intensity: 14318.0, mobility: 0.962"""	-0.541574	0.279893	1	VAAEPLWVPHLCGERPVH	generic|IP_3495881_TX=10090_REVERSED|
"""index: 11384, intensity: 6155.0, mobility: 0.973"""	-0.541606	0.280099	1	EKETISDPSGKV	generic|IP_969417_TX=10090_REVERSED|
"""index: 29514, intensity: 6610.0, mobility: 0.940"""	-0.541609	0.280305	1	TVNPLPVNLPM	generic|IP_835658_TX=10090_REVERSED|
"""index: 20035, intensity: 3095.0, mobility: 1.175"""	-0.541636	0.28051	1	MWLCLSLNEQSSLDKGK	generic|chr2_1_158036035_158043437_ENSMUST00000103123__IP_996092_TX=10090_REVERSED|
"""index: 23915, intensity: 14214.0, mobility: 0.857"""	-0.541647	0.280716	1	MSSQRKSHTQ	generic|tr_I7HFI3_I7HFI3_MOUSE__chr9_1_32247112_32247219_ENSMUST00000174730__II_855045_REVERSED	|generic|sp_Q811P8_RHG32_MOUSE__chr9_1_32247112_32247219_ENSMUST00000174730__II_855045_REVERSED	|generic|sp_Q811P8-2_RHG32_MOUSE__chr9_1_32247112_32247219_ENSMUST00000174730__II_855045_REVERSED	|generic|tr_Q3US80_Q3US80_MOUSE_REVERSED|
"""index: 19752, intensity: 22722.0, mobility: 0.994"""	-0.541716	0.280922	1	PQTVHGANTTVW	generic|IP_924915_TX=10090_REVERSED|
"""index: 8763, intensity: 5809.0, mobility: 1.070"""	-0.541765	0.281128	1	HPLIGEEKETPRSEGEDGNEKQFLRLLWSFMGSVGLKSSNLM	generic|tr_E9PVJ0_E9PVJ0_MOUSE_REVERSED|
"""index: 13561, intensity: 5269.0, mobility: 1.002"""	-0.541776	0.281308	1	ALMRLAEVNHNDQLLLRQATEVTQDWDQLALQLKM	generic|II_1007787_TX=10090_REVERSED	|generic|tr_E9PVK4_E9PVK4_MOUSE_REVERSED	|generic|sp_Q0HA38_TT21B_MOUSE_REVERSED|
"""index: 20754, intensity: 4185.0, mobility: 0.991"""	-0.541866	0.281308	1	VVLTALVSTFFNIFSVLAADFHCNNDQKNY	generic|sp_Q8BJI1_S6A17_MOUSE__chr3_-1_107471181_107471477_ENSMUST00000168211__II_980259_REVERSED	|generic|tr_A0A0R4J252_A0A0R4J252_MOUSE__chr3_-1_107471181_107471477_ENSMUST00000168211__II_980259_REVERSED	|generic|tr_Q05BS7_Q05BS7_MOUSE__chr3_-1_107473532_107473669_ENSMUST00000168211_REVERSED	|generic|tr_A0A0R4J087_A0A0R4J087_MOUSE__chr3_-1_107471181_107471477_ENSMUST00000168211_REVERSED|
"""index: 6912, intensity: 5653.0, mobility: 1.109"""	-0.542114	0.281513	1	ESAAEANLSLMVGLGLCDPLIVVNNNPLTVESMVESEA	generic|sp_Q9R0G8_NRK_MOUSE_REVERSED	|generic|tr_B1B0C9_B1B0C9_MOUSE_REVERSED|
"""index: 19965, intensity: 4172.0, mobility: 1.012"""	-0.542185	0.281719	1	NMHKFVQAIPLS	generic|IP_870002_TX=10090_REVERSED|
"""index: 3502, intensity: 3351.0, mobility: 0.967"""	-0.542198	0.281904	1	QEVSNLPAMSPEP	generic|chr3_1_88643149_88643366_ENSMUST00000175903__IP_985942_TX=10090_REVERSED|
"""index: 18699, intensity: 7516.0, mobility: 1.027"""	-0.542223	0.281904	1	NLDLGTWHDPVMLFYKDMAECFRTRYLEPSVV	generic|sp_Q9Z1T6_FYV1_MOUSE__chr1_1_65233771_65233863_ENSMUST00000190058__II_1037726_REVERSED	|generic|tr_D3Z5N5_D3Z5N5_MOUSE__chr1_1_65233771_65233863_ENSMUST00000190058_REVERSED	|generic|sp_Q9Z1T6-1_FYV1_MOUSE__chr1_1_65233771_65233863_ENSMUST00000190058_REVERSED|
"""index: 311, intensity: 2812.0, mobility: 0.837"""	-0.542573	0.281904	1	WSTLGRPSH	generic|IP_880195_TX=10090_REVERSED|
"""index: 4893, intensity: 3738.0, mobility: 1.247"""	-0.542826	0.281904	1	HQPTVEEETASICNRQTR	generic|sp_Q3TAA7_S11IP_MOUSE__chr1_1_75534186_75534257_ENSMUST00000140963__II_1041624_REVERSED	|generic|II_1041625_TX=10090_REVERSED|
"""index: 6862, intensity: 4061.0, mobility: 1.029"""	-0.543626	0.281993	1	MLDKCYKDHVLQQQTIEEMEERLREGEMSSIRVLENLILLA	generic|sp_Q9JLN9_MTOR_MOUSE__chr4_1_148547604_148547690_ENSMUST00000129715__II_952476_REVERSED	|generic|tr_Q3T9E1_Q3T9E1_MOUSE_REVERSED|
"""index: 2181, intensity: 5640.0, mobility: 0.967"""	-0.54373	0.282199	1	DWPRSGEEPRQ	generic|IP_3463055_TX=10090_REVERSED|
"""index: 29503, intensity: 3591.0, mobility: 1.139"""	-0.543805	0.282404	1	LLSSLAWAALYSRSFLPVMRSCS	generic|tr_A0A571BEW5_A0A571BEW5_MOUSE_REVERSED	|generic|sp_Q9JL06_LPAR2_MOUSE_REVERSED	|generic|tr_Q6P290_Q6P290_MOUSE_REVERSED|
"""index: 2182, intensity: 2864.0, mobility: 0.884"""	-0.543851	0.282551	1	DPEMAAGAAGGR	generic|tr_Q8CHD5_Q8CHD5_MOUSE__chr19_1_45518810_45518923_ENSMUST00000225662_REVERSED|
"""index: 3296, intensity: 2530.0, mobility: 0.803"""	-0.544068	0.282756	1	QGTEYKLKRQTTG	generic|tr_A0A1D5RMB3_A0A1D5RMB3_MOUSE__II_3490772_REVERSED|
"""index: 7179, intensity: 5525.0, mobility: 0.852"""	-0.544118	0.282903	1	GELQEEVMNMGLSTLMHMAEK	generic|IP_1023241_TX=10090_REVERSED|
"""index: 16231, intensity: 4269.0, mobility: 0.945"""	-0.544234	0.283108	1	QELMQLGSVTSLIQSNYEEKVCTLYSSASPALL	generic|IP_977373_TX=10090_REVERSED	|generic|IP_977387_TX=10090_REVERSED|
"""index: 4293, intensity: 2908.0, mobility: 1.185"""	-0.544286	0.283197	1	KTSDSQEQPTNLKWHD	generic|IP_3493044_TX=10090_REVERSED|
"""index: 12382, intensity: 15207.0, mobility: 1.039"""	-0.544822	0.283402	1	KITHEMKMAIMVMLSDGAKVRDGAKVFVKEITGTMPAITGG	generic|sp_Q99MR8_MCCA_MOUSE__chr3_-1_36000477_36000542_ENSMUST00000199113__II_988229_REVERSED	|generic|II_988239_TX=10090_REVERSED|
"""index: 15836, intensity: 2714.0, mobility: 1.277"""	-0.54484	0.283579	1	NDIDGQRAVGAWFLVQMSLLCSPWAGMAGDGPLSGRVI	generic|IP_954782_TX=10090_REVERSED|
"""index: 17061, intensity: 5197.0, mobility: 1.028"""	-0.54485	0.283579	1	YPKEKMHIQYHVKLRSTCSFLKGCVTCKYPKEGTHITEHTSLISKQK	generic|tr_Q5PPQ4_Q5PPQ4_MOUSE_REVERSED	|generic|tr_Q3U2V8_Q3U2V8_MOUSE_REVERSED|
"""index: 20767, intensity: 25521.0, mobility: 0.953"""	-0.545364	0.283784	1	ISDDKITSWFCLSFVLIF	generic|IP_851704_TX=10090_REVERSED|
"""index: 5418, intensity: 4878.0, mobility: 0.898"""	-0.545413	0.283989	1	VPLTPRSQSR	generic|IP_858752_TX=10090_REVERSED|
"""index: 28292, intensity: 2875.0, mobility: 1.245"""	-0.545425	0.283991	1	PEMRPNDADSDFRVFQTDD	generic|tr_A0A2Z4T3C6_A0A2Z4T3C6_MOUSE_REVERSED|
"""index: 19298, intensity: 6588.0, mobility: 0.941"""	-0.545898	0.283991	1	REQHARAEQETNELESMVLMLKKEAN	generic|tr_D3YXL0_D3YXL0_MOUSE_REVERSED	|generic|tr_F6ST92_F6ST92_MOUSE_REVERSED|
"""index: 16357, intensity: 18308.0, mobility: 1.150"""	-0.546556	0.284195	1	VSGQTAVPRYRERAINIMLETSEAEKLR	generic|tr_E9Q0B6_E9Q0B6_MOUSE__chr4_-1_129629107_129629136_ENSMUST00000084264__II_913725_REVERSED	|generic|tr_E9Q3H7_E9Q3H7_MOUSE__chr4_-1_129629107_129629136_ENSMUST00000084264__II_913725_REVERSED|
"""index: 14685, intensity: 9605.0, mobility: 1.044"""	-0.546569	0.284226	1	INLEQLNPLNDLAQFFNRYG	generic|tr_Q8BG68_Q8BG68_MOUSE_REVERSED	|generic|tr_Q9R015_Q9R015_MOUSE_REVERSED	|generic|sp_Q9R016_BIR1E_MOUSE_REVERSED	|generic|tr_Q8CGT4_Q8CGT4_MOUSE_REVERSED	|generic|tr_Q8CH65_Q8CH65_MOUSE_REVERSED	|generic|tr_Q8CGT3_Q8CGT3_MOUSE_REVERSED	|generic|tr_Q8CH70_Q8CH70_MOUSE_REVERSED	|generic|tr_Q8CAX8_Q8CAX8_MOUSE_REVERSED|
"""index: 5232, intensity: 5200.0, mobility: 1.001"""	-0.546977	0.284286	1	LMAQPWRLHPPHPSAQHQAPIPLQS	generic|tr_Q8K1D3_Q8K1D3_MOUSE__IP_875225_REVERSED|
"""index: 8307, intensity: 7323.0, mobility: 0.938"""	-0.546982	0.284286	1	KQLDSLKAEIAVLDREMGTLKRQLAM	generic|sp_Q62261_SPTB2_MOUSE__chr11_-1_30104432_30104581_ENSMUST00000133466__II_1141816_REVERSED	|generic|tr_Q5DTR4_Q5DTR4_MOUSE_REVERSED	|generic|sp_Q62261-2_SPTB2_MOUSE_REVERSED	|generic|tr_A0A0A0MQG2_A0A0A0MQG2_MOUSE_REVERSED|
"""index: 19982, intensity: 3114.0, mobility: 1.068"""	-0.547393	0.284432	1	MWPVQKLKVCLQY	generic|IP_998516_TX=10090_REVERSED|
"""index: 23131, intensity: 5149.0, mobility: 1.004"""	-0.547509	0.28452	1	KGVNAATMLNRQL	generic|IP_844214_TX=10090_REVERSED|
"""index: 19931, intensity: 3914.0, mobility: 0.804"""	-0.547772	0.284666	1	IFHPAASK	generic|IP_1000639_TX=10090_REVERSED|
"""index: 16376, intensity: 3068.0, mobility: 1.282"""	-0.547829	0.284869	1	QQQQQQEKGGGGGGHDKTGL	generic|sp_Q8BZ97_PRDM8_MOUSE_REVERSED	|generic|tr_B2RU90_B2RU90_MOUSE_REVERSED|
"""index: 29100, intensity: 7034.0, mobility: 0.958"""	-0.547834	0.285045	1	RYLNWTGLR	generic|IP_1001470_TX=10090_REVERSED|
"""index: 13720, intensity: 4881.0, mobility: 1.029"""	-0.547874	0.285045	1	ICRAAMHRVATSPYQLCMYLHPLHQVLLP	generic|tr_Q52KH4_Q52KH4_MOUSE_REVERSED	|generic|tr_E9QAE3_E9QAE3_MOUSE__chr19_1_36969074_36969205_ENSMUST00000238041_REVERSED	|generic|tr_A0ZVB6_A0ZVB6_MOUSE__chr19_1_36969074_36969205_ENSMUST00000238041_REVERSED|
"""index: 1345, intensity: 19400.0, mobility: 0.856"""	-0.548343	0.285249	1	IQMESNEPK	generic|tr_Q3TN27_Q3TN27_MOUSE__chr3_1_103821668_103821760_ENSMUST00000199710_REVERSED	|generic|tr_Q7TMS3_Q7TMS3_MOUSE__chr3_1_103821668_103821760_ENSMUST00000199710_REVERSED	|generic|tr_B0V3P4_B0V3P4_MOUSE__chr3_1_103821668_103821760_ENSMUST00000199710_REVERSED	|generic|tr_B0V3P3_B0V3P3_MOUSE__chr3_1_103821668_103821760_ENSMUST00000199710_REVERSED	|generic|tr_A0A0G2JFY6_A0A0G2JFY6_MOUSE__chr3_1_103821668_103821760_ENSMUST00000199710_REVERSED	|generic|tr_Q9CW72_Q9CW72_MOUSE__chr3_1_103821668_103821760_ENSMUST00000199710_REVERSED	|generic|sp_Q9WV76_AP4B1_MOUSE__chr3_1_103821668_103821760_ENSMUST00000199710_REVERSED	|generic|tr_Q9D8S2_Q9D8S2_MOUSE__chr3_1_103821668_103821760_ENSMUST00000199710_REVERSED	|generic|tr_Q7TND3_Q7TND3_MOUSE__chr3_1_103821668_103821760_ENSMUST00000199710_REVERSED|
"""index: 6642, intensity: 8911.0, mobility: 1.021"""	-0.548387	0.285394	1	QSAPTKQGRYALIKEQPMFMRTVISMLKQFHFGLQLVYNY	generic|IP_970098_TX=10090_REVERSED|
"""index: 28961, intensity: 2626.0, mobility: 1.398"""	-0.548454	0.285482	1	VYVRCMIALARQRQAAMSQLP	generic|tr_Q0VDY2_Q0VDY2_MOUSE_REVERSED	|generic|sp_Q3UEB3_PUF60_MOUSE__chr15_-1_76070328_76070621_ENSMUST00000227316_REVERSED|
"""index: 1577, intensity: 27178.0, mobility: 0.857"""	-0.548498	0.285685	1	FSLRVALLLMDF	generic|tr_F6VSQ9_F6VSQ9_MOUSE__II_957468_REVERSED|
"""index: 14181, intensity: 3406.0, mobility: 0.892"""	-0.548525	0.285889	1	STTKPETLFC	generic|IP_870486_TX=10090_REVERSED|
"""index: 30601, intensity: 5406.0, mobility: 1.191"""	-0.548555	0.286034	1	SNRRFPGRSICTKIHTVLPPLSDEFLRWLWFVAPVLYCSGPRVLR	generic|tr_Q8C3V9_Q8C3V9_MOUSE_REVERSED	|generic|tr_F7AHX3_F7AHX3_MOUSE_REVERSED|
"""index: 11988, intensity: 6023.0, mobility: 1.027"""	-0.548717	0.286121	1	TNGGRANSGAAGGEKSTGKSGEIQPA	generic|tr_E9Q2D0_E9Q2D0_MOUSE_REVERSED	|generic|sp_P0C7L0_WIPF3_MOUSE_REVERSED	|generic|sp_P0C7L0-2_WIPF3_MOUSE_REVERSED	|generic|tr_D3Z5R4_D3Z5R4_MOUSE_REVERSED|
"""index: 15824, intensity: 2924.0, mobility: 0.937"""	-0.548954	0.286325	1	KYRAAHSFTNILRFLERTS	generic|IP_1023740_TX=10090_REVERSED|
"""index: 16921, intensity: 3433.0, mobility: 1.018"""	-0.549031	0.286528	1	NKNYSPGLVRAPTLINLLMYVLWSVSCSPGIYKTA	generic|tr_K7N608_K7N608_MOUSE__II_3497723_REVERSED	|generic|tr_Q3KNN4_Q3KNN4_MOUSE_REVERSED	|generic|tr_Q8R288_Q8R288_MOUSE_REVERSED|
"""index: 21058, intensity: 3367.0, mobility: 1.103"""	-0.549142	0.286732	1	KRSGPHHMNEVYKLNTVTFNITFPVLGSGATPSPSNNIMGMSAI	generic|tr_A0A140LI05_A0A140LI05_MOUSE__II_852571_REVERSED	|generic|tr_A0A140LJ72_A0A140LJ72_MOUSE__chr16_1_17018426_17018455_ENSMUST00000232611_REVERSED|
"""index: 17287, intensity: 4929.0, mobility: 0.953"""	-0.549164	0.286935	1	YGLMRQYDELAMGEKFA	generic|sp_Q8R322_GLE1_MOUSE__chr2_1_29939174_29939287_ENSMUST00000148983__II_1012427_REVERSED	|generic|IP_1021413_TX=10090_REVERSED|
"""index: 8851, intensity: 7208.0, mobility: 1.097"""	-0.549199	0.28708	1	EMLTDERRIRAPMQTLSDLLKLQRESLCVMSIQDLSISAERK	generic|IP_873222_TX=10090_REVERSED|
"""index: 7191, intensity: 4948.0, mobility: 0.882"""	-0.549329	0.287284	1	FFEEPKQIYKWYKDFKEEEALSYLIHIE	generic|sp_Q80SU7_GVIN1_MOUSE_REVERSED	|generic|tr_L7N451_L7N451_MOUSE_REVERSED|
"""index: 13462, intensity: 5000.0, mobility: 0.970"""	-0.549655	0.287487	1	PFPSSFNARTLLFQPPPDAPARLHSTP	generic|IP_3456653_TX=10090_REVERSED|
"""index: 26131, intensity: 12201.0, mobility: 0.979"""	-0.549765	0.28766	1	YLFQTIRQNK	generic|chr16_-1_14304565_14311077_ENSMUST00000023357_REVERSED|
"""index: 6898, intensity: 5732.0, mobility: 1.047"""	-0.550172	0.28766	1	QDPRMILNERQHSQKEWTV	generic|tr_A0A498WFR4_A0A498WFR4_MOUSE_REVERSED	|generic|sp_Q8R0S6_WFKN1_MOUSE_REVERSED|
"""index: 13217, intensity: 29099.0, mobility: 0.938"""	-0.550523	0.287805	1	LSVPSLPPFAVTMELRRMTPNP	generic|IP_1128570_TX=10090_REVERSED|
"""index: 26154, intensity: 3639.0, mobility: 1.162"""	-0.550599	0.28795	1	MLQPPMQPLPRQEVPQTPYGPPRNSFDPLKP	generic|tr_Q5XJV5_Q5XJV5_MOUSE__chr2_-1_155395715_155395834_ENSMUST00000146942__II_996872_REVERSED	|generic|tr_Q3UQD5_Q3UQD5_MOUSE__chr2_-1_155395715_155395834_ENSMUST00000146942__II_996872_REVERSED	|generic|tr_Q6ZQH3_Q6ZQH3_MOUSE__chr2_-1_155395715_155395834_ENSMUST00000146942__II_996872_REVERSED	|generic|sp_Q9JL19_NCOA6_MOUSE__chr2_-1_155395715_155395834_ENSMUST00000146942__II_996872_REVERSED	|generic|tr_Q71E74_Q71E74_MOUSE_REVERSED	|generic|tr_A2AQM9_A2AQM9_MOUSE_REVERSED	|generic|tr_F6M2K0_F6M2K0_MOUSE_REVERSED	|generic|tr_Q3TAG3_Q3TAG3_MOUSE_REVERSED|
"""index: 26060, intensity: 6957.0, mobility: 1.184"""	-0.550669	0.288153	1	KESTSFNLYKTFQDHSSIMTYVAYKVPLEL	generic|tr_Q6KAS4_Q6KAS4_MOUSE_REVERSED	|generic|sp_Q9QXH4_ITAX_MOUSE_REVERSED	|generic|tr_Q3U1P9_Q3U1P9_MOUSE_REVERSED	|generic|tr_Q3TD13_Q3TD13_MOUSE_REVERSED|
"""index: 3056, intensity: 3010.0, mobility: 1.015"""	-0.551038	0.288297	1	LTMKGGNIQARLD	generic|sp_Q70FJ1_AKAP9_MOUSE_REVERSED	|generic|sp_Q70FJ1-2_AKAP9_MOUSE_REVERSED	|generic|sp_Q70FJ1-3_AKAP9_MOUSE_REVERSED	|generic|tr_E9QQ10_E9QQ10_MOUSE_REVERSED|
"""index: 24474, intensity: 2565.0, mobility: 1.280"""	-0.551141	0.288383	1	LYQFEMPESLERDSPRRL	generic|tr_Q3U3Q8_Q3U3Q8_MOUSE__chr19_1_5638894_5639007_ENSMUST00000238000_REVERSED	|generic|sp_Q04207-2_TF65_MOUSE__chr19_1_5647120_5647416_ENSMUST00000238000_REVERSED	|generic|tr_Q8BTL4_Q8BTL4_MOUSE__chr19_1_5638894_5639007_ENSMUST00000238000_REVERSED	|generic|tr_Q548Y4_Q548Y4_MOUSE__chr19_1_5647120_5647416_ENSMUST00000238000_REVERSED	|generic|tr_A0A494BA44_A0A494BA44_MOUSE__chr19_1_5638894_5639007_ENSMUST00000238000_REVERSED|
"""index: 24716, intensity: 5595.0, mobility: 0.880"""	-0.551306	0.288587	1	PVSMSPARR	generic|IP_3471501_TX=10090_REVERSED|
"""index: 17345, intensity: 8280.0, mobility: 1.032"""	-0.551376	0.28879	1	ADKTLKDVETLLVVKFDRQSSTELQQSQAVTKLMEQIVV	generic|tr_Q8BY26_Q8BY26_MOUSE__chr5_-1_151644786_151644887_ENSMUST00000145106__II_927304_REVERSED	|generic|sp_Q8R323_RFC3_MOUSE__chr5_-1_151644786_151644887_ENSMUST00000145106__II_927313_REVERSED|
"""index: 7454, intensity: 5165.0, mobility: 0.887"""	-0.551459	0.288934	1	FSDLFESWQ	generic|IP_830956_TX=10090_REVERSED|
"""index: 18295, intensity: 13017.0, mobility: 0.936"""	-0.551681	0.289137	1	PVGPAFVLPHAKLPQLDYIALY	generic|tr_J3QK47_J3QK47_MOUSE_REVERSED	|generic|tr_Q80ZW1_Q80ZW1_MOUSE_REVERSED	|generic|tr_Q6NV49_Q6NV49_MOUSE__chr11_1_70554901_70554954_ENSMUST00000179806_REVERSED	|generic|tr_Q5SXG5_Q5SXG5_MOUSE__chr11_1_70554901_70554954_ENSMUST00000179806_REVERSED	|generic|tr_Q3UNY4_Q3UNY4_MOUSE__chr11_1_70554901_70554954_ENSMUST00000179806_REVERSED|
"""index: 22087, intensity: 5375.0, mobility: 1.029"""	-0.551779	0.28934	1	MVPHAAALLSAIGHR	generic|chr11_-1_106300808_106301230_ENSMUST00000103071_REVERSED|
"""index: 22814, intensity: 5850.0, mobility: 0.836"""	-0.5519	0.289426	1	GDELFDCDKPQREQ	generic|sp_O08692_NGP_MOUSE__II_842259_REVERSED|
"""index: 21316, intensity: 3243.0, mobility: 1.005"""	-0.552023	0.28957	1	TYSITKIGLMYN	generic|tr_Q3B847_Q3B847_MOUSE_REVERSED	|generic|tr_Q8VGH0_Q8VGH0_MOUSE_REVERSED|
"""index: 16460, intensity: 2573.0, mobility: 1.175"""	-0.552054	0.289773	1	RGNGDHVISFSFMYLCFYYLTLPCMLSYILMPF	generic|IP_826357_TX=10090_REVERSED|
"""index: 9346, intensity: 5037.0, mobility: 1.172"""	-0.552126	0.289976	1	FGVSKQHPRDPYFRPMVMIKWPLNRVFCPPSLVSESLRS	generic|tr_F8VPX1_F8VPX1_MOUSE__chr16_-1_8711990_8712136_ENSMUST00000160326__II_1080752_REVERSED	|generic|sp_Q6A4J8_UBP7_MOUSE__chr16_-1_8711990_8712136_ENSMUST00000160326__II_1080752_REVERSED	|generic|sp_Q6A4J8-2_UBP7_MOUSE__chr16_-1_8711990_8712136_ENSMUST00000160326__II_1080752_REVERSED	|generic|tr_E9PXY8_E9PXY8_MOUSE__chr16_-1_8711990_8712136_ENSMUST00000160326__II_1080752_REVERSED	|generic|sp_Q6A4J8-3_UBP7_MOUSE__chr16_-1_8711990_8712136_ENSMUST00000160326_REVERSED|
"""index: 35100, intensity: 2909.0, mobility: 1.023"""	-0.552148	0.290061	1	KRIGDTKKKKKREKKRLHSRN	generic|chr1_1_9601313_9601510_ENSMUST00000088666_REVERSED|
"""index: 22741, intensity: 5379.0, mobility: 0.883"""	-0.552561	0.290205	1	VEQCALGLLPSKERELDR	generic|IP_1075608_TX=10090_REVERSED|
"""index: 5861, intensity: 3621.0, mobility: 0.950"""	-0.552615	0.290349	1	LGPRHYSTPAVL	generic|IP_859145_TX=10090_REVERSED|
"""index: 17191, intensity: 6491.0, mobility: 0.974"""	-0.552685	0.290552	1	RTRPLCLQQVLWTSPADLMLLQSGAGELCLSLR	generic|IP_930045_TX=10090_REVERSED|
"""index: 24719, intensity: 4593.0, mobility: 1.195"""	-0.552819	0.290754	1	WLACALLSYSFGLLCMAI	generic|sp_Q9DC37_MFSD1_MOUSE_REVERSED|
"""index: 25792, intensity: 3442.0, mobility: 0.882"""	-0.552947	0.290898	1	MMTMMVTKMI	generic|IP_981235_TX=10090_REVERSED|
"""index: 13533, intensity: 8370.0, mobility: 1.099"""	-0.553193	0.291101	1	EFFKQCAKSFNTKSAVTMGLCSSPWSSFLMQMAAWPVTER	generic|chrX_-1_102069944_102070204_ENSMUST00000113631__IP_831566_TX=10090_REVERSED|
"""index: 17895, intensity: 3106.0, mobility: 0.993"""	-0.553215	0.291303	1	KYEEAVGAEEWK	generic|tr_A7VMS2_A7VMS2_MOUSE__IP_1085995_REVERSED	|generic|tr_Q0WXH6_Q0WXH6_MOUSE_REVERSED	|generic|tr_Q31146_Q31146_MOUSE_REVERSED	|generic|tr_Q0WXH5_Q0WXH5_MOUSE_REVERSED|
"""index: 23405, intensity: 3603.0, mobility: 1.108"""	-0.553288	0.291388	1	TQTGLELITDSSRAFNWIWLNLFGRNEVLITHVSHEV	generic|IP_957638_TX=10090_REVERSED|
"""index: 21238, intensity: 4353.0, mobility: 1.080"""	-0.553332	0.291591	1	LPLERMLLNNMWRFAFQLYRVEHGDLHRHV	generic|sp_Q8R5A6_TB22A_MOUSE_REVERSED	|generic|sp_Q8R5A6-2_TB22A_MOUSE_REVERSED|
"""index: 19220, intensity: 2634.0, mobility: 1.130"""	-0.553474	0.291793	1	TWNFHGHLTVVFEGLK	generic|sp_Q6VVW5_ANPRB_MOUSE__chr4_1_43650943_43650978_ENSMUST00000107874__II_963980_REVERSED	|generic|sp_Q6VVW5-2_ANPRB_MOUSE__chr4_1_43650943_43650978_ENSMUST00000107874__II_963985_REVERSED	|generic|sp_Q6VVW5-3_ANPRB_MOUSE_REVERSED	|generic|tr_Q99P52_Q99P52_MOUSE_REVERSED	|generic|tr_B1AWI7_B1AWI7_MOUSE_REVERSED|
"""index: 13681, intensity: 3987.0, mobility: 1.091"""	-0.553486	0.291996	1	RTQESVLTWLKNLNVTPCFSQNRKLHYHRMGVKGFYGPHYK	generic|IP_989776_TX=10090_REVERSED|
"""index: 31963, intensity: 6536.0, mobility: 1.101"""	-0.55364	0.292199	1	HLLVGVAGCPVLGLR	generic|sp_Q9JLC8_SACS_MOUSE_REVERSED	|generic|sp_Q9JLC8-2_SACS_MOUSE_REVERSED	|generic|sp_Q9JLC8-3_SACS_MOUSE_REVERSED	|generic|tr_E9QNY8_E9QNY8_MOUSE_REVERSED|
"""index: 9627, intensity: 359120.0, mobility: 1.114"""	-0.553715	0.292342	1	DVFRFPGGLCPPFGLGFVAGIDGEAPTALIGEQLCLVAENVFRTIVR	generic|sp_Q8BMS1_ECHA_MOUSE__chr5_-1_30144153_30144200_ENSMUST00000130358__II_944776_REVERSED|
"""index: 18777, intensity: 3449.0, mobility: 1.208"""	-0.553727	0.292545	1	QDYARWFYVGALLLPLCFVLLPYLKGFMSMFE	generic|sp_Q7TSN6_GP151_MOUSE_REVERSED|
"""index: 11319, intensity: 2571.0, mobility: 1.093"""	-0.55375	0.292688	1	EEEDDDEEDDEDEDDGEDESAP	generic|tr_Q9CT46_Q9CT46_MOUSE__chr1_-1_86356048_86356167_ENSMUST00000185676_REVERSED|
"""index: 14990, intensity: 4603.0, mobility: 1.063"""	-0.553972	0.292831	1	SAISWWTPSLTPMPHLWRAWG	generic|chr4_1_138310924_138311428_ENSMUST00000030538_REVERSED|
"""index: 16568, intensity: 4543.0, mobility: 1.056"""	-0.554111	0.293034	1	SLSVGQWFALGQLYQAAAEAQRRAGRTAAVLEMRVSLVEELTTL	generic|tr_A0A0U1RPU8_A0A0U1RPU8_MOUSE__chr7_1_4128207_4128269_ENSMUST00000032594__II_898742_REVERSED	|generic|sp_Q9D3A9_TTYH1_MOUSE__chr7_1_4128207_4128269_ENSMUST00000032594__II_898742_REVERSED	|generic|sp_Q9D3A9-5_TTYH1_MOUSE__chr7_1_4128207_4128269_ENSMUST00000032594__II_898742_REVERSED	|generic|II_898762_TX=10090_REVERSED	|generic|chr7_1_4125523_4125798_ENSMUST00000153673_REVERSED	|generic|sp_Q9D3A9-4_TTYH1_MOUSE__chr7_1_4128207_4128269_ENSMUST00000032594_REVERSED|
"""index: 18311, intensity: 6387.0, mobility: 1.058"""	-0.554113	0.293177	1	WFGSIQTHPFPERP	generic|IP_854009_TX=10090_REVERSED|
"""index: 19395, intensity: 4646.0, mobility: 0.982"""	-0.554322	0.293379	1	VKTKMHISNNGGCFCCVSIL	generic|IP_1149884_TX=10090_REVERSED|
"""index: 10253, intensity: 4117.0, mobility: 0.824"""	-0.554323	0.293522	1	PLSHELLSKLVEPMDM	generic|sp_Q9JLC6-2_TEF_MOUSE__chr15_1_81823625_81823681_ENSMUST00000168632__II_1087062_REVERSED	|generic|sp_Q9JLC6-3_TEF_MOUSE__chr15_1_81823625_81823681_ENSMUST00000168632__II_1087062_REVERSED	|generic|II_1087072_TX=10090_REVERSED	|generic|II_1087074_TX=10090_REVERSED	|generic|chr15_1_81802808_81802924_ENSMUST00000164673_REVERSED|
"""index: 1893, intensity: 3789.0, mobility: 0.882"""	-0.554418	0.293606	1	LTPTTRHSLPYLTTSE	generic|IP_969090_TX=10090_REVERSED|
"""index: 29801, intensity: 3499.0, mobility: 0.961"""	-0.554634	0.293808	1	FESLKGTQIR	generic|tr_Q8BSV5_Q8BSV5_MOUSE__chrX_-1_102554880_102555002_ENSMUST00000142534__II_831508_REVERSED	|generic|tr_A2AI89_A2AI89_MOUSE__chrX_-1_102554880_102555002_ENSMUST00000142534__II_831508_REVERSED	|generic|sp_P18826_KPB1_MOUSE__chrX_-1_102554880_102555002_ENSMUST00000142534__II_831508_REVERSED	|generic|sp_P18826-2_KPB1_MOUSE__chrX_-1_102554880_102555002_ENSMUST00000142534__II_831508_REVERSED	|generic|tr_A2AI88_A2AI88_MOUSE__chrX_-1_102554880_102555002_ENSMUST00000142534__II_831508_REVERSED	|generic|tr_A2AI87_A2AI87_MOUSE__chrX_-1_102554880_102555002_ENSMUST00000142534__II_831508_REVERSED	|generic|tr_Q3UV91_Q3UV91_MOUSE__chrX_-1_102554880_102555002_ENSMUST00000142534_REVERSED	|generic|tr_A2AI91_A2AI91_MOUSE__chrX_-1_102554880_102555002_ENSMUST00000142534_REVERSED	|generic|tr_Q8CBA7_Q8CBA7_MOUSE__chrX_-1_102554880_102555002_ENSMUST00000142534_REVERSED|
"""index: 17981, intensity: 4768.0, mobility: 0.853"""	-0.554746	0.293892	1	WRGTLVRS	generic|tr_Q52KF2_Q52KF2_MOUSE_REVERSED	|generic|chr5_-1_112424651_112425745_ENSMUST00000079491_REVERSED|
"""index: 15955, intensity: 4854.0, mobility: 0.972"""	-0.554994	0.294094	1	QLFDVRHKQKSDLRSEKMRDVFKKFFE	generic|tr_Q3UEN8_Q3UEN8_MOUSE_REVERSED	|generic|tr_Q52L54_Q52L54_MOUSE_REVERSED|
"""index: 15954, intensity: 4978.0, mobility: 1.033"""	-0.555078	0.294237	1	TNQMVDIWSRRA	generic|IP_3498518_TX=10090_REVERSED|
"""index: 21343, intensity: 5029.0, mobility: 1.052"""	-0.555219	0.294439	1	KAEALSVRSDKNFDAMLLIQDVLAPLSPLDG	generic|sp_Q99ML4_DIK1B_MOUSE__chr4_-1_48456735_48456764_ENSMUST00000030030_REVERSED|
"""index: 28898, intensity: 4257.0, mobility: 1.022"""	-0.555325	0.294522	1	QILKHLCHSLY	generic|IP_1079900_TX=10090_REVERSED|
"""index: 26557, intensity: 3713.0, mobility: 1.103"""	-0.555815	0.294724	1	MSDRIIMSDKVNVPLVNRSPLIYFIYVIICALR	generic|IP_1018819_TX=10090_REVERSED|
"""index: 16828, intensity: 11859.0, mobility: 0.945"""	-0.555902	0.294867	1	QRLSYRGGDGLTESGKR	generic|tr_E9QQ96_E9QQ96_MOUSE__chr2_-1_128933186_128933215_ENSMUST00000028866__II_1135890_REVERSED	|generic|sp_A2AAJ9_OBSCN_MOUSE__chr2_-1_128933186_128933215_ENSMUST00000028866__II_1135984_REVERSED	|generic|tr_A0A1W2P6H1_A0A1W2P6H1_MOUSE__chr2_-1_128933186_128933215_ENSMUST00000028866__II_1135890_REVERSED	|generic|tr_Z4YJE4_Z4YJE4_MOUSE__chr2_-1_128933186_128933215_ENSMUST00000028866__II_1135892_REVERSED	|generic|tr_H7BX05_H7BX05_MOUSE__chr2_-1_128933186_128933215_ENSMUST00000028866_REVERSED|
"""index: 13858, intensity: 4367.0, mobility: 0.831"""	-0.555994	0.295069	1	TTVPRMYTYICPVFFLVV	generic|tr_Q8VGN0_Q8VGN0_MOUSE_REVERSED|
"""index: 27369, intensity: 3261.0, mobility: 0.967"""	-0.556002	0.295271	1	QRNFSQQLR	generic|IP_1077355_TX=10090_REVERSED|
"""index: 23091, intensity: 10991.0, mobility: 1.151"""	-0.556063	0.295473	1	VHFLSSDVIGEQLAVFHPLYVATVAGQEAKIDFLPGVVMHSQQL	generic|tr_A0A1G5SJE9_A0A1G5SJE9_MOUSE_REVERSED	|generic|tr_A0A1G5SJ32_A0A1G5SJ32_MOUSE_REVERSED	|generic|sp_Q2LKU9_NLR1A_MOUSE_REVERSED	|generic|sp_Q2LKU9-2_NLR1A_MOUSE_REVERSED|
"""index: 16619, intensity: 6359.0, mobility: 1.141"""	-0.556094	0.295601	1	KPMRQRNMLLPFPDRGNNREHVERIE	generic|sp_Q9D9T8_EFHC1_MOUSE_REVERSED	|generic|tr_B2CKC6_B2CKC6_MOUSE_REVERSED|
"""index: 19796, intensity: 4501.0, mobility: 0.856"""	-0.556151	0.295601	1	CSKEGLHHEATWKAL	generic|tr_Q3U8R5_Q3U8R5_MOUSE_REVERSED	|generic|tr_B1AVH4_B1AVH4_MOUSE_REVERSED	|generic|tr_Q8R0L6_Q8R0L6_MOUSE_REVERSED	|generic|tr_Q3U4G8_Q3U4G8_MOUSE_REVERSED	|generic|tr_B1AVH5_B1AVH5_MOUSE_REVERSED|
"""index: 15960, intensity: 9530.0, mobility: 1.117"""	-0.556568	0.295601	1	AGDEVALRIEELRTKLHTQGAPFGTAVSAVP	generic|sp_Q91YP3_DEOC_MOUSE__II_908113_REVERSED	|generic|tr_A0A0N4SV34_A0A0N4SV34_MOUSE_REVERSED	|generic|tr_Q3THN2_Q3THN2_MOUSE_REVERSED|
"""index: 3079, intensity: 3111.0, mobility: 0.975"""	-0.557116	0.295743	1	DISEARLAFRDS	generic|sp_Q9CX97_WDR55_MOUSE__chr18_1_36762984_36763022_ENSMUST00000235748_REVERSED	|generic|tr_Q91X61_Q91X61_MOUSE__chr18_1_36762984_36763022_ENSMUST00000235748_REVERSED|
"""index: 21103, intensity: 3156.0, mobility: 0.966"""	-0.557193	0.295826	1	EMQRPDRWDV	generic|sp_Q91Z58_CF132_MOUSE_REVERSED|
"""index: 12024, intensity: 5327.0, mobility: 0.853"""	-0.557455	0.296027	1	LAAEEEMVEEVKEVMAAGVEEVM	generic|IP_1127042_TX=10090_REVERSED	|generic|IP_1127042_TX=10090_REVERSED|
"""index: 11144, intensity: 5760.0, mobility: 0.910"""	-0.557473	0.296229	1	YATLDVVRNS	generic|IP_826702_TX=10090_REVERSED|
"""index: 10044, intensity: 5328.0, mobility: 1.053"""	-0.557533	0.296431	1	QELPRPGRNGASSNQSQMVGIVQPARKTPPQTQQPLPPQETTGMPLE	generic|tr_B2LVG5_B2LVG5_MOUSE__chr5_1_145176152_145176208_ENSMUST00000160574__II_932088_REVERSED	|generic|sp_Q8BQZ5_CPSF4_MOUSE__chr5_1_145176152_145176208_ENSMUST00000160574__II_932088_REVERSED|
"""index: 19626, intensity: 3785.0, mobility: 0.940"""	-0.557546	0.296513	1	SLQEFFPLLDHLETD	generic|sp_P58466_CTDS1_MOUSE__chr1_1_74395462_74395584_ENSMUST00000141175__II_641824_REVERSED|
"""index: 22894, intensity: 4552.0, mobility: 1.077"""	-0.557762	0.296655	1	IKKGDNDLLTGHYVCGFHGRGIVENFHVILSSPGIVVHQVAQVL	generic|tr_F8VQL0_F8VQL0_MOUSE__chr6_1_17531531_17531587_ENSMUST00000145473_REVERSED	|generic|tr_A4FUV7_A4FUV7_MOUSE__chr6_1_17531531_17531587_ENSMUST00000145473_REVERSED	|generic|tr_A4FUV6_A4FUV6_MOUSE__chr6_1_17531531_17531587_ENSMUST00000145473_REVERSED	|generic|sp_P16056_MET_MOUSE__chr6_1_17531531_17531587_ENSMUST00000145473_REVERSED|
"""index: 5643, intensity: 3158.0, mobility: 0.796"""	-0.557928	0.296796	1	ASSPSRPSTGLGHNMQ	generic|IP_1148660_TX=10090_REVERSED|
"""index: 7545, intensity: 3994.0, mobility: 1.170"""	-0.557967	0.296998	1	VSSAYLQKGQLCDIMTWLAEMSWKPCYPIR	generic|sp_Q99MV7_RNF17_MOUSE__II_3481351_REVERSED	|generic|II_3478897_TX=10090_REVERSED	|generic|sp_Q99MV7-3_RNF17_MOUSE_REVERSED|
"""index: 1790, intensity: 2714.0, mobility: 0.795"""	-0.558137	0.297199	1	GMELPQEK	generic|tr_B9EJX5_B9EJX5_MOUSE__chr15_-1_55065856_55065981_ENSMUST00000226864__II_3484304_REVERSED	|generic|II_3484298_TX=10090_REVERSED|
"""index: 2727, intensity: 3276.0, mobility: 0.819"""	-0.558173	0.297401	1	VLTSVADNDRKGLGPCHK	generic|IP_1044509_TX=10090_REVERSED|
"""index: 19133, intensity: 4957.0, mobility: 1.059"""	-0.558177	0.297482	1	QPAIVSDLWGLDRFSVYLEHRRCVERGHSG	generic|II_960657_TX=10090_REVERSED	|generic|sp_P55105_BMP8B_MOUSE_REVERSED|
"""index: 946, intensity: 3292.0, mobility: 0.829"""	-0.558291	0.297684	1	KALDETIDEPNQLKA	generic|sp_Q8VHI7_DRC2_MOUSE_REVERSED	|generic|tr_Q3UXA4_Q3UXA4_MOUSE_REVERSED|
"""index: 14421, intensity: 5720.0, mobility: 1.082"""	-0.558331	0.297885	1	KQPPVARRMRSMLCRPVTVQFGFT	generic|IP_1068937_TX=10090_REVERSED|
"""index: 10037, intensity: 9068.0, mobility: 0.917"""	-0.558381	0.298069	1	KLVEEEMLVFVPAIEYTYQS	generic|sp_Q9DBE0_CSAD_MOUSE__chr15_-1_102186390_102186440_ENSMUST00000231048__II_3485874_REVERSED	|generic|tr_A0A2R8VHX0_A0A2R8VHX0_MOUSE__chr15_-1_102186390_102186440_ENSMUST00000231048__II_2463036_REVERSED	|generic|tr_A0A2R8VHJ2_A0A2R8VHJ2_MOUSE__chr15_-1_102187558_102187650_ENSMUST00000230322_REVERSED	|generic|tr_A0A2R8VK32_A0A2R8VK32_MOUSE__chr15_-1_102187558_102187650_ENSMUST00000230322_REVERSED	|generic|tr_A0A2R8VHW7_A0A2R8VHW7_MOUSE__chr15_-1_102187558_102187650_ENSMUST00000230322_REVERSED	|generic|tr_A0A2R8VI48_A0A2R8VI48_MOUSE__chr15_-1_102188003_102188047_ENSMUST00000230322_REVERSED	|generic|tr_A0A2R8VI50_A0A2R8VI50_MOUSE__chr15_-1_102188003_102188047_ENSMUST00000230322_REVERSED	|generic|tr_A0A2R8VHG5_A0A2R8VHG5_MOUSE__chr15_-1_102187558_102187650_ENSMUST00000230322_REVERSED|
"""index: 19751, intensity: 5667.0, mobility: 1.068"""	-0.558406	0.298069	1	LMVDIGYAELLDML	generic|sp_Q3UHG7_DEN11_MOUSE__II_917263_REVERSED|
"""index: 944, intensity: 6386.0, mobility: 0.874"""	-0.55843	0.298069	1	LEPEAGQDWL	generic|tr_A0A087WP73_A0A087WP73_MOUSE__chr1_1_87936764_87936904_ENSMUST00000189726__II_1031912_REVERSED|
"""index: 26182, intensity: 5182.0, mobility: 0.921"""	-0.559034	0.29821	1	LYNKSGLYF	generic|IP_1101282_TX=10090_REVERSED|
"""index: 18985, intensity: 7026.0, mobility: 0.938"""	-0.559045	0.298232	1	LSDSHNLGCPRPPSKNEGPSA	generic|sp_Q3TWN3-2_CNNM2_MOUSE_REVERSED	|generic|tr_C6KI93_C6KI93_MOUSE_REVERSED|
"""index: 25442, intensity: 5708.0, mobility: 0.936"""	-0.55955	0.298432	1	NPVYCAKTLI	generic|IP_2414785_TX=10090_REVERSED|
"""index: 26393, intensity: 9256.0, mobility: 0.979"""	-0.559633	0.298513	1	FFFVLLGDRL	generic|tr_Q3U1W3_Q3U1W3_MOUSE_REVERSED	|generic|tr_A0A140LHU0_A0A140LHU0_MOUSE_REVERSED	|generic|tr_Q3UG15_Q3UG15_MOUSE_REVERSED	|generic|sp_Q61072_ADAM9_MOUSE_REVERSED	|generic|tr_E9Q638_E9Q638_MOUSE_REVERSED|
"""index: 22685, intensity: 2819.0, mobility: 1.079"""	-0.560073	0.298594	1	DEFRGRRLLAEPSMAGMWSGRPDLAELL	generic|tr_A0A140LHH0_A0A140LHH0_MOUSE_REVERSED|
"""index: 26888, intensity: 3949.0, mobility: 1.058"""	-0.56017	0.298735	1	PSIINLTYPLEVEMVMVSWALVQ	generic|IP_855073_TX=10090_REVERSED|
"""index: 18050, intensity: 2927.0, mobility: 1.218"""	-0.560208	0.298936	1	ELIWLMSPFALVWTATHM	generic|IP_1019186_TX=10090_REVERSED|
"""index: 5359, intensity: 3257.0, mobility: 0.848"""	-0.560242	0.299077	1	SKFVSDKFTVSKFKVGLFRGNEY	generic|sp_Q69ZS6_SV2C_MOUSE__chr15_1_80881022_80881051_ENSMUST00000067689__II_1103769_REVERSED	|generic|tr_A2RSH4_A2RSH4_MOUSE__chr15_1_80881022_80881051_ENSMUST00000067689_REVERSED	|generic|tr_Q3UVQ0_Q3UVQ0_MOUSE_REVERSED|
"""index: 11572, intensity: 4878.0, mobility: 0.967"""	-0.560519	0.299277	1	QILSHPQIQTY	generic|II_911927_TX=10090_REVERSED	|generic|tr_E0CXV8_E0CXV8_MOUSE__chr6_-1_122318493_122318570_ENSMUST00000160163_REVERSED	|generic|tr_Q3V116_Q3V116_MOUSE__chr6_-1_122318493_122318570_ENSMUST00000160163_REVERSED	|generic|sp_Q64028_PHC1_MOUSE__chr6_-1_122318493_122318570_ENSMUST00000160163_REVERSED	|generic|sp_Q64028-2_PHC1_MOUSE__chr6_-1_122318493_122318570_ENSMUST00000160163_REVERSED	|generic|sp_Q64028-3_PHC1_MOUSE__chr6_-1_122318493_122318570_ENSMUST00000160163_REVERSED	|generic|tr_Q7TT35_Q7TT35_MOUSE__chr6_-1_122318493_122318570_ENSMUST00000160163_REVERSED	|generic|tr_Q3TJ47_Q3TJ47_MOUSE__chr6_-1_122318493_122318570_ENSMUST00000160163_REVERSED|
"""index: 31762, intensity: 8658.0, mobility: 1.155"""	-0.560576	0.299478	1	TTTTAAAAAAAAAAAAAAAAAAANEIMAQRLPKRPLVPTPLSRAP	generic|sp_A6H694_LRC63_MOUSE_REVERSED|
"""index: 21056, intensity: 4582.0, mobility: 0.831"""	-0.560617	0.299519	1	AFLPVNVMMQAAFDPNQALTQMM	generic|sp_Q99NB8_UBQL4_MOUSE__chr3_1_88563132_88563344_ENSMUST00000194303__II_985972_REVERSED|
"""index: 15745, intensity: 5214.0, mobility: 1.088"""	-0.560745	0.299519	1	KKMYEKHKRKEEEMEMITQRHSREVMLLQELIRRH	generic|sp_Q6P6L0_FIL1L_MOUSE_REVERSED	|generic|sp_Q6P6L0-2_FIL1L_MOUSE_REVERSED	|generic|tr_E0CYH7_E0CYH7_MOUSE_REVERSED|
"""index: 23678, intensity: 6510.0, mobility: 1.053"""	-0.561009	0.299599	1	ESQVDLSLGRIHR	generic|sp_Q4QRL3_CC88B_MOUSE_REVERSED	|generic|sp_Q4QRL3-2_CC88B_MOUSE_REVERSED	|generic|tr_B2RXR1_B2RXR1_MOUSE_REVERSED|
"""index: 4983, intensity: 3918.0, mobility: 0.919"""	-0.561258	0.299679	1	YYTAINRHHSYKKLMNIEQK	generic|tr_G3X9G2_G3X9G2_MOUSE__II_1133308_REVERSED	|generic|sp_P83510_TNIK_MOUSE__chr3_1_28541979_28542104_ENSMUST00000160934__II_986684_REVERSED	|generic|tr_B2RQ80_B2RQ80_MOUSE__chr3_1_28541979_28542104_ENSMUST00000160934_REVERSED	|generic|tr_E0CZD7_E0CZD7_MOUSE__chr3_1_28541979_28542104_ENSMUST00000160934_REVERSED	|generic|tr_E0CYV5_E0CYV5_MOUSE__chr3_1_28541979_28542104_ENSMUST00000160934_REVERSED	|generic|tr_B2RY17_B2RY17_MOUSE__chr3_1_28541979_28542104_ENSMUST00000160934_REVERSED	|generic|tr_E0CXD6_E0CXD6_MOUSE__chr3_1_28541979_28542104_ENSMUST00000160934_REVERSED	|generic|tr_E0CY98_E0CY98_MOUSE__chr3_1_28541979_28542104_ENSMUST00000160934_REVERSED	|generic|tr_B2RXX2_B2RXX2_MOUSE__chr3_1_28541979_28542104_ENSMUST00000160934_REVERSED	|generic|tr_B9EKN8_B9EKN8_MOUSE__chr3_1_28541979_28542104_ENSMUST00000160934_REVERSED	|generic|tr_Q61155_Q61155_MOUSE_REVERSED	|generic|sp_P83510-2_TNIK_MOUSE__chr3_1_28541979_28542104_ENSMUST00000160934_REVERSED	|generic|tr_Q5SXG3_Q5SXG3_MOUSE_REVERSED	|generic|sp_Q9JM52_MINK1_MOUSE_REVERSED	|generic|sp_Q9JM52-2_MINK1_MOUSE_REVERSED	|generic|sp_Q9JM52-3_MINK1_MOUSE_REVERSED	|generic|tr_Q5SXG1_Q5SXG1_MOUSE_REVERSED	|generic|tr_Q7TT13_Q7TT13_MOUSE_REVERSED	|generic|tr_E9PUL9_E9PUL9_MOUSE__chr3_1_28541979_28542104_ENSMUST00000160934_REVERSED	|generic|tr_E0CZF8_E0CZF8_MOUSE__chr3_1_28541979_28542104_ENSMUST00000160934_REVERSED|
"""index: 5327, intensity: 3207.0, mobility: 1.188"""	-0.561356	0.29982	1	ELQDSKEQMQKELEG	generic|sp_Q8C9S4_CC186_MOUSE__chr19_-1_56812991_56813275_ENSMUST00000140184__II_1047894_REVERSED	|generic|II_1047880_TX=10090_REVERSED|
"""index: 4614, intensity: 3695.0, mobility: 0.888"""	-0.56137	0.30002	1	CYPAEKLTVM	generic|IP_3464899_TX=10090_REVERSED|
"""index: 2345, intensity: 6072.0, mobility: 0.889"""	-0.561562	0.30022	1	TLMQLEPKQG	generic|sp_Q8BRK9-2_MA2A2_MOUSE__chr7_-1_80362605_80362649_ENSMUST00000205853__II_886461_REVERSED	|generic|tr_Q197W7_Q197W7_MOUSE__chr7_-1_80362605_80362649_ENSMUST00000205853_REVERSED	|generic|tr_Q9WU23_Q9WU23_MOUSE__chr7_-1_80362605_80362649_ENSMUST00000205853_REVERSED	|generic|tr_Q3TSU5_Q3TSU5_MOUSE__chr7_-1_80363463_80363633_ENSMUST00000206301_REVERSED|
"""index: 20713, intensity: 3747.0, mobility: 1.083"""	-0.561642	0.300421	1	EYRTAPTGTSCGFYSA	generic|chr7_-1_4664793_4681852_ENSMUST00000079970__IP_898517_TX=10090_REVERSED|
"""index: 14857, intensity: 3720.0, mobility: 0.892"""	-0.561644	0.300561	1	IRPKEVQENEAEIETYPTF	generic|tr_A2AD03_A2AD03_MOUSE__II_830867_REVERSED	|generic|tr_Q3UR39_Q3UR39_MOUSE__II_830867_REVERSED	|generic|sp_Q9QXG2_RAE1_MOUSE_REVERSED|
"""index: 25676, intensity: 11756.0, mobility: 1.001"""	-0.561758	0.30072	1	DVFGVSIFQPK	generic|tr_F6U8V3_F6U8V3_MOUSE_REVERSED	|generic|tr_Q85ZX0_Q85ZX0_MOUSE_REVERSED|
"""index: 11488, intensity: 8412.0, mobility: 1.010"""	-0.561762	0.30072	1	LAPGQGVDGLVDDLKLAMEEIDA	generic|tr_Q3U597_Q3U597_MOUSE__II_940175_REVERSED	|generic|sp_Q6P6M7_SPCS_MOUSE__II_940156_REVERSED|
"""index: 13457, intensity: 3114.0, mobility: 1.150"""	-0.562188	0.30092	1	PEEIIFSVLDELCEAKLLFEILKRNQAKCEQLVDE	generic|tr_G5E8R4_G5E8R4_MOUSE__chr19_-1_3526698_3526865_ENSMUST00000223919_REVERSED	|generic|sp_Q922D4_PP6R3_MOUSE__chr19_-1_3526698_3526865_ENSMUST00000223919_REVERSED	|generic|sp_Q922D4-2_PP6R3_MOUSE__chr19_-1_3526698_3526865_ENSMUST00000223919_REVERSED	|generic|sp_Q922D4-3_PP6R3_MOUSE__chr19_-1_3526698_3526865_ENSMUST00000223919_REVERSED	|generic|sp_Q922D4-4_PP6R3_MOUSE__chr19_-1_3526698_3526865_ENSMUST00000223919_REVERSED|
"""index: 25201, intensity: 2928.0, mobility: 1.145"""	-0.562194	0.30112	1	FHWSFLEQVKFANQMNGSSKAVDEMYILHC	generic|IP_1043839_TX=10090_REVERSED|
"""index: 20422, intensity: 6239.0, mobility: 1.091"""	-0.562238	0.301321	1	EDTLNLPKLHHQLE	generic|tr_F5H8M8_F5H8M8_MOUSE_REVERSED	|generic|sp_D3Z750_MRO2A_MOUSE_REVERSED|
"""index: 3340, intensity: 3331.0, mobility: 0.982"""	-0.562475	0.301521	1	WTACLHSRCHLCHIDKPP	generic|IP_1138653_TX=10090_REVERSED|
"""index: 13378, intensity: 9364.0, mobility: 1.124"""	-0.562525	0.30154	1	KDKSAPDRGLFYHVLSSLKMPTLDCKLESVYKCLYKFHTR	generic|IP_855198_TX=10090_REVERSED|
"""index: 17497, intensity: 5743.0, mobility: 1.137"""	-0.562622	0.301619	1	TLMAKVDDALIMHQLRTSKWLFYCEEALKRNDAGGKTEQIAEEWH	generic|sp_Q9CPT3_NANP_MOUSE_REVERSED|
"""index: 22913, intensity: 5143.0, mobility: 1.028"""	-0.562791	0.301819	1	HRQGSTAGLPGPPVT	generic|tr_A0A1D5RLQ6_A0A1D5RLQ6_MOUSE_REVERSED|
"""index: 24594, intensity: 3861.0, mobility: 1.183"""	-0.562836	0.301958	1	ESVDTSINQILAKVFPMDVTEMSNELLYSEY	generic|tr_Q3U3P6_Q3U3P6_MOUSE__II_3449372_REVERSED	|generic|sp_Q8R0T6_AGRG3_MOUSE__II_3449372_REVERSED|
"""index: 21331, intensity: 4422.0, mobility: 1.120"""	-0.563061	0.302158	1	RLPRLFGNVLIYLQHVYETEAEVMTFVIQNRKRMSEAHPS	generic|sp_P70392_RGRF2_MOUSE__II_1104239_REVERSED	|generic|tr_D3Z6K8_D3Z6K8_MOUSE__II_1104239_REVERSED	|generic|tr_F6TCD3_F6TCD3_MOUSE_REVERSED	|generic|tr_A0A1L1SS23_A0A1L1SS23_MOUSE_REVERSED	|generic|tr_D3Z685_D3Z685_MOUSE_REVERSED|
"""index: 3793, intensity: 3267.0, mobility: 0.863"""	-0.563077	0.302237	1	SGLAWCSRQPVPWMSTPLCGPML	generic|IP_1001500_TX=10090_REVERSED|
"""index: 27605, intensity: 16418.0, mobility: 1.020"""	-0.563159	0.302377	1	EWIRYIRPLL	generic|tr_A0A087WS19_A0A087WS19_MOUSE_REVERSED|
"""index: 22763, intensity: 3871.0, mobility: 0.837"""	-0.563262	0.302456	1	GDELFDCDKPQREQ	generic|sp_O08692_NGP_MOUSE__II_842259_REVERSED|
"""index: 11792, intensity: 82407.0, mobility: 0.940"""	-0.563511	0.302595	1	SSGAAALPSGCGGASVDATKVLDLVK	generic|IP_970419_TX=10090_REVERSED|
"""index: 21085, intensity: 5748.0, mobility: 0.908"""	-0.56382	0.302794	1	NWIISIFGP	generic|IP_1044652_TX=10090_REVERSED|
"""index: 4918, intensity: 3809.0, mobility: 1.022"""	-0.563872	0.302994	1	ECLPCKYPKEGTH	generic|sp_Q810A1_ZNF18_MOUSE_REVERSED|
"""index: 9023, intensity: 6482.0, mobility: 1.134"""	-0.563952	0.303073	1	ESYTSVWLWSPSCSSWWTWFTGSAASTAFG	generic|IP_1044833_TX=10090_REVERSED|
"""index: 31244, intensity: 26013.0, mobility: 1.221"""	-0.56448	0.303272	1	LQTGPCGLSCLSITDRFFVFVFVLLFSLFKLHSGLPS	generic|IP_3455453_TX=10090_REVERSED|
"""index: 27670, intensity: 5332.0, mobility: 1.183"""	-0.56461	0.303351	1	WSVIQNMLPLGEKKLLSHHTSYVVYMSLVTSLMQLLLVLLEGKVLK	generic|sp_Q9R1S3_PIGN_MOUSE__chr1_-1_105657598_105657684_ENSMUST00000185983__II_1030312_REVERSED	|generic|tr_G3X9F1_G3X9F1_MOUSE__chr1_-1_105657598_105657684_ENSMUST00000185983__II_1030294_REVERSED	|generic|tr_A0A087WQ32_A0A087WQ32_MOUSE__chr1_-1_105657598_105657684_ENSMUST00000185983__II_1030294_REVERSED	|generic|tr_A0A087WS03_A0A087WS03_MOUSE__chr1_-1_105657598_105657684_ENSMUST00000185983__II_1030294_REVERSED	|generic|sp_Q9R1S3-2_PIGN_MOUSE__chr1_-1_105657598_105657684_ENSMUST00000185983_REVERSED	|generic|sp_Q9R1S3-3_PIGN_MOUSE__chr1_-1_105657598_105657684_ENSMUST00000185983_REVERSED|
"""index: 19581, intensity: 5210.0, mobility: 1.157"""	-0.564832	0.30355	1	PKLYEVYEETTGNFF	generic|tr_D2XZ32_D2XZ32_MOUSE__IP_875508_REVERSED	|generic|tr_A0A089N5R8_A0A089N5R8_MOUSE_REVERSED|
"""index: 10832, intensity: 7579.0, mobility: 1.113"""	-0.564855	0.303689	1	LWEEPVDDDELCKVLTVVQSALIMLLARRWPTAM	generic|tr_Q6IQZ2_Q6IQZ2_MOUSE_REVERSED	|generic|sp_Q9DAY5_CF120_MOUSE_REVERSED	|generic|tr_Q8BPF2_Q8BPF2_MOUSE_REVERSED	|generic|tr_Q9D366_Q9D366_MOUSE_REVERSED|
"""index: 12608, intensity: 45274.0, mobility: 0.936"""	-0.564961	0.303888	1	HVSIPGDQGFQEKTKHVQGIFD	generic|tr_E9PVW8_E9PVW8_MOUSE__chr17_-1_56413325_56413363_ENSMUST00000223685__II_965067_REVERSED	|generic|tr_G3UYU6_G3UYU6_MOUSE__chr17_-1_56413325_56413363_ENSMUST00000223685__II_965067_REVERSED	|generic|tr_B9EJA3_B9EJA3_MOUSE__chr17_-1_56413325_56413363_ENSMUST00000223685__II_965067_REVERSED	|generic|tr_E9Q7I7_E9Q7I7_MOUSE__chr17_-1_56413325_56413363_ENSMUST00000223685__II_965067_REVERSED	|generic|tr_Q5SPA9_Q5SPA9_MOUSE__chr17_-1_56413325_56413363_ENSMUST00000223685__II_965067_REVERSED	|generic|tr_G3UX60_G3UX60_MOUSE__chr17_-1_56413325_56413363_ENSMUST00000223685__II_965067_REVERSED	|generic|sp_Q64487_PTPRD_MOUSE__chr17_-1_56413325_56413363_ENSMUST00000223685__II_965067_REVERSED	|generic|sp_Q64487-1_PTPRD_MOUSE__chr17_-1_56413325_56413363_ENSMUST00000223685__II_965067_REVERSED	|generic|sp_Q64487-2_PTPRD_MOUSE__chr17_-1_56413325_56413363_ENSMUST00000223685__II_965067_REVERSED	|generic|sp_Q64487-3_PTPRD_MOUSE__chr17_-1_56413325_56413363_ENSMUST00000223685__II_965067_REVERSED	|generic|sp_Q64487-5_PTPRD_MOUSE__chr17_-1_56413325_56413363_ENSMUST00000223685__II_965067_REVERSED	|generic|sp_Q64487-6_PTPRD_MOUSE__chr17_-1_56413325_56413363_ENSMUST00000223685__II_965067_REVERSED	|generic|sp_Q64487-7_PTPRD_MOUSE__chr17_-1_56413325_56413363_ENSMUST00000223685__II_965067_REVERSED	|generic|sp_Q64487-8_PTPRD_MOUSE__chr17_-1_56413325_56413363_ENSMUST00000223685__II_965067_REVERSED	|generic|sp_Q64487-9_PTPRD_MOUSE__chr17_-1_56413325_56413363_ENSMUST00000223685__II_965067_REVERSED	|generic|sp_Q64487-10_PTPRD_MOUSE__chr17_-1_56413325_56413363_ENSMUST00000223685__II_965067_REVERSED	|generic|sp_Q64487-11_PTPRD_MOUSE__chr17_-1_56413325_56413363_ENSMUST00000223685__II_965067_REVERSED	|generic|sp_Q64487-12_PTPRD_MOUSE__chr17_-1_56413325_56413363_ENSMUST00000223685__II_965067_REVERSED	|generic|tr_G3UY75_G3UY75_MOUSE__chr17_-1_56413325_56413363_ENSMUST00000223685__II_965067_REVERSED	|generic|tr_G3UWK6_G3UWK6_MOUSE__chr17_-1_56413325_56413363_ENSMUST00000223685__II_965067_REVERSED	|generic|II_3462466_TX=10090_REVERSED	|generic|tr_Q3UNN3_Q3UNN3_MOUSE__chr17_-1_56413325_56413363_ENSMUST00000223685_REVERSED	|generic|tr_Q3TP78_Q3TP78_MOUSE__chr17_-1_56413325_56413363_ENSMUST00000223685_REVERSED	|generic|sp_B0V2N1_PTPRS_MOUSE__chr17_-1_56413325_56413363_ENSMUST00000223685_REVERSED	|generic|sp_B0V2N1-2_PTPRS_MOUSE__chr17_-1_56413325_56413363_ENSMUST00000223685_REVERSED	|generic|sp_B0V2N1-3_PTPRS_MOUSE__chr17_-1_56413325_56413363_ENSMUST00000223685_REVERSED	|generic|sp_B0V2N1-4_PTPRS_MOUSE__chr17_-1_56413325_56413363_ENSMUST00000223685_REVERSED	|generic|sp_B0V2N1-5_PTPRS_MOUSE__chr17_-1_56413325_56413363_ENSMUST00000223685_REVERSED	|generic|sp_B0V2N1-6_PTPRS_MOUSE__chr17_-1_56413325_56413363_ENSMUST00000223685_REVERSED	|generic|tr_Q8R169_Q8R169_MOUSE__chr17_-1_56413325_56413363_ENSMUST00000223685_REVERSED	|generic|tr_Q8C922_Q8C922_MOUSE__chr17_-1_56413325_56413363_ENSMUST00000223685_REVERSED	|generic|tr_Q8CC54_Q8CC54_MOUSE__chr17_-1_56413325_56413363_ENSMUST00000223685_REVERSED|
"""index: 3954, intensity: 4554.0, mobility: 0.819"""	-0.565071	0.304027	1	TADQEPQMGQRWS	generic|IP_3500430_TX=10090_REVERSED|
"""index: 17989, intensity: 4139.0, mobility: 1.124"""	-0.565594	0.304226	1	TNWFITSNTPIVLEFNTSRFNF	generic|tr_G3X8Y6_G3X8Y6_MOUSE_REVERSED	|generic|sp_O70410_V2R1_MOUSE_REVERSED|
"""index: 941, intensity: 7189.0, mobility: 0.837"""	-0.565636	0.304426	1	LLAPPLRCE	generic|IP_1073212_TX=10090_REVERSED|
"""index: 2113, intensity: 6218.0, mobility: 0.855"""	-0.565642	0.304504	1	RYVMVRPLNHGARSALYRNQAYSPH	generic|sp_Q6PAQ9_TMG3_MOUSE_REVERSED|
"""index: 20373, intensity: 2993.0, mobility: 1.009"""	-0.565791	0.304703	1	VMMPPQPKHKLRRQCTLSFRIEDAVTSCFSR	generic|sp_B1AS29_GRIK3_MOUSE_REVERSED|
"""index: 1095, intensity: 2559.0, mobility: 0.873"""	-0.565868	0.304842	1	PAPHYREGLV	generic|IP_993942_TX=10090_REVERSED|
"""index: 1589, intensity: 2708.0, mobility: 0.903"""	-0.565926	0.305041	1	QSHGSAEFMK	generic|tr_Q9D634_Q9D634_MOUSE__II_829454_REVERSED|
"""index: 28353, intensity: 2586.0, mobility: 1.245"""	-0.566058	0.30524	1	EGMTAFARSIFNEDMYPEL	generic|tr_A2CEQ6_A2CEQ6_MOUSE__chr4_-1_132325204_132325245_ENSMUST00000147652__II_955100_REVERSED	|generic|sp_Q80VC6_TSAP1_MOUSE__chr4_-1_132325204_132325245_ENSMUST00000147652__II_955100_REVERSED	|generic|II_955092_TX=10090_REVERSED	|generic|II_955104_TX=10090_REVERSED	|generic|tr_E9Q0Q0_E9Q0Q0_MOUSE_REVERSED	|generic|tr_E9Q3V7_E9Q3V7_MOUSE_REVERSED	|generic|tr_A2CEQ8_A2CEQ8_MOUSE__chr4_-1_132325204_132325245_ENSMUST00000147652_REVERSED|
"""index: 6419, intensity: 6603.0, mobility: 1.007"""	-0.566094	0.305439	1	RRITRMVHKQFSTWHTYLCELWMELINTRQGEKKWPK	generic|IP_915608_TX=10090_REVERSED|
"""index: 23514, intensity: 22983.0, mobility: 1.020"""	-0.566431	0.305639	1	PPPQPTPPQPQFK	generic|sp_O35137_ALX4_MOUSE__II_1005312_REVERSED	|generic|tr_A2AIK5_A2AIK5_MOUSE_REVERSED|
"""index: 32603, intensity: 4286.0, mobility: 0.969"""	-0.566442	0.305716	1	INPPAQFWYK	generic|tr_Q63953_Q63953_MOUSE__chr16_1_91554974_91555084_ENSMUST00000127644_REVERSED	|generic|tr_Q3UVK9_Q3UVK9_MOUSE__chr16_1_91554974_91555084_ENSMUST00000127644_REVERSED|
"""index: 15730, intensity: 3782.0, mobility: 0.831"""	-0.566613	0.305915	1	DEQGRWVQ	generic|IP_962537_TX=10090_REVERSED|
"""index: 3425, intensity: 4474.0, mobility: 0.950"""	-0.56663	0.306114	1	LVAPMEINLGPL	generic|sp_Q6P1G0_HEAT6_MOUSE__II_1129401_REVERSED	|generic|II_1129397_TX=10090_REVERSED|
"""index: 15387, intensity: 4181.0, mobility: 1.188"""	-0.566661	0.306208	1	TKSEDQLYQLLIECIRHGKQGMSDLYKLCKKRLDMVVLSWHVKR	generic|sp_Q91ZX6_SENP2_MOUSE__chr16_1_22036569_22036652_ENSMUST00000231724__II_3486104_REVERSED	|generic|sp_Q91ZX6-2_SENP2_MOUSE__chr16_1_22036569_22036652_ENSMUST00000231724__II_3486104_REVERSED	|generic|sp_Q91ZX6-3_SENP2_MOUSE__chr16_1_22036569_22036652_ENSMUST00000231724__II_3486104_REVERSED|
"""index: 14997, intensity: 4190.0, mobility: 0.924"""	-0.566704	0.306208	1	FNNGTGIQQLN	generic|IP_3492903_TX=10090_REVERSED|
"""index: 22958, intensity: 4034.0, mobility: 0.977"""	-0.566902	0.306407	1	VIRLSTMETK	generic|tr_Q3UVI6_Q3UVI6_MOUSE__II_944059_REVERSED	|generic|sp_Q6P5D4_CP135_MOUSE__chr5_1_76640931_76640984_ENSMUST00000130651__II_944058_REVERSED|
"""index: 22063, intensity: 2667.0, mobility: 1.065"""	-0.566905	0.306484	1	ECVWFWSKKDFVTGIFSIVI	generic|sp_P59529_T2R16_MOUSE_REVERSED	|generic|tr_A0AUK2_A0AUK2_MOUSE_REVERSED|
"""index: 6741, intensity: 8308.0, mobility: 1.034"""	-0.567255	0.306683	1	YPVCRFAVGLGDREPLPPVKEM	generic|IP_1098364_TX=10090_REVERSED|
"""index: 19345, intensity: 4063.0, mobility: 0.869"""	-0.567357	0.306759	1	SFSKYIDQKNVEFIPR	generic|sp_Q8CFE4_SCYL2_MOUSE__chr10_-1_89650820_89650954_ENSMUST00000173526__II_1145691_REVERSED	|generic|tr_G5E8J9_G5E8J9_MOUSE__chr10_-1_89650820_89650954_ENSMUST00000173526__II_1145691_REVERSED|
"""index: 14714, intensity: 4369.0, mobility: 1.055"""	-0.567485	0.306958	1	SNKGKKHLLFLPSSEIPCEYLSTHVKESY	generic|tr_Q91VV0_Q91VV0_MOUSE_REVERSED	|generic|sp_P97927_LAMA4_MOUSE_REVERSED	|generic|tr_Q91YG8_Q91YG8_MOUSE_REVERSED|
"""index: 21061, intensity: 4920.0, mobility: 0.920"""	-0.56757	0.307051	1	QIWDKLHSCEVNCLSCLH	generic|tr_Q3TNM0_Q3TNM0_MOUSE_REVERSED	|generic|tr_Q3TQ35_Q3TQ35_MOUSE_REVERSED	|generic|tr_A0A0N4SV80_A0A0N4SV80_MOUSE_REVERSED	|generic|tr_A0A0N4SVI8_A0A0N4SVI8_MOUSE_REVERSED	|generic|sp_Q61464_ZN638_MOUSE_REVERSED	|generic|sp_Q61464-2_ZN638_MOUSE_REVERSED	|generic|sp_Q61464-4_ZN638_MOUSE_REVERSED	|generic|sp_Q61464-5_ZN638_MOUSE_REVERSED	|generic|sp_Q61464-7_ZN638_MOUSE_REVERSED	|generic|tr_E9QKZ7_E9QKZ7_MOUSE_REVERSED	|generic|tr_E9QML5_E9QML5_MOUSE_REVERSED	|generic|tr_A0A0N4SV38_A0A0N4SV38_MOUSE_REVERSED	|generic|tr_A0A0N4SVM8_A0A0N4SVM8_MOUSE_REVERSED	|generic|tr_Q3TZK9_Q3TZK9_MOUSE_REVERSED	|generic|tr_Q3TQM2_Q3TQM2_MOUSE_REVERSED|
"""index: 12718, intensity: 7167.0, mobility: 1.103"""	-0.567617	0.307051	1	SEMSQLHQYGKIKAKWFYYIYWMDWFFLHSTTMVVMLFL	generic|tr_U5LLB3_U5LLB3_MOUSE_REVERSED	|generic|sp_P58681_TLR7_MOUSE_REVERSED|
"""index: 22426, intensity: 2725.0, mobility: 1.177"""	-0.568032	0.307249	1	KYINKAYVSSDEYELGISAVIIPSCHWHW	generic|IP_975044_TX=10090_REVERSED|
"""index: 14165, intensity: 3456.0, mobility: 0.876"""	-0.568041	0.307265	1	LSSDCQLTMSSIIYLVK	generic|IP_988818_TX=10090_REVERSED|
"""index: 23773, intensity: 3223.0, mobility: 1.119"""	-0.568258	0.307463	1	IIAITEGLETCMITQQPEPPPPPVPSPSRPPQLTLSRARAHV	generic|sp_Q8BI66_ZN526_MOUSE_REVERSED|
"""index: 24436, intensity: 4142.0, mobility: 1.023"""	-0.56833	0.307601	1	FLFLFDSSGLFTC	generic|IP_937602_TX=10090_REVERSED|
"""index: 14894, intensity: 4013.0, mobility: 0.872"""	-0.568533	0.307738	1	QRPFSMPGAPCTLTGMPEMPS	generic|chr11_-1_116080321_116081270_ENSMUST00000074628__IP_1123729_TX=10090_REVERSED|
"""index: 2079, intensity: 6533.0, mobility: 0.871"""	-0.568624	0.307937	1	NYWHVEGYQDVTLLC	generic|chr11_1_57528046_57528345_ENSMUST00000128971__II_1136334_TX=10090_REVERSED	|generic|sp_Q922T2_MFAP3_MOUSE_REVERSED	|generic|tr_Q3U2S9_Q3U2S9_MOUSE_REVERSED	|generic|tr_A0A0R4J1C7_A0A0R4J1C7_MOUSE_REVERSED	|generic|tr_D3Z5B4_D3Z5B4_MOUSE_REVERSED|
"""index: 32029, intensity: 35814.0, mobility: 1.125"""	-0.568654	0.308074	1	VSLGAAGASQLIAVLGGATVGGGNAIASLSMMKAA	generic|tr_Q3UK07_Q3UK07_MOUSE__chr12_1_103439971_103440171_ENSMUST00000153670_REVERSED|
"""index: 31618, intensity: 16321.0, mobility: 0.883"""	-0.568708	0.308272	1	MLMELLLTITIQKL	generic|IP_881280_TX=10090_REVERSED|
"""index: 14088, intensity: 4705.0, mobility: 1.201"""	-0.568726	0.308287	1	GQNVQVQYMQAKQEPQATKQLYPLRQFGGPM	generic|tr_D0VLQ5_D0VLQ5_MOUSE__chr3_-1_133480129_133480242_ENSMUST00000200203__II_975375_REVERSED	|generic|tr_A0A0G2JF55_A0A0G2JF55_MOUSE__chr3_-1_133480129_133480242_ENSMUST00000200203__II_975375_REVERSED	|generic|sp_Q4JK59_TET2_MOUSE__chr3_-1_133480129_133480242_ENSMUST00000200203__II_975375_REVERSED|
"""index: 4118, intensity: 2755.0, mobility: 0.825"""	-0.569136	0.308424	1	VHGASAEER	generic|IP_906092_TX=10090_REVERSED|
"""index: 1100, intensity: 3386.0, mobility: 0.772"""	-0.569298	0.308561	1	SQPEPWPVQRHGAP	generic|tr_B2RWY1_B2RWY1_MOUSE__chr2_1_118696515_118696574_ENSMUST00000132577__II_1003586_REVERSED	|generic|sp_Q3ULB5_PAK6_MOUSE__chr2_1_118696515_118696574_ENSMUST00000132577__II_1003586_REVERSED|
"""index: 15771, intensity: 4652.0, mobility: 1.044"""	-0.569423	0.308759	1	QAKVSAKPNGNDAALLWLREAE	generic|tr_G5E8E5_G5E8E5_MOUSE__II_864141_REVERSED	|generic|tr_H3BK12_H3BK12_MOUSE__II_864141_REVERSED	|generic|sp_Q9D4C6_LR2BP_MOUSE__II_864141_REVERSED|
"""index: 9430, intensity: 28378.0, mobility: 0.897"""	-0.569456	0.308896	1	YRFIDLQEWTLELGKYNMVTWFHVLV	generic|IP_898207_TX=10090_REVERSED|
"""index: 26041, intensity: 3198.0, mobility: 0.856"""	-0.569606	0.309095	1	IKEKIYNAVCK	generic|sp_Q80W93_HYDIN_MOUSE_REVERSED	|generic|sp_Q80W93-2_HYDIN_MOUSE_REVERSED|
"""index: 19525, intensity: 5116.0, mobility: 0.926"""	-0.5697	0.309231	1	EYTKLLKEVVGYNSRPDASRPRS	generic|II_3494789_TX=10090_REVERSED	|generic|tr_D3Z623_D3Z623_MOUSE_REVERSED|
"""index: 22100, intensity: 2851.0, mobility: 1.043"""	-0.569859	0.309368	1	GCGGHLRP	generic|chr9_1_103161078_103161161_ENSMUST00000189134_REVERSED|
"""index: 8424, intensity: 5459.0, mobility: 1.043"""	-0.569901	0.309566	1	YSMSKLLQHFIFKMSITLYEIVSCSGQVANHK	generic|IP_3454962_TX=10090_REVERSED|
"""index: 24552, intensity: 4449.0, mobility: 0.921"""	-0.569965	0.309642	1	IIELHGKYT	generic|sp_Q8BZ25_ANKK1_MOUSE_REVERSED	|generic|tr_B7ZN83_B7ZN83_MOUSE_REVERSED|
"""index: 22589, intensity: 3734.0, mobility: 0.999"""	-0.570371	0.30984	1	CFLTGLHLLFVL	generic|IP_838143_TX=10090_REVERSED|
"""index: 20539, intensity: 2802.0, mobility: 1.194"""	-0.570375	0.309915	1	MWPFVMLHYASHCVPL	generic|IP_3458646_TX=10090_REVERSED|
"""index: 7331, intensity: 8796.0, mobility: 1.113"""	-0.570443	0.310113	1	SCVTKGRVAHTMQKHAAPIFDRPLSKEDSAQGRSFIYNEQGLT	generic|tr_B2RUG8_B2RUG8_MOUSE__II_1118807_REVERSED	|generic|tr_F6WV21_F6WV21_MOUSE__II_1118807_REVERSED	|generic|tr_D6REV1_D6REV1_MOUSE__II_1118807_REVERSED	|generic|sp_Q8BZ32_ASXL2_MOUSE_REVERSED|
"""index: 3765, intensity: 3280.0, mobility: 0.885"""	-0.570556	0.310311	1	QKPQQTVTEEYGPPEKKLLSTP	generic|sp_Q8K4J6_MRTFA_MOUSE_REVERSED	|generic|sp_Q8K4J6-2_MRTFA_MOUSE_REVERSED	|generic|tr_D3YUI2_D3YUI2_MOUSE_REVERSED	|generic|tr_A0A5F8MQ33_A0A5F8MQ33_MOUSE_REVERSED	|generic|tr_Q3U1I6_Q3U1I6_MOUSE_REVERSED|
"""index: 14375, intensity: 7876.0, mobility: 1.065"""	-0.570567	0.310509	1	RHMITIGAPASSRDQ	generic|IP_970749_TX=10090_REVERSED|
"""index: 34143, intensity: 3736.0, mobility: 1.271"""	-0.570635	0.310645	1	RPRPTLIW	generic|chr5_1_120676788_120678627_ENSMUST00000031606__IP_937383_TX=10090_REVERSED|
"""index: 2531, intensity: 3291.0, mobility: 0.845"""	-0.570786	0.310658	1	YLIQKPMP	generic|IP_906580_TX=10090_REVERSED|
"""index: 24845, intensity: 3381.0, mobility: 1.036"""	-0.571153	0.310856	1	YTIFDLFSALPEYAHNRMHRFEVVMKEKL	generic|tr_Q921S5_Q921S5_MOUSE__chr8_-1_105539317_105539451_ENSMUST00000144486_REVERSED	|generic|sp_P51863_VA0D1_MOUSE__chr8_-1_105539317_105539451_ENSMUST00000144486_REVERSED|
"""index: 10288, intensity: 27414.0, mobility: 0.931"""	-0.571197	0.311054	1	KVVDTGLTKFVMEQSVYDPSK	generic|tr_A0A1D5RMD4_A0A1D5RMD4_MOUSE_REVERSED	|generic|sp_B1AVY7_KI16B_MOUSE_REVERSED	|generic|tr_E7FLY0_E7FLY0_MOUSE_REVERSED|
"""index: 32746, intensity: 5685.0, mobility: 1.167"""	-0.571246	0.311129	1	EQPQFAERVKAVAGLIRYGSDLFSKQLGPDSIN	generic|sp_Q64727_VINC_MOUSE__chr14_1_20967577_20967612_ENSMUST00000226113__II_3479683_REVERSED|
"""index: 14749, intensity: 6787.0, mobility: 1.117"""	-0.571361	0.311265	1	PISTRCSRPLWPMVPPHPGPVSETAIAARQ	generic|chr7_1_139875092_139875328_ENSMUST00000026548__IP_877301_TX=10090_REVERSED|
"""index: 22576, intensity: 3300.0, mobility: 0.879"""	-0.57154	0.311462	1	MLLLMVLQ	generic|IP_940763_TX=10090_REVERSED|
"""index: 22253, intensity: 3848.0, mobility: 1.123"""	-0.571636	0.31166	1	PYWDEPQPPLALSAATSPQSPL	generic|sp_P97458_PROP1_MOUSE_REVERSED	|generic|tr_Q8CJ18_Q8CJ18_MOUSE_REVERSED|
"""index: 19496, intensity: 4589.0, mobility: 0.994"""	-0.571672	0.311858	1	TLEWVSQAKER	generic|IP_2452141_TX=10090_REVERSED|
"""index: 12634, intensity: 15313.0, mobility: 1.158"""	-0.571687	0.312055	1	RSFYAIVMSLLYKDSVRLMKDWTLFKKVVPDELLKTFVKHHEPRVTSVR	generic|sp_Q5IBH6_SPE4A_MOUSE_REVERSED	|generic|tr_B9EIX3_B9EIX3_MOUSE_REVERSED	|generic|tr_A0A0G2JEI8_A0A0G2JEI8_MOUSE_REVERSED|
"""index: 22254, intensity: 4187.0, mobility: 0.943"""	-0.571691	0.312253	1	ERRAVSSLDHA	generic|sp_Q6PE54_DHX40_MOUSE_REVERSED|
"""index: 18456, intensity: 4680.0, mobility: 0.999"""	-0.571778	0.312451	1	PMLMLCLQTQLP	generic|IP_943368_TX=10090_REVERSED|
"""index: 26569, intensity: 3426.0, mobility: 1.145"""	-0.571874	0.312648	1	IKVEMASFSSTMIRSFKERNEQLVKNPPEE	generic|tr_Q99L59_Q99L59_MOUSE_REVERSED	|generic|sp_Q60595_XL3A_MOUSE_REVERSED|
"""index: 20333, intensity: 4265.0, mobility: 0.953"""	-0.571933	0.312784	1	GCQFNVLKNR	generic|IP_1038489_TX=10090_REVERSED|
"""index: 9279, intensity: 55793.0, mobility: 1.020"""	-0.572045	0.312982	1	HNAHILGLAYLGGGEQYASGPSTDKPLYTAMLQLAEKEHGKHI	generic|sp_Q3TXS7_PSMD1_MOUSE__chr1_1_86136987_86137109_ENSMUST00000135197__II_1032349_REVERSED	|generic|tr_Q05CG9_Q05CG9_MOUSE__chr1_1_86070600_86070632_ENSMUST00000139715_REVERSED	|generic|tr_Q8CGI9_Q8CGI9_MOUSE__chr1_1_86070600_86070632_ENSMUST00000139715_REVERSED	|generic|tr_Q5HZG6_Q5HZG6_MOUSE__chr1_1_86070600_86070632_ENSMUST00000139715_REVERSED	|generic|tr_Q8BU34_Q8BU34_MOUSE__chr1_1_86070600_86070632_ENSMUST00000139715_REVERSED	|generic|tr_Q8CGG2_Q8CGG2_MOUSE__chr1_1_86070600_86070632_ENSMUST00000139715_REVERSED|
"""index: 8446, intensity: 4658.0, mobility: 0.864"""	-0.572088	0.313179	1	MEYDCYPY	generic|sp_A2A863_ITB4_MOUSE__II_1123782_REVERSED	|generic|sp_A2A863-2_ITB4_MOUSE__II_1123782_REVERSED	|generic|sp_A2A863-3_ITB4_MOUSE__II_1123782_REVERSED	|generic|tr_A2A864_A2A864_MOUSE__II_1123782_REVERSED	|generic|tr_Q3UNP2_Q3UNP2_MOUSE_REVERSED	|generic|tr_Q3ULT5_Q3ULT5_MOUSE_REVERSED|
"""index: 12099, intensity: 4772.0, mobility: 1.194"""	-0.572147	0.313315	1	EVKKQSEVQQLIHEHYTHAA	generic|tr_O35199_O35199_MOUSE__II_3481071_REVERSED	|generic|tr_O35198_O35198_MOUSE__II_3481071_REVERSED	|generic|II_1098894_TX=10090_REVERSED	|generic|tr_A6H6F2_A6H6F2_MOUSE_REVERSED|
"""index: 19674, intensity: 5601.0, mobility: 1.002"""	-0.572243	0.313512	1	ERHNMNVLEGDPNTFVQAKLLFKVQQCDT	generic|IP_3477045_TX=10090_REVERSED|
"""index: 14864, intensity: 4108.0, mobility: 1.064"""	-0.572306	0.31371	1	RTWFANERDERDQNIERFV	generic|IP_1044369_TX=10090_REVERSED|
"""index: 11744, intensity: 21739.0, mobility: 0.866"""	-0.57232	0.313784	1	LSCVLQPGGKQFDRRA	generic|tr_G3V001_G3V001_MOUSE_REVERSED	|generic|tr_A0A3B0IYV7_A0A3B0IYV7_MOUSE_REVERSED	|generic|tr_G3UXA9_G3UXA9_MOUSE_REVERSED	|generic|sp_Q9D8U4_C1QT2_MOUSE_REVERSED|
"""index: 9100, intensity: 6229.0, mobility: 1.103"""	-0.572716	0.313869	1	TVKKFANKVEKNRLSYVLPNLMPIIMTYFVSAVKDTDMSHT	generic|tr_Q2M2P7_Q2M2P7_MOUSE__II_3464501_REVERSED	|generic|tr_Q8VFQ5_Q8VFQ5_MOUSE__II_3464501_REVERSED|
"""index: 12990, intensity: 10653.0, mobility: 0.925"""	-0.572741	0.313869	1	MLWGVMRGQF	generic|IP_1059604_TX=10090_REVERSED|
"""index: 13634, intensity: 5137.0, mobility: 0.990"""	-0.573178	0.314066	1	RSQSGSAPSKSIW	generic|IP_1016879_TX=10090_REVERSED|
"""index: 8547, intensity: 23068.0, mobility: 0.974"""	-0.573207	0.314201	1	HHHPDPNMHNHLYQYLYQHLDPHLHH	generic|sp_Q7TN75_PEG10_MOUSE_REVERSED	|generic|tr_E9Q3F7_E9Q3F7_MOUSE_REVERSED	|generic|tr_H3BJQ1_H3BJQ1_MOUSE_REVERSED|
"""index: 25460, intensity: 5677.0, mobility: 0.885"""	-0.573293	0.314398	1	RSLRMSLR	generic|tr_A0A494B9I6_A0A494B9I6_MOUSE_REVERSED|
"""index: 5420, intensity: 3963.0, mobility: 1.009"""	-0.573422	0.314534	1	VRAQSPSRPPSTSPSVMQPWWPSGRL	generic|IP_1088059_TX=10090_REVERSED|
"""index: 25576, intensity: 11245.0, mobility: 0.938"""	-0.573496	0.314731	1	VVFLTWAAR	generic|IP_960471_TX=10090_REVERSED|
"""index: 5700, intensity: 4735.0, mobility: 0.917"""	-0.573516	0.314928	1	MTTPLPRFSPY	generic|IP_911031_TX=10090_REVERSED|
"""index: 20429, intensity: 4947.0, mobility: 1.041"""	-0.573741	0.315063	1	TSVTFLAMMASLVNDFNFDSNQWIRERVVP	generic|tr_A0A571BDE8_A0A571BDE8_MOUSE__II_3478399_REVERSED	|generic|tr_A0A286YD72_A0A286YD72_MOUSE__chr14_-1_30123315_30123431_ENSMUST00000224395__II_3478399_REVERSED	|generic|tr_A0A571BEQ4_A0A571BEQ4_MOUSE__chr14_-1_30123315_30123431_ENSMUST00000224395__II_3478399_REVERSED	|generic|tr_A0A2C9F2E5_A0A2C9F2E5_MOUSE__chr14_-1_30123315_30123431_ENSMUST00000224395__II_3478399_REVERSED	|generic|tr_A0A571BDT1_A0A571BDT1_MOUSE__chr14_-1_30123315_30123431_ENSMUST00000224395__II_3478399_REVERSED	|generic|tr_A0A589Q4M7_A0A589Q4M7_MOUSE__chr14_-1_30123315_30123431_ENSMUST00000224395__II_3478399_REVERSED	|generic|sp_Q99246_CAC1D_MOUSE__chr14_-1_30123315_30123431_ENSMUST00000224395__II_3478399_REVERSED	|generic|sp_Q99246-3_CAC1D_MOUSE__chr14_-1_30123315_30123431_ENSMUST00000224395__II_3478399_REVERSED	|generic|sp_Q99246-4_CAC1D_MOUSE__chr14_-1_30123315_30123431_ENSMUST00000224395__II_3478399_REVERSED|
"""index: 3054, intensity: 2951.0, mobility: 0.884"""	-0.574103	0.31526	1	VIQAKQTLACRCCVVAP	generic|tr_Q505G9_Q505G9_MOUSE__chr2_-1_168675197_168675355_ENSMUST00000140188_REVERSED|
"""index: 21075, intensity: 4683.0, mobility: 0.899"""	-0.574131	0.315457	1	EPRIKEPGRNVSTESIEFKEC	generic|tr_Q5SWG2_Q5SWG2_MOUSE__II_1128974_REVERSED	|generic|tr_Q8C3J7_Q8C3J7_MOUSE__chr11_-1_86519887_86520030_ENSMUST00000020824__II_1128970_REVERSED	|generic|tr_Q3UXD8_Q3UXD8_MOUSE__chr11_-1_86513543_86513632_ENSMUST00000020824__II_1128970_REVERSED	|generic|sp_Q8BSK8_KS6B1_MOUSE__chr11_-1_86513543_86513632_ENSMUST00000020824__II_1128970_REVERSED	|generic|sp_Q8BSK8-2_KS6B1_MOUSE__chr11_-1_86513543_86513632_ENSMUST00000020824__II_1128970_REVERSED	|generic|tr_Q6IQZ7_Q6IQZ7_MOUSE_REVERSED|
"""index: 10954, intensity: 4036.0, mobility: 0.842"""	-0.574157	0.31553	1	ADLETKLPLQCGNCIKCM	generic|IP_1106140_TX=10090_REVERSED|
"""index: 21499, intensity: 3212.0, mobility: 0.810"""	-0.574245	0.315727	1	VLPCSVHS	generic|tr_A0A0A6YWE6_A0A0A6YWE6_MOUSE__chr1_1_158597217_158597327_ENSMUST00000194041_REVERSED	|generic|tr_Q3TPU9_Q3TPU9_MOUSE__chr1_1_158597217_158597327_ENSMUST00000194041_REVERSED	|generic|tr_A0A0A6YXJ4_A0A0A6YXJ4_MOUSE__chr1_1_158597217_158597327_ENSMUST00000194041_REVERSED	|generic|sp_Q61137_ASTN1_MOUSE__chr1_1_158597217_158597327_ENSMUST00000194041_REVERSED	|generic|sp_Q61137-2_ASTN1_MOUSE__chr1_1_158597217_158597327_ENSMUST00000194041_REVERSED|
"""index: 26211, intensity: 3235.0, mobility: 1.126"""	-0.574335	0.3158	1	AMWPPPPLMMNQLCTVAIFILCPYLGHNLKE	generic|IP_1099433_TX=10090_REVERSED|
"""index: 3831, intensity: 3707.0, mobility: 0.846"""	-0.574448	0.315935	1	QSGQPLQRGQSSDTLSGLD	generic|tr_B2RWT8_B2RWT8_MOUSE_REVERSED	|generic|sp_Q8VHJ7_PRGC2_MOUSE_REVERSED	|generic|sp_Q8VHJ7-2_PRGC2_MOUSE_REVERSED|
"""index: 4608, intensity: 3173.0, mobility: 1.063"""	-0.57468	0.316069	1	TPPPRHTIEMSVRSPMRCPLCWSSRCR	generic|IP_1059119_TX=10090_REVERSED	|generic|IP_1059124_TX=10090_REVERSED|
"""index: 8833, intensity: 6428.0, mobility: 0.948"""	-0.574747	0.316266	1	LHGPFFAQGRSSESQIDNEENYEEESN	generic|tr_A2BI02_A2BI02_MOUSE__IP_826507_REVERSED|
"""index: 23240, intensity: 3353.0, mobility: 0.973"""	-0.575003	0.316463	1	EQLKRRRWA	generic|chr11_-1_6150509_6193232_ENSMUST00000066496__IP_1139570_TX=10090_REVERSED|
"""index: 17269, intensity: 7402.0, mobility: 1.088"""	-0.575006	0.316535	1	LVSELSGMMTTDLNLPLSCARPWP	generic|IP_835747_TX=10090_REVERSED|
"""index: 19280, intensity: 3275.0, mobility: 0.983"""	-0.575151	0.31667	1	LLWPSALRHHSM	generic|IP_889087_TX=10090_REVERSED|
"""index: 21324, intensity: 325039.0, mobility: 0.904"""	-0.57533	0.316867	1	QAQPASAAAVAAAQQQQQQQEQRQ	generic|II_3461968_TX=10090_REVERSED	|generic|sp_Q9ESU6_BRD4_MOUSE__chr17_-1_32197752_32197781_ENSMUST00000230565_REVERSED	|generic|tr_Q8BS78_Q8BS78_MOUSE__chr17_-1_32197752_32197781_ENSMUST00000230565_REVERSED	|generic|tr_Q3UH70_Q3UH70_MOUSE__chr17_-1_32197752_32197781_ENSMUST00000230565_REVERSED|
"""index: 19072, intensity: 10506.0, mobility: 0.993"""	-0.575452	0.316948	1	QSADLGAVPPAQVMPQLQQQ	generic|sp_P56477_IRF5_MOUSE_REVERSED	|generic|tr_B2CC69_B2CC69_MOUSE_REVERSED|
"""index: 10200, intensity: 5240.0, mobility: 0.914"""	-0.575635	0.316948	1	LQNLAEQLPTQEVEEQKALS	generic|sp_O88665_BRD7_MOUSE__II_861725_REVERSED|
"""index: 18757, intensity: 17780.0, mobility: 0.998"""	-0.576061	0.317145	1	ELNYDDIIQRQGQIIEDCLSRHQELRRV	generic|tr_A9XMT8_A9XMT8_MOUSE__II_1124384_REVERSED	|generic|tr_A2AC95_A2AC95_MOUSE_REVERSED|
"""index: 30789, intensity: 9136.0, mobility: 1.156"""	-0.576123	0.317342	1	TRLASAMIGIPDMGPPKGPMSRLGPTTSTGPTPADNRPT	generic|tr_E0CXU1_E0CXU1_MOUSE__chr9_1_61412912_61413106_ENSMUST00000159140_REVERSED	|generic|tr_J3KMT7_J3KMT7_MOUSE__chr9_1_61412912_61413106_ENSMUST00000159140_REVERSED	|generic|sp_Q08122_TLE3_MOUSE__chr9_1_61412912_61413106_ENSMUST00000159140_REVERSED	|generic|sp_Q08122-1_TLE3_MOUSE__chr9_1_61412912_61413106_ENSMUST00000159140_REVERSED	|generic|sp_Q08122-4_TLE3_MOUSE__chr9_1_61412912_61413106_ENSMUST00000159140_REVERSED	|generic|tr_E0CXS9_E0CXS9_MOUSE__chr9_1_61412912_61413106_ENSMUST00000159140_REVERSED|
"""index: 20953, intensity: 4870.0, mobility: 0.942"""	-0.576223	0.317476	1	FVQYFQERL	generic|IP_3462186_TX=10090_REVERSED|
"""index: 5069, intensity: 2845.0, mobility: 1.052"""	-0.576301	0.31761	1	QFKENYERDNARARREEETGWSP	generic|sp_P98199_AT8B2_MOUSE__chr3_-1_89946175_89946276_ENSMUST00000163354__II_979079_REVERSED	|generic|tr_E9Q491_E9Q491_MOUSE_REVERSED|
"""index: 14901, intensity: 8697.0, mobility: 1.156"""	-0.576457	0.317619	1	DRTQHWRPELVALAVYLFGSLGLFSLGQSREQLAS	generic|tr_F7A0T4_F7A0T4_MOUSE_REVERSED|
"""index: 18053, intensity: 5341.0, mobility: 1.045"""	-0.576657	0.317816	1	PSVWWTLSRRGERMLTAATPLWWEMIFTKEPQVSSIEMPFAQP	generic|IP_1023947_TX=10090_REVERSED	|generic|IP_1023963_TX=10090_REVERSED|
"""index: 22496, intensity: 4710.0, mobility: 1.208"""	-0.576741	0.317959	1	TGIFSFLIVLHPLWYVW	generic|IP_974987_TX=10090_REVERSED|
"""index: 27069, intensity: 9334.0, mobility: 0.927"""	-0.576939	0.317959	1	LVHMVVEMAYR	generic|IP_1001807_TX=10090_REVERSED|
"""index: 32179, intensity: 28116.0, mobility: 0.885"""	-0.577185	0.318155	1	RVMTAQVVKRFAA	generic|tr_C6EQH2_C6EQH2_MOUSE_REVERSED	|generic|sp_Q4U2R1_HERC2_MOUSE_REVERSED	|generic|sp_Q4U2R1-2_HERC2_MOUSE_REVERSED	|generic|tr_A0A0U1RNG9_A0A0U1RNG9_MOUSE_REVERSED|
"""index: 3274, intensity: 2566.0, mobility: 1.090"""	-0.577226	0.318351	1	ANPVSGTSTLPSPTTTHA	generic|sp_Q68FE6_RIPR1_MOUSE_REVERSED|
"""index: 12025, intensity: 6111.0, mobility: 0.941"""	-0.577228	0.318485	1	RRWTSVMGSFSHRLLIAHGY	generic|tr_B7ZMP2_B7ZMP2_MOUSE__II_1003992_REVERSED	|generic|tr_Q14AQ9_Q14AQ9_MOUSE__II_1003993_REVERSED|
"""index: 29434, intensity: 5849.0, mobility: 1.045"""	-0.577384	0.318494	1	RLYKELHTRR	generic|II_998567_TX=10090_REVERSED	|generic|sp_B1AVY7_KI16B_MOUSE_REVERSED	|generic|tr_E7FLY0_E7FLY0_MOUSE_REVERSED|
"""index: 11990, intensity: 7357.0, mobility: 0.898"""	-0.577785	0.31869	1	PETVSCVVSGLGVKSTSQQLLE	generic|tr_A0A571BEV2_A0A571BEV2_MOUSE__II_1040152_REVERSED|
"""index: 26917, intensity: 3486.0, mobility: 0.859"""	-0.577876	0.318886	1	KVLNPEKFVYKRT	generic|IP_885248_TX=10090_REVERSED|
"""index: 5723, intensity: 7163.0, mobility: 0.845"""	-0.577876	0.318957	1	MIENKVASY	generic|IP_903489_TX=10090_REVERSED|
"""index: 20318, intensity: 2753.0, mobility: 0.845"""	-0.578026	0.319153	1	PNESHYFFDGRRIID	generic|sp_Q9DBS1_TMM43_MOUSE__chr6_1_91478709_91478804_ENSMUST00000140246__II_910802_REVERSED|
"""index: 10607, intensity: 41661.0, mobility: 1.088"""	-0.578083	0.319349	1	AATLGTPPIIGPSMLGPVSHPMIHS	generic|sp_Q9QYB2_DACH1_MOUSE__chr14_-1_98168479_98168760_ENSMUST00000156684_REVERSED	|generic|sp_Q9QYB2-2_DACH1_MOUSE__chr14_-1_98168479_98168760_ENSMUST00000156684_REVERSED	|generic|tr_Q68G54_Q68G54_MOUSE__chr14_-1_98168479_98168760_ENSMUST00000156684_REVERSED|
"""index: 17583, intensity: 6982.0, mobility: 1.152"""	-0.578094	0.319545	1	ELERDREELVQLNYVFDEQLRQLKG	generic|sp_Q6PHN1_CCD57_MOUSE__II_1125403_REVERSED	|generic|tr_Q5DU64_Q5DU64_MOUSE_REVERSED|
"""index: 7205, intensity: 7955.0, mobility: 0.852"""	-0.578157	0.319741	1	NLCHGGLCPE	generic|sp_Q99NG0_ARIP4_MOUSE_REVERSED	|generic|tr_E9QKL0_E9QKL0_MOUSE_REVERSED|
"""index: 14175, intensity: 4514.0, mobility: 0.975"""	-0.578225	0.319937	1	FWFVSFMTPLTTTSLGLDTLALMSLFY	generic|tr_A0A1B0GSZ2_A0A1B0GSZ2_MOUSE_REVERSED	|generic|tr_A0A1B0GRI1_A0A1B0GRI1_MOUSE_REVERSED|
"""index: 28497, intensity: 6153.0, mobility: 0.895"""	-0.578295	0.319945	1	IVCFNRARI	generic|IP_3489417_TX=10090_REVERSED|
"""index: 21474, intensity: 5076.0, mobility: 0.948"""	-0.578605	0.320078	1	YSGPLHFMELRMQLRTQ	generic|IP_932163_TX=10090_REVERSED|
"""index: 15786, intensity: 4160.0, mobility: 0.814"""	-0.578693	0.320274	1	PKVTLPES	generic|IP_3481217_TX=10090_REVERSED|
"""index: 30359, intensity: 3567.0, mobility: 0.879"""	-0.578791	0.32047	1	MREELSHK	generic|sp_D3YWJ0_SLIP_MOUSE_REVERSED	|generic|tr_D3YY21_D3YY21_MOUSE_REVERSED|
"""index: 31295, intensity: 24274.0, mobility: 1.112"""	-0.578907	0.320666	1	RPGGAGAAGAAGAAPQPQKDRAALE	generic|tr_E9QMD2_E9QMD2_MOUSE_REVERSED|
"""index: 20105, intensity: 3286.0, mobility: 0.857"""	-0.579033	0.320799	1	SMRGNKSIS	generic|IP_936675_TX=10090_REVERSED|
"""index: 16622, intensity: 4460.0, mobility: 0.888"""	-0.579043	0.320995	1	IIKSNINTILLCPLYINLI	generic|IP_1075654_TX=10090_REVERSED|
"""index: 2888, intensity: 4002.0, mobility: 0.878"""	-0.579051	0.321128	1	LRGDESRWP	generic|sp_Q8BQB4_FJX1_MOUSE_REVERSED|
"""index: 18052, intensity: 5623.0, mobility: 1.114"""	-0.579388	0.321324	1	KSNLDEKSGLPSECGGAPGVPVPTQS	generic|tr_B9EK76_B9EK76_MOUSE_REVERSED	|generic|sp_Q80TE4_SI1L2_MOUSE_REVERSED	|generic|sp_Q80TE4-2_SI1L2_MOUSE_REVERSED	|generic|tr_A0A1D5RLY9_A0A1D5RLY9_MOUSE_REVERSED|
"""index: 12644, intensity: 7066.0, mobility: 1.010"""	-0.579397	0.321394	1	VKIMPNWAPDPNHLGNFLPGGPVDALQPHSPIITGGYM	generic|tr_F6TF24_F6TF24_MOUSE__II_1056325_REVERSED	|generic|tr_F6RUI8_F6RUI8_MOUSE__II_1056326_REVERSED	|generic|tr_Q8C5C5_Q8C5C5_MOUSE__II_1056339_REVERSED	|generic|tr_E9PUR0_E9PUR0_MOUSE__chr18_1_36614751_36614822_ENSMUST00000006205__II_1056320_REVERSED	|generic|tr_Q5BJ28_Q5BJ28_MOUSE__chr18_1_36646794_36646844_ENSMUST00000006205__II_1056339_REVERSED	|generic|tr_F7DE17_F7DE17_MOUSE__chr18_1_36646794_36646844_ENSMUST00000006205__II_1056339_REVERSED	|generic|tr_Q6ZPY4_Q6ZPY4_MOUSE__chr18_1_36657977_36658153_ENSMUST00000006205_REVERSED|
"""index: 371, intensity: 2762.0, mobility: 0.861"""	-0.579559	0.321589	1	TGQVDEAETI	generic|sp_Q7TS63-2_ZFAT_MOUSE__II_1084708_REVERSED	|generic|sp_Q7TS63_ZFAT_MOUSE_REVERSED|
"""index: 13530, intensity: 22517.0, mobility: 0.966"""	-0.579638	0.321722	1	AESGTPSLSGDDHKRKLPTG	generic|sp_Q2MHN3_ZFHX2_MOUSE_REVERSED|
"""index: 10304, intensity: 7782.0, mobility: 1.144"""	-0.579749	0.321855	1	EKDDDGAPSSALCTYR	generic|sp_D3YXG0_HMCN1_MOUSE_REVERSED	|generic|sp_D3YXG0-2_HMCN1_MOUSE_REVERSED|
"""index: 22136, intensity: 4777.0, mobility: 0.957"""	-0.579873	0.32205	1	GLVFMFSFFL	generic|IP_1074755_TX=10090_REVERSED|
"""index: 7514, intensity: 45126.0, mobility: 0.932"""	-0.579933	0.322246	1	VPVAGGGTGAAHAGSEGCRPLSPARD	generic|IP_960467_TX=10090_REVERSED|
"""index: 15987, intensity: 12498.0, mobility: 1.164"""	-0.579948	0.322316	1	KRGTTVPRGKQFPWPQQMCHLLLSLFY	generic|IP_2420539_TX=10090_REVERSED|
"""index: 31737, intensity: 9656.0, mobility: 1.191"""	-0.580498	0.322511	1	VSHFAVASGKNCLLIIYGDETNVDQDIFPPSTAMWIGCLLLQI	generic|tr_E9Q2J5_E9Q2J5_MOUSE__II_3461099_REVERSED	|generic|tr_O35195_O35195_MOUSE_REVERSED|
"""index: 21402, intensity: 4833.0, mobility: 0.961"""	-0.580559	0.322518	1	LSSDLKPLVVLMEDRNKF	generic|sp_Q8BKX6_SMG1_MOUSE__chr7_-1_118212881_118212973_ENSMUST00000208209__II_881761_REVERSED|
"""index: 23208, intensity: 3314.0, mobility: 0.884"""	-0.580724	0.322713	1	LFFYGCKVA	generic|tr_Z4YN62_Z4YN62_MOUSE__chr11_-1_102292438_102292476_ENSMUST00000145484__II_1126041_REVERSED	|generic|sp_A2AWT3_AT7L3_MOUSE__chr11_-1_102292438_102292476_ENSMUST00000145484__II_1126026_REVERSED	|generic|sp_A2AWT3-2_AT7L3_MOUSE__chr11_-1_102292438_102292476_ENSMUST00000145484__II_1126026_REVERSED|
"""index: 12562, intensity: 2918.0, mobility: 0.856"""	-0.580769	0.322807	1	QVHISWLLITLGRKHRS	generic|IP_858609_TX=10090_REVERSED|
"""index: 1945, intensity: 4903.0, mobility: 0.913"""	-0.580827	0.322807	1	GRNEEFPRKRNQFQP	generic|sp_Q8VDM6_HNRL1_MOUSE_REVERSED	|generic|sp_Q8VDM6-2_HNRL1_MOUSE_REVERSED	|generic|sp_Q8VDM6-3_HNRL1_MOUSE_REVERSED|
"""index: 33429, intensity: 7264.0, mobility: 1.007"""	-0.580887	0.322807	1	EQFGILSLTEGK	generic|sp_Q9CU24_THMS3_MOUSE_REVERSED|
"""index: 24811, intensity: 4594.0, mobility: 1.034"""	-0.580962	0.322807	1	PFQYLLLHTWHKCFLNFPMLI	generic|sp_Q80TA9_EPG5_MOUSE__chr18_1_78032925_78033107_ENSMUST00000235433_REVERSED|
"""index: 1148, intensity: 2958.0, mobility: 0.927"""	-0.581345	0.322807	1	QVPSWSTGRRC	generic|chr1_1_180905974_180906169_ENSMUST00000027802__IP_1029019_TX=10090_REVERSED|
"""index: 18557, intensity: 5311.0, mobility: 1.001"""	-0.581624	0.323002	1	WWHRQHCTWI	generic|IP_984456_TX=10090_REVERSED|
"""index: 7371, intensity: 214834.0, mobility: 1.049"""	-0.581772	0.323134	1	GSLQGCAKGKTGTKLRMNQGHAM	generic|tr_Q8C6S6_Q8C6S6_MOUSE__IP_1068643_REVERSED	|generic|tr_Q8C4A6_Q8C4A6_MOUSE_REVERSED|
"""index: 19880, intensity: 2955.0, mobility: 1.255"""	-0.581943	0.323266	1	EKEKIVWSSCVSIIVFNMS	generic|IP_867340_TX=10090_REVERSED|
"""index: 21200, intensity: 3746.0, mobility: 1.181"""	-0.582098	0.323295	1	LRTFNKELICGLSRCSAMRQVCEWTNEVT	generic|chr13_1_18782678_18794354_ENSMUST00000072961__IP_1109715_TX=10090_REVERSED|
"""index: 17527, intensity: 4431.0, mobility: 0.901"""	-0.582237	0.323295	1	DKGEQSLPAETAIPRYEPRLQRRTRMHT	generic|tr_Q8BH25_Q8BH25_MOUSE__IP_1016816_REVERSED|
"""index: 3289, intensity: 4026.0, mobility: 0.867"""	-0.582246	0.323295	1	LSSDVRARD	generic|sp_P70207_PLXA2_MOUSE__chr1_1_194780516_194780668_ENSMUST00000135664__II_1024021_REVERSED|
"""index: 3147, intensity: 4152.0, mobility: 0.898"""	-0.582488	0.323295	1	EKAKQLVHGRCPSSGSSPQSKK	generic|sp_Q80YS6_AFAP1_MOUSE_REVERSED|
"""index: 9531, intensity: 15021.0, mobility: 1.054"""	-0.582555	0.323295	1	KPGQDGKFGAIGPEGAQGKPGLPGT	generic|sp_P28481_CO2A1_MOUSE_REVERSED	|generic|sp_P28481-1_CO2A1_MOUSE_REVERSED	|generic|sp_P28481-2_CO2A1_MOUSE_REVERSED	|generic|sp_P28481-4_CO2A1_MOUSE_REVERSED	|generic|sp_P28481-5_CO2A1_MOUSE_REVERSED	|generic|sp_P28481-6_CO2A1_MOUSE_REVERSED	|generic|sp_P28481-7_CO2A1_MOUSE_REVERSED|
"""index: 17504, intensity: 19322.0, mobility: 0.972"""	-0.583503	0.323301	1	YQLELVTKQLEKNMAEDVFTLLSQNGEGQLLL	generic|sp_P97313_PRKDC_MOUSE_REVERSED|
"""index: 2779, intensity: 4064.0, mobility: 0.894"""	-0.583969	0.323432	1	MLNNTAAMHQ	generic|sp_Q91ZK4_DMBX1_MOUSE_REVERSED	|generic|sp_Q91ZK4-2_DMBX1_MOUSE_REVERSED|
"""index: 9314, intensity: 156127.0, mobility: 1.135"""	-0.584148	0.323626	1	KEEQLASLKEQLKLIQEKTEELSMREEMEKKKRREQE	generic|sp_Q921N8_GPS2_MOUSE_REVERSED	|generic|tr_Q9WV81_Q9WV81_MOUSE_REVERSED|
"""index: 27962, intensity: 4000.0, mobility: 1.161"""	-0.584165	0.323821	1	FSYVHDNFCSSVLLIHGSQVLLLPSQQEAKDPQPPSSSKIQSDQCV	generic|IP_3471995_TX=10090_REVERSED|
"""index: 8862, intensity: 6329.0, mobility: 1.033"""	-0.584166	0.323974	1	QAGSSVTSLATTTLVRGPSGSRSGPQSQS	generic|tr_A2RRR3_A2RRR3_MOUSE__chr9_1_113918001_113918081_ENSMUST00000215022_REVERSED	|generic|tr_E9Q8N5_E9Q8N5_MOUSE__chr9_1_113918001_113918081_ENSMUST00000215022_REVERSED	|generic|tr_Q08EB6_Q08EB6_MOUSE__chr9_1_113918001_113918081_ENSMUST00000215022_REVERSED	|generic|tr_B9EJA4_B9EJA4_MOUSE__chr9_1_113918001_113918081_ENSMUST00000215022_REVERSED	|generic|sp_Q8BRT1_CLAP2_MOUSE__chr9_1_113918001_113918081_ENSMUST00000215022_REVERSED	|generic|tr_F7DCH5_F7DCH5_MOUSE__chr9_1_113918001_113918081_ENSMUST00000215022_REVERSED|
"""index: 24303, intensity: 3969.0, mobility: 1.072"""	-0.584187	0.323974	1	LAATMTMRAVPLDIPTLCSQTSL	generic|chr8_-1_64609090_64611490_ENSMUST00000048967__IP_867404_TX=10090_REVERSED|
"""index: 25038, intensity: 5319.0, mobility: 0.935"""	-0.584197	0.323974	1	LSYYKLSSL	generic|tr_S4R1Q3_S4R1Q3_MOUSE__II_1096946_REVERSED|
"""index: 12245, intensity: 21158.0, mobility: 1.060"""	-0.584288	0.323974	1	MQVLPNPNSNIKKGSPLNRASD	generic|sp_Q3TZZ7_ESYT2_MOUSE__chr12_1_116334225_116334260_ENSMUST00000220720_REVERSED|
"""index: 3655, intensity: 4703.0, mobility: 0.885"""	-0.584645	0.323974	1	RERGCNPIVMGRQVNDINKG	generic|IP_837720_TX=10090_REVERSED|
"""index: 18532, intensity: 6413.0, mobility: 1.042"""	-0.585077	0.324042	1	RLTFIQYAIWLPRSECASFWQCLLPLFM	generic|IP_919515_TX=10090_REVERSED|
"""index: 19737, intensity: 4403.0, mobility: 1.047"""	-0.58527	0.32411	1	SKQVMKCFPTHFIMYQVDDLTFPQNNGAQKWQN	generic|tr_Q8N7N8_Q8N7N8_MOUSE_REVERSED	|generic|sp_P54869_HMCS2_MOUSE_REVERSED|
"""index: 25467, intensity: 4262.0, mobility: 0.877"""	-0.585346	0.324178	1	FLTQAPRFP	generic|IP_858349_TX=10090_REVERSED|
"""index: 10875, intensity: 7596.0, mobility: 0.914"""	-0.58543	0.324371	1	KDVRYALLCHSTWSRL	generic|sp_Q8BH06_I17RE_MOUSE_REVERSED	|generic|sp_Q8BH06-2_I17RE_MOUSE_REVERSED	|generic|sp_Q8BH06-3_I17RE_MOUSE_REVERSED	|generic|tr_A0A0N4SW41_A0A0N4SW41_MOUSE_REVERSED|
"""index: 17783, intensity: 4930.0, mobility: 0.892"""	-0.585458	0.324565	1	PNSGTPPQNEVEPVAPDVEKFA	generic|sp_Q6NZJ6_IF4G1_MOUSE__chr16_1_20686784_20686936_ENSMUST00000156226__II_1077839_REVERSED	|generic|sp_Q6NZJ6-2_IF4G1_MOUSE__chr16_1_20686784_20686936_ENSMUST00000156226__II_1077839_REVERSED	|generic|tr_E9PVC6_E9PVC6_MOUSE__chr16_1_20686784_20686936_ENSMUST00000156226__II_1077839_REVERSED	|generic|tr_E9Q9E1_E9Q9E1_MOUSE__chr16_1_20686784_20686936_ENSMUST00000156226__II_1077839_REVERSED	|generic|tr_A0A0J9YUS5_A0A0J9YUS5_MOUSE__chr16_1_20686784_20686936_ENSMUST00000156226__II_1077839_REVERSED	|generic|tr_E9PVC5_E9PVC5_MOUSE__chr16_1_20686784_20686936_ENSMUST00000156226__II_1077839_REVERSED	|generic|tr_Q3UYM6_Q3UYM6_MOUSE_REVERSED	|generic|tr_Q3UZD9_Q3UZD9_MOUSE_REVERSED	|generic|tr_Q3UQI5_Q3UQI5_MOUSE_REVERSED	|generic|tr_A0PJB5_A0PJB5_MOUSE_REVERSED	|generic|tr_E9Q770_E9Q770_MOUSE_REVERSED	|generic|tr_A0A0J9YUC1_A0A0J9YUC1_MOUSE_REVERSED	|generic|tr_A0A0J9YVC1_A0A0J9YVC1_MOUSE_REVERSED	|generic|tr_Q3UTK0_Q3UTK0_MOUSE_REVERSED|
"""index: 23797, intensity: 3095.0, mobility: 1.146"""	-0.585534	0.324758	1	PSTSLRRFGERYLPWSFAPQSTASPVRNY	generic|sp_P70396-3_DLX5_MOUSE_REVERSED|
"""index: 6056, intensity: 2671.0, mobility: 0.803"""	-0.585576	0.324952	1	TMLPMPIC	generic|IP_3473986_TX=10090_REVERSED|
"""index: 13800, intensity: 5367.0, mobility: 1.101"""	-0.585595	0.325145	1	LDQSMRKLEADIIEALRYIMEYEKNVYMMNLPGNQEKLLEE	generic|tr_Q497V0_Q497V0_MOUSE_REVERSED	|generic|tr_A2AG10_A2AG10_MOUSE_REVERSED	|generic|tr_A2AG11_A2AG11_MOUSE_REVERSED|
"""index: 10038, intensity: 2787.0, mobility: 0.864"""	-0.585622	0.325338	1	MYINLCFM	generic|IP_3504342_TX=10090_REVERSED|
"""index: 19142, intensity: 3706.0, mobility: 0.841"""	-0.585629	0.325469	1	ISPCVSTLR	generic|IP_3500729_TX=10090_REVERSED|
"""index: 14385, intensity: 6418.0, mobility: 1.117"""	-0.585677	0.325599	1	EEAVRGGMSVDMQALLQARTENWRDNEPLLS	generic|II_1013811_TX=10090_REVERSED	|generic|sp_O88967_YMEL1_MOUSE_REVERSED|
"""index: 14565, intensity: 7444.0, mobility: 1.013"""	-0.585963	0.325793	1	MATAAEAPSGVAEQ	generic|tr_G8JL85_G8JL85_MOUSE__chr4_1_43426346_43426384_ENSMUST00000173682__II_964169_REVERSED	|generic|tr_B2RUK0_B2RUK0_MOUSE__chr4_1_43425878_43426132_ENSMUST00000173682__II_964169_REVERSED	|generic|sp_Q80U22_RUSC2_MOUSE__chr4_1_43425878_43426132_ENSMUST00000173682__II_964169_REVERSED	|generic|sp_Q80U22-2_RUSC2_MOUSE__chr4_1_43426346_43426384_ENSMUST00000173682__II_964169_REVERSED	|generic|tr_G3UXJ5_G3UXJ5_MOUSE__II_964185_REVERSED	|generic|tr_Q3V1Z0_Q3V1Z0_MOUSE__chr4_1_43425878_43426132_ENSMUST00000173682__II_964169_REVERSED	|generic|tr_Q80YT8_Q80YT8_MOUSE_REVERSED|
"""index: 22431, intensity: 3985.0, mobility: 1.054"""	-0.585982	0.325797	1	QHRPMAKPNMTYQ	generic|sp_Q45VK7_DYHC2_MOUSE__chr9_-1_7052557_7052643_ENSMUST00000139671_REVERSED	|generic|sp_Q45VK7-2_DYHC2_MOUSE__chr9_-1_7052557_7052643_ENSMUST00000139671_REVERSED|
"""index: 26855, intensity: 2917.0, mobility: 1.103"""	-0.586087	0.32599	1	VRTFLTCLVFLDKM	generic|chr18_1_24611941_24612012_ENSMUST00000234266_REVERSED|
"""index: 32122, intensity: 30692.0, mobility: 1.121"""	-0.5861	0.326121	1	NRGMSYLNVNLVTGAPVHYNQLVLDSSLIRELFTG	generic|tr_Q3UQH5_Q3UQH5_MOUSE_REVERSED	|generic|tr_Q3TR45_Q3TR45_MOUSE_REVERSED	|generic|tr_Q3TG86_Q3TG86_MOUSE_REVERSED|
"""index: 8909, intensity: 3634.0, mobility: 1.213"""	-0.586167	0.326129	1	SMETKRVGAAPSETAKAPIECNELKE	generic|sp_Q6ZPY5_ZN507_MOUSE__chr7_-1_35775961_35776044_ENSMUST00000206615_REVERSED	|generic|tr_A0A0U1RQ77_A0A0U1RQ77_MOUSE_REVERSED|
"""index: 24148, intensity: 3798.0, mobility: 1.119"""	-0.586246	0.326129	1	NSYVTLNVDMAGNQGFDLTNAAVPRNQYAQNG	generic|tr_A9C475_A9C475_MOUSE_REVERSED	|generic|tr_Q8C774_Q8C774_MOUSE_REVERSED	|generic|tr_F6U6X3_F6U6X3_MOUSE_REVERSED	|generic|tr_A1L341_A1L341_MOUSE_REVERSED	|generic|tr_Q80ZK5_Q80ZK5_MOUSE_REVERSED	|generic|tr_Q8K006_Q8K006_MOUSE_REVERSED|
"""index: 19009, intensity: 5175.0, mobility: 0.801"""	-0.586662	0.326263	1	QKENSIALPESVRHDDPED	generic|sp_A2AKX3_SETX_MOUSE_REVERSED	|generic|sp_A2AKX3-2_SETX_MOUSE_REVERSED|
"""index: 11174, intensity: 8512.0, mobility: 0.970"""	-0.58672	0.326263	1	ERWMNLSLKELHTKAMMMYILLSHIT	generic|IP_948593_TX=10090_REVERSED|
"""index: 14006, intensity: 5153.0, mobility: 0.920"""	-0.586916	0.326456	1	LKVVDAHTHGLVCVENIYVIVDGTEMKGD	generic|sp_Q9WVQ1_MAGI2_MOUSE__chr5_1_20702091_20702126_ENSMUST00000197354_REVERSED	|generic|sp_Q9WVQ1-2_MAGI2_MOUSE__chr5_1_20702091_20702126_ENSMUST00000197354_REVERSED	|generic|sp_Q9WVQ1-4_MAGI2_MOUSE__chr5_1_20702091_20702126_ENSMUST00000197354_REVERSED	|generic|tr_A0A140LHL1_A0A140LHL1_MOUSE_REVERSED	|generic|tr_Q80TU0_Q80TU0_MOUSE_REVERSED	|generic|tr_A0A0G2JE00_A0A0G2JE00_MOUSE_REVERSED	|generic|tr_A0A0G2JEG6_A0A0G2JEG6_MOUSE_REVERSED	|generic|sp_Q9WVQ1-3_MAGI2_MOUSE_REVERSED|
"""index: 23500, intensity: 3262.0, mobility: 0.806"""	-0.587097	0.326527	1	SSQVWGRP	generic|sp_Q2QI47-3_USH2A_MOUSE__II_1024847_REVERSED	|generic|sp_Q2QI47_USH2A_MOUSE_REVERSED	|generic|sp_Q2QI47-2_USH2A_MOUSE_REVERSED|
"""index: 12012, intensity: 95590.0, mobility: 1.245"""	-0.587184	0.326527	1	IMPLEDLLQMEYKLTMHFCWSGMGVVTLALYAAIYRKELR	generic|sp_Q9D099_ACER3_MOUSE__chr7_-1_98226395_98226448_ENSMUST00000151258_REVERSED	|generic|tr_D3YTU8_D3YTU8_MOUSE__chr7_-1_98226395_98226448_ENSMUST00000151258_REVERSED	|generic|tr_F6RA04_F6RA04_MOUSE__chr7_-1_98243945_98243992_ENSMUST00000151258_REVERSED|
"""index: 2067, intensity: 3489.0, mobility: 0.893"""	-0.587539	0.326719	1	FGNLDMVKNQ	generic|IP_3476101_TX=10090_REVERSED|
"""index: 31135, intensity: 10029.0, mobility: 1.178"""	-0.58759	0.326912	1	SGFYPETPCGKIKVGKPGTEILFHRV	generic|sp_Q8CGB6_TNS2_MOUSE__II_3495154_REVERSED	|generic|sp_Q8CGB6-2_TNS2_MOUSE__II_3495154_REVERSED	|generic|sp_Q8CGB6-3_TNS2_MOUSE__II_3495154_REVERSED	|generic|sp_Q8CGB6-4_TNS2_MOUSE__II_3495154_REVERSED	|generic|tr_A0A2R8VHQ0_A0A2R8VHQ0_MOUSE__II_3495154_REVERSED|
"""index: 390, intensity: 2577.0, mobility: 0.866"""	-0.587726	0.327105	1	FGERAPERSRMSTM	generic|chr5_1_9459263_9459310_ENSMUST00000134991__IP_946574_TX=10090_REVERSED	|generic|chr5_1_9459191_9461421_ENSMUST00000134991__IP_946574_TX=10090_REVERSED|
"""index: 11584, intensity: 29674.0, mobility: 0.999"""	-0.587831	0.327234	1	QENMQRLLEVQKTLYEI	generic|tr_Q3TAP7_Q3TAP7_MOUSE_REVERSED	|generic|sp_P97817_CDR2_MOUSE_REVERSED|
"""index: 7366, intensity: 2773.0, mobility: 1.016"""	-0.587945	0.327427	1	FTFPFKKVPMVFYYWFWSFSFSSSLSPAGQPLVPWLWRFH	generic|IP_3463405_TX=10090_REVERSED|
"""index: 4852, intensity: 3736.0, mobility: 0.932"""	-0.587963	0.327434	1	FNEDVKSSY	generic|sp_Q8BY71_HAT1_MOUSE__II_644184_REVERSED	|generic|tr_A2ATU9_A2ATU9_MOUSE__II_644184_REVERSED|
"""index: 1241, intensity: 2961.0, mobility: 0.815"""	-0.588203	0.327434	1	FPFPFPFPFPFPNY	generic|tr_A2AG22_A2AG22_MOUSE_REVERSED	|generic|tr_O88933_O88933_MOUSE_REVERSED	|generic|tr_Q9Z2U3_Q9Z2U3_MOUSE_REVERSED	|generic|tr_O54817_O54817_MOUSE_REVERSED|
"""index: 17015, intensity: 4148.0, mobility: 0.964"""	-0.588387	0.327563	1	SAQDARAMCSSCSMNLNRVL	generic|chr10_-1_127592043_127593833_ENSMUST00000049149__IP_1143487_TX=10090_REVERSED|
"""index: 16320, intensity: 4794.0, mobility: 1.033"""	-0.588704	0.327692	1	PVMDSLETIYATMKNRRLFKTRAFREKDNCM	generic|sp_P53762-2_ARNT_MOUSE__chr3_1_95434537_95460425_ENSMUST00000107160_REVERSED|
"""index: 12823, intensity: 7919.0, mobility: 1.144"""	-0.588812	0.327885	1	SKTVTPAWKMAEQLIMGCRAAFDKVISERAEYTDPVTIRYPADP	generic|tr_A0A338P7D3_A0A338P7D3_MOUSE__chr16_-1_17318276_17318377_ENSMUST00000231651__II_1079859_REVERSED	|generic|tr_A0A140T8I9_A0A140T8I9_MOUSE__chr16_-1_17302987_17303139_ENSMUST00000231683__II_1079852_REVERSED	|generic|sp_E9Q3L2_PI4KA_MOUSE__chr16_-1_17302987_17303139_ENSMUST00000231683__II_1079852_REVERSED|
"""index: 22780, intensity: 3560.0, mobility: 0.962"""	-0.588829	0.327954	1	RQHSALFARS	generic|chr11_1_74900159_74900200_ENSMUST00000045807_REVERSED|
"""index: 12074, intensity: 3660.0, mobility: 0.826"""	-0.588973	0.327954	1	IIISVKNAVDLADYDP	generic|II_1130420_TX=10090_REVERSED|
"""index: 20185, intensity: 6054.0, mobility: 0.974"""	-0.589262	0.328146	1	LDDSIVGSFNGSNQQKIRR	generic|II_849395_TX=10090_REVERSED	|generic|tr_A0A087WRU6_A0A087WRU6_MOUSE_REVERSED	|generic|tr_Q6NV84_Q6NV84_MOUSE_REVERSED	|generic|sp_Q9QZ82_CP11A_MOUSE_REVERSED|
"""index: 9280, intensity: 8203.0, mobility: 0.967"""	-0.589396	0.328149	1	IGPYATDPIHWYITANSLGLIG	generic|tr_B7ZN55_B7ZN55_MOUSE__chr19_-1_32044886_32044915_ENSMUST00000236122_REVERSED	|generic|sp_Q9JHE3_ASAH2_MOUSE__chr19_-1_32044886_32044915_ENSMUST00000236122_REVERSED|
"""index: 23818, intensity: 3281.0, mobility: 1.239"""	-0.589516	0.328278	1	ETARTWAETWSLACWRW	generic|IP_985488_TX=10090_REVERSED|
"""index: 2846, intensity: 2757.0, mobility: 0.827"""	-0.589604	0.32847	1	NVTPPPYQ	generic|sp_Q6P1E1_ZMIZ1_MOUSE__chr14_1_25656915_25656998_ENSMUST00000162546_REVERSED	|generic|sp_Q6P1E1-2_ZMIZ1_MOUSE__chr14_1_25656915_25656998_ENSMUST00000162546_REVERSED|
"""index: 20488, intensity: 5743.0, mobility: 1.013"""	-0.589689	0.328662	1	EIYMYHNWVREKFTMTDTYKSFLRPVYS	generic|tr_Q5FW80_Q5FW80_MOUSE__chr1_1_88216218_88216361_ENSMUST00000126203__II_1031858_REVERSED	|generic|tr_E9PXN7_E9PXN7_MOUSE__chr1_1_88216218_88216361_ENSMUST00000126203__II_1031858_REVERSED	|generic|tr_Q6XL43_Q6XL43_MOUSE__chr1_1_88216218_88216361_ENSMUST00000126203__IP_1031851_REVERSED|
"""index: 4748, intensity: 3589.0, mobility: 0.846"""	-0.589741	0.328728	1	VPLTPLWW	generic|chr7_1_25342241_25342303_ENSMUST00000128119_REVERSED|
"""index: 27735, intensity: 3854.0, mobility: 0.988"""	-0.590134	0.328856	1	KKRRQEPPFN	generic|tr_F6VVN1_F6VVN1_MOUSE__II_1011898_REVERSED	|generic|tr_Q61053_Q61053_MOUSE_REVERSED	|generic|tr_A2AQ43_A2AQ43_MOUSE_REVERSED	|generic|tr_A2AQ42_A2AQ42_MOUSE_REVERSED	|generic|tr_A2AQ44_A2AQ44_MOUSE_REVERSED	|generic|tr_A2AQ41_A2AQ41_MOUSE_REVERSED	|generic|tr_A0A0A6YWT1_A0A0A6YWT1_MOUSE_REVERSED	|generic|tr_A2AQ45_A2AQ45_MOUSE_REVERSED	|generic|sp_Q80TY0_FNBP1_MOUSE_REVERSED	|generic|sp_Q80TY0-2_FNBP1_MOUSE_REVERSED	|generic|sp_Q80TY0-3_FNBP1_MOUSE_REVERSED	|generic|sp_Q80TY0-4_FNBP1_MOUSE_REVERSED|
"""index: 7696, intensity: 5878.0, mobility: 0.943"""	-0.590235	0.329048	1	SPTSPPPPGPATSPVAPPPTPTPGPGPPAGTT	generic|sp_Q8VIJ6_SFPQ_MOUSE_REVERSED|
"""index: 5182, intensity: 6952.0, mobility: 0.991"""	-0.590287	0.329114	1	QALDARGLARYTE	generic|tr_A0A140LHI7_A0A140LHI7_MOUSE__II_887633_REVERSED	|generic|tr_E9QKU9_E9QKU9_MOUSE_REVERSED	|generic|sp_Q8CHY7_TTC23_MOUSE_REVERSED	|generic|sp_Q8CHY7-2_TTC23_MOUSE_REVERSED|
"""index: 9185, intensity: 3904.0, mobility: 0.783"""	-0.590593	0.329306	1	CDGPTYDW	generic|sp_Q62417-3_SRBS1_MOUSE__chr19_-1_40352273_40352389_ENSMUST00000224227__II_3464585_REVERSED	|generic|tr_E9PYX6_E9PYX6_MOUSE__chr19_-1_40352273_40352389_ENSMUST00000224227__II_3464585_REVERSED	|generic|tr_D3Z5J3_D3Z5J3_MOUSE__chr19_-1_40352273_40352389_ENSMUST00000224227__II_3464585_REVERSED	|generic|tr_A0A5F8MPJ2_A0A5F8MPJ2_MOUSE__chr19_-1_40352273_40352389_ENSMUST00000224227__II_3464585_REVERSED|
"""index: 10708, intensity: 18516.0, mobility: 1.186"""	-0.590627	0.329371	1	RDYRLTGSNLLAVDAHT	generic|tr_Q9D3Z8_Q9D3Z8_MOUSE_REVERSED	|generic|tr_Q9D469_Q9D469_MOUSE_REVERSED|
"""index: 26446, intensity: 3625.0, mobility: 1.005"""	-0.590729	0.329504	1	RWSQSQGACILTAQESPSLDLDPA	generic|chr3_1_28611915_28623064_ENSMUST00000159236__IP_986640_TX=10090_REVERSED|
"""index: 20712, intensity: 3553.0, mobility: 1.142"""	-0.59073	0.329504	1	TMILMAKDNEMDRPFATKVEDLAK	generic|sp_P70444_BID_MOUSE_REVERSED|
"""index: 13196, intensity: 5117.0, mobility: 0.925"""	-0.591032	0.329504	1	ISSNLLDLLLIDASAEVCA	generic|IP_1021458_TX=10090_REVERSED|
"""index: 20101, intensity: 4908.0, mobility: 1.033"""	-0.591841	0.329506	1	WYQFMELLPFLHGSKFKM	generic|IP_1085713_TX=10090_REVERSED|
"""index: 10245, intensity: 4785.0, mobility: 0.841"""	-0.592065	0.329698	1	FSLGAEKCPIAKDE	generic|tr_G5E8S8_G5E8S8_MOUSE__II_3453199_REVERSED	|generic|sp_Q8BVD5_MPP7_MOUSE__II_3453199_REVERSED	|generic|tr_A0A3Q4EGM2_A0A3Q4EGM2_MOUSE_REVERSED	|generic|sp_Q8BVD5-2_MPP7_MOUSE_REVERSED	|generic|sp_Q8BVD5-3_MPP7_MOUSE_REVERSED	|generic|sp_Q8BVD5-4_MPP7_MOUSE_REVERSED	|generic|sp_Q8BVD5-5_MPP7_MOUSE_REVERSED	|generic|tr_A0A3Q4EH71_A0A3Q4EH71_MOUSE_REVERSED	|generic|tr_Q810P7_Q810P7_MOUSE_REVERSED|
"""index: 27538, intensity: 3650.0, mobility: 1.081"""	-0.592079	0.329702	1	TSLTRRILASSVSVSMSMRKML	generic|chr2_-1_127245918_127246700_ENSMUST00000003759__IP_1000230_TX=10090_REVERSED|
"""index: 28746, intensity: 4939.0, mobility: 1.158"""	-0.592173	0.329702	1	STRHLHQAQKKHRWLHAVMYGGSLAMLGILLAERIAMPISFMSK	generic|tr_A2RS76_A2RS76_MOUSE_REVERSED	|generic|sp_Q9EP93_V1R53_MOUSE_REVERSED|
"""index: 7596, intensity: 3277.0, mobility: 0.932"""	-0.592473	0.329893	1	HEIEQKGSQLQEHLQDTIKVKDLLN	generic|sp_Q8C9S4_CC186_MOUSE__chr19_-1_56812991_56813275_ENSMUST00000140184__II_1047894_REVERSED|
"""index: 22530, intensity: 6661.0, mobility: 1.002"""	-0.592717	0.329895	1	SASGVSMVSMLNR	generic|IP_891618_TX=10090_REVERSED|
"""index: 16468, intensity: 6901.0, mobility: 1.039"""	-0.592842	0.330025	1	SREIYSQSTLVGLTSWAPRSSVSIEK	generic|IP_910864_TX=10090_REVERSED|
"""index: 10249, intensity: 33316.0, mobility: 1.124"""	-0.592863	0.330025	1	TNLQGSLLAFSDLVSPWTLRDYENELKYIFSGLSNKLDAVQN	generic|sp_Q9D7W5_MED8_MOUSE__chr4_1_118410921_118411007_ENSMUST00000084319__II_961305_REVERSED	|generic|II_961297_TX=10090_REVERSED|
"""index: 14851, intensity: 2700.0, mobility: 1.285"""	-0.593224	0.330216	1	QMVKNFDEATARMEKWTKN	generic|tr_F6YXR3_F6YXR3_MOUSE__II_998203_REVERSED	|generic|sp_Q8BHL5_ELMO2_MOUSE__chr2_-1_165311619_165311786_ENSMUST00000126318_REVERSED	|generic|sp_Q8BHL5-2_ELMO2_MOUSE__chr2_-1_165311619_165311786_ENSMUST00000126318_REVERSED	|generic|sp_Q8BHL5-3_ELMO2_MOUSE__chr2_-1_165311619_165311786_ENSMUST00000126318_REVERSED|
"""index: 23187, intensity: 5336.0, mobility: 1.079"""	-0.593271	0.330344	1	DRGVRGELMPLLMP	generic|tr_A2APZ1_A2APZ1_MOUSE_REVERSED	|generic|tr_Q8R5C3_Q8R5C3_MOUSE_REVERSED|
"""index: 15958, intensity: 3454.0, mobility: 0.799"""	-0.593713	0.330345	1	PVRGLKCT	generic|tr_A0A338P7I8_A0A338P7I8_MOUSE__II_1079971_REVERSED	|generic|sp_Q80X53_CC116_MOUSE_REVERSED	|generic|tr_A0A338P6Z1_A0A338P6Z1_MOUSE_REVERSED|
"""index: 26312, intensity: 24814.0, mobility: 0.950"""	-0.593926	0.330473	1	QRIAAPRAQP	generic|sp_Q6P4U0_THS7B_MOUSE__II_1035939_REVERSED|
"""index: 9701, intensity: 6746.0, mobility: 0.871"""	-0.594235	0.330664	1	KNMPTLQQL	generic|tr_Q6NZH0_Q6NZH0_MOUSE_REVERSED	|generic|sp_Q920E3_KCNH5_MOUSE_REVERSED|
"""index: 20571, intensity: 3331.0, mobility: 1.007"""	-0.594279	0.330854	1	VYRMWNAKTEDSGDISKYRNN	generic|tr_A0A5F8MPE3_A0A5F8MPE3_MOUSE__IP_1005431_REVERSED	|generic|sp_A2AGX3_PRD11_MOUSE_REVERSED|
"""index: 1475, intensity: 3225.0, mobility: 0.837"""	-0.594314	0.331045	1	TPRGQVYPNKWHTL	generic|tr_S4R1Z4_S4R1Z4_MOUSE_REVERSED	|generic|tr_S4R272_S4R272_MOUSE_REVERSED|
"""index: 24624, intensity: 23931.0, mobility: 0.922"""	-0.594315	0.331236	1	VRYKKSMIN	generic|tr_Q0VBE5_Q0VBE5_MOUSE_REVERSED|
"""index: 18304, intensity: 7060.0, mobility: 1.060"""	-0.594386	0.331363	1	RLPRPGSPPGRTDRSCLGAPLCRG	generic|chr9_1_46273189_46273353_ENSMUST00000156440_REVERSED|
"""index: 29415, intensity: 2926.0, mobility: 0.937"""	-0.59448	0.331364	1	QRIEHLITLM	generic|sp_E9PZJ8_ASCC3_MOUSE__chr10_1_50642696_50642734_ENSMUST00000217968__II_3495648_REVERSED	|generic|II_3495653_TX=10090_REVERSED|
"""index: 13384, intensity: 6159.0, mobility: 1.099"""	-0.59455	0.331555	1	KVNREGFYLRSAEELGEHWMEHWLIAVRILEESVMMAQQVL	generic|sp_Q9JLN9_MTOR_MOUSE__chr4_1_148547604_148547690_ENSMUST00000129715__II_952476_REVERSED|
"""index: 3961, intensity: 4922.0, mobility: 0.967"""	-0.594559	0.331745	1	GMNRSSSRHLT	generic|chr4_1_124853905_124854641_ENSMUST00000102628__IP_960385_TX=10090_REVERSED|
"""index: 22273, intensity: 3594.0, mobility: 1.101"""	-0.594682	0.331936	1	EQRGLSDEGLCLRSPCEPIVPLLESTEAKV	generic|sp_Q0VET5_LMTD2_MOUSE_REVERSED	|generic|tr_B7ZMW1_B7ZMW1_MOUSE_REVERSED|
"""index: 23429, intensity: 3443.0, mobility: 1.113"""	-0.594682	0.332127	1	KSGILFMIGIPVYWMIWSVLVMTAENFS	generic|tr_Q5SSP3_Q5SSP3_MOUSE_REVERSED	|generic|tr_Q3US35_Q3US35_MOUSE_REVERSED	|generic|tr_Q9ESU8_Q9ESU8_MOUSE_REVERSED	|generic|tr_Q8BXT5_Q8BXT5_MOUSE_REVERSED	|generic|sp_O35874_SATT_MOUSE_REVERSED|
[truncated: 2,416,355 more chars]
