# Supplementary material for: Ion Mobility Coupled to a Time-of-Flight Mass Analyzer Combined With Fragment Intensity Predictions Improves Identification of Classical Bioactive Peptides and Small Open Reading Frame-Encoded Peptides
Source: Front Cell Dev Biol. 2021 Sep 17;9:720570. doi: 10.3389/fcell.2021.720570 (PMC8484717; doi:10.3389/fcell.2021.720570)
Supplement: Supplementary file 17 [file Data_Sheet_5.ZIP › sORFs_P5_posterior_a_1_1_1120.msgf_searchenginefeatures.pout_dec]

PSMId	score	q-value	posterior_error_prob	peptide	proteinIds
"""index: 2697, intensity: 3093.0, mobility: 0.779"""	0.353712	0.000905387	0.0102059	PGPPPPPPP	generic|chr13_1_46669632_46669853_ENSMUST00000099547__IP_1106985_TX=10090_REVERSED	|generic|sp_Q80UV9_TAF1_MOUSE__chrX_1_101562127_101562291_ENSMUST00000143908__II_831688_REVERSED	|generic|sp_Q80UV9-3_TAF1_MOUSE__chrX_1_101562127_101562291_ENSMUST00000143908__II_831688_REVERSED	|generic|tr_Q3TXX8_Q3TXX8_MOUSE__II_915139_REVERSED	|generic|tr_Q3UQ99_Q3UQ99_MOUSE__II_915139_REVERSED	|generic|tr_Q3UGK7_Q3UGK7_MOUSE__II_915139_REVERSED	|generic|tr_Q7TPN5_Q7TPN5_MOUSE__II_915139_REVERSED	|generic|tr_Q3T9Z7_Q3T9Z7_MOUSE__II_954851_REVERSED	|generic|tr_D3Z139_D3Z139_MOUSE__II_859065_REVERSED	|generic|sp_Q8BH43_WASF2_MOUSE__II_954851_REVERSED	|generic|sp_Q3UR85_MYRF_MOUSE__chr19_-1_10223113_10223235_ENSMUST00000190922__II_1049632	|generic|sp_Q3UR85-2_MYRF_MOUSE__chr19_-1_10223113_10223235_ENSMUST00000190922__II_1049632	|generic|sp_Q3UR85-3_MYRF_MOUSE__chr19_-1_10223113_10223235_ENSMUST00000190922__II_1049643	|generic|sp_Q14AX6_CDK12_MOUSE__chr13_-1_17739087_17739164_ENSMUST00000222359__II_1127685	|generic|sp_Q14AX6-3_CDK12_MOUSE__chr13_-1_17739087_17739164_ENSMUST00000222359__II_1127685	|generic|tr_B1Q2W7_B1Q2W7_MOUSE__chrX_1_101562127_101562291_ENSMUST00000143908__II_831688_REVERSED	|generic|sp_Q8K0G8_ESRP2_MOUSE__II_859065_REVERSED	|generic|tr_Q3TH23_Q3TH23_MOUSE__II_859065_REVERSED	|generic|tr_D3YZK4_D3YZK4_MOUSE__chrX_1_101562127_101562291_ENSMUST00000143908__II_831688_REVERSED	|generic|sp_Q8VHQ2_SOCS7_MOUSE_REVERSED	|generic|tr_D3Z0K7_D3Z0K7_MOUSE_REVERSED	|generic|tr_Q3U3E7_Q3U3E7_MOUSE_REVERSED	|generic|tr_A0A1B0GRU3_A0A1B0GRU3_MOUSE_REVERSED	|generic|tr_Q8BKZ3_Q8BKZ3_MOUSE_REVERSED	|generic|tr_S4R1B9_S4R1B9_MOUSE__chrX_1_101562127_101562291_ENSMUST00000143908_REVERSED	|generic|tr_E9Q2D0_E9Q2D0_MOUSE_REVERSED	|generic|tr_A0A286YCS6_A0A286YCS6_MOUSE_REVERSED	|generic|tr_C9K0Z8_C9K0Z8_MOUSE__chr7_1_30415650_30415679_ENSMUST00000207982	|generic|sp_Q3UG20_KMT2E_MOUSE__chr13_-1_43303268_43303297_ENSMUST00000055341_REVERSED	|generic|sp_Q3UG20-2_KMT2E_MOUSE__chr13_-1_43303268_43303297_ENSMUST00000055341_REVERSED	|generic|sp_P0C7L0_WIPF3_MOUSE_REVERSED	|generic|sp_P0C7L0-2_WIPF3_MOUSE_REVERSED	|generic|sp_Q6PEV3_WIPF2_MOUSE_REVERSED	|generic|sp_Q9CYT6_CAP2_MOUSE_REVERSED	|generic|tr_D3Z5R4_D3Z5R4_MOUSE_REVERSED	|generic|tr_Q6P9T5_Q6P9T5_MOUSE	|generic|tr_Q80VV6_Q80VV6_MOUSE_REVERSED	|generic|tr_Q05BD7_Q05BD7_MOUSE	|generic|tr_Q05BD7_Q05BD7_MOUSE_REVERSED	|generic|tr_D3YTR7_D3YTR7_MOUSE_REVERSED	|generic|tr_E9Q8K8_E9Q8K8_MOUSE_REVERSED	|generic|sp_Q6ZPZ3_ZC3H4_MOUSE_REVERSED	|generic|sp_Q6ZPZ3-2_ZC3H4_MOUSE_REVERSED	|generic|sp_O88703_HCN2_MOUSE__chr7_1_30415650_30415679_ENSMUST00000207982	|generic|sp_Q76LL6_FHOD3_MOUSE__chr18_1_24754234_24754329_ENSMUST00000234462	|generic|sp_Q76LL6-2_FHOD3_MOUSE__chr18_1_24754234_24754329_ENSMUST00000234462	|generic|sp_Q76LL6-4_FHOD3_MOUSE__chr18_1_24754234_24754329_ENSMUST00000234462	|generic|sp_Q9DBD5_PELP1_MOUSE	|generic|tr_Q8BZD7_Q8BZD7_MOUSE_REVERSED	|generic|sp_Q80Z10_ASTN2_MOUSE	|generic|sp_Q80Z10-2_ASTN2_MOUSE	|generic|tr_Q8CHD5_Q8CHD5_MOUSE__chr19_1_45518810_45518923_ENSMUST00000225662_REVERSED	|generic|sp_P10284_HXB4_MOUSE	|generic|sp_Q80Z10-3_ASTN2_MOUSE	|generic|tr_A0A571BEJ5_A0A571BEJ5_MOUSE	|generic|tr_A0A571BEJ5_A0A571BEJ5_MOUSE_REVERSED	|generic|sp_D7PDD4_G6B_MOUSE_REVERSED|
"""index: 9799, intensity: 3519.0, mobility: 1.211"""	0.162683	0.00131694	0.0416193	LSYTTWWGSSLLLLTKMCLYEEYSVQLRQLETSIFLMHK	generic|tr_A0A385HBV1_A0A385HBV1_MOUSE_REVERSED|
"""index: 1313, intensity: 19615.0, mobility: 0.869"""	0.146603	0.0017138	0.0467667	LEEDTLNEL	generic|tr_Q4FE56_Q4FE56_MOUSE__chrX_1_13114589_13114648_ENSMUST00000139764__IP_830538_REVERSED	|generic|tr_E9PWA9_E9PWA9_MOUSE__chrX_1_13114589_13114648_ENSMUST00000139764_REVERSED	|generic|tr_Q8C7T5_Q8C7T5_MOUSE__chrX_1_13114589_13114648_ENSMUST00000139764_REVERSED	|generic|sp_P70398_USP9X_MOUSE__chrX_1_13114589_13114648_ENSMUST00000139764_REVERSED|
"""index: 21748, intensity: 3513.0, mobility: 1.173"""	0.131919	0.00213038	0.0519995	AAANEQVEH	generic|tr_Q8C7Q6_Q8C7Q6_MOUSE__chr8_-1_102673804_102673989_ENSMUST00000210425_REVERSED	|generic|sp_P55288_CAD11_MOUSE__chr8_-1_102673804_102673989_ENSMUST00000210425_REVERSED|
"""index: 34251, intensity: 5200.0, mobility: 1.028"""	0.129486	0.00242915	0.0529193	APSAPVAS	generic|sp_Q9CQ00_DMAC1_MOUSE_REVERSED|
"""index: 11082, intensity: 36704.0, mobility: 0.937"""	0.101618	0.00278996	0.0646261	LFFFVSNQPQCLTPWSSVHR	generic|IP_1054763_TX=10090_REVERSED|
"""index: 17014, intensity: 4588.0, mobility: 1.163"""	0.0950459	0.00309	0.0677256	KRGTTVPRGKQFPWPQQMCHLLLSLFY	generic|IP_2420539_TX=10090_REVERSED|
"""index: 5145, intensity: 33481.0, mobility: 0.869"""	0.0766638	0.00345224	0.0771562	ESINLDLSHS	generic|sp_Q3U827_RN180_MOUSE_REVERSED	|generic|sp_Q3U827-2_RN180_MOUSE_REVERSED	|generic|sp_Q3U827-3_RN180_MOUSE_REVERSED	|generic|sp_Q3U827-4_RN180_MOUSE_REVERSED	|generic|tr_A0A286YCL6_A0A286YCL6_MOUSE_REVERSED|
"""index: 26123, intensity: 4433.0, mobility: 0.954"""	0.0742685	0.00381243	0.0784721	AFDNYKGLYK	generic|tr_Q3TCX4_Q3TCX4_MOUSE__chr15_1_25986827_25987096_ENSMUST00000227912__II_3483582_REVERSED|
"""index: 14507, intensity: 3736.0, mobility: 1.090"""	0.0707065	0.00414781	0.0804677	AAYLTSPSIEAILEE	generic|IP_1112808_TX=10090_REVERSED|
"""index: 18230, intensity: 5372.0, mobility: 1.047"""	0.0637034	0.00449607	0.0845298	HHERPQLISPSGLCRPLIIVQKHLRTLTLTVLCAQNWFPTQP	generic|IP_930985_TX=10090_REVERSED|
"""index: 2552, intensity: 91641.0, mobility: 0.905"""	0.0592641	0.00482375	0.0872025	TLPTETKFLSEMRIH	generic|sp_Q8BLG2_LPAR4_MOUSE_REVERSED	|generic|tr_Q80UD5_Q80UD5_MOUSE_REVERSED|
"""index: 603, intensity: 2520.0, mobility: 0.919"""	0.0516819	0.00516605	0.0919487	LISQASTHYIV	generic|sp_P07759_SPA3K_MOUSE_REVERSED	|generic|tr_A0A0R4J0I1_A0A0R4J0I1_MOUSE_REVERSED|
"""index: 13471, intensity: 5351.0, mobility: 1.048"""	0.04845	0.00551268	0.0940432	DISSAAGMKKLIELHEPNTAMFDRAR	generic|tr_B7ZNP0_B7ZNP0_MOUSE_REVERSED	|generic|tr_B7ZNN9_B7ZNN9_MOUSE_REVERSED	|generic|tr_A0A087WQK5_A0A087WQK5_MOUSE_REVERSED|
"""index: 6513, intensity: 3081.0, mobility: 0.777"""	0.0465258	0.00587372	0.0953109	IGGFARLN	generic|sp_Q8BWC0-3_TPC2_MOUSE__II_879599_REVERSED	|generic|II_879594_TX=10090_REVERSED	|generic|II_879607_TX=10090_REVERSED	|generic|II_879606_TX=10090_REVERSED	|generic|sp_Q8BWC0_TPC2_MOUSE_REVERSED	|generic|sp_Q8BWC0-2_TPC2_MOUSE_REVERSED	|generic|tr_B2RUK7_B2RUK7_MOUSE_REVERSED	|generic|tr_Q80UQ1_Q80UQ1_MOUSE_REVERSED|
"""index: 33080, intensity: 5886.0, mobility: 1.021"""	0.0460096	0.00623396	0.0956537	SRSRSQFAGRR	generic|sp_C4P6S0_SHTAP_MOUSE_REVERSED	|generic|sp_C4P6S0-2_SHTAP_MOUSE_REVERSED|
"""index: 5131, intensity: 3672.0, mobility: 1.005"""	0.0455333	0.00642857	0.095971	NLEISMFIVFVYEAIQLTPAHMVR	generic|II_3482633_TX=10090_REVERSED	|generic|tr_E9QLE4_E9QLE4_MOUSE__chr14_-1_123348758_123348796_ENSMUST00000227818_REVERSED	|generic|sp_Q8BXR5_NALCN_MOUSE__chr14_-1_123348758_123348796_ENSMUST00000227818_REVERSED|
"""index: 31766, intensity: 7913.0, mobility: 0.911"""	0.0270922	0.00674476	0.109018	HILVLRIR	generic|IP_969705_TX=10090_REVERSED|
"""index: 30221, intensity: 4818.0, mobility: 1.157"""	0.0232654	0.00707965	0.111919	LFTITFTFGEEDKPSTCVLDRCVDKEMEVEVEFFTEVLDEATGK	generic|tr_Q3UG27_Q3UG27_MOUSE__chr12_1_35078981_35079016_ENSMUST00000221272__II_3471055_REVERSED|
"""index: 31163, intensity: 5262.0, mobility: 0.941"""	0.0209953	0.00736584	0.113672	IDAAPKNGAPLAP	generic|IP_917585_TX=10090_REVERSED|
"""index: 31690, intensity: 7993.0, mobility: 0.897"""	0.0151754	0.00766017	0.118281	HLVLRIRN	generic|IP_1129193_TX=10090_REVERSED|
"""index: 1616, intensity: 6512.0, mobility: 0.848"""	0.0106604	0.00797503	0.12197	FSLRVALLLMDF	generic|tr_F6VSQ9_F6VSQ9_MOUSE__II_957468_REVERSED|
"""index: 27847, intensity: 2612.0, mobility: 1.282"""	0.00611807	0.00831889	0.125785	GQILSGFWPPSGILRQPSDIKKLLDYSFGQIIAKMHSTCRQMF	generic|sp_Q7M6U3_TEX14_MOUSE_REVERSED|
"""index: 3425, intensity: 4474.0, mobility: 0.950"""	0.00526913	0.00864454	0.12651	LVAPMEINLGPL	generic|sp_Q6P1G0_HEAT6_MOUSE__II_1129401_REVERSED	|generic|II_1129397_TX=10090_REVERSED|
"""index: 1047, intensity: 6651.0, mobility: 0.878"""	0.00329344	0.00893471	0.12821	AVPPPSPLNTF	generic|chr2_-1_24877451_24877549_ENSMUST00000147147__IP_1013591_TX=10090_REVERSED|
"""index: 9454, intensity: 43769.0, mobility: 1.333"""	-3.20178e-05	0.00927835	0.131118	LMLFTLLWQDVSICFKEYSFYPLLDSRTCLPQKFTLCPLG	generic|IP_3459146_TX=10090_REVERSED|
"""index: 1880, intensity: 3829.0, mobility: 0.895"""	-9.23778e-05	0.00962199	0.131171	IGPPNRCNRK	generic|IP_972362_TX=10090_REVERSED|
"""index: 2143, intensity: 3438.0, mobility: 0.905"""	-0.000104966	0.00978078	0.131183	FDTMQLNMT	generic|tr_A0A087WR13_A0A087WR13_MOUSE__IP_1039938_REVERSED	|generic|tr_A0A571BD48_A0A571BD48_MOUSE__IP_1039938_REVERSED	|generic|tr_L7N1Y0_L7N1Y0_MOUSE__IP_1039938_REVERSED|
"""index: 16454, intensity: 4412.0, mobility: 1.140"""	-0.0135551	0.0100908	0.143547	NPCRSIDSAVVMTLIDLGKKALHVAEAHE	generic|tr_Q8CFW9_Q8CFW9_MOUSE_REVERSED	|generic|tr_Q8BGR1_Q8BGR1_MOUSE_REVERSED|
"""index: 26832, intensity: 25980.0, mobility: 0.889"""	-0.0166705	0.0104167	0.146551	FCVVVFVVLPSHFFPFVS	generic|IP_1055164_TX=10090_REVERSED|
"""index: 23101, intensity: 3628.0, mobility: 1.077"""	-0.0178254	0.0107131	0.147678	VWQMLGLYYLVSMVCSFFVIIPLVQFAFVDKVLAEGFVFSSG	generic|tr_E9PXX9_E9PXX9_MOUSE_REVERSED	|generic|tr_Q6P8I9_Q6P8I9_MOUSE_REVERSED|
"""index: 20697, intensity: 3334.0, mobility: 1.054"""	-0.0207159	0.0110442	0.150532	TENDIDSELKPGQK	generic|sp_D3YVL2_CFA70_MOUSE_REVERSED	|generic|sp_D3YVL2-2_CFA70_MOUSE_REVERSED	|generic|sp_D3YVL2-3_CFA70_MOUSE_REVERSED|
"""index: 14368, intensity: 11233.0, mobility: 1.166"""	-0.0209166	0.0113788	0.150732	KEDALSKRERQESPLKSHPSKRGSSVSAPSPS	generic|tr_Q3TQI2_Q3TQI2_MOUSE__chrX_1_20851679_20851816_ENSMUST00000136451__II_836925_REVERSED	|generic|tr_E9Q0P8_E9Q0P8_MOUSE__chrX_1_20851679_20851816_ENSMUST00000136451__II_836925_REVERSED	|generic|sp_P04627_ARAF_MOUSE__chrX_1_20851679_20851816_ENSMUST00000136451__II_836944_REVERSED	|generic|tr_Q3UXR0_Q3UXR0_MOUSE__chrX_1_20851679_20851816_ENSMUST00000136451_REVERSED|
"""index: 18653, intensity: 5740.0, mobility: 1.087"""	-0.021189	0.0116979	0.151004	DEPSLLHYRMGSIVMKLCEPNDQILP	generic|sp_Q8BUL5_KLHL7_MOUSE__chr5_1_24159500_24159730_ENSMUST00000163409__II_945663_REVERSED	|generic|tr_A0A0G2JF30_A0A0G2JF30_MOUSE__chr5_1_24127737_24127766_ENSMUST00000200116_REVERSED	|generic|tr_G3UW75_G3UW75_MOUSE__chr5_1_24127737_24127766_ENSMUST00000200116_REVERSED	|generic|tr_Q8K2Z1_Q8K2Z1_MOUSE__chr5_1_24127737_24127766_ENSMUST00000200116_REVERSED|
"""index: 11550, intensity: 51761.0, mobility: 1.090"""	-0.0220105	0.012012	0.151826	VFYFTHVNLVSHKHPSCLMYFLYITIFINHHGPFLFVTY	generic|IP_3459694_TX=10090_REVERSED|
"""index: 2208, intensity: 5248.0, mobility: 0.810"""	-0.0236637	0.0122801	0.153492	GVQSDLDEGKVCLNADIV	generic|tr_Q8C424_Q8C424_MOUSE__chr10_1_63002198_63002284_ENSMUST00000143594__II_1153002_REVERSED	|generic|tr_D6RET4_D6RET4_MOUSE__chr10_1_62989137_62989244_ENSMUST00000143594__II_1153002_REVERSED	|generic|tr_D3Z4D2_D3Z4D2_MOUSE__chr10_1_63002198_63002284_ENSMUST00000143594__II_1153002_REVERSED	|generic|sp_Q8R4C2_RUFY2_MOUSE__chr10_1_63004724_63004780_ENSMUST00000143594__II_1152999_REVERSED	|generic|tr_Q8BR30_Q8BR30_MOUSE__chr10_1_63002198_63002284_ENSMUST00000143594__II_1153002_REVERSED	|generic|tr_Q05D93_Q05D93_MOUSE__chr10_1_62989137_62989244_ENSMUST00000143594__II_1153002_REVERSED	|generic|tr_Q9CSV9_Q9CSV9_MOUSE__chr10_1_63000378_63002201_ENSMUST00000119567_REVERSED|
"""index: 16226, intensity: 3988.0, mobility: 0.859"""	-0.0274044	0.0125247	0.157319	PIPLLAEERQRWR	generic|IP_951902_TX=10090_REVERSED|
"""index: 16790, intensity: 7114.0, mobility: 1.146"""	-0.0337141	0.0127743	0.163957	WWALSPWMPGTSLGTLRLHNRLCVLRGP	generic|IP_3482145_TX=10090_REVERSED|
"""index: 7548, intensity: 6928.0, mobility: 1.058"""	-0.03778	0.0130421	0.168359	AAVMVFNGPLLCNLVIFTFQFN	generic|IP_1019873_TX=10090_REVERSED|
"""index: 8337, intensity: 22482.0, mobility: 1.117"""	-0.0411045	0.0133594	0.172031	KFSDAQQEKAHKDKATKFESFFEEEYERIAEISESSNGKGTVV	generic|tr_Q80TX7_Q80TX7_MOUSE__chr16_1_29616666_29616695_ENSMUST00000160475_REVERSED|
"""index: 23024, intensity: 8989.0, mobility: 1.049"""	-0.0417208	0.0136452	0.172719	EPGRGYWIILRGCLGQITARLVSVCHKFSNLRIRSTYMSLNS	generic|IP_1088587_TX=10090_REVERSED|
"""index: 26283, intensity: 2565.0, mobility: 1.236"""	-0.0437147	0.0139475	0.174961	YYALMVTGAMIVMQFYLMS	generic|sp_Q8BJ52_PLPR5_MOUSE_REVERSED	|generic|sp_Q8BJ52-2_PLPR5_MOUSE_REVERSED	|generic|tr_A0A5F8MPS1_A0A5F8MPS1_MOUSE_REVERSED|
"""index: 18353, intensity: 3720.0, mobility: 1.021"""	-0.0459609	0.0142579	0.177515	LWEVGMSVVKADP	generic|sp_Q3U435_MMP25_MOUSE__II_3488709_REVERSED	|generic|tr_A0A3B2WCE2_A0A3B2WCE2_MOUSE_REVERSED	|generic|tr_A0A3B2W7R0_A0A3B2W7R0_MOUSE_REVERSED|
"""index: 19188, intensity: 4489.0, mobility: 1.272"""	-0.0466159	0.0145584	0.178265	TFIQHMHNPIQFFFNSHK	generic|IP_3503399_TX=10090_REVERSED|
"""index: 6656, intensity: 6667.0, mobility: 0.898"""	-0.0477998	0.0148819	0.179629	SNPPLPPPSPSI	generic|IP_840088_TX=10090_REVERSED|
"""index: 546, intensity: 10579.0, mobility: 0.951"""	-0.0482176	0.0152054	0.180112	WLEESQSTGSP	generic|IP_974426_TX=10090_REVERSED|
"""index: 34376, intensity: 4004.0, mobility: 0.930"""	-0.0486049	0.0154192	0.180561	SLETRYVRR	generic|IP_999951_TX=10090_REVERSED|
"""index: 9966, intensity: 173692.0, mobility: 0.913"""	-0.0556925	0.015675	0.188938	APASSTLSAATSTAAEATTVAAPGLR	generic|chr11_-1_76840595_76846416_ENSMUST00000021201__IP_1130896_TX=10090_REVERSED	|generic|chr11_-1_76846189_76846416_ENSMUST00000021201_REVERSED|
"""index: 4813, intensity: 6026.0, mobility: 1.004"""	-0.0576843	0.0159847	0.191348	PTGAAAVQIEWTGTRPPDTMTVTWFQ	generic|tr_B2RQ76_B2RQ76_MOUSE_REVERSED	|generic|tr_B9EJA5_B9EJA5_MOUSE_REVERSED|
"""index: 23449, intensity: 3525.0, mobility: 0.974"""	-0.0595301	0.0162991	0.193604	TILQPWFDLNKTTPGQDERPV	generic|sp_Q8K0T7_UN13C_MOUSE_REVERSED|
"""index: 25237, intensity: 2790.0, mobility: 1.145"""	-0.0596771	0.0165869	0.193784	DELRKRDHEGLSLYRDIMEQPGQDMGMGER	generic|tr_A2AGQ4_A2AGQ4_MOUSE__chr2_-1_91143477_91143686_ENSMUST00000130591__II_1002539_REVERSED	|generic|tr_A2AGQ7_A2AGQ7_MOUSE__chr2_-1_91143477_91143686_ENSMUST00000130591__II_1002539_REVERSED	|generic|tr_A2AGQ6_A2AGQ6_MOUSE__chr2_-1_91170565_91170705_ENSMUST00000130395__II_1002550_REVERSED	|generic|sp_Q80U28-2_MADD_MOUSE__chr2_-1_91143477_91143686_ENSMUST00000130591__II_1002539_REVERSED	|generic|sp_Q80U28-4_MADD_MOUSE__chr2_-1_91143477_91143686_ENSMUST00000130591__II_1002539_REVERSED	|generic|sp_Q80U28-5_MADD_MOUSE__chr2_-1_91143477_91143686_ENSMUST00000130591__II_1002539_REVERSED	|generic|sp_Q80U28-6_MADD_MOUSE__chr2_-1_91143477_91143686_ENSMUST00000130591__II_1002539_REVERSED	|generic|sp_Q80U28-7_MADD_MOUSE__chr2_-1_91143477_91143686_ENSMUST00000130591__II_1002539_REVERSED	|generic|sp_Q80U28-8_MADD_MOUSE__chr2_-1_91143477_91143686_ENSMUST00000130591__II_1002539_REVERSED	|generic|sp_Q80U28-9_MADD_MOUSE__chr2_-1_91143477_91143686_ENSMUST00000130591__II_1002539_REVERSED	|generic|sp_Q80U28-10_MADD_MOUSE__chr2_-1_91143477_91143686_ENSMUST00000130591__II_1002539_REVERSED	|generic|sp_Q80U28-11_MADD_MOUSE__chr2_-1_91143477_91143686_ENSMUST00000130591__II_1002539_REVERSED	|generic|sp_Q80U28-14_MADD_MOUSE__chr2_-1_91170565_91170705_ENSMUST00000130395__II_1002550_REVERSED	|generic|tr_A2AGQ5_A2AGQ5_MOUSE__chr2_-1_91143477_91143686_ENSMUST00000130591__II_1002539_REVERSED	|generic|tr_E9QN47_E9QN47_MOUSE__chr2_-1_91170565_91170705_ENSMUST00000130395__II_1002550_REVERSED	|generic|tr_A2AGQ3_A2AGQ3_MOUSE__chr2_-1_91170565_91170705_ENSMUST00000130395__II_1002550_REVERSED	|generic|tr_A2AGQ8_A2AGQ8_MOUSE__chr2_-1_91170565_91170705_ENSMUST00000130395__II_1002550_REVERSED	|generic|tr_A2AGQ9_A2AGQ9_MOUSE__chr2_-1_91143477_91143686_ENSMUST00000130591__II_1002539_REVERSED	|generic|tr_A2AGQ2_A2AGQ2_MOUSE__chr2_-1_91143477_91143686_ENSMUST00000130591__II_1002539_REVERSED	|generic|II_1002556_TX=10090_REVERSED	|generic|II_1002554_TX=10090_REVERSED	|generic|II_1002545_TX=10090_REVERSED	|generic|II_1002552_TX=10090_REVERSED	|generic|II_1002553_TX=10090_REVERSED	|generic|sp_Q80U28_MADD_MOUSE__chr2_-1_91170565_91170705_ENSMUST00000130395_REVERSED	|generic|sp_Q80U28-3_MADD_MOUSE__chr2_-1_91170565_91170705_ENSMUST00000130395_REVERSED	|generic|sp_Q80U28-15_MADD_MOUSE__chr2_-1_91170565_91170705_ENSMUST00000130395_REVERSED	|generic|tr_A0A0R4J1F4_A0A0R4J1F4_MOUSE__chr2_-1_91170565_91170705_ENSMUST00000130395_REVERSED	|generic|tr_A2AGR1_A2AGR1_MOUSE__chr2_-1_91170565_91170705_ENSMUST00000130395_REVERSED	|generic|tr_A2AGR0_A2AGR0_MOUSE__chr2_-1_91170565_91170705_ENSMUST00000130395_REVERSED|
"""index: 9994, intensity: 33535.0, mobility: 0.851"""	-0.0612448	0.0168844	0.195719	EASDLRAKVAELSDEK	generic|sp_Q922J3_CLIP1_MOUSE__chr5_-1_123590789_123590845_ENSMUST00000125340__II_931266_REVERSED	|generic|sp_Q922J3-2_CLIP1_MOUSE__chr5_-1_123590789_123590845_ENSMUST00000125340__II_931266_REVERSED	|generic|tr_D3Z2Z1_D3Z2Z1_MOUSE__chr5_-1_123590789_123590845_ENSMUST00000125340__II_931266_REVERSED	|generic|tr_F6RCU2_F6RCU2_MOUSE__chr5_-1_123590789_123590845_ENSMUST00000125340__II_931276_REVERSED	|generic|tr_F8WIA1_F8WIA1_MOUSE__chr5_-1_123590789_123590845_ENSMUST00000125340__II_931266_REVERSED	|generic|tr_Q8C0S5_Q8C0S5_MOUSE__chr5_-1_123641774_123641875_ENSMUST00000144121_REVERSED	|generic|tr_D3Z3M7_D3Z3M7_MOUSE__chr5_-1_123590789_123590845_ENSMUST00000125340_REVERSED|
"""index: 11088, intensity: 6183.0, mobility: 0.915"""	-0.0617556	0.0171592	0.196352	IEQPTITTYPNTGAMNVHYTQVIK	generic|sp_Q7TPR4_ACTN1_MOUSE__chr12_-1_80168322_80168459_ENSMUST00000219634__II_3472423_REVERSED	|generic|tr_Q99LJ3_Q99LJ3_MOUSE__chr12_-1_80168322_80168459_ENSMUST00000219634__II_3472423_REVERSED	|generic|tr_A1BN54_A1BN54_MOUSE__chr12_-1_80168322_80168459_ENSMUST00000219634_REVERSED|
"""index: 15283, intensity: 3593.0, mobility: 0.958"""	-0.0638265	0.0173174	0.198938	DEIEECQQIYDKWLSDYKRQKEEKKQQLY	generic|tr_Q8CDD5_Q8CDD5_MOUSE_REVERSED	|generic|tr_B9EKK2_B9EKK2_MOUSE_REVERSED	|generic|tr_E9Q8Z1_E9Q8Z1_MOUSE_REVERSED|
"""index: 10544, intensity: 4952.0, mobility: 1.253"""	-0.0720024	0.0176267	0.209412	TQCRFWSRVWFRRHPA	generic|IP_1087748_TX=10090_REVERSED|
"""index: 9271, intensity: 304338.0, mobility: 1.054"""	-0.0727115	0.0179076	0.21034	NPIVTTSLCIDNISLNSIFFY	generic|tr_Q7TRG7_Q7TRG7_MOUSE_REVERSED|
"""index: 25142, intensity: 2719.0, mobility: 1.277"""	-0.0737801	0.0182218	0.211746	GERIIYMER	generic|sp_Q3UW12_CNGA4_MOUSE_REVERSED	|generic|sp_Q3UW12-2_CNGA4_MOUSE_REVERSED|
"""index: 2913, intensity: 3348.0, mobility: 1.087"""	-0.0743483	0.018449	0.212496	GPGVGAPYEWVREESLLSDPRGCDLSGYLVGDG	generic|tr_Q69ZI9_Q69ZI9_MOUSE__II_1009375_REVERSED	|generic|tr_Q8BLK7_Q8BLK7_MOUSE__chr2_1_119290170_119290298_ENSMUST00000139367__II_1009387_REVERSED	|generic|sp_Q8R307_VPS18_MOUSE__chr2_1_119290170_119290298_ENSMUST00000139367__II_1009375_REVERSED	|generic|tr_Q3UG80_Q3UG80_MOUSE__chr2_1_119290170_119290298_ENSMUST00000139367_REVERSED	|generic|tr_Q8CFS5_Q8CFS5_MOUSE__chr2_1_119290170_119290298_ENSMUST00000139367_REVERSED|
"""index: 3274, intensity: 2566.0, mobility: 1.090"""	-0.0802992	0.0187324	0.220479	ANPVSGTSTLPSPTTTHA	generic|sp_Q68FE6_RIPR1_MOUSE_REVERSED|
"""index: 749, intensity: 2935.0, mobility: 0.959"""	-0.0819218	0.0190446	0.222696	VLSGESTLQTAV	generic|IP_3491250_TX=10090_REVERSED|
"""index: 17399, intensity: 5020.0, mobility: 1.144"""	-0.0819688	0.0193387	0.22276	TPPAPPPACQRAAEPAPIDTYVAGQPAGLPAPPRALVPHPLLDR	generic|sp_P50207_HXC13_MOUSE_REVERSED|
"""index: 26419, intensity: 34423.0, mobility: 1.011"""	-0.0836493	0.0196201	0.225075	PARWSPRQLR	generic|IP_1154050_TX=10090_REVERSED|
"""index: 18817, intensity: 6089.0, mobility: 0.993"""	-0.0849776	0.0198388	0.226917	LCVPPAPLVADCHL	generic|IP_1074996_TX=10090_REVERSED|
"""index: 4231, intensity: 4840.0, mobility: 0.938"""	-0.0890571	0.0201363	0.232647	TLPTETKFLSEMRIHTN	generic|sp_Q8BLG2_LPAR4_MOUSE_REVERSED	|generic|tr_Q80UD5_Q80UD5_MOUSE_REVERSED|
"""index: 17074, intensity: 7884.0, mobility: 1.139"""	-0.0894176	0.0204461	0.233158	HFISGTPPISDKQWWNLKKQVTTFLM	generic|chr6_-1_5266982_5269065_ENSMUST00000057792__IP_916125_TX=10090_REVERSED	|generic|chr6_-1_5268955_5269065_ENSMUST00000057792_REVERSED|
"""index: 14645, intensity: 7144.0, mobility: 0.941"""	-0.0896678	0.0207559	0.233514	EGIVDQFKIDNWDLVPYITPDPNNKAKRNL	generic|tr_Q80YS4_Q80YS4_MOUSE_REVERSED	|generic|tr_B1AWS8_B1AWS8_MOUSE_REVERSED	|generic|sp_Q02858_TIE2_MOUSE_REVERSED|
"""index: 28345, intensity: 3033.0, mobility: 0.929"""	-0.0896684	0.0210331	0.233515	FGFRRKFY	generic|IP_903861_TX=10090_REVERSED|
"""index: 26905, intensity: 3408.0, mobility: 0.862"""	-0.0916863	0.0213292	0.236397	KVLNPEKFVYKRT	generic|IP_885248_TX=10090_REVERSED|
"""index: 28718, intensity: 3942.0, mobility: 0.937"""	-0.0930217	0.0216383	0.23832	GRPLFPARQEG	generic|chr1_-1_67038617_67038868_ENSMUST00000113979_REVERSED|
"""index: 20100, intensity: 4003.0, mobility: 1.121"""	-0.0932177	0.0219136	0.238603	MWQLQPVDSFGLLVFETISINLNKSKIEKKDASLVFEM	generic|tr_Q8VGT9_Q8VGT9_MOUSE_REVERSED|
"""index: 3413, intensity: 3669.0, mobility: 0.857"""	-0.094904	0.0222154	0.241049	VTTSVPAGQPQ	generic|tr_A0A0G2JFB0_A0A0G2JFB0_MOUSE_REVERSED	|generic|sp_Q80U40_RIMB2_MOUSE_REVERSED	|generic|sp_Q80U40-2_RIMB2_MOUSE_REVERSED	|generic|tr_D3YXR8_D3YXR8_MOUSE_REVERSED|
"""index: 4840, intensity: 2679.0, mobility: 1.126"""	-0.0951789	0.0224615	0.24145	HHPPQQQQQQQQRR	generic|sp_Q99J55_IER5L_MOUSE_REVERSED|
"""index: 19433, intensity: 4247.0, mobility: 1.007"""	-0.0974887	0.0227692	0.244835	FLPEAIEREMSEYDLKFAWLQL	generic|sp_Q6P9Q4_FHOD1_MOUSE__II_859342_REVERSED	|generic|II_859340_TX=10090_REVERSED|
"""index: 2112, intensity: 3232.0, mobility: 0.909"""	-0.0977204	0.0230556	0.245176	FDTMQLNMT	generic|tr_A0A087WR13_A0A087WR13_MOUSE__IP_1039938_REVERSED	|generic|tr_A0A571BD48_A0A571BD48_MOUSE__IP_1039938_REVERSED	|generic|tr_L7N1Y0_L7N1Y0_MOUSE__IP_1039938_REVERSED|
"""index: 33157, intensity: 5608.0, mobility: 0.931"""	-0.098505	0.023363	0.246335	FHQSQQWPL	generic|IP_961664_TX=10090_REVERSED|
"""index: 8433, intensity: 5367.0, mobility: 1.058"""	-0.0988177	0.0236052	0.246798	QEEEMKLLSDPKSNKYKWKAESKSKTQERIELREMDNQTH	generic|sp_Q9WTU0_PHF2_MOUSE_REVERSED|
"""index: 15395, intensity: 34605.0, mobility: 1.150"""	-0.100403	0.0238971	0.249156	WWALSPWMPGTSLGTLRLHNRLCVLRGP	generic|IP_3482145_TX=10090_REVERSED|
"""index: 16744, intensity: 4978.0, mobility: 0.953"""	-0.10157	0.0242034	0.250901	KETNRAKSSREQDLDDKP	generic|sp_Q5NCR9_NSRP1_MOUSE_REVERSED|
"""index: 4398, intensity: 24964.0, mobility: 0.948"""	-0.10177	0.0244948	0.251202	LVAPLPTLKCPD	generic|IP_1010083_TX=10090_REVERSED|
"""index: 7714, intensity: 4674.0, mobility: 0.827"""	-0.10245	0.0247328	0.252224	AVSLEQGQRRRQK	generic|sp_Q922Y1_UBXN1_MOUSE__chr19_1_8875527_8875571_ENSMUST00000237220_REVERSED	|generic|tr_A0A498WFS2_A0A498WFS2_MOUSE__chr19_1_8875527_8875571_ENSMUST00000237220_REVERSED|
"""index: 25590, intensity: 21993.0, mobility: 0.986"""	-0.104138	0.0250153	0.254776	REVPFLVKQP	generic|tr_Q3TMY1_Q3TMY1_MOUSE__II_1122977_REVERSED	|generic|tr_Q8BV95_Q8BV95_MOUSE_REVERSED	|generic|sp_B1AQJ2_UBP36_MOUSE_REVERSED|
"""index: 10931, intensity: 17573.0, mobility: 0.879"""	-0.105301	0.0253203	0.256544	AIFYLDVKEDISSIDYNELF	generic|IP_950511_TX=10090_REVERSED|
"""index: 25595, intensity: 5093.0, mobility: 0.993"""	-0.105505	0.0255864	0.256855	ITAEEAQGVTAKK	generic|tr_H3BIV5_H3BIV5_MOUSE_REVERSED	|generic|sp_D3YVF0_AKAP5_MOUSE_REVERSED|
"""index: 31641, intensity: 8535.0, mobility: 0.850"""	-0.106461	0.0258752	0.258317	PDSTGSIDRPALDRAQR	generic|sp_Q9Z268_RASL1_MOUSE__chr5_1_120678969_120679028_ENSMUST00000154759_REVERSED|
"""index: 34699, intensity: 2799.0, mobility: 1.164"""	-0.10758	0.0261637	0.260035	QMYQLGGEVQSWFHPGSCPSWERM	generic|IP_1080070_TX=10090_REVERSED|
"""index: 8447, intensity: 3196.0, mobility: 1.249"""	-0.108617	0.0264518	0.261635	STMPAQFSTST	generic|chr12_-1_80348406_80376537_ENSMUST00000054145__IP_1114694_TX=10090_REVERSED|
"""index: 23579, intensity: 4823.0, mobility: 0.836"""	-0.10995	0.0267477	0.263701	CVILVPRLPFSHKALF	generic|IP_3489217_TX=10090_REVERSED|
"""index: 23893, intensity: 7215.0, mobility: 1.026"""	-0.110099	0.0270517	0.263933	PKTCVPYRNRHIKYFLHASKDLRYDCIY	generic|sp_Q99MY8_ASH1L_MOUSE__chr3_1_89053128_89053175_ENSMUST00000189824_REVERSED|
"""index: 30662, intensity: 3790.0, mobility: 0.915"""	-0.110314	0.027281	0.264268	GSFGPLPESRY	generic|tr_Q3U0E7_Q3U0E7_MOUSE_REVERSED|
"""index: 35072, intensity: 3122.0, mobility: 1.108"""	-0.11152	0.0275174	0.266151	LATRNQLPTSPPAPGPSGVEIASDCWNMQDDVLKISHKMREPPLLK	generic|chr7_1_24406037_24406198_ENSMUST00000146381_REVERSED|
"""index: 12601, intensity: 3572.0, mobility: 1.050"""	-0.113622	0.0277694	0.269456	KRLEEVLCSAEEQIRDEISRKGMGFSRLTMISFRRLEKW	generic|sp_Q9D816_CP255_MOUSE_REVERSED|
"""index: 21371, intensity: 3043.0, mobility: 0.999"""	-0.117071	0.0280712	0.27494	LHHQGGQYLESLFTGIMKQARCP	generic|IP_1049132_TX=10090_REVERSED|
"""index: 522, intensity: 2633.0, mobility: 0.950"""	-0.117461	0.0283731	0.275564	WLEESQSTGSP	generic|IP_974426_TX=10090_REVERSED|
"""index: 6831, intensity: 8326.0, mobility: 0.880"""	-0.11824	0.0286403	0.276816	EPPPLPVHFP	generic|sp_Q9CR25_DPH2_MOUSE__chr4_-1_117889552_117889644_ENSMUST00000183773__II_961425_REVERSED|
"""index: 13681, intensity: 3987.0, mobility: 1.091"""	-0.12026	0.0289331	0.28008	RTQESVLTWLKNLNVTPCFSQNRKLHYHRMGVKGFYGPHYK	generic|IP_989776_TX=10090_REVERSED|
"""index: 6731, intensity: 3981.0, mobility: 0.887"""	-0.120874	0.0292345	0.281078	PSVKMTPIQLIVSSPPS	generic|chr9_-1_40308281_40308349_ENSMUST00000137454_REVERSED|
"""index: 17137, intensity: 2570.0, mobility: 1.277"""	-0.120952	0.0294914	0.281204	VGTEDGEKNID	generic|tr_Q496P2_Q496P2_MOUSE__II_830676_REVERSED	|generic|II_830678_TX=10090_REVERSED	|generic|tr_Q8C414_Q8C414_MOUSE__chrX_1_129957265_129957363_ENSMUST00000127577_REVERSED	|generic|tr_E9Q4U7_E9Q4U7_MOUSE__chrX_1_129957265_129957363_ENSMUST00000127577_REVERSED	|generic|sp_O70566_DIAP2_MOUSE__chrX_1_129957265_129957363_ENSMUST00000127577_REVERSED	|generic|tr_Q6W4W7_Q6W4W7_MOUSE__chrX_1_129957265_129957363_ENSMUST00000127577_REVERSED	|generic|tr_K4PWM5_K4PWM5_MOUSE__chrX_1_129957265_129957363_ENSMUST00000127577_REVERSED|
"""index: 4409, intensity: 3143.0, mobility: 1.012"""	-0.12269	0.0297744	0.284041	SSLKAQSSYAPDL	generic|tr_A0A1L1SUF9_A0A1L1SUF9_MOUSE__II_3505328_REVERSED	|generic|sp_Q5DU05_CE164_MOUSE_REVERSED	|generic|sp_Q5DU05-2_CE164_MOUSE_REVERSED	|generic|sp_Q5DU05-3_CE164_MOUSE_REVERSED	|generic|tr_A0A1L1SSA4_A0A1L1SSA4_MOUSE_REVERSED	|generic|tr_D3YVU3_D3YVU3_MOUSE_REVERSED|
"""index: 9475, intensity: 5813.0, mobility: 1.092"""	-0.123201	0.0299491	0.284878	KNHLQKPKMETATIFYGTGLARTATGEFYNLVTADERLKW	generic|IP_1018480_TX=10090_REVERSED|
"""index: 5543, intensity: 3493.0, mobility: 0.754"""	-0.126112	0.0302486	0.289684	TSTLPAAK	generic|IP_3479364_TX=10090_REVERSED	|generic|IP_1101987_TX=10090_REVERSED|
"""index: 854, intensity: 3057.0, mobility: 0.821"""	-0.126285	0.0305206	0.289971	LLAPPLRCE	generic|IP_1073212_TX=10090_REVERSED|
"""index: 22918, intensity: 3587.0, mobility: 1.026"""	-0.127584	0.030783	0.292134	GPLGYRDI	generic|chr18_1_30302923_30303132_ENSMUST00000131405_REVERSED|
"""index: 15448, intensity: 3056.0, mobility: 0.927"""	-0.130125	0.0310633	0.296397	TRQAKQSWLEAVTTRDAVHPHPLIL	generic|IP_1130272_TX=10090_REVERSED|
"""index: 24668, intensity: 3113.0, mobility: 1.295"""	-0.130829	0.031362	0.297586	GSSLTLRWTSLCTPFTWSRR	generic|IP_954746_TX=10090_REVERSED|
"""index: 1174, intensity: 14275.0, mobility: 0.915"""	-0.131286	0.0316418	0.298359	HDFGHRPRSM	generic|chr3_1_126597424_126597492_ENSMUST00000106402_REVERSED|
"""index: 8195, intensity: 20808.0, mobility: 1.172"""	-0.133089	0.0319403	0.301422	AYALFSNSVAILNGYYYKQEWDYKAVPQIKM	generic|chr8_1_105885434_105885541_ENSMUST00000136048_REVERSED|
"""index: 5901, intensity: 4032.0, mobility: 0.937"""	-0.133135	0.0322292	0.3015	EDVAAGTLRGAEYAKELRSMF	generic|tr_E9Q3N0_E9Q3N0_MOUSE__II_907734_REVERSED	|generic|sp_Q9Z129_RECQ1_MOUSE__II_907734_REVERSED	|generic|tr_Q3UUK0_Q3UUK0_MOUSE__II_907734_REVERSED|
"""index: 7366, intensity: 2773.0, mobility: 1.016"""	-0.133938	0.0325179	0.302872	FTFPFKKVPMVFYYWFWSFSFSSSLSPAGQPLVPWLWRFH	generic|IP_3463405_TX=10090_REVERSED|
"""index: 1713, intensity: 3361.0, mobility: 0.770"""	-0.134873	0.0327478	0.304474	MGVGPQQR	generic|IP_866736_TX=10090_REVERSED|
"""index: 23731, intensity: 6078.0, mobility: 0.920"""	-0.136688	0.0330357	0.307598	FYVVLTFR	generic|IP_1043233_TX=10090_REVERSED|
"""index: 5338, intensity: 4857.0, mobility: 0.874"""	-0.137139	0.0333333	0.308377	LDSASIQGVLT	generic|tr_A0A2I3BQY3_A0A2I3BQY3_MOUSE_REVERSED	|generic|sp_Q6PFX6_CAD24_MOUSE_REVERSED|
"""index: 32488, intensity: 2870.0, mobility: 0.901"""	-0.137315	0.033591	0.308683	EFPHRQVRKKQL	generic|sp_Q5SW19-2_CLU_MOUSE__chr11_1_74660016_74660078_ENSMUST00000155558__II_1135388_REVERSED	|generic|sp_Q5SW19_CLU_MOUSE__chr11_1_74660016_74660078_ENSMUST00000155558__II_1135390_REVERSED	|generic|sp_Q5SW19-3_CLU_MOUSE__chr11_1_74660016_74660078_ENSMUST00000155558__II_1135390_REVERSED	|generic|tr_A0A0R4J140_A0A0R4J140_MOUSE__chr11_1_74660016_74660078_ENSMUST00000155558__II_1135390_REVERSED	|generic|tr_Z4YLI8_Z4YLI8_MOUSE__chr11_1_74660016_74660078_ENSMUST00000155558__II_1135390_REVERSED|
"""index: 9629, intensity: 25313.0, mobility: 0.969"""	-0.13807	0.0338782	0.309992	KEQGEAITYFL	generic|sp_D3Z7P3_GLSK_MOUSE__chr1_-1_52214474_52214536_ENSMUST00000147825__II_1039754_REVERSED	|generic|sp_D3Z7P3-2_GLSK_MOUSE__chr1_-1_52214474_52214536_ENSMUST00000147825_REVERSED|
"""index: 16431, intensity: 5179.0, mobility: 0.958"""	-0.13821	0.0340943	0.310235	FTLQPQKRR	generic|tr_Q3TLN2_Q3TLN2_MOUSE_REVERSED	|generic|tr_Q3U9G8_Q3U9G8_MOUSE_REVERSED|
"""index: 15212, intensity: 5045.0, mobility: 0.905"""	-0.140238	0.0343602	0.31377	PILCLLLSQAKIYLSSVMSCLLPSQSGRYPLPN	generic|IP_953900_TX=10090_REVERSED|
"""index: 21226, intensity: 5271.0, mobility: 0.950"""	-0.14076	0.0345847	0.314684	TRTFGVSTAVVLAPLGWGLCL	generic|tr_Q8K0A3_Q8K0A3_MOUSE__chr1_-1_25128818_25128886_ENSMUST00000153568__II_1042938_REVERSED	|generic|tr_Q68FL1_Q68FL1_MOUSE__chr1_-1_25128818_25128886_ENSMUST00000153568__II_1042938_REVERSED	|generic|sp_Q80ZF8_AGRB3_MOUSE__chr1_-1_25128818_25128886_ENSMUST00000153568__II_1042938_REVERSED	|generic|tr_Q8BJ13_Q8BJ13_MOUSE__chr1_-1_25128818_25128886_ENSMUST00000153568__II_1042938_REVERSED	|generic|tr_Q499E3_Q499E3_MOUSE__chr1_-1_25128818_25128886_ENSMUST00000153568__II_1042938_REVERSED|
"""index: 26269, intensity: 3176.0, mobility: 0.852"""	-0.14261	0.0348803	0.317938	RRRRRPKEM	generic|chr14_1_27429113_27429175_ENSMUST00000022450_REVERSED|
"""index: 9487, intensity: 4128.0, mobility: 0.826"""	-0.142671	0.0351759	0.318047	TLEQEKEQ	generic|sp_Q62209_SYCP1_MOUSE_REVERSED|
"""index: 871, intensity: 11288.0, mobility: 0.826"""	-0.143099	0.0354505	0.318802	LLAPPLRCE	generic|IP_1073212_TX=10090_REVERSED|
"""index: 944, intensity: 6386.0, mobility: 0.874"""	-0.143306	0.0356932	0.319169	LEPEAGQDWL	generic|tr_A0A087WP73_A0A087WP73_MOUSE__chr1_1_87936764_87936904_ENSMUST00000189726__II_1031912_REVERSED|
"""index: 34367, intensity: 4156.0, mobility: 1.264"""	-0.144712	0.0359035	0.321662	KKQKKKKLNKHI	generic|IP_1128996_TX=10090_REVERSED|
"""index: 14984, intensity: 5111.0, mobility: 1.076"""	-0.147076	0.0361658	0.325881	LCKVTVPKGVELPGSFQIEPDKPFSYID	generic|tr_Q91X98_Q91X98_MOUSE_REVERSED	|generic|tr_Q8K0X1_Q8K0X1_MOUSE_REVERSED	|generic|tr_A0A0G2JFP9_A0A0G2JFP9_MOUSE_REVERSED	|generic|tr_Q544V4_Q544V4_MOUSE_REVERSED	|generic|tr_Q3TR98_Q3TR98_MOUSE_REVERSED	|generic|sp_P29533_VCAM1_MOUSE_REVERSED	|generic|tr_Q3UPN1_Q3UPN1_MOUSE_REVERSED|
"""index: 12511, intensity: 6928.0, mobility: 1.081"""	-0.149081	0.0364491	0.329488	SVEGATVPLSFCLRHCPWITGTHKLL	generic|IP_960908_TX=10090_REVERSED|
"""index: 11932, intensity: 8589.0, mobility: 1.114"""	-0.151141	0.0367107	0.333218	WAQLCHRHETWSAEKSLPRNRRMGELASQIDPALMSPIGSSEPIR	generic|tr_A0A286YCS7_A0A286YCS7_MOUSE_REVERSED|
"""index: 31536, intensity: 24624.0, mobility: 0.922"""	-0.152688	0.0369393	0.336036	PSDTIRAHVRQQGNVQSPSLS	generic|sp_Q02357-5_ANK1_MOUSE__chr8_1_23116224_23116256_ENSMUST00000123418_REVERSED|
"""index: 4866, intensity: 3720.0, mobility: 0.934"""	-0.153984	0.0372216	0.338407	MMEAVPPGQL	generic|sp_Q9CXJ1_SYEM_MOUSE__chr7_-1_122044298_122044351_ENSMUST00000147397__II_880874_REVERSED	|generic|II_880883_TX=10090_REVERSED|
"""index: 24277, intensity: 22058.0, mobility: 0.995"""	-0.154338	0.0374598	0.339058	DNNKYPIGVIKAQLDELFTFN	generic|sp_Q8CDC0_SPB13_MOUSE__II_1030106_REVERSED	|generic|sp_Q8CDC0-2_SPB13_MOUSE_REVERSED|
"""index: 32252, intensity: 2871.0, mobility: 0.830"""	-0.155006	0.0377083	0.340285	HTDESASAALEKQL	generic|tr_A0A1W2P8C4_A0A1W2P8C4_MOUSE__II_3465183_REVERSED	|generic|II_3465184_TX=10090_REVERSED	|generic|tr_Q6PFH4_Q6PFH4_MOUSE_REVERSED	|generic|tr_G3X8Q1_G3X8Q1_MOUSE_REVERSED|
"""index: 9981, intensity: 3231.0, mobility: 0.813"""	-0.155363	0.0379895	0.340943	IPNAMTLI	generic|sp_Q8C196_CPSM_MOUSE_REVERSED|
"""index: 23787, intensity: 5232.0, mobility: 1.053"""	-0.15598	0.0382817	0.342082	LSSPLQSSPLQSHDEAFQPGNPFQASAFR	generic|IP_872161_TX=10090_REVERSED|
"""index: 12012, intensity: 95590.0, mobility: 1.245"""	-0.156224	0.0385739	0.342532	IMPLEDLLQMEYKLTMHFCWSGMGVVTLALYAAIYRKELR	generic|sp_Q9D099_ACER3_MOUSE__chr7_-1_98226395_98226448_ENSMUST00000151258_REVERSED	|generic|tr_D3YTU8_D3YTU8_MOUSE__chr7_-1_98226395_98226448_ENSMUST00000151258_REVERSED	|generic|tr_F6RA04_F6RA04_MOUSE__chr7_-1_98243945_98243992_ENSMUST00000151258_REVERSED|
"""index: 11156, intensity: 4886.0, mobility: 1.101"""	-0.156237	0.0388662	0.342555	LLCFLHHAPADSLMQLDNPSNKYHSAVYLAMLRQLFVESAKH	generic|sp_Q8K224_NAT10_MOUSE__chr2_-1_103721823_103721912_ENSMUST00000143017__II_1004838_REVERSED	|generic|II_1004839_TX=10090_REVERSED|
"""index: 30764, intensity: 4001.0, mobility: 0.910"""	-0.156449	0.0391127	0.342948	TFFSGFVIR	generic|IP_1017256_TX=10090_REVERSED|
"""index: 4381, intensity: 2778.0, mobility: 0.970"""	-0.157374	0.0394046	0.34466	GSALNKGTRSSRWVVMGPGQTWVV	generic|IP_999762_TX=10090_REVERSED|
"""index: 1775, intensity: 13747.0, mobility: 0.847"""	-0.157753	0.0396617	0.345363	FSLRVALLLMDF	generic|tr_F6VSQ9_F6VSQ9_MOUSE__II_957468_REVERSED|
"""index: 30217, intensity: 35609.0, mobility: 1.039"""	-0.159059	0.0399533	0.347792	KHSKKSREPSK	generic|II_958610_TX=10090_REVERSED	|generic|tr_B2RTE3_B2RTE3_MOUSE_REVERSED|
"""index: 25037, intensity: 3767.0, mobility: 1.015"""	-0.159179	0.040245	0.348016	YPVNLCQIWNK	generic|II_942251_TX=10090_REVERSED|
"""index: 27313, intensity: 2953.0, mobility: 1.271"""	-0.15919	0.0405366	0.348038	TPNKINGDEK	generic|sp_Q6GQV1_INY2B_MOUSE_REVERSED|
"""index: 3504, intensity: 3435.0, mobility: 0.969"""	-0.159382	0.0406858	0.348394	LTSSCQTSKSMAQTQRGHHSWIMNVGTRPSGVEM	generic|IP_868564_TX=10090_REVERSED|
"""index: 7690, intensity: 4679.0, mobility: 1.158"""	-0.161457	0.0409289	0.35228	QLHFVRREHLGCYHHHLHCSYIGEDARELEDIRLSFDGRA	generic|sp_Q9DBV4_MXRA8_MOUSE__II_950876_REVERSED	|generic|tr_A2AD97_A2AD97_MOUSE_REVERSED|
"""index: 27369, intensity: 3261.0, mobility: 0.967"""	-0.162615	0.0412192	0.354458	QRNFSQQLR	generic|IP_1077355_TX=10090_REVERSED|
"""index: 16590, intensity: 4985.0, mobility: 1.026"""	-0.163345	0.0414373	0.355837	TMIVATATTDFQPRGARGIMQLIDT	generic|sp_D3Z4R1_HFM1_MOUSE__II_935425_REVERSED|
"""index: 5752, intensity: 3104.0, mobility: 0.850"""	-0.165652	0.0416908	0.36021	ELHGGMKGYPLEWRLW	generic|chr4_-1_149247848_149251850_ENSMUST00000238956_REVERSED|
"""index: 5806, intensity: 3153.0, mobility: 0.931"""	-0.167746	0.0418833	0.364205	LAMPVGSSRDAL	generic|sp_Q6ZPG2_WDR90_MOUSE__II_1068938_REVERSED	|generic|tr_H7BX49_H7BX49_MOUSE__II_1068938_REVERSED	|generic|sp_Q6ZPG2-3_WDR90_MOUSE_REVERSED	|generic|tr_H3BKS4_H3BKS4_MOUSE_REVERSED|
"""index: 16099, intensity: 6909.0, mobility: 1.013"""	-0.168728	0.0420628	0.366088	HRGPFYQMVKWYMDYLQAWPKSMEVFSENIMR	generic|tr_Q9WV19_Q9WV19_MOUSE_REVERSED|
"""index: 15668, intensity: 5513.0, mobility: 0.887"""	-0.170609	0.0423022	0.369708	IQVKAPGMNKVPPPQCP	generic|tr_A0A0A0MQK4_A0A0A0MQK4_MOUSE__II_1139267_REVERSED	|generic|sp_Q8R526_PK1L1_MOUSE_REVERSED|
"""index: 18355, intensity: 2929.0, mobility: 1.158"""	-0.171608	0.0425899	0.371639	LYPQMRRSIEMPTVVASRWPPKRIWLSNRELHRHWDW	generic|IP_1076190_TX=10090_REVERSED|
"""index: 857, intensity: 21241.0, mobility: 0.841"""	-0.171674	0.0428654	0.371768	LLAPPLRCE	generic|IP_1073212_TX=10090_REVERSED|
"""index: 15707, intensity: 5129.0, mobility: 1.081"""	-0.172038	0.0431406	0.372472	VTAAVAHSRLSLYLKMCFCFQLTQ	generic|IP_1029576_TX=10090_REVERSED|
"""index: 15272, intensity: 5717.0, mobility: 0.904"""	-0.172175	0.0433534	0.372737	IQVKAPGMNKVPPPQCP	generic|tr_A0A0A0MQK4_A0A0A0MQK4_MOUSE__II_1139267_REVERSED	|generic|sp_Q8R526_PK1L1_MOUSE_REVERSED|
"""index: 20284, intensity: 2542.0, mobility: 1.207"""	-0.173868	0.0436405	0.376028	KKWFIPKSQGGFGSHKR	generic|IP_1017226_TX=10090_REVERSED|
"""index: 31567, intensity: 9246.0, mobility: 1.053"""	-0.174	0.0439024	0.376286	PSPSFGLAPSTWVTDKGYCGYRSLTRGLDRLRVK	generic|II_890130_TX=10090_REVERSED|
"""index: 1577, intensity: 27178.0, mobility: 0.857"""	-0.174473	0.0441767	0.377207	FSLRVALLLMDF	generic|tr_F6VSQ9_F6VSQ9_MOUSE__II_957468_REVERSED|
"""index: 5112, intensity: 3320.0, mobility: 0.827"""	-0.174902	0.0444636	0.378045	TSLASNSSDPHILSQWA	generic|sp_Q9Z1T6_FYV1_MOUSE__chr1_1_65233771_65233863_ENSMUST00000190058__II_1037726_REVERSED	|generic|sp_Q9Z1T6-3_FYV1_MOUSE__chr1_1_65205590_65205682_ENSMUST00000190058__II_1037726_REVERSED	|generic|II_1037703_TX=10090_REVERSED	|generic|II_1037714_TX=10090_REVERSED	|generic|II_3496703_TX=10090_REVERSED	|generic|tr_D3Z5N5_D3Z5N5_MOUSE__chr1_1_65233771_65233863_ENSMUST00000190058_REVERSED	|generic|sp_Q9Z1T6-1_FYV1_MOUSE__chr1_1_65233771_65233863_ENSMUST00000190058_REVERSED|
"""index: 18699, intensity: 7516.0, mobility: 1.027"""	-0.174996	0.0446735	0.378229	NLDLGTWHDPVMLFYKDMAECFRTRYLEPSVV	generic|sp_Q9Z1T6_FYV1_MOUSE__chr1_1_65233771_65233863_ENSMUST00000190058__II_1037726_REVERSED	|generic|tr_D3Z5N5_D3Z5N5_MOUSE__chr1_1_65233771_65233863_ENSMUST00000190058_REVERSED	|generic|sp_Q9Z1T6-1_FYV1_MOUSE__chr1_1_65233771_65233863_ENSMUST00000190058_REVERSED|
"""index: 997, intensity: 2681.0, mobility: 0.850"""	-0.176094	0.044947	0.380377	ACSLAEMAKC	generic|IP_1083010_TX=10090_REVERSED|
"""index: 10852, intensity: 3836.0, mobility: 1.161"""	-0.176448	0.0452204	0.381072	MVVVAQKGPIRKAVYNEYYRRNMQRTELTALGQPWSREHA	generic|sp_Q8BH75_RNF41_MOUSE__chr10_1_128437323_128437415_ENSMUST00000217826__II_3451066_REVERSED	|generic|tr_Q99MS2_Q99MS2_MOUSE__chr10_1_128437323_128437415_ENSMUST00000217826_REVERSED|
"""index: 15574, intensity: 3703.0, mobility: 0.814"""	-0.176843	0.0454805	0.381846	MLDHLAKYLFSMLFYPGFTK	generic|tr_A5D6P3_A5D6P3_MOUSE__chr16_1_14410881_14410937_ENSMUST00000133454__II_1080308_REVERSED	|generic|II_1080316_TX=10090_REVERSED	|generic|tr_E9Q1I5_E9Q1I5_MOUSE__chr16_1_14410881_14410937_ENSMUST00000133454_REVERSED	|generic|tr_Q3UDM1_Q3UDM1_MOUSE__chr16_1_14410881_14410937_ENSMUST00000133454_REVERSED|
"""index: 3222, intensity: 3070.0, mobility: 1.185"""	-0.177409	0.0457666	0.382959	RPQMSPYYATYNMFL	generic|tr_Z4YMV4_Z4YMV4_MOUSE__II_165757_REVERSED|
"""index: 1567, intensity: 2946.0, mobility: 0.913"""	-0.178127	0.0460395	0.384372	GEEVSLSSASIP	generic|sp_Q8K031_STAR8_MOUSE_REVERSED|
"""index: 8520, intensity: 5186.0, mobility: 1.039"""	-0.178578	0.0463122	0.385261	KYWVSKYRSDEK	generic|IP_3496513_TX=10090_REVERSED|
"""index: 26942, intensity: 3257.0, mobility: 0.859"""	-0.179082	0.0465981	0.386256	KVLNPEKFVYKRT	generic|IP_885248_TX=10090_REVERSED|
"""index: 4175, intensity: 2907.0, mobility: 1.050"""	-0.179196	0.046817	0.386482	VSSDSVCRRRSYPTG	generic|IP_3453981_TX=10090_REVERSED|
"""index: 1389, intensity: 2701.0, mobility: 0.953"""	-0.180079	0.0470488	0.388228	PSNPPTSPIVAMR	generic|tr_Q80TL6_Q80TL6_MOUSE__chr9_1_121453233_121453448_ENSMUST00000211301__II_3455233_REVERSED	|generic|tr_Q63ZV1_Q63ZV1_MOUSE__chr9_1_121472769_121472999_ENSMUST00000210798__II_3450393_REVERSED	|generic|sp_Q6PD31_TRAK1_MOUSE__chr9_1_121453233_121453448_ENSMUST00000211301__II_3450393_REVERSED	|generic|tr_A0A5F8MPD8_A0A5F8MPD8_MOUSE__chr9_1_121453233_121453448_ENSMUST00000211301__II_3450393_REVERSED|
"""index: 25780, intensity: 3580.0, mobility: 1.156"""	-0.180872	0.0473204	0.389801	SQLLTHEVVGIRIDM	generic|tr_F7B458_F7B458_MOUSE__chr5_-1_51490041_51490070_ENSMUST00000132734__II_1078358_REVERSED	|generic|sp_Q8BXG3_IFT57_MOUSE__chr5_-1_51490041_51490070_ENSMUST00000132734_REVERSED	|generic|sp_Q8BXG3-2_IFT57_MOUSE__chr5_-1_51490041_51490070_ENSMUST00000132734_REVERSED|
"""index: 6606, intensity: 7954.0, mobility: 1.286"""	-0.181762	0.0476055	0.39157	WYRQLEEGLHKSRDEPLVSFMDDEELRR	generic|tr_A0A1C9IC75_A0A1C9IC75_MOUSE__II_3482494_REVERSED	|generic|tr_B7ZWC5_B7ZWC5_MOUSE_REVERSED	|generic|tr_E9Q236_E9Q236_MOUSE_REVERSED	|generic|tr_B9EKC2_B9EKC2_MOUSE_REVERSED	|generic|tr_E9Q467_E9Q467_MOUSE_REVERSED	|generic|tr_Q3TZN9_Q3TZN9_MOUSE_REVERSED|
"""index: 13197, intensity: 3686.0, mobility: 0.873"""	-0.181818	0.0478224	0.391682	EELFLTIKLPSSKTME	generic|sp_Q8K298_ANLN_MOUSE_REVERSED|
"""index: 7329, intensity: 3110.0, mobility: 0.887"""	-0.182561	0.048107	0.393162	KNPREEKHC	generic|IP_3462164_TX=10090_REVERSED|
"""index: 14202, intensity: 6222.0, mobility: 1.095"""	-0.182573	0.0483779	0.393185	GPAPAPAPAPAPAPAPAPAPAPAAAPAPTSAAGGPVASGVSAAPVSAA	generic|sp_Q99PP7_TRI33_MOUSE__chr3_1_103339303_103339347_ENSMUST00000198706__II_981001_REVERSED	|generic|sp_Q99PP7-2_TRI33_MOUSE__chr3_1_103339303_103339347_ENSMUST00000198706_REVERSED|
"""index: 21297, intensity: 3564.0, mobility: 1.257"""	-0.182976	0.0486625	0.39399	GRQLQYCLAIQGPTRNHK	generic|IP_3474552_TX=10090_REVERSED	|generic|IP_1110401_TX=10090_REVERSED|
"""index: 1648, intensity: 33819.0, mobility: 1.043"""	-0.182998	0.0489331	0.394032	QHKFDLHEVLVY	generic|sp_A2A995_FYB2_MOUSE_REVERSED	|generic|tr_E9PZ08_E9PZ08_MOUSE_REVERSED	|generic|tr_B2RQ28_B2RQ28_MOUSE_REVERSED|
"""index: 17726, intensity: 4471.0, mobility: 0.934"""	-0.1832	0.0491757	0.394436	LCLSLTVISVDP	generic|IP_979750_TX=10090_REVERSED|
"""index: 22051, intensity: 18244.0, mobility: 0.961"""	-0.184084	0.0494318	0.396202	WPPAGGGRGAGRRAKEWLCE	generic|tr_A0A3B2WCD2_A0A3B2WCD2_MOUSE__chr7_1_45791301_45791447_ENSMUST00000209351__II_889311_REVERSED	|generic|sp_Q5XJV6_LMTK3_MOUSE__chr7_1_45791301_45791447_ENSMUST00000209351__II_3498272_REVERSED	|generic|tr_A0A0R4J0W7_A0A0R4J0W7_MOUSE__chr7_1_45791301_45791447_ENSMUST00000209351__II_3498272_REVERSED	|generic|tr_A0A1B0GSR5_A0A1B0GSR5_MOUSE__chr7_1_45791301_45791447_ENSMUST00000209351__II_3498272_REVERSED|
"""index: 5671, intensity: 2536.0, mobility: 1.085"""	-0.184713	0.0497159	0.397463	AMERRPEEDDQDRE	generic|tr_Q9ET74_Q9ET74_MOUSE_REVERSED|
"""index: 16833, intensity: 5889.0, mobility: 1.146"""	-0.184801	0.05	0.397639	TAWTRTYKMSIQYSA	generic|IP_962989_TX=10090_REVERSED|
"""index: 24040, intensity: 24805.0, mobility: 0.856"""	-0.185075	0.0502698	0.398189	RVRSTPDK	generic|IP_989831_TX=10090_REVERSED|
"""index: 13499, intensity: 4621.0, mobility: 0.988"""	-0.186183	0.0505538	0.400415	LEGTGWLGLWSEETVMAANWAFTLLYARLHR	generic|IP_929349_TX=10090_REVERSED|
"""index: 26095, intensity: 2565.0, mobility: 1.246"""	-0.18659	0.0508378	0.401235	PEKIHCHAVIQHTTMAPVV	generic|IP_1042680_TX=10090_REVERSED|
"""index: 23044, intensity: 4503.0, mobility: 1.109"""	-0.187259	0.0510204	0.402582	VFINITTAKEGVLYV	generic|IP_2532868_TX=10090_REVERSED|
"""index: 16163, intensity: 2990.0, mobility: 0.861"""	-0.189332	0.0512168	0.406775	LPLPPGRMREVRGW	generic|tr_A0A286YDL3_A0A286YDL3_MOUSE_REVERSED|
"""index: 22966, intensity: 7582.0, mobility: 0.858"""	-0.190877	0.0514997	0.409912	ELPRFLAS	generic|chr13_-1_51568958_51569251_ENSMUST00000239056__IP_3476123_TX=10090_REVERSED|
"""index: 5380, intensity: 3472.0, mobility: 0.905"""	-0.191618	0.0517827	0.41142	SHDGAPRHRW	generic|IP_3475255_TX=10090_REVERSED|
"""index: 24126, intensity: 4318.0, mobility: 1.125"""	-0.191698	0.0520068	0.411582	EEDIEAAAALQAQQT	generic|tr_Q3UK68_Q3UK68_MOUSE_REVERSED	|generic|sp_P70670_NACAM_MOUSE_REVERSED	|generic|sp_Q60817_NACA_MOUSE_REVERSED|
"""index: 15188, intensity: 5216.0, mobility: 0.989"""	-0.192747	0.0522894	0.413724	EWEVEVLKYLEMTAQADEVSSHGTNGVQIDRS	generic|sp_Q3U1G5_I20L2_MOUSE_REVERSED	|generic|tr_A0A0R4J0R3_A0A0R4J0R3_MOUSE_REVERSED|
"""index: 1166, intensity: 2700.0, mobility: 1.034"""	-0.192916	0.0525572	0.41407	EAAAATEEPEQGELV	generic|sp_Q9ERV7_PIDD1_MOUSE__II_876580_REVERSED	|generic|tr_A0A087WPI0_A0A087WPI0_MOUSE__II_876598_REVERSED	|generic|tr_A0A087WNT6_A0A087WNT6_MOUSE__II_876588_REVERSED	|generic|II_876583_TX=10090_REVERSED	|generic|II_876592_TX=10090_REVERSED	|generic|tr_A0A087WPX5_A0A087WPX5_MOUSE_REVERSED|
"""index: 2079, intensity: 6533.0, mobility: 0.871"""	-0.19328	0.052795	0.414813	NYWHVEGYQDVTLLC	generic|chr11_1_57528046_57528345_ENSMUST00000128971__II_1136334_TX=10090_REVERSED	|generic|sp_Q922T2_MFAP3_MOUSE_REVERSED	|generic|tr_Q3U2S9_Q3U2S9_MOUSE_REVERSED	|generic|tr_A0A0R4J1C7_A0A0R4J1C7_MOUSE_REVERSED	|generic|tr_D3Z5B4_D3Z5B4_MOUSE_REVERSED|
"""index: 4791, intensity: 3384.0, mobility: 1.191"""	-0.19377	0.0530624	0.415817	AQPTLFCPACYGGSWRV	generic|tr_Q8BIT5_Q8BIT5_MOUSE__IP_1144690_REVERSED|
"""index: 16847, intensity: 4329.0, mobility: 0.940"""	-0.194382	0.0533145	0.41707	GCIQERDLRSSVLLEGSESSVSFYPKESSIRLKR	generic|tr_Q8BNI7_Q8BNI7_MOUSE__II_1060704_REVERSED	|generic|tr_Q91XX6_Q91XX6_MOUSE__chr18_1_37833338_37840129_ENSMUST00000193941__II_1051469_REVERSED	|generic|tr_Q91XX5_Q91XX5_MOUSE__chr18_1_37833338_37840129_ENSMUST00000193941__II_1051469_REVERSED	|generic|II_1060687_TX=10090_REVERSED|
"""index: 25065, intensity: 3172.0, mobility: 1.247"""	-0.194666	0.0535815	0.417654	VYFSKRCISCEHLETHLRTKQSVSLKLSDVFTRGCETHKYL	generic|tr_Q640N4_Q640N4_MOUSE_REVERSED	|generic|tr_Q9CZ86_Q9CZ86_MOUSE_REVERSED	|generic|tr_Q80V87_Q80V87_MOUSE_REVERSED|
"""index: 19048, intensity: 2608.0, mobility: 1.065"""	-0.194854	0.0538635	0.41804	MDRPPHISEFQDSFEPPLPPLEDPA	generic|tr_Q80XT9_Q80XT9_MOUSE_REVERSED	|generic|tr_Q497H5_Q497H5_MOUSE_REVERSED	|generic|tr_A0A1L1SQU7_A0A1L1SQU7_MOUSE_REVERSED	|generic|tr_Q6X4A1_Q6X4A1_MOUSE_REVERSED	|generic|tr_A0A087WRT4_A0A087WRT4_MOUSE_REVERSED	|generic|tr_F2Z4A3_F2Z4A3_MOUSE_REVERSED	|generic|tr_Q80VA2_Q80VA2_MOUSE_REVERSED|
"""index: 8516, intensity: 3365.0, mobility: 1.163"""	-0.195204	0.0541455	0.418758	NERYYPFRDMIFKYIESLPLMKEPSSQIAM	generic|sp_Q64732_FOXB1_MOUSE_REVERSED|
"""index: 21348, intensity: 6356.0, mobility: 0.945"""	-0.195264	0.0544275	0.418881	HAPLIKLRM	generic|IP_878717_TX=10090_REVERSED|
"""index: 20997, intensity: 5459.0, mobility: 0.843"""	-0.1953	0.0546325	0.418956	RFGPATFLGVMISQLLP	generic|sp_P11859_ANGT_MOUSE_REVERSED|
"""index: 3027, intensity: 17907.0, mobility: 0.937"""	-0.196407	0.0549141	0.421234	VLAPPQLSLWE	generic|IP_1152719_TX=10090_REVERSED|
"""index: 11456, intensity: 16516.0, mobility: 0.892"""	-0.196602	0.0551491	0.421634	AIFYLDVKEDISSIDYNELF	generic|IP_950511_TX=10090_REVERSED|
"""index: 29229, intensity: 3672.0, mobility: 1.134"""	-0.197596	0.0554149	0.423686	QPMTALASATWKDT	generic|sp_A2RTF1_CTSRB_MOUSE__II_3471059_REVERSED|
"""index: 24099, intensity: 2570.0, mobility: 1.210"""	-0.198589	0.0556962	0.42574	KHLSHMPCTECLKIQTK	generic|tr_F6SUV7_F6SUV7_MOUSE__chr14_-1_101444538_101444747_ENSMUST00000161304__II_1089325_REVERSED	|generic|tr_F6S7E8_F6S7E8_MOUSE__II_1089323_REVERSED	|generic|sp_Q8BYJ6_TBCD4_MOUSE__chr14_-1_101444538_101444747_ENSMUST00000161304_REVERSED	|generic|sp_Q8BYJ6-2_TBCD4_MOUSE_REVERSED	|generic|sp_Q8BYJ6-3_TBCD4_MOUSE_REVERSED	|generic|sp_Q8BYJ6-4_TBCD4_MOUSE_REVERSED	|generic|tr_E0CX53_E0CX53_MOUSE__chr14_-1_101444538_101444747_ENSMUST00000161304_REVERSED	|generic|tr_E9Q6Q8_E9Q6Q8_MOUSE__chr14_-1_101444538_101444747_ENSMUST00000161304_REVERSED	|generic|tr_H7BX82_H7BX82_MOUSE_REVERSED|
"""index: 9359, intensity: 61060.0, mobility: 0.906"""	-0.198803	0.0559618	0.426183	AAAAAAASSGSGGAPPARTSGGGAAGRR	generic|sp_P84309_ADCY5_MOUSE__chr16_1_35270839_35271000_ENSMUST00000232470_REVERSED	|generic|sp_P84309-2_ADCY5_MOUSE__chr16_1_35270839_35271000_ENSMUST00000232470_REVERSED|
"""index: 1928, intensity: 3323.0, mobility: 0.991"""	-0.198998	0.0562114	0.426587	LWTTPTSAQSDNR	generic|chr16_-1_23496080_23496166_ENSMUST00000089883_REVERSED|
"""index: 5942, intensity: 3172.0, mobility: 0.856"""	-0.199557	0.0564924	0.427745	YPLYEPLL	generic|sp_A2AH22_AMRA1_MOUSE_REVERSED	|generic|sp_A2AH22-2_AMRA1_MOUSE_REVERSED	|generic|sp_A2AH22-5_AMRA1_MOUSE_REVERSED	|generic|sp_A2AH22-6_AMRA1_MOUSE_REVERSED	|generic|sp_A2AH22-7_AMRA1_MOUSE_REVERSED|
"""index: 26669, intensity: 3089.0, mobility: 0.919"""	-0.199951	0.0567735	0.428562	EQSHIRQHEKLRS	generic|tr_Q7TPL6_Q7TPL6_MOUSE__II_3474197_REVERSED	|generic|tr_Q7TPL6_Q7TPL6_MOUSE__II_3474197_REVERSED	|generic|tr_Q7TPL6_Q7TPL6_MOUSE__II_3474197_REVERSED	|generic|tr_Q7TPL6_Q7TPL6_MOUSE__II_3474197_REVERSED	|generic|tr_Q3V1X2_Q3V1X2_MOUSE_REVERSED	|generic|tr_Q3V1X2_Q3V1X2_MOUSE_REVERSED	|generic|tr_Q3V1X2_Q3V1X2_MOUSE_REVERSED	|generic|tr_Q3V1X2_Q3V1X2_MOUSE_REVERSED	|generic|tr_Q5DTF8_Q5DTF8_MOUSE_REVERSED	|generic|tr_Q5DTF8_Q5DTF8_MOUSE_REVERSED	|generic|tr_Q5DTF8_Q5DTF8_MOUSE_REVERSED	|generic|tr_Q5DTF8_Q5DTF8_MOUSE_REVERSED|
"""index: 20708, intensity: 5597.0, mobility: 0.903"""	-0.200282	0.0570545	0.42925	QQKIIGELNNEHEKCKELSNNL	generic|tr_Q571K1_Q571K1_MOUSE__chr16_1_36924633_36924815_ENSMUST00000152864_REVERSED	|generic|tr_E9PVZ8_E9PVZ8_MOUSE__chr16_1_36924633_36924815_ENSMUST00000152864_REVERSED	|generic|tr_Q8CGE5_Q8CGE5_MOUSE__chr16_1_36924633_36924815_ENSMUST00000152864_REVERSED	|generic|tr_E9QAH1_E9QAH1_MOUSE__chr16_1_36924633_36924815_ENSMUST00000152864_REVERSED	|generic|tr_Q3UYL3_Q3UYL3_MOUSE_REVERSED	|generic|tr_B2RWW2_B2RWW2_MOUSE__chr16_1_36924633_36924815_ENSMUST00000152864_REVERSED|
"""index: 16412, intensity: 5280.0, mobility: 1.037"""	-0.201082	0.0572391	0.430913	KCLWKPEVFYLDSLQLAPDQFHLLVGSENLFH	generic|sp_Q5S006_LRRK2_MOUSE__chr15_1_91815428_91815535_ENSMUST00000137657__II_1090234_REVERSED	|generic|II_1090247_TX=10090_REVERSED|
"""index: 8371, intensity: 5825.0, mobility: 1.199"""	-0.202043	0.0574874	0.432913	RIPSSTLYSSTYPADGFVNAYSAKLFQVYNQMSRNTSESQELR	generic|sp_A3KGV1_ODFP2_MOUSE__chr2_1_29902223_29902345_ENSMUST00000184845__II_1012474_REVERSED	|generic|sp_A3KGV1-2_ODFP2_MOUSE__chr2_1_29902223_29902345_ENSMUST00000184845__II_1012474_REVERSED	|generic|sp_A3KGV1-3_ODFP2_MOUSE__chr2_1_29902223_29902345_ENSMUST00000184845__II_1012474_REVERSED	|generic|sp_A3KGV1-4_ODFP2_MOUSE__chr2_1_29902223_29902345_ENSMUST00000184845__II_1012474_REVERSED|
"""index: 5434, intensity: 12321.0, mobility: 0.800"""	-0.202783	0.0577516	0.434457	EAAMLQVKDRQEK	generic|II_963116_TX=10090_REVERSED	|generic|tr_A0A0U1RPJ4_A0A0U1RPJ4_MOUSE_REVERSED	|generic|tr_A0A0X1KG60_A0A0X1KG60_MOUSE_REVERSED	|generic|sp_Q5DTM8_BRE1A_MOUSE_REVERSED	|generic|sp_Q5DTM8-2_BRE1A_MOUSE_REVERSED	|generic|sp_Q3U319_BRE1B_MOUSE_REVERSED|
"""index: 15185, intensity: 2845.0, mobility: 0.866"""	-0.203924	0.057967	0.436842	AVASLWFNINDTHR	generic|II_986247_TX=10090_REVERSED	|generic|tr_B9EKT6_B9EKT6_MOUSE_REVERSED	|generic|tr_A0A0A6YXJ2_A0A0A6YXJ2_MOUSE_REVERSED	|generic|tr_F8VQ29_F8VQ29_MOUSE_REVERSED|
"""index: 3785, intensity: 7109.0, mobility: 0.853"""	-0.205003	0.0581493	0.439103	MAGERESSSLPSLPSQRE	generic|IP_861572_TX=10090_REVERSED|
"""index: 11488, intensity: 8412.0, mobility: 1.010"""	-0.207089	0.0583473	0.443485	LAPGQGVDGLVDDLKLAMEEIDA	generic|tr_Q3U597_Q3U597_MOUSE__II_940175_REVERSED	|generic|sp_Q6P6M7_SPCS_MOUSE__II_940156_REVERSED|
"""index: 19931, intensity: 3914.0, mobility: 0.804"""	-0.208238	0.0586101	0.445907	IFHPAASK	generic|IP_1000639_TX=10090_REVERSED|
"""index: 18095, intensity: 4750.0, mobility: 1.096"""	-0.208355	0.0588892	0.446154	STRPAPATSTMGPSTAR	generic|IP_1010080_TX=10090_REVERSED	|generic|IP_1010072_TX=10090_REVERSED|
"""index: 4972, intensity: 3396.0, mobility: 0.980"""	-0.208366	0.0591683	0.446178	MKSQALKVSMNM	generic|IP_852834_TX=10090_REVERSED|
"""index: 21952, intensity: 4662.0, mobility: 0.950"""	-0.208385	0.0594142	0.446218	NHLSRLRQI	generic|IP_1135230_TX=10090_REVERSED|
"""index: 24861, intensity: 2896.0, mobility: 1.036"""	-0.208477	0.0596433	0.446412	HEEKVHNITSQVVKVYHSLEGDMKAFEVMAK	generic|IP_3480217_TX=10090_REVERSED|
"""index: 19193, intensity: 96549.0, mobility: 0.931"""	-0.209596	0.0598552	0.448776	QSADLGAVPPAQVMPQLQQQ	generic|sp_P56477_IRF5_MOUSE_REVERSED	|generic|tr_B2CC69_B2CC69_MOUSE_REVERSED|
"""index: 3362, intensity: 3541.0, mobility: 0.884"""	-0.210539	0.0601336	0.450772	NREQTVEKMHEFPVTPLI	generic|IP_865983_TX=10090_REVERSED	|generic|IP_865983_TX=10090_REVERSED	|generic|IP_865983_TX=10090_REVERSED	|generic|IP_1022692_TX=10090_REVERSED	|generic|IP_1022692_TX=10090_REVERSED	|generic|IP_1022692_TX=10090_REVERSED|
"""index: 23780, intensity: 3626.0, mobility: 0.994"""	-0.210858	0.060412	0.451448	VLSFCRRIVAM	generic|sp_P48760-3_FOLC_MOUSE__II_1011183_REVERSED|
"""index: 29115, intensity: 2587.0, mobility: 0.970"""	-0.211108	0.0606061	0.45198	SLYPLNRRM	generic|IP_3483844_TX=10090_REVERSED|
"""index: 4118, intensity: 2755.0, mobility: 0.825"""	-0.212197	0.0608671	0.454291	VHGASAEER	generic|IP_906092_TX=10090_REVERSED|
"""index: 31642, intensity: 4086.0, mobility: 0.799"""	-0.212549	0.0611451	0.455039	PLVLTFTM	generic|IP_966936_TX=10090_REVERSED|
"""index: 21912, intensity: 4115.0, mobility: 0.926"""	-0.212597	0.0613889	0.455141	QLASKWRWAEEPVGDALFCC	generic|IP_3477373_TX=10090_REVERSED|
"""index: 22576, intensity: 3300.0, mobility: 0.879"""	-0.213871	0.0616153	0.457854	MLLLMVLQ	generic|IP_940763_TX=10090_REVERSED|
"""index: 28961, intensity: 2626.0, mobility: 1.398"""	-0.214609	0.0618929	0.459428	VYVRCMIALARQRQAAMSQLP	generic|tr_Q0VDY2_Q0VDY2_MOUSE_REVERSED	|generic|sp_Q3UEB3_PUF60_MOUSE__chr15_-1_76070328_76070621_ENSMUST00000227316_REVERSED|
"""index: 29434, intensity: 5849.0, mobility: 1.045"""	-0.214748	0.0621359	0.459723	RLYKELHTRR	generic|II_998567_TX=10090_REVERSED	|generic|sp_B1AVY7_KI16B_MOUSE_REVERSED	|generic|tr_E7FLY0_E7FLY0_MOUSE_REVERSED|
"""index: 17959, intensity: 4591.0, mobility: 0.919"""	-0.2154	0.0624133	0.461116	EQAQVSHLPQSAVNVER	generic|sp_Q9D9R3-2_SPAT9_MOUSE_REVERSED|
"""index: 9978, intensity: 4587.0, mobility: 0.979"""	-0.215509	0.0626039	0.461348	LEQLRQEMEQKMDIGQKELLERQAF	generic|tr_E9QAN4_E9QAN4_MOUSE__chr1_-1_93024575_93024613_ENSMUST00000188136_REVERSED	|generic|tr_Q6TA13_Q6TA13_MOUSE__chr1_-1_93024575_93024613_ENSMUST00000188136_REVERSED	|generic|tr_E9Q9G6_E9Q9G6_MOUSE__chr1_-1_93024575_93024613_ENSMUST00000188136_REVERSED	|generic|tr_A0A087WQE8_A0A087WQE8_MOUSE__chr1_-1_93024575_93024613_ENSMUST00000188136_REVERSED	|generic|tr_Q3UH16_Q3UH16_MOUSE__chr1_-1_93024575_93024613_ENSMUST00000188136_REVERSED	|generic|tr_Q6P5H4_Q6P5H4_MOUSE__chr1_-1_93024575_93024613_ENSMUST00000188136_REVERSED	|generic|sp_P33173_KIF1A_MOUSE__chr1_-1_93024575_93024613_ENSMUST00000188136_REVERSED	|generic|tr_G3UW47_G3UW47_MOUSE__chr1_-1_93024575_93024613_ENSMUST00000188136_REVERSED|
"""index: 3953, intensity: 4110.0, mobility: 0.873"""	-0.216716	0.0628287	0.463931	QLDNKEQLLSVMKEELEKRR	generic|tr_Q3UQQ3_Q3UQQ3_MOUSE__IP_1095154_REVERSED	|generic|tr_B2RQQ1_B2RQQ1_MOUSE__IP_1095154_REVERSED	|generic|tr_Q6P8P3_Q6P8P3_MOUSE__IP_1095154_REVERSED	|generic|tr_Q5BKR0_Q5BKR0_MOUSE__IP_1095154_REVERSED	|generic|sp_Q91Z83_MYH7_MOUSE__IP_1095154_REVERSED	|generic|tr_Q2TAW4_Q2TAW4_MOUSE__IP_1095154_REVERSED	|generic|tr_B2RY26_B2RY26_MOUSE__IP_1095154_REVERSED	|generic|II_1095130_TX=10090_REVERSED	|generic|tr_B1AR69_B1AR69_MOUSE_REVERSED|
"""index: 28306, intensity: 22673.0, mobility: 0.991"""	-0.217395	0.0630705	0.465387	HEKTILWPR	generic|sp_Q9CYP7_SESN3_MOUSE_REVERSED	|generic|tr_Q3TDF4_Q3TDF4_MOUSE_REVERSED	|generic|sp_P58006_SESN1_MOUSE_REVERSED	|generic|tr_V5QQD1_V5QQD1_MOUSE_REVERSED	|generic|tr_Q497S6_Q497S6_MOUSE_REVERSED	|generic|tr_V5QRJ1_V5QRJ1_MOUSE_REVERSED	|generic|tr_E9PXR3_E9PXR3_MOUSE_REVERSED	|generic|sp_P58043_SESN2_MOUSE_REVERSED	|generic|tr_Q3TCT3_Q3TCT3_MOUSE_REVERSED	|generic|tr_A0A0J9YMZ5_A0A0J9YMZ5_MOUSE_REVERSED|
"""index: 3327, intensity: 3411.0, mobility: 0.988"""	-0.21763	0.0633472	0.465889	TGPAAVAAAGAYAAPIAVPLDQPPQTMAPC	generic|IP_993034_TX=10090_REVERSED|
"""index: 23505, intensity: 4241.0, mobility: 0.925"""	-0.217906	0.0636238	0.466482	KGPACLTGLLM	generic|tr_Q91XY3_Q91XY3_MOUSE__chr18_1_37833338_37840129_ENSMUST00000193941__II_1051469_REVERSED	|generic|tr_Q8C8Z4_Q8C8Z4_MOUSE__chr18_1_37833338_37840129_ENSMUST00000193941__II_1051469_REVERSED	|generic|tr_Q8C924_Q8C924_MOUSE_REVERSED|
"""index: 23612, intensity: 3721.0, mobility: 1.070"""	-0.218	0.0639004	0.466683	HHKEQLQTALDQL	generic|tr_A0A0U1RPJ4_A0A0U1RPJ4_MOUSE_REVERSED	|generic|tr_A0A0X1KG60_A0A0X1KG60_MOUSE_REVERSED	|generic|sp_Q3U319_BRE1B_MOUSE_REVERSED|
"""index: 1591, intensity: 2855.0, mobility: 0.773"""	-0.218584	0.064177	0.467937	ELYKLERTHN	generic|IP_1047362_TX=10090_REVERSED|
"""index: 11086, intensity: 21688.0, mobility: 1.109"""	-0.218726	0.0644358	0.468242	ISRMDRLLVPRYNQELNEMYEFYNSVRFGHLAEEKLFVQL	generic|sp_Q3URV1_BROMI_MOUSE__chr10_-1_56228474_56228605_ENSMUST00000219385_REVERSED|
"""index: 10522, intensity: 17855.0, mobility: 1.022"""	-0.218912	0.0647124	0.468642	QDKKLVVGETFMSPLLLILLFCMVPFSAM	generic|tr_A8R0W6_A8R0W6_MOUSE_REVERSED	|generic|tr_G3UXG0_G3UXG0_MOUSE_REVERSED|
"""index: 28611, intensity: 3774.0, mobility: 0.931"""	-0.219594	0.064953	0.470109	KWLSGPLFMQ	generic|II_888593_TX=10090_REVERSED|
"""index: 3995, intensity: 22194.0, mobility: 0.920"""	-0.220417	0.0652114	0.47188	APPIPNLHHLC	generic|sp_Q8K375_LRC56_MOUSE__II_876775_REVERSED	|generic|II_876785_TX=10090_REVERSED|
"""index: 33594, intensity: 6499.0, mobility: 1.034"""	-0.221195	0.0654696	0.473556	GLRLPAATARQQQGLLRLLQQLR	generic|chr5_-1_115272268_115272558_ENSMUST00000112097__IP_938269_TX=10090_REVERSED|
"""index: 3576, intensity: 3537.0, mobility: 0.846"""	-0.221265	0.0657459	0.473706	ELLTLPTSH	generic|IP_2495590_TX=10090_REVERSED|
"""index: 15112, intensity: 6462.0, mobility: 0.999"""	-0.221694	0.0660221	0.474633	PDERVWHIIQDMMEIAESQYRVEGTVKWLENMA	generic|tr_D6RHA2_D6RHA2_MOUSE__II_834201_REVERSED	|generic|sp_P82343_RENBP_MOUSE__II_834201_REVERSED	|generic|sp_P82343-2_RENBP_MOUSE__II_834201_REVERSED|
"""index: 24213, intensity: 4665.0, mobility: 1.150"""	-0.22184	0.06628	0.474948	EEDIEAAAALQAQQT	generic|tr_Q3UK68_Q3UK68_MOUSE_REVERSED	|generic|sp_P70670_NACAM_MOUSE_REVERSED	|generic|sp_Q60817_NACA_MOUSE_REVERSED|
"""index: 28595, intensity: 4341.0, mobility: 0.900"""	-0.223205	0.0665378	0.477896	QWINLLRELPKK	generic|tr_F6YB25_F6YB25_MOUSE__II_996094_REVERSED	|generic|II_996089_TX=10090_REVERSED	|generic|sp_Q9CSU0_RPR1B_MOUSE_REVERSED	|generic|sp_Q9CSU0-2_RPR1B_MOUSE_REVERSED	|generic|sp_Q9CSU0-3_RPR1B_MOUSE_REVERSED	|generic|tr_A0A0R4J195_A0A0R4J195_MOUSE_REVERSED|
"""index: 8271, intensity: 13844.0, mobility: 0.982"""	-0.223526	0.0668139	0.47859	VEICTFKGTNYHKTCYGLDKEDRLI	generic|II_833645_TX=10090_REVERSED	|generic|tr_Q2TB05_Q2TB05_MOUSE_REVERSED	|generic|sp_Q61603_GLRA4_MOUSE_REVERSED	|generic|tr_Q8C3J3_Q8C3J3_MOUSE_REVERSED|
"""index: 23234, intensity: 5519.0, mobility: 1.150"""	-0.223606	0.06709	0.478765	IFYFAGGPKLVRCVERLIKEQNKVSCLVLTCVVVDVSGDTVQH	generic|tr_Q5I0W6_Q5I0W6_MOUSE__II_3483177_REVERSED	|generic|tr_G3X9G9_G3X9G9_MOUSE__II_3483177_REVERSED|
"""index: 25488, intensity: 7869.0, mobility: 0.948"""	-0.22368	0.0673103	0.478923	YRPLETLSL	generic|tr_Q3UE18_Q3UE18_MOUSE__IP_838639_REVERSED|
"""index: 10519, intensity: 40220.0, mobility: 0.834"""	-0.224453	0.0674745	0.480599	EVNIYMVLADLMKVY	generic|IP_980239_TX=10090_REVERSED|
"""index: 8169, intensity: 4990.0, mobility: 0.977"""	-0.227377	0.0677499	0.486946	KTVEQQNQAQL	generic|chr3_1_87733451_87733498_ENSMUST00000039476__IP_982264_TX=10090_REVERSED	|generic|chr3_1_87733313_87733498_ENSMUST00000039476__IP_982264_TX=10090_REVERSED|
"""index: 1686, intensity: 2824.0, mobility: 0.958"""	-0.227417	0.0680253	0.487032	QREFVQHQER	generic|tr_Q3UJK8_Q3UJK8_MOUSE_REVERSED|
"""index: 1124, intensity: 3858.0, mobility: 0.911"""	-0.227443	0.0683007	0.487088	VVVGERFESEEDQRMHHPSDLP	generic|tr_Q66L45_Q66L45_MOUSE__chr2_-1_30177319_30177468_ENSMUST00000142669__II_1012256_REVERSED	|generic|sp_Q3UHX9_CI114_MOUSE__chr2_-1_30177319_30177468_ENSMUST00000142669__II_1012263_REVERSED	|generic|sp_Q3UHX9-2_CI114_MOUSE__chr2_-1_30177319_30177468_ENSMUST00000142669__II_1012263_REVERSED	|generic|II_1012260_TX=10090_REVERSED|
"""index: 23129, intensity: 5240.0, mobility: 0.903"""	-0.227451	0.0685384	0.487105	DPARTPVRVQAEEKEQPLLEEE	generic|tr_A0A0R4J0U8_A0A0R4J0U8_MOUSE__chr1_1_151443266_151443334_ENSMUST00000189655__II_1033296_REVERSED	|generic|II_1033287_TX=10090_REVERSED	|generic|II_1033278_TX=10090_REVERSED|
"""index: 9088, intensity: 4608.0, mobility: 1.153"""	-0.228424	0.0688137	0.489225	PDGNRFVVLRRPARLMGPAMTSMNATAPCLQVHTSISRSSLWPR	generic|tr_Q8BXR8_Q8BXR8_MOUSE_REVERSED	|generic|tr_Q4VA02_Q4VA02_MOUSE_REVERSED	|generic|tr_A0A140LHJ6_A0A140LHJ6_MOUSE_REVERSED	|generic|sp_P56716_RP1_MOUSE_REVERSED|
"""index: 21970, intensity: 2985.0, mobility: 0.878"""	-0.228535	0.0690699	0.489465	FDEVRLTLM	generic|IP_2431124_TX=10090_REVERSED|
"""index: 1868, intensity: 3127.0, mobility: 0.805"""	-0.228607	0.0693069	0.489623	LRKTAETDDPDDRI	generic|tr_Q3TLR8_Q3TLR8_MOUSE__chr2_1_131524752_131524880_ENSMUST00000110189__II_999233_REVERSED	|generic|tr_V9GXE5_V9GXE5_MOUSE__II_999226_REVERSED	|generic|sp_Q99K82_SMOX_MOUSE__chr2_1_131524752_131524880_ENSMUST00000110189__II_999233_REVERSED	|generic|sp_Q99K82-2_SMOX_MOUSE__chr2_1_131524752_131524880_ENSMUST00000110189__II_999233_REVERSED	|generic|sp_Q99K82-5_SMOX_MOUSE__chr2_1_131524752_131524880_ENSMUST00000110189__II_999233_REVERSED	|generic|sp_Q99K82-8_SMOX_MOUSE__chr2_1_131524752_131524880_ENSMUST00000110189__II_999233_REVERSED	|generic|sp_Q99K82-9_SMOX_MOUSE__chr2_1_131524752_131524880_ENSMUST00000110189__II_999226_REVERSED	|generic|tr_A2ANQ4_A2ANQ4_MOUSE__II_999226_REVERSED	|generic|tr_A2ANQ3_A2ANQ3_MOUSE_REVERSED	|generic|sp_Q99K82-3_SMOX_MOUSE_REVERSED	|generic|sp_Q99K82-4_SMOX_MOUSE_REVERSED	|generic|sp_Q99K82-6_SMOX_MOUSE_REVERSED	|generic|sp_Q99K82-7_SMOX_MOUSE_REVERSED|
"""index: 30544, intensity: 21016.0, mobility: 0.930"""	-0.22985	0.069582	0.492332	CVVNLYSYIL	generic|IP_1149530_TX=10090_REVERSED|
"""index: 8790, intensity: 3250.0, mobility: 1.213"""	-0.230113	0.0697994	0.492906	SMETKRVGAAPSETAKAPIECNELKE	generic|sp_Q6ZPY5_ZN507_MOUSE__chr7_-1_35775961_35776044_ENSMUST00000206615_REVERSED	|generic|tr_A0A0U1RQ77_A0A0U1RQ77_MOUSE_REVERSED|
"""index: 20668, intensity: 4952.0, mobility: 1.082"""	-0.231061	0.0700549	0.494977	SWVHLQQEGGPGKQA	generic|IP_981953_TX=10090_REVERSED|
"""index: 19454, intensity: 6534.0, mobility: 0.913"""	-0.231443	0.0703297	0.495811	EILWRKLISLERKLMNPMTRRM	generic|chr12_-1_58990995_58992165_ENSMUST00000021375__IP_1116462_TX=10090_REVERSED|
"""index: 25460, intensity: 5677.0, mobility: 0.885"""	-0.232429	0.0705463	0.497969	RSLRMSLR	generic|tr_A0A494B9I6_A0A494B9I6_MOUSE_REVERSED|
"""index: 8116, intensity: 5487.0, mobility: 0.857"""	-0.233365	0.0708208	0.500018	LAVQTWCILVKYCAKL	generic|IP_965917_TX=10090_REVERSED|
"""index: 21558, intensity: 3250.0, mobility: 0.991"""	-0.233384	0.0710173	0.50006	FNTGTVMPNGLDCVVMRTVNEMKYECSLPR	generic|sp_A2ARA8_ITA8_MOUSE__chr2_-1_12301573_12301677_ENSMUST00000172791__II_1014722_REVERSED|
"""index: 2355, intensity: 3852.0, mobility: 0.994"""	-0.234945	0.0712915	0.503483	DCSHPFYGICMELIGFGCVFVVLWWLCFRLM	generic|IP_969459_TX=10090_REVERSED|
"""index: 12438, intensity: 8189.0, mobility: 1.061"""	-0.235284	0.0715461	0.504227	HAPPPPPPPPPLPPPMPFGPQPPP	generic|sp_Q8CFT2_SET1B_MOUSE__chr5_1_123144210_123144356_ENSMUST00000100731_REVERSED	|generic|sp_Q8CFT2-2_SET1B_MOUSE__chr5_1_123144210_123144356_ENSMUST00000100731_REVERSED|
"""index: 14086, intensity: 4490.0, mobility: 1.050"""	-0.235649	0.0717808	0.505028	TGALGSGPGATGGPVGIAGPAGTAGPAGTAGP	generic|IP_888213_TX=10090_REVERSED|
"""index: 2529, intensity: 3491.0, mobility: 0.800"""	-0.235732	0.0720548	0.505211	MTIGVVLPTVFFV	generic|tr_J3QML2_J3QML2_MOUSE__II_1132160_REVERSED	|generic|tr_A0A0R4J015_A0A0R4J015_MOUSE__II_1132160_REVERSED	|generic|sp_B2RX12_MRP3_MOUSE__II_1132160_REVERSED	|generic|sp_B2RX12-2_MRP3_MOUSE__II_1132160_REVERSED	|generic|sp_B2RX12-3_MRP3_MOUSE__II_1132160_REVERSED	|generic|tr_Q59DK8_Q59DK8_MOUSE_REVERSED|
"""index: 27845, intensity: 3931.0, mobility: 1.004"""	-0.236631	0.072309	0.507185	SFPDPLLQLRR	generic|chr2_1_5845303_5845380_ENSMUST00000026927_REVERSED|
"""index: 13604, intensity: 8258.0, mobility: 1.102"""	-0.237322	0.072563	0.508707	ILIVMCIAGGNAVVTLGIFYTDSCALTLLPYMDCIFHDIV	generic|tr_Q8VG59_Q8VG59_MOUSE_REVERSED|
"""index: 18854, intensity: 2552.0, mobility: 0.930"""	-0.237525	0.0728368	0.509154	LNSSHPVQGLW	generic|IP_3458664_TX=10090_REVERSED|
"""index: 11714, intensity: 4123.0, mobility: 0.876"""	-0.237888	0.0731106	0.509951	MDQLISKLD	generic|sp_Q9D7P9_SPB12_MOUSE_REVERSED|
"""index: 23131, intensity: 5149.0, mobility: 1.004"""	-0.237889	0.0733443	0.509954	KGVNAATMLNRQL	generic|IP_844214_TX=10090_REVERSED|
"""index: 25191, intensity: 5789.0, mobility: 1.025"""	-0.238435	0.0735375	0.511158	GQIAVVSAQAILYY	generic|IP_3477816_TX=10090_REVERSED|
"""index: 22412, intensity: 28631.0, mobility: 0.948"""	-0.239032	0.0738108	0.512471	VRHRVQNRS	generic|IP_1108120_TX=10090_REVERSED|
"""index: 5004, intensity: 2648.0, mobility: 1.022"""	-0.239262	0.0740437	0.51298	KWPNAQTLCEVF	generic|IP_947914_TX=10090_REVERSED|
"""index: 22866, intensity: 8768.0, mobility: 1.059"""	-0.240008	0.0742966	0.514625	EREPLSGISRTDR	generic|sp_Q3UNH4_GRIN1_MOUSE_REVERSED|
"""index: 4256, intensity: 3706.0, mobility: 0.817"""	-0.240138	0.0745494	0.514911	LHTQISTVSWASYMKQK	generic|IP_870552_TX=10090_REVERSED|
"""index: 22047, intensity: 3502.0, mobility: 0.903"""	-0.240158	0.0748021	0.514956	QEVVDHVLDIGVRKERYE	generic|sp_Q9DAJ2_TEKT1_MOUSE_REVERSED	|generic|tr_Q9Z285_Q9Z285_MOUSE_REVERSED|
"""index: 27562, intensity: 2895.0, mobility: 0.799"""	-0.240595	0.0750751	0.515921	MSLNMWPTLLST	generic|chr5_-1_124392570_124392644_ENSMUST00000199808_REVERSED|
"""index: 8775, intensity: 13302.0, mobility: 0.924"""	-0.240852	0.075307	0.516487	TIPAQPRSWR	generic|tr_A0A087WR50_A0A087WR50_MOUSE__chr1_-1_71637244_71637333_ENSMUST00000186613__II_1037262_REVERSED	|generic|tr_A0A087WSN6_A0A087WSN6_MOUSE__chr1_-1_71637244_71637333_ENSMUST00000186613__II_1037262_REVERSED	|generic|sp_P11276_FINC_MOUSE__chr1_-1_71637244_71637333_ENSMUST00000186613__II_1037262_REVERSED	|generic|tr_Q3TCF1_Q3TCF1_MOUSE__chr1_-1_71637244_71637333_ENSMUST00000186613__II_1037262_REVERSED	|generic|tr_B9EHT6_B9EHT6_MOUSE__chr1_-1_71637244_71637333_ENSMUST00000186613__II_1037262_REVERSED	|generic|tr_Q3UHL6_Q3UHL6_MOUSE__chr1_-1_71637244_71637333_ENSMUST00000186613__II_1037262_REVERSED	|generic|tr_Q3UGY5_Q3UGY5_MOUSE__chr1_-1_71637244_71637333_ENSMUST00000186613_REVERSED	|generic|tr_Q3TCL7_Q3TCL7_MOUSE__chr1_-1_71637244_71637333_ENSMUST00000186613_REVERSED	|generic|tr_B7ZNJ1_B7ZNJ1_MOUSE__chr1_-1_71637244_71637333_ENSMUST00000186613_REVERSED	|generic|tr_Q3UH17_Q3UH17_MOUSE__chr1_-1_71637244_71637333_ENSMUST00000186613_REVERSED	|generic|tr_Q3TBB4_Q3TBB4_MOUSE__chr1_-1_71637244_71637333_ENSMUST00000186613_REVERSED	|generic|tr_A0A087WS56_A0A087WS56_MOUSE__chr1_-1_71637244_71637333_ENSMUST00000186613_REVERSED	|generic|tr_Q3UHR1_Q3UHR1_MOUSE__chr1_-1_71637244_71637333_ENSMUST00000186613_REVERSED|
"""index: 828, intensity: 3426.0, mobility: 0.840"""	-0.241346	0.0755386	0.517579	LLAPPLRCE	generic|IP_1073212_TX=10090_REVERSED|
"""index: 21842, intensity: 4507.0, mobility: 1.068"""	-0.242001	0.0758113	0.519024	VEQAMQVHGSILIM	generic|IP_901934_TX=10090_REVERSED|
"""index: 30085, intensity: 3913.0, mobility: 0.936"""	-0.242075	0.0760425	0.519189	RVDRGEVFL	generic|tr_A0A5K1VVQ9_A0A5K1VVQ9_MOUSE__chr19_-1_7374046_7374075_ENSMUST00000237653__II_1006392_REVERSED	|generic|sp_A2ASS6_TITIN_MOUSE__chr19_-1_7374046_7374075_ENSMUST00000237653__II_1006392_REVERSED	|generic|sp_A2ASS6-2_TITIN_MOUSE__chr19_-1_7374046_7374075_ENSMUST00000237653__II_1006392_REVERSED	|generic|tr_A0A5K1VVQ1_A0A5K1VVQ1_MOUSE__chr19_-1_7374046_7374075_ENSMUST00000237653__II_1006392_REVERSED	|generic|tr_E9Q8K5_E9Q8K5_MOUSE__chr19_-1_7374046_7374075_ENSMUST00000237653__II_1006392_REVERSED	|generic|sp_A2ASS6-3_TITIN_MOUSE__II_1006392_REVERSED	|generic|tr_E9Q8N1_E9Q8N1_MOUSE__chr19_-1_7374046_7374075_ENSMUST00000237653__II_1006392_REVERSED	|generic|II_1006401_TX=10090_REVERSED|
"""index: 2783, intensity: 3678.0, mobility: 0.862"""	-0.242454	0.0762735	0.520027	TTTEFWKY	generic|IP_1145330_TX=10090_REVERSED|
"""index: 22208, intensity: 4799.0, mobility: 1.077"""	-0.243084	0.0765042	0.521419	DLLSGDESHIHDWLQMVEKLWR	generic|IP_828128_TX=10090_REVERSED|
"""index: 19345, intensity: 4063.0, mobility: 0.869"""	-0.243877	0.0767556	0.523174	SFSKYIDQKNVEFIPR	generic|sp_Q8CFE4_SCYL2_MOUSE__chr10_-1_89650820_89650954_ENSMUST00000173526__II_1145691_REVERSED	|generic|tr_G5E8J9_G5E8J9_MOUSE__chr10_-1_89650820_89650954_ENSMUST00000173526__II_1145691_REVERSED|
"""index: 13243, intensity: 3533.0, mobility: 1.135"""	-0.244589	0.0769859	0.524752	KQGKPFPMCTNCLGVSPLDHMFIFYIWIVFLIAVPHPPFSPS	generic|IP_3480517_TX=10090_REVERSED|
"""index: 26569, intensity: 3426.0, mobility: 1.145"""	-0.244946	0.0772369	0.525543	IKVEMASFSSTMIRSFKERNEQLVKNPPEE	generic|tr_Q99L59_Q99L59_MOUSE_REVERSED	|generic|sp_Q60595_XL3A_MOUSE_REVERSED|
"""index: 17098, intensity: 4929.0, mobility: 0.843"""	-0.245054	0.0774878	0.525781	LNVFANGRI	generic|IP_940171_TX=10090_REVERSED|
"""index: 28948, intensity: 4180.0, mobility: 0.935"""	-0.245219	0.0777597	0.526148	YHVQPPEAGPK	generic|tr_B2RXU4_B2RXU4_MOUSE_REVERSED|
"""index: 3782, intensity: 3199.0, mobility: 0.774"""	-0.245249	0.0780315	0.526213	YILSIEKSLPFH	generic|IP_1153618_TX=10090_REVERSED|
"""index: 29704, intensity: 2543.0, mobility: 1.347"""	-0.245319	0.0782609	0.526368	AWLRRHARSVGLRPAHTFVF	generic|II_1080991_TX=10090_REVERSED|
"""index: 21020, intensity: 5735.0, mobility: 0.919"""	-0.246189	0.0784261	0.528297	FDLPLSTLQNDKMNLKSLV	generic|tr_Q8R378_Q8R378_MOUSE_REVERSED	|generic|tr_A0A494BAG1_A0A494BAG1_MOUSE_REVERSED	|generic|sp_O88520_SHOC2_MOUSE_REVERSED|
"""index: 21324, intensity: 325039.0, mobility: 0.904"""	-0.248431	0.0786974	0.533273	QAQPASAAAVAAAQQQQQQQEQRQ	generic|II_3461968_TX=10090_REVERSED	|generic|sp_Q9ESU6_BRD4_MOUSE__chr17_-1_32197752_32197781_ENSMUST00000230565_REVERSED	|generic|tr_Q8BS78_Q8BS78_MOUSE__chr17_-1_32197752_32197781_ENSMUST00000230565_REVERSED	|generic|tr_Q3UH70_Q3UH70_MOUSE__chr17_-1_32197752_32197781_ENSMUST00000230565_REVERSED|
"""index: 16356, intensity: 3225.0, mobility: 1.266"""	-0.248437	0.0789688	0.533287	YRDYAMVVFLISETMGL	generic|tr_B2RVY8_B2RVY8_MOUSE__II_961198_REVERSED	|generic|tr_F7D7G9_F7D7G9_MOUSE__II_961198_REVERSED	|generic|tr_Q6W034_Q6W034_MOUSE__II_961198_REVERSED|
"""index: 31479, intensity: 43930.0, mobility: 1.011"""	-0.248709	0.0792187	0.533891	PDPLSCWGIVLKEVPLAGPRE	generic|tr_Q8BQU9_Q8BQU9_MOUSE_REVERSED|
"""index: 13720, intensity: 4881.0, mobility: 1.029"""	-0.248933	0.07949	0.53439	ICRAAMHRVATSPYQLCMYLHPLHQVLLP	generic|tr_Q52KH4_Q52KH4_MOUSE_REVERSED	|generic|tr_E9QAE3_E9QAE3_MOUSE__chr19_1_36969074_36969205_ENSMUST00000238041_REVERSED	|generic|tr_A0ZVB6_A0ZVB6_MOUSE__chr19_1_36969074_36969205_ENSMUST00000238041_REVERSED|
"""index: 31451, intensity: 89419.0, mobility: 1.031"""	-0.249001	0.0797396	0.534539	MLLRPSSPSSPLGSSQLVQPAQKEHRRSLIYPDK	generic|tr_B2RWU2_B2RWU2_MOUSE_REVERSED	|generic|sp_Q3UHF7_ZEP2_MOUSE_REVERSED|
"""index: 23185, intensity: 4415.0, mobility: 0.887"""	-0.249244	0.0800108	0.535079	SCKLFSRCR	generic|IP_840079_TX=10090_REVERSED|
"""index: 4577, intensity: 6716.0, mobility: 0.932"""	-0.24977	0.0802168	0.53625	SKLITKDIAWYATTSGWAFSKVL	generic|IP_3491909_TX=10090_REVERSED|
"""index: 13784, intensity: 4064.0, mobility: 0.892"""	-0.250356	0.0804878	0.537552	QPMGPQGPIPQ	generic|tr_Q9ERT0_Q9ERT0_MOUSE_REVERSED|
"""index: 10410, intensity: 137373.0, mobility: 0.956"""	-0.25065	0.0806495	0.538207	PPGGAARADPSAAGAQHRHKTWK	generic|tr_A0A2I3BQR9_A0A2I3BQR9_MOUSE__chr15_-1_76072501_76072533_ENSMUST00000100527__II_1084044_REVERSED	|generic|tr_A0A2R8VI42_A0A2R8VI42_MOUSE__chr15_-1_76072501_76072533_ENSMUST00000100527__II_1084044_REVERSED	|generic|II_1084050_TX=10090_REVERSED	|generic|II_3484658_TX=10090_REVERSED	|generic|II_3484660_TX=10090_REVERSED|
"""index: 26164, intensity: 2523.0, mobility: 1.106"""	-0.2515	0.0808983	0.540098	LYRCKLRGEQTEHM	generic|IP_3503705_TX=10090_REVERSED|
"""index: 1662, intensity: 4669.0, mobility: 0.782"""	-0.251528	0.0811688	0.540161	EAGPVDRLFVPSQN	generic|IP_1016542_TX=10090_REVERSED|
"""index: 5535, intensity: 4297.0, mobility: 0.945"""	-0.251603	0.0813733	0.540328	YRRCCGYLASLLYLGLCLGGCVSAAL	generic|sp_Q7TQJ1_MALD1_MOUSE__II_1045129_REVERSED	|generic|tr_V9GXP6_V9GXP6_MOUSE__II_1045129_REVERSED|
"""index: 11909, intensity: 32160.0, mobility: 1.092"""	-0.252078	0.0816437	0.541385	KTQSHIWEYERITNRSMLDGIYVVVNIEPAWIEFERQWS	generic|sp_E9PZM4_CHD2_MOUSE__chr7_-1_73455770_73455814_ENSMUST00000199809__II_890802_REVERSED|
"""index: 13693, intensity: 3314.0, mobility: 0.915"""	-0.252156	0.081914	0.541559	VDVASGFVYQK	generic|tr_Q8C0V5_Q8C0V5_MOUSE__II_1003262_REVERSED	|generic|sp_Q80TF6_STAR9_MOUSE__II_1003263_REVERSED	|generic|tr_A2AKI0_A2AKI0_MOUSE__II_1003262_REVERSED|
"""index: 33103, intensity: 5911.0, mobility: 1.054"""	-0.252221	0.0821622	0.541702	LAISFPLAPLADWV	generic|IP_1108200_TX=10090_REVERSED|
"""index: 9616, intensity: 10428.0, mobility: 1.013"""	-0.252515	0.0824324	0.542358	KSRMHMEKESICREKPK	generic|tr_Q3ULM5_Q3ULM5_MOUSE_REVERSED	|generic|sp_D2J0Y4_CJ090_MOUSE_REVERSED	|generic|tr_G3UZF7_G3UZF7_MOUSE_REVERSED	|generic|tr_Q9D4E0_Q9D4E0_MOUSE_REVERSED	|generic|tr_G3UZA2_G3UZA2_MOUSE_REVERSED|
"""index: 27321, intensity: 12656.0, mobility: 0.970"""	-0.252561	0.0827027	0.54246	TLHDLNLTPR	generic|IP_1102386_TX=10090_REVERSED|
"""index: 11651, intensity: 4933.0, mobility: 0.894"""	-0.252564	0.082973	0.542465	MPHVHGTERS	generic|tr_A0A1D5RMM8_A0A1D5RMM8_MOUSE__chr5_1_115553959_115554135_ENSMUST00000152156_REVERSED|
"""index: 5661, intensity: 3429.0, mobility: 0.975"""	-0.253368	0.0832208	0.544258	EASAKTACSEVAWPASCALGEFSVCG	generic|IP_1011620_TX=10090_REVERSED|
"""index: 20996, intensity: 38715.0, mobility: 0.961"""	-0.253833	0.0834008	0.545293	ISSDIYGVINKHGSLDRMI	generic|tr_A0A0N4SVA1_A0A0N4SVA1_MOUSE__II_911747_REVERSED	|generic|sp_Q3UHJ0_AAK1_MOUSE__chr6_1_86950814_86950864_ENSMUST00000113668__II_911747_REVERSED	|generic|sp_Q3UHJ0-2_AAK1_MOUSE__chr6_1_86950814_86950864_ENSMUST00000113668__II_911747_REVERSED|
"""index: 15358, intensity: 7390.0, mobility: 0.994"""	-0.254585	0.0836707	0.546969	VRGDVKHPRACLAADVEEDCSYTVLHLGQFMK	generic|IP_3504456_TX=10090_REVERSED|
"""index: 25977, intensity: 2751.0, mobility: 1.303"""	-0.254671	0.0838953	0.547161	INESSSLSLSNFKPLPPPYSSS	generic|IP_3470363_TX=10090_REVERSED|
"""index: 8729, intensity: 233473.0, mobility: 0.885"""	-0.255608	0.0841651	0.54925	LEMRLDQLASNSPPQLLSTINNAPQSE	generic|IP_947849_TX=10090_REVERSED|
"""index: 16213, intensity: 4377.0, mobility: 1.101"""	-0.255628	0.0843438	0.549295	LSPLLQNSCSFGLFVFVFEGDLANYDG	generic|IP_1127550_TX=10090_REVERSED|
"""index: 24000, intensity: 3846.0, mobility: 1.137"""	-0.256188	0.0846133	0.550544	AVDKLFVLLRLRRPLMCSHDTDMMVQRSH	generic|IP_903824_TX=10090_REVERSED|
"""index: 25598, intensity: 3748.0, mobility: 0.900"""	-0.256238	0.0847914	0.550655	LRSIDAPW	generic|IP_1134938_TX=10090_REVERSED|
"""index: 15987, intensity: 12498.0, mobility: 1.164"""	-0.25824	0.0850606	0.555124	KRGTTVPRGKQFPWPQQMCHLLLSLFY	generic|IP_2420539_TX=10090_REVERSED|
"""index: 13639, intensity: 9578.0, mobility: 0.906"""	-0.258295	0.0853297	0.555248	LSSDLYSIVAYLNGFQGL	generic|IP_1151971_TX=10090_REVERSED|
"""index: 9135, intensity: 68350.0, mobility: 0.887"""	-0.258668	0.0855759	0.556081	QPSFTRGELENMIDYIILSPMKIASL	generic|tr_Q8BSI7_Q8BSI7_MOUSE__chr6_-1_71908630_71908710_ENSMUST00000206879__II_914026_REVERSED	|generic|sp_Q14C51_PTCD3_MOUSE__chr6_-1_71908630_71908710_ENSMUST00000206879__II_914026_REVERSED	|generic|II_914038_TX=10090_REVERSED|
"""index: 6993, intensity: 36824.0, mobility: 0.905"""	-0.258976	0.085845	0.556768	LQNLAEQLPTQEVEEQKALS	generic|sp_O88665_BRD7_MOUSE__II_861725_REVERSED|
"""index: 21006, intensity: 3583.0, mobility: 1.065"""	-0.259042	0.0861141	0.556916	IEHMIEKSVCSLSF	generic|IP_827087_TX=10090_REVERSED|
"""index: 4967, intensity: 3681.0, mobility: 1.096"""	-0.25919	0.0863367	0.557247	NTGDAQYLGVYVGSPPVETSNNQHMR	generic|IP_2559040_TX=10090_REVERSED|
"""index: 4626, intensity: 2548.0, mobility: 1.032"""	-0.259456	0.0866057	0.557841	VLFQCANVVPFLCL	generic|IP_3489411_TX=10090_REVERSED|
"""index: 23154, intensity: 3355.0, mobility: 0.821"""	-0.259498	0.0868513	0.557934	VFCFECGPLWQAFN	generic|IP_1098154_TX=10090_REVERSED|
"""index: 21567, intensity: 6569.0, mobility: 0.857"""	-0.259592	0.0871202	0.558144	PAELDILAVAEEDTIGEELYFEV	generic|tr_Q9ERM4_Q9ERM4_MOUSE__chr6_1_115926260_115926325_ENSMUST00000141305__II_908755_REVERSED	|generic|tr_Q8C5U2_Q8C5U2_MOUSE__chr6_1_115926260_115926325_ENSMUST00000141305__II_908735_REVERSED	|generic|sp_Q6NWV3_IF122_MOUSE__chr6_1_115926260_115926325_ENSMUST00000141305__II_908735_REVERSED	|generic|tr_E9Q9G8_E9Q9G8_MOUSE__chr6_1_115926260_115926325_ENSMUST00000141305__II_908735_REVERSED	|generic|sp_Q6NWV3-2_IF122_MOUSE__chr6_1_115926260_115926325_ENSMUST00000141305_REVERSED|
"""index: 9878, intensity: 5891.0, mobility: 1.006"""	-0.259827	0.0873656	0.558668	RFRVMMKQIFAKRYIYSYAEIHIYMYIYYMFKKKKDF	generic|IP_1035730_TX=10090_REVERSED|
"""index: 6509, intensity: 4062.0, mobility: 1.018"""	-0.260267	0.0876109	0.559653	AICLAARSMMEVS	generic|IP_1080437_TX=10090_REVERSED|
"""index: 16662, intensity: 3321.0, mobility: 1.023"""	-0.260787	0.0878796	0.560815	FIFLEIKGLLILVSDPLDAG	generic|IP_3495024_TX=10090_REVERSED|
"""index: 17415, intensity: 7638.0, mobility: 1.033"""	-0.260791	0.088101	0.560823	TIGMSLSSVWATLGRSQHFEELWEVNLVGLA	generic|sp_Q8K1C7_MOT14_MOUSE_REVERSED|
"""index: 26499, intensity: 3427.0, mobility: 1.232"""	-0.261586	0.0883459	0.5626	WREFTYKSEARFFY	generic|sp_Q91VS8_FARP2_MOUSE_REVERSED|
"""index: 4921, intensity: 3337.0, mobility: 0.827"""	-0.261758	0.0885193	0.562985	TGTIELNWAPMFFRE	generic|tr_Q8C168_Q8C168_MOUSE_REVERSED	|generic|sp_Q9R0H0-2_ACOX1_MOUSE_REVERSED	|generic|tr_Q8BW35_Q8BW35_MOUSE_REVERSED	|generic|tr_A2A848_A2A848_MOUSE_REVERSED|
"""index: 18149, intensity: 3991.0, mobility: 1.206"""	-0.262307	0.0887637	0.564213	PMAATLLASVDDASVLDLPTQ	generic|sp_Q3UES3_TNKS2_MOUSE__chr19_1_36852811_36852900_ENSMUST00000168973_REVERSED|
"""index: 23388, intensity: 3795.0, mobility: 1.090"""	-0.262364	0.0890319	0.56434	EVEAPNSLGKSDPNF	generic|tr_A0A5F8MQ23_A0A5F8MQ23_MOUSE_REVERSED	|generic|tr_A2AJP1_A2AJP1_MOUSE_REVERSED	|generic|tr_Q3UMU4_Q3UMU4_MOUSE_REVERSED	|generic|tr_Q6LC96_Q6LC96_MOUSE_REVERSED|
"""index: 9023, intensity: 6482.0, mobility: 1.134"""	-0.262384	0.0892522	0.564385	ESYTSVWLWSPSCSSWWTWFTGSAASTAFG	generic|IP_1044833_TX=10090_REVERSED|
"""index: 13385, intensity: 4720.0, mobility: 1.044"""	-0.262965	0.0895202	0.565683	WICAARAFVFMGSTKYISHSISTMIL	generic|tr_Q6IMH8_Q6IMH8_MOUSE_REVERSED	|generic|tr_B2RUD9_B2RUD9_MOUSE_REVERSED|
"""index: 19414, intensity: 4407.0, mobility: 0.869"""	-0.263022	0.0897883	0.565811	ETRIVVKYSGQTPESSLP	generic|sp_Q6GQT1_A2MG_MOUSE_REVERSED|
"""index: 5044, intensity: 3005.0, mobility: 0.993"""	-0.26332	0.090008	0.566478	HMQLLPDCSLPSLPFSQMH	generic|IP_1012439_TX=10090_REVERSED|
"""index: 10504, intensity: 7381.0, mobility: 1.205"""	-0.264046	0.0902759	0.568101	YNILILTASSDLDSVVHE	generic|sp_Q06770_CBG_MOUSE_REVERSED	|generic|tr_Q91WQ0_Q91WQ0_MOUSE_REVERSED	|generic|tr_Q3UKW1_Q3UKW1_MOUSE_REVERSED|
"""index: 1900, intensity: 3401.0, mobility: 0.821"""	-0.264219	0.0905196	0.568488	QQLLSGKMHVWN	generic|sp_Q9WTQ8_TIM23_MOUSE_REVERSED|
"""index: 8512, intensity: 4045.0, mobility: 0.938"""	-0.264294	0.0907874	0.568656	AFYMHVAELGMWTLSVLLF	generic|tr_B7ZCD1_B7ZCD1_MOUSE_REVERSED	|generic|sp_B7ZCC9_AGRG4_MOUSE_REVERSED	|generic|sp_B7ZCC9-2_AGRG4_MOUSE_REVERSED|
"""index: 9299, intensity: 12903.0, mobility: 1.075"""	-0.264553	0.0910308	0.569235	VEQLDGAVPTPTMELGNTALNLR	generic|tr_G8JL64_G8JL64_MOUSE_REVERSED|
"""index: 4567, intensity: 2644.0, mobility: 1.069"""	-0.264702	0.0912741	0.56957	QSMKVGYHLPYCIAVYRDYAMAAFIWT	generic|tr_Q3KPC7_Q3KPC7_MOUSE__II_3489304_REVERSED	|generic|tr_Q8VEV9_Q8VEV9_MOUSE_REVERSED	|generic|tr_A1L0R9_A1L0R9_MOUSE_REVERSED	|generic|tr_A0JNR5_A0JNR5_MOUSE_REVERSED|
"""index: 32225, intensity: 3472.0, mobility: 1.323"""	-0.264804	0.0915418	0.569797	PLWPQLQMVTSMSSWLVTHT	generic|chr6_1_86416313_86416378_ENSMUST00000095754_REVERSED|
"""index: 15142, intensity: 2981.0, mobility: 0.901"""	-0.264918	0.0917849	0.570053	NNMGANLPLSS	generic|IP_1020017_TX=10090_REVERSED|
"""index: 10601, intensity: 9961.0, mobility: 0.909"""	-0.265176	0.0920524	0.57063	TLEQEKDKE	generic|tr_E9Q2S8_E9Q2S8_MOUSE_REVERSED|
"""index: 18497, intensity: 5389.0, mobility: 1.054"""	-0.265241	0.09232	0.570775	NPPFEANLRSALQPMGPWVPSCVFGARAAGPREPR	generic|IP_985519_TX=10090_REVERSED|
"""index: 2474, intensity: 4386.0, mobility: 1.107"""	-0.265304	0.0925381	0.570916	GPMDPPKDGLHNSVRH	generic|IP_919389_TX=10090_REVERSED|
"""index: 5643, intensity: 3158.0, mobility: 0.796"""	-0.266076	0.0927559	0.572643	ASSPSRPSTGLGHNMQ	generic|IP_1148660_TX=10090_REVERSED|
"""index: 21151, intensity: 3789.0, mobility: 1.170"""	-0.266663	0.0929487	0.573956	YYTLAPALVSTLMNRAT	generic|IP_1092244_TX=10090_REVERSED|
"""index: 18943, intensity: 8520.0, mobility: 0.994"""	-0.267313	0.0931909	0.575411	LSSDLTVMKKFHLHSNFQS	generic|IP_3503447_TX=10090_REVERSED|
"""index: 14913, intensity: 3400.0, mobility: 0.876"""	-0.267629	0.0933831	0.576118	FSISLAMTAQLSALPSH	generic|tr_Q3U004_Q3U004_MOUSE_REVERSED|
"""index: 25236, intensity: 2595.0, mobility: 1.207"""	-0.268816	0.0936499	0.578774	LRTGSSPPGMVREVDEVGP	generic|sp_Q3TJM4_CENPT_MOUSE__chr8_-1_105845070_105845144_ENSMUST00000212431__II_3504798_REVERSED	|generic|II_3453545_TX=10090_REVERSED|
"""index: 8424, intensity: 5459.0, mobility: 1.043"""	-0.269172	0.0938667	0.579573	YSMSKLLQHFIFKMSITLYEIVSCSGQVANHK	generic|IP_3454962_TX=10090_REVERSED|
"""index: 21628, intensity: 5144.0, mobility: 0.871"""	-0.269485	0.0941082	0.580272	DPDVLKFDF	generic|tr_A0A0R4J0N7_A0A0R4J0N7_MOUSE_REVERSED	|generic|sp_O88962_CP8B1_MOUSE_REVERSED|
"""index: 12384, intensity: 4372.0, mobility: 0.871"""	-0.269634	0.0942994	0.580605	EQLQQVEEQLEQIRNDAVQ	generic|tr_Q3UVI6_Q3UVI6_MOUSE__II_944059_REVERSED	|generic|sp_Q6P5D4_CP135_MOUSE__chr5_1_76640931_76640984_ENSMUST00000130651__II_944058_REVERSED|
"""index: 20077, intensity: 5688.0, mobility: 1.017"""	-0.270367	0.0944651	0.582246	NIFRCNPSIRRHRGVASDGYQWR	generic|sp_Q60989_XIAP_MOUSE__II_835920_REVERSED	|generic|tr_A0A286YE63_A0A286YE63_MOUSE_REVERSED|
"""index: 4293, intensity: 2908.0, mobility: 1.185"""	-0.271106	0.0947312	0.5839	KTSDSQEQPTNLKWHD	generic|IP_3493044_TX=10090_REVERSED|
"""index: 34056, intensity: 9818.0, mobility: 1.091"""	-0.271629	0.0949973	0.585072	KFLHFYLSGLQFS	generic|IP_3471164_TX=10090_REVERSED|
"""index: 17838, intensity: 3319.0, mobility: 0.842"""	-0.271748	0.0952634	0.585338	MLGTPSLIN	generic|tr_A0A1D5RMB0_A0A1D5RMB0_MOUSE__II_967937_REVERSED|
"""index: 11482, intensity: 12020.0, mobility: 1.146"""	-0.271798	0.0954026	0.58545	ASERRYSINDLPLTAAQMRELDLHSGFELMRIIGAEEKSGAEL	generic|tr_Q8R435_Q8R435_MOUSE_REVERSED	|generic|tr_Q8R434_Q8R434_MOUSE_REVERSED|
"""index: 9428, intensity: 9354.0, mobility: 1.074"""	-0.273145	0.0956683	0.588464	EETRKLARGEPLITPFVLIIFFYMLPFSAMAKGSSQIHT	generic|tr_A0A3B2W3Y6_A0A3B2W3Y6_MOUSE_REVERSED|
"""index: 6419, intensity: 6603.0, mobility: 1.007"""	-0.273222	0.0959086	0.588637	RRITRMVHKQFSTWHTYLCELWMELINTRQGEKKWPK	generic|IP_915608_TX=10090_REVERSED|
"""index: 12464, intensity: 4893.0, mobility: 1.164"""	-0.273269	0.0961743	0.588744	RHLSRRLSAPIDARETNAQWHLLRHKQQKQSPQVQPEPFCM	generic|IP_1036264_TX=10090_REVERSED|
"""index: 7544, intensity: 4965.0, mobility: 0.890"""	-0.273613	0.0964143	0.589512	QELMPAPPIGLVEVIRSMQDVE	generic|sp_Q9Z188_DYR1B_MOUSE_REVERSED	|generic|sp_Q9Z188-2_DYR1B_MOUSE_REVERSED	|generic|sp_Q9Z188-3_DYR1B_MOUSE_REVERSED|
"""index: 11553, intensity: 8058.0, mobility: 0.890"""	-0.274034	0.0966799	0.590456	QLDGNKRRSVFPNEEVPNLYEQ	generic|sp_Q61527_ERBB4_MOUSE__chr1_-1_68298283_68298390_ENSMUST00000126682__II_1037477_REVERSED	|generic|sp_Q61527-2_ERBB4_MOUSE__chr1_-1_68298283_68298390_ENSMUST00000126682__II_1037477_REVERSED	|generic|sp_Q61527-3_ERBB4_MOUSE__chr1_-1_68298283_68298390_ENSMUST00000126682__II_1037477_REVERSED|
"""index: 26859, intensity: 2849.0, mobility: 1.230"""	-0.274218	0.0969456	0.590868	WREFTYKSEARFFY	generic|sp_Q91VS8_FARP2_MOUSE_REVERSED|
"""index: 33513, intensity: 3897.0, mobility: 1.005"""	-0.274243	0.0969536	0.590923	DPDVLLNIDRH	generic|IP_826248_TX=10090_REVERSED|
"""index: 33159, intensity: 8054.0, mobility: 0.989"""	-0.276906	0.0971671	0.596882	LDLIWLHSRM	generic|IP_3480367_TX=10090_REVERSED|
"""index: 21729, intensity: 5852.0, mobility: 0.979"""	-0.277312	0.0973803	0.59779	RVECFQSAKYSLFHFYFVPVQSRYL	generic|IP_845958_TX=10090_REVERSED|
"""index: 5411, intensity: 3526.0, mobility: 1.174"""	-0.277708	0.097619	0.598676	QLFHPVPLAKPEPTRAM	generic|sp_Q0VDQ9_FEZF1_MOUSE_REVERSED|
"""index: 15805, intensity: 4201.0, mobility: 0.824"""	-0.277908	0.0978836	0.599123	LETQLIEMMERLSEYNLV	generic|tr_E9PWI6_E9PWI6_MOUSE__chr10_1_58290307_58290480_ENSMUST00000160636__II_1153857_REVERSED	|generic|tr_E0CYI9_E0CYI9_MOUSE__chr10_1_58290307_58290480_ENSMUST00000160636__II_1153857_REVERSED	|generic|sp_Q8CHG3_GCC2_MOUSE__chr10_1_58290307_58290480_ENSMUST00000160636__II_1153857_REVERSED	|generic|tr_B2RSU7_B2RSU7_MOUSE__chr10_1_58290307_58290480_ENSMUST00000160636__II_1153857_REVERSED|
"""index: 1328, intensity: 4227.0, mobility: 0.785"""	-0.277924	0.0980962	0.599159	LGGDDLRP	generic|chr1_-1_71648005_71648094_ENSMUST00000188894_REVERSED|
"""index: 3050, intensity: 3417.0, mobility: 1.011"""	-0.278796	0.0983347	0.601109	MDKVLCGQKTFPM	generic|IP_1015731_TX=10090_REVERSED|
"""index: 4104, intensity: 4091.0, mobility: 0.959"""	-0.27909	0.098599	0.601768	SLVSSPHLYMFAGSGFFVSVVIIHSSC	generic|tr_Q8VG50_Q8VG50_MOUSE_REVERSED|
"""index: 11408, intensity: 19347.0, mobility: 1.181"""	-0.279202	0.0988633	0.602017	DEVPGSKGGSFLLIGNPELPKFEVDLRLEHHTNTLAPLALYSGAG	generic|sp_Q05793_PGBM_MOUSE_REVERSED|
"""index: 23748, intensity: 7322.0, mobility: 0.930"""	-0.279378	0.0991277	0.602412	FPTPFSFTGSLQLCQPPCPSHT	generic|IP_899043_TX=10090_REVERSED|
"""index: 3429, intensity: 7447.0, mobility: 0.951"""	-0.27941	0.0991823	0.602483	LVAPMEINLGPL	generic|sp_Q6P1G0_HEAT6_MOUSE__II_1129401_REVERSED	|generic|II_1129397_TX=10090_REVERSED|
"""index: 18294, intensity: 5638.0, mobility: 0.990"""	-0.280938	0.0994198	0.605899	GKGRTKAIIAANESPEMGMQMFLNKIRNVNSGYK	generic|tr_Q8BMP0_Q8BMP0_MOUSE__II_916164_REVERSED	|generic|tr_H3BL28_H3BL28_MOUSE__chr6_1_5113652_5113834_ENSMUST00000176263__II_916177_REVERSED	|generic|tr_Q7TSA7_Q7TSA7_MOUSE__chr6_1_5113652_5113834_ENSMUST00000176263__II_916178_REVERSED	|generic|tr_H3BJD6_H3BJD6_MOUSE__chr6_1_5113652_5113834_ENSMUST00000176263__II_916206_REVERSED	|generic|tr_H3BKQ7_H3BKQ7_MOUSE__chr6_1_5113652_5113834_ENSMUST00000176263__II_916177_REVERSED	|generic|tr_H3BJD0_H3BJD0_MOUSE__chr6_1_5113652_5113834_ENSMUST00000176263__II_916177_REVERSED	|generic|tr_Q7TN74_Q7TN74_MOUSE__chr6_1_5113652_5113834_ENSMUST00000176263__II_916206_REVERSED	|generic|tr_Q3UXW4_Q3UXW4_MOUSE__chr6_1_5057514_5057582_ENSMUST00000176263__II_916177_REVERSED	|generic|tr_Q3UUK5_Q3UUK5_MOUSE__chr6_1_5113652_5113834_ENSMUST00000176263__II_916177_REVERSED	|generic|tr_H3BKE7_H3BKE7_MOUSE_REVERSED|
"""index: 14952, intensity: 4351.0, mobility: 1.125"""	-0.281366	0.0996047	0.606856	SMFGSGQITVRTMGTTSGAKPMVMDINPLLVFRRDFAKTLTNI	generic|II_3484208_TX=10090_REVERSED	|generic|sp_Q80ZA4_PKHL1_MOUSE_REVERSED	|generic|sp_Q80ZA4-2_PKHL1_MOUSE_REVERSED	|generic|tr_E9PUU8_E9PUU8_MOUSE_REVERSED	|generic|tr_F8WH29_F8WH29_MOUSE_REVERSED|
"""index: 27441, intensity: 4028.0, mobility: 1.005"""	-0.281848	0.0998419	0.607933	GYKRLITLYN	generic|IP_3466098_TX=10090_REVERSED|
"""index: 34805, intensity: 7735.0, mobility: 1.045"""	-0.28223	0.1	0.608785	ECLRRMDEVKKKWITIAEHLINI	generic|sp_E9PVB3_CC175_MOUSE_REVERSED|
"""index: 4376, intensity: 4205.0, mobility: 0.811"""	-0.282938	0.100263	0.610368	DLPTSEHPV	generic|IP_984470_TX=10090_REVERSED|
"""index: 27465, intensity: 4772.0, mobility: 1.075"""	-0.283074	0.100526	0.61067	RNYDGAPAGPSVVVVKKKIVPRCWFHRYLLQDSDTWVLNKVGE	generic|chr4_-1_107057285_107057560_ENSMUST00000141150_REVERSED|
"""index: 14340, intensity: 4552.0, mobility: 0.921"""	-0.283094	0.100683	0.610715	YDMDLTPLISLFYMPINMEK	generic|IP_1059456_TX=10090_REVERSED|
"""index: 16497, intensity: 4756.0, mobility: 1.163"""	-0.284211	0.100946	0.61321	DIQSNPHPWTYIFLTPGFFLFVVTIHAS	generic|IP_989929_TX=10090_REVERSED	|generic|tr_A2AVW1_A2AVW1_MOUSE_REVERSED	|generic|tr_Q8VF47_Q8VF47_MOUSE_REVERSED	|generic|tr_Q7TQX3_Q7TQX3_MOUSE_REVERSED	|generic|tr_Q6W062_Q6W062_MOUSE_REVERSED|
"""index: 29100, intensity: 7034.0, mobility: 0.958"""	-0.284266	0.101209	0.613333	RYLNWTGLR	generic|IP_1001470_TX=10090_REVERSED|
"""index: 4736, intensity: 3148.0, mobility: 0.989"""	-0.284399	0.101445	0.613629	VMNTLASFFGSQH	generic|sp_Q6PD19_ARMD3_MOUSE__chr19_-1_45932347_45932403_ENSMUST00000236730_REVERSED	|generic|sp_Q6PD19-3_ARMD3_MOUSE__chr19_-1_45932347_45932403_ENSMUST00000236730_REVERSED|
"""index: 22124, intensity: 5584.0, mobility: 0.953"""	-0.284647	0.101682	0.614184	KEDLVFGTIQI	generic|IP_958058_TX=10090_REVERSED|
"""index: 13349, intensity: 5455.0, mobility: 0.921"""	-0.285237	0.101918	0.6155	VKAQIFQPLDAPLNYKHLIEEGKAKYAI	generic|tr_A0A571BF46_A0A571BF46_MOUSE_REVERSED	|generic|tr_A0A571BF58_A0A571BF58_MOUSE_REVERSED	|generic|tr_E9Q1W3_E9Q1W3_MOUSE_REVERSED	|generic|tr_A2AQA9_A2AQA9_MOUSE_REVERSED|
"""index: 22764, intensity: 4245.0, mobility: 1.128"""	-0.285408	0.10218	0.615881	FCLTLSMGTAMPVVFCS	generic|tr_F6YLP3_F6YLP3_MOUSE__II_940163_REVERSED	|generic|sp_Q6P6M7_SPCS_MOUSE__II_940156_REVERSED|
"""index: 23187, intensity: 5336.0, mobility: 1.079"""	-0.28584	0.102389	0.616846	DRGVRGELMPLLMP	generic|tr_A2APZ1_A2APZ1_MOUSE_REVERSED	|generic|tr_Q8R5C3_Q8R5C3_MOUSE_REVERSED|
"""index: 9188, intensity: 18839.0, mobility: 1.023"""	-0.286032	0.102652	0.617274	ELQLKQRAGEEEDLQEELDQIHAQMKKKENQLIQNREE	generic|tr_Q5SV64_Q5SV64_MOUSE__II_1134365_REVERSED	|generic|tr_Q4KMN4_Q4KMN4_MOUSE__II_1134365_REVERSED	|generic|tr_Q3UH59_Q3UH59_MOUSE__II_1134365_REVERSED	|generic|sp_Q61879_MYH10_MOUSE__II_1134365_REVERSED	|generic|tr_Q80T68_Q80T68_MOUSE__II_1134365_REVERSED	|generic|tr_Q8BLI1_Q8BLI1_MOUSE_REVERSED|
"""index: 10159, intensity: 3629.0, mobility: 0.837"""	-0.286089	0.102914	0.617401	DSSEVQRRRFTRQP	generic|sp_Q8BKT3_GCFC2_MOUSE__II_913599_REVERSED	|generic|sp_Q8BKT3-2_GCFC2_MOUSE__chr6_1_81942958_81943035_ENSMUST00000152996_REVERSED	|generic|tr_S4R198_S4R198_MOUSE_REVERSED|
"""index: 32662, intensity: 14006.0, mobility: 1.188"""	-0.286136	0.103177	0.617506	TLYFSLNPHARRSGLSVRHLSREM	generic|tr_I7HPB2_I7HPB2_MOUSE_REVERSED|
"""index: 18005, intensity: 3935.0, mobility: 0.990"""	-0.286251	0.103439	0.617763	DEAFSVKEEHTF	generic|chr15_1_32347236_32417389_ENSMUST00000067458_REVERSED|
"""index: 18917, intensity: 6781.0, mobility: 1.028"""	-0.286529	0.103702	0.618381	RWTPQTSVPRTM	generic|chr7_1_25271333_25271446_ENSMUST00000169266_REVERSED|
"""index: 20962, intensity: 7052.0, mobility: 0.970"""	-0.286533	0.103964	0.618392	LDPHELICHEVYAPHSHL	generic|sp_Q8C1R3_CQ050_MOUSE_REVERSED|
"""index: 23983, intensity: 4009.0, mobility: 1.048"""	-0.28677	0.104227	0.61892	VWWMGLWQQRR	generic|IP_3504504_TX=10090_REVERSED|
"""index: 9982, intensity: 3699.0, mobility: 1.195"""	-0.286853	0.104489	0.619105	LTFMYCYLWRKQCLK	generic|tr_Q3UPQ4_Q3UPQ4_MOUSE_REVERSED	|generic|tr_B7ZN94_B7ZN94_MOUSE_REVERSED	|generic|tr_Q4FZL9_Q4FZL9_MOUSE_REVERSED	|generic|tr_A0A0G2JFY8_A0A0G2JFY8_MOUSE_REVERSED	|generic|tr_Q8C2Y5_Q8C2Y5_MOUSE_REVERSED	|generic|tr_Q3UXB1_Q3UXB1_MOUSE_REVERSED	|generic|tr_Q9QZN2_Q9QZN2_MOUSE_REVERSED	|generic|tr_E9Q8A4_E9Q8A4_MOUSE_REVERSED	|generic|tr_A0A0G2JFZ2_A0A0G2JFZ2_MOUSE_REVERSED	|generic|tr_Q3TS95_Q3TS95_MOUSE_REVERSED	|generic|tr_B9EHJ2_B9EHJ2_MOUSE_REVERSED|
"""index: 24338, intensity: 5073.0, mobility: 1.081"""	-0.286916	0.104669	0.619246	FVELDFILERSWQSSSNLYNKSAR	generic|IP_3475692_TX=10090_REVERSED|
"""index: 28781, intensity: 19813.0, mobility: 1.124"""	-0.287665	0.104904	0.620915	MRHVKHSESYVEDE	generic|tr_Q548B0_Q548B0_MOUSE_REVERSED|
"""index: 20650, intensity: 4620.0, mobility: 1.080"""	-0.288324	0.105111	0.622383	PPQSTISSLSSFSQR	generic|IP_912899_TX=10090_REVERSED|
"""index: 27298, intensity: 3779.0, mobility: 0.952"""	-0.288865	0.105346	0.62359	FETGKAENTHYTGKHRYLYRLML	generic|tr_G3UXY6_G3UXY6_MOUSE_REVERSED	|generic|sp_Q78HU7_GLPC_MOUSE_REVERSED	|generic|tr_F7D1I5_F7D1I5_MOUSE_REVERSED|
"""index: 10357, intensity: 5165.0, mobility: 0.880"""	-0.289225	0.105359	0.62439	ALSAAGAAPGNIAPGASAW	generic|IP_1052699_TX=10090_REVERSED|
"""index: 2221, intensity: 4169.0, mobility: 0.843"""	-0.291123	0.105621	0.628615	TTQLWEHGPGWTGMQ	generic|chr17_1_34611288_34611536_ENSMUST00000173973_REVERSED|
"""index: 1809, intensity: 2999.0, mobility: 0.880"""	-0.291199	0.105882	0.628784	YISTLPPETMLKRGHQWPSFRMGP	generic|IP_1130014_TX=10090_REVERSED|
"""index: 5789, intensity: 4664.0, mobility: 0.973"""	-0.291287	0.106144	0.62898	QAVQIEQEPQDR	generic|sp_Q61955_KLK8_MOUSE__chr7_1_43803632_43803769_ENSMUST00000206465__II_892462_REVERSED	|generic|tr_A0A0U1RNI7_A0A0U1RNI7_MOUSE_REVERSED|
"""index: 14385, intensity: 6418.0, mobility: 1.117"""	-0.292077	0.106377	0.630735	EEAVRGGMSVDMQALLQARTENWRDNEPLLS	generic|II_1013811_TX=10090_REVERSED	|generic|sp_O88967_YMEL1_MOUSE_REVERSED|
"""index: 22069, intensity: 6291.0, mobility: 1.001"""	-0.29216	0.106639	0.63092	STALWVGCLVVQILSAILVVFTS	generic|tr_A0A3B2W422_A0A3B2W422_MOUSE_REVERSED	|generic|tr_K7N649_K7N649_MOUSE_REVERSED|
"""index: 10277, intensity: 6500.0, mobility: 1.038"""	-0.292163	0.106872	0.630927	EGSAGKNTIVGTQTLNVCLVLW	generic|IP_3501135_TX=10090_REVERSED|
"""index: 23369, intensity: 24102.0, mobility: 1.124"""	-0.292423	0.107106	0.631506	AIHDTPLSFTQLQPLVAPPGSALGPGAEGVRMVVTTKELTPSLYTT	generic|II_834386_TX=10090_REVERSED|
"""index: 13920, intensity: 5418.0, mobility: 1.017"""	-0.292661	0.107339	0.632035	LMANFLLPASFVLSIFMGRSDFYQYKSFLRWNVAAV	generic|sp_Q3TUD9_TMM18_MOUSE__chr12_1_30587202_30587258_ENSMUST00000218826__II_3504459_REVERSED|
"""index: 4683, intensity: 5743.0, mobility: 0.908"""	-0.292789	0.1076	0.632319	CSGTSLPWLLQLGRLFIFGVSVCV	generic|IP_2445530_TX=10090_REVERSED|
"""index: 8695, intensity: 3630.0, mobility: 0.866"""	-0.293103	0.107608	0.633017	APYQFPITL	generic|IP_1075766_TX=10090_REVERSED|
"""index: 7080, intensity: 145513.0, mobility: 1.079"""	-0.294231	0.107756	0.635522	VLCWRVPQHFYGSVDTIVPEKPPIPCKFDSGIDPENKPRLSS	generic|IP_876676_TX=10090_REVERSED|
"""index: 2113, intensity: 6218.0, mobility: 0.855"""	-0.294684	0.10796	0.636525	RYVMVRPLNHGARSALYRNQAYSPH	generic|sp_Q6PAQ9_TMG3_MOUSE_REVERSED|
"""index: 15956, intensity: 4192.0, mobility: 0.901"""	-0.295219	0.108192	0.637714	RNPPTNQKQ	generic|IP_841392_TX=10090_REVERSED|
"""index: 11537, intensity: 12971.0, mobility: 0.894"""	-0.295756	0.108453	0.638905	EDAVKWIEEDKWKGNPDLNQ	generic|tr_E9PVD7_E9PVD7_MOUSE__II_915436_REVERSED	|generic|sp_P26361_CFTR_MOUSE__II_915436_REVERSED|
"""index: 28375, intensity: 3914.0, mobility: 1.011"""	-0.295846	0.108713	0.639103	CRNVLDTFLKF	generic|tr_Q3TTC3_Q3TTC3_MOUSE__chr10_1_115428876_115428965_ENSMUST00000127283__II_1144499_REVERSED	|generic|tr_Q6A049_Q6A049_MOUSE__chr10_1_115427462_115427506_ENSMUST00000127283__II_1144499_REVERSED	|generic|tr_B2RT41_B2RT41_MOUSE__chr10_1_115427462_115427506_ENSMUST00000127283__II_1144499_REVERSED	|generic|tr_Q8K082_Q8K082_MOUSE__chr10_1_115427462_115427506_ENSMUST00000127283__II_1144499_REVERSED	|generic|tr_Q6P7T8_Q6P7T8_MOUSE__chr10_1_115427462_115427506_ENSMUST00000127283_REVERSED|
"""index: 24809, intensity: 6598.0, mobility: 1.177"""	-0.295962	0.108973	0.63936	AEMEQISLDSFVQAKGNLMWSPYEAMTEQLVLVIAMCGLALSRQA	generic|tr_Q6IMK7_Q6IMK7_MOUSE__II_921265_REVERSED	|generic|tr_F6TPL1_F6TPL1_MOUSE_REVERSED	|generic|tr_B9EKI6_B9EKI6_MOUSE_REVERSED|
"""index: 23108, intensity: 5070.0, mobility: 0.853"""	-0.296071	0.109233	0.639602	STLGIWLGPRQREPLC	generic|chr2_1_85063107_85063205_ENSMUST00000048400_REVERSED|
"""index: 17350, intensity: 6644.0, mobility: 1.068"""	-0.296125	0.109493	0.639721	MNFPFAGTFFFPQ	generic|sp_Q5SUE8-2_ANR40_MOUSE_REVERSED	|generic|sp_Q5SUE8-3_ANR40_MOUSE_REVERSED	|generic|sp_Q5SUE8_ANR40_MOUSE__chr11_1_94339649_94339699_ENSMUST00000051221_REVERSED|
"""index: 1907, intensity: 2681.0, mobility: 0.856"""	-0.29616	0.109753	0.6398	LPIHTSWR	generic|tr_Q6DFZ1_Q6DFZ1_MOUSE__chr19_1_46272178_46272273_ENSMUST00000176422__II_1048616_REVERSED	|generic|tr_Q3UPP2_Q3UPP2_MOUSE__chr19_1_46268042_46268140_ENSMUST00000177512__II_1048634_REVERSED	|generic|II_1048631_TX=10090_REVERSED	|generic|tr_Q8BYH5_Q8BYH5_MOUSE__chr19_1_46254562_46254621_ENSMUST00000175868_REVERSED	|generic|tr_Q8BY52_Q8BY52_MOUSE__chr19_1_46254562_46254621_ENSMUST00000175868_REVERSED|
"""index: 17580, intensity: 4494.0, mobility: 1.097"""	-0.29645	0.109984	0.640443	SVRMAVRSCVVQQPEWEKETRMRLSSLLDQHYVRR	generic|IP_1023427_TX=10090_REVERSED|
"""index: 30426, intensity: 5230.0, mobility: 0.926"""	-0.296801	0.110187	0.641219	GWGVGAQNLQR	generic|tr_Q3TZV9_Q3TZV9_MOUSE_REVERSED|
"""index: 26749, intensity: 4459.0, mobility: 0.866"""	-0.297446	0.110418	0.642648	RPNLRLRQPVR	generic|chr19_-1_6920282_6920329_ENSMUST00000025906_REVERSED|
"""index: 8950, intensity: 15915.0, mobility: 1.029"""	-0.297716	0.110649	0.643246	VLAPVSMVHIIFP	generic|sp_Q9ES34_UBE3B_MOUSE__chr5_1_114387190_114387282_ENSMUST00000130169__II_933843_REVERSED|
"""index: 21506, intensity: 4441.0, mobility: 0.963"""	-0.297838	0.11088	0.643517	KEMKPMGVPQEHFDLMPPEF	generic|sp_O70472_TM131_MOUSE__chr1_-1_36812553_36812699_ENSMUST00000191381__II_1050931_REVERSED|
"""index: 12191, intensity: 7992.0, mobility: 0.910"""	-0.298218	0.111053	0.644357	QRNVKVEFPNPNTKEPGGSAGA	generic|tr_Q3TSX5_Q3TSX5_MOUSE__chr5_-1_34648388_34648474_ENSMUST00000152393_REVERSED|
"""index: 17885, intensity: 3958.0, mobility: 0.986"""	-0.298667	0.111255	0.645352	MKLNKQSYTF	generic|sp_Q9Z0T6_PKDRE_MOUSE_REVERSED	|generic|tr_F8VQF3_F8VQF3_MOUSE_REVERSED|
"""index: 23940, intensity: 11977.0, mobility: 0.894"""	-0.298927	0.111515	0.645925	DSCLRKGVLG	generic|IP_3454664_TX=10090_REVERSED|
"""index: 11515, intensity: 7742.0, mobility: 1.011"""	-0.299029	0.111774	0.646152	TKALTEALKAIDESAMAATAPEGAPRYVCILPVAAHPSPVR	generic|tr_Q6ZPH4_Q6ZPH4_MOUSE_REVERSED|
"""index: 28916, intensity: 4063.0, mobility: 1.131"""	-0.29906	0.112033	0.64622	QPMTALASATWKDT	generic|sp_A2RTF1_CTSRB_MOUSE__II_3471059_REVERSED|
"""index: 6420, intensity: 4496.0, mobility: 0.937"""	-0.299127	0.112293	0.646368	FFSDFIIEMM	generic|IP_1034306_TX=10090_REVERSED|
"""index: 23742, intensity: 5525.0, mobility: 0.876"""	-0.299343	0.112552	0.646845	YYYKWYIH	generic|IP_1030583_TX=10090_REVERSED|
"""index: 5584, intensity: 8891.0, mobility: 0.853"""	-0.299507	0.112753	0.647208	STQNIGFHKAMSLKSKK	generic|tr_Q5DTG5_Q5DTG5_MOUSE_REVERSED	|generic|sp_Q61329_ZFHX3_MOUSE__chr10_1_128278792_128278821_ENSMUST00000217852_REVERSED	|generic|tr_E9QMD3_E9QMD3_MOUSE__chr10_1_128278792_128278821_ENSMUST00000217852_REVERSED	|generic|tr_Q63ZY0_Q63ZY0_MOUSE_REVERSED	|generic|tr_Q6P9K2_Q6P9K2_MOUSE__chr10_1_128278792_128278821_ENSMUST00000217852_REVERSED|
"""index: 5976, intensity: 24975.0, mobility: 1.012"""	-0.300061	0.113012	0.648431	LSCPVLSVGILDELQRNGELAQISSLNKMIEM	generic|sp_Q9CQ82_CENPR_MOUSE__II_959679_REVERSED	|generic|sp_Q9CQ82-2_CENPR_MOUSE__II_959679_REVERSED|
"""index: 28210, intensity: 18050.0, mobility: 0.984"""	-0.30007	0.113242	0.648452	FHLHIRGDTK	generic|IP_961714_TX=10090_REVERSED|
"""index: 16828, intensity: 11859.0, mobility: 0.945"""	-0.300323	0.113472	0.649011	QRLSYRGGDGLTESGKR	generic|tr_E9QQ96_E9QQ96_MOUSE__chr2_-1_128933186_128933215_ENSMUST00000028866__II_1135890_REVERSED	|generic|sp_A2AAJ9_OBSCN_MOUSE__chr2_-1_128933186_128933215_ENSMUST00000028866__II_1135984_REVERSED	|generic|tr_A0A1W2P6H1_A0A1W2P6H1_MOUSE__chr2_-1_128933186_128933215_ENSMUST00000028866__II_1135890_REVERSED	|generic|tr_Z4YJE4_Z4YJE4_MOUSE__chr2_-1_128933186_128933215_ENSMUST00000028866__II_1135892_REVERSED	|generic|tr_H7BX05_H7BX05_MOUSE__chr2_-1_128933186_128933215_ENSMUST00000028866_REVERSED|
"""index: 32700, intensity: 12057.0, mobility: 1.123"""	-0.30036	0.113731	0.649092	ELYMMGKAIQVCW	generic|sp_Q61527_ERBB4_MOUSE__chr1_-1_68298283_68298390_ENSMUST00000126682__II_1037477_REVERSED	|generic|sp_Q61527-2_ERBB4_MOUSE__chr1_-1_68298283_68298390_ENSMUST00000126682__II_1037477_REVERSED	|generic|sp_Q61527-3_ERBB4_MOUSE__chr1_-1_68298283_68298390_ENSMUST00000126682__II_1037477_REVERSED|
"""index: 8367, intensity: 10747.0, mobility: 0.986"""	-0.300436	0.11399	0.64926	EFADYLQILNVHSLQNMINVENKVD	generic|tr_B2RQL6_B2RQL6_MOUSE_REVERSED	|generic|tr_D3Z630_D3Z630_MOUSE_REVERSED	|generic|sp_Q3UIZ8_MYLK3_MOUSE_REVERSED	|generic|sp_Q3UIZ8-2_MYLK3_MOUSE_REVERSED|
"""index: 5232, intensity: 5200.0, mobility: 1.001"""	-0.300491	0.114219	0.649382	LMAQPWRLHPPHPSAQHQAPIPLQS	generic|tr_Q8K1D3_Q8K1D3_MOUSE__IP_875225_REVERSED|
"""index: 18952, intensity: 4550.0, mobility: 0.948"""	-0.300732	0.114448	0.649913	FKQTSLAYMK	generic|sp_Q6P1I3_CL066_MOUSE_REVERSED	|generic|tr_D3Z5F2_D3Z5F2_MOUSE_REVERSED|
"""index: 3263, intensity: 3855.0, mobility: 0.799"""	-0.301302	0.114648	0.651172	APYGPLWG	generic|IP_2464618_TX=10090_REVERSED|
"""index: 13801, intensity: 5928.0, mobility: 1.043"""	-0.301479	0.114907	0.651563	CSRLLFPLQFMTAPQHGSTQL	generic|IP_912193_TX=10090_REVERSED|
"""index: 11891, intensity: 5489.0, mobility: 1.150"""	-0.301785	0.115136	0.652238	PYFFTSFAHLAPYGQKKSREVLLNMYFNIVEDNLWHYNKL	generic|sp_Q91ZX6_SENP2_MOUSE__chr16_1_22036569_22036652_ENSMUST00000231724__II_3486104_REVERSED	|generic|sp_Q91ZX6-2_SENP2_MOUSE__chr16_1_22036569_22036652_ENSMUST00000231724__II_3486104_REVERSED	|generic|sp_Q91ZX6-3_SENP2_MOUSE__chr16_1_22036569_22036652_ENSMUST00000231724__II_3486104_REVERSED|
"""index: 10278, intensity: 8285.0, mobility: 0.979"""	-0.302105	0.115365	0.652942	EMKCERLEATLDKITTYKEELSLQAKQLVD	generic|sp_Q640L5_CCD18_MOUSE_REVERSED|
"""index: 25600, intensity: 3233.0, mobility: 1.145"""	-0.30273	0.115623	0.654319	KMQNTESVNTYAGVYF	generic|tr_A0A2I3BRK7_A0A2I3BRK7_MOUSE__II_3491527_REVERSED	|generic|tr_Q9EQ40_Q9EQ40_MOUSE_REVERSED	|generic|tr_Q3SXA2_Q3SXA2_MOUSE_REVERSED|
"""index: 5700, intensity: 4735.0, mobility: 0.917"""	-0.302986	0.115852	0.654884	MTTPLPRFSPY	generic|IP_911031_TX=10090_REVERSED|
"""index: 4751, intensity: 4312.0, mobility: 0.876"""	-0.303142	0.116111	0.655228	CVHPSIGPPITPRLGELAVKMGIEMNS	generic|II_886691_TX=10090_REVERSED	|generic|sp_O55222_ILK_MOUSE__chr7_1_105737188_105737241_ENSMUST00000149695_REVERSED|
"""index: 23033, intensity: 4599.0, mobility: 0.821"""	-0.303221	0.116369	0.655403	LDCILVFLVALYEKK	generic|IP_1091272_TX=10090_REVERSED|
"""index: 19413, intensity: 4076.0, mobility: 0.930"""	-0.303271	0.116507	0.655511	ELPDLYAVHLKLKKVLQVEEDADYDEVRC	generic|sp_Q9R069_BCAM_MOUSE_REVERSED	|generic|tr_Q99K86_Q99K86_MOUSE_REVERSED|
"""index: 7965, intensity: 3274.0, mobility: 0.815"""	-0.304141	0.116766	0.657428	PWMLTMSNRWLR	generic|IP_875576_TX=10090_REVERSED|
"""index: 30125, intensity: 3621.0, mobility: 1.183"""	-0.304247	0.116994	0.657659	SPGQSVDLPLNDLPASTSVTHLFGPSPHVATTSSPVLETDR	generic|tr_A0A286YD60_A0A286YD60_MOUSE__chr18_1_53862130_53862162_ENSMUST00000069597_REVERSED|
"""index: 5097, intensity: 5910.0, mobility: 1.011"""	-0.304546	0.117192	0.658318	FYSAVAILAEKPWRSFWDMTCGSIL	generic|sp_Q91XQ0_DYH8_MOUSE_REVERSED	|generic|sp_Q91XQ0-2_DYH8_MOUSE_REVERSED|
"""index: 1336, intensity: 3785.0, mobility: 0.887"""	-0.304844	0.117419	0.658972	WALRLDCLDEWRQRGLAAMAPR	generic|IP_2447347_TX=10090_REVERSED|
"""index: 14964, intensity: 7042.0, mobility: 1.000"""	-0.305229	0.117647	0.65982	FYLEVGELAMWCFAALFCFHLMVAVLR	generic|tr_E9QJS7_E9QJS7_MOUSE__chr8_-1_83724183_83724251_ENSMUST00000139797__II_862537_REVERSED	|generic|tr_A0A0D9SEG8_A0A0D9SEG8_MOUSE__chr8_-1_83724183_83724251_ENSMUST00000139797__II_862537_REVERSED	|generic|tr_Q4FJS6_Q4FJS6_MOUSE__chr8_-1_83724183_83724251_ENSMUST00000139797__II_862537_REVERSED	|generic|tr_Q9DC42_Q9DC42_MOUSE__chr8_-1_83724183_83724251_ENSMUST00000139797__II_862537_REVERSED	|generic|tr_E9QMJ5_E9QMJ5_MOUSE__chr8_-1_83724183_83724251_ENSMUST00000139797__II_862537_REVERSED|
"""index: 5087, intensity: 3766.0, mobility: 1.026"""	-0.305275	0.117753	0.65992	RVAATMKWMRMRMKMLKRMGMMR	generic|IP_836953_TX=10090_REVERSED|
"""index: 32776, intensity: 7654.0, mobility: 0.967"""	-0.306446	0.118011	0.662492	RGLFASNSFYK	generic|IP_1064204_TX=10090_REVERSED|
"""index: 24891, intensity: 2790.0, mobility: 0.973"""	-0.306706	0.118268	0.663063	NKVLFVTKAATEPGMMKSFYLKAR	generic|tr_F8VPN4_F8VPN4_MOUSE__chr3_-1_116778615_116778722_ENSMUST00000161336__II_976996_REVERSED	|generic|tr_F6XXE6_F6XXE6_MOUSE__chr3_-1_116778615_116778722_ENSMUST00000161336__II_976996_REVERSED	|generic|tr_Q8CE68_Q8CE68_MOUSE__chr3_-1_116750394_116750456_ENSMUST00000161336_REVERSED|
"""index: 4712, intensity: 3881.0, mobility: 0.900"""	-0.306748	0.118465	0.663155	EPPLIPGRNEEVQGMLLYSAGKKMP	generic|sp_Q61398_PCOC1_MOUSE__chr5_-1_137605163_137605306_ENSMUST00000128755__II_928604_REVERSED	|generic|tr_Q3TX39_Q3TX39_MOUSE__chr5_-1_137605163_137605306_ENSMUST00000128755__II_928604_REVERSED	|generic|tr_Q3UN82_Q3UN82_MOUSE__chr5_-1_137605163_137605306_ENSMUST00000128755__II_928604_REVERSED	|generic|tr_D3YUE2_D3YUE2_MOUSE__chr5_-1_137605163_137605306_ENSMUST00000128755__II_928604_REVERSED	|generic|tr_A0A0G2JE29_A0A0G2JE29_MOUSE__chr5_-1_137605163_137605306_ENSMUST00000128755__II_928604_REVERSED	|generic|II_928606_TX=10090_REVERSED|
"""index: 19105, intensity: 4251.0, mobility: 0.899"""	-0.307182	0.118723	0.664106	TWLRLSSSWQRRRLCISKPKCC	generic|IP_842395_TX=10090_REVERSED|
"""index: 12863, intensity: 5532.0, mobility: 1.109"""	-0.3072	0.11895	0.664145	YSELRTFASIVNQVNTHMNGMIPKTIYKPQLLHLLSQSYNSF	generic|IP_3461222_TX=10090_REVERSED|
"""index: 9141, intensity: 5459.0, mobility: 0.846"""	-0.307483	0.119084	0.664767	PLADLSDRL	generic|tr_B1AWQ3_B1AWQ3_MOUSE__II_951714_REVERSED	|generic|sp_Q9ET47_ESPN_MOUSE_REVERSED	|generic|tr_A0A140LJB0_A0A140LJB0_MOUSE_REVERSED	|generic|tr_B1AWQ4_B1AWQ4_MOUSE_REVERSED|
"""index: 8212, intensity: 4351.0, mobility: 1.092"""	-0.308479	0.119342	0.666948	SFNRFLVDTAQATLDLFSLHSKMFSCLK	generic|IP_3460333_TX=10090_REVERSED|
"""index: 27632, intensity: 5355.0, mobility: 0.989"""	-0.30861	0.119599	0.667234	YKVPSGLYTPK	generic|sp_A2AG50_MA7D2_MOUSE_REVERSED	|generic|sp_A2AG50-2_MA7D2_MOUSE_REVERSED	|generic|sp_A2AG50-3_MA7D2_MOUSE_REVERSED	|generic|tr_Q3TS73_Q3TS73_MOUSE_REVERSED	|generic|tr_A2AG51_A2AG51_MOUSE_REVERSED|
"""index: 20613, intensity: 5677.0, mobility: 0.927"""	-0.308616	0.119794	0.667247	RHVPCTYIQGWPGWSWKSSHH	generic|IP_1077050_TX=10090_REVERSED|
"""index: 1270, intensity: 4158.0, mobility: 0.872"""	-0.308794	0.120021	0.667638	IEKGGDCEPK	generic|tr_A0A5K1VVQ9_A0A5K1VVQ9_MOUSE__chr19_-1_7374046_7374075_ENSMUST00000237653__II_1006392_REVERSED	|generic|sp_A2ASS6_TITIN_MOUSE__chr19_-1_7374046_7374075_ENSMUST00000237653__II_1006392_REVERSED	|generic|sp_A2ASS6-2_TITIN_MOUSE__chr19_-1_7374046_7374075_ENSMUST00000237653__II_1006392_REVERSED	|generic|tr_A0A5K1VVQ1_A0A5K1VVQ1_MOUSE__chr19_-1_7374046_7374075_ENSMUST00000237653__II_1006392_REVERSED	|generic|tr_E9Q8K5_E9Q8K5_MOUSE__chr19_-1_7374046_7374075_ENSMUST00000237653__II_1006392_REVERSED	|generic|tr_E9Q8N1_E9Q8N1_MOUSE__chr19_-1_7374046_7374075_ENSMUST00000237653__II_1006392_REVERSED	|generic|tr_Q8BUJ0_Q8BUJ0_MOUSE_REVERSED|
"""index: 24537, intensity: 2965.0, mobility: 1.126"""	-0.308988	0.120278	0.668062	EEDIEAAAALQAQQT	generic|tr_Q3UK68_Q3UK68_MOUSE_REVERSED	|generic|sp_P70670_NACAM_MOUSE_REVERSED	|generic|sp_Q60817_NACA_MOUSE_REVERSED|
"""index: 3121, intensity: 4119.0, mobility: 0.888"""	-0.309049	0.120504	0.668196	QDIQAQHQR	generic|tr_Q3TUZ6_Q3TUZ6_MOUSE_REVERSED	|generic|sp_O70622_RTN2_MOUSE_REVERSED	|generic|tr_Q6IM74_Q6IM74_MOUSE_REVERSED|
"""index: 9523, intensity: 8150.0, mobility: 1.125"""	-0.309092	0.120761	0.668291	QIMQFCLLGRLQLQMLEQVPAIEGDWPLLPLQLSANSTFFR	generic|IP_856192_TX=10090_REVERSED|
"""index: 32227, intensity: 4215.0, mobility: 1.205"""	-0.309286	0.120986	0.668714	HPSDQGGASRLGGAEKEM	generic|II_893825_TX=10090_REVERSED|
"""index: 26883, intensity: 3362.0, mobility: 1.087"""	-0.309349	0.121212	0.668853	QYVKFVRDLYFR	generic|tr_Q2THG5_Q2THG5_MOUSE_REVERSED	|generic|tr_Q2NKI0_Q2NKI0_MOUSE_REVERSED|
"""index: 8796, intensity: 10498.0, mobility: 1.037"""	-0.309487	0.121344	0.669154	KEWGLLSTVVTPDACVELERH	generic|tr_Q05AH2_Q05AH2_MOUSE_REVERSED|
"""index: 2836, intensity: 4687.0, mobility: 0.942"""	-0.310773	0.121601	0.671965	VDAPFETHLPF	generic|IP_893334_TX=10090_REVERSED|
"""index: 4502, intensity: 13107.0, mobility: 0.926"""	-0.310815	0.121857	0.672056	LVAPPIDKTEAL	generic|sp_Q5NCI0-2_URGCP_MOUSE__II_1139737_REVERSED	|generic|sp_Q5NCI0_URGCP_MOUSE_REVERSED	|generic|tr_Q6ZPP3_Q6ZPP3_MOUSE_REVERSED|
"""index: 794, intensity: 2520.0, mobility: 0.815"""	-0.310856	0.122114	0.672144	DVEMPNQVRTLFYAS	generic|IP_913649_TX=10090_REVERSED|
"""index: 20846, intensity: 3347.0, mobility: 1.063"""	-0.310892	0.12237	0.672224	EPDAEPAEDRPSRRISHSTPQNWAS	generic|IP_3474667_TX=10090_REVERSED|
"""index: 5359, intensity: 3257.0, mobility: 0.848"""	-0.310955	0.122627	0.672362	SKFVSDKFTVSKFKVGLFRGNEY	generic|sp_Q69ZS6_SV2C_MOUSE__chr15_1_80881022_80881051_ENSMUST00000067689__II_1103769_REVERSED	|generic|tr_A2RSH4_A2RSH4_MOUSE__chr15_1_80881022_80881051_ENSMUST00000067689_REVERSED	|generic|tr_Q3UVQ0_Q3UVQ0_MOUSE_REVERSED|
"""index: 17956, intensity: 5024.0, mobility: 1.091"""	-0.31104	0.122884	0.672547	SQELVFTCISLDPPV	generic|tr_F6U7V1_F6U7V1_MOUSE__chr13_-1_11667075_11667146_ENSMUST00000221941__II_3474813_REVERSED	|generic|sp_E9Q401_RYR2_MOUSE__chr13_-1_11667075_11667146_ENSMUST00000221941__II_3474813_REVERSED	|generic|tr_Q80ZZ5_Q80ZZ5_MOUSE__chr13_-1_11772402_11772500_ENSMUST00000222386_REVERSED	|generic|tr_Q9CTT8_Q9CTT8_MOUSE_REVERSED|
"""index: 8699, intensity: 6018.0, mobility: 1.070"""	-0.311568	0.12314	0.673697	KFSDAQQEKAHKDKATKFESFFEEEYERIAEISESSNGKGTVV	generic|tr_Q80TX7_Q80TX7_MOUSE__chr16_1_29616666_29616695_ENSMUST00000160475_REVERSED|
"""index: 20940, intensity: 24132.0, mobility: 0.856"""	-0.311679	0.123397	0.673941	NLPFQHRVSDWLDHLIGRCKE	generic|chr3_1_115122572_115122703_ENSMUST00000081752_REVERSED|
"""index: 25857, intensity: 3946.0, mobility: 1.144"""	-0.311717	0.123621	0.674024	EVSRFPGHERRYDV	generic|II_851673_TX=10090_REVERSED	|generic|sp_Q3TGW2_EEPD1_MOUSE_REVERSED|
"""index: 31104, intensity: 2708.0, mobility: 1.263"""	-0.311841	0.123878	0.674294	GRRIVLIEGQNPIARKKNLQTSRQQANAFGIFDEHNTNIYSQE	generic|tr_Q91Z39_Q91Z39_MOUSE__chr9_1_21505486_21505719_ENSMUST00000172763__II_852055_REVERSED	|generic|tr_G3X9G4_G3X9G4_MOUSE__chr9_1_21505486_21505719_ENSMUST00000172763_REVERSED	|generic|tr_Q3T9X3_Q3T9X3_MOUSE__chr9_1_21505486_21505719_ENSMUST00000172763_REVERSED	|generic|tr_Q3TCR7_Q3TCR7_MOUSE__chr9_1_21505486_21505719_ENSMUST00000172763_REVERSED	|generic|sp_P39054_DYN2_MOUSE__chr9_1_21505486_21505719_ENSMUST00000172763_REVERSED	|generic|tr_Q3TBU6_Q3TBU6_MOUSE__chr9_1_21505486_21505719_ENSMUST00000172763_REVERSED|
"""index: 20767, intensity: 25521.0, mobility: 0.953"""	-0.311883	0.124134	0.674385	ISDDKITSWFCLSFVLIF	generic|IP_851704_TX=10090_REVERSED|
"""index: 14131, intensity: 5021.0, mobility: 0.858"""	-0.312173	0.124359	0.675018	ERIYRLYHYFTFSKEVYKVS	generic|tr_Q7M6X7_Q7M6X7_MOUSE__IP_1105464_REVERSED|
"""index: 26823, intensity: 3806.0, mobility: 1.053"""	-0.312606	0.124615	0.67596	EWLLDPADAPMLLT	generic|IP_838377_TX=10090_REVERSED|
"""index: 3649, intensity: 3631.0, mobility: 0.938"""	-0.312614	0.124872	0.675979	RHLLWVCWPM	generic|IP_1135815_TX=10090_REVERSED|
"""index: 14463, intensity: 37965.0, mobility: 1.152"""	-0.312641	0.125032	0.676037	WWALSPWMPGTSLGTLRLHNRLCVLRGP	generic|IP_3482145_TX=10090_REVERSED|
"""index: 18725, intensity: 6203.0, mobility: 1.097"""	-0.312989	0.125224	0.676795	APDVNDLAVEKKKEEEIESLFYERFYPSCASLILRHC	generic|sp_A2AUC9_KLH41_MOUSE_REVERSED|
"""index: 32306, intensity: 4993.0, mobility: 1.129"""	-0.313278	0.12548	0.677424	NPLPLKQILDIRTYQRIVFRCLYQL	generic|tr_Q5U469_Q5U469_MOUSE_REVERSED	|generic|sp_Q9JLY0_SOCS6_MOUSE_REVERSED|
"""index: 6058, intensity: 2561.0, mobility: 1.233"""	-0.313309	0.125736	0.677491	QASAANGIQEP	generic|tr_B2RWU2_B2RWU2_MOUSE_REVERSED	|generic|sp_Q3UHF7_ZEP2_MOUSE_REVERSED	|generic|tr_A0A087WQF9_A0A087WQF9_MOUSE_REVERSED|
"""index: 16332, intensity: 3550.0, mobility: 1.161"""	-0.313369	0.125992	0.677621	SIPIDKQAQSEYEQFVIDPIENDYL	generic|tr_A0A286YDU8_A0A286YDU8_MOUSE_REVERSED|
"""index: 31345, intensity: 81824.0, mobility: 1.282"""	-0.313411	0.126216	0.677713	RSEFVEIKMVKPSEIKL	generic|IP_3471471_TX=10090_REVERSED|
"""index: 24716, intensity: 5595.0, mobility: 0.880"""	-0.313982	0.126472	0.678954	PVSMSPARR	generic|IP_3471501_TX=10090_REVERSED|
"""index: 18885, intensity: 5079.0, mobility: 0.856"""	-0.314108	0.126598	0.679229	ASRVAPATGK	generic|chr17_-1_65937771_65937881_ENSMUST00000233580_REVERSED	|generic|chr17_-1_65929715_65937881_ENSMUST00000233580_REVERSED|
"""index: 16665, intensity: 3687.0, mobility: 1.201"""	-0.314303	0.126789	0.679652	DSLAVSKQCALQVPFACHLS	generic|IP_1072353_TX=10090_REVERSED|
"""index: 5405, intensity: 7347.0, mobility: 0.861"""	-0.314642	0.127045	0.680389	LRTPGPSPPSPDRSTGAAPE	generic|chr10_1_98915157_98968775_ENSMUST00000020107_REVERSED|
"""index: 23212, intensity: 3437.0, mobility: 0.830"""	-0.314756	0.127301	0.680636	FSDEEIYEVHPLK	generic|sp_Q80W65_PCSK9_MOUSE__II_959179_REVERSED|
"""index: 15270, intensity: 6481.0, mobility: 1.021"""	-0.314785	0.127556	0.680701	LTQETAPATSSLTMVKAQNRFQANQELL	generic|sp_Q8R205_ZC3HA_MOUSE__II_1146089_REVERSED|
"""index: 24436, intensity: 4142.0, mobility: 1.023"""	-0.31482	0.127812	0.680776	FLFLFDSSGLFTC	generic|IP_937602_TX=10090_REVERSED|
"""index: 10898, intensity: 15063.0, mobility: 0.867"""	-0.314875	0.127871	0.680895	TTETQIKELGHWH	generic|IP_833569_TX=10090_REVERSED|
"""index: 16419, intensity: 28627.0, mobility: 0.803"""	-0.315815	0.128127	0.682935	YGVALALH	generic|IP_972121_TX=10090_REVERSED|
"""index: 4456, intensity: 3631.0, mobility: 0.871"""	-0.315839	0.128251	0.682987	AGSLSKVRYIRRSNTDSVYLSG	generic|tr_A0A0A0MQB7_A0A0A0MQB7_MOUSE_REVERSED	|generic|tr_B9EJ72_B9EJ72_MOUSE_REVERSED	|generic|sp_Q9WTS5_TEN2_MOUSE_REVERSED	|generic|tr_A0A0A0MQ92_A0A0A0MQ92_MOUSE_REVERSED|
"""index: 7809, intensity: 7071.0, mobility: 1.017"""	-0.316658	0.128342	0.684762	FAIKYSSYNITYLSGMDLYKPTLELYLN	generic|IP_915617_TX=10090_REVERSED|
"""index: 20831, intensity: 6931.0, mobility: 0.946"""	-0.317311	0.128597	0.686175	GSSTTQVLFAQEEQSTVSALHAGQS	generic|sp_P70194_CLC4F_MOUSE_REVERSED	|generic|tr_A0A0R4IZZ5_A0A0R4IZZ5_MOUSE_REVERSED|
"""index: 12634, intensity: 15313.0, mobility: 1.158"""	-0.317532	0.128786	0.686654	RSFYAIVMSLLYKDSVRLMKDWTLFKKVVPDELLKTFVKHHEPRVTSVR	generic|sp_Q5IBH6_SPE4A_MOUSE_REVERSED	|generic|tr_B9EIX3_B9EIX3_MOUSE_REVERSED	|generic|tr_A0A0G2JEI8_A0A0G2JEI8_MOUSE_REVERSED|
"""index: 11559, intensity: 22834.0, mobility: 1.088"""	-0.317781	0.129008	0.687192	CRQRQQAMKEEEQLLIERRTEEARRLLEQKQYWAEDK	generic|sp_Q6NXY1-4_TBC31_MOUSE__II_1085290_REVERSED|
"""index: 3912, intensity: 6055.0, mobility: 1.015"""	-0.318724	0.129262	0.68923	KEDAEDGLFDEWAIKNSDSSNEQIP	generic|tr_E0CY63_E0CY63_MOUSE_REVERSED	|generic|tr_E0CY66_E0CY66_MOUSE_REVERSED	|generic|chr16_1_58729483_58729767_ENSMUST00000159944_REVERSED	|generic|sp_Q9CQX5_CLDN1_MOUSE__chr16_1_58732583_58732723_ENSMUST00000159944_REVERSED|
"""index: 12239, intensity: 24664.0, mobility: 1.036"""	-0.318817	0.129517	0.68943	LHESLAQPDKQMQELILRMA	generic|tr_Q3THQ5_Q3THQ5_MOUSE_REVERSED	|generic|sp_Q60864_STIP1_MOUSE_REVERSED|
"""index: 15052, intensity: 4282.0, mobility: 1.010"""	-0.319001	0.129705	0.689828	DKVNVSYFSHSRMRPMLTPSTP	generic|tr_F4YJQ1_F4YJQ1_MOUSE__chr19_1_22766774_22766812_ENSMUST00000237223_REVERSED	|generic|tr_J9SUA7_J9SUA7_MOUSE__chr19_1_22766774_22766812_ENSMUST00000237223_REVERSED	|generic|tr_Q5F4S8_Q5F4S8_MOUSE__chr19_1_22766774_22766812_ENSMUST00000237223_REVERSED	|generic|tr_J9S305_J9S305_MOUSE__chr19_1_22766774_22766812_ENSMUST00000237223_REVERSED	|generic|tr_J9S2Y6_J9S2Y6_MOUSE__chr19_1_22766774_22766812_ENSMUST00000237223_REVERSED	|generic|tr_F7CJ77_F7CJ77_MOUSE__chr19_1_22766774_22766812_ENSMUST00000237223_REVERSED	|generic|tr_F4YJP8_F4YJP8_MOUSE__chr19_1_22766774_22766812_ENSMUST00000237223_REVERSED	|generic|tr_J9S314_J9S314_MOUSE__chr19_1_22766774_22766812_ENSMUST00000237223_REVERSED	|generic|tr_J9SQE7_J9SQE7_MOUSE__chr19_1_22766774_22766812_ENSMUST00000237223_REVERSED	|generic|tr_J9SVL3_J9SVL3_MOUSE__chr19_1_22766774_22766812_ENSMUST00000237223_REVERSED	|generic|tr_Q5F4S6_Q5F4S6_MOUSE__chr19_1_22766774_22766812_ENSMUST00000237223_REVERSED	|generic|tr_J9T120_J9T120_MOUSE__chr19_1_22766774_22766812_ENSMUST00000237223_REVERSED	|generic|tr_F6M2J8_F6M2J8_MOUSE__chr19_1_22766774_22766812_ENSMUST00000237223_REVERSED	|generic|tr_Q5F4S9_Q5F4S9_MOUSE__chr19_1_22766774_22766812_ENSMUST00000237223_REVERSED	|generic|tr_Q5F4T0_Q5F4T0_MOUSE__chr19_1_22766774_22766812_ENSMUST00000237223_REVERSED	|generic|tr_J9T334_J9T334_MOUSE__chr19_1_22766774_22766812_ENSMUST00000237223_REVERSED	|generic|tr_Q5F4S7_Q5F4S7_MOUSE__chr19_1_22766774_22766812_ENSMUST00000237223_REVERSED	|generic|tr_F4YJQ0_F4YJQ0_MOUSE__chr19_1_22766774_22766812_ENSMUST00000237223_REVERSED	|generic|tr_F4YJQ2_F4YJQ2_MOUSE__chr19_1_22766774_22766812_ENSMUST00000237223_REVERSED	|generic|tr_Q69ZE8_Q69ZE8_MOUSE__chr19_1_22766774_22766812_ENSMUST00000237223_REVERSED	|generic|tr_Q3UQF1_Q3UQF1_MOUSE__chr19_1_22766774_22766812_ENSMUST00000237223_REVERSED	|generic|tr_J9S2Z5_J9S2Z5_MOUSE__chr19_1_22766774_22766812_ENSMUST00000237223_REVERSED	|generic|tr_J9T345_J9T345_MOUSE__chr19_1_22766774_22766812_ENSMUST00000237223_REVERSED	|generic|tr_J9T143_J9T143_MOUSE__chr19_1_22766774_22766812_ENSMUST00000237223_REVERSED	|generic|tr_J9SQF3_J9SQF3_MOUSE__chr19_1_22766774_22766812_ENSMUST00000237223_REVERSED	|generic|tr_F4YJP9_F4YJP9_MOUSE__chr19_1_22766774_22766812_ENSMUST00000237223_REVERSED	|generic|tr_J9SQF8_J9SQF8_MOUSE__chr19_1_22766774_22766812_ENSMUST00000237223_REVERSED	|generic|tr_J9T153_J9T153_MOUSE__chr19_1_22766774_22766812_ENSMUST00000237223_REVERSED|
"""index: 5319, intensity: 3427.0, mobility: 0.848"""	-0.319177	0.129959	0.690208	LPSSRAGPPLISPGAWPATELN	generic|IP_1103948_TX=10090_REVERSED|
"""index: 14407, intensity: 4851.0, mobility: 0.994"""	-0.3194	0.130214	0.690688	YVNFLYIFYNFFFVFV	generic|IP_3458860_TX=10090_REVERSED|
"""index: 23323, intensity: 15133.0, mobility: 0.914"""	-0.31945	0.130402	0.690796	IFLIFGDLSL	generic|IP_838873_TX=10090_REVERSED|
"""index: 22025, intensity: 4056.0, mobility: 0.837"""	-0.319521	0.130556	0.69095	DGDKQQLSDAIVLFVR	generic|tr_F8VQ05_F8VQ05_MOUSE__chr5_-1_73108465_73108596_ENSMUST00000153923__II_938630_REVERSED	|generic|II_938609_TX=10090_REVERSED	|generic|tr_Q8BIA1_Q8BIA1_MOUSE__chr5_-1_73108465_73108596_ENSMUST00000153923_REVERSED	|generic|tr_F6Q1V8_F6Q1V8_MOUSE__chr5_-1_73112745_73112822_ENSMUST00000153923_REVERSED|
"""index: 7696, intensity: 5878.0, mobility: 0.943"""	-0.320335	0.13081	0.692704	SPTSPPPPGPATSPVAPPPTPTPGPGPPAGTT	generic|sp_Q8VIJ6_SFPQ_MOUSE_REVERSED|
"""index: 13585, intensity: 2696.0, mobility: 0.893"""	-0.320391	0.130898	0.692824	SERPKDFWDTEERRLH	generic|tr_S4R2E0_S4R2E0_MOUSE__chr5_1_14793960_14794043_ENSMUST00000182426__II_946414_REVERSED	|generic|tr_Q8CHE8_Q8CHE8_MOUSE__chr5_1_14793960_14794043_ENSMUST00000182426__II_946414_REVERSED	|generic|II_946383_TX=10090_REVERSED	|generic|sp_Q9QYX7_PCLO_MOUSE__chr5_1_14775377_14775448_ENSMUST00000182426_REVERSED	|generic|sp_Q9QYX7-2_PCLO_MOUSE__chr5_1_14793960_14794043_ENSMUST00000182426_REVERSED|
"""index: 12687, intensity: 6199.0, mobility: 0.901"""	-0.321295	0.131118	0.694769	LSSIDGVALSTLPGSGDLSL	generic|sp_Q9JHB4_WDR31_MOUSE_REVERSED	|generic|sp_Q9JHB4-2_WDR31_MOUSE_REVERSED|
"""index: 19954, intensity: 3027.0, mobility: 0.859"""	-0.321399	0.131372	0.694994	EGLLKPSITLFDCGALAKIE	generic|tr_A0A1B0GR11_A0A1B0GR11_MOUSE__chr7_1_141396093_141396176_ENSMUST00000141793__II_3459634_REVERSED	|generic|sp_Q93092_TALDO_MOUSE__chr7_1_141396093_141396176_ENSMUST00000141793__II_3459634_REVERSED|
"""index: 23532, intensity: 4816.0, mobility: 1.090"""	-0.321508	0.131626	0.695227	MVYIDSLCAGFPDR	generic|IP_860937_TX=10090_REVERSED|
"""index: 16323, intensity: 3852.0, mobility: 0.805"""	-0.32157	0.131846	0.69536	TSLTTELRSKVER	generic|IP_1107904_TX=10090_REVERSED|
"""index: 15449, intensity: 4413.0, mobility: 0.868"""	-0.321797	0.132099	0.695849	WRAAGPTCLVPGAPTWPSMNGTGLVSAFL	generic|chr11_1_69103128_69103363_ENSMUST00000101004__IP_1134188_TX=10090_REVERSED|
"""index: 8618, intensity: 4319.0, mobility: 0.789"""	-0.322138	0.132353	0.696583	DGELTRQP	generic|IP_1086098_TX=10090_REVERSED|
"""index: 24074, intensity: 5111.0, mobility: 1.066"""	-0.322325	0.132539	0.696982	FSPEELGLEPNLMK	generic|tr_E9PUY8_E9PUY8_MOUSE__chr19_-1_41964392_41966300_ENSMUST00000171561__II_1045191_REVERSED|
"""index: 22444, intensity: 4442.0, mobility: 0.950"""	-0.322652	0.132692	0.697685	ERELDRKLMRAEELLMERERLFSD	generic|sp_Q640L3-2_CCPG1_MOUSE__chr9_1_73005847_73005900_ENSMUST00000124008__II_847156_REVERSED	|generic|tr_D3Z7R9_D3Z7R9_MOUSE__chr9_1_73005847_73005900_ENSMUST00000124008__II_847127_REVERSED	|generic|II_847163_TX=10090_REVERSED	|generic|sp_Q640L3_CCPG1_MOUSE__chr9_1_73005847_73005900_ENSMUST00000124008_REVERSED	|generic|sp_Q640L3-3_CCPG1_MOUSE__chr9_1_73005847_73005900_ENSMUST00000124008_REVERSED|
"""index: 9980, intensity: 6923.0, mobility: 0.878"""	-0.323389	0.132945	0.699265	QWRIWIFSLKMLLTIASVYMDK	generic|IP_895275_TX=10090_REVERSED|
"""index: 34284, intensity: 3327.0, mobility: 1.264"""	-0.324047	0.133131	0.700675	KKRPNEDR	generic|sp_Q91Y44_BRDT_MOUSE_REVERSED|
"""index: 23764, intensity: 5922.0, mobility: 1.140"""	-0.324167	0.13335	0.700933	YQVSFTSPEVGSGKAMF	generic|tr_Q9D9K4_Q9D9K4_MOUSE_REVERSED	|generic|tr_A2A9Q9_A2A9Q9_MOUSE_REVERSED	|generic|tr_Q14AN0_Q14AN0_MOUSE_REVERSED|
"""index: 21721, intensity: 3680.0, mobility: 0.999"""	-0.324644	0.133502	0.701953	WILGLCENTVIM	generic|IP_3459311_TX=10090_REVERSED|
"""index: 12218, intensity: 3097.0, mobility: 0.801"""	-0.324864	0.133586	0.702423	FFEEQKAVEGFHMYIYERA	generic|tr_Q05DM3_Q05DM3_MOUSE_REVERSED	|generic|sp_Q9Z2X8_KEAP1_MOUSE_REVERSED|
"""index: 13145, intensity: 5754.0, mobility: 1.142"""	-0.325507	0.133805	0.703797	QTMKSAGIKEQLVKLAPYPWVVLNSFGKFMGGSHK	generic|IP_840623_TX=10090_REVERSED|
"""index: 12221, intensity: 19615.0, mobility: 1.043"""	-0.325934	0.134057	0.704708	FDEIHNKEKELAAQSVFIPFYCNEVGLKKIEADFFDK	generic|sp_Q8CGC7_SYEP_MOUSE__chr1_1_185374151_185374216_ENSMUST00000191900__II_1024996_REVERSED	|generic|tr_B9EIU1_B9EIU1_MOUSE__chr1_1_185374151_185374216_ENSMUST00000191900_REVERSED|
"""index: 9933, intensity: 4946.0, mobility: 0.893"""	-0.326347	0.134073	0.70559	QIFESHQEASSSREHR	generic|tr_A2BFG8_A2BFG8_MOUSE__IP_987818_REVERSED	|generic|tr_E9Q9W0_E9Q9W0_MOUSE__IP_987818_REVERSED	|generic|IP_987804_TX=10090_REVERSED	|generic|II_994155_TX=10090_REVERSED|
"""index: 3793, intensity: 3267.0, mobility: 0.863"""	-0.327574	0.134291	0.708202	SGLAWCSRQPVPWMSTPLCGPML	generic|IP_1001500_TX=10090_REVERSED|
"""index: 31581, intensity: 21443.0, mobility: 1.022"""	-0.327702	0.134509	0.708475	AGAGGGGGGGGGGGGGAAGGGGGSGGGSCGGGGSNGGGGQSAAMNR	generic|tr_F6VQ19_F6VQ19_MOUSE__chrX_-1_147472957_147473070_ENSMUST00000134265_REVERSED|
"""index: 12481, intensity: 5290.0, mobility: 0.943"""	-0.328481	0.134761	0.710131	QLAKRNNTLAKTSPGWLWSDEA	generic|chr1_-1_154471219_154471482_ENSMUST00000188384_REVERSED|
"""index: 26955, intensity: 21789.0, mobility: 0.954"""	-0.328723	0.135013	0.710646	EKRRSHINR	generic|II_868526_TX=10090_REVERSED|
"""index: 5755, intensity: 3558.0, mobility: 1.049"""	-0.328759	0.135264	0.710722	MSWNWLGGAKMNFGCLSEETQMVHPW	generic|chr17_1_6176848_6176961_ENSMUST00000039655__IP_1072124_TX=10090_REVERSED|
"""index: 22831, intensity: 12714.0, mobility: 0.866"""	-0.32885	0.135482	0.710915	SGKVVLDRE	generic|sp_P59384_ATS15_MOUSE_REVERSED|
"""index: 19010, intensity: 5996.0, mobility: 1.109"""	-0.329279	0.1357	0.711826	EHVNKITEAHYEHT	generic|IP_3471638_TX=10090_REVERSED|
"""index: 10037, intensity: 9068.0, mobility: 0.917"""	-0.329493	0.135952	0.71228	KLVEEEMLVFVPAIEYTYQS	generic|sp_Q9DBE0_CSAD_MOUSE__chr15_-1_102186390_102186440_ENSMUST00000231048__II_3485874_REVERSED	|generic|tr_A0A2R8VHX0_A0A2R8VHX0_MOUSE__chr15_-1_102186390_102186440_ENSMUST00000231048__II_2463036_REVERSED	|generic|tr_A0A2R8VHJ2_A0A2R8VHJ2_MOUSE__chr15_-1_102187558_102187650_ENSMUST00000230322_REVERSED	|generic|tr_A0A2R8VK32_A0A2R8VK32_MOUSE__chr15_-1_102187558_102187650_ENSMUST00000230322_REVERSED	|generic|tr_A0A2R8VHW7_A0A2R8VHW7_MOUSE__chr15_-1_102187558_102187650_ENSMUST00000230322_REVERSED	|generic|tr_A0A2R8VI48_A0A2R8VI48_MOUSE__chr15_-1_102188003_102188047_ENSMUST00000230322_REVERSED	|generic|tr_A0A2R8VI50_A0A2R8VI50_MOUSE__chr15_-1_102188003_102188047_ENSMUST00000230322_REVERSED	|generic|tr_A0A2R8VHG5_A0A2R8VHG5_MOUSE__chr15_-1_102187558_102187650_ENSMUST00000230322_REVERSED|
"""index: 15656, intensity: 20266.0, mobility: 0.892"""	-0.329683	0.136203	0.712682	ALSSTKEKFLGPTIMFIFFLNGR	generic|sp_F7A4A7_OTOGL_MOUSE_REVERSED	|generic|sp_F7A4A7-2_OTOGL_MOUSE_REVERSED|
"""index: 11402, intensity: 26887.0, mobility: 1.175"""	-0.329928	0.136455	0.713201	EAWSFLMHRVQGDLDDRFEHRIRQLKHYPMGLHLAVAPW	generic|sp_Q9ERV7_PIDD1_MOUSE__II_876580_REVERSED|
"""index: 23926, intensity: 4951.0, mobility: 0.895"""	-0.330029	0.136673	0.713415	GDEDRWTLLKSSRKPNSAYGIGQ	generic|tr_Q7M6U6_Q7M6U6_MOUSE_REVERSED	|generic|tr_Q7M6W4_Q7M6W4_MOUSE_REVERSED|
"""index: 5013, intensity: 25430.0, mobility: 1.107"""	-0.330785	0.136752	0.715014	YVPSTMKIEWFHQ	generic|sp_Q571F5-4_SPSB3_MOUSE__chr17_1_24891406_24891570_ENSMUST00000117890__II_1071599_REVERSED	|generic|chr17_1_24890615_24890779_ENSMUST00000134932__II_1071589_TX=10090_REVERSED	|generic|chr17_1_24890591_24890779_ENSMUST00000134932__II_1071589_TX=10090_REVERSED	|generic|sp_Q571F5_SPSB3_MOUSE__chr17_1_24891560_24891703_ENSMUST00000068508__II_1071600_REVERSED	|generic|sp_Q571F5-2_SPSB3_MOUSE__chr17_1_24891560_24891703_ENSMUST00000068508__II_1071600_REVERSED	|generic|sp_Q571F5-3_SPSB3_MOUSE__chr17_1_24891560_24891703_ENSMUST00000068508__II_1071600_REVERSED	|generic|tr_D3YW96_D3YW96_MOUSE__chr17_1_24891560_24891703_ENSMUST00000068508__II_1071600_REVERSED	|generic|tr_E9PW49_E9PW49_MOUSE__chr17_1_24891560_24891703_ENSMUST00000068508__II_1071600_REVERSED|
"""index: 9288, intensity: 15747.0, mobility: 1.022"""	-0.331312	0.1369	0.71613	LILCYNPLTVLNMRYSWLF	generic|chr17_-1_71411762_71411890_ENSMUST00000127430_REVERSED	|generic|chr17_-1_71407235_71415043_ENSMUST00000127430_REVERSED|
"""index: 8909, intensity: 3634.0, mobility: 1.213"""	-0.331808	0.137083	0.717176	SMETKRVGAAPSETAKAPIECNELKE	generic|sp_Q6ZPY5_ZN507_MOUSE__chr7_-1_35775961_35776044_ENSMUST00000206615_REVERSED	|generic|tr_A0A0U1RQ77_A0A0U1RQ77_MOUSE_REVERSED|
"""index: 3644, intensity: 5340.0, mobility: 0.937"""	-0.332032	0.137334	0.71765	MGVGVSWQPGRE	generic|chr5_1_121783947_121784063_ENSMUST00000051950_REVERSED|
"""index: 5352, intensity: 4150.0, mobility: 0.961"""	-0.332294	0.137516	0.718201	EKMDVSPDAETQNLFSGNLEEKVEP	generic|sp_Q8BTI8_SRRM2_MOUSE__chr17_1_23808115_23808177_ENSMUST00000190293_REVERSED	|generic|sp_Q8BTI8-2_SRRM2_MOUSE__chr17_1_23808115_23808177_ENSMUST00000190293_REVERSED	|generic|sp_Q8BTI8-3_SRRM2_MOUSE__chr17_1_23808115_23808177_ENSMUST00000190293_REVERSED|
"""index: 21319, intensity: 3486.0, mobility: 1.261"""	-0.332819	0.137767	0.719308	GRPPFRDSCACMQSSWARPIGRGTTKHWAPCDLV	generic|IP_873505_TX=10090_REVERSED|
"""index: 29211, intensity: 11037.0, mobility: 0.877"""	-0.33318	0.138018	0.720069	RKMLTRNE	generic|tr_Q80WF7_Q80WF7_MOUSE__II_1069504_REVERSED	|generic|tr_Q3TXM1_Q3TXM1_MOUSE__II_1069504_REVERSED	|generic|sp_P36371_TAP2_MOUSE__II_1069503_REVERSED|
"""index: 18888, intensity: 3198.0, mobility: 1.164"""	-0.333641	0.138199	0.721039	DHFLDWEDESDTLEDDGGAALLMLLMEGLEFTV	generic|sp_Q9QXP6_MKRN1_MOUSE__chr6_-1_39399225_39399344_ENSMUST00000150575__II_583642_REVERSED	|generic|tr_E9QAG7_E9QAG7_MOUSE__chr6_-1_39399225_39399344_ENSMUST00000150575__II_583642_REVERSED	|generic|tr_Q5KU40_Q5KU40_MOUSE__chr6_-1_39399225_39399344_ENSMUST00000150575__II_583642_REVERSED	|generic|tr_Q8C5V4_Q8C5V4_MOUSE__chr6_-1_39399225_39399344_ENSMUST00000150575__II_583642_REVERSED|
"""index: 15993, intensity: 8409.0, mobility: 0.789"""	-0.333991	0.13845	0.721775	PVCAAQPK	generic|tr_F6YHW2_F6YHW2_MOUSE__II_975931_REVERSED|
"""index: 7520, intensity: 5067.0, mobility: 1.147"""	-0.334506	0.138666	0.722856	WMPDRNLFLSPWNTHRSRQRAIDQHQAGL	generic|IP_3485724_TX=10090_REVERSED|
"""index: 28594, intensity: 4187.0, mobility: 0.979"""	-0.334601	0.138917	0.723056	RFDKVYKYT	generic|IP_3505359_TX=10090_REVERSED|
"""index: 17706, intensity: 3438.0, mobility: 1.028"""	-0.334684	0.139168	0.723231	EYPYRRQILYDELIDLCRVMQSFIL	generic|sp_A2AJK6_CHD7_MOUSE__II_966934_REVERSED	|generic|sp_A2AJK6-3_CHD7_MOUSE__II_966934_REVERSED|
"""index: 14789, intensity: 17718.0, mobility: 1.140"""	-0.334942	0.139383	0.723771	EADVKVVAYYPLNVFVPANDNQDEVTVKVV	generic|tr_Q9QXA3_Q9QXA3_MOUSE_REVERSED	|generic|tr_A0A1L1SQU7_A0A1L1SQU7_MOUSE_REVERSED	|generic|tr_A0A087WRT4_A0A087WRT4_MOUSE_REVERSED	|generic|tr_F2Z4A3_F2Z4A3_MOUSE_REVERSED|
"""index: 13979, intensity: 4923.0, mobility: 1.120"""	-0.335021	0.139634	0.723937	AATAAAAAAAAAAAVSAAAAAAAAAAARALVLCM	generic|chr16_-1_67620641_67620904_ENSMUST00000114292_REVERSED|
"""index: 17946, intensity: 11866.0, mobility: 1.023"""	-0.335059	0.139815	0.724018	GAGFSSLSLAVTALGPSVLSSTMWSVWPRLLPR	generic|IP_1137704_TX=10090_REVERSED|
"""index: 600, intensity: 4912.0, mobility: 0.950"""	-0.335324	0.140065	0.724573	AAREESENEKG	generic|sp_Q99LM3_SMTL1_MOUSE_REVERSED|
"""index: 19750, intensity: 3118.0, mobility: 1.132"""	-0.335334	0.140175	0.724593	EVQRLYQLEGHRPAEASLQQADSQLESGVVLM	generic|tr_A0A0G2JGG2_A0A0G2JGG2_MOUSE__II_944811_REVERSED	|generic|tr_A0A0G2JF31_A0A0G2JF31_MOUSE__II_944811_REVERSED	|generic|tr_Q9D0H1_Q9D0H1_MOUSE__II_944811_REVERSED	|generic|sp_P07607_TYSY_MOUSE__II_944811_REVERSED	|generic|tr_D6RCW9_D6RCW9_MOUSE__chr5_-1_30068601_30068630_ENSMUST00000026846__II_944811_REVERSED	|generic|tr_A0A0G2JF03_A0A0G2JF03_MOUSE__II_944811_REVERSED	|generic|II_944801_TX=10090_REVERSED	|generic|II_944806_TX=10090_REVERSED|
"""index: 10443, intensity: 5527.0, mobility: 1.121"""	-0.336126	0.140355	0.726253	NIDSANIGVFRNRVLLDGDGPLPVPCDRRLTVAEHFNPSL	generic|sp_Q8BGC4_PTGR3_MOUSE_REVERSED|
"""index: 32868, intensity: 8836.0, mobility: 1.018"""	-0.336354	0.140535	0.72673	HCIPSIALMGNQF	generic|IP_3463093_TX=10090_REVERSED|
"""index: 24577, intensity: 3853.0, mobility: 1.038"""	-0.336799	0.140785	0.727659	YSLLSLIVQPALW	generic|IP_3482300_TX=10090_REVERSED|
"""index: 18527, intensity: 6153.0, mobility: 1.053"""	-0.336881	0.141	0.727832	TLGELEVMRLYNMLSTGHQWIQASGCSLPKVGIE	generic|tr_Q148R5_Q148R5_MOUSE_REVERSED	|generic|sp_Q8BMF5_GRIK4_MOUSE_REVERSED|
"""index: 12110, intensity: 3670.0, mobility: 1.183"""	-0.337039	0.14125	0.728162	SLVIKGVFLAPVIQYCTMDVHYFNTPDGKQI	generic|IP_1025503_TX=10090_REVERSED|
"""index: 858, intensity: 3018.0, mobility: 0.788"""	-0.337048	0.1415	0.72818	AQGPLLSGESKWLCM	generic|IP_1051632_TX=10090_REVERSED|
"""index: 24790, intensity: 5328.0, mobility: 1.126"""	-0.337078	0.14175	0.728243	ELQAQQSLLMYIREKVWERNHSKYTQRDELFVMCTLDVMR	generic|tr_Q9DA82_Q9DA82_MOUSE_REVERSED|
"""index: 15308, intensity: 2660.0, mobility: 1.243"""	-0.337474	0.142	0.729069	TVEVLIEEKMTVMMDMEVVVMDLDVVEMVEKVVTVL	generic|IP_1092445_TX=10090_REVERSED|
"""index: 19389, intensity: 3833.0, mobility: 1.015"""	-0.337863	0.14225	0.72988	PPYAVDKMLVPNS	generic|tr_A0A5K1VVQ9_A0A5K1VVQ9_MOUSE__chr19_-1_7374046_7374075_ENSMUST00000237653__II_1006392_REVERSED	|generic|sp_A2ASS6_TITIN_MOUSE__chr19_-1_7374046_7374075_ENSMUST00000237653__II_1006392_REVERSED	|generic|sp_A2ASS6-2_TITIN_MOUSE__chr19_-1_7374046_7374075_ENSMUST00000237653__II_1006392_REVERSED	|generic|tr_A0A5K1VVQ1_A0A5K1VVQ1_MOUSE__chr19_-1_7374046_7374075_ENSMUST00000237653__II_1006392_REVERSED	|generic|tr_E9Q8K5_E9Q8K5_MOUSE__chr19_-1_7374046_7374075_ENSMUST00000237653__II_1006392_REVERSED	|generic|tr_E9Q8N1_E9Q8N1_MOUSE__chr19_-1_7374046_7374075_ENSMUST00000237653__II_1006392_REVERSED|
"""index: 31443, intensity: 39037.0, mobility: 0.856"""	-0.337899	0.1425	0.729955	PSLCSRPNELVRWGQKP	generic|IP_1059452_TX=10090_REVERSED|
"""index: 16398, intensity: 4346.0, mobility: 0.975"""	-0.338126	0.14275	0.730429	QITKAAEELSQKHRANDESRQQIVQKLEIELRQK	generic|sp_E9Q557_DESP_MOUSE_REVERSED|
"""index: 30409, intensity: 2877.0, mobility: 1.074"""	-0.338259	0.142857	0.730705	LKRPLKQNWYQ	generic|tr_G3UYQ4_G3UYQ4_MOUSE_REVERSED|
"""index: 7264, intensity: 5867.0, mobility: 1.110"""	-0.33903	0.14307	0.73231	FIKEVMPYNELNWYIKAQAMLVPIYKELTEDYENMAKKIIEDDR	generic|sp_Q99J38_T30A1_MOUSE_REVERSED|
"""index: 33069, intensity: 4728.0, mobility: 1.054"""	-0.339195	0.14307	0.732654	LVFEIGGLGLSFFL	generic|tr_Q7TRV7_Q7TRV7_MOUSE_REVERSED|
"""index: 10623, intensity: 16210.0, mobility: 0.963"""	-0.339453	0.14307	0.73319	FFVVQCKRASLAKPEM	generic|sp_A2AWP8_ARGAL_MOUSE__II_956893_REVERSED	|generic|sp_A2AWP8-2_ARGAL_MOUSE__II_956893_REVERSED	|generic|sp_A2AWP8-3_ARGAL_MOUSE__II_956893_REVERSED	|generic|tr_A2AWP6_A2AWP6_MOUSE__II_956893_REVERSED	|generic|sp_A2AWP8-4_ARGAL_MOUSE__II_956893_REVERSED	|generic|sp_A2AWP8-5_ARGAL_MOUSE__II_956893_REVERSED	|generic|tr_A2AWP4_A2AWP4_MOUSE_REVERSED|
"""index: 813, intensity: 4732.0, mobility: 0.895"""	-0.34134	0.143319	0.737102	MRATVSSFVF	generic|IP_825842_TX=10090_REVERSED|
"""index: 24799, intensity: 4407.0, mobility: 1.069"""	-0.341497	0.143568	0.737428	LDQWSGSPPLGSVVVRNESRRSPPGYRGRPAGGGGGGGGGRGTGRGSRP	generic|sp_Q6PDM2-3_SRSF1_MOUSE__chr11_1_88047854_88048036_ENSMUST00000171976__II_1128607_REVERSED	|generic|tr_H7BX95_H7BX95_MOUSE__chr11_1_88047854_88048036_ENSMUST00000171976_REVERSED	|generic|sp_Q6PDM2_SRSF1_MOUSE__chr11_1_88047854_88048036_ENSMUST00000171976_REVERSED	|generic|sp_Q6PDM2-2_SRSF1_MOUSE__chr11_1_88049045_88049269_ENSMUST00000134824_REVERSED|
"""index: 21984, intensity: 3400.0, mobility: 0.991"""	-0.341532	0.143781	0.737499	VGVLEGIRSEHTPQKSFLCV	generic|tr_Q8K063_Q8K063_MOUSE_REVERSED	|generic|tr_Q3UG58_Q3UG58_MOUSE_REVERSED	|generic|sp_Q5SYD0_MYO1D_MOUSE__chr11_-1_80779694_80779750_ENSMUST00000125944_REVERSED|
"""index: 27599, intensity: 4860.0, mobility: 0.970"""	-0.34184	0.14403	0.738136	RRELFDETK	generic|IP_991195_TX=10090_REVERSED|
"""index: 17707, intensity: 3704.0, mobility: 1.161"""	-0.341851	0.144279	0.738159	VWMWGDELENHVIFMDGKLFSIEDTDPVKT	generic|tr_E9PYG6_E9PYG6_MOUSE__chr13_-1_85216104_85216181_ENSMUST00000146792__II_1104459_REVERSED	|generic|tr_Q91YX7_Q91YX7_MOUSE__chr13_-1_85216104_85216181_ENSMUST00000146792__II_1104459_REVERSED|
"""index: 19572, intensity: 6547.0, mobility: 0.996"""	-0.341941	0.144527	0.738346	REKNPAAKPRKDSKTTRKPGDGKRVNVWVEEAKGDKE	generic|sp_Q9QZD4_XPF_MOUSE__chr16_1_13148170_13148259_ENSMUST00000129049__II_1083399_REVERSED	|generic|tr_F7A043_F7A043_MOUSE__chr16_1_13122139_13122195_ENSMUST00000141024__II_1083401_REVERSED	|generic|tr_Q3UEU6_Q3UEU6_MOUSE__chr16_1_13122139_13122195_ENSMUST00000141024_REVERSED|
"""index: 30077, intensity: 3792.0, mobility: 1.023"""	-0.34197	0.14474	0.738405	DITIYFYRDRL	generic|tr_F8WHZ0_F8WHZ0_MOUSE_REVERSED	|generic|sp_Q5H8B9_FREM3_MOUSE_REVERSED|
"""index: 27415, intensity: 3418.0, mobility: 1.076"""	-0.342157	0.144989	0.73879	EESQLSPRFPPDVRRALLDDWNIHRFFPHRQVDAADGLGGGIR	generic|tr_Q99JU0_Q99JU0_MOUSE__II_1058946_REVERSED	|generic|sp_Q9Z1M4_KS6B2_MOUSE__II_1058950_REVERSED	|generic|tr_D3YWB8_D3YWB8_MOUSE__II_1058943_REVERSED|
"""index: 17588, intensity: 4575.0, mobility: 0.993"""	-0.342248	0.145165	0.73898	YEWINQICDWDVVVGHKLPNVLKLSAEMNLL	generic|sp_Q9QY83_ACL7B_MOUSE_REVERSED|
"""index: 22958, intensity: 4034.0, mobility: 0.977"""	-0.342433	0.145414	0.739362	VIRLSTMETK	generic|tr_Q3UVI6_Q3UVI6_MOUSE__II_944059_REVERSED	|generic|sp_Q6P5D4_CP135_MOUSE__chr5_1_76640931_76640984_ENSMUST00000130651__II_944058_REVERSED|
"""index: 10512, intensity: 25665.0, mobility: 0.752"""	-0.342944	0.145662	0.740415	CKGKEKQMLKFC	generic|IP_1078268_TX=10090_REVERSED|
"""index: 16224, intensity: 7220.0, mobility: 0.967"""	-0.343037	0.145875	0.740606	NHSLPWGGRWVCVYAWSSKPHLPPQTSSRPKR	generic|tr_A0A1D5RLG5_A0A1D5RLG5_MOUSE_REVERSED|
"""index: 14790, intensity: 9257.0, mobility: 1.091"""	-0.343105	0.146123	0.740748	MLEKSPLSNSLQEL	generic|tr_E9PZY8_E9PZY8_MOUSE_REVERSED	|generic|sp_A2AIV2_VIR_MOUSE_REVERSED|
"""index: 21145, intensity: 3678.0, mobility: 1.026"""	-0.343162	0.146372	0.740863	LEENETGVDLTIPLCQQPNVGGCATYLALK	generic|sp_P06801_MAOX_MOUSE__II_846047_REVERSED	|generic|tr_Q3TQP6_Q3TQP6_MOUSE__II_846047_REVERSED	|generic|tr_Q921S3_Q921S3_MOUSE_REVERSED	|generic|tr_Q3TQW1_Q3TQW1_MOUSE_REVERSED	|generic|tr_Q99LF5_Q99LF5_MOUSE_REVERSED|
"""index: 24321, intensity: 2977.0, mobility: 1.172"""	-0.343296	0.146547	0.741141	RGLGSCPRSLHPYPRSP	generic|chr2_-1_32379282_32379530_ENSMUST00000146423__IP_1011399_TX=10090_REVERSED|
"""index: 23085, intensity: 3333.0, mobility: 1.031"""	-0.34346	0.146796	0.741478	NRSEEAPLVKTGQTSDMKTECGNVSRS	generic|tr_V9GWW8_V9GWW8_MOUSE__II_836142_REVERSED	|generic|tr_V9GXU1_V9GXU1_MOUSE__II_836143_REVERSED	|generic|tr_L7MU37_L7MU37_MOUSE_REVERSED|
"""index: 28758, intensity: 3013.0, mobility: 1.113"""	-0.343548	0.147008	0.741659	VWPNEMWNPFTKTALDFDAEYYYLN	generic|sp_P54763_EPHB2_MOUSE_REVERSED	|generic|sp_P54763-2_EPHB2_MOUSE_REVERSED	|generic|sp_P54763-4_EPHB2_MOUSE_REVERSED|
"""index: 28351, intensity: 7104.0, mobility: 0.839"""	-0.343787	0.147256	0.742151	ETPESTTGRAEHSR	generic|tr_Q3TM36_Q3TM36_MOUSE__chr1_1_7147702_7147743_ENSMUST00000182114_REVERSED|
"""index: 1722, intensity: 3243.0, mobility: 0.790"""	-0.343904	0.147504	0.742392	KLTHSVDREVIKQCSSR	generic|sp_Q3TDN0_DISP1_MOUSE_REVERSED|
"""index: 7776, intensity: 7347.0, mobility: 1.086"""	-0.343949	0.147753	0.742485	WMLNLNNKIVETRHVMLWHGDSTQKHFELYPDSKGFLDKNDLKRAEMEF	generic|tr_Q3UJS6_Q3UJS6_MOUSE_REVERSED|
"""index: 30581, intensity: 5956.0, mobility: 1.066"""	-0.344067	0.147955	0.742727	TLEEGVSGDLSRRL	generic|IP_2469024_TX=10090_REVERSED|
"""index: 1878, intensity: 3076.0, mobility: 1.043"""	-0.344228	0.147955	0.743058	TQIFDWAKMTSNDS	generic|sp_Q61451_CD53_MOUSE_REVERSED	|generic|tr_Q3TV80_Q3TV80_MOUSE_REVERSED|
"""index: 11973, intensity: 3013.0, mobility: 1.250"""	-0.344777	0.14813	0.744186	SLALLNSCLWSTAVLLLCRQPCMITTYHLPLCIAVYRDYAMV	generic|tr_Q7TRY3_Q7TRY3_MOUSE_REVERSED|
"""index: 8544, intensity: 24425.0, mobility: 1.169"""	-0.345265	0.148378	0.745186	KFSDAQQEKAHKDKATKFESFFEEEYERIAEISESSNGKGTVV	generic|tr_Q80TX7_Q80TX7_MOUSE__chr16_1_29616666_29616695_ENSMUST00000160475_REVERSED|
"""index: 13177, intensity: 3381.0, mobility: 1.147"""	-0.345483	0.148625	0.745633	YQKFMKEMDKIQKRSFEKFETYPNFVRRSPSQPEGIGQNL	generic|sp_Q9D8Y0_EFHD2_MOUSE_REVERSED	|generic|tr_Q8C845_Q8C845_MOUSE_REVERSED|
"""index: 32218, intensity: 8887.0, mobility: 1.126"""	-0.34564	0.148836	0.745956	RQHLRLMRWVERQRLVVIRLWES	generic|chr10_1_34297653_34297949_ENSMUST00000047935__IP_1150678_TX=10090_REVERSED|
"""index: 3426, intensity: 3029.0, mobility: 0.895"""	-0.346255	0.149084	0.747215	IPTEETPMEL	generic|IP_863497_TX=10090_REVERSED|
"""index: 10521, intensity: 10847.0, mobility: 1.095"""	-0.34627	0.149147	0.747246	NLLCLMVYLFLGQLCNLLTFIYSLWTSHPNFLFLGFGWT	generic|tr_E9QJS7_E9QJS7_MOUSE__chr8_-1_83724183_83724251_ENSMUST00000139797__II_862537_REVERSED	|generic|tr_A0A0D9SEG8_A0A0D9SEG8_MOUSE__chr8_-1_83724183_83724251_ENSMUST00000139797__II_862537_REVERSED	|generic|sp_Q9Z0M6_AGRE5_MOUSE__chr8_-1_83724183_83724251_ENSMUST00000139797__II_862537_REVERSED	|generic|sp_Q9Z0M6-2_AGRE5_MOUSE__chr8_-1_83724183_83724251_ENSMUST00000139797__II_862537_REVERSED	|generic|sp_Q9Z0M6-3_AGRE5_MOUSE__chr8_-1_83724183_83724251_ENSMUST00000139797__II_862537_REVERSED	|generic|tr_Q4FJS6_Q4FJS6_MOUSE__chr8_-1_83724183_83724251_ENSMUST00000139797__II_862537_REVERSED	|generic|tr_Q9DC42_Q9DC42_MOUSE__chr8_-1_83724183_83724251_ENSMUST00000139797__II_862537_REVERSED	|generic|tr_E9QMJ5_E9QMJ5_MOUSE__chr8_-1_83724183_83724251_ENSMUST00000139797__II_862537_REVERSED|
"""index: 30196, intensity: 3411.0, mobility: 0.887"""	-0.347117	0.14932	0.748974	NTWREPNK	generic|tr_F6TLX3_F6TLX3_MOUSE__chr1_-1_135385407_135385457_ENSMUST00000041023__II_1034470_REVERSED	|generic|II_1034477_TX=10090_REVERSED	|generic|II_1034465_TX=10090_REVERSED	|generic|tr_E9QKZ2_E9QKZ2_MOUSE__chr1_-1_135403284_135403391_ENSMUST00000161032_REVERSED	|generic|tr_Q69ZP1_Q69ZP1_MOUSE__chr1_-1_135388507_135388665_ENSMUST00000161032_REVERSED	|generic|tr_Q4G0B8_Q4G0B8_MOUSE__chr1_-1_135403284_135403391_ENSMUST00000161032_REVERSED	|generic|sp_Q91YE6_IPO9_MOUSE__chr1_-1_135403284_135403391_ENSMUST00000161032_REVERSED|
"""index: 6292, intensity: 6690.0, mobility: 1.250"""	-0.347408	0.14942	0.749569	LSHYREQGATDWIEFKVTTDDLCVSQTLFAAGITS	generic|tr_Q8C458_Q8C458_MOUSE__II_3496443_REVERSED	|generic|tr_Q0PD56_Q0PD56_MOUSE_REVERSED	|generic|tr_B2RPS1_B2RPS1_MOUSE_REVERSED|
"""index: 9869, intensity: 6973.0, mobility: 0.892"""	-0.347592	0.149667	0.749944	LKEITKDLHWRESEMEN	generic|tr_D3Z3H4_D3Z3H4_MOUSE_REVERSED	|generic|tr_B2RSU6_B2RSU6_MOUSE_REVERSED|
"""index: 2522, intensity: 28234.0, mobility: 0.867"""	-0.347835	0.149914	0.750439	MTIGVVLPTVFFV	generic|tr_J3QML2_J3QML2_MOUSE__II_1132160_REVERSED	|generic|tr_A0A0R4J015_A0A0R4J015_MOUSE__II_1132160_REVERSED	|generic|sp_B2RX12_MRP3_MOUSE__II_1132160_REVERSED	|generic|sp_B2RX12-2_MRP3_MOUSE__II_1132160_REVERSED	|generic|sp_B2RX12-3_MRP3_MOUSE__II_1132160_REVERSED	|generic|tr_Q59DK8_Q59DK8_MOUSE_REVERSED|
"""index: 25368, intensity: 2877.0, mobility: 1.106"""	-0.347885	0.150161	0.750541	ERPKPHWLCSSGWTKMTYSQFYIESPIKNSSKGSQIVSTLLM	generic|IP_833501_TX=10090_REVERSED|
"""index: 30824, intensity: 3175.0, mobility: 0.873"""	-0.347886	0.150296	0.750543	NRPLRRHRRQ	generic|sp_Q80WJ1_GGN_MOUSE_REVERSED	|generic|sp_Q80WJ1-3_GGN_MOUSE_REVERSED	|generic|tr_A0A140LI02_A0A140LI02_MOUSE_REVERSED	|generic|tr_G5E8M4_G5E8M4_MOUSE_REVERSED|
"""index: 3939, intensity: 2993.0, mobility: 0.864"""	-0.348901	0.150506	0.752609	RPHTTPTKITESGLMTQPPR	generic|tr_V9GWW6_V9GWW6_MOUSE__II_846785_REVERSED	|generic|tr_V9GXP3_V9GXP3_MOUSE__II_846785_REVERSED	|generic|tr_V9GXA0_V9GXA0_MOUSE_REVERSED	|generic|tr_A2RRY2_A2RRY2_MOUSE_REVERSED	|generic|tr_V9GX62_V9GX62_MOUSE_REVERSED	|generic|sp_Q5FW52_MLIP_MOUSE_REVERSED	|generic|tr_V9GXX2_V9GXX2_MOUSE_REVERSED|
"""index: 21238, intensity: 4353.0, mobility: 1.080"""	-0.348983	0.150753	0.752774	LPLERMLLNNMWRFAFQLYRVEHGDLHRHV	generic|sp_Q8R5A6_TB22A_MOUSE_REVERSED	|generic|sp_Q8R5A6-2_TB22A_MOUSE_REVERSED|
"""index: 29206, intensity: 4075.0, mobility: 1.273"""	-0.349037	0.150999	0.752884	AKNVQIHEIVLSDVDLGKF	generic|IP_3466465_TX=10090_REVERSED|
"""index: 33398, intensity: 5776.0, mobility: 1.033"""	-0.349247	0.151246	0.753311	SNRQQLLEPGGRQLLLK	generic|sp_Q8R3P9_SLF1_MOUSE_REVERSED|
"""index: 8250, intensity: 5533.0, mobility: 1.150"""	-0.349266	0.151455	0.75335	TKQDPAMRAFVTGHLMLKPVLDQFHELIVSFSKGNMAFHYR	generic|sp_Q5XF89_AT133_MOUSE__II_3495838_REVERSED	|generic|sp_Q5XF89-2_AT133_MOUSE__II_3486143_REVERSED|
"""index: 33021, intensity: 3528.0, mobility: 0.906"""	-0.349389	0.151702	0.7536	TKMRPGASRATRR	generic|IP_1102548_TX=10090_REVERSED|
"""index: 19752, intensity: 22722.0, mobility: 0.994"""	-0.349398	0.151762	0.753618	PQTVHGANTTVW	generic|IP_924915_TX=10090_REVERSED|
"""index: 12125, intensity: 6881.0, mobility: 1.098"""	-0.350364	0.152008	0.755576	EREWNQKRGNWNGSILPVTTVWHVEKRYMIQSSILVWYWM	generic|IP_1023259_TX=10090_REVERSED|
"""index: 4962, intensity: 3168.0, mobility: 0.803"""	-0.35045	0.152254	0.75575	VEAQGTLFVLIGGAPL	generic|tr_A0A0G2JG93_A0A0G2JG93_MOUSE__II_930627_REVERSED	|generic|tr_Q6NZL1_Q6NZL1_MOUSE__chr5_-1_125415081_125415164_ENSMUST00000196371_REVERSED	|generic|tr_Q5DTX1_Q5DTX1_MOUSE__chr5_-1_125415081_125415164_ENSMUST00000196371_REVERSED|
"""index: 18614, intensity: 2912.0, mobility: 0.901"""	-0.350535	0.152426	0.755922	TPQNPFLTTLTYLPYYK	generic|IP_3497508_TX=10090_REVERSED|
"""index: 1251, intensity: 4071.0, mobility: 0.859"""	-0.350718	0.152447	0.756293	TVGHEAGFLDSAVPFVGCCLH	generic|II_1152609_TX=10090_REVERSED|
"""index: 21609, intensity: 3837.0, mobility: 1.049"""	-0.351602	0.152692	0.758078	WFVALPSCWMSLYSSLPWASPWSLGTLRLITDMMMGSLGTGALATTHPP	generic|IP_1030942_TX=10090_REVERSED|
"""index: 2193, intensity: 92228.0, mobility: 0.869"""	-0.351621	0.152938	0.758116	EQKKNTQKLKQLAENLAMDEELPEL	generic|sp_Q5IR70_CAGE1_MOUSE_REVERSED	|generic|sp_Q5IR70-2_CAGE1_MOUSE_REVERSED|
"""index: 10988, intensity: 12673.0, mobility: 0.979"""	-0.351688	0.153147	0.758253	HGSMVMGGELAVHKSQDAKREKVPM	generic|IP_3455142_TX=10090_REVERSED|
"""index: 15602, intensity: 3402.0, mobility: 0.867"""	-0.351999	0.153392	0.75888	PPCPSSQQGWYLVPQSPHLLV	generic|IP_1082947_TX=10090_REVERSED|
"""index: 26519, intensity: 3222.0, mobility: 1.235"""	-0.352035	0.153638	0.758952	IVMYTSTTMMIGVLFVDR	generic|tr_H3BK49_H3BK49_MOUSE__II_3496996_REVERSED	|generic|tr_H3BKW5_H3BKW5_MOUSE_REVERSED|
"""index: 20357, intensity: 4067.0, mobility: 1.115"""	-0.352048	0.153695	0.758978	SEVFSIEAEVMYFEALHRRSQSNEAR	generic|tr_Q8K0W7_Q8K0W7_MOUSE__chr7_1_97062573_97062713_ENSMUST00000122835__II_884992_REVERSED	|generic|tr_Q8BXJ6_Q8BXJ6_MOUSE__chr7_1_97062573_97062713_ENSMUST00000122835__II_884992_REVERSED	|generic|sp_Q8BGV0_SYNM_MOUSE__chr7_1_97062573_97062713_ENSMUST00000122835__II_884992_REVERSED	|generic|tr_D3YV21_D3YV21_MOUSE_REVERSED|
"""index: 21532, intensity: 4605.0, mobility: 1.088"""	-0.35256	0.153903	0.760008	IMILDCMTVVEFFSHAGYDIPVSSRVCI	generic|II_3500606_TX=10090_REVERSED	|generic|sp_Q9ESD6_CKLF7_MOUSE_REVERSED	|generic|sp_Q9ESD6-2_CKLF7_MOUSE_REVERSED	|generic|tr_Q3THH0_Q3THH0_MOUSE_REVERSED|
"""index: 15958, intensity: 3454.0, mobility: 0.799"""	-0.352807	0.154148	0.760506	PVRGLKCT	generic|tr_A0A338P7I8_A0A338P7I8_MOUSE__II_1079971_REVERSED	|generic|sp_Q80X53_CC116_MOUSE_REVERSED	|generic|tr_A0A338P6Z1_A0A338P6Z1_MOUSE_REVERSED|
"""index: 20680, intensity: 17071.0, mobility: 1.147"""	-0.352875	0.154394	0.760643	QRRTEAEQHARLLDAERQAREREREEEERKKEEERRKKEELE	generic|sp_F8VQB6_MYO10_MOUSE_REVERSED	|generic|tr_E9Q5G1_E9Q5G1_MOUSE_REVERSED	|generic|sp_F8VQB6-2_MYO10_MOUSE_REVERSED	|generic|tr_F6UVU0_F6UVU0_MOUSE_REVERSED	|generic|tr_Q80TR9_Q80TR9_MOUSE_REVERSED	|generic|tr_D3YXW4_D3YXW4_MOUSE_REVERSED|
"""index: 21305, intensity: 6750.0, mobility: 0.975"""	-0.353166	0.154639	0.761228	LNCAMFQVSLVNSMQGTYVGVLEG	generic|sp_Q91WQ5_TAF5L_MOUSE_REVERSED|
"""index: 33613, intensity: 2749.0, mobility: 0.911"""	-0.353257	0.154847	0.761412	FVWFHVWV	generic|IP_945944_TX=10090_REVERSED|
"""index: 3689, intensity: 3618.0, mobility: 0.915"""	-0.353478	0.155016	0.761854	SSSPRHSFPETPSPLLI	generic|IP_929112_TX=10090_REVERSED|
"""index: 20329, intensity: 4127.0, mobility: 1.261"""	-0.35396	0.155071	0.762822	EKEKIVWSSCVSIIVFNMS	generic|IP_867340_TX=10090_REVERSED|
"""index: 15831, intensity: 5972.0, mobility: 1.141"""	-0.354678	0.155278	0.764262	KMMHKRTPSFTWSILMKVSAIILSAEPE	generic|IP_970473_TX=10090_REVERSED|
"""index: 32780, intensity: 6330.0, mobility: 1.096"""	-0.354886	0.155523	0.764676	RSGTALPDEVAVPVPP	generic|tr_Q3UTF5_Q3UTF5_MOUSE_REVERSED|
"""index: 8722, intensity: 4333.0, mobility: 1.011"""	-0.354938	0.155768	0.764781	LVAPHIVMWSRM	generic|IP_989825_TX=10090_REVERSED|
"""index: 7183, intensity: 25770.0, mobility: 1.048"""	-0.35497	0.155936	0.764846	RSKQFATLEGPSSETLLHGSDK	generic|sp_Q4FZC9_SYNE3_MOUSE_REVERSED	|generic|sp_Q4FZC9-2_SYNE3_MOUSE_REVERSED|
"""index: 632, intensity: 3488.0, mobility: 0.874"""	-0.35551	0.156143	0.765924	LSSEHTLEERCPGQRP	generic|tr_Q8C3P2_Q8C3P2_MOUSE_REVERSED|
"""index: 16906, intensity: 4453.0, mobility: 1.119"""	-0.355842	0.156388	0.766586	GSTILEGHSIMIVERHSTTMVERHSTTMVEKHSTTGVEGHSTLIE	generic|IP_830080_TX=10090_REVERSED|
"""index: 32365, intensity: 9243.0, mobility: 1.053"""	-0.355985	0.156632	0.766873	KEGAIESNDMATKLINSHAKVAQVAA	generic|tr_Q3TVZ5_Q3TVZ5_MOUSE__chr6_1_71874811_71874930_ENSMUST00000166975__II_914040_REVERSED	|generic|tr_E9Q800_E9Q800_MOUSE__chr6_1_71874811_71874930_ENSMUST00000166975__II_914040_REVERSED	|generic|sp_Q8CAQ8_MIC60_MOUSE__chr6_1_71874811_71874930_ENSMUST00000166975__II_914040_REVERSED	|generic|sp_Q8CAQ8-2_MIC60_MOUSE__chr6_1_71874811_71874930_ENSMUST00000166975__II_914040_REVERSED	|generic|sp_Q8CAQ8-3_MIC60_MOUSE__chr6_1_71874811_71874930_ENSMUST00000166975__II_914040_REVERSED	|generic|sp_Q8CAQ8-5_MIC60_MOUSE__chr6_1_71874811_71874930_ENSMUST00000166975__II_914040_REVERSED	|generic|tr_Q3TEY5_Q3TEY5_MOUSE__chr6_1_71874811_71874930_ENSMUST00000166975_REVERSED	|generic|tr_Q3TZK4_Q3TZK4_MOUSE__chr6_1_71861039_71861110_ENSMUST00000207003_REVERSED	|generic|tr_E9QAY6_E9QAY6_MOUSE__chr6_1_71861039_71861110_ENSMUST00000207003_REVERSED	|generic|tr_A0A1B0GX08_A0A1B0GX08_MOUSE_REVERSED	|generic|tr_A0A0U1RP81_A0A0U1RP81_MOUSE__chr6_1_71861039_71861110_ENSMUST00000207003_REVERSED	|generic|tr_Q3TQL4_Q3TQL4_MOUSE__chr6_1_71861039_71861110_ENSMUST00000207003_REVERSED	|generic|tr_Q3U7N2_Q3U7N2_MOUSE__chr6_1_71874811_71874930_ENSMUST00000166975_REVERSED|
"""index: 32674, intensity: 8012.0, mobility: 0.953"""	-0.356161	0.1568	0.767223	WNDLVGAQLVKG	generic|sp_Q3U7R1_ESYT1_MOUSE__chr12_1_116334225_116334260_ENSMUST00000220720__II_3465874_REVERSED	|generic|tr_A0A1W2P784_A0A1W2P784_MOUSE__II_3465875_REVERSED	|generic|sp_Q3U7R1-2_ESYT1_MOUSE__chr12_1_116334225_116334260_ENSMUST00000220720_REVERSED|
"""index: 21874, intensity: 4821.0, mobility: 1.070"""	-0.356306	0.156968	0.767513	CEKTYTENLTLMDEVKTTGSDSLSILLTK	generic|sp_Q91XQ0_DYH8_MOUSE_REVERSED	|generic|sp_Q91XQ0-2_DYH8_MOUSE_REVERSED|
"""index: 19390, intensity: 4831.0, mobility: 0.950"""	-0.357548	0.157213	0.769983	KCSSGLGQPVVVAIHWLWAFV	generic|tr_Q3UTP3_Q3UTP3_MOUSE__chr7_-1_125667990_125668091_ENSMUST00000205444__II_880518_REVERSED|
"""index: 27187, intensity: 4344.0, mobility: 1.015"""	-0.357813	0.157457	0.770509	PFLLPHNDQLHCNMGNSTVLPRLN	generic|chr5_-1_138278101_138278376_ENSMUST00000161984_REVERSED|
"""index: 20535, intensity: 6045.0, mobility: 1.001"""	-0.357954	0.157663	0.770788	ISSNSTPVQIVTSYESAKPEL	generic|sp_Q80TY5_VP13B_MOUSE__chr15_1_35834274_35834384_ENSMUST00000227567_REVERSED|
"""index: 5499, intensity: 3042.0, mobility: 0.804"""	-0.358099	0.157908	0.771077	EMDIVKAQLKSMAEQTSLL	generic|sp_Q6RT24_CENPE_MOUSE_REVERSED	|generic|tr_E9QKK1_E9QKK1_MOUSE_REVERSED|
"""index: 4769, intensity: 8040.0, mobility: 0.959"""	-0.35815	0.158152	0.771178	TEYTADYFAYR	generic|IP_827212_TX=10090_REVERSED|
"""index: 29073, intensity: 7188.0, mobility: 0.969"""	-0.358313	0.158319	0.7715	TVVVQPLFYK	generic|tr_F6V3Y9_F6V3Y9_MOUSE__II_1050632_REVERSED	|generic|sp_Q6P4T0_ATG2A_MOUSE_REVERSED|
"""index: 9375, intensity: 10279.0, mobility: 1.091"""	-0.358682	0.158525	0.772231	ATTTATASSAAATPATAAVAALADWVE	generic|IP_3461660_TX=10090_REVERSED|
"""index: 15689, intensity: 5882.0, mobility: 0.908"""	-0.359353	0.15873	0.773557	RIYLKQNRKATSEALSAETSLHKLPGNFNLCT	generic|IP_3484276_TX=10090_REVERSED|
"""index: 489, intensity: 2868.0, mobility: 0.853"""	-0.359506	0.158974	0.773861	APPLPSIGRM	generic|IP_1090892_TX=10090_REVERSED|
"""index: 2159, intensity: 19197.0, mobility: 0.901"""	-0.359601	0.159219	0.774047	MDKNILSRFYKRPILTSEEIPSTSD	generic|tr_Q9CV82_Q9CV82_MOUSE_REVERSED|
"""index: 11486, intensity: 5315.0, mobility: 0.895"""	-0.359618	0.159463	0.774081	FFIASRAMSFTTTQIIFGRY	generic|IP_825230_TX=10090_REVERSED|
"""index: 34141, intensity: 4502.0, mobility: 1.086"""	-0.35962	0.159707	0.774084	QRRGQQLRVLHY	generic|sp_J3QPZ5_CFA73_MOUSE_REVERSED|
"""index: 29929, intensity: 4555.0, mobility: 0.975"""	-0.359783	0.159912	0.774406	QKQRIERQQP	generic|sp_Q91XC9_PEX16_MOUSE__II_1005524_REVERSED	|generic|tr_Q3TRJ6_Q3TRJ6_MOUSE_REVERSED|
"""index: 17374, intensity: 7713.0, mobility: 1.016"""	-0.359918	0.160078	0.774673	FAPVSCDPKRLARLALSLGENKCLWLSVSGVWCDGMVWV	generic|IP_1147533_TX=10090_REVERSED|
"""index: 2452, intensity: 2718.0, mobility: 0.825"""	-0.36012	0.160283	0.775072	KMKFPHVLGQHR	generic|tr_G3UWA8_G3UWA8_MOUSE_REVERSED	|generic|tr_Q8BHH0_Q8BHH0_MOUSE_REVERSED	|generic|tr_A4FUW2_A4FUW2_MOUSE_REVERSED|
"""index: 8500, intensity: 5786.0, mobility: 1.106"""	-0.360579	0.160527	0.775975	ESYTSVWLWSPSCSSWWTWFTGSAASTAFG	generic|IP_1044833_TX=10090_REVERSED|
"""index: 1514, intensity: 3449.0, mobility: 0.938"""	-0.36076	0.160732	0.776332	QYTLEQRDLE	generic|II_1132174_TX=10090_REVERSED	|generic|sp_Q5SUE8-2_ANR40_MOUSE_REVERSED	|generic|sp_Q5SUE8-3_ANR40_MOUSE_REVERSED	|generic|chr11_1_94338342_94338545_ENSMUST00000124087_REVERSED	|generic|sp_Q5SUE8_ANR40_MOUSE__chr11_1_94339649_94339699_ENSMUST00000051221_REVERSED|
"""index: 5252, intensity: 3357.0, mobility: 1.001"""	-0.360975	0.160936	0.776754	QLCVRLARFYK	generic|tr_Q9CYI8_Q9CYI8_MOUSE__IP_994703_REVERSED|
"""index: 20427, intensity: 3959.0, mobility: 0.945"""	-0.361294	0.161141	0.777381	KPKCAAFQLPT	generic|chr4_1_155832365_155832460_ENSMUST00000139651__IP_950894_TX=10090_REVERSED	|generic|chr4_1_155831694_155832460_ENSMUST00000105591__IP_950892_TX=10090_REVERSED|
"""index: 9524, intensity: 15678.0, mobility: 1.044"""	-0.36136	0.161385	0.777512	NGELIEMILIYNEWFKLLEDKRKESWWFLSPGKTD	generic|tr_E9Q368_E9Q368_MOUSE_REVERSED|
"""index: 27949, intensity: 4616.0, mobility: 0.998"""	-0.361532	0.161471	0.77785	RLVYKAYVDL	generic|tr_A2AGH8_A2AGH8_MOUSE__chrX_1_101283678_101283803_ENSMUST00000156131__II_831792_REVERSED	|generic|sp_A2AGH6_MED12_MOUSE__chrX_1_101283678_101283803_ENSMUST00000156131__II_831792_REVERSED	|generic|sp_A2AGH6-2_MED12_MOUSE__chrX_1_101283678_101283803_ENSMUST00000156131__II_831792_REVERSED	|generic|tr_A2AGH9_A2AGH9_MOUSE__chrX_1_101283678_101283803_ENSMUST00000156131__II_831792_REVERSED|
"""index: 26426, intensity: 7024.0, mobility: 1.130"""	-0.362061	0.161715	0.778886	VSSIVPFPGGDELFARWPFLAFAQPSWPDLPQ	generic|tr_A0A1W2P6T8_A0A1W2P6T8_MOUSE__II_3464912_REVERSED	|generic|sp_Q0VG85_CC162_MOUSE__II_3464912_REVERSED	|generic|sp_Q0VG85-6_CC162_MOUSE__II_3464912_REVERSED|
"""index: 14684, intensity: 7374.0, mobility: 1.102"""	-0.362103	0.161919	0.77897	TAQFLVLSGRGERLALLGDMTVNKWSMLL	generic|chr19_-1_40295066_40296618_ENSMUST00000226047__IP_2454339_TX=10090_REVERSED	|generic|chr19_-1_40295066_40296618_ENSMUST00000226047__IP_2454339_TX=10090_REVERSED|
"""index: 10273, intensity: 3703.0, mobility: 1.221"""	-0.362446	0.162162	0.77964	KRTTMWSSISTSSWIRR	generic|IP_824976_TX=10090_REVERSED|
"""index: 21471, intensity: 4706.0, mobility: 1.130"""	-0.362503	0.162366	0.779753	GKRYRHVFIGKFISNMMNEIEDQNEQLEK	generic|tr_D6RHQ7_D6RHQ7_MOUSE_REVERSED|
"""index: 6038, intensity: 4171.0, mobility: 1.032"""	-0.362684	0.16257	0.780107	RKTYNPLTCLRR	generic|sp_Q6P5D8_SMHD1_MOUSE__chr17_-1_71360023_71360160_ENSMUST00000233839__II_1064783_REVERSED|
"""index: 25680, intensity: 2808.0, mobility: 1.163"""	-0.362771	0.162813	0.780277	LDWGPFPYSLDVQTLPIPVCSRLTTSM	generic|IP_832471_TX=10090_REVERSED|
"""index: 7551, intensity: 6419.0, mobility: 1.027"""	-0.362799	0.163017	0.780331	KGCLSPLFVVLESSDVDHAIVM	generic|IP_826200_TX=10090_REVERSED|
"""index: 31933, intensity: 10024.0, mobility: 1.096"""	-0.362886	0.16326	0.780501	IFGKIGASPLCLIK	generic|IP_870454_TX=10090_REVERSED|
"""index: 8689, intensity: 63672.0, mobility: 0.895"""	-0.362973	0.163504	0.780672	FLSPILSQLASLYMHLKHEDLGHEGE	generic|tr_G3X9J4_G3X9J4_MOUSE__chr1_1_105725678_105725809_ENSMUST00000186807__II_1030288_REVERSED	|generic|sp_Q148V7_RELCH_MOUSE__chr1_1_105725678_105725809_ENSMUST00000186807__II_1030277_REVERSED	|generic|sp_Q148V7-2_RELCH_MOUSE__chr1_1_105725678_105725809_ENSMUST00000186807__II_1030277_REVERSED	|generic|sp_Q148V7-3_RELCH_MOUSE__chr1_1_105725678_105725809_ENSMUST00000186807__II_1030265_REVERSED	|generic|tr_E9QM90_E9QM90_MOUSE__chr1_1_105725678_105725809_ENSMUST00000186807__II_1030277_REVERSED	|generic|tr_A0A087WSS1_A0A087WSS1_MOUSE__chr1_1_105725678_105725809_ENSMUST00000186807__II_1030277_REVERSED|
"""index: 10680, intensity: 5996.0, mobility: 0.867"""	-0.363285	0.163628	0.781282	NKTNQILIESLNLLN	generic|tr_A0A3Q4EH58_A0A3Q4EH58_MOUSE__II_3463045_REVERSED	|generic|sp_P30730_LSHR_MOUSE__II_3463045_REVERSED|
"""index: 34848, intensity: 3925.0, mobility: 1.026"""	-0.363752	0.163871	0.782193	ELSECLRRMDEVKKKWITIAEHLINIE	generic|sp_E9PVB3_CC175_MOUSE_REVERSED|
"""index: 19786, intensity: 5509.0, mobility: 0.974"""	-0.363847	0.164085	0.782379	VNMSDLRGKIEVVPVKHYWNA	generic|sp_Q8BX70-2_VP13C_MOUSE__chr9_1_67893084_67893227_ENSMUST00000217386__II_3501120_REVERSED	|generic|sp_Q8BX70_VP13C_MOUSE__chr9_1_67893084_67893227_ENSMUST00000217386_REVERSED	|generic|sp_Q8BX70-3_VP13C_MOUSE__chr9_1_67893084_67893227_ENSMUST00000217386_REVERSED|
"""index: 7052, intensity: 4378.0, mobility: 0.967"""	-0.363911	0.164085	0.782504	IETDMTQDMSEP	generic|sp_Q5S003_SPG17_MOUSE__II_981525_REVERSED|
"""index: 18237, intensity: 2589.0, mobility: 1.131"""	-0.364015	0.164085	0.782706	PRFNEINTPDKQSKPILTITAEYFSNP	generic|IP_3468939_TX=10090_REVERSED|
"""index: 18306, intensity: 3503.0, mobility: 0.871"""	-0.364123	0.164085	0.782915	PFCLWVSTRLSFCSL	generic|IP_1022829_TX=10090_REVERSED	|generic|IP_1022832_TX=10090_REVERSED|
"""index: 15972, intensity: 5282.0, mobility: 0.869"""	-0.366328	0.164168	0.787197	RLLAGRLQFCLMITSCMSLI	generic|IP_1013725_TX=10090_REVERSED|
"""index: 25622, intensity: 3789.0, mobility: 0.899"""	-0.366746	0.164212	0.788006	YLLGGELSLW	generic|tr_Q8K0A3_Q8K0A3_MOUSE__chr1_-1_25128818_25128886_ENSMUST00000153568__II_1042938_REVERSED	|generic|tr_Q68FL1_Q68FL1_MOUSE__chr1_-1_25128818_25128886_ENSMUST00000153568__II_1042938_REVERSED	|generic|sp_Q80ZF8_AGRB3_MOUSE__chr1_-1_25128818_25128886_ENSMUST00000153568__II_1042938_REVERSED	|generic|tr_H7BX74_H7BX74_MOUSE__chr4_1_130010342_130010398_ENSMUST00000149282__II_955456_REVERSED	|generic|tr_Q8BL11_Q8BL11_MOUSE__chr15_1_74572818_74572877_ENSMUST00000186360__II_3484621_REVERSED	|generic|tr_E9Q4H5_E9Q4H5_MOUSE__chr15_1_74572818_74572877_ENSMUST00000186360__II_3484621_REVERSED	|generic|sp_Q8CGM1_AGRB2_MOUSE__chr4_1_130010342_130010398_ENSMUST00000149282__II_955453_REVERSED	|generic|sp_Q8CGM1-2_AGRB2_MOUSE__chr4_1_130010342_130010398_ENSMUST00000149282__II_955453_REVERSED	|generic|sp_Q8CGM1-3_AGRB2_MOUSE__chr4_1_130010342_130010398_ENSMUST00000149282__II_955453_REVERSED	|generic|tr_H7BWZ2_H7BWZ2_MOUSE__chr4_1_130010342_130010398_ENSMUST00000149282__II_955456_REVERSED	|generic|tr_B1ASC0_B1ASC0_MOUSE__chr4_1_130010342_130010398_ENSMUST00000149282__II_955453_REVERSED	|generic|tr_H7BX92_H7BX92_MOUSE__chr4_1_130010342_130010398_ENSMUST00000149282__II_955456_REVERSED	|generic|tr_Q8BJ13_Q8BJ13_MOUSE__chr1_-1_25128818_25128886_ENSMUST00000153568__II_1042938_REVERSED	|generic|sp_Q3UHD1_AGRB1_MOUSE__chr15_1_74572818_74572877_ENSMUST00000186360__II_3484621_REVERSED	|generic|tr_Q499E3_Q499E3_MOUSE__chr1_-1_25128818_25128886_ENSMUST00000153568__II_1042938_REVERSED	|generic|tr_Q5DTN9_Q5DTN9_MOUSE__chr15_1_74572818_74572877_ENSMUST00000186360__II_3484621_REVERSED	|generic|II_1084437_TX=10090_REVERSED	|generic|tr_A0A087WQV8_A0A087WQV8_MOUSE__chr15_1_74572818_74572877_ENSMUST00000186360_REVERSED|
"""index: 11510, intensity: 14448.0, mobility: 0.930"""	-0.367176	0.164413	0.788836	VLGGGAGGLGLGQAQAKEHYLAWD	generic|IP_862519_TX=10090_REVERSED|
"""index: 13297, intensity: 5152.0, mobility: 0.982"""	-0.367259	0.164655	0.788996	RLVWPPPSPPPFWAHYHINTMEARPLCLCPFGEPK	generic|IP_905341_TX=10090_REVERSED|
"""index: 28336, intensity: 4447.0, mobility: 0.889"""	-0.36763	0.164856	0.78971	EHWRVGSSWH	generic|chr1_1_38995744_38996162_ENSMUST00000027247_REVERSED|
"""index: 21744, intensity: 2686.0, mobility: 1.243"""	-0.367822	0.165058	0.790081	EQKMDIGQKELLERQAFA	generic|tr_E9QAN4_E9QAN4_MOUSE__chr1_-1_93024575_93024613_ENSMUST00000188136_REVERSED	|generic|tr_Q6TA13_Q6TA13_MOUSE__chr1_-1_93024575_93024613_ENSMUST00000188136_REVERSED	|generic|tr_E9Q9G6_E9Q9G6_MOUSE__chr1_-1_93024575_93024613_ENSMUST00000188136_REVERSED	|generic|tr_A0A087WQE8_A0A087WQE8_MOUSE__chr1_-1_93024575_93024613_ENSMUST00000188136_REVERSED	|generic|tr_Q3UH16_Q3UH16_MOUSE__chr1_-1_93024575_93024613_ENSMUST00000188136_REVERSED	|generic|tr_Q6P5H4_Q6P5H4_MOUSE__chr1_-1_93024575_93024613_ENSMUST00000188136_REVERSED	|generic|sp_P33173_KIF1A_MOUSE__chr1_-1_93024575_93024613_ENSMUST00000188136_REVERSED	|generic|tr_G3UW47_G3UW47_MOUSE__chr1_-1_93024575_93024613_ENSMUST00000188136_REVERSED|
"""index: 28292, intensity: 2875.0, mobility: 1.245"""	-0.368351	0.165299	0.791098	PEMRPNDADSDFRVFQTDD	generic|tr_A0A2Z4T3C6_A0A2Z4T3C6_MOUSE_REVERSED|
"""index: 23878, intensity: 5344.0, mobility: 0.999"""	-0.368429	0.165461	0.791248	ATKWALIEKY	generic|II_854605_TX=10090_REVERSED	|generic|sp_Q9WU81_G6PT3_MOUSE_REVERSED	|generic|sp_Q9WU81-2_G6PT3_MOUSE_REVERSED|
"""index: 30359, intensity: 3567.0, mobility: 0.879"""	-0.368761	0.165582	0.791886	MREELSHK	generic|sp_D3YWJ0_SLIP_MOUSE_REVERSED	|generic|tr_D3YY21_D3YY21_MOUSE_REVERSED|
"""index: 15901, intensity: 4556.0, mobility: 1.103"""	-0.368977	0.165823	0.792301	EDLDAPRRYVEEPLSFVAMQRPGKSEPAVQVYSPE	generic|tr_A0A140LIW3_A0A140LIW3_MOUSE_REVERSED	|generic|tr_A0A3G0YW97_A0A3G0YW97_MOUSE_REVERSED|
"""index: 3152, intensity: 3137.0, mobility: 0.883"""	-0.369132	0.166024	0.792597	QDTTTMKEIDIGNSTLID	generic|sp_P51910_APOD_MOUSE__chr16_-1_31297341_31297550_ENSMUST00000023207_REVERSED|
"""index: 9265, intensity: 6736.0, mobility: 0.998"""	-0.369174	0.166265	0.792678	GTGQGGPK	generic|sp_A2A9C3_SZT2_MOUSE_REVERSED	|generic|sp_A2A9C3-2_SZT2_MOUSE_REVERSED	|generic|tr_Q6ZQA5_Q6ZQA5_MOUSE_REVERSED|
"""index: 6150, intensity: 3017.0, mobility: 0.845"""	-0.369345	0.166506	0.793006	LSTEGSSYLIASFCRFFHEAD	generic|IP_3490674_TX=10090_REVERSED|
"""index: 28654, intensity: 3711.0, mobility: 0.990"""	-0.369411	0.166586	0.793132	RNTAGIVFVDQ	generic|sp_Q99LC9_PEX6_MOUSE__chr17_1_46720599_46720649_ENSMUST00000144964__II_1063449_REVERSED|
"""index: 5421, intensity: 3579.0, mobility: 0.950"""	-0.370081	0.166787	0.794416	DLFAPHHPMSP	generic|tr_A0A140LJ06_A0A140LJ06_MOUSE_REVERSED|
"""index: 11868, intensity: 6775.0, mobility: 0.959"""	-0.370168	0.166907	0.794582	RYSLSCGSTFRWWWSWRFPWSEWSLRACTSPVTSSWP	generic|IP_860641_TX=10090_REVERSED	|generic|IP_860620_TX=10090_REVERSED|
"""index: 20342, intensity: 39562.0, mobility: 1.011"""	-0.370363	0.167148	0.794954	RQNMSASVDVALL	generic|tr_Q80W12_Q80W12_MOUSE_REVERSED	|generic|tr_Q3TJ75_Q3TJ75_MOUSE__chr1_-1_143757742_143757873_ENSMUST00000018343_REVERSED	|generic|tr_Q8R562_Q8R562_MOUSE__chr1_-1_143757742_143757873_ENSMUST00000018343_REVERSED|
"""index: 11008, intensity: 3159.0, mobility: 1.146"""	-0.370365	0.167388	0.794957	EARSRPGWYFEYEVPVCDTLPRYDLYRQWVFEVSLLRKVN	generic|sp_Q6PCZ4_MAGE1_MOUSE_REVERSED|
"""index: 18050, intensity: 2927.0, mobility: 1.218"""	-0.370399	0.167587	0.795024	ELIWLMSPFALVWTATHM	generic|IP_1019186_TX=10090_REVERSED|
"""index: 6642, intensity: 8911.0, mobility: 1.021"""	-0.370566	0.167587	0.795341	QSAPTKQGRYALIKEQPMFMRTVISMLKQFHFGLQLVYNY	generic|IP_970098_TX=10090_REVERSED|
"""index: 7545, intensity: 3994.0, mobility: 1.170"""	-0.37142	0.167827	0.79697	VSSAYLQKGQLCDIMTWLAEMSWKPCYPIR	generic|sp_Q99MV7_RNF17_MOUSE__II_3481351_REVERSED	|generic|II_3478897_TX=10090_REVERSED	|generic|sp_Q99MV7-3_RNF17_MOUSE_REVERSED|
"""index: 1767, intensity: 4252.0, mobility: 1.021"""	-0.371531	0.168027	0.797181	SEPTKVQTANTPVR	generic|sp_Q91ZB0_ALPK2_MOUSE_REVERSED	|generic|tr_A0A494BAB8_A0A494BAB8_MOUSE_REVERSED|
"""index: 24465, intensity: 44512.0, mobility: 0.879"""	-0.371721	0.168267	0.797542	SRAVDWLR	generic|sp_Q9D994_WDR38_MOUSE_REVERSED|
"""index: 10253, intensity: 4117.0, mobility: 0.824"""	-0.371772	0.168467	0.797639	PLSHELLSKLVEPMDM	generic|sp_Q9JLC6-2_TEF_MOUSE__chr15_1_81823625_81823681_ENSMUST00000168632__II_1087062_REVERSED	|generic|sp_Q9JLC6-3_TEF_MOUSE__chr15_1_81823625_81823681_ENSMUST00000168632__II_1087062_REVERSED	|generic|II_1087072_TX=10090_REVERSED	|generic|II_1087074_TX=10090_REVERSED	|generic|chr15_1_81802808_81802924_ENSMUST00000164673_REVERSED|
"""index: 24364, intensity: 3066.0, mobility: 1.196"""	-0.371901	0.168666	0.797885	ETPTFSEQYAHLAQLSPQ	generic|sp_Q6ZPR5_NSMA3_MOUSE__chr16_1_17642639_17642803_ENSMUST00000231722__II_1079709_REVERSED|
"""index: 7284, intensity: 6884.0, mobility: 1.012"""	-0.372277	0.168906	0.798598	HVPAPASPAGASSRGSLARLTFC	generic|chr1_-1_172009393_172009653_ENSMUST00000027837_REVERSED|
"""index: 2345, intensity: 6072.0, mobility: 0.889"""	-0.372413	0.169065	0.798857	TLMQLEPKQG	generic|sp_Q8BRK9-2_MA2A2_MOUSE__chr7_-1_80362605_80362649_ENSMUST00000205853__II_886461_REVERSED	|generic|tr_Q197W7_Q197W7_MOUSE__chr7_-1_80362605_80362649_ENSMUST00000205853_REVERSED	|generic|tr_Q9WU23_Q9WU23_MOUSE__chr7_-1_80362605_80362649_ENSMUST00000205853_REVERSED	|generic|tr_Q3TSU5_Q3TSU5_MOUSE__chr7_-1_80363463_80363633_ENSMUST00000206301_REVERSED|
"""index: 17631, intensity: 9567.0, mobility: 1.031"""	-0.372933	0.169305	0.799841	AMIVFAFVCPGMLNWIGRRDMQLSMAIVLTGLVLLVTSFFMTY	generic|tr_A0A494B963_A0A494B963_MOUSE_REVERSED	|generic|tr_A0A494B9Q3_A0A494B9Q3_MOUSE_REVERSED|
"""index: 6166, intensity: 3919.0, mobility: 0.945"""	-0.373129	0.169544	0.800213	EYPKEGTHSREHRQLHSNYA	generic|tr_A0A1B0GR71_A0A1B0GR71_MOUSE_REVERSED|
"""index: 8123, intensity: 3572.0, mobility: 0.819"""	-0.373209	0.169739	0.800366	DGELTRQP	generic|IP_1086098_TX=10090_REVERSED|
"""index: 5809, intensity: 2778.0, mobility: 1.144"""	-0.373371	0.169739	0.800672	SGDSPVTTMNEYRRHVE	generic|tr_Q54AJ4_Q54AJ4_MOUSE__II_980479_REVERSED	|generic|tr_B9EHI6_B9EHI6_MOUSE__IP_969385_REVERSED	|generic|tr_Q5GJ02_Q5GJ02_MOUSE__IP_969385_REVERSED|
"""index: 19015, intensity: 3902.0, mobility: 0.915"""	-0.374499	0.169978	0.8028	LSTLCYGEEGILYGEHTFE	generic|tr_Q8VDI6_Q8VDI6_MOUSE__chr8_-1_123245110_123245202_ENSMUST00000155869__II_860439_REVERSED	|generic|tr_Q3U280_Q3U280_MOUSE__chr8_-1_123245110_123245202_ENSMUST00000155869__II_860432_REVERSED	|generic|sp_Q8C190_VP9D1_MOUSE__chr8_-1_123245110_123245202_ENSMUST00000155869__II_860432_REVERSED|
"""index: 5098, intensity: 13487.0, mobility: 0.958"""	-0.374506	0.170218	0.802814	QRPGRPFLWW	generic|IP_951338_TX=10090_REVERSED|
"""index: 14890, intensity: 5765.0, mobility: 1.117"""	-0.374653	0.170376	0.803089	SKWLQRSLSFPACREELKWDVERGAL	generic|IP_1102636_TX=10090_REVERSED|
"""index: 27432, intensity: 7689.0, mobility: 0.999"""	-0.374831	0.170574	0.803425	RRNHWKRPM	generic|IP_936439_TX=10090_REVERSED|
"""index: 25056, intensity: 9271.0, mobility: 0.910"""	-0.374938	0.170773	0.803628	WQSPFLRL	generic|IP_963655_TX=10090_REVERSED|
"""index: 22372, intensity: 5819.0, mobility: 0.899"""	-0.375059	0.171012	0.803854	LHLCWNKNIKNMAWSMFWGLG	generic|chr4_-1_58827059_58828034_ENSMUST00000102889__IP_962509_TX=10090_REVERSED|
"""index: 6309, intensity: 6312.0, mobility: 1.178"""	-0.375067	0.171169	0.80387	IVAATTQDGSMTCMFKKNIQERSGVQWTRGVASGVL	generic|IP_1112179_TX=10090_REVERSED|
"""index: 20487, intensity: 3248.0, mobility: 1.063"""	-0.375353	0.171408	0.804407	CSKTDPSLWYVTMLAVVNLSLHSSCSMRLSLM	generic|tr_Q3UEY6_Q3UEY6_MOUSE_REVERSED|
"""index: 3334, intensity: 3973.0, mobility: 0.988"""	-0.375462	0.171647	0.804612	YYAVAEAHKNLSSLALGMRGYAKSYG	generic|sp_Q8BJU0_SGTA_MOUSE__chr10_-1_81049249_81049338_ENSMUST00000219126__II_3468303_REVERSED	|generic|sp_Q8BJU0-2_SGTA_MOUSE__chr10_-1_81049249_81049338_ENSMUST00000219126__II_3468303_REVERSED	|generic|tr_A0A1W2P6P1_A0A1W2P6P1_MOUSE__chr10_-1_81049249_81049338_ENSMUST00000219126_REVERSED|
"""index: 10408, intensity: 73035.0, mobility: 1.106"""	-0.375476	0.171886	0.804637	VGQTFERQFEYSASLLQKTEVSQDGLKVQFVNAGSLSESPI	generic|sp_Q8BHE8_MAIP1_MOUSE_REVERSED|
"""index: 26917, intensity: 3486.0, mobility: 0.859"""	-0.375541	0.172043	0.804759	KVLNPEKFVYKRT	generic|IP_885248_TX=10090_REVERSED|
"""index: 2849, intensity: 3066.0, mobility: 0.839"""	-0.376066	0.1722	0.805744	SMIISGVGAHALFEAL	generic|tr_A0A0N4SUK7_A0A0N4SUK7_MOUSE_REVERSED|
"""index: 18112, intensity: 4080.0, mobility: 0.850"""	-0.376203	0.172439	0.806001	GLARHYFQQCRLVCI	generic|IP_903000_TX=10090_REVERSED|
"""index: 26610, intensity: 7269.0, mobility: 0.993"""	-0.377118	0.172636	0.807713	LQEELSAILEEQ	generic|tr_D3YUX1_D3YUX1_MOUSE__chr3_1_94871204_94871329_ENSMUST00000140397_REVERSED	|generic|tr_D3YUW8_D3YUW8_MOUSE__chr3_1_94871204_94871329_ENSMUST00000140397_REVERSED	|generic|tr_Q0VGT3_Q0VGT3_MOUSE__chr3_1_94871204_94871329_ENSMUST00000140397_REVERSED	|generic|tr_Q3TSQ2_Q3TSQ2_MOUSE__chr3_1_94871204_94871329_ENSMUST00000140397_REVERSED	|generic|sp_Q8BZH4_POGZ_MOUSE__chr3_1_94871204_94871329_ENSMUST00000140397_REVERSED|
"""index: 13276, intensity: 5091.0, mobility: 0.983"""	-0.377134	0.172875	0.807741	IQIQQISMVHLS	generic|tr_A0A3B2W7L0_A0A3B2W7L0_MOUSE_REVERSED	|generic|tr_E9PY92_E9PY92_MOUSE_REVERSED|
"""index: 12869, intensity: 3067.0, mobility: 1.194"""	-0.377236	0.173114	0.807933	TVKMEGEPHLHSLCFLKEGMMRERTMKR	generic|chr12_1_74235082_74235357_ENSMUST00000110451_REVERSED	|generic|sp_Q7TN83_SYT16_MOUSE__chr12_1_74266670_74266951_ENSMUST00000110451_REVERSED	|generic|sp_Q7TN83-2_SYT16_MOUSE__chr12_1_74266670_74266951_ENSMUST00000110451_REVERSED	|generic|sp_Q7TN83-3_SYT16_MOUSE__chr12_1_74266670_74266951_ENSMUST00000110451_REVERSED|
"""index: 28928, intensity: 4381.0, mobility: 1.023"""	-0.377297	0.173352	0.808046	ELKPPIWCGRR	generic|IP_1034782_TX=10090_REVERSED|
"""index: 18922, intensity: 4612.0, mobility: 0.920"""	-0.377627	0.17355	0.808661	NQPFRPYQVPPLHPHLCPS	generic|IP_1049967_TX=10090_REVERSED	|generic|chr19_1_8768646_8769164_ENSMUST00000184826_REVERSED|
"""index: 21193, intensity: 3098.0, mobility: 0.846"""	-0.37775	0.173788	0.808891	AETNDFVFDLCEFHKFYD	generic|sp_Q8C0L8_COG5_MOUSE__chr12_1_31920590_31920637_ENSMUST00000219672__II_3504473_REVERSED|
"""index: 15507, intensity: 5215.0, mobility: 0.991"""	-0.377782	0.174027	0.808951	GPNTFSLNKKQQESAGASRGSLVATL	generic|tr_Q8K066_Q8K066_MOUSE_REVERSED	|generic|sp_E9Q7P9_CDHR2_MOUSE_REVERSED|
"""index: 11397, intensity: 5262.0, mobility: 0.937"""	-0.377803	0.174224	0.80899	ESSVVSGVSDMRTREAGLKELR	generic|sp_P50538_MAD1_MOUSE__chr6_-1_86668534_86668608_ENSMUST00000204437__II_911835_REVERSED	|generic|tr_A0A0N4SVF6_A0A0N4SVF6_MOUSE__II_911841_REVERSED	|generic|tr_Q8K1Z8_Q8K1Z8_MOUSE__chr6_-1_86668534_86668608_ENSMUST00000204437__II_911839_REVERSED	|generic|chr6_-1_86651380_86651535_ENSMUST00000204437_REVERSED|
"""index: 10708, intensity: 18516.0, mobility: 1.186"""	-0.377945	0.174297	0.809253	RDYRLTGSNLLAVDAHT	generic|tr_Q9D3Z8_Q9D3Z8_MOUSE_REVERSED	|generic|tr_Q9D469_Q9D469_MOUSE_REVERSED|
"""index: 5104, intensity: 3865.0, mobility: 0.920"""	-0.378581	0.174535	0.810436	VSSWKLFSMKFNVSFFFM	generic|tr_C6EQK2_C6EQK2_MOUSE_REVERSED|
"""index: 19783, intensity: 4307.0, mobility: 1.203"""	-0.378687	0.174773	0.810632	ETFNEPFVGRCKELEKH	generic|tr_Q8C5M9_Q8C5M9_MOUSE__chr18_1_32435156_32435242_ENSMUST00000234373__II_3464090_REVERSED	|generic|tr_Q6P1B9_Q6P1B9_MOUSE__chr18_1_32435156_32435242_ENSMUST00000234373__II_3464090_REVERSED	|generic|sp_O08539_BIN1_MOUSE__chr18_1_32435156_32435242_ENSMUST00000234373__II_3464090_REVERSED	|generic|sp_O08539-2_BIN1_MOUSE__chr18_1_32435156_32435242_ENSMUST00000234373__II_3464090_REVERSED	|generic|tr_A0A3Q4EBK4_A0A3Q4EBK4_MOUSE__chr18_1_32435156_32435242_ENSMUST00000234373__II_3464090_REVERSED|
"""index: 9422, intensity: 117918.0, mobility: 1.043"""	-0.378812	0.175012	0.810865	KSPHLTLNIMENEELRNEK	generic|tr_Q543U8_Q543U8_MOUSE_REVERSED|
"""index: 18662, intensity: 4065.0, mobility: 1.233"""	-0.379067	0.17525	0.811338	MTEKPVTDRLKSICCMTQS	generic|chr9_-1_65006578_65010551_ENSMUST00000036615_REVERSED|
"""index: 8365, intensity: 5329.0, mobility: 0.835"""	-0.379202	0.175489	0.811588	LSSNNVKASISATPDL	generic|sp_Q60930_VDAC2_MOUSE__chr14_1_21838003_21838047_ENSMUST00000132364__II_1101404_REVERSED	|generic|tr_G3UX26_G3UX26_MOUSE__chr14_1_21838003_21838047_ENSMUST00000132364__II_1101404_REVERSED|
"""index: 14823, intensity: 22158.0, mobility: 0.858"""	-0.379415	0.175727	0.811982	EALLGIMTSLMVPNSPQAWFILL	generic|IP_830216_TX=10090_REVERSED|
"""index: 9627, intensity: 359120.0, mobility: 1.114"""	-0.379503	0.175924	0.812145	DVFRFPGGLCPPFGLGFVAGIDGEAPTALIGEQLCLVAENVFRTIVR	generic|sp_Q8BMS1_ECHA_MOUSE__chr5_-1_30144153_30144200_ENSMUST00000130358__II_944776_REVERSED|
"""index: 5507, intensity: 4595.0, mobility: 0.866"""	-0.379656	0.17612	0.812428	WPLGGPPQLYLCWKLF	generic|IP_914677_TX=10090_REVERSED|
"""index: 26003, intensity: 3972.0, mobility: 0.888"""	-0.379961	0.176316	0.812993	LAPDKKYTIYFLDKMIP	generic|tr_J3QMZ8_J3QMZ8_MOUSE__II_825015_REVERSED	|generic|tr_A0A087WNM4_A0A087WNM4_MOUSE__II_825015_REVERSED	|generic|sp_P13675_SSTY1_MOUSE__IP_824110_REVERSED	|generic|tr_J3QP49_J3QP49_MOUSE__IP_824110_REVERSED	|generic|tr_A0A0A6YXW2_A0A0A6YXW2_MOUSE__IP_824110_REVERSED	|generic|tr_J3QNP1_J3QNP1_MOUSE__IP_824110_REVERSED	|generic|tr_A0A0A6YXX7_A0A0A6YXX7_MOUSE__IP_824110_REVERSED	|generic|tr_Q3TTD8_Q3TTD8_MOUSE__IP_824110_REVERSED	|generic|tr_J3QPX2_J3QPX2_MOUSE__IP_824110_REVERSED	|generic|IP_824440_TX=10090_REVERSED	|generic|IP_824680_TX=10090_REVERSED	|generic|IP_824143_TX=10090_REVERSED	|generic|IP_824264_TX=10090_REVERSED	|generic|IP_824428_TX=10090_REVERSED	|generic|IP_824410_TX=10090_REVERSED	|generic|IP_824461_TX=10090_REVERSED	|generic|IP_824559_TX=10090_REVERSED	|generic|IP_824093_TX=10090_REVERSED	|generic|IP_825054_TX=10090_REVERSED	|generic|IP_825052_TX=10090_REVERSED	|generic|IP_825126_TX=10090_REVERSED	|generic|IP_825227_TX=10090_REVERSED	|generic|IP_824607_TX=10090_REVERSED	|generic|IP_825112_TX=10090_REVERSED	|generic|IP_825139_TX=10090_REVERSED	|generic|IP_825259_TX=10090_REVERSED	|generic|IP_824219_TX=10090_REVERSED	|generic|IP_824468_TX=10090_REVERSED	|generic|IP_825039_TX=10090_REVERSED	|generic|IP_824459_TX=10090_REVERSED	|generic|IP_824358_TX=10090_REVERSED	|generic|IP_824711_TX=10090_REVERSED	|generic|IP_825104_TX=10090_REVERSED	|generic|IP_824111_TX=10090_REVERSED	|generic|tr_J3QQ23_J3QQ23_MOUSE_REVERSED	|generic|tr_J3KMI9_J3KMI9_MOUSE_REVERSED|
"""index: 15481, intensity: 5225.0, mobility: 0.938"""	-0.380034	0.176429	0.813128	YKSIQTHFGELKTHLNTM	generic|tr_G3UXY0_G3UXY0_MOUSE__chr14_1_55580783_55580815_ENSMUST00000174419__II_1094905_REVERSED	|generic|tr_G3UXR1_G3UXR1_MOUSE__chr14_1_55580783_55580815_ENSMUST00000174419__II_1094915_REVERSED	|generic|sp_P97371_PSME1_MOUSE__chr14_1_55580783_55580815_ENSMUST00000174419__II_1094905_REVERSED	|generic|II_1094908_TX=10090_REVERSED	|generic|II_1094912_TX=10090_REVERSED	|generic|tr_G3UWN9_G3UWN9_MOUSE__chr14_1_55580783_55580815_ENSMUST00000174419_REVERSED	|generic|tr_G3UXZ5_G3UXZ5_MOUSE__chr14_1_55580783_55580815_ENSMUST00000174419_REVERSED|
"""index: 21967, intensity: 3449.0, mobility: 1.112"""	-0.380761	0.176583	0.814469	EQRLTPEGRMLTCNT	generic|chr9_1_65481922_65486905_ENSMUST00000034955__IP_851362_TX=10090_REVERSED|
"""index: 7961, intensity: 26291.0, mobility: 1.131"""	-0.38096	0.176821	0.814836	DGPTGPLGIGPPGPLGPPGPEGALGEPG	generic|tr_A3KFV7_A3KFV7_MOUSE__II_955450_REVERSED	|generic|sp_Q8BLX7_COGA1_MOUSE_REVERSED	|generic|tr_Q8K388_Q8K388_MOUSE_REVERSED	|generic|tr_E9Q0X4_E9Q0X4_MOUSE_REVERSED|
"""index: 12643, intensity: 5695.0, mobility: 0.919"""	-0.380998	0.177016	0.814905	VFFLEIDPTVVVHPVINFPPMMP	generic|IP_939003_TX=10090_REVERSED|
"""index: 748, intensity: 3092.0, mobility: 0.866"""	-0.381148	0.177212	0.815181	HFPGTVGSSTTRHSPAIFCASC	generic|IP_1018919_TX=10090_REVERSED|
"""index: 8891, intensity: 4955.0, mobility: 0.932"""	-0.381287	0.17745	0.815437	IDPQLGHETMKGLFGEL	generic|tr_Q6A032_Q6A032_MOUSE_REVERSED	|generic|sp_Q8C2E4_PTCD1_MOUSE_REVERSED	|generic|tr_Q3UCI6_Q3UCI6_MOUSE_REVERSED|
"""index: 3026, intensity: 2892.0, mobility: 1.000"""	-0.381339	0.177688	0.815533	GDTEHSMHLKTMWPYIQPPAPPQSL	generic|sp_P32043_HXC5_MOUSE_REVERSED|
"""index: 7977, intensity: 3089.0, mobility: 0.948"""	-0.381397	0.177926	0.81564	SVRGAPNRHEW	generic|IP_903668_TX=10090_REVERSED|
"""index: 801, intensity: 3634.0, mobility: 0.856"""	-0.381419	0.177994	0.81568	APLTAPSPAKD	generic|tr_B1AR14_B1AR14_MOUSE_REVERSED	|generic|sp_P23798_PCGF2_MOUSE_REVERSED|
"""index: 14216, intensity: 3203.0, mobility: 0.859"""	-0.381836	0.178232	0.816446	MCNRELIVEKMDIFIVAIHLPK	generic|IP_1146486_TX=10090_REVERSED|
"""index: 11281, intensity: 4465.0, mobility: 0.795"""	-0.381911	0.178427	0.816584	DIAAKVAEKVQNP	generic|sp_P45377_ALD2_MOUSE_REVERSED|
"""index: 2527, intensity: 12848.0, mobility: 0.754"""	-0.382182	0.178665	0.817081	FWLSAPLRTFTT	generic|IP_839379_TX=10090_REVERSED|
"""index: 3478, intensity: 2724.0, mobility: 1.107"""	-0.38236	0.178902	0.817408	AAQRQSEQ	generic|tr_B7ZNN3_B7ZNN3_MOUSE_REVERSED	|generic|tr_Q8CAQ6_Q8CAQ6_MOUSE_REVERSED|
"""index: 15387, intensity: 4181.0, mobility: 1.188"""	-0.382393	0.179055	0.817467	TKSEDQLYQLLIECIRHGKQGMSDLYKLCKKRLDMVVLSWHVKR	generic|sp_Q91ZX6_SENP2_MOUSE__chr16_1_22036569_22036652_ENSMUST00000231724__II_3486104_REVERSED	|generic|sp_Q91ZX6-2_SENP2_MOUSE__chr16_1_22036569_22036652_ENSMUST00000231724__II_3486104_REVERSED	|generic|sp_Q91ZX6-3_SENP2_MOUSE__chr16_1_22036569_22036652_ENSMUST00000231724__II_3486104_REVERSED|
"""index: 18027, intensity: 4186.0, mobility: 0.825"""	-0.383171	0.179292	0.81889	QLMVVGKQ	generic|IP_969339_TX=10090_REVERSED|
"""index: 23171, intensity: 3190.0, mobility: 0.783"""	-0.38321	0.179487	0.818962	ASSYRYFC	generic|IP_3484049_TX=10090_REVERSED|
"""index: 24787, intensity: 3119.0, mobility: 0.942"""	-0.383359	0.179682	0.819233	MRSNSKPKQEKRQDLLQE	generic|II_981406_TX=10090_REVERSED	|generic|sp_Q5NC05_TTF2_MOUSE_REVERSED|
"""index: 13798, intensity: 6086.0, mobility: 0.986"""	-0.383666	0.179919	0.819793	LSSRCRLISTKGKSKNRD	generic|IP_902248_TX=10090_REVERSED|
"""index: 10720, intensity: 4746.0, mobility: 0.848"""	-0.384102	0.180028	0.820587	LEQEMEKL	generic|tr_E6Y2W7_E6Y2W7_MOUSE__II_918906_REVERSED	|generic|tr_E9QP94_E9QP94_MOUSE__II_918906_REVERSED	|generic|tr_E6Y2W6_E6Y2W6_MOUSE__II_918906_REVERSED	|generic|tr_D3Z165_D3Z165_MOUSE__II_918906_REVERSED	|generic|tr_F6VCV9_F6VCV9_MOUSE__II_918906_REVERSED	|generic|sp_Q3TVA9-2_CC136_MOUSE__II_918906_REVERSED	|generic|tr_A0A0N4SW14_A0A0N4SW14_MOUSE_REVERSED	|generic|sp_Q3TVA9_CC136_MOUSE_REVERSED|
"""index: 18501, intensity: 5407.0, mobility: 1.075"""	-0.384446	0.180266	0.821213	EGYIIIVNTSSMMI	generic|tr_A0A3B2WC95_A0A3B2WC95_MOUSE_REVERSED	|generic|tr_A0A3B2WD73_A0A3B2WD73_MOUSE_REVERSED	|generic|tr_L7N203_L7N203_MOUSE_REVERSED	|generic|tr_L7N2B2_L7N2B2_MOUSE_REVERSED	|generic|tr_A0A3B2WCG3_A0A3B2WCG3_MOUSE_REVERSED	|generic|tr_A0A3B2WCD3_A0A3B2WCD3_MOUSE_REVERSED|
"""index: 13336, intensity: 5242.0, mobility: 0.982"""	-0.384522	0.180417	0.821352	ELIWDMYESVKTYVGPQDKRACGEGWSTIGVLQWR	generic|sp_P26262_KLKB1_MOUSE__II_864299_REVERSED|
"""index: 32692, intensity: 6857.0, mobility: 1.297"""	-0.384608	0.180654	0.821508	WEWVIGQGPASNQSFLHR	generic|sp_Q8R3P2_DTX2_MOUSE__chr5_1_136032431_136032487_ENSMUST00000125827__II_929263_REVERSED	|generic|sp_Q8R3P2-3_DTX2_MOUSE_REVERSED	|generic|tr_A0A0R4IZY1_A0A0R4IZY1_MOUSE__chr5_1_136032431_136032487_ENSMUST00000125827_REVERSED	|generic|tr_A0A0G2JDR7_A0A0G2JDR7_MOUSE_REVERSED	|generic|sp_Q8R3P2-2_DTX2_MOUSE__chr5_1_136032431_136032487_ENSMUST00000125827_REVERSED|
"""index: 32122, intensity: 30692.0, mobility: 1.121"""	-0.384617	0.180849	0.821524	NRGMSYLNVNLVTGAPVHYNQLVLDSSLIRELFTG	generic|tr_Q3UQH5_Q3UQH5_MOUSE_REVERSED	|generic|tr_Q3TR45_Q3TR45_MOUSE_REVERSED	|generic|tr_Q3TG86_Q3TG86_MOUSE_REVERSED|
"""index: 22437, intensity: 5211.0, mobility: 1.047"""	-0.384872	0.181086	0.821988	RHHANGTYMIMECLGCSPKKMGKLTVRSPKAMKMPS	generic|IP_971442_TX=10090_REVERSED|
"""index: 3016, intensity: 4435.0, mobility: 0.898"""	-0.384901	0.181108	0.822039	PFSEPAAGASTFG	generic|IP_3469372_TX=10090_REVERSED|
"""index: 5634, intensity: 3770.0, mobility: 0.967"""	-0.385365	0.181345	0.822881	WMRGMSQLPIL	generic|IP_3458856_TX=10090_REVERSED|
"""index: 9863, intensity: 8479.0, mobility: 0.925"""	-0.385394	0.181581	0.822933	NIYTMLELESDFYKK	generic|sp_Q02395-2_MTF2_MOUSE__chr5_1_108092077_108092160_ENSMUST00000124195__II_935214_REVERSED	|generic|tr_F6Q1Z6_F6Q1Z6_MOUSE__chr5_1_108092077_108092160_ENSMUST00000124195__II_935214_REVERSED	|generic|sp_Q02395_MTF2_MOUSE__chr5_1_108092077_108092160_ENSMUST00000124195__II_935212_REVERSED	|generic|tr_M0QWI3_M0QWI3_MOUSE__chr5_1_108099158_108099190_ENSMUST00000124195__II_935205_REVERSED	|generic|tr_E9QAD3_E9QAD3_MOUSE__chr5_1_108092077_108092160_ENSMUST00000124195_REVERSED|
"""index: 20090, intensity: 4833.0, mobility: 1.112"""	-0.385489	0.181775	0.823104	LTNKVEGAVMLLLEAE	generic|sp_Q8BQT2_DIK1C_MOUSE_REVERSED|
"""index: 11990, intensity: 7357.0, mobility: 0.898"""	-0.38563	0.182012	0.823361	PETVSCVVSGLGVKSTSQQLLE	generic|tr_A0A571BEV2_A0A571BEV2_MOUSE__II_1040152_REVERSED|
"""index: 4864, intensity: 2816.0, mobility: 1.049"""	-0.385654	0.182205	0.823403	EQRHILAEIEDRS	generic|sp_F8VQB6_MYO10_MOUSE_REVERSED	|generic|tr_E9Q5G1_E9Q5G1_MOUSE_REVERSED	|generic|sp_F8VQB6-2_MYO10_MOUSE_REVERSED	|generic|tr_Q80TR9_Q80TR9_MOUSE_REVERSED|
"""index: 18346, intensity: 4359.0, mobility: 1.033"""	-0.385852	0.182399	0.823762	QYTDLLGNNIARVDGVYHTAWSLRVRSRSL	generic|sp_Q3USW5_FXRD2_MOUSE__chr15_-1_77955585_77955812_ENSMUST00000129045__II_1088153_REVERSED|
"""index: 17579, intensity: 4307.0, mobility: 0.852"""	-0.385983	0.182635	0.823999	QCSEKETTVHKHVNG	generic|IP_3461190_TX=10090_REVERSED|
"""index: 34709, intensity: 2819.0, mobility: 1.166"""	-0.386258	0.182872	0.824495	LRMERHRAELIKERRTEREFIS	generic|sp_A2AC93_DNAI2_MOUSE_REVERSED	|generic|sp_A2AC93-2_DNAI2_MOUSE_REVERSED	|generic|tr_R4GML5_R4GML5_MOUSE_REVERSED|
"""index: 17368, intensity: 9463.0, mobility: 1.042"""	-0.386437	0.183065	0.824818	QQKSEGSFTNDSTA	generic|sp_E9Q309_CE350_MOUSE__II_1040927_REVERSED|
"""index: 18988, intensity: 5842.0, mobility: 1.076"""	-0.386538	0.183258	0.825	PCKQGLARMLAPSLQ	generic|sp_Q9EPX5_FXL12_MOUSE_REVERSED	|generic|tr_A0A0R4J1Q8_A0A0R4J1Q8_MOUSE_REVERSED	|generic|tr_D3YY70_D3YY70_MOUSE_REVERSED	|generic|tr_A0A0R4J1W2_A0A0R4J1W2_MOUSE__chr17_1_13015054_13015083_ENSMUST00000007012_REVERSED|
"""index: 20864, intensity: 114930.0, mobility: 0.910"""	-0.386586	0.183495	0.825087	VNFIYHFAEELTEGLAVMGHNR	generic|sp_Q9QYB5_ADDG_MOUSE_REVERSED	|generic|sp_Q9QYB5-2_ADDG_MOUSE_REVERSED	|generic|tr_A0A494B9K4_A0A494B9K4_MOUSE_REVERSED	|generic|tr_Q8BJH2_Q8BJH2_MOUSE_REVERSED	|generic|tr_Q8BM29_Q8BM29_MOUSE_REVERSED	|generic|tr_Q05C56_Q05C56_MOUSE_REVERSED	|generic|tr_Q05DT0_Q05DT0_MOUSE_REVERSED|
"""index: 2005, intensity: 5398.0, mobility: 0.951"""	-0.386588	0.183731	0.82509	HPLFQGEAWYKGNIFFLGAIMIF	generic|tr_D3YY38_D3YY38_MOUSE_REVERSED	|generic|sp_Q8BXR1_S7A14_MOUSE_REVERSED|
"""index: 5565, intensity: 7607.0, mobility: 0.853"""	-0.386799	0.183924	0.825471	SVQLATQNLPQVKMHIP	generic|tr_F8VQD7_F8VQD7_MOUSE__chr14_1_12166816_12166881_ENSMUST00000142917__II_1102085_REVERSED	|generic|sp_Q05909_PTPRG_MOUSE__chr14_1_12166816_12166881_ENSMUST00000142917_REVERSED|
"""index: 4576, intensity: 4688.0, mobility: 0.999"""	-0.386826	0.18403	0.825519	FTVSVLFSSTHCN	generic|IP_1095521_TX=10090_REVERSED	|generic|IP_1095534_TX=10090_REVERSED|
"""index: 24785, intensity: 4431.0, mobility: 1.140"""	-0.387028	0.184266	0.825884	FPIPINMAAVHSPGASIMSIQDHTQFYMNSPRGQSSRDYVSGPIIA	generic|sp_Q9EPU0_RENT1_MOUSE_REVERSED	|generic|sp_Q9EPU0-2_RENT1_MOUSE_REVERSED|
"""index: 31799, intensity: 6710.0, mobility: 0.885"""	-0.387068	0.184459	0.825955	ILMRKQSKGISILIMHD	generic|sp_Q61789_LAMA3_MOUSE_REVERSED	|generic|sp_Q61789-2_LAMA3_MOUSE_REVERSED|
"""index: 17763, intensity: 3990.0, mobility: 1.037"""	-0.387145	0.184695	0.826093	ETNRVEKGLTQTNKMALNMHTHTHTHTHT	generic|IP_1118224_TX=10090_REVERSED|
"""index: 13603, intensity: 4400.0, mobility: 0.840"""	-0.387242	0.184888	0.826267	MNQLADKTQKIATAMAKIEELVPTV	generic|tr_A0A0G2JE90_A0A0G2JE90_MOUSE__chr5_-1_44045512_44045568_ENSMUST00000196852__II_940581_REVERSED	|generic|tr_Q8R056_Q8R056_MOUSE__chr5_-1_44014752_44014880_ENSMUST00000196853_REVERSED	|generic|tr_A0A0G2JE50_A0A0G2JE50_MOUSE__chr5_-1_44014752_44014880_ENSMUST00000196853_REVERSED	|generic|tr_A0A0R4J0B0_A0A0R4J0B0_MOUSE__chr5_-1_44014752_44014880_ENSMUST00000196853_REVERSED	|generic|tr_Q8CDK8_Q8CDK8_MOUSE__chr5_-1_44014752_44014880_ENSMUST00000196853_REVERSED	|generic|tr_A0A0G2JDH9_A0A0G2JDH9_MOUSE__chr5_-1_44014752_44014880_ENSMUST00000196853_REVERSED	|generic|sp_O54990_PROM1_MOUSE__chr5_-1_44014752_44014880_ENSMUST00000196853_REVERSED	|generic|sp_O54990-2_PROM1_MOUSE__chr5_-1_44014752_44014880_ENSMUST00000196853_REVERSED	|generic|sp_O54990-3_PROM1_MOUSE__chr5_-1_44014752_44014880_ENSMUST00000196853_REVERSED	|generic|sp_O54990-4_PROM1_MOUSE__chr5_-1_44014752_44014880_ENSMUST00000196853_REVERSED	|generic|sp_O54990-5_PROM1_MOUSE__chr5_-1_44014752_44014880_ENSMUST00000196853_REVERSED	|generic|sp_O54990-6_PROM1_MOUSE__chr5_-1_44014752_44014880_ENSMUST00000196853_REVERSED	|generic|tr_G5E8G5_G5E8G5_MOUSE__chr5_-1_44014752_44014880_ENSMUST00000196853_REVERSED	|generic|tr_G3X9J8_G3X9J8_MOUSE__chr5_-1_44014752_44014880_ENSMUST00000196853_REVERSED|
"""index: 16103, intensity: 3986.0, mobility: 0.951"""	-0.387485	0.185124	0.826705	HLKFSRGYTW	generic|IP_1061816_TX=10090_REVERSED|
"""index: 7949, intensity: 5252.0, mobility: 1.049"""	-0.387708	0.185229	0.827105	ECLYLFMPGVIWKWTMPPNGAFKPVPCEKIKGWEEIKDACI	generic|sp_Q61093_CY24B_MOUSE_REVERSED	|generic|tr_Q3U4P0_Q3U4P0_MOUSE_REVERSED	|generic|tr_Q8C6S5_Q8C6S5_MOUSE_REVERSED	|generic|tr_Q3TVP4_Q3TVP4_MOUSE_REVERSED|
"""index: 8953, intensity: 3362.0, mobility: 1.031"""	-0.388029	0.18529	0.827682	AEEFIVPFLSQP	generic|tr_Q5RJV9_Q5RJV9_MOUSE__II_3471049_REVERSED	|generic|tr_M0QWA3_M0QWA3_MOUSE__II_3471049_REVERSED	|generic|tr_L7N1Y3_L7N1Y3_MOUSE__II_3503431_REVERSED	|generic|tr_A0A1Y7VIY8_A0A1Y7VIY8_MOUSE__II_3503431_REVERSED	|generic|tr_A0A1Y7VP07_A0A1Y7VP07_MOUSE__II_3503433_REVERSED	|generic|sp_E9Q5G7_OOG1_MOUSE_REVERSED	|generic|tr_Q3UX09_Q3UX09_MOUSE_REVERSED	|generic|tr_Q5XG66_Q5XG66_MOUSE_REVERSED	|generic|tr_M0QWW9_M0QWW9_MOUSE_REVERSED	|generic|tr_A6PWA5_A6PWA5_MOUSE_REVERSED	|generic|tr_M0QWT2_M0QWT2_MOUSE_REVERSED	|generic|tr_Q8C2W0_Q8C2W0_MOUSE_REVERSED	|generic|tr_A2A8N2_A2A8N2_MOUSE_REVERSED|
"""index: 21483, intensity: 3783.0, mobility: 0.916"""	-0.388443	0.185526	0.828423	HTRYHIIVTSKERFAKGCEPCA	generic|sp_Q6P560_ZN182_MOUSE_REVERSED	|generic|tr_A2AE19_A2AE19_MOUSE_REVERSED	|generic|tr_A2AE18_A2AE18_MOUSE_REVERSED|
"""index: 2668, intensity: 3834.0, mobility: 0.901"""	-0.388766	0.18563	0.829	SPNLEIAHIGCGQQTVGGPERDKLIPIK	generic|sp_Q8BGZ3_DCA12_MOUSE_REVERSED|
"""index: 11361, intensity: 5712.0, mobility: 0.820"""	-0.388875	0.185778	0.829195	KSSPVSGAASIPVLWW	generic|IP_1143257_TX=10090_REVERSED|
"""index: 3834, intensity: 3657.0, mobility: 0.978"""	-0.388968	0.186014	0.829361	TWQTYMKASSAQGQSALNLRQL	generic|IP_1120591_TX=10090_REVERSED|
"""index: 3298, intensity: 3385.0, mobility: 0.950"""	-0.389071	0.186205	0.829545	QDASPEQALIVE	generic|tr_Q8BY82_Q8BY82_MOUSE__chr11_1_3234549_3234653_ENSMUST00000127950_REVERSED	|generic|tr_Q8BTX7_Q8BTX7_MOUSE__chr11_1_3234549_3234653_ENSMUST00000127950_REVERSED	|generic|sp_Q9EST3_4ET_MOUSE__chr11_1_3234549_3234653_ENSMUST00000127950_REVERSED	|generic|sp_Q9EST3-2_4ET_MOUSE__chr11_1_3234549_3234653_ENSMUST00000127950_REVERSED	|generic|tr_A8Y5K6_A8Y5K6_MOUSE__chr11_1_3234549_3234653_ENSMUST00000127950_REVERSED|
"""index: 17594, intensity: 29414.0, mobility: 1.181"""	-0.389327	0.186441	0.830002	FYPMNFVKHHFQKW	generic|IP_869057_TX=10090_REVERSED|
"""index: 21938, intensity: 5105.0, mobility: 1.199"""	-0.389402	0.186632	0.830135	LSVLKDNSTFPQCVPPQPLYSWHGKSDKASCRGSMPKWPAAR	generic|IP_855379_TX=10090_REVERSED|
"""index: 10979, intensity: 4123.0, mobility: 1.112"""	-0.38941	0.18678	0.830149	SRENFTFRMTKDWDIAISHLYHDALTLWVKRRWEKP	generic|sp_Q69ZT9_TBC30_MOUSE__chr10_-1_121279094_121279207_ENSMUST00000218111__II_3465835_REVERSED	|generic|tr_A0A1W2P853_A0A1W2P853_MOUSE_REVERSED|
"""index: 10105, intensity: 9752.0, mobility: 1.134"""	-0.389729	0.187015	0.830718	NKWGTPANAFYPFHELIWNYIDKVPLRKTPSDEIAMFILCSF	generic|tr_Q3UF56_Q3UF56_MOUSE__II_1113077_REVERSED	|generic|tr_H3BLD8_H3BLD8_MOUSE__II_1113077_REVERSED	|generic|tr_H3BLJ5_H3BLJ5_MOUSE_REVERSED	|generic|sp_Q499D0_FOXN3_MOUSE__chr12_-1_99209457_99209555_ENSMUST00000222458_REVERSED|
"""index: 7477, intensity: 6275.0, mobility: 1.227"""	-0.3898	0.18725	0.830845	WYRQLEEGLHKSRDEPLVSFMDDEELRR	generic|tr_A0A1C9IC75_A0A1C9IC75_MOUSE__II_3482494_REVERSED	|generic|tr_B7ZWC5_B7ZWC5_MOUSE_REVERSED	|generic|tr_E9Q236_E9Q236_MOUSE_REVERSED	|generic|tr_B9EKC2_B9EKC2_MOUSE_REVERSED	|generic|tr_E9Q467_E9Q467_MOUSE_REVERSED	|generic|tr_Q3TZN9_Q3TZN9_MOUSE_REVERSED|
"""index: 7095, intensity: 5384.0, mobility: 0.935"""	-0.390143	0.187485	0.831455	LLLTMLLTRH	generic|tr_Q1AN91_Q1AN91_MOUSE_REVERSED|
"""index: 18111, intensity: 4085.0, mobility: 0.932"""	-0.390244	0.187676	0.831634	PSAVLLSPHAGAPSYLGVVQVLFV	generic|IP_892066_TX=10090_REVERSED|
"""index: 19078, intensity: 5016.0, mobility: 0.888"""	-0.39047	0.187867	0.832036	LPPLRKMH	generic|tr_B7ZCH2_B7ZCH2_MOUSE_REVERSED	|generic|sp_Q60793_KLF4_MOUSE_REVERSED|
"""index: 941, intensity: 7189.0, mobility: 0.837"""	-0.390499	0.188103	0.832087	LLAPPLRCE	generic|IP_1073212_TX=10090_REVERSED|
"""index: 1565, intensity: 20959.0, mobility: 1.023"""	-0.390529	0.188161	0.832141	VDIGREFAAFFKE	generic|sp_Q9ERV7_PIDD1_MOUSE__II_876580_REVERSED	|generic|II_876579_TX=10090_REVERSED	|generic|II_876585_TX=10090_REVERSED|
"""index: 21478, intensity: 4312.0, mobility: 1.168"""	-0.390924	0.188396	0.832841	DWVGSNRGAVTGPPSMHK	generic|tr_D3YWR2_D3YWR2_MOUSE_REVERSED	|generic|sp_Q9QUN3_BLNK_MOUSE_REVERSED|
"""index: 21326, intensity: 3972.0, mobility: 1.002"""	-0.390993	0.18863	0.832964	WSRSPPLEQLRTAETPVSMSGSAP	generic|IP_878767_TX=10090_REVERSED|
"""index: 9708, intensity: 7337.0, mobility: 0.889"""	-0.391114	0.188821	0.833177	MFEEAQELQRGSIQRFNFSGYTLGACM	generic|chr3_-1_108435908_108437689_ENSMUST00000090553__IP_979895_TX=10090_REVERSED|
"""index: 10673, intensity: 8376.0, mobility: 0.866"""	-0.391245	0.189012	0.833409	KEQTSLVEGDAKAIPSNLVFD	generic|tr_Q3TAW3_Q3TAW3_MOUSE_REVERSED|
"""index: 16746, intensity: 3886.0, mobility: 1.144"""	-0.391729	0.189246	0.834265	KKHEQMPKTMMVAQGSFSSSFTFTQTPSVSEASVYKV	generic|tr_E9Q777_E9Q777_MOUSE__II_3482007_REVERSED	|generic|tr_Q6ZQ80_Q6ZQ80_MOUSE_REVERSED|
"""index: 13525, intensity: 5593.0, mobility: 0.985"""	-0.391773	0.189481	0.834343	NALHDNLKTYYSTKIDSVEEQTMLGSAILHEA	generic|sp_A2ATU0_DHTK1_MOUSE_REVERSED|
"""index: 20045, intensity: 4174.0, mobility: 1.118"""	-0.391882	0.189538	0.834536	FHNIKQYSKMEMVRELSVSYDTWYLTW	generic|sp_A4Q9E8_TTLL6_MOUSE_REVERSED|
"""index: 20185, intensity: 6054.0, mobility: 0.974"""	-0.392309	0.189728	0.835289	LDDSIVGSFNGSNQQKIRR	generic|II_849395_TX=10090_REVERSED	|generic|tr_A0A087WRU6_A0A087WRU6_MOUSE_REVERSED	|generic|tr_Q6NV84_Q6NV84_MOUSE_REVERSED	|generic|sp_Q9QZ82_CP11A_MOUSE_REVERSED|
"""index: 1560, intensity: 4869.0, mobility: 0.831"""	-0.392662	0.189873	0.835911	LLAPPATLQC	generic|tr_D3YVZ1_D3YVZ1_MOUSE__II_849361_REVERSED	|generic|tr_D3YXW9_D3YXW9_MOUSE__II_849361_REVERSED	|generic|tr_D3YUA2_D3YUA2_MOUSE__II_849361_REVERSED	|generic|tr_E9PZT7_E9PZT7_MOUSE_REVERSED	|generic|sp_O70491_STRA6_MOUSE_REVERSED	|generic|tr_E9PZN4_E9PZN4_MOUSE_REVERSED	|generic|tr_Q8C442_Q8C442_MOUSE_REVERSED	|generic|tr_E9Q3G2_E9Q3G2_MOUSE_REVERSED	|generic|tr_E9Q283_E9Q283_MOUSE_REVERSED	|generic|tr_E9Q9S7_E9Q9S7_MOUSE_REVERSED	|generic|tr_E9QAQ2_E9QAQ2_MOUSE_REVERSED	|generic|tr_A0A0R4J115_A0A0R4J115_MOUSE_REVERSED|
"""index: 26727, intensity: 10368.0, mobility: 0.977"""	-0.393192	0.190063	0.836841	TREPLRNTPR	generic|IP_875409_TX=10090_REVERSED|
"""index: 8495, intensity: 5670.0, mobility: 0.942"""	-0.393235	0.190298	0.836917	MKCKLRHAEERAQKTEDQRQELFKMQK	generic|sp_Q8VIG6_TRAIP_MOUSE__II_843481_REVERSED	|generic|sp_Q8VIG6-2_TRAIP_MOUSE_REVERSED|
"""index: 25125, intensity: 5711.0, mobility: 1.013"""	-0.393238	0.190487	0.836923	QLQQICLAVQAASRAEALARRWVRLGP	generic|tr_B9EKB5_B9EKB5_MOUSE__II_1008330_REVERSED	|generic|tr_A2AUY4_A2AUY4_MOUSE__II_1008330_REVERSED	|generic|tr_F6R4Y5_F6R4Y5_MOUSE_REVERSED|
"""index: 6910, intensity: 7333.0, mobility: 1.228"""	-0.393629	0.190677	0.837608	KWGMSDALEVVGFELSSRGQ	generic|tr_A0A0R4J0J3_A0A0R4J0J3_MOUSE__II_3482950_REVERSED	|generic|tr_A3KMF3_A3KMF3_MOUSE__II_3482950_REVERSED	|generic|tr_A0A2R8W710_A0A2R8W710_MOUSE__II_3482950_REVERSED	|generic|sp_Q75NR7_RECQ4_MOUSE__II_3482950_REVERSED	|generic|sp_Q75NR7-2_RECQ4_MOUSE__II_3482950_REVERSED|
"""index: 18031, intensity: 28088.0, mobility: 1.091"""	-0.393657	0.190911	0.837657	QDLPISPDMLGPHCD	generic|tr_I6L973_I6L973_MOUSE__II_947472_REVERSED	|generic|sp_Q8K177_KCP3_MOUSE__II_947472_REVERSED	|generic|sp_Q8K177-2_KCP3_MOUSE__II_947464_REVERSED	|generic|IP_947466_TX=10090_REVERSED|
"""index: 16262, intensity: 5958.0, mobility: 1.101"""	-0.39369	0.191101	0.837715	TRSRRVPWVPPMSRGPLPWCKGWLIM	generic|chr9_-1_86569248_86569373_ENSMUST00000070064_REVERSED|
"""index: 10182, intensity: 5048.0, mobility: 0.853"""	-0.393791	0.19129	0.837892	WQLWTLNESCDLW	generic|sp_Q8C3M9_CB080_MOUSE__chr1_-1_65119535_65119609_ENSMUST00000153330_REVERSED	|generic|tr_D3YUK5_D3YUK5_MOUSE__chr1_-1_65119535_65119609_ENSMUST00000153330_REVERSED	|generic|tr_B2RQD7_B2RQD7_MOUSE__chr1_-1_65119535_65119609_ENSMUST00000153330_REVERSED|
"""index: 5566, intensity: 2840.0, mobility: 0.800"""	-0.393856	0.19139	0.838006	EAAMLQVKDRQEK	generic|II_963116_TX=10090_REVERSED	|generic|tr_A0A0U1RPJ4_A0A0U1RPJ4_MOUSE_REVERSED	|generic|tr_A0A0X1KG60_A0A0X1KG60_MOUSE_REVERSED	|generic|sp_Q5DTM8_BRE1A_MOUSE_REVERSED	|generic|sp_Q5DTM8-2_BRE1A_MOUSE_REVERSED	|generic|sp_Q3U319_BRE1B_MOUSE_REVERSED|
"""index: 7857, intensity: 4163.0, mobility: 0.905"""	-0.394114	0.191579	0.838458	GSTKMMQELLPMSSSRLRASSMPM	generic|chr9_-1_99505711_99520563_ENSMUST00000035043__IP_844775_TX=10090_REVERSED	|generic|chr9_-1_99520483_99520563_ENSMUST00000035043__IP_844775_TX=10090_REVERSED|
"""index: 14281, intensity: 10088.0, mobility: 1.047"""	-0.394252	0.191723	0.838698	EQTVDLLNMEIQR	generic|tr_Q8C5T1_Q8C5T1_MOUSE_REVERSED|
"""index: 922, intensity: 2890.0, mobility: 0.871"""	-0.394396	0.191957	0.83895	GYTSPLGPTW	generic|sp_Q0VGT4_ZGRF1_MOUSE__II_976067_REVERSED	|generic|tr_I3PQW4_I3PQW4_MOUSE_REVERSED	|generic|tr_A0A0G2JGJ2_A0A0G2JGJ2_MOUSE_REVERSED|
"""index: 34481, intensity: 4892.0, mobility: 0.919"""	-0.394565	0.192146	0.839247	RMLEEGAENE	generic|IP_3475111_TX=10090_REVERSED|
"""index: 6345, intensity: 5204.0, mobility: 0.988"""	-0.394769	0.19238	0.839603	CDVKSMNKDGSQQ	generic|chr18_1_75008677_75008940_ENSMUST00000235420_REVERSED	|generic|sp_Q91WE4_CR032_MOUSE__chr18_1_75008674_75009343_ENSMUST00000237263_REVERSED|
"""index: 12287, intensity: 3538.0, mobility: 1.211"""	-0.394832	0.192613	0.839711	LEALEEISNPKEYIKRSISRFEECISDVEKHLNKALIDLMSTALAK	generic|sp_E9Q8T7_DYH1_MOUSE__II_3480056_REVERSED|
"""index: 30029, intensity: 12999.0, mobility: 1.137"""	-0.394894	0.192847	0.839819	FLAFLLLLLFLLLFKLLLWRYTHWLFYRASKLPNLFWIF	generic|sp_Q9ESF1_OTOF_MOUSE__chr5_-1_30427528_30427605_ENSMUST00000144125__II_944684_REVERSED	|generic|sp_Q9ESF1-3_OTOF_MOUSE__chr5_-1_30427528_30427605_ENSMUST00000144125__II_944667_REVERSED	|generic|tr_E9PYR6_E9PYR6_MOUSE__chr5_-1_30427528_30427605_ENSMUST00000144125__II_944684_REVERSED	|generic|tr_B7ZN98_B7ZN98_MOUSE__chr5_-1_30427528_30427605_ENSMUST00000144125_REVERSED|
"""index: 22889, intensity: 3024.0, mobility: 0.821"""	-0.395051	0.192991	0.840094	QLFADVIL	generic|sp_A2AT37_RENT2_MOUSE_REVERSED|
"""index: 34475, intensity: 3793.0, mobility: 0.922"""	-0.395412	0.193134	0.840722	HYDPVLSCWY	generic|IP_926901_TX=10090_REVERSED|
"""index: 19025, intensity: 3577.0, mobility: 1.190"""	-0.395463	0.193368	0.84081	QIQCHRKSTATPMTFVM	generic|IP_890752_TX=10090_REVERSED|
"""index: 4955, intensity: 3095.0, mobility: 0.984"""	-0.395501	0.193601	0.840877	VMLTTTGAQAEAMLEQPLSLQDVESQTPPPPQVV	generic|tr_F6SJS2_F6SJS2_MOUSE__II_834185_REVERSED	|generic|tr_B1AUX2_B1AUX2_MOUSE__chr10_1_89745024_89745053_ENSMUST00000020112_REVERSED	|generic|sp_Q61191_HCFC1_MOUSE__chr10_1_89745024_89745053_ENSMUST00000020112_REVERSED|
"""index: 22390, intensity: 4541.0, mobility: 1.126"""	-0.395511	0.193789	0.840894	LERSVLWETVGLSEQWPRLGPQRHFAYS	generic|IP_999290_TX=10090_REVERSED|
"""index: 30461, intensity: 3806.0, mobility: 1.005"""	-0.395671	0.194023	0.841172	AYIIAGARKMQ	generic|IP_945789_TX=10090_REVERSED|
"""index: 11924, intensity: 6040.0, mobility: 0.876"""	-0.395684	0.194211	0.841194	QTSERGGENPARPEMWYIVTLM	generic|IP_3457523_TX=10090_REVERSED|
"""index: 6942, intensity: 11667.0, mobility: 1.202"""	-0.395793	0.194354	0.841385	IYMCVCLCIQEHIFVYSSKRFMLISNSCLTTMVM	generic|IP_947552_TX=10090_REVERSED|
"""index: 30678, intensity: 2946.0, mobility: 0.913"""	-0.396286	0.194542	0.842241	YKGDRTWGAR	generic|sp_Q8BVG4_DPP9_MOUSE__chr17_-1_56200582_56200680_ENSMUST00000223616__II_3452595_REVERSED	|generic|sp_Q8BVG4-2_DPP9_MOUSE__chr17_-1_56200582_56200680_ENSMUST00000223616_REVERSED|
"""index: 14749, intensity: 6787.0, mobility: 1.117"""	-0.396377	0.194729	0.842398	PISTRCSRPLWPMVPPHPGPVSETAIAARQ	generic|chr7_1_139875092_139875328_ENSMUST00000026548__IP_877301_TX=10090_REVERSED|
"""index: 13224, intensity: 5492.0, mobility: 0.946"""	-0.396811	0.194826	0.84315	DAESDPAPDIEIITQGDESTSEVAQIASTLGSEMAVL	generic|sp_Q9JL60_GMEB1_MOUSE__chr4_-1_132237107_132237202_ENSMUST00000125534__II_955125_REVERSED	|generic|tr_Q3UYV4_Q3UYV4_MOUSE__chr4_-1_132237107_132237202_ENSMUST00000125534__II_955125_REVERSED|
"""index: 4285, intensity: 4006.0, mobility: 0.862"""	-0.397054	0.195014	0.843569	KMTADINTLENHHLLLINLSPL	generic|tr_A0A1Y7VMI0_A0A1Y7VMI0_MOUSE_REVERSED|
"""index: 23390, intensity: 3153.0, mobility: 1.202"""	-0.397116	0.195247	0.843676	IERWSAHQTTKSPMIEM	generic|IP_898213_TX=10090_REVERSED|
"""index: 22898, intensity: 3582.0, mobility: 1.123"""	-0.397133	0.195389	0.843706	SLFDSAAPVTLHSESLIKSQINRLSHIYDRKFRPAAEGSFFE	generic|IP_1092021_TX=10090_REVERSED|
"""index: 6885, intensity: 2535.0, mobility: 0.826"""	-0.397324	0.195531	0.844035	EEPKNTKIPLISH	generic|IP_1014411_TX=10090_REVERSED|
"""index: 21417, intensity: 8132.0, mobility: 0.841"""	-0.397426	0.195718	0.844211	NLPFQHRVSDWLDHLIGRCKE	generic|chr3_1_115122572_115122703_ENSMUST00000081752_REVERSED|
"""index: 13095, intensity: 4721.0, mobility: 1.140"""	-0.397677	0.195951	0.844644	VIMTFGGLFVFPKSLAVHLSALGHHLPSTAHPMCKN	generic|IP_882280_TX=10090_REVERSED|
"""index: 15610, intensity: 15926.0, mobility: 1.166"""	-0.397722	0.196183	0.844722	KRGTTVPRGKQFPWPQQMCHLLLSLFY	generic|IP_2420539_TX=10090_REVERSED|
"""index: 33255, intensity: 6750.0, mobility: 1.123"""	-0.397765	0.19637	0.844795	QQMLRQIMGGADEKVAPVLPPLCSAVSEQ	generic|tr_Q3UHQ5_Q3UHQ5_MOUSE__chr5_1_115610025_115610168_ENSMUST00000122964__II_938124_REVERSED	|generic|sp_E9PVA8_GCN1_MOUSE__chr5_1_115610025_115610168_ENSMUST00000122964__II_938124_REVERSED	|generic|tr_Q8BTM7_Q8BTM7_MOUSE_REVERSED	|generic|tr_Q640Q4_Q640Q4_MOUSE_REVERSED	|generic|tr_Q8CHH7_Q8CHH7_MOUSE__chr5_1_115610025_115610168_ENSMUST00000122964_REVERSED|
"""index: 13580, intensity: 88932.0, mobility: 0.877"""	-0.397891	0.196557	0.845012	EDKPMVSLELTTDSN	generic|IP_1013993_TX=10090_REVERSED	|generic|sp_Q6DFV3_RHG21_MOUSE_REVERSED	|generic|tr_B7ZCJ1_B7ZCJ1_MOUSE_REVERSED	|generic|tr_A0A0A0MQE8_A0A0A0MQE8_MOUSE_REVERSED	|generic|tr_B7ZCJ0_B7ZCJ0_MOUSE_REVERSED	|generic|tr_B2RWX1_B2RWX1_MOUSE_REVERSED|
"""index: 15501, intensity: 7337.0, mobility: 1.144"""	-0.398033	0.196744	0.845256	CKLDTPPKRPVFDILDYSYAFLLLMF	generic|tr_Q8R2B8_Q8R2B8_MOUSE_REVERSED|
"""index: 25831, intensity: 37931.0, mobility: 0.934"""	-0.398176	0.196977	0.845503	HRFSYRRL	generic|IP_3476417_TX=10090_REVERSED|
"""index: 12593, intensity: 4993.0, mobility: 0.953"""	-0.398294	0.197163	0.845706	QGDPIDTKRVSNVSDSVQAVLESQEKQFMR	generic|tr_A0A087WS25_A0A087WS25_MOUSE__II_848279_REVERSED|
"""index: 11792, intensity: 82407.0, mobility: 0.940"""	-0.398731	0.197396	0.846457	SSGAAALPSGCGGASVDATKVLDLVK	generic|IP_970419_TX=10090_REVERSED|
"""index: 5057, intensity: 5281.0, mobility: 1.083"""	-0.398742	0.197628	0.846476	SKSSSAATTREKTYMDTNVVFAAETGT	generic|sp_Q6ZQ03-2_FNBP4_MOUSE__II_1002743_REVERSED	|generic|sp_Q6ZQ03-3_FNBP4_MOUSE__II_1002745_REVERSED	|generic|II_1002750_TX=10090_REVERSED	|generic|tr_A0A5F8MPU2_A0A5F8MPU2_MOUSE_REVERSED	|generic|sp_Q6ZQ03_FNBP4_MOUSE_REVERSED	|generic|tr_A0A0R4IZZ6_A0A0R4IZZ6_MOUSE_REVERSED	|generic|tr_Q9CSQ9_Q9CSQ9_MOUSE_REVERSED|
"""index: 1329, intensity: 3866.0, mobility: 0.910"""	-0.398748	0.197861	0.846486	RSVPEVDCYK	generic|sp_Q2KHI9-2_MCM9_MOUSE_REVERSED|
"""index: 16409, intensity: 4540.0, mobility: 1.137"""	-0.398777	0.198093	0.846536	SIEVMCDQAEMKVMNLLDKSSSSLSDQLNQPLP	generic|II_985832_TX=10090_REVERSED	|generic|IP_970360_TX=10090_REVERSED	|generic|tr_K4DI71_K4DI71_MOUSE_REVERSED	|generic|tr_Q32NZ8_Q32NZ8_MOUSE_REVERSED	|generic|sp_Q9DB00_GON4L_MOUSE_REVERSED	|generic|tr_Q3TZG1_Q3TZG1_MOUSE_REVERSED	|generic|tr_E9Q507_E9Q507_MOUSE_REVERSED|
"""index: 17355, intensity: 3253.0, mobility: 1.197"""	-0.398844	0.19828	0.84665	MTTWCWWACWRRAASLP	generic|IP_1060862_TX=10090_REVERSED|
"""index: 7627, intensity: 8115.0, mobility: 0.871"""	-0.399032	0.198282	0.846972	HFLTIWLLLRPLRMCPSPSQCKR	generic|chr7_-1_4484002_4484480_ENSMUST00000124248_REVERSED|
"""index: 27433, intensity: 2865.0, mobility: 0.948"""	-0.399629	0.19833	0.847994	YRCVLVCADQLQ	generic|IP_1003910_TX=10090_REVERSED	|generic|IP_1003908_TX=10090_REVERSED	|generic|IP_1003914_TX=10090_REVERSED	|generic|IP_1003904_TX=10090_REVERSED	|generic|IP_1003905_TX=10090_REVERSED	|generic|IP_1003911_TX=10090_REVERSED	|generic|IP_1003915_TX=10090_REVERSED	|generic|IP_1003906_TX=10090_REVERSED	|generic|IP_1003913_TX=10090_REVERSED|
"""index: 21343, intensity: 5029.0, mobility: 1.052"""	-0.399963	0.198562	0.848564	KAEALSVRSDKNFDAMLLIQDVLAPLSPLDG	generic|sp_Q99ML4_DIK1B_MOUSE__chr4_-1_48456735_48456764_ENSMUST00000030030_REVERSED|
"""index: 16605, intensity: 4141.0, mobility: 0.956"""	-0.400031	0.198794	0.84868	APRPPSPPPLPPP	generic|tr_D6RDE3_D6RDE3_MOUSE_REVERSED|
"""index: 30612, intensity: 3855.0, mobility: 1.004"""	-0.400053	0.199026	0.848717	PLVIDHVYQMRYTQQITQRLQFHT	generic|tr_A2ADI4_A2ADI4_MOUSE_REVERSED|
"""index: 9699, intensity: 6423.0, mobility: 1.049"""	-0.400061	0.199258	0.848731	EIEVQETKFLNPTCMRGLRQKKKP	generic|IP_943838_TX=10090_REVERSED|
"""index: 18629, intensity: 7304.0, mobility: 0.845"""	-0.400155	0.199398	0.848891	YVVQHVIS	generic|tr_A0A140LJ69_A0A140LJ69_MOUSE__chr4_1_43258157_43258306_ENSMUST00000143653_REVERSED|
"""index: 12381, intensity: 17226.0, mobility: 1.043"""	-0.400157	0.199398	0.848895	EIYSLNNKESPIDEKCASKLQ	generic|sp_Q62048-2_PEA15_MOUSE__II_1026089_REVERSED|
"""index: 34869, intensity: 9886.0, mobility: 1.114"""	-0.400665	0.199629	0.84976	KMLSLGGSKPNCCIKL	generic|IP_934773_TX=10090_REVERSED|
"""index: 13561, intensity: 5269.0, mobility: 1.002"""	-0.400795	0.199815	0.849981	ALMRLAEVNHNDQLLLRQATEVTQDWDQLALQLKM	generic|II_1007787_TX=10090_REVERSED	|generic|tr_E9PVK4_E9PVK4_MOUSE_REVERSED	|generic|sp_Q0HA38_TT21B_MOUSE_REVERSED|
"""index: 11055, intensity: 84757.0, mobility: 0.877"""	-0.400866	0.2	0.850103	AIFYLDVKEDISSIDYNELF	generic|IP_950511_TX=10090_REVERSED|
"""index: 5583, intensity: 5030.0, mobility: 0.931"""	-0.401101	0.200231	0.850501	TPPPHPPRPLM	generic|tr_A0A345IT91_A0A345IT91_MOUSE_REVERSED	|generic|tr_A0A345IT93_A0A345IT93_MOUSE_REVERSED|
"""index: 26894, intensity: 3180.0, mobility: 0.861"""	-0.401487	0.200231	0.851155	KVLNPEKFVYKRT	generic|IP_885248_TX=10090_REVERSED|
"""index: 7206, intensity: 11151.0, mobility: 0.769"""	-0.402057	0.200231	0.852121	MQAKLSPHHINL	generic|IP_1003771_TX=10090_REVERSED|
"""index: 1640, intensity: 7130.0, mobility: 0.826"""	-0.402747	0.200369	0.853286	FSLRVALLLMDF	generic|tr_F6VSQ9_F6VSQ9_MOUSE__II_957468_REVERSED|
"""index: 10538, intensity: 13363.0, mobility: 1.023"""	-0.402931	0.200508	0.853596	MGRTTLLSQSARDRVNQRM	generic|chr12_1_112977845_112977943_ENSMUST00000221104_REVERSED|
"""index: 26874, intensity: 3222.0, mobility: 1.128"""	-0.403214	0.200692	0.854072	LDQIMSVLDKPEAPL	generic|tr_S4R1M0_S4R1M0_MOUSE__II_1034044_REVERSED	|generic|sp_P06800_PTPRC_MOUSE__II_1034044_REVERSED	|generic|sp_P06800-5_PTPRC_MOUSE__II_1034044_REVERSED	|generic|sp_P06800-6_PTPRC_MOUSE__II_1034044_REVERSED	|generic|tr_Q3U382_Q3U382_MOUSE_REVERSED	|generic|tr_Q64730_Q64730_MOUSE_REVERSED|
"""index: 7463, intensity: 5664.0, mobility: 1.066"""	-0.403304	0.200876	0.854223	SAMRATGTALMAPW	generic|tr_E9QKI5_E9QKI5_MOUSE__chr7_1_44854637_44854735_ENSMUST00000152091__II_889823_REVERSED|
"""index: 21610, intensity: 6618.0, mobility: 0.994"""	-0.403386	0.201107	0.854362	DRFPNAMGTQSDRQVEPFVASVTLLDDEYC	generic|sp_Q9D0A0_DET1_MOUSE_REVERSED|
"""index: 15738, intensity: 8136.0, mobility: 1.061"""	-0.403457	0.201338	0.854481	LHRTWSRALRGCFSYFLTEMVRDGRVLAQATFSQ	generic|II_917081_TX=10090_REVERSED|
"""index: 16799, intensity: 2655.0, mobility: 1.223"""	-0.403514	0.201475	0.854577	GEDKMGRVHFALMWAGRE	generic|IP_946274_TX=10090_REVERSED|
"""index: 16279, intensity: 4719.0, mobility: 1.208"""	-0.403813	0.201706	0.855078	TDPCQVIAQVGDDVTTLLQLIRMYVDLGEL	generic|tr_G1UCX4_G1UCX4_MOUSE__chr7_-1_46689363_46689455_ENSMUST00000210791__II_3458656_REVERSED	|generic|sp_Q9D2C2-2_SAAL1_MOUSE__chr7_-1_46701777_46701956_ENSMUST00000210791__II_3458656_REVERSED|
"""index: 19133, intensity: 4957.0, mobility: 1.059"""	-0.403836	0.201797	0.855118	QPAIVSDLWGLDRFSVYLEHRRCVERGHSG	generic|II_960657_TX=10090_REVERSED	|generic|sp_P55105_BMP8B_MOUSE_REVERSED|
"""index: 17401, intensity: 4176.0, mobility: 0.941"""	-0.404001	0.201978	0.855393	HGERTKGASSVGWLWGPKESSLFSA	generic|IP_3478178_TX=10090_REVERSED|
"""index: 15279, intensity: 4822.0, mobility: 1.069"""	-0.4042	0.201978	0.855727	ISPLIQDMDTAWEIMEKSMYLQQH	generic|tr_A0A3B2W7D2_A0A3B2W7D2_MOUSE__II_3498466_REVERSED	|generic|tr_A0A3B2W3S2_A0A3B2W3S2_MOUSE__II_3498462_REVERSED	|generic|tr_D3Z7M3_D3Z7M3_MOUSE__II_3498448_REVERSED	|generic|tr_A0A3B2WBI3_A0A3B2WBI3_MOUSE__II_3498468_REVERSED|
"""index: 14087, intensity: 4778.0, mobility: 0.940"""	-0.404859	0.202115	0.85683	EEEKATATPLK	generic|tr_Q80VM5_Q80VM5_MOUSE__chr5_1_27664720_27664764_ENSMUST00000134175_REVERSED	|generic|tr_E9PWX1_E9PWX1_MOUSE__chr5_1_27664720_27664764_ENSMUST00000134175_REVERSED	|generic|tr_Q3TY19_Q3TY19_MOUSE__chr5_1_27664720_27664764_ENSMUST00000134175_REVERSED	|generic|chr5_1_27723519_27725751_ENSMUST00000071500_REVERSED	|generic|tr_Q5U4C2_Q5U4C2_MOUSE__chr5_1_27664720_27664764_ENSMUST00000134175_REVERSED	|generic|sp_Q9Z218_DPP6_MOUSE__chr5_1_27664720_27664764_ENSMUST00000134175_REVERSED|
"""index: 10735, intensity: 7991.0, mobility: 0.995"""	-0.405248	0.202206	0.857478	SGLNGNEDKNQKIRWFCRSYIFDAVI	generic|IP_1059484_TX=10090_REVERSED|
"""index: 23514, intensity: 22983.0, mobility: 1.020"""	-0.405786	0.202436	0.858374	PPPQPTPPQPQFK	generic|sp_O35137_ALX4_MOUSE__II_1005312_REVERSED	|generic|tr_A2AIK5_A2AIK5_MOUSE_REVERSED|
"""index: 7371, intensity: 214834.0, mobility: 1.049"""	-0.405789	0.202665	0.858379	GSLQGCAKGKTGTKLRMNQGHAM	generic|tr_Q8C6S6_Q8C6S6_MOUSE__IP_1068643_REVERSED	|generic|tr_Q8C4A6_Q8C4A6_MOUSE_REVERSED|
"""index: 34785, intensity: 3359.0, mobility: 1.195"""	-0.405827	0.202895	0.858443	EDIVFFCFFFLQTMCEAHSIINQKVFGVLMRPTIVSSYCLDIFSL	generic|tr_A0A1D5RLR5_A0A1D5RLR5_MOUSE_REVERSED	|generic|tr_Q9EQA5_Q9EQA5_MOUSE_REVERSED|
"""index: 23433, intensity: 29949.0, mobility: 1.144"""	-0.40583	0.203125	0.858448	WLAQWAPKLVRCVERLIKEQNKVSCLVLTCVVVDVSGDTVQH	generic|tr_H3BJI7_H3BJI7_MOUSE__II_3483177_REVERSED|
"""index: 15942, intensity: 3385.0, mobility: 1.081"""	-0.405864	0.203355	0.858503	PWSACPVQHSPDGVPRCLRGPRRCGKYMGQTPPTVR	generic|sp_Q8VD62-1_CK068_MOUSE__chr19_1_5426070_5426342_ENSMUST00000159759__II_1058375_REVERSED|
"""index: 3760, intensity: 4870.0, mobility: 0.945"""	-0.405989	0.203585	0.85871	GSADMLMYHKERELEEMNPDL	generic|tr_Q8C897_Q8C897_MOUSE__IP_923198_REVERSED|
"""index: 22656, intensity: 4808.0, mobility: 1.117"""	-0.405989	0.203814	0.858711	EKMGEMDELFIFISKRIITKGFM	generic|IP_1001859_TX=10090_REVERSED|
"""index: 22496, intensity: 4710.0, mobility: 1.208"""	-0.406078	0.203997	0.858859	TGIFSFLIVLHPLWYVW	generic|IP_974987_TX=10090_REVERSED|
"""index: 21976, intensity: 6411.0, mobility: 1.130"""	-0.40622	0.204227	0.859095	PHATYTTKQRMREKEEAESQSLALALQLEEEEQL	generic|sp_Q99LI8_HGS_MOUSE__II_1122329_REVERSED	|generic|tr_Q3UMA3_Q3UMA3_MOUSE__II_1122329_REVERSED	|generic|tr_Q3TLL4_Q3TLL4_MOUSE__II_1122329_REVERSED|
"""index: 3437, intensity: 2996.0, mobility: 0.842"""	-0.406297	0.204457	0.859222	GSLWMQSGTMMLT	generic|IP_841474_TX=10090_REVERSED|
"""index: 23413, intensity: 4513.0, mobility: 1.059"""	-0.406331	0.204686	0.859279	LDPVVFEPVMEK	generic|sp_Q9CQN7_RM41_MOUSE_REVERSED|
"""index: 21072, intensity: 3648.0, mobility: 0.830"""	-0.406397	0.204916	0.859388	SRYLEPPL	generic|sp_Q8BJ37_TYDP1_MOUSE__chr12_1_99894728_99894769_ENSMUST00000151019_REVERSED|
"""index: 32685, intensity: 6323.0, mobility: 1.034"""	-0.40642	0.205099	0.859427	SNRQQLLEPGGRQLLLK	generic|sp_Q8R3P9_SLF1_MOUSE_REVERSED|
"""index: 21392, intensity: 8513.0, mobility: 0.887"""	-0.40659	0.205328	0.859709	ETRPRPLC	generic|tr_A0A1D5RLV3_A0A1D5RLV3_MOUSE__chr1_1_66468450_66468542_ENSMUST00000114008_REVERSED	|generic|sp_Q8BLN6_UNC80_MOUSE__chr1_1_66468450_66468542_ENSMUST00000114008_REVERSED	|generic|tr_B8XCJ6_B8XCJ6_MOUSE__chr1_1_66468450_66468542_ENSMUST00000114008_REVERSED|
"""index: 1177, intensity: 2632.0, mobility: 0.895"""	-0.406619	0.205558	0.859757	VPAPAVPHHCR	generic|chr9_1_108045686_108045838_ENSMUST00000035214__IP_843380_TX=10090_REVERSED	|generic|chr9_1_108045677_108045838_ENSMUST00000035214__IP_843380_TX=10090_REVERSED|
"""index: 16795, intensity: 5907.0, mobility: 1.162"""	-0.406952	0.205788	0.860307	EQRMPWHTCAAKVRPSQCPSVQSVRVPR	generic|chr17_1_8172929_8182339_ENSMUST00000024636__IP_1071409_TX=10090_REVERSED	|generic|IP_1071413_TX=10090_REVERSED|
"""index: 26257, intensity: 8752.0, mobility: 1.186"""	-0.407076	0.205876	0.860512	TSDSPGLVGEHNGSLCLGFLLIRRFALAMQRCP	generic|IP_944176_TX=10090_REVERSED|
"""index: 23434, intensity: 3792.0, mobility: 1.086"""	-0.407716	0.206105	0.861569	MVYIDSLCAGFPDR	generic|IP_860937_TX=10090_REVERSED|
"""index: 23890, intensity: 2661.0, mobility: 1.183"""	-0.407811	0.206287	0.861726	WIRVDGDHSTALYNANK	generic|sp_Q8C0M0_WDR59_MOUSE__chr8_-1_111490284_111490430_ENSMUST00000212327__II_3505554_REVERSED	|generic|sp_Q8C0M0-2_WDR59_MOUSE__chr8_-1_111490284_111490430_ENSMUST00000212327__II_3505554_REVERSED	|generic|sp_Q8C0M0-3_WDR59_MOUSE__chr8_-1_111490284_111490430_ENSMUST00000212327__II_3505554_REVERSED	|generic|tr_A0A1D5RLJ8_A0A1D5RLJ8_MOUSE__chr8_-1_111490284_111490430_ENSMUST00000212327__II_3505554_REVERSED|
"""index: 3669, intensity: 2679.0, mobility: 1.033"""	-0.407891	0.206469	0.861857	SLIEPASSEMSFMFM	generic|IP_3489800_TX=10090_REVERSED|
"""index: 18115, intensity: 3607.0, mobility: 1.201"""	-0.407967	0.206651	0.861983	TRQPMSPNIESPDVYMR	generic|sp_Q8CIH5_PLCG2_MOUSE_REVERSED|
"""index: 1893, intensity: 3789.0, mobility: 0.882"""	-0.408041	0.206691	0.862104	LTPTTRHSLPYLTTSE	generic|IP_969090_TX=10090_REVERSED|
"""index: 7138, intensity: 7346.0, mobility: 1.038"""	-0.408143	0.20692	0.862271	TRAETAYVQRYS	generic|tr_A0A0A0MQ83_A0A0A0MQ83_MOUSE__II_951420_REVERSED	|generic|sp_Q80V70_MEGF6_MOUSE_REVERSED|
"""index: 6384, intensity: 26976.0, mobility: 1.037"""	-0.408173	0.207149	0.862321	DQSGGIGIVEQGLSHRSAWERT	generic|II_1005725_TX=10090_REVERSED	|generic|tr_B9EKJ7_B9EKJ7_MOUSE_REVERSED	|generic|tr_Z4YJL4_Z4YJL4_MOUSE_REVERSED	|generic|sp_P58871_TB182_MOUSE_REVERSED	|generic|tr_A0A571BEG9_A0A571BEG9_MOUSE_REVERSED|
"""index: 775, intensity: 2875.0, mobility: 0.983"""	-0.408244	0.207379	0.862438	FLKLCAAMMRM	generic|IP_1085773_TX=10090_REVERSED|
"""index: 8258, intensity: 5682.0, mobility: 0.877"""	-0.408378	0.207513	0.862658	QEQEQDKQVKSVWSDRYLQSQLPK	generic|IP_1010848_TX=10090_REVERSED|
"""index: 20521, intensity: 6790.0, mobility: 1.012"""	-0.408769	0.207694	0.8633	SRIICHDIIPSCNVTIELCHHANHHQASKDDPNFRI	generic|sp_Q7TPD1_FBX11_MOUSE__chr17_-1_87992046_87992147_ENSMUST00000135639__II_1060075_REVERSED	|generic|sp_Q7TPD1-2_FBX11_MOUSE__chr17_-1_87992046_87992147_ENSMUST00000135639__II_1060075_REVERSED	|generic|sp_Q7TPD1-3_FBX11_MOUSE__chr17_-1_87992046_87992147_ENSMUST00000135639__II_1060075_REVERSED|
"""index: 13474, intensity: 2958.0, mobility: 0.772"""	-0.408877	0.207923	0.863477	SPLGRPAT	generic|IP_996147_TX=10090_REVERSED|
"""index: 30336, intensity: 7163.0, mobility: 1.152"""	-0.408955	0.207962	0.863605	SNNGNIAINAMTVLFPSWCVCSVCMIALLQIIMELHHSRGQRHQ	generic|tr_Q9D627_Q9D627_MOUSE_REVERSED	|generic|sp_P43117_PF2R_MOUSE_REVERSED	|generic|tr_Q8BNT7_Q8BNT7_MOUSE_REVERSED|
"""index: 28624, intensity: 3212.0, mobility: 0.931"""	-0.409178	0.208095	0.86397	IAPNFLIHDCLQKLLPAGHS	generic|II_984380_TX=10090_REVERSED	|generic|sp_Q9EPN1_NBEA_MOUSE__chr3_-1_55723135_55723236_ENSMUST00000198259_REVERSED	|generic|sp_Q9EPN1-3_NBEA_MOUSE__chr3_-1_55723135_55723236_ENSMUST00000198259_REVERSED	|generic|sp_Q9EPN1-4_NBEA_MOUSE__chr3_-1_55723135_55723236_ENSMUST00000198259_REVERSED	|generic|chr3_-1_56037112_56037261_ENSMUST00000200526_REVERSED|
"""index: 4910, intensity: 5398.0, mobility: 0.772"""	-0.410045	0.208229	0.865387	VFLFTGGA	generic|sp_Q99K24_S39A3_MOUSE_REVERSED	|generic|tr_A0A452J893_A0A452J893_MOUSE_REVERSED|
"""index: 19557, intensity: 2528.0, mobility: 1.186"""	-0.410204	0.20841	0.865645	NKQNNRTLYLSHWGMR	generic|IP_1136514_TX=10090_REVERSED|
"""index: 18177, intensity: 6580.0, mobility: 0.959"""	-0.410487	0.208638	0.866105	EDVELFKANRTPDKLRYILMYANTSSAFASSYY	generic|tr_A0A1L1SV73_A0A1L1SV73_MOUSE__chr7_1_112058977_112059072_ENSMUST00000211791_REVERSED	|generic|sp_Q8BY87_UBP47_MOUSE__chr7_1_112058977_112059072_ENSMUST00000211791_REVERSED	|generic|sp_Q8BY87-2_UBP47_MOUSE__chr7_1_112058977_112059072_ENSMUST00000211791_REVERSED|
"""index: 7733, intensity: 6809.0, mobility: 1.066"""	-0.410539	0.208771	0.86619	ELMMYLPLRETCCGELQVLNKHKGLYQYFQIRGIFDQVEQ	generic|sp_Q6J9G1_STYK1_MOUSE_REVERSED	|generic|sp_Q6J9G1-2_STYK1_MOUSE_REVERSED	|generic|tr_B2RWV6_B2RWV6_MOUSE_REVERSED|
"""index: 22747, intensity: 4771.0, mobility: 0.888"""	-0.410844	0.209	0.866686	GIRPAVDRTMRFYPDQDI	generic|sp_P32921_SYWC_MOUSE__chr12_-1_108861265_108861360_ENSMUST00000160477__II_1115237_REVERSED	|generic|tr_Q3U6U7_Q3U6U7_MOUSE__chr12_-1_108861265_108861360_ENSMUST00000160477__II_1115237_REVERSED	|generic|tr_Q4FJZ4_Q4FJZ4_MOUSE__chr12_-1_108861265_108861360_ENSMUST00000160477_REVERSED	|generic|tr_Q3UDG2_Q3UDG2_MOUSE__chr12_-1_108861265_108861360_ENSMUST00000160477_REVERSED|
"""index: 19716, intensity: 3856.0, mobility: 0.930"""	-0.410907	0.209228	0.866789	CSCSTRWRVMSSPWNRRPTRR	generic|chr5_1_76984119_76984241_ENSMUST00000101087__IP_943942_TX=10090_REVERSED|
"""index: 19365, intensity: 3048.0, mobility: 1.188"""	-0.411058	0.209456	0.867034	PVHDPRWHFRLSGLANQSPMLWPER	generic|IP_1148990_TX=10090_REVERSED|
"""index: 29712, intensity: 5155.0, mobility: 0.924"""	-0.411198	0.209685	0.86726	NLAMSEGKRKKIR	generic|sp_Q8VEB1_GRK5_MOUSE_REVERSED|
"""index: 2283, intensity: 3393.0, mobility: 0.927"""	-0.411437	0.209913	0.867648	QRWPGSSRQN	generic|chr12_1_82396306_82396377_ENSMUST00000166429_REVERSED|
"""index: 15041, intensity: 7739.0, mobility: 1.168"""	-0.411492	0.209998	0.867736	CKLDTPPKRPVFDILDYSYAFLLLMF	generic|tr_Q8R2B8_Q8R2B8_MOUSE_REVERSED|
"""index: 6741, intensity: 8308.0, mobility: 1.034"""	-0.411628	0.210178	0.867956	YPVCRFAVGLGDREPLPPVKEM	generic|IP_1098364_TX=10090_REVERSED|
"""index: 15018, intensity: 4587.0, mobility: 1.106"""	-0.411708	0.210358	0.868086	PWFAPLPTPMEFSKAAMQKEQPTQPPSET	generic|tr_B2RY64_B2RY64_MOUSE_REVERSED	|generic|tr_E9Q1Z2_E9Q1Z2_MOUSE_REVERSED|
"""index: 33325, intensity: 5497.0, mobility: 1.074"""	-0.411797	0.210586	0.86823	YFFTLLDGIVLSP	generic|IP_1023123_TX=10090_REVERSED|
"""index: 18998, intensity: 3961.0, mobility: 1.108"""	-0.411801	0.210815	0.868237	EFLAQNVCTTHCPLN	generic|IP_1046149_TX=10090_REVERSED|
"""index: 10271, intensity: 6366.0, mobility: 0.889"""	-0.411856	0.211043	0.868326	SKELNSEILSDKIIEIENGE	generic|tr_Q9D2J9_Q9D2J9_MOUSE_REVERSED	|generic|tr_G5E8L9_G5E8L9_MOUSE_REVERSED|
"""index: 27247, intensity: 54716.0, mobility: 0.932"""	-0.411964	0.211271	0.8685	PPPTKQSLER	generic|tr_F8WI57_F8WI57_MOUSE__chr5_1_137565980_137566042_ENSMUST00000198601_REVERSED|
"""index: 16572, intensity: 9435.0, mobility: 1.162"""	-0.412021	0.211499	0.868592	FFFCLILSIEVMKHEQRLQNNIHRES	generic|IP_3503729_TX=10090_REVERSED|
"""index: 24418, intensity: 2525.0, mobility: 1.384"""	-0.412199	0.211679	0.86888	DREEMEKKRKEQNGEDRKMKD	generic|sp_Q9R0X5-5_RPGR_MOUSE__chrX_-1_10213524_10213643_ENSMUST00000115534_REVERSED	|generic|tr_Q9ET15_Q9ET15_MOUSE_REVERSED|
"""index: 27803, intensity: 5617.0, mobility: 1.153"""	-0.41246	0.211845	0.869301	ATVTYINKKGDYVPKRDGFIQPKFHQVMYEVVERNVRRPCK	generic|tr_A0A6I8MX18_A0A6I8MX18_MOUSE__chr4_-1_126459776_126459865_ENSMUST00000127800__II_956239_REVERSED	|generic|tr_Q8CGU0_Q8CGU0_MOUSE__chr4_-1_126459776_126459865_ENSMUST00000127800__II_956239_REVERSED	|generic|sp_Q8CJG1_AGO1_MOUSE__chr4_-1_126459776_126459865_ENSMUST00000127800__II_956239_REVERSED	|generic|tr_A2VDG1_A2VDG1_MOUSE__chr4_-1_126459776_126459865_ENSMUST00000127800__II_956239_REVERSED|
"""index: 16611, intensity: 4331.0, mobility: 1.092"""	-0.412761	0.211845	0.869785	HGHNFSNNWFHCCLPKSLENDSKSQGFEE	generic|IP_1049344_TX=10090_REVERSED|
"""index: 13859, intensity: 3234.0, mobility: 0.779"""	-0.413576	0.212073	0.871093	VPSGAAPR	generic|chr6_-1_38149642_38149710_ENSMUST00000117556__IP_917739_TX=10090_REVERSED|
"""index: 10341, intensity: 10676.0, mobility: 1.039"""	-0.413649	0.212301	0.87121	RILFGGCIAEPQQDKISLLAM	generic|tr_Q3TIP3_Q3TIP3_MOUSE_REVERSED	|generic|sp_P04187_GRAB_MOUSE_REVERSED	|generic|tr_Q4FJY0_Q4FJY0_MOUSE_REVERSED|
"""index: 20272, intensity: 4982.0, mobility: 1.017"""	-0.413674	0.212528	0.87125	DQLRELLSMLFIMKGSEQILTKDPLHDISNMNSVD	generic|sp_Q8BHK9_ERC6L_MOUSE_REVERSED|
"""index: 15489, intensity: 3778.0, mobility: 0.893"""	-0.413677	0.212611	0.871256	CAKSLTAITHA	generic|tr_A2A5R6_A2A5R6_MOUSE_REVERSED	|generic|sp_Q8R151_ZNFX1_MOUSE_REVERSED|
"""index: 8109, intensity: 135046.0, mobility: 0.887"""	-0.413876	0.21279	0.871575	EKFEEIQDASFDIKVSKPDFASDKLP	generic|sp_P09541_MYL4_MOUSE__II_1128028_REVERSED	|generic|tr_Q9CZ19_Q9CZ19_MOUSE__II_1128028_REVERSED	|generic|tr_A2A6Q8_A2A6Q8_MOUSE_REVERSED|
"""index: 11093, intensity: 4271.0, mobility: 0.956"""	-0.414134	0.212872	0.871987	KRFNNCTKLAEKAANMGIQIDQPEFTLI	generic|tr_Q0VF76_Q0VF76_MOUSE_REVERSED|
"""index: 7547, intensity: 8442.0, mobility: 0.985"""	-0.414252	0.213003	0.872176	KEGLASVFALEHC	generic|tr_D3Z7A8_D3Z7A8_MOUSE__II_927627_REVERSED	|generic|tr_E9PUB4_E9PUB4_MOUSE_REVERSED|
"""index: 18319, intensity: 5669.0, mobility: 0.876"""	-0.414616	0.213182	0.872757	VNEKETKK	generic|tr_G3UYP1_G3UYP1_MOUSE_REVERSED	|generic|sp_Q6NTA4_RRAGB_MOUSE_REVERSED|
"""index: 23349, intensity: 11680.0, mobility: 1.119"""	-0.414752	0.213409	0.872973	DVKSRLSEPSELMHLLESNGIELLMGTIKGALNSHMTQILPFL	generic|IP_1121396_TX=10090_REVERSED|
"""index: 24646, intensity: 3287.0, mobility: 1.050"""	-0.414806	0.213636	0.873059	QPGHLHGHDTTVSSVMNIRHA	generic|IP_3472799_TX=10090_REVERSED	|generic|IP_1111461_TX=10090_REVERSED|
"""index: 6912, intensity: 5653.0, mobility: 1.109"""	-0.41492	0.213815	0.873241	ESAAEANLSLMVGLGLCDPLIVVNNNPLTVESMVESEA	generic|sp_Q9R0G8_NRK_MOUSE_REVERSED	|generic|tr_B1B0C9_B1B0C9_MOUSE_REVERSED|
"""index: 11342, intensity: 4584.0, mobility: 1.121"""	-0.415048	0.214042	0.873445	NTQKLDEIQLKLTSIFRDQTRVEQELQFTNQNRGAESVPAG	generic|tr_A0A0A6YVT8_A0A0A6YVT8_MOUSE__II_1050758_REVERSED	|generic|tr_A0A668KLF4_A0A668KLF4_MOUSE__II_1050757_REVERSED	|generic|tr_Q3TDR6_Q3TDR6_MOUSE_REVERSED|
"""index: 1280, intensity: 2935.0, mobility: 0.850"""	-0.415243	0.214172	0.873755	FSEAVQFTP	generic|IP_1024617_TX=10090_REVERSED|
"""index: 28310, intensity: 7959.0, mobility: 0.863"""	-0.415828	0.214351	0.874684	CLASIIWVV	generic|chr9_1_75332849_75334203_ENSMUST00000213990_REVERSED	|generic|chr9_1_75332876_75334203_ENSMUST00000213990_REVERSED|
"""index: 2155, intensity: 27673.0, mobility: 0.855"""	-0.415899	0.21448	0.874796	WQICLLHSVLPLMAMFGLYLWDYL	generic|tr_Q9CR05_Q9CR05_MOUSE_REVERSED|
"""index: 1369, intensity: 25601.0, mobility: 0.831"""	-0.416076	0.214658	0.875076	FKGMLPVLQVNMAI	generic|IP_833032_TX=10090_REVERSED|
"""index: 19938, intensity: 3599.0, mobility: 1.190"""	-0.416456	0.214885	0.875677	SFPSWPAMVPAQLFDTL	generic|sp_Q9QY40_PLXB3_MOUSE__chrX_1_73766501_73766539_ENSMUST00000149478__II_834409_REVERSED	|generic|II_834416_TX=10090_REVERSED|
"""index: 14898, intensity: 14318.0, mobility: 0.962"""	-0.416541	0.215064	0.875812	VAAEPLWVPHLCGERPVH	generic|IP_3495881_TX=10090_REVERSED|
"""index: 32223, intensity: 7845.0, mobility: 1.075"""	-0.416743	0.21529	0.876131	QVSLSVALQAKAQELELELKKQQLELLQKQKALLQQRILQ	generic|tr_Q69ZY3_Q69ZY3_MOUSE_REVERSED	|generic|tr_G3X9Z4_G3X9Z4_MOUSE_REVERSED	|generic|tr_Q3TTQ0_Q3TTQ0_MOUSE_REVERSED	|generic|tr_Q3TT32_Q3TT32_MOUSE_REVERSED	|generic|tr_B2RX07_B2RX07_MOUSE_REVERSED|
"""index: 12677, intensity: 8427.0, mobility: 1.307"""	-0.416757	0.215322	0.876152	HTYIEEAIILSQFSTPIEMVF	generic|IP_1145600_TX=10090_REVERSED|
"""index: 16784, intensity: 4707.0, mobility: 1.045"""	-0.417042	0.215451	0.876602	PALGFGLGGVAAPVPSGTCAAGNLAGR	generic|II_3455732_TX=10090_REVERSED|
"""index: 23208, intensity: 3314.0, mobility: 0.884"""	-0.417257	0.215629	0.876941	LFFYGCKVA	generic|tr_Z4YN62_Z4YN62_MOUSE__chr11_-1_102292438_102292476_ENSMUST00000145484__II_1126041_REVERSED	|generic|sp_A2AWT3_AT7L3_MOUSE__chr11_-1_102292438_102292476_ENSMUST00000145484__II_1126026_REVERSED	|generic|sp_A2AWT3-2_AT7L3_MOUSE__chr11_-1_102292438_102292476_ENSMUST00000145484__II_1126026_REVERSED|
"""index: 13455, intensity: 5144.0, mobility: 0.968"""	-0.417355	0.215757	0.877094	PVLTETGTDATVPIEREEP	generic|tr_E9PVC2_E9PVC2_MOUSE_REVERSED	|generic|tr_Q8R3D4_Q8R3D4_MOUSE_REVERSED	|generic|tr_Q8BTW4_Q8BTW4_MOUSE_REVERSED|
"""index: 16885, intensity: 7386.0, mobility: 0.932"""	-0.417912	0.215837	0.87797	RDGEIAYRLATWGFLDKLNIDVGQQ	generic|tr_A2ASY2_A2ASY2_MOUSE_REVERSED	|generic|tr_Q9D4J9_Q9D4J9_MOUSE_REVERSED|
"""index: 21526, intensity: 4950.0, mobility: 1.068"""	-0.418354	0.215917	0.878663	ESPVERTDKTMMKEFHRGLDPSRMSAI	generic|tr_S4R1A3_S4R1A3_MOUSE__II_827128_REVERSED|
"""index: 26630, intensity: 3964.0, mobility: 0.953"""	-0.418578	0.216094	0.879013	DYFVLGWRMG	generic|IP_2480069_TX=10090_REVERSED|
"""index: 7988, intensity: 12319.0, mobility: 1.041"""	-0.419048	0.21632	0.879747	TNSARSLAQSPAEWLPPPPLEQ	generic|IP_1118866_TX=10090_REVERSED|
"""index: 17438, intensity: 6038.0, mobility: 0.938"""	-0.419081	0.216546	0.879799	LTPLIFCMLLIGPKYYRR	generic|tr_Q8BNZ5_Q8BNZ5_MOUSE_REVERSED	|generic|sp_Q99PL7_SCD3_MOUSE_REVERSED|
"""index: 4188, intensity: 2727.0, mobility: 1.072"""	-0.419252	0.216625	0.880065	NFLMCYYTDSKEAVELDEPLESEKEWTLI	generic|tr_Q3UHE0_Q3UHE0_MOUSE__chr17_-1_46954866_46954931_ENSMUST00000224759__II_3462207_REVERSED	|generic|tr_Q3UPU3_Q3UPU3_MOUSE__chr17_-1_46954866_46954931_ENSMUST00000224759__II_3462207_REVERSED	|generic|sp_Q6WKZ8_UBR2_MOUSE__chr17_-1_46954866_46954931_ENSMUST00000224759__II_3462207_REVERSED	|generic|sp_Q6WKZ8-3_UBR2_MOUSE__chr17_-1_46954866_46954931_ENSMUST00000224759__II_3462207_REVERSED|
"""index: 32608, intensity: 6320.0, mobility: 0.964"""	-0.419534	0.216704	0.880504	DKKPPIITPEL	generic|sp_A2AAE1_K1109_MOUSE__chr3_1_37040404_37040475_ENSMUST00000136746__II_985682_REVERSED	|generic|sp_A2AAE1-2_K1109_MOUSE__chr3_1_37040404_37040475_ENSMUST00000136746__II_985682_REVERSED	|generic|sp_A2AAE1-3_K1109_MOUSE__chr3_1_37040404_37040475_ENSMUST00000136746__II_985682_REVERSED	|generic|sp_A2AAE1-5_K1109_MOUSE__chr3_1_36887681_36887872_ENSMUST00000152881__II_985682_REVERSED	|generic|sp_A2AAE1-6_K1109_MOUSE__chr3_1_37040404_37040475_ENSMUST00000136746__II_985682_REVERSED	|generic|tr_D6RI50_D6RI50_MOUSE__chr3_1_36887681_36887872_ENSMUST00000152881__II_985692_REVERSED	|generic|tr_A0A1D5RMC4_A0A1D5RMC4_MOUSE__chr3_1_36887681_36887872_ENSMUST00000152881__II_985682_REVERSED	|generic|II_985691_TX=10090_REVERSED|
"""index: 14538, intensity: 3989.0, mobility: 1.161"""	-0.419845	0.216783	0.880988	QRSRDPGPSGLWSTEALPSAEEQEVKVVLLG	generic|tr_B9EIX6_B9EIX6_MOUSE_REVERSED|
"""index: 31166, intensity: 15361.0, mobility: 1.136"""	-0.420148	0.21696	0.881459	RLFLNRHVALARNTHRHYIVIKENARVPFGEYELR	generic|tr_C6EQH5_C6EQH5_MOUSE__II_885833_REVERSED	|generic|sp_Q6P8Y0_CF161_MOUSE__II_885836_REVERSED	|generic|tr_D3YVU5_D3YVU5_MOUSE_REVERSED|
"""index: 7459, intensity: 6789.0, mobility: 1.096"""	-0.420586	0.217185	0.882136	QESKHAMLKEQNRG	generic|sp_Q0P5X1_LRIQ1_MOUSE_REVERSED|
"""index: 17642, intensity: 4886.0, mobility: 1.023"""	-0.420688	0.217411	0.882294	SNESSLSFPWLQVSQRQHMWTSILNKKSK	generic|tr_A0A3B2WC97_A0A3B2WC97_MOUSE__chr16_1_96525450_96525545_ENSMUST00000061739__II_3486386_REVERSED	|generic|II_3488055_TX=10090_REVERSED	|generic|II_3453134_TX=10090_REVERSED	|generic|II_1072992_TX=10090_REVERSED|
"""index: 17546, intensity: 5011.0, mobility: 1.093"""	-0.420953	0.217636	0.882704	TFHVVGSGAEKLHSMIIQKVSDY	generic|IP_3445373_TX=10090_REVERSED|
"""index: 31199, intensity: 11923.0, mobility: 1.199"""	-0.421113	0.217813	0.882951	EDGAPGEVVPRGALGPSNDDETNNVSVSTKKQLDSVACNRTWWTLRALK	generic|sp_Q8VDT1_SC5A9_MOUSE__II_958260_REVERSED|
"""index: 10288, intensity: 27414.0, mobility: 0.931"""	-0.421298	0.217891	0.883236	KVVDTGLTKFVMEQSVYDPSK	generic|tr_A0A1D5RMD4_A0A1D5RMD4_MOUSE_REVERSED	|generic|sp_B1AVY7_KI16B_MOUSE_REVERSED	|generic|tr_E7FLY0_E7FLY0_MOUSE_REVERSED|
"""index: 34379, intensity: 3505.0, mobility: 1.079"""	-0.421828	0.218018	0.884053	MLQRQMQQQLE	generic|sp_Q99NB8_UBQL4_MOUSE__chr3_1_88563132_88563344_ENSMUST00000194303__II_985972_REVERSED	|generic|II_985969_TX=10090_REVERSED|
"""index: 31031, intensity: 6597.0, mobility: 1.045"""	-0.422008	0.218243	0.88433	EKEKKKNTKDGGGPFISRLRAKKNKEEPAMPLPKSSHN	generic|tr_A3KGC3_A3KGC3_MOUSE_REVERSED	|generic|tr_A3KGC5_A3KGC5_MOUSE_REVERSED	|generic|tr_A3KGC4_A3KGC4_MOUSE_REVERSED	|generic|tr_B1GX81_B1GX81_MOUSE_REVERSED	|generic|tr_B1GX80_B1GX80_MOUSE_REVERSED	|generic|sp_Q61036_PAK3_MOUSE_REVERSED	|generic|sp_Q61036-2_PAK3_MOUSE_REVERSED|
"""index: 8557, intensity: 5214.0, mobility: 1.126"""	-0.42204	0.218321	0.884379	VDMAESALAMDMAELALAMDMAEMALAMDLAE	generic|IP_1073991_TX=10090_REVERSED|
"""index: 5791, intensity: 3986.0, mobility: 1.036"""	-0.422286	0.218546	0.884756	VSCMKGPPLLLQFHAQTQMTQ	generic|sp_O08710_THYG_MOUSE_REVERSED|
"""index: 30813, intensity: 3407.0, mobility: 0.954"""	-0.422315	0.218722	0.8848	QRKQFIAKTM	generic|chr5_-1_65620558_65620602_ENSMUST00000201948__IP_939454_TX=10090_REVERSED|
"""index: 12620, intensity: 7829.0, mobility: 1.043"""	-0.422455	0.218947	0.885015	FNSNEKALYCLDPLDKLDLDPA	generic|tr_A0A5K1VVQ9_A0A5K1VVQ9_MOUSE__chr19_-1_7374046_7374075_ENSMUST00000237653__II_1006392_REVERSED	|generic|sp_A2ASS6_TITIN_MOUSE__chr19_-1_7374046_7374075_ENSMUST00000237653__II_1006392_REVERSED	|generic|sp_A2ASS6-2_TITIN_MOUSE__chr19_-1_7374046_7374075_ENSMUST00000237653__II_1006392_REVERSED	|generic|tr_A0A5K1VVQ1_A0A5K1VVQ1_MOUSE__chr19_-1_7374046_7374075_ENSMUST00000237653__II_1006392_REVERSED	|generic|tr_E9Q8K5_E9Q8K5_MOUSE__chr19_-1_7374046_7374075_ENSMUST00000237653__II_1006392_REVERSED	|generic|tr_E9Q8N1_E9Q8N1_MOUSE__chr19_-1_7374046_7374075_ENSMUST00000237653__II_1006392_REVERSED|
"""index: 18520, intensity: 3325.0, mobility: 1.157"""	-0.422517	0.219123	0.88511	FYLQPVEWEMRRK	generic|IP_1034166_TX=10090_REVERSED|
"""index: 438, intensity: 2834.0, mobility: 0.892"""	-0.422871	0.219348	0.885653	HLGSTLLEGHD	generic|tr_H3BJ00_H3BJ00_MOUSE__chr14_1_76418960_76419013_ENSMUST00000176886__II_1089658_REVERSED|
"""index: 15752, intensity: 5215.0, mobility: 1.172"""	-0.422973	0.219573	0.885809	SSVAVSNNNNNNFNERHNEPGGEDDTNAVQL	generic|tr_B2BBR9_B2BBR9_MOUSE__II_1007720_REVERSED	|generic|tr_B2BBR7_B2BBR7_MOUSE__II_1007720_REVERSED	|generic|tr_A0A5F8MPJ5_A0A5F8MPJ5_MOUSE__II_1007720_REVERSED	|generic|tr_B2BBR8_B2BBR8_MOUSE__II_1007720_REVERSED	|generic|tr_B2BBR6_B2BBR6_MOUSE__II_1007720_REVERSED	|generic|sp_Q4U4S6_XIRP2_MOUSE__II_1007720_REVERSED|
"""index: 19785, intensity: 5251.0, mobility: 1.044"""	-0.423029	0.219798	0.885894	RDNSLFHKLMAPVTVSICGVD	generic|tr_Q7TRX3_Q7TRX3_MOUSE_REVERSED	|generic|tr_Q8VGR2_Q8VGR2_MOUSE_REVERSED|
"""index: 1620, intensity: 5602.0, mobility: 0.811"""	-0.42309	0.220022	0.885988	FSLRVALLLMDF	generic|tr_F6VSQ9_F6VSQ9_MOUSE__II_957468_REVERSED|
"""index: 23225, intensity: 4761.0, mobility: 0.830"""	-0.423101	0.220099	0.886004	FLFAEQIELDIMH	generic|tr_E9Q8V6_E9Q8V6_MOUSE__chr9_1_64889692_64889739_ENSMUST00000216098__II_3506657_REVERSED|
"""index: 4762, intensity: 2525.0, mobility: 1.022"""	-0.423577	0.220274	0.88673	IAEEFEYQTYVI	generic|IP_826452_TX=10090_REVERSED|
"""index: 15920, intensity: 4924.0, mobility: 1.053"""	-0.423794	0.22035	0.887061	WRDGLLAGGGRGHTT	generic|tr_Q566I6_Q566I6_MOUSE_REVERSED	|generic|sp_Q8CG16_C1RA_MOUSE_REVERSED|
"""index: 5435, intensity: 4016.0, mobility: 0.947"""	-0.424085	0.220575	0.887503	QFSKFGTQVEM	generic|IP_1038983_TX=10090_REVERSED|
"""index: 17914, intensity: 9395.0, mobility: 1.054"""	-0.424101	0.2207	0.887527	AFDSILKRATTPFYRSTKFKKMAMSSTYTGLF	generic|tr_E3VWA1_E3VWA1_MOUSE_REVERSED	|generic|tr_A2VDF7_A2VDF7_MOUSE_REVERSED	|generic|tr_A7E1Z5_A7E1Z5_MOUSE_REVERSED	|generic|sp_O88343_S4A4_MOUSE_REVERSED	|generic|tr_A0A668KM61_A0A668KM61_MOUSE_REVERSED	|generic|tr_E9Q8N8_E9Q8N8_MOUSE__chr5_1_89235523_89235612_ENSMUST00000148750_REVERSED	|generic|tr_E1AWU4_E1AWU4_MOUSE_REVERSED|
"""index: 9180, intensity: 9362.0, mobility: 1.118"""	-0.42436	0.220875	0.887921	ELNHYYHYGGKVWHKVWKSNNDGAALRKKKAEALDSRYTE	generic|tr_Q6ZQK2_Q6ZQK2_MOUSE__II_886289_REVERSED|
"""index: 29520, intensity: 3057.0, mobility: 1.068"""	-0.424656	0.220951	0.88837	VWINLALMIVFR	generic|II_2429737_TX=10090_REVERSED	|generic|II_1119509_TX=10090_REVERSED	|generic|sp_Q8C6U2_S66A3_MOUSE_REVERSED|
"""index: 19404, intensity: 3906.0, mobility: 0.806"""	-0.424927	0.221076	0.888781	NRPWLIFDMEQTC	generic|tr_B7FAT3_B7FAT3_MOUSE_REVERSED	|generic|sp_Q99LU8_CF062_MOUSE_REVERSED|
"""index: 29433, intensity: 9657.0, mobility: 1.103"""	-0.425016	0.221201	0.888915	REENHEDKVIFIMDFRSLITPMFDINDEGKTEDWRGFVSNAA	generic|tr_Q8BQ03_Q8BQ03_MOUSE__chr8_1_75123881_75123973_ENSMUST00000212648__II_3502914_REVERSED	|generic|tr_Q8C2I9_Q8C2I9_MOUSE__chr8_1_75123881_75123973_ENSMUST00000212648__II_3502910_REVERSED	|generic|sp_P49718_MCM5_MOUSE__chr8_1_75123881_75123973_ENSMUST00000212648__II_3502910_REVERSED	|generic|chr8_1_75121556_75121738_ENSMUST00000212648_REVERSED|
"""index: 19186, intensity: 4720.0, mobility: 1.076"""	-0.425089	0.221425	0.889026	QILRYAVYKRSL	generic|sp_Q9D9R9_F186A_MOUSE_REVERSED	|generic|tr_K3W4Q5_K3W4Q5_MOUSE_REVERSED|
"""index: 10560, intensity: 6289.0, mobility: 0.787"""	-0.425098	0.221649	0.889039	ESGLSEQR	generic|tr_A9NIH9_A9NIH9_MOUSE_REVERSED	|generic|sp_Q9QXZ9_OPN4_MOUSE_REVERSED	|generic|sp_Q9QXZ9-2_OPN4_MOUSE_REVERSED|
"""index: 6516, intensity: 18894.0, mobility: 0.906"""	-0.425129	0.221725	0.889085	HVTQPCWYGTPLPCLRARQR	generic|chr19_-1_10860040_10860339_ENSMUST00000235186_REVERSED|
"""index: 2358, intensity: 3627.0, mobility: 0.946"""	-0.425507	0.221948	0.889656	VGRSCSDAPSAPFIWIRIHFTQPSR	generic|tr_Q9CU03_Q9CU03_MOUSE_REVERSED|
"""index: 4227, intensity: 4974.0, mobility: 0.942"""	-0.425542	0.222123	0.88971	NMNVNFNDKCFLTPAAWFVN	generic|tr_Q8CDQ9_Q8CDQ9_MOUSE_REVERSED	|generic|tr_Q9D4E9_Q9D4E9_MOUSE_REVERSED|
"""index: 11938, intensity: 71530.0, mobility: 1.060"""	-0.425588	0.222347	0.889778	QNARFLALGSASIYDGGQTARAL	generic|tr_G5E8P3_G5E8P3_MOUSE__II_1104586_REVERSED	|generic|II_1104592_TX=10090_REVERSED	|generic|tr_H6W0X2_H6W0X2_MOUSE__chr1_-1_170880997_170881026_ENSMUST00000171447_REVERSED	|generic|tr_Q91ZS2_Q91ZS2_MOUSE_REVERSED	|generic|tr_B8JJE0_B8JJE0_MOUSE__chr1_-1_170880997_170881026_ENSMUST00000171447_REVERSED|
"""index: 29893, intensity: 23462.0, mobility: 1.023"""	-0.425603	0.222521	0.889802	FLNLRSPQLQL	generic|IP_894857_TX=10090_REVERSED	|generic|IP_894854_TX=10090_REVERSED|
"""index: 27200, intensity: 3012.0, mobility: 1.036"""	-0.425845	0.222745	0.890165	FPLPNGQLITRSYSIISDFTSMLL	generic|sp_Q9EP79_V1R52_MOUSE__II_3497073_REVERSED	|generic|tr_A0A2I3BQJ2_A0A2I3BQJ2_MOUSE_REVERSED	|generic|tr_A0A2I3BRC4_A0A2I3BRC4_MOUSE_REVERSED	|generic|tr_A0A2I3BQW2_A0A2I3BQW2_MOUSE_REVERSED|
"""index: 25216, intensity: 3113.0, mobility: 1.097"""	-0.425967	0.222919	0.890349	NNWLDIRIELKE	generic|sp_P58069_RASA2_MOUSE__chr9_-1_96570662_96570787_ENSMUST00000128346_REVERSED	|generic|tr_Q3U405_Q3U405_MOUSE__chr9_-1_96570662_96570787_ENSMUST00000128346_REVERSED|
"""index: 2340, intensity: 3747.0, mobility: 0.935"""	-0.426141	0.223092	0.890611	EPFRSITLSDM	generic|IP_987131_TX=10090_REVERSED|
"""index: 16615, intensity: 5212.0, mobility: 1.028"""	-0.426232	0.223166	0.890748	FRYQQDAPPVAPQ	generic|IP_853783_TX=10090_REVERSED|
"""index: 20779, intensity: 4699.0, mobility: 1.141"""	-0.426473	0.22319	0.89111	YSACKHRWSREPLRDQEPWENK	generic|sp_Q9DC60_UBIA1_MOUSE_REVERSED|
"""index: 32532, intensity: 5749.0, mobility: 0.959"""	-0.4268	0.223414	0.8916	PMRPATRHIR	generic|tr_Q9D4F7_Q9D4F7_MOUSE__IP_1142247_REVERSED|
"""index: 26570, intensity: 3906.0, mobility: 1.065"""	-0.426923	0.223537	0.891785	KQYVAARIHDAK	generic|tr_A0A0A6YVR4_A0A0A6YVR4_MOUSE_REVERSED	|generic|sp_Q3TRR0-2_MAP9_MOUSE_REVERSED|
"""index: 18553, intensity: 4100.0, mobility: 1.286"""	-0.427338	0.223711	0.892405	LFGIDKKQIARNTWILASYTKTKEEEGEKMHGIAER	generic|sp_Q9D3U0_PUS10_MOUSE__II_1142174_REVERSED|
"""index: 12139, intensity: 12953.0, mobility: 1.120"""	-0.427467	0.223884	0.892598	RFHMQKTANNKMGIKLMWKSKMRQVYQMDRERMLAAGTS	generic|sp_Q91VY9_ZN622_MOUSE__chr15_1_25987190_25987327_ENSMUST00000227912__II_3483594_REVERSED	|generic|tr_A0A2I3BPL6_A0A2I3BPL6_MOUSE_REVERSED	|generic|tr_Q3U343_Q3U343_MOUSE__chr15_1_25987190_25987327_ENSMUST00000227912_REVERSED|
"""index: 28057, intensity: 3830.0, mobility: 1.029"""	-0.427709	0.224107	0.892958	SPSWEPCRGASPSAK	generic|IP_910654_TX=10090_REVERSED|
"""index: 5500, intensity: 4480.0, mobility: 0.968"""	-0.42803	0.22433	0.893436	IDPDHFPVLAYN	generic|sp_A2AJ76_HMCN2_MOUSE__II_1011788_REVERSED	|generic|tr_A0A2I3BRN3_A0A2I3BRN3_MOUSE_REVERSED|
"""index: 10236, intensity: 6288.0, mobility: 0.901"""	-0.428298	0.224554	0.893835	QDISRQSFYKGTTKTQNRK	generic|IP_855568_TX=10090_REVERSED|
"""index: 15155, intensity: 2890.0, mobility: 1.288"""	-0.428384	0.224777	0.893962	DEVDKETATREAHHKGASPAV	generic|tr_Q80U10_Q80U10_MOUSE__II_3465187_REVERSED	|generic|tr_Q8CDL2_Q8CDL2_MOUSE__II_3465187_REVERSED	|generic|tr_A0A1W2P737_A0A1W2P737_MOUSE__II_3465187_REVERSED	|generic|tr_F8VPV0_F8VPV0_MOUSE__II_3465187_REVERSED	|generic|sp_P48725_PCNT_MOUSE__II_3465187_REVERSED	|generic|sp_P48725-2_PCNT_MOUSE__II_3465187_REVERSED	|generic|tr_Q6Y5M8_Q6Y5M8_MOUSE_REVERSED	|generic|sp_P48725-3_PCNT_MOUSE_REVERSED|
"""index: 4342, intensity: 3446.0, mobility: 0.825"""	-0.428419	0.225	0.894014	NLPVAGHER	generic|sp_Q0KL01_UBX2B_MOUSE_REVERSED|
"""index: 22016, intensity: 6685.0, mobility: 0.991"""	-0.428544	0.225173	0.894201	AHENEQIVKLEQLLNRHE	generic|tr_E9Q2X6_E9Q2X6_MOUSE__chr3_1_69030254_69030436_ENSMUST00000148385__II_983432_REVERSED	|generic|tr_Q6P7V9_Q6P7V9_MOUSE__chr3_1_69030254_69030436_ENSMUST00000148385__II_983432_REVERSED	|generic|sp_Q8CG47_SMC4_MOUSE__chr3_1_69030254_69030436_ENSMUST00000148385__II_983432_REVERSED|
"""index: 369, intensity: 2705.0, mobility: 0.852"""	-0.428935	0.225346	0.89478	APATMVLHCL	generic|IP_923521_TX=10090_REVERSED|
"""index: 19072, intensity: 10506.0, mobility: 0.993"""	-0.428954	0.225569	0.894808	QSADLGAVPPAQVMPQLQQQ	generic|sp_P56477_IRF5_MOUSE_REVERSED	|generic|tr_B2CC69_B2CC69_MOUSE_REVERSED|
"""index: 13735, intensity: 3663.0, mobility: 0.852"""	-0.429032	0.225641	0.894924	QTKNTQKNTKPEEAE	generic|IP_1032403_TX=10090_REVERSED|
"""index: 21931, intensity: 14369.0, mobility: 1.228"""	-0.429135	0.225763	0.895077	KDTQRDTHVLAPAGPPW	generic|IP_838433_TX=10090_REVERSED|
"""index: 20836, intensity: 4761.0, mobility: 0.913"""	-0.429352	0.225835	0.895397	LNVRKVLEALHDPDSKMIQDFEAFKG	generic|tr_Q6A077_Q6A077_MOUSE__chr9_1_80288086_80288220_ENSMUST00000139981__II_846412_REVERSED	|generic|tr_B2RWR8_B2RWR8_MOUSE__chr9_1_80288086_80288220_ENSMUST00000139981__II_846412_REVERSED	|generic|tr_V9GXM4_V9GXM4_MOUSE__chr9_1_80288086_80288220_ENSMUST00000139981__II_846412_REVERSED	|generic|tr_E9Q3L1_E9Q3L1_MOUSE__chr9_1_80288086_80288220_ENSMUST00000139981__II_846412_REVERSED	|generic|tr_E9Q175_E9Q175_MOUSE__chr9_1_80288086_80288220_ENSMUST00000139981__II_846412_REVERSED	|generic|tr_E9Q174_E9Q174_MOUSE__chr9_1_80288086_80288220_ENSMUST00000139981__II_846412_REVERSED	|generic|sp_Q64331_MYO6_MOUSE__chr9_1_80288086_80288220_ENSMUST00000139981__II_846412_REVERSED	|generic|tr_V9GX76_V9GX76_MOUSE__chr9_1_80288086_80288220_ENSMUST00000139981__II_846412_REVERSED	|generic|tr_E9PVU0_E9PVU0_MOUSE__chr9_1_80288086_80288220_ENSMUST00000139981__II_846412_REVERSED|
"""index: 27541, intensity: 4428.0, mobility: 1.076"""	-0.430014	0.226008	0.896373	EMHRLLQPKQAATYDCVTCKFQKGDSTHLLKHSKLTGKSKFKK	generic|sp_Q7TS63-2_ZFAT_MOUSE__II_1084708_REVERSED	|generic|tr_E0CX30_E0CX30_MOUSE_REVERSED	|generic|sp_Q7TS63_ZFAT_MOUSE_REVERSED|
"""index: 4187, intensity: 4140.0, mobility: 0.910"""	-0.430118	0.22623	0.896527	EEIEKETQNKTFVMVQNLI	generic|II_909626_TX=10090_REVERSED|
"""index: 11188, intensity: 372590.0, mobility: 1.058"""	-0.430131	0.226302	0.896546	HIKRLFSGLMLWELPHNSSC	generic|tr_A0A3Q4EG45_A0A3Q4EG45_MOUSE__II_3461333_REVERSED|
"""index: 7240, intensity: 5871.0, mobility: 1.145"""	-0.430353	0.226524	0.896871	DRERSDGRLDDDQPNS	generic|tr_G5E8C0_G5E8C0_MOUSE_REVERSED	|generic|sp_Q569E7_ZN697_MOUSE_REVERSED|
"""index: 9789, intensity: 4411.0, mobility: 0.959"""	-0.430358	0.226747	0.89688	YPQRRLPEEMAQFICFRISA	generic|IP_871357_TX=10090_REVERSED|
"""index: 28865, intensity: 3928.0, mobility: 1.025"""	-0.430402	0.226868	0.896944	GVSLSPRVCALESAATRPRGSGPPS	generic|IP_1131844_TX=10090_REVERSED|
"""index: 19256, intensity: 3884.0, mobility: 1.180"""	-0.430436	0.227091	0.896993	GDVEVSMTFIPAHVPGTQ	generic|tr_Q45VK5_Q45VK5_MOUSE__chr9_1_21388542_21388757_ENSMUST00000214821__II_3459741_REVERSED	|generic|tr_A0A1L1SU19_A0A1L1SU19_MOUSE__II_3459740_REVERSED	|generic|sp_Q9Z1X4-2_ILF3_MOUSE__chr9_1_21388542_21388757_ENSMUST00000214821__II_3459741_REVERSED	|generic|tr_A0A1L1STE4_A0A1L1STE4_MOUSE__chr9_1_21388542_21388757_ENSMUST00000214821_REVERSED	|generic|chr9_1_21397504_21397692_ENSMUST00000215169_REVERSED	|generic|sp_Q9Z1X4_ILF3_MOUSE__chr9_1_21388542_21388757_ENSMUST00000214821_REVERSED	|generic|sp_Q9Z1X4-3_ILF3_MOUSE__chr9_1_21388542_21388757_ENSMUST00000214821_REVERSED|
"""index: 3147, intensity: 4152.0, mobility: 0.898"""	-0.430436	0.227263	0.896994	EKAKQLVHGRCPSSGSSPQSKK	generic|sp_Q80YS6_AFAP1_MOUSE_REVERSED|
"""index: 12169, intensity: 4815.0, mobility: 1.169"""	-0.43074	0.227485	0.89744	MRRGFEMDPLQQRMQQLETFMSLSEDFVRMLKGTLFRFIR	generic|sp_Q8CEC6_PPWD1_MOUSE__chr13_-1_104222834_104222920_ENSMUST00000225798_REVERSED|
"""index: 17656, intensity: 2845.0, mobility: 0.903"""	-0.430798	0.227707	0.897525	ALIVGQMAPSLMVEEDYGDADSRVLIRGVSPIEV	generic|tr_A0A1L1SUC4_A0A1L1SUC4_MOUSE__chr9_1_49024006_49024089_ENSMUST00000215850__II_3506624_REVERSED	|generic|tr_Q8BZ53_Q8BZ53_MOUSE__chr9_1_49024006_49024089_ENSMUST00000215850_REVERSED|
"""index: 16751, intensity: 5355.0, mobility: 0.798"""	-0.430831	0.227778	0.897574	PSVALQLITGNKID	generic|sp_Q8BHL5_ELMO2_MOUSE__chr2_-1_165311619_165311786_ENSMUST00000126318_REVERSED	|generic|sp_Q8BHL5-2_ELMO2_MOUSE__chr2_-1_165311619_165311786_ENSMUST00000126318_REVERSED	|generic|sp_Q8BHL5-3_ELMO2_MOUSE__chr2_-1_165311619_165311786_ENSMUST00000126318_REVERSED	|generic|tr_Q5GMG0_Q5GMG0_MOUSE__chr2_-1_165315994_165316029_ENSMUST00000126318_REVERSED|
"""index: 16138, intensity: 4684.0, mobility: 1.136"""	-0.431132	0.227949	0.898014	LMSPDPLVSSHVLAPPGGPMEAVPGRSVSSSDPLCGHPLP	generic|sp_A2A5K6_ZN335_MOUSE__chr10_1_89745024_89745053_ENSMUST00000020112__II_998300_REVERSED	|generic|tr_Q6P5F4_Q6P5F4_MOUSE__chr10_1_89745024_89745053_ENSMUST00000020112_REVERSED|
"""index: 21649, intensity: 5209.0, mobility: 1.115"""	-0.431177	0.228172	0.89808	QSASFTLSLWVTPSQPSSGLSVDVQVHHN	generic|IP_872788_TX=10090_REVERSED|
"""index: 24664, intensity: 3472.0, mobility: 1.126"""	-0.431348	0.228394	0.89833	YCERRGSSVPGQRPPSPRRPPPPAPPRAPLSPSAPAQPQSGPF	generic|tr_E9QPS5_E9QPS5_MOUSE_REVERSED	|generic|sp_Q8K4G1_LTBP4_MOUSE_REVERSED	|generic|sp_Q8K4G1-2_LTBP4_MOUSE_REVERSED	|generic|sp_Q8K4G1-3_LTBP4_MOUSE_REVERSED	|generic|tr_D3Z598_D3Z598_MOUSE_REVERSED	|generic|tr_B2RU79_B2RU79_MOUSE_REVERSED|
"""index: 12024, intensity: 5327.0, mobility: 0.853"""	-0.431456	0.228616	0.898488	LAAEEEMVEEVKEVMAAGVEEVM	generic|IP_1127042_TX=10090_REVERSED	|generic|IP_1127042_TX=10090_REVERSED|
"""index: 11003, intensity: 15270.0, mobility: 0.927"""	-0.431596	0.228686	0.898692	EFNKSEAKQELQIGCVS	generic|sp_Q80U59_K0232_MOUSE__II_941174_REVERSED	|generic|tr_E9QPJ5_E9QPJ5_MOUSE__II_941174_REVERSED|
"""index: 29801, intensity: 3499.0, mobility: 0.961"""	-0.431754	0.228908	0.898922	FESLKGTQIR	generic|tr_Q8BSV5_Q8BSV5_MOUSE__chrX_-1_102554880_102555002_ENSMUST00000142534__II_831508_REVERSED	|generic|tr_A2AI89_A2AI89_MOUSE__chrX_-1_102554880_102555002_ENSMUST00000142534__II_831508_REVERSED	|generic|sp_P18826_KPB1_MOUSE__chrX_-1_102554880_102555002_ENSMUST00000142534__II_831508_REVERSED	|generic|sp_P18826-2_KPB1_MOUSE__chrX_-1_102554880_102555002_ENSMUST00000142534__II_831508_REVERSED	|generic|tr_A2AI88_A2AI88_MOUSE__chrX_-1_102554880_102555002_ENSMUST00000142534__II_831508_REVERSED	|generic|tr_A2AI87_A2AI87_MOUSE__chrX_-1_102554880_102555002_ENSMUST00000142534__II_831508_REVERSED	|generic|tr_Q3UV91_Q3UV91_MOUSE__chrX_-1_102554880_102555002_ENSMUST00000142534_REVERSED	|generic|tr_A2AI91_A2AI91_MOUSE__chrX_-1_102554880_102555002_ENSMUST00000142534_REVERSED	|generic|tr_Q8CBA7_Q8CBA7_MOUSE__chrX_-1_102554880_102555002_ENSMUST00000142534_REVERSED|
"""index: 2069, intensity: 4940.0, mobility: 0.940"""	-0.43179	0.22913	0.898975	SRLEFGSVAMYW	generic|IP_895514_TX=10090_REVERSED|
"""index: 4848, intensity: 5217.0, mobility: 0.814"""	-0.431791	0.22925	0.898976	FSLVCVSDAGKYLQES	generic|IP_928861_TX=10090_REVERSED|
"""index: 29019, intensity: 7674.0, mobility: 1.087"""	-0.432081	0.229421	0.899398	TRNYLIVRILQN	generic|tr_E9PW06_E9PW06_MOUSE_REVERSED	|generic|tr_A0A087WPX3_A0A087WPX3_MOUSE_REVERSED	|generic|tr_A0A087WNW2_A0A087WNW2_MOUSE_REVERSED	|generic|sp_Q810U3_NFASC_MOUSE_REVERSED	|generic|tr_A0A087WR56_A0A087WR56_MOUSE_REVERSED	|generic|tr_Q6ZQ54_Q6ZQ54_MOUSE_REVERSED	|generic|tr_E9Q171_E9Q171_MOUSE_REVERSED|
"""index: 4759, intensity: 4422.0, mobility: 0.947"""	-0.432188	0.229592	0.899554	QENQLMIFEK	generic|sp_Q640L5_CCD18_MOUSE_REVERSED|
"""index: 2022, intensity: 4093.0, mobility: 1.056"""	-0.432445	0.229814	0.899927	TVIVPSNVSHHFRIQHLNL	generic|IP_1126811_TX=10090_REVERSED|
"""index: 12078, intensity: 8469.0, mobility: 1.022"""	-0.43269	0.229933	0.900283	GGGGGGAGGGGGGGGGGGGGAGAADSHVISGATLLSN	generic|sp_P31361_PO3F3_MOUSE__chr14_-1_39472911_39472940_ENSMUST00000166968_REVERSED|
"""index: 26633, intensity: 4074.0, mobility: 1.017"""	-0.433566	0.230104	0.90155	PFLIYVNGMLVH	generic|tr_E9PZ66_E9PZ66_MOUSE__II_3458972_REVERSED	|generic|tr_Q8VG77_Q8VG77_MOUSE__II_3458972_REVERSED|
"""index: 31540, intensity: 13446.0, mobility: 1.318"""	-0.433667	0.230224	0.901696	LCLYMRLNK	generic|IP_1107713_TX=10090_REVERSED|
"""index: 31086, intensity: 3780.0, mobility: 1.083"""	-0.434188	0.230292	0.902447	SWLKLGWWLWK	generic|IP_990001_TX=10090_REVERSED|
"""index: 21273, intensity: 3773.0, mobility: 1.074"""	-0.43442	0.230514	0.90278	GARHELAMGMSYWA	generic|tr_Q3UWV9_Q3UWV9_MOUSE_REVERSED	|generic|tr_Q3TKK8_Q3TKK8_MOUSE_REVERSED	|generic|sp_Q7TMK6_HOOK2_MOUSE_REVERSED	|generic|tr_A0A1B0GT78_A0A1B0GT78_MOUSE_REVERSED|
"""index: 10600, intensity: 12471.0, mobility: 0.968"""	-0.434459	0.230735	0.902837	KSVNYGYAAYAAASAAAAGAKAGAMAAASGATSKR	generic|tr_Q9D2N0_Q9D2N0_MOUSE_REVERSED	|generic|tr_Q8CEX2_Q8CEX2_MOUSE_REVERSED	|generic|tr_Q8CE87_Q8CE87_MOUSE_REVERSED	|generic|sp_Q6ZPV2_INO80_MOUSE_REVERSED	|generic|sp_Q6ZPV2-2_INO80_MOUSE_REVERSED|
"""index: 24665, intensity: 4025.0, mobility: 1.042"""	-0.434568	0.230957	0.902992	YSLLSLIVQPALW	generic|IP_3482300_TX=10090_REVERSED|
"""index: 5972, intensity: 4050.0, mobility: 0.913"""	-0.434682	0.231178	0.903156	TMLYKMYVTKSFHPDFMV	generic|chr9_-1_35227274_35235286_ENSMUST00000121564__IP_854887_TX=10090_REVERSED|
"""index: 9420, intensity: 149953.0, mobility: 1.178"""	-0.43476	0.231399	0.903268	QAGLPTRPPPYNYIETMKGKITDMIKRTYKAIHLWMPQPL	generic|IP_873806_TX=10090_REVERSED|
"""index: 20243, intensity: 7738.0, mobility: 0.979"""	-0.434763	0.23157	0.903273	LGMELEYQSRLATPYHIN	generic|IP_960204_TX=10090_REVERSED|
"""index: 12557, intensity: 11699.0, mobility: 1.074"""	-0.434863	0.231637	0.903415	QNKWQISTGNMPVSTMLSKSQH	generic|sp_Q61614_EDNRA_MOUSE__chr8_-1_77689065_77689193_ENSMUST00000146561_REVERSED|
"""index: 9509, intensity: 9874.0, mobility: 1.151"""	-0.435075	0.231858	0.903719	LHVYVCVYVCVYLVVPLLVEESWVKPGAKPQPASTPHITSYS	generic|IP_1118808_TX=10090_REVERSED|
"""index: 23900, intensity: 4722.0, mobility: 0.994"""	-0.435209	0.23208	0.903911	INLLTAYSAAVMDGDKIMQVDILFDISGRSIM	generic|tr_O89073_O89073_MOUSE_REVERSED|
"""index: 6484, intensity: 5891.0, mobility: 1.021"""	-0.435277	0.232301	0.904007	MVWSSLNGQPKQP	generic|IP_929060_TX=10090_REVERSED|
"""index: 23907, intensity: 2690.0, mobility: 1.267"""	-0.435297	0.232522	0.904037	QRNHQLQVKHSIILLQTCHFEHTD	generic|IP_3486557_TX=10090_REVERSED|
"""index: 8824, intensity: 6971.0, mobility: 1.102"""	-0.435394	0.23264	0.904174	MQLGQSSHLSGPQESNSRSPPLPVCDHQLSFMRQLVPSQDPYEK	generic|tr_F7D1J2_F7D1J2_MOUSE__II_1107687_REVERSED	|generic|sp_Q60855_RIPK1_MOUSE_REVERSED|
"""index: 8707, intensity: 2881.0, mobility: 0.816"""	-0.435464	0.232862	0.904274	DGELTRQP	generic|IP_1086098_TX=10090_REVERSED|
"""index: 7832, intensity: 4032.0, mobility: 1.139"""	-0.435534	0.233031	0.904374	DWQTLSLVTTDLDWPP	generic|IP_883178_TX=10090_REVERSED|
"""index: 18077, intensity: 5318.0, mobility: 0.840"""	-0.436112	0.233252	0.905199	RSILFLLLFSHK	generic|IP_889052_TX=10090_REVERSED|
"""index: 2441, intensity: 3076.0, mobility: 0.859"""	-0.436363	0.23337	0.905555	TMWFALDPLEREMK	generic|tr_Q8CE65_Q8CE65_MOUSE__IP_1034432_REVERSED|
"""index: 31693, intensity: 3911.0, mobility: 1.336"""	-0.436485	0.23354	0.905729	TFEKNTTLTVNKQNIQAYY	generic|tr_Q4VBG4_Q4VBG4_MOUSE_REVERSED|
"""index: 20112, intensity: 2650.0, mobility: 0.733"""	-0.436575	0.233606	0.905856	WFGAESYCAEFG	generic|IP_2464446_TX=10090_REVERSED|
"""index: 3465, intensity: 4094.0, mobility: 1.213"""	-0.436721	0.233826	0.906063	ANAAPSDDKVMSEPGSPSHPM	generic|tr_Q8C308_Q8C308_MOUSE_REVERSED|
"""index: 14837, intensity: 4990.0, mobility: 1.177"""	-0.436763	0.234047	0.906123	FRIKLLSVPQLPDMSFAQSNGLMMSKQPNTMK	generic|IP_1145660_TX=10090_REVERSED|
"""index: 3763, intensity: 3875.0, mobility: 0.903"""	-0.436819	0.234268	0.906201	LPDLVWFRRSGSFCT	generic|IP_957324_TX=10090_REVERSED|
"""index: 13551, intensity: 5611.0, mobility: 0.986"""	-0.437127	0.234489	0.906637	SRGYAYEDILRHWRNEFTKQQDEPLRWN	generic|sp_Q3UP75_UD3A1_MOUSE_REVERSED|
"""index: 3340, intensity: 3331.0, mobility: 0.982"""	-0.437387	0.234658	0.907005	WTACLHSRCHLCHIDKPP	generic|IP_1138653_TX=10090_REVERSED|
"""index: 8907, intensity: 3939.0, mobility: 1.120"""	-0.437576	0.234879	0.907271	KMPYGTLNWGAMDLNL	generic|IP_3463247_TX=10090_REVERSED|
"""index: 7074, intensity: 4025.0, mobility: 1.202"""	-0.437683	0.235099	0.907422	IWSFYHLQCTFIIPLMTLHGTSPYTLSYVD	generic|IP_1013934_TX=10090_REVERSED|
"""index: 14440, intensity: 4581.0, mobility: 1.059"""	-0.437786	0.235281	0.907569	SREDKSSSGVAAAEKP	generic|sp_Q80X82_SYMPK_MOUSE__chr7_1_19042661_19042786_ENSMUST00000146903__II_897704_REVERSED	|generic|tr_Q3U2V0_Q3U2V0_MOUSE__chr7_1_19042661_19042786_ENSMUST00000146903_REVERSED	|generic|tr_Q3U2B5_Q3U2B5_MOUSE__chr7_1_19042661_19042786_ENSMUST00000146903_REVERSED|
"""index: 11640, intensity: 91139.0, mobility: 0.934"""	-0.437794	0.235281	0.907579	GTAVAAAAAMGVPGAAALHATVEDAAT	generic|tr_E9Q7X0_E9Q7X0_MOUSE__chr6_1_30095402_30095458_ENSMUST00000146988__II_918652_REVERSED	|generic|tr_Q8CAV3_Q8CAV3_MOUSE__chr6_1_30095402_30095458_ENSMUST00000146988__II_918652_REVERSED	|generic|sp_Q9WU00_NRF1_MOUSE__chr6_1_30095402_30095458_ENSMUST00000146988__II_918678_REVERSED	|generic|sp_Q9WU00-2_NRF1_MOUSE__chr6_1_30095402_30095458_ENSMUST00000146988__II_918678_REVERSED	|generic|tr_Q99K73_Q99K73_MOUSE__chr6_1_30095402_30095458_ENSMUST00000146988__II_918652_REVERSED	|generic|tr_D3Z3B4_D3Z3B4_MOUSE__chr6_1_30095402_30095458_ENSMUST00000146988__II_918652_REVERSED	|generic|tr_G3XA39_G3XA39_MOUSE__chr6_1_30095402_30095458_ENSMUST00000146988__II_918669_REVERSED	|generic|tr_Q3UYQ3_Q3UYQ3_MOUSE__chr6_1_30095402_30095458_ENSMUST00000146988__II_918652_REVERSED	|generic|tr_Q8C4C0_Q8C4C0_MOUSE__chr6_1_30095402_30095458_ENSMUST00000146988__II_918678_REVERSED|
"""index: 13291, intensity: 5634.0, mobility: 1.142"""	-0.438391	0.235502	0.908419	FFVERMLKMPLNMI	generic|IP_925108_TX=10090_REVERSED|
"""index: 8464, intensity: 80560.0, mobility: 1.086"""	-0.438421	0.235722	0.908461	KFSDAQQEKAHKDKATKFESFFEEEYERIAEISESSNGKGTVV	generic|tr_Q80TX7_Q80TX7_MOUSE__chr16_1_29616666_29616695_ENSMUST00000160475_REVERSED|
"""index: 34784, intensity: 3306.0, mobility: 1.097"""	-0.438544	0.235839	0.908633	LWTSVRLVPPTVTSSLMDQCILVKRRYSGTCRGGI	generic|IP_1001211_TX=10090_REVERSED|
"""index: 18948, intensity: 3884.0, mobility: 1.079"""	-0.438818	0.236059	0.909018	HYEQQQQQQLSLLFLFFCFLTLLAYQTPICSLPLTSVWCM	generic|IP_1002369_TX=10090_REVERSED|
"""index: 29503, intensity: 3591.0, mobility: 1.139"""	-0.438825	0.236227	0.909027	LLSSLAWAALYSRSFLPVMRSCS	generic|tr_A0A571BEW5_A0A571BEW5_MOUSE_REVERSED	|generic|sp_Q9JL06_LPAR2_MOUSE_REVERSED	|generic|tr_Q6P290_Q6P290_MOUSE_REVERSED|
"""index: 3450, intensity: 2506.0, mobility: 1.236"""	-0.438971	0.236396	0.909231	QMEVDSVACHSGDATQASNQPN	generic|tr_G3UW94_G3UW94_MOUSE__chr17_-1_31658649_31658684_ENSMUST00000236475_REVERSED|
"""index: 6109, intensity: 3084.0, mobility: 0.973"""	-0.439042	0.236564	0.90933	LGMVPSTAACVFM	generic|IP_826725_TX=10090_REVERSED|
"""index: 8978, intensity: 4297.0, mobility: 1.018"""	-0.439201	0.236628	0.909553	RQQETVDTKGGWV	generic|IP_2462407_TX=10090_REVERSED|
"""index: 18214, intensity: 5370.0, mobility: 1.104"""	-0.439407	0.236755	0.909841	KPSNEIMFTVLSIKKPLIMQWYKM	generic|IP_972448_TX=10090_REVERSED|
"""index: 10309, intensity: 3805.0, mobility: 1.090"""	-0.439475	0.236755	0.909936	EEELVDPIIFNHLKEMVRKMLQNFKKMRSGADSMFDLRTL	generic|sp_Q7TPQ3_SHPRH_MOUSE__chr10_1_11213494_11213544_ENSMUST00000159553__II_1151972_REVERSED	|generic|sp_Q7TPQ3-2_SHPRH_MOUSE__chr10_1_11159526_11159600_ENSMUST00000159810__II_1151972_REVERSED	|generic|sp_Q7TPQ3-3_SHPRH_MOUSE__chr10_1_11159526_11159600_ENSMUST00000159810__II_1151992_REVERSED	|generic|sp_Q7TPQ3-5_SHPRH_MOUSE__chr10_1_11159526_11159600_ENSMUST00000159810__II_1151972_REVERSED|
"""index: 15845, intensity: 4598.0, mobility: 1.155"""	-0.44023	0.236975	0.910986	LAEPMRRADTYGHLLVGPWSPCPPRSLEVMMSTGGKRVIHVEA	generic|tr_Q3UY89_Q3UY89_MOUSE__IP_1035256_REVERSED|
"""index: 25494, intensity: 4687.0, mobility: 0.952"""	-0.440328	0.237195	0.911123	EMVASTMFPLK	generic|sp_Q8CFA2_GCST_MOUSE__II_843233_REVERSED|
"""index: 26897, intensity: 2819.0, mobility: 1.037"""	-0.440353	0.237363	0.911157	FFYQVLHAIRV	generic|sp_Q9QZW0-2_AT11C_MOUSE__II_835099_REVERSED	|generic|tr_F6Q8D3_F6Q8D3_MOUSE__II_835105_REVERSED	|generic|II_835093_TX=10090_REVERSED	|generic|sp_Q9QZW0_AT11C_MOUSE_REVERSED	|generic|tr_E9QKK8_E9QKK8_MOUSE_REVERSED|
"""index: 10757, intensity: 5949.0, mobility: 1.355"""	-0.440437	0.237426	0.911274	EKEKDDKREKKSEEKEQGEK	generic|sp_P26516_PSMD7_MOUSE__chr8_-1_107588275_107588343_ENSMUST00000213080_REVERSED|
"""index: 15461, intensity: 2727.0, mobility: 1.221"""	-0.440519	0.237646	0.911387	KTCSWPYMSRLMEEHVWSHFGKETPLRKNLLCIILWTHPNMGKVEAR	generic|tr_Q8C8V9_Q8C8V9_MOUSE__IP_1121853_REVERSED|
"""index: 6346, intensity: 5088.0, mobility: 0.908"""	-0.440537	0.237813	0.911412	VEVCELANLVQFCRELTILFLSR	generic|sp_Q8K561_OTOAN_MOUSE__II_881013_REVERSED	|generic|tr_E9PVT3_E9PVT3_MOUSE_REVERSED	|generic|tr_Q3TZF3_Q3TZF3_MOUSE_REVERSED|
"""index: 14524, intensity: 3395.0, mobility: 0.903"""	-0.440783	0.23798	0.911753	SRSPAPPAYPAAGKGPYAAAAGAL	generic|sp_Q70KY4_FOXO6_MOUSE_REVERSED	|generic|tr_Q5RJI9_Q5RJI9_MOUSE_REVERSED|
"""index: 18989, intensity: 5399.0, mobility: 1.016"""	-0.440879	0.238095	0.911886	MEMMFGKVCKFVLEARR	generic|sp_Q91YN0_CL004_MOUSE__chr6_1_126946582_126946662_ENSMUST00000202086__II_905644_REVERSED	|generic|tr_Q9CRN9_Q9CRN9_MOUSE__chr6_1_126975138_126975203_ENSMUST00000201520__II_905644_REVERSED|
"""index: 3719, intensity: 27520.0, mobility: 0.853"""	-0.441023	0.238262	0.912085	YFMTTDEINKVTMVIH	generic|sp_Q9D8I3_GLOD5_MOUSE_REVERSED|
"""index: 9241, intensity: 15262.0, mobility: 0.850"""	-0.441049	0.238377	0.91212	LSSDLETKGESLHFAK	generic|IP_911425_TX=10090_REVERSED|
"""index: 10661, intensity: 19033.0, mobility: 0.898"""	-0.441588	0.238596	0.912864	AFRLLQRSSLTSATGHERAFAPDT	generic|II_961258_TX=10090_REVERSED	|generic|sp_Q06806_TIE1_MOUSE_REVERSED|
"""index: 13581, intensity: 2514.0, mobility: 0.820"""	-0.441709	0.238816	0.91303	ERGERPHR	generic|IP_1125412_TX=10090_REVERSED|
"""index: 13775, intensity: 2973.0, mobility: 1.185"""	-0.441809	0.239035	0.913169	KVTGNFKGHTSDYQFMYVMYNLDIFPDNISVIE	generic|IP_972902_TX=10090_REVERSED|
"""index: 17713, intensity: 2603.0, mobility: 0.890"""	-0.441839	0.239149	0.91321	VQPPWTHRS	generic|IP_879853_TX=10090_REVERSED|
"""index: 32466, intensity: 16856.0, mobility: 0.966"""	-0.442265	0.239369	0.913795	INQNKLEQHK	generic|tr_Q8R2W6_Q8R2W6_MOUSE__chr6_-1_29125390_29125473_ENSMUST00000164563_REVERSED|
"""index: 15195, intensity: 4010.0, mobility: 1.271"""	-0.442311	0.239545	0.913857	ARSKGAAMESLQQTHMAIER	generic|sp_E9PZZ1_PRD13_MOUSE__II_966313_REVERSED	|generic|sp_E9PZZ1-2_PRD13_MOUSE__II_966313_REVERSED|
"""index: 31798, intensity: 4067.0, mobility: 0.940"""	-0.44237	0.239545	0.913939	PPPIVFNDPFV	generic|sp_Q7TSG5_SH321_MOUSE__II_956419_REVERSED	|generic|sp_Q7TSG5-2_SH321_MOUSE__II_956419_REVERSED	|generic|tr_Z4YK11_Z4YK11_MOUSE__II_956419_REVERSED	|generic|II_956421_TX=10090_REVERSED|
"""index: 7191, intensity: 4948.0, mobility: 0.882"""	-0.443183	0.239764	0.915051	FFEEPKQIYKWYKDFKEEEALSYLIHIE	generic|sp_Q80SU7_GVIN1_MOUSE_REVERSED	|generic|tr_L7N451_L7N451_MOUSE_REVERSED|
"""index: 1465, intensity: 3283.0, mobility: 0.929"""	-0.443276	0.239834	0.915177	RVWHMYYNTFTYGSAKCSMKVSTGPKVLEPG	generic|tr_Q4VAB6_Q4VAB6_MOUSE_REVERSED|
"""index: 25397, intensity: 4444.0, mobility: 0.937"""	-0.44345	0.239834	0.915415	IWRSTVKDI	generic|sp_Q8BG51-3_MIRO1_MOUSE__chr11_1_80265746_80265859_ENSMUST00000236882__II_1129903_REVERSED	|generic|sp_Q8BG51_MIRO1_MOUSE__chr11_1_80265746_80265859_ENSMUST00000236882_REVERSED	|generic|sp_Q8BG51-2_MIRO1_MOUSE__chr11_1_80265746_80265859_ENSMUST00000236882_REVERSED	|generic|sp_Q8BG51-4_MIRO1_MOUSE__chr11_1_80265746_80265859_ENSMUST00000236882_REVERSED|
"""index: 31395, intensity: 13254.0, mobility: 1.054"""	-0.44411	0.240052	0.916311	LNAVNMVNTLSRELISETTFKLSQTGHFRNGVNI	generic|IP_898185_TX=10090_REVERSED|
"""index: 20046, intensity: 4979.0, mobility: 1.065"""	-0.444142	0.240114	0.916355	EFLYLDKQGPFAMQPDTTETRISLL	generic|IP_3497217_TX=10090_REVERSED|
"""index: 20935, intensity: 4275.0, mobility: 0.831"""	-0.444772	0.240332	0.917208	RYLSINHA	generic|chr8_1_26160901_26160966_ENSMUST00000036807_REVERSED|
"""index: 4854, intensity: 3793.0, mobility: 0.830"""	-0.445013	0.240341	0.917534	STDMSFWPPPVAISVT	generic|tr_E9PVV8_E9PVV8_MOUSE_REVERSED|
"""index: 19444, intensity: 8187.0, mobility: 0.948"""	-0.445643	0.240454	0.918382	WLCIYKLTQGGSLSSNLLIRMIYR	generic|IP_863236_TX=10090_REVERSED|
"""index: 31348, intensity: 44141.0, mobility: 1.110"""	-0.445723	0.24062	0.918489	HPAPGKPLAGGRAGVGSGPKTKPYLGADRGGPAGL	generic|tr_Q8C4T0_Q8C4T0_MOUSE_REVERSED|
"""index: 11572, intensity: 4878.0, mobility: 0.967"""	-0.445828	0.240733	0.91863	QILSHPQIQTY	generic|II_911927_TX=10090_REVERSED	|generic|tr_E0CXV8_E0CXV8_MOUSE__chr6_-1_122318493_122318570_ENSMUST00000160163_REVERSED	|generic|tr_Q3V116_Q3V116_MOUSE__chr6_-1_122318493_122318570_ENSMUST00000160163_REVERSED	|generic|sp_Q64028_PHC1_MOUSE__chr6_-1_122318493_122318570_ENSMUST00000160163_REVERSED	|generic|sp_Q64028-2_PHC1_MOUSE__chr6_-1_122318493_122318570_ENSMUST00000160163_REVERSED	|generic|sp_Q64028-3_PHC1_MOUSE__chr6_-1_122318493_122318570_ENSMUST00000160163_REVERSED	|generic|tr_Q7TT35_Q7TT35_MOUSE__chr6_-1_122318493_122318570_ENSMUST00000160163_REVERSED	|generic|tr_Q3TJ47_Q3TJ47_MOUSE__chr6_-1_122318493_122318570_ENSMUST00000160163_REVERSED|
"""index: 27516, intensity: 5225.0, mobility: 1.180"""	-0.445863	0.240951	0.918677	LRQGIIQMLIELSDIDGYIIIVNTEDMNEWFRTFYSTWTAPIMK	generic|tr_E9Q2J5_E9Q2J5_MOUSE__II_3461099_REVERSED	|generic|II_3461114_TX=10090_REVERSED|
"""index: 6056, intensity: 2671.0, mobility: 0.803"""	-0.446047	0.241116	0.918924	TMLPMPIC	generic|IP_3473986_TX=10090_REVERSED|
"""index: 22038, intensity: 3669.0, mobility: 0.984"""	-0.446316	0.241334	0.919285	MKMLKGMMDLNKKRGASKMRM	generic|IP_963461_TX=10090_REVERSED|
"""index: 6435, intensity: 4856.0, mobility: 0.905"""	-0.446378	0.241552	0.919368	IREWRRCQVSWFGAIYVF	generic|IP_1137731_TX=10090_REVERSED|
"""index: 33475, intensity: 3515.0, mobility: 0.937"""	-0.446523	0.241612	0.919561	QYNEFMVDR	generic|tr_Q60903_Q60903_MOUSE_REVERSED|
"""index: 20512, intensity: 3554.0, mobility: 1.002"""	-0.447155	0.24183	0.920404	QEKDLTMDPLAPA	generic|sp_Q3U3N0_MIER2_MOUSE__chr10_-1_79541178_79541788_ENSMUST00000172158__II_1148053_REVERSED	|generic|tr_E9Q500_E9Q500_MOUSE_REVERSED|
"""index: 371, intensity: 2762.0, mobility: 0.861"""	-0.447242	0.241995	0.92052	TGQVDEAETI	generic|sp_Q7TS63-2_ZFAT_MOUSE__II_1084708_REVERSED	|generic|sp_Q7TS63_ZFAT_MOUSE_REVERSED|
"""index: 29461, intensity: 3580.0, mobility: 1.151"""	-0.447342	0.242055	0.920653	PRLVWCCQHSTTFRMLLKQVQARR	generic|chr4_-1_66185184_66185456_ENSMUST00000068214__IP_961825_TX=10090_REVERSED|
"""index: 8385, intensity: 5184.0, mobility: 0.934"""	-0.447553	0.242273	0.920934	QKLNEALWAADRCCRQRNRAAPRPSTS	generic|IP_3457639_TX=10090_REVERSED|
"""index: 29566, intensity: 3658.0, mobility: 1.184"""	-0.44757	0.242437	0.920957	YFEPIIPNLPSVSQGRK	generic|IP_3454425_TX=10090_REVERSED|
"""index: 2448, intensity: 3251.0, mobility: 0.780"""	-0.447644	0.242602	0.921054	QVVPPPPH	generic|IP_1010969_TX=10090_REVERSED|
"""index: 7438, intensity: 4001.0, mobility: 0.998"""	-0.447768	0.242767	0.921219	MLTTTNRMRAE	generic|chr5_-1_149618512_149618777_ENSMUST00000201452_REVERSED|
"""index: 17276, intensity: 18936.0, mobility: 1.110"""	-0.447886	0.242985	0.921376	EDAPNLGFIDLDKKPKEPHQSMF	generic|sp_P26618_PGFRA_MOUSE__chr5_1_75170800_75170955_ENSMUST00000202186_REVERSED	|generic|sp_P26618-2_PGFRA_MOUSE__chr5_1_75170800_75170955_ENSMUST00000202186_REVERSED|
"""index: 27096, intensity: 4543.0, mobility: 0.915"""	-0.447973	0.243149	0.921491	SSLLERVTQQAQRRVHWT	generic|tr_Q3UHQ5_Q3UHQ5_MOUSE__chr5_1_115610025_115610168_ENSMUST00000122964__II_938124_REVERSED|
"""index: 21111, intensity: 5930.0, mobility: 1.091"""	-0.448106	0.243367	0.921667	MKFSIFPFFFFF	generic|IP_1034406_TX=10090_REVERSED|
"""index: 27495, intensity: 6499.0, mobility: 0.995"""	-0.448142	0.243584	0.921715	EPLNKLVSILM	generic|sp_Q9D799_FMT_MOUSE__chr9_1_65439597_65439656_ENSMUST00000132966__II_851372_REVERSED	|generic|II_851366_TX=10090_REVERSED|
"""index: 19361, intensity: 278192.0, mobility: 0.951"""	-0.448302	0.243749	0.921926	QSADLGAVPPAQVMPQLQQQ	generic|sp_P56477_IRF5_MOUSE_REVERSED	|generic|tr_B2CC69_B2CC69_MOUSE_REVERSED|
"""index: 2907, intensity: 4327.0, mobility: 0.887"""	-0.44832	0.243966	0.92195	IPSMGSLLFCS	generic|IP_1128635_TX=10090_REVERSED|
"""index: 10765, intensity: 8192.0, mobility: 0.973"""	-0.448452	0.24413	0.922124	PSCGGQLATVKHAT	generic|tr_A0A0G2JFH2_A0A0G2JFH2_MOUSE_REVERSED	|generic|tr_Q60638_Q60638_MOUSE_REVERSED|
"""index: 26332, intensity: 5289.0, mobility: 0.975"""	-0.448874	0.244295	0.922681	LQRLKPLMH	generic|sp_Q9D3R3_CEP72_MOUSE__II_3477380_REVERSED	|generic|tr_A0A1Y7VJU1_A0A1Y7VJU1_MOUSE__II_3474289_REVERSED	|generic|tr_A0A1Y7VMX8_A0A1Y7VMX8_MOUSE__II_3474301_REVERSED|
"""index: 30394, intensity: 6906.0, mobility: 1.090"""	-0.44908	0.244459	0.922952	MVHTFYKYKAFRGNEMVQLMQNGSGDRLRYPRIVGDENFFR	generic|tr_A1ILI1_A1ILI1_MOUSE__II_3464560_REVERSED	|generic|tr_Q6P6M9_Q6P6M9_MOUSE__chr19_-1_16660444_16660554_ENSMUST00000224149__II_3464560_REVERSED	|generic|sp_Q5H8C4_VP13A_MOUSE__chr19_-1_16676040_16676162_ENSMUST00000224149__II_3464560_REVERSED|
"""index: 10832, intensity: 7579.0, mobility: 1.113"""	-0.449264	0.244676	0.923195	LWEEPVDDDELCKVLTVVQSALIMLLARRWPTAM	generic|tr_Q6IQZ2_Q6IQZ2_MOUSE_REVERSED	|generic|sp_Q9DAY5_CF120_MOUSE_REVERSED	|generic|tr_Q8BPF2_Q8BPF2_MOUSE_REVERSED	|generic|tr_Q9D366_Q9D366_MOUSE_REVERSED|
"""index: 18944, intensity: 6436.0, mobility: 0.814"""	-0.449358	0.244894	0.923318	MIALSKGY	generic|II_1079271_TX=10090_REVERSED	|generic|sp_Q61666_HIRA_MOUSE__chr16_1_18922338_18922391_ENSMUST00000153397_REVERSED	|generic|sp_Q61666-2_HIRA_MOUSE__chr16_1_18922338_18922391_ENSMUST00000153397_REVERSED	|generic|sp_Q61666-3_HIRA_MOUSE__chr16_1_18922338_18922391_ENSMUST00000153397_REVERSED|
"""index: 22814, intensity: 5850.0, mobility: 0.836"""	-0.44944	0.245111	0.923426	GDELFDCDKPQREQ	generic|sp_O08692_NGP_MOUSE__II_842259_REVERSED|
"""index: 328, intensity: 9085.0, mobility: 0.840"""	-0.449525	0.245115	0.923537	APPWCTPRL	generic|chr10_-1_80576942_80577223_ENSMUST00000038558__IP_1147282_TX=10090_REVERSED|
"""index: 30511, intensity: 3915.0, mobility: 1.045"""	-0.449981	0.245279	0.924134	RQQAEWNAKEEEFQRRKEELEKHQAE	generic|sp_O55131_SEPT7_MOUSE__chr9_1_25307517_25307552_ENSMUST00000217598__II_3455604_REVERSED	|generic|tr_Q8C2A3_Q8C2A3_MOUSE__chr9_1_25307517_25307552_ENSMUST00000217598__II_3455604_REVERSED	|generic|tr_E9Q9F5_E9Q9F5_MOUSE__chr9_1_25307517_25307552_ENSMUST00000217598__II_3455604_REVERSED	|generic|tr_E9Q1G8_E9Q1G8_MOUSE__chr9_1_25307517_25307552_ENSMUST00000217598__II_3455604_REVERSED	|generic|tr_Q3UNN1_Q3UNN1_MOUSE__chr9_1_25307517_25307552_ENSMUST00000217598_REVERSED|
"""index: 29415, intensity: 2926.0, mobility: 0.937"""	-0.450465	0.245496	0.924766	QRIEHLITLM	generic|sp_E9PZJ8_ASCC3_MOUSE__chr10_1_50642696_50642734_ENSMUST00000217968__II_3495648_REVERSED	|generic|II_3495653_TX=10090_REVERSED|
"""index: 13458, intensity: 7176.0, mobility: 1.080"""	-0.45055	0.245606	0.924877	LEELYSSQSTMHLI	generic|sp_Q3V3V9_CARL2_MOUSE__chr8_1_105695025_105695129_ENSMUST00000062574_REVERSED	|generic|tr_S0DHL8_S0DHL8_MOUSE__chr8_1_105695025_105695129_ENSMUST00000062574_REVERSED|
"""index: 19674, intensity: 5601.0, mobility: 1.002"""	-0.450675	0.245823	0.925039	ERHNMNVLEGDPNTFVQAKLLFKVQQCDT	generic|IP_3477045_TX=10090_REVERSED|
"""index: 20209, intensity: 3560.0, mobility: 0.941"""	-0.450832	0.24604	0.925244	YGLANAVLSVLSVDVILFDLW	generic|sp_A2ASI5_SCN3A_MOUSE_REVERSED	|generic|sp_A2ASI5-2_SCN3A_MOUSE_REVERSED	|generic|sp_A2ASI5-3_SCN3A_MOUSE_REVERSED|
"""index: 31244, intensity: 26013.0, mobility: 1.221"""	-0.451381	0.246257	0.925957	LQTGPCGLSCLSITDRFFVFVFVLLFSLFKLHSGLPS	generic|IP_3455453_TX=10090_REVERSED|
"""index: 5256, intensity: 3570.0, mobility: 1.108"""	-0.451641	0.246367	0.926294	YVPSTMKIEWFHQ	generic|sp_Q571F5-4_SPSB3_MOUSE__chr17_1_24891406_24891570_ENSMUST00000117890__II_1071599_REVERSED	|generic|chr17_1_24890615_24890779_ENSMUST00000134932__II_1071589_TX=10090_REVERSED	|generic|chr17_1_24890591_24890779_ENSMUST00000134932__II_1071589_TX=10090_REVERSED	|generic|sp_Q571F5_SPSB3_MOUSE__chr17_1_24891560_24891703_ENSMUST00000068508__II_1071600_REVERSED	|generic|sp_Q571F5-2_SPSB3_MOUSE__chr17_1_24891560_24891703_ENSMUST00000068508__II_1071600_REVERSED	|generic|sp_Q571F5-3_SPSB3_MOUSE__chr17_1_24891560_24891703_ENSMUST00000068508__II_1071600_REVERSED	|generic|tr_D3YW96_D3YW96_MOUSE__chr17_1_24891560_24891703_ENSMUST00000068508__II_1071600_REVERSED	|generic|tr_E9PW49_E9PW49_MOUSE__chr17_1_24891560_24891703_ENSMUST00000068508__II_1071600_REVERSED|
"""index: 29933, intensity: 2973.0, mobility: 1.013"""	-0.451974	0.246584	0.926725	NRVVANENFR	generic|tr_G3X9T7_G3X9T7_MOUSE_REVERSED	|generic|sp_O08573_LEG9_MOUSE_REVERSED	|generic|sp_O08573-2_LEG9_MOUSE_REVERSED	|generic|sp_O08573-3_LEG9_MOUSE_REVERSED	|generic|tr_B1AQR8_B1AQR8_MOUSE_REVERSED|
"""index: 21794, intensity: 2749.0, mobility: 1.163"""	-0.452212	0.246694	0.927032	EPFLNTTSSNERLVKGSV	generic|sp_Q5QD11_TAA7B_MOUSE_REVERSED|
"""index: 15398, intensity: 6962.0, mobility: 0.952"""	-0.452705	0.246911	0.927666	YWFAAPISTFN	generic|tr_A2AEX0_A2AEX0_MOUSE_REVERSED|
"""index: 9341, intensity: 2659.0, mobility: 0.824"""	-0.452777	0.247021	0.92776	GIGGARDEAWLERPQ	generic|sp_Q5D525-2_SYC1L_MOUSE__chr16_1_59475591_59475620_ENSMUST00000023407_REVERSED|
"""index: 12920, intensity: 10118.0, mobility: 1.142"""	-0.452913	0.247237	0.927934	QWTLTIDAPYFGLAWCRLTVNEKPKFQHTVTTKPPDTRTFNK	generic|tr_F8VQG4_F8VQG4_MOUSE_REVERSED	|generic|tr_Q9XRZ3_Q9XRZ3_MOUSE_REVERSED	|generic|tr_Q31129_Q31129_MOUSE_REVERSED|
"""index: 21658, intensity: 5497.0, mobility: 0.929"""	-0.45299	0.247454	0.928033	SHVLKGAVTVEFFGTVQPTGEGCID	generic|sp_P63300_SELW_MOUSE_REVERSED|
"""index: 6262, intensity: 3072.0, mobility: 1.029"""	-0.452997	0.247563	0.928041	FSLSQKTVQRDYIKDEMTGQALFRYVYVPKTQGFRYV	generic|sp_Q61687_ATRX_MOUSE__chrX_-1_105823701_105823787_ENSMUST00000127221__II_831317_REVERSED	|generic|tr_Q3TSV4_Q3TSV4_MOUSE__chrX_-1_105823701_105823787_ENSMUST00000127221_REVERSED	|generic|tr_Q3UZ76_Q3UZ76_MOUSE__chrX_-1_105823701_105823787_ENSMUST00000127221_REVERSED|
"""index: 7060, intensity: 24894.0, mobility: 0.934"""	-0.45347	0.247619	0.928647	CLLLVCCTVRQVRTFRSRPPRDWI	generic|tr_A0A2I3BRZ6_A0A2I3BRZ6_MOUSE__chr17_1_24586529_24586597_ENSMUST00000227107__II_3488745_REVERSED	|generic|sp_O08852_PKD1_MOUSE__chr17_1_24593294_24593350_ENSMUST00000227107__II_3488744_REVERSED	|generic|tr_A0A2I3BRL4_A0A2I3BRL4_MOUSE_REVERSED	|generic|tr_Q3U306_Q3U306_MOUSE__chr17_1_24593294_24593350_ENSMUST00000227107_REVERSED|
"""index: 17339, intensity: 3103.0, mobility: 0.904"""	-0.453765	0.247835	0.929025	MQFALGEMQH	generic|tr_Q9DBN0_Q9DBN0_MOUSE_REVERSED	|generic|sp_P06728_APOA4_MOUSE_REVERSED	|generic|tr_Q810I7_Q810I7_MOUSE_REVERSED|
"""index: 5330, intensity: 3379.0, mobility: 0.806"""	-0.453788	0.248052	0.929053	SIDTLTRDVLVMET	generic|sp_Q8C6B2_RTKN_MOUSE__chr6_1_83151927_83152220_ENSMUST00000213056__II_2508742_REVERSED	|generic|sp_Q8C6B2-2_RTKN_MOUSE__chr6_1_83151927_83152220_ENSMUST00000213056__II_2508742_REVERSED	|generic|tr_D3Z4N1_D3Z4N1_MOUSE__chr6_1_83147845_83147949_ENSMUST00000203183_REVERSED	|generic|tr_D3Z7S7_D3Z7S7_MOUSE__chr6_1_83147845_83147949_ENSMUST00000203183_REVERSED|
"""index: 15352, intensity: 30011.0, mobility: 0.963"""	-0.453843	0.248161	0.929124	AVAGALMAVIGTWFPAGESY	generic|sp_Q9DCS1_T176A_MOUSE__II_921283_REVERSED	|generic|tr_A0A0N4SVU8_A0A0N4SVU8_MOUSE_REVERSED|
"""index: 14102, intensity: 4900.0, mobility: 1.039"""	-0.454022	0.248324	0.929352	RPCQRLMRRREMQRTSSGRLGPPRT	generic|chr15_-1_99524770_99524895_ENSMUST00000023750_REVERSED|
"""index: 15138, intensity: 47608.0, mobility: 1.141"""	-0.454126	0.24854	0.929484	MKNAVTVDTSWVDYQWRKQGLVGGLVTG	generic|tr_Q6PG12_Q6PG12_MOUSE__chr12_1_4196768_4196926_ENSMUST00000152792__II_1118625_REVERSED	|generic|tr_Q6PGC0_Q6PGC0_MOUSE__chr12_1_4196768_4196926_ENSMUST00000152792__II_1118633_REVERSED	|generic|tr_Q80TY9_Q80TY9_MOUSE__chr12_1_4196768_4196926_ENSMUST00000152792__II_1118633_REVERSED	|generic|tr_B8JK56_B8JK56_MOUSE__chr12_1_4196768_4196926_ENSMUST00000152792__II_1118633_REVERSED	|generic|sp_Q8VHH7_ADCY3_MOUSE__chr12_1_4196768_4196926_ENSMUST00000152792__II_1118633_REVERSED|
"""index: 12669, intensity: 5018.0, mobility: 0.892"""	-0.454178	0.248756	0.92955	TPKLTEFDIEIEDP	generic|tr_A2AKA9_A2AKA9_MOUSE_REVERSED	|generic|tr_Q4G5Y4_Q4G5Y4_MOUSE_REVERSED	|generic|sp_Q8K2F0_BRD3_MOUSE_REVERSED	|generic|sp_Q8K2F0-2_BRD3_MOUSE_REVERSED|
"""index: 18840, intensity: 4440.0, mobility: 1.025"""	-0.454377	0.248973	0.929805	HILPGMLLSLAPQQLSPEARLVSQVELSGTNLEWCG	generic|IP_882695_TX=10090_REVERSED|
"""index: 30889, intensity: 4431.0, mobility: 1.031"""	-0.454402	0.249189	0.929836	YPPRKVIIAAYDY	generic|tr_Q61536_Q61536_MOUSE_REVERSED	|generic|tr_O70314_O70314_MOUSE_REVERSED|
"""index: 16373, intensity: 2801.0, mobility: 1.103"""	-0.454496	0.249405	0.929955	SEAGGKLHAKNVMTTF	generic|IP_969610_TX=10090_REVERSED|
"""index: 22803, intensity: 6006.0, mobility: 1.053"""	-0.454698	0.249514	0.930212	PVPRNAGLSLTLGNLGQVLMEWSPPNPAANKQGSMGAINQ	generic|tr_A2ANF5_A2ANF5_MOUSE_REVERSED|
"""index: 16668, intensity: 4459.0, mobility: 0.927"""	-0.454817	0.24973	0.930363	RFVAEAIPSRC	generic|tr_Q4VAI2_Q4VAI2_MOUSE__II_3442953_REVERSED	|generic|sp_Q9D358-2_PPAC_MOUSE__II_3442953_REVERSED	|generic|tr_Q561M1_Q561M1_MOUSE__II_3442953_REVERSED	|generic|II_3471636_TX=10090_REVERSED	|generic|II_3471635_TX=10090_REVERSED	|generic|IP_870062_TX=10090_REVERSED	|generic|IP_826642_TX=10090_REVERSED	|generic|tr_A0A1W2P7X3_A0A1W2P7X3_MOUSE_REVERSED|
"""index: 33783, intensity: 3294.0, mobility: 1.196"""	-0.454824	0.249838	0.930372	IDPSECDVWQDYENDWGDFHISLLRHVVRKVTAVCILRPEMLDVA	generic|sp_P59178_LMBL2_MOUSE__chr15_1_81687008_81687052_ENSMUST00000172748__II_1087145_REVERSED	|generic|tr_G3UY70_G3UY70_MOUSE_REVERSED	|generic|tr_Q80XB1_Q80XB1_MOUSE_REVERSED	|generic|tr_Q3U164_Q3U164_MOUSE__chr15_1_81687008_81687052_ENSMUST00000172748_REVERSED	|generic|tr_Q3ULD8_Q3ULD8_MOUSE_REVERSED|
"""index: 10411, intensity: 42248.0, mobility: 0.900"""	-0.455004	0.249892	0.9306	PDKNEELCTIVEPKSVAVGVSVLNNYNELM	generic|IP_1020440_TX=10090_REVERSED|
"""index: 20367, intensity: 5326.0, mobility: 0.958"""	-0.455036	0.249892	0.93064	ACGGQPGYKHPYNIDDEHYIVSHFPLIRDK	generic|sp_O35598_ADA10_MOUSE__II_847529_REVERSED	|generic|tr_E9PYF2_E9PYF2_MOUSE_REVERSED	|generic|tr_Q6NZC0_Q6NZC0_MOUSE_REVERSED|
"""index: 21431, intensity: 3376.0, mobility: 1.200"""	-0.455377	0.250108	0.931072	GREEELLREFYRLNGGA	generic|sp_Q60716_P4HA2_MOUSE_REVERSED	|generic|tr_Q5SX75_Q5SX75_MOUSE_REVERSED	|generic|tr_Q5SX74_Q5SX74_MOUSE_REVERSED|
"""index: 14544, intensity: 4113.0, mobility: 0.837"""	-0.4554	0.250216	0.931101	RRRTKGMMATSTAMVHR	generic|tr_B2RQ30_B2RQ30_MOUSE_REVERSED	|generic|sp_Q8BIA3_MKX_MOUSE_REVERSED|
"""index: 34222, intensity: 3603.0, mobility: 1.001"""	-0.456037	0.250377	0.931903	IYIYVCVYIR	generic|IP_1127369_TX=10090_REVERSED|
"""index: 8293, intensity: 7194.0, mobility: 1.186"""	-0.456441	0.250593	0.932411	YICKVFYWLQAVANQSFMRETVAPLIFFMW	generic|tr_Q6ZQF9_Q6ZQF9_MOUSE__II_860621_REVERSED	|generic|tr_Q3UM62_Q3UM62_MOUSE__II_860621_REVERSED	|generic|tr_F7AC58_F7AC58_MOUSE__II_860621_REVERSED	|generic|tr_Q80XT7_Q80XT7_MOUSE__II_860621_REVERSED	|generic|sp_E2JF22_PIEZ1_MOUSE__II_860621_REVERSED	|generic|tr_E9PUQ9_E9PUQ9_MOUSE__II_860621_REVERSED|
"""index: 6063, intensity: 4503.0, mobility: 0.958"""	-0.456442	0.250809	0.932412	TKVDDENVLALKMIFSARLNAWF	generic|tr_Q0PM14_Q0PM14_MOUSE_REVERSED	|generic|tr_Q3UV88_Q3UV88_MOUSE_REVERSED	|generic|sp_Q9EPW9_TLR6_MOUSE_REVERSED	|generic|tr_Q7TPC5_Q7TPC5_MOUSE_REVERSED|
"""index: 27374, intensity: 3338.0, mobility: 1.055"""	-0.456686	0.250861	0.932718	KHLLCALWLRM	generic|IP_935010_TX=10090_REVERSED|
"""index: 21414, intensity: 2522.0, mobility: 0.803"""	-0.45681	0.250861	0.932873	DLGTIIYALTREIRP	generic|tr_Q3U684_Q3U684_MOUSE__chr12_-1_78843469_78843555_ENSMUST00000219316_REVERSED|
"""index: 17346, intensity: 4969.0, mobility: 0.957"""	-0.457388	0.250861	0.933595	YRCSLGADKVMQDGLFEALRKATSISTSKQE	generic|tr_Q3UR94_Q3UR94_MOUSE__II_934698_REVERSED	|generic|tr_Q80XH7_Q80XH7_MOUSE__II_934698_REVERSED	|generic|sp_Q9WVF7_DPOE1_MOUSE__II_934698_REVERSED|
"""index: 9695, intensity: 5851.0, mobility: 1.082"""	-0.458236	0.251022	0.934649	QLYNYFRGIRRKNEEMKQNAITLLFE	generic|sp_Q8BSA9_TYW3_MOUSE__II_973524_REVERSED	|generic|tr_B2RUA6_B2RUA6_MOUSE_REVERSED|
"""index: 9600, intensity: 38468.0, mobility: 1.080"""	-0.458604	0.251237	0.935105	EETRKLARGEPLITPFVLIIFFYMLPFSAMAKGSSQIHT	generic|tr_A0A3B2W3Y6_A0A3B2W3Y6_MOUSE_REVERSED|
"""index: 19280, intensity: 3275.0, mobility: 0.983"""	-0.458628	0.25129	0.935135	LLWPSALRHHSM	generic|IP_889087_TX=10090_REVERSED|
"""index: 2614, intensity: 2646.0, mobility: 0.983"""	-0.45889	0.251397	0.935457	MMQVPKSTNKNLWFKEERTHNENFKRN	generic|tr_Q9D1Q5_Q9D1Q5_MOUSE_REVERSED|
"""index: 18032, intensity: 6032.0, mobility: 1.042"""	-0.45917	0.251612	0.935803	AELKMGIKFENTPPTKSQRFYESPASISGTEKLY	generic|tr_B1AVB4_B1AVB4_MOUSE_REVERSED	|generic|tr_B1AVB5_B1AVB5_MOUSE_REVERSED	|generic|tr_A0A571BDL9_A0A571BDL9_MOUSE_REVERSED	|generic|tr_E9Q796_E9Q796_MOUSE_REVERSED	|generic|tr_B1AVB2_B1AVB2_MOUSE_REVERSED	|generic|tr_B1AVB1_B1AVB1_MOUSE_REVERSED	|generic|tr_Q8BYC8_Q8BYC8_MOUSE_REVERSED	|generic|tr_I6L9E4_I6L9E4_MOUSE_REVERSED	|generic|tr_B1AVB3_B1AVB3_MOUSE_REVERSED|
"""index: 5769, intensity: 17107.0, mobility: 0.932"""	-0.459172	0.251718	0.935805	EKVAWRQSLMMHNCPVLYRLVL	generic|sp_Q505K2_F16A1_MOUSE__II_982516_REVERSED|
"""index: 17191, intensity: 6491.0, mobility: 0.974"""	-0.45926	0.251876	0.935914	RTRPLCLQQVLWTSPADLMLLQSGAGELCLSLR	generic|IP_930045_TX=10090_REVERSED|
"""index: 25585, intensity: 3471.0, mobility: 0.973"""	-0.459502	0.251876	0.936211	LVNNLAHVACLELRQREHYVSPPS	generic|tr_D3YTZ7_D3YTZ7_MOUSE__chr7_1_44471467_44471514_ENSMUST00000136679__II_892258_REVERSED	|generic|tr_A0A0U1RNI9_A0A0U1RNI9_MOUSE__chr7_1_44471467_44471514_ENSMUST00000136679__II_892258_REVERSED	|generic|tr_Q8VCY7_Q8VCY7_MOUSE__chr7_1_44468863_44468973_ENSMUST00000136609__II_892258_REVERSED	|generic|tr_A0A140LJD5_A0A140LJD5_MOUSE__chr7_1_44468863_44468973_ENSMUST00000136609__II_892258_REVERSED	|generic|sp_Q9CR30_JOS2_MOUSE__chr7_1_44471467_44471514_ENSMUST00000136679__II_892258_REVERSED	|generic|tr_D6RDE6_D6RDE6_MOUSE__chr7_1_44468863_44468973_ENSMUST00000136609__II_892258_REVERSED	|generic|tr_A0A0U1RP71_A0A0U1RP71_MOUSE__chr7_1_44471467_44471514_ENSMUST00000136679__II_892258_REVERSED	|generic|tr_A0A140LIJ7_A0A140LIJ7_MOUSE__chr7_1_44468863_44468973_ENSMUST00000136609__II_892258_REVERSED	|generic|II_892257_TX=10090_REVERSED	|generic|II_892260_TX=10090_REVERSED|
"""index: 12587, intensity: 5670.0, mobility: 0.898"""	-0.460024	0.251876	0.936852	YYFVRPLVSLSSFSN	generic|IP_1084851_TX=10090_REVERSED|
"""index: 22348, intensity: 6944.0, mobility: 0.974"""	-0.460323	0.25209	0.937218	IHYVHIEQFSMLGYIWL	generic|IP_924610_TX=10090_REVERSED|
"""index: 4669, intensity: 3851.0, mobility: 1.032"""	-0.460337	0.252196	0.937235	EGLTHARYFLTYL	generic|tr_A0A571BDS5_A0A571BDS5_MOUSE__IP_3497376_REVERSED	|generic|IP_903028_TX=10090_REVERSED|
"""index: 11365, intensity: 4606.0, mobility: 1.060"""	-0.4612	0.252411	0.938287	GREAPATASGSPAGSAREVTGRPGGL	generic|chr2_-1_25211075_25211347_ENSMUST00000128876__II_1013416_TX=10090_REVERSED	|generic|sp_Q8C4Y3-3_NELFB_MOUSE__chr2_-1_25200320_25200454_ENSMUST00000128876__II_1013409_REVERSED	|generic|tr_A0A5H1ZRL3_A0A5H1ZRL3_MOUSE__chr2_-1_25200320_25200454_ENSMUST00000128876__II_1013409_REVERSED|
"""index: 10399, intensity: 8073.0, mobility: 0.905"""	-0.461247	0.252571	0.938343	LMDFSSLDSRLQKAKEKGLDS	generic|tr_G3XA30_G3XA30_MOUSE__II_878221_REVERSED|
"""index: 29288, intensity: 2653.0, mobility: 0.957"""	-0.461286	0.252785	0.938391	VGPVPRQRISRKRQM	generic|tr_Q9CRE1_Q9CRE1_MOUSE_REVERSED|
"""index: 23376, intensity: 4400.0, mobility: 1.042"""	-0.461364	0.252837	0.938485	RLWTMVTLTSHW	generic|IP_830597_TX=10090_REVERSED	|generic|IP_837478_TX=10090_REVERSED|
"""index: 454, intensity: 2961.0, mobility: 0.859"""	-0.462096	0.253048	0.939371	LYVSQIDKVRGGSHLLEMR	generic|tr_Q3TLT6_Q3TLT6_MOUSE__II_1015567_REVERSED	|generic|tr_Q32MX8_Q32MX8_MOUSE__II_1015567_REVERSED	|generic|sp_Q8K4J0_DCR1C_MOUSE__II_1015567_REVERSED	|generic|sp_Q8K4J0-2_DCR1C_MOUSE__II_1015567_REVERSED	|generic|II_1015554_TX=10090_REVERSED|
"""index: 21061, intensity: 4920.0, mobility: 0.920"""	-0.462186	0.253048	0.939481	QIWDKLHSCEVNCLSCLH	generic|tr_Q3TNM0_Q3TNM0_MOUSE_REVERSED	|generic|tr_Q3TQ35_Q3TQ35_MOUSE_REVERSED	|generic|tr_A0A0N4SV80_A0A0N4SV80_MOUSE_REVERSED	|generic|tr_A0A0N4SVI8_A0A0N4SVI8_MOUSE_REVERSED	|generic|sp_Q61464_ZN638_MOUSE_REVERSED	|generic|sp_Q61464-2_ZN638_MOUSE_REVERSED	|generic|sp_Q61464-4_ZN638_MOUSE_REVERSED	|generic|sp_Q61464-5_ZN638_MOUSE_REVERSED	|generic|sp_Q61464-7_ZN638_MOUSE_REVERSED	|generic|tr_E9QKZ7_E9QKZ7_MOUSE_REVERSED	|generic|tr_E9QML5_E9QML5_MOUSE_REVERSED	|generic|tr_A0A0N4SV38_A0A0N4SV38_MOUSE_REVERSED	|generic|tr_A0A0N4SVM8_A0A0N4SVM8_MOUSE_REVERSED	|generic|tr_Q3TZK9_Q3TZK9_MOUSE_REVERSED	|generic|tr_Q3TQM2_Q3TQM2_MOUSE_REVERSED|
"""index: 26649, intensity: 3824.0, mobility: 1.020"""	-0.462352	0.253208	0.939681	FAVRDITQLAFK	generic|IP_949224_TX=10090_REVERSED|
"""index: 14547, intensity: 6478.0, mobility: 0.966"""	-0.462414	0.253422	0.939755	QSEQSPVKASEIVPEECDWCCLSFIK	generic|tr_Q9DA81_Q9DA81_MOUSE_REVERSED|
"""index: 12410, intensity: 4465.0, mobility: 0.901"""	-0.462521	0.253636	0.939884	SLMETCTVASMCPHVPSIILT	generic|IP_1103281_TX=10090_REVERSED	|generic|IP_3492961_TX=10090_REVERSED|
"""index: 13673, intensity: 4697.0, mobility: 1.099"""	-0.462603	0.253795	0.939983	RSTGTVFQLLRIRKESDMMWVAKWFWHIVQHNMSYGNKYK	generic|tr_A0A571BDN7_A0A571BDN7_MOUSE__chr9_1_72721338_72721424_ENSMUST00000238368__II_847218_REVERSED	|generic|tr_B2RSC8_B2RSC8_MOUSE__chr9_1_72721338_72721424_ENSMUST00000238368__II_847216_REVERSED	|generic|tr_A0JNZ0_A0JNZ0_MOUSE__chr9_1_72747136_72747228_ENSMUST00000238368__II_847218_REVERSED|
"""index: 16286, intensity: 5281.0, mobility: 1.144"""	-0.462931	0.254009	0.940378	DRTAEAFVGYPIFFMLVSTYIGQAICIFF	generic|sp_P98199_AT8B2_MOUSE__chr3_-1_89946175_89946276_ENSMUST00000163354__II_979079_REVERSED	|generic|tr_E9QAL4_E9QAL4_MOUSE__chr3_-1_89946175_89946276_ENSMUST00000163354__II_979079_REVERSED	|generic|tr_Q69ZR1_Q69ZR1_MOUSE__chr3_-1_89946175_89946276_ENSMUST00000163354__II_979079_REVERSED	|generic|tr_D3YXQ5_D3YXQ5_MOUSE__chr3_-1_89946175_89946276_ENSMUST00000163354_REVERSED|
"""index: 25373, intensity: 21627.0, mobility: 0.926"""	-0.462964	0.254223	0.940416	LGQLQIKNEPSQVLVSSV	generic|sp_Q499E0_BRNP3_MOUSE__chr1_1_146901818_146902117_ENSMUST00000128345_REVERSED	|generic|tr_B1AQT5_B1AQT5_MOUSE_REVERSED|
"""index: 33404, intensity: 3888.0, mobility: 0.889"""	-0.463111	0.254437	0.940593	EIEKRLNRKAET	generic|sp_Q60698_SKI_MOUSE_REVERSED|
"""index: 7945, intensity: 7986.0, mobility: 0.893"""	-0.463171	0.254596	0.940664	AEEEELQEELDLMQQAMKKREAQLQQR	generic|sp_O08638_MYH11_MOUSE_REVERSED	|generic|sp_O08638-2_MYH11_MOUSE_REVERSED|
"""index: 3097, intensity: 2939.0, mobility: 0.863"""	-0.463229	0.25481	0.940735	FTLKCLSLRLTQ	generic|IP_980927_TX=10090_REVERSED|
"""index: 4258, intensity: 22200.0, mobility: 0.932"""	-0.463285	0.254969	0.940801	EMEKKDKEFNRKMVEIEKE	generic|sp_Q6ZQ12_NINL_MOUSE_REVERSED	|generic|sp_Q6ZQ12-2_NINL_MOUSE_REVERSED	|generic|tr_A2ANB6_A2ANB6_MOUSE_REVERSED|
"""index: 5228, intensity: 5189.0, mobility: 0.986"""	-0.463428	0.255074	0.940973	WWAGQSISANPLS	generic|IP_856201_TX=10090_REVERSED|
"""index: 32232, intensity: 12071.0, mobility: 1.312"""	-0.463708	0.255287	0.941307	NNIMGMSAITMMAMQTTTAVIQ	generic|tr_A0A140LI05_A0A140LI05_MOUSE__II_852571_REVERSED	|generic|tr_A0A140LJ72_A0A140LJ72_MOUSE__chr16_1_17018426_17018455_ENSMUST00000232611_REVERSED|
"""index: 23261, intensity: 3659.0, mobility: 0.780"""	-0.463762	0.255501	0.941371	DHFLFSTM	generic|IP_860228_TX=10090_REVERSED|
"""index: 2200, intensity: 2812.0, mobility: 1.005"""	-0.463764	0.255715	0.941374	PINCYVEQKYKS	generic|tr_A0A338P6N4_A0A338P6N4_MOUSE_REVERSED	|generic|sp_Q80W49_CRBG3_MOUSE_REVERSED	|generic|sp_Q80W49-2_CRBG3_MOUSE_REVERSED	|generic|tr_A0A384DV78_A0A384DV78_MOUSE_REVERSED|
"""index: 25757, intensity: 38723.0, mobility: 0.895"""	-0.463819	0.255928	0.94144	ALKPFATLW	generic|tr_Q8BUS2_Q8BUS2_MOUSE_REVERSED|
"""index: 18432, intensity: 4615.0, mobility: 1.289"""	-0.463823	0.255978	0.941445	QYRNECNVHHRRCGEIRQRLREVVTSHKPVAASSGGP	generic|tr_D4QGC2_D4QGC2_MOUSE_REVERSED|
"""index: 2954, intensity: 4180.0, mobility: 0.937"""	-0.464118	0.256027	0.941796	GNFIEASVEPLQ	generic|IP_3475766_TX=10090_REVERSED|
"""index: 29546, intensity: 3816.0, mobility: 0.930"""	-0.464266	0.256077	0.941972	FTSRFSPSK	generic|IP_958181_TX=10090_REVERSED|
"""index: 6877, intensity: 12501.0, mobility: 0.975"""	-0.464747	0.256181	0.942543	PAAPSAAP	generic|IP_1061871_TX=10090_REVERSED	|generic|IP_1063675_TX=10090	|generic|tr_G3UYU0_G3UYU0_MOUSE|
"""index: 12353, intensity: 4225.0, mobility: 0.975"""	-0.464926	0.256339	0.942756	FQEPVPFENFDGGETPILVNME	generic|tr_Q3U0U5_Q3U0U5_MOUSE_REVERSED	|generic|tr_Q3TC53_Q3TC53_MOUSE_REVERSED	|generic|tr_Q3UNQ0_Q3UNQ0_MOUSE_REVERSED	|generic|tr_Q3UVJ2_Q3UVJ2_MOUSE_REVERSED	|generic|sp_P40124_CAP1_MOUSE_REVERSED|
"""index: 12333, intensity: 5848.0, mobility: 1.043"""	-0.465216	0.256552	0.943099	ECRSLDLWQLES	generic|tr_Q3U4D4_Q3U4D4_MOUSE__II_961796_REVERSED	|generic|sp_Q9QUK6_TLR4_MOUSE__II_961796_REVERSED	|generic|tr_Q8K2T5_Q8K2T5_MOUSE__II_961796_REVERSED	|generic|tr_L0CMZ8_L0CMZ8_MOUSE__II_961796_REVERSED|
"""index: 12018, intensity: 2982.0, mobility: 0.829"""	-0.46532	0.256765	0.943222	LLLMPNKFNMQIPR	generic|chr16_-1_37236267_37241359_ENSMUST00000114787_REVERSED|
"""index: 34457, intensity: 3336.0, mobility: 0.977"""	-0.465373	0.256978	0.943284	AWYRAEEEPID	generic|II_866069_TX=10090_REVERSED	|generic|sp_Q4KUS2_UN13A_MOUSE__chr8_-1_71641849_71641941_ENSMUST00000177032_REVERSED	|generic|tr_H3BJZ7_H3BJZ7_MOUSE__chr8_-1_71641849_71641941_ENSMUST00000177032_REVERSED|
"""index: 28543, intensity: 4920.0, mobility: 0.985"""	-0.465475	0.257082	0.943405	CLACLHLKKPQ	generic|tr_E9PXW0_E9PXW0_MOUSE__chr16_1_3749761_3749865_ENSMUST00000161630__II_1081399_REVERSED	|generic|tr_Q8K439_Q8K439_MOUSE__chr16_1_3749761_3749865_ENSMUST00000161630__II_1081398_REVERSED	|generic|tr_Q8CF60_Q8CF60_MOUSE__chr16_1_3749761_3749865_ENSMUST00000161630__II_1081398_REVERSED	|generic|tr_Q7TMI6_Q7TMI6_MOUSE__chr16_1_3749761_3749865_ENSMUST00000161630_REVERSED|
"""index: 10584, intensity: 8989.0, mobility: 1.043"""	-0.465581	0.257295	0.943529	QELATIEQESKAL	generic|tr_A6H5U5_A6H5U5_MOUSE_REVERSED	|generic|tr_Q8BLV4_Q8BLV4_MOUSE_REVERSED	|generic|tr_E9Q9T1_E9Q9T1_MOUSE_REVERSED	|generic|tr_G5E8E1_G5E8E1_MOUSE_REVERSED	|generic|sp_Q3UZ39-2_LRRF1_MOUSE_REVERSED	|generic|tr_A0A087WPK3_A0A087WPK3_MOUSE_REVERSED|
"""index: 26673, intensity: 3301.0, mobility: 1.129"""	-0.465583	0.257508	0.943532	FFISQWPQKMRR	generic|IP_923747_TX=10090_REVERSED|
"""index: 21811, intensity: 3631.0, mobility: 1.230"""	-0.465687	0.257721	0.943654	PRDTPRDETGFSRVKPQM	generic|tr_A2BH69_A2BH69_MOUSE_REVERSED|
"""index: 10816, intensity: 4901.0, mobility: 1.219"""	-0.465792	0.257879	0.943777	FLPNYLLQDKRIEW	generic|sp_P70419_GALT3_MOUSE__II_1007819_REVERSED|
"""index: 15375, intensity: 2732.0, mobility: 0.871"""	-0.465962	0.258092	0.943978	RRHMRNSVPIHTTRQ	generic|IP_912221_TX=10090_REVERSED|
"""index: 26079, intensity: 2565.0, mobility: 0.885"""	-0.466181	0.258305	0.944234	THHLIQPR	generic|IP_3474668_TX=10090_REVERSED|
"""index: 31809, intensity: 6556.0, mobility: 1.002"""	-0.466226	0.258518	0.944287	FADELQKEPKKTQKHKAQK	generic|IP_926831_TX=10090_REVERSED|
"""index: 10733, intensity: 2720.0, mobility: 1.339"""	-0.466301	0.258731	0.944376	MTRRRVSWRSAGTNWNRWR	generic|IP_956082_TX=10090_REVERSED|
"""index: 17577, intensity: 3639.0, mobility: 0.772"""	-0.466315	0.258944	0.944392	LLSFSNNRLDLVELSVARTWA	generic|sp_G3XA59_LRC32_MOUSE_REVERSED|
"""index: 8622, intensity: 3542.0, mobility: 0.867"""	-0.466411	0.259157	0.944504	TMVKVMDLI	generic|sp_Q6NZK8_PTPC1_MOUSE__chr13_-1_48590622_48590690_ENSMUST00000223025__II_3475964_REVERSED	|generic|sp_Q6NZK8-2_PTPC1_MOUSE__chr13_-1_48590622_48590690_ENSMUST00000223025__II_3475964_REVERSED	|generic|sp_Q6NZK8-3_PTPC1_MOUSE__chr13_-1_48590622_48590690_ENSMUST00000223025__II_3475964_REVERSED	|generic|tr_A0A5F8MPG6_A0A5F8MPG6_MOUSE__chr13_-1_48590622_48590690_ENSMUST00000223025__II_3475964_REVERSED|
"""index: 28025, intensity: 3690.0, mobility: 1.048"""	-0.466466	0.25937	0.944569	ELSMTLLGGSNMYK	generic|tr_F6QH34_F6QH34_MOUSE__II_921142_REVERSED	|generic|tr_E9PWQ6_E9PWQ6_MOUSE_REVERSED	|generic|sp_Q99MW1_STK31_MOUSE_REVERSED	|generic|tr_E9Q260_E9Q260_MOUSE_REVERSED|
"""index: 11259, intensity: 5669.0, mobility: 1.093"""	-0.466526	0.259527	0.944639	ATTRLPEAAGMHARAGYLIIICC	generic|IP_900751_TX=10090_REVERSED|
"""index: 7511, intensity: 4487.0, mobility: 1.125"""	-0.466686	0.25974	0.944826	PLHALMVLCAALVVAKSIYLNALLSCGDM	generic|IP_1003660_TX=10090_REVERSED|
"""index: 16404, intensity: 5177.0, mobility: 0.925"""	-0.466706	0.259953	0.94485	VPVQQQKRIKNFLEMYQIMTDAPGYV	generic|sp_Q9R0X0_MED20_MOUSE__chr17_1_47622930_47623100_ENSMUST00000132397__II_1063221_REVERSED|
"""index: 20192, intensity: 5293.0, mobility: 1.146"""	-0.466788	0.260157	0.944946	SGRELEEPVSYRIQE	generic|sp_Q91XY4_PCDG4_MOUSE__chr18_1_37833338_37840129_ENSMUST00000193941__II_1051469_REVERSED|
"""index: 5710, intensity: 3349.0, mobility: 0.856"""	-0.466821	0.260157	0.944985	RTHTHTAPSPPGLCNLRM	generic|chr18_1_64265314_64265454_ENSMUST00000025477_REVERSED|
"""index: 4336, intensity: 3984.0, mobility: 0.901"""	-0.467245	0.26037	0.945478	CEVNNQPNSKKKLCPRVYD	generic|IP_3502498_TX=10090_REVERSED|
"""index: 8604, intensity: 3774.0, mobility: 1.157"""	-0.467267	0.260472	0.945504	EMGTFFHVAFLQTMCCEFSITKKEYFFDVIMKPTVTSSTCADL	generic|tr_Q8VGM5_Q8VGM5_MOUSE_REVERSED|
"""index: 845, intensity: 2649.0, mobility: 0.824"""	-0.467584	0.260685	0.945873	KFIHSQCAPSLMSFF	generic|IP_3499328_TX=10090_REVERSED|
"""index: 31549, intensity: 15848.0, mobility: 1.340"""	-0.467696	0.260722	0.946003	PDLKHYIRFGKSFAMRREES	generic|tr_D3Z656_D3Z656_MOUSE__chr16_-1_90991376_90991636_ENSMUST00000118246__II_1073810_REVERSED	|generic|tr_F7BQW7_F7BQW7_MOUSE__chr16_-1_90991376_90991636_ENSMUST00000118246__II_1073817_REVERSED|
"""index: 2748, intensity: 4221.0, mobility: 0.936"""	-0.467767	0.260722	0.946085	SKAIEGRMGLPN	generic|sp_Q8R5H1_UBP15_MOUSE__chr10_-1_123163589_123163654_ENSMUST00000219992__II_3469431_REVERSED	|generic|sp_Q8R5H1-2_UBP15_MOUSE__chr10_-1_123163589_123163654_ENSMUST00000219992__II_3469431_REVERSED	|generic|sp_Q8R5H1-5_UBP15_MOUSE__chr10_-1_123163589_123163654_ENSMUST00000219992__II_3469431_REVERSED	|generic|chr10_-1_123132878_123133126_ENSMUST00000219413_REVERSED|
"""index: 22924, intensity: 192013.0, mobility: 0.929"""	-0.468324	0.26087	0.94673	PPPRWTQLL	generic|tr_B2RXM5_B2RXM5_MOUSE_REVERSED|
"""index: 29439, intensity: 4418.0, mobility: 1.139"""	-0.468378	0.26087	0.946793	EIEENLYLCQQQLDETEKRL	generic|sp_Q70FJ1_AKAP9_MOUSE_REVERSED	|generic|sp_Q70FJ1-2_AKAP9_MOUSE_REVERSED	|generic|sp_Q70FJ1-3_AKAP9_MOUSE_REVERSED	|generic|tr_E9QQ10_E9QQ10_MOUSE_REVERSED|
"""index: 22913, intensity: 5143.0, mobility: 1.028"""	-0.46872	0.260916	0.947188	HRQGSTAGLPGPPVT	generic|tr_A0A1D5RLQ6_A0A1D5RLQ6_MOUSE_REVERSED|
"""index: 31130, intensity: 4448.0, mobility: 1.027"""	-0.469013	0.261017	0.947525	RIRGADMHQRL	generic|sp_Q5DID3_UROL1_MOUSE_REVERSED	|generic|sp_Q5DID3-2_UROL1_MOUSE_REVERSED	|generic|sp_Q5DID3-3_UROL1_MOUSE_REVERSED|
"""index: 10395, intensity: 8434.0, mobility: 0.901"""	-0.469177	0.261063	0.947714	KEQELFYSK	generic|chr18_-1_73791605_73791700_ENSMUST00000025439__IP_1053962_TX=10090_REVERSED	|generic|chr18_-1_73791170_73791815_ENSMUST00000025439__IP_1053962_TX=10090_REVERSED|
"""index: 27452, intensity: 3482.0, mobility: 1.070"""	-0.469326	0.261219	0.947885	RPFLIDTKKLLM	generic|IP_984550_TX=10090_REVERSED|
"""index: 15575, intensity: 3460.0, mobility: 0.964"""	-0.469567	0.261431	0.948161	ARQNERPCPGVPLSCVYSA	generic|IP_836329_TX=10090_REVERSED|
"""index: 31297, intensity: 5222.0, mobility: 0.926"""	-0.469629	0.261643	0.948232	VFLLWLGLSSRASNTQL	generic|II_1055201_TX=10090_REVERSED|
"""index: 24144, intensity: 3292.0, mobility: 1.031"""	-0.469928	0.261744	0.948574	CIWAALEAALGLSGLNEKFVNTHRCDLCGPLQ	generic|chr2_1_21367628_21367918_ENSMUST00000055946_REVERSED|
"""index: 3584, intensity: 3777.0, mobility: 0.925"""	-0.470128	0.261955	0.948802	QRLNSMIHNE	generic|tr_Q059P4_Q059P4_MOUSE_REVERSED	|generic|sp_Q9CS72_FLIP1_MOUSE_REVERSED	|generic|tr_A0A5F8MPD6_A0A5F8MPD6_MOUSE_REVERSED|
"""index: 14810, intensity: 6244.0, mobility: 1.086"""	-0.470155	0.262167	0.948833	LMNRGSRFLYHLSPSVMPSGLRRM	generic|chr4_-1_8185614_8189361_ENSMUST00000066674_REVERSED|
"""index: 3950, intensity: 3709.0, mobility: 0.853"""	-0.470313	0.262378	0.949013	HTHSEESLL	generic|tr_Q5FWX6_Q5FWX6_MOUSE__II_1064239_REVERSED	|generic|sp_Q8K1Y2_KPCD3_MOUSE__II_1064239_REVERSED	|generic|tr_D3Z6I0_D3Z6I0_MOUSE__II_1064239_REVERSED	|generic|tr_D3YU02_D3YU02_MOUSE_REVERSED|
"""index: 6851, intensity: 5575.0, mobility: 1.020"""	-0.470316	0.26259	0.949016	LIWYSSGVPVEIH	generic|IP_874950_TX=10090_REVERSED|
"""index: 18156, intensity: 4680.0, mobility: 1.102"""	-0.470388	0.262802	0.949099	ETTISLSPFLRFMTQVNVITKADAMY	generic|tr_Q8C853_Q8C853_MOUSE__chr2_1_25907517_25907654_ENSMUST00000131529__II_1016436_REVERSED	|generic|tr_A2AHB8_A2AHB8_MOUSE__chr2_1_25907517_25907654_ENSMUST00000131529__II_1016436_REVERSED	|generic|sp_Q6ZPR4_KCNT1_MOUSE__chr2_1_25907517_25907654_ENSMUST00000131529__II_1016436_REVERSED	|generic|tr_C0KTP6_C0KTP6_MOUSE__chr2_1_25907517_25907654_ENSMUST00000131529__II_1016436_REVERSED	|generic|II_1016432_TX=10090_REVERSED	|generic|tr_A0A0G2JDW4_A0A0G2JDW4_MOUSE__chr2_1_25907517_25907654_ENSMUST00000131529_REVERSED	|generic|tr_A2AHB7_A2AHB7_MOUSE__chr2_1_25907517_25907654_ENSMUST00000131529_REVERSED	|generic|tr_A0A0G2JG99_A0A0G2JG99_MOUSE__chr2_1_25907517_25907654_ENSMUST00000131529_REVERSED	|generic|tr_A0A0G2JER3_A0A0G2JER3_MOUSE__chr2_1_25907517_25907654_ENSMUST00000131529_REVERSED	|generic|tr_A2AHB9_A2AHB9_MOUSE__chr2_1_25907517_25907654_ENSMUST00000131529_REVERSED|
"""index: 9301, intensity: 4666.0, mobility: 0.938"""	-0.470494	0.262991	0.949219	QEPGPLYCVEEARRVGEAVEM	generic|IP_827750_TX=10090_REVERSED|
"""index: 6508, intensity: 154007.0, mobility: 1.070"""	-0.470537	0.262991	0.949268	ELDDTQQELKVNIKILGNVKDEEVQLDDLTQQHAEQLSKKE	generic|tr_B1AR69_B1AR69_MOUSE_REVERSED|
"""index: 9314, intensity: 156127.0, mobility: 1.135"""	-0.470608	0.262991	0.949349	KEEQLASLKEQLKLIQEKTEELSMREEMEKKKRREQE	generic|sp_Q921N8_GPS2_MOUSE_REVERSED	|generic|tr_Q9WV81_Q9WV81_MOUSE_REVERSED|
"""index: 17524, intensity: 7341.0, mobility: 1.109"""	-0.471302	0.263091	0.950136	YRQALTSNASSSTYHKCYKIKP	generic|chr4_-1_44044926_44045984_ENSMUST00000030201__IP_963838_TX=10090_REVERSED|
"""index: 2936, intensity: 6123.0, mobility: 0.935"""	-0.471478	0.263191	0.950335	KMDKSSLDTFLACMREIKEPNR	generic|tr_F8VPQ1_F8VPQ1_MOUSE__chr9_-1_107023724_107023864_ENSMUST00000170193__II_843944_REVERSED	|generic|sp_Q8CIQ7_DOCK3_MOUSE__chr9_-1_107023724_107023864_ENSMUST00000170193__II_843944_REVERSED|
"""index: 27978, intensity: 2873.0, mobility: 1.047"""	-0.471588	0.263291	0.950458	PAMWLVSGTPQEVQ	generic|sp_Q99N57_RAF1_MOUSE__chr6_-1_115623460_115623522_ENSMUST00000203142__II_908816_REVERSED	|generic|sp_Q99N57-2_RAF1_MOUSE__chr6_-1_115623460_115623522_ENSMUST00000203142__II_908816_REVERSED	|generic|tr_A0A0N4SWH5_A0A0N4SWH5_MOUSE__II_908833_REVERSED	|generic|tr_Q9CU36_Q9CU36_MOUSE__chr6_-1_115623460_115623522_ENSMUST00000203142_REVERSED|
"""index: 6430, intensity: 33631.0, mobility: 1.219"""	-0.472176	0.263502	0.951121	EQPWSTMWLSWERGPNWPMKRSKWSLRG	generic|tr_A0A1D5RM31_A0A1D5RM31_MOUSE__chr8_-1_122574965_122575475_ENSMUST00000006764_REVERSED|
"""index: 31041, intensity: 26609.0, mobility: 1.052"""	-0.472225	0.263713	0.951177	IELSAQPSGTGGAGAGGRLAQQQIALLTR	generic|sp_Q8K371_AMOL2_MOUSE__chr9_1_102725108_102725203_ENSMUST00000142011__II_844471_REVERSED	|generic|tr_B8JK87_B8JK87_MOUSE__chr9_1_102725108_102725203_ENSMUST00000142011__II_844471_REVERSED	|generic|tr_B8JK84_B8JK84_MOUSE_REVERSED	|generic|tr_Q3TP05_Q3TP05_MOUSE__chr9_1_102725108_102725203_ENSMUST00000142011_REVERSED	|generic|tr_B8JK86_B8JK86_MOUSE_REVERSED	|generic|tr_B8JK82_B8JK82_MOUSE_REVERSED	|generic|tr_B8JK83_B8JK83_MOUSE_REVERSED|
"""index: 1774, intensity: 3114.0, mobility: 0.947"""	-0.472267	0.263924	0.951223	RSRDEHNGVIM	generic|tr_Q3TSI4_Q3TSI4_MOUSE__chr8_-1_23180097_23180216_ENSMUST00000210782__II_3500246_REVERSED	|generic|tr_Q6PEU9_Q6PEU9_MOUSE__chr8_-1_23180097_23180216_ENSMUST00000210782__II_3500246_REVERSED	|generic|sp_Q8K2C8_GPAT4_MOUSE__chr8_-1_23180097_23180216_ENSMUST00000210782__II_3500246_REVERSED|
"""index: 31547, intensity: 12454.0, mobility: 0.841"""	-0.472324	0.264079	0.951287	FIIEFLTLANILIE	generic|tr_Q9CS81_Q9CS81_MOUSE_REVERSED	|generic|tr_Q8BTE9_Q8BTE9_MOUSE_REVERSED	|generic|tr_Q8BJ82_Q8BJ82_MOUSE_REVERSED	|generic|sp_Q6A058_ARMX2_MOUSE_REVERSED	|generic|tr_Q8BTE8_Q8BTE8_MOUSE_REVERSED	|generic|tr_Q8BJ81_Q8BJ81_MOUSE_REVERSED	|generic|tr_Q91VZ8_Q91VZ8_MOUSE_REVERSED|
"""index: 8028, intensity: 4248.0, mobility: 0.957"""	-0.472495	0.264179	0.951479	MEKLFPHDASLKREMHLNELATPAVS	generic|sp_Q32M21_GSDA2_MOUSE__II_1127520_REVERSED	|generic|tr_A0A679B178_A0A679B178_MOUSE__II_1127520_REVERSED|
"""index: 13431, intensity: 6360.0, mobility: 1.004"""	-0.472688	0.26439	0.951696	RGTEWLAQQESARSQCRRRVALRRQVGPSTACLTSF	generic|IP_885077_TX=10090_REVERSED|
"""index: 20373, intensity: 2993.0, mobility: 1.009"""	-0.472733	0.2646	0.951745	VMMPPQPKHKLRRQCTLSFRIEDAVTSCFSR	generic|sp_B1AS29_GRIK3_MOUSE_REVERSED|
"""index: 33009, intensity: 2983.0, mobility: 0.874"""	-0.472818	0.264811	0.95184	SWKKRRVRQSE	generic|II_940831_TX=10090_REVERSED|
"""index: 7760, intensity: 2944.0, mobility: 0.811"""	-0.472854	0.26491	0.951881	MAALPQRP	generic|IP_1025377_TX=10090_REVERSED|
"""index: 30582, intensity: 9121.0, mobility: 1.002"""	-0.473006	0.265121	0.952051	ASWAQFFVVSAL	generic|chr11_-1_121228429_121229064_ENSMUST00000147490_REVERSED|
"""index: 8817, intensity: 89708.0, mobility: 0.958"""	-0.473064	0.265332	0.952116	MQPMALISVWMLKWQHWSRYPIM	generic|IP_964661_TX=10090_REVERSED|
"""index: 7856, intensity: 4922.0, mobility: 0.973"""	-0.473081	0.265431	0.952135	NHGNFFQIEEF	generic|sp_Q3UHN9_NDST1_MOUSE_REVERSED|
"""index: 7971, intensity: 3380.0, mobility: 1.142"""	-0.473161	0.265641	0.952223	SSEGPQAKLCVQLHCMVQHAGRV	generic|IP_921640_TX=10090_REVERSED|
"""index: 4750, intensity: 3033.0, mobility: 0.935"""	-0.473186	0.265796	0.952252	RDMPVGPWAAPV	generic|IP_861809_TX=10090_REVERSED|
"""index: 11166, intensity: 14973.0, mobility: 0.863"""	-0.473362	0.266007	0.952448	TRLEKVTDLPTQSARSPSGTIEPM	generic|IP_905307_TX=10090_REVERSED|
"""index: 14954, intensity: 11312.0, mobility: 1.001"""	-0.473453	0.266217	0.95255	YRKWWGALALNMRRTLRFNW	generic|IP_3505666_TX=10090_REVERSED|
"""index: 957, intensity: 3137.0, mobility: 0.910"""	-0.473514	0.266316	0.952617	TSISVCPFFDPVMAALMLLL	generic|IP_900184_TX=10090_REVERSED|
"""index: 22608, intensity: 2509.0, mobility: 0.983"""	-0.47373	0.26647	0.952857	QSSMPSTSVWPGLNVANLHM	generic|IP_1097601_TX=10090_REVERSED|
"""index: 24695, intensity: 3635.0, mobility: 1.172"""	-0.473869	0.266681	0.953012	CFLVYLFSSSCKGVSLLTTLCTRKATGCFHLCVARAHHSLHVFVM	generic|IP_1015688_TX=10090_REVERSED|
"""index: 20642, intensity: 5170.0, mobility: 0.959"""	-0.473936	0.266765	0.953086	LSDLANVLATEHTQPHKFN	generic|tr_F6YVU7_F6YVU7_MOUSE_REVERSED|
"""index: 31761, intensity: 2598.0, mobility: 0.805"""	-0.474099	0.266765	0.953267	PLPSGRPPT	generic|IP_1096210_TX=10090_REVERSED|
"""index: 19652, intensity: 3364.0, mobility: 1.059"""	-0.474363	0.266919	0.953559	MAPDTHSREPTLEM	generic|sp_E9Q555_RN213_MOUSE_REVERSED	|generic|tr_A0A171EBL2_A0A171EBL2_MOUSE_REVERSED|
"""index: 27768, intensity: 13124.0, mobility: 1.194"""	-0.474397	0.267017	0.953596	QYYDIVWCNRPLPIWAHIFVFILNAYNKLKKYLYVHKKRKRM	generic|IP_880017_TX=10090_REVERSED|
"""index: 13504, intensity: 8428.0, mobility: 1.060"""	-0.474423	0.267085	0.953625	QKELYEVTSPPVKLAESMGRGI	generic|tr_D3YZD8_D3YZD8_MOUSE_REVERSED	|generic|tr_D3YWY5_D3YWY5_MOUSE_REVERSED	|generic|sp_Q8R0P4_AAMDC_MOUSE_REVERSED	|generic|tr_D3Z442_D3Z442_MOUSE_REVERSED|
"""index: 30547, intensity: 16822.0, mobility: 0.916"""	-0.474459	0.267085	0.953665	QMKKVTLTW	generic|IP_1060724_TX=10090_REVERSED|
"""index: 3010, intensity: 3230.0, mobility: 0.988"""	-0.474877	0.267085	0.954126	KEMVGNESQIE	generic|sp_Q8VHG2_AMOT_MOUSE__chrX_-1_145459995_145460138_ENSMUST00000135832__II_832995_REVERSED	|generic|sp_Q8VHG2-2_AMOT_MOUSE__chrX_-1_145459995_145460138_ENSMUST00000135832__II_832977_REVERSED	|generic|tr_B1AXE9_B1AXE9_MOUSE_REVERSED|
"""index: 10332, intensity: 11803.0, mobility: 1.188"""	-0.475119	0.267085	0.954393	QVFPNRLTNQLMPITQNLLHFSNMFIPSKDMWEQSKERL	generic|tr_B2RY11_B2RY11_MOUSE__II_1037320_REVERSED	|generic|tr_B2RY21_B2RY21_MOUSE__II_1037320_REVERSED	|generic|tr_E9Q876_E9Q876_MOUSE__II_1037320_REVERSED|
"""index: 1126, intensity: 3037.0, mobility: 0.916"""	-0.475725	0.267085	0.955057	DYIHTSGMMAGGVTATRK	generic|tr_Q3UBH2_Q3UBH2_MOUSE__chr19_-1_5279466_5279567_ENSMUST00000237781_REVERSED	|generic|tr_Q3UJB0_Q3UJB0_MOUSE__chr19_-1_5279466_5279567_ENSMUST00000237781_REVERSED	|generic|tr_Q3UAI4_Q3UAI4_MOUSE__chr19_-1_5279466_5279567_ENSMUST00000237781_REVERSED	|generic|tr_Q8BL33_Q8BL33_MOUSE__chr19_-1_5279466_5279567_ENSMUST00000237781_REVERSED|
"""index: 15925, intensity: 3941.0, mobility: 1.126"""	-0.476379	0.267085	0.955771	DSTWPRAQPYVETPRISDPTSPISTGMLVADGVAVSGWLLQLAH	generic|IP_995632_TX=10090_REVERSED|
"""index: 33425, intensity: 5240.0, mobility: 1.020"""	-0.476518	0.267085	0.955922	LFFKKTHQDI	generic|tr_Q0P521_Q0P521_MOUSE_REVERSED|
"""index: 9129, intensity: 3560.0, mobility: 0.835"""	-0.477246	0.267294	0.956712	EAEIVATVNAGLVPLF	generic|tr_E9PUL3_E9PUL3_MOUSE__II_974374_REVERSED	|generic|tr_Q91ZF5_Q91ZF5_MOUSE_REVERSED|
"""index: 14638, intensity: 5901.0, mobility: 0.973"""	-0.477303	0.267503	0.956773	QLQQHSQLQLRLTQQPRRYGSSLVPGARPL	generic|chr14_-1_31174744_31176393_ENSMUST00000168206_REVERSED|
"""index: 25279, intensity: 4343.0, mobility: 1.212"""	-0.477309	0.267712	0.956781	FYSYSGTKLYMKMIQW	generic|IP_1067936_TX=10090_REVERSED|
"""index: 14551, intensity: 4603.0, mobility: 0.947"""	-0.477497	0.267835	0.956984	EYLPALKEKIVQPLRTVSGAWSSY	generic|tr_D3YXF5_D3YXF5_MOUSE_REVERSED|
"""index: 1241, intensity: 2961.0, mobility: 0.815"""	-0.477529	0.267835	0.957017	FPFPFPFPFPFPNY	generic|tr_A2AG22_A2AG22_MOUSE_REVERSED	|generic|tr_O88933_O88933_MOUSE_REVERSED	|generic|tr_Q9Z2U3_Q9Z2U3_MOUSE_REVERSED	|generic|tr_O54817_O54817_MOUSE_REVERSED|
"""index: 33960, intensity: 3847.0, mobility: 1.241"""	-0.477758	0.267835	0.957265	LYTWSARKLNQSHVTQPPVWHDMAQHKLKVSRRLL	generic|IP_1153069_TX=10090_REVERSED|
"""index: 1667, intensity: 2514.0, mobility: 0.798"""	-0.478176	0.268043	0.957714	LTSCSTSQC	generic|IP_1079975_TX=10090_REVERSED|
"""index: 11453, intensity: 3449.0, mobility: 1.056"""	-0.478198	0.26814	0.957738	ESGKETLNRGHLPWGSPGQRVE	generic|II_947493_TX=10090_REVERSED|
"""index: 17622, intensity: 6583.0, mobility: 0.985"""	-0.478866	0.268349	0.958454	DSHKRISELFDKLDSMSIDKIDERLKPLTEMML	generic|tr_Q3U9D6_Q3U9D6_MOUSE_REVERSED	|generic|tr_A0A5F8MP92_A0A5F8MP92_MOUSE_REVERSED	|generic|tr_A0A5F8MPW8_A0A5F8MPW8_MOUSE_REVERSED|
"""index: 25954, intensity: 3061.0, mobility: 1.167"""	-0.479096	0.268557	0.958699	PSFHLELPSALSPREVM	generic|chr13_-1_68678573_68689352_ENSMUST00000022013_REVERSED|
"""index: 11111, intensity: 16544.0, mobility: 0.864"""	-0.479107	0.268766	0.958711	TTETQIKELGHWH	generic|IP_833569_TX=10090_REVERSED|
"""index: 17804, intensity: 4556.0, mobility: 0.901"""	-0.479232	0.268974	0.958844	AHIFEPTSICPPVFVEVPSRSDRLC	generic|sp_Q9JHC9_ELF2_MOUSE__chr3_-1_51259168_51259350_ENSMUST00000183463_REVERSED	|generic|sp_Q9JHC9-4_ELF2_MOUSE__chr3_-1_51259168_51259350_ENSMUST00000183463_REVERSED	|generic|tr_A0A0B4J1G5_A0A0B4J1G5_MOUSE__chr3_-1_51259168_51259350_ENSMUST00000183463_REVERSED|
"""index: 5749, intensity: 3696.0, mobility: 0.804"""	-0.479465	0.269014	0.959093	STYAVTVF	generic|IP_1044118_TX=10090_REVERSED|
"""index: 10490, intensity: 12476.0, mobility: 1.082"""	-0.479668	0.269055	0.959308	AKSDPKVKHKEMYKILSCNTYTNRRFDKMLTSHEPMK	generic|tr_E9Q6E2_E9Q6E2_MOUSE__II_931917_REVERSED	|generic|sp_Q8R3L8_CDK8_MOUSE__II_931942_REVERSED	|generic|sp_Q8R3L8-2_CDK8_MOUSE__II_931917_REVERSED	|generic|sp_Q8R3L8-3_CDK8_MOUSE__II_931917_REVERSED	|generic|IP_3481025_TX=10090_REVERSED|
"""index: 18901, intensity: 2878.0, mobility: 1.213"""	-0.479867	0.269151	0.959519	GTLGLSLLTHSYDPLWWGSVAAKLSFLYN	generic|IP_1038269_TX=10090_REVERSED|
"""index: 30968, intensity: 4596.0, mobility: 1.232"""	-0.480089	0.269303	0.959755	RMRSSSSPVTNRRTGQYADEMQKELERIKWMDSEEQIKNHADTHRIV	generic|tr_D3Z5E5_D3Z5E5_MOUSE_REVERSED	|generic|tr_E9PUQ3_E9PUQ3_MOUSE_REVERSED	|generic|tr_D3YU88_D3YU88_MOUSE_REVERSED	|generic|tr_D3YWF5_D3YWF5_MOUSE_REVERSED|
"""index: 10599, intensity: 11102.0, mobility: 1.031"""	-0.480133	0.269455	0.9598	RMEQLFKYREGIGGSSGELREIA	generic|sp_P58501_PAXB1_MOUSE__chr16_-1_91015061_91015132_ENSMUST00000023698__II_1073795_REVERSED	|generic|tr_A0A1S6GWK5_A0A1S6GWK5_MOUSE__chr16_-1_91015061_91015132_ENSMUST00000023698__II_1073795_REVERSED	|generic|tr_F6YY19_F6YY19_MOUSE__chr16_-1_91034796_91034825_ENSMUST00000023698__II_1073792_REVERSED	|generic|sp_P58501-2_PAXB1_MOUSE__chr16_-1_91034796_91034825_ENSMUST00000023698__II_1073792_REVERSED|
"""index: 4641, intensity: 3718.0, mobility: 0.858"""	-0.480154	0.269551	0.959823	WTIPQLESS	generic|IP_1152896_TX=10090_REVERSED|
"""index: 19536, intensity: 4286.0, mobility: 0.883"""	-0.480301	0.269759	0.959978	QQIFDSQVRNHFQTGRGTEGKQ	generic|IP_992431_TX=10090_REVERSED|
"""index: 9533, intensity: 11036.0, mobility: 1.032"""	-0.48045	0.269798	0.960136	HMCITSVPLYVHMTECELSHCNRGYQAAQMEDAICHT	generic|IP_940708_TX=10090_REVERSED|
"""index: 21669, intensity: 3761.0, mobility: 1.129"""	-0.480717	0.269894	0.960417	NAYAGRETKARFVPDN	generic|sp_Q4U4S6_XIRP2_MOUSE__II_1007720_REVERSED	|generic|tr_A9YSG1_A9YSG1_MOUSE_REVERSED	|generic|sp_Q4U4S6-2_XIRP2_MOUSE_REVERSED	|generic|tr_A0A5F8MPR4_A0A5F8MPR4_MOUSE_REVERSED|
"""index: 18271, intensity: 3413.0, mobility: 0.752"""	-0.480868	0.270046	0.960576	SSGHCAIHN	generic|tr_A2API5_A2API5_MOUSE__chr2_-1_42323586_42323708_ENSMUST00000138700__II_1009802_REVERSED	|generic|sp_Q9JI18_LRP1B_MOUSE__chr2_-1_42323586_42323708_ENSMUST00000138700_REVERSED|
"""index: 2016, intensity: 4702.0, mobility: 0.888"""	-0.481045	0.270197	0.960762	HSRYPAKRCTSFGPRPKKP	generic|sp_Q8BVV7_CEP95_MOUSE__II_1125031_REVERSED	|generic|tr_Q14B65_Q14B65_MOUSE__II_1125031_REVERSED	|generic|tr_Q8BWE9_Q8BWE9_MOUSE_REVERSED|
"""index: 23128, intensity: 5981.0, mobility: 1.120"""	-0.481171	0.270293	0.960894	RCLDPGHAYLMFRDLELKKALMALHQNQ	generic|tr_B2X2E1_B2X2E1_MOUSE__chr15_1_12901122_12901166_ENSMUST00000150211_REVERSED	|generic|sp_Q5HZJ0_RNC_MOUSE__chr15_1_12842106_12842171_ENSMUST00000150211_REVERSED	|generic|tr_Q7TMI8_Q7TMI8_MOUSE__chr15_1_12901122_12901166_ENSMUST00000150211_REVERSED	|generic|tr_Q6PAJ6_Q6PAJ6_MOUSE__chr15_1_12842106_12842171_ENSMUST00000150211_REVERSED	|generic|tr_Q8CJ74_Q8CJ74_MOUSE__chr15_1_12901122_12901166_ENSMUST00000150211_REVERSED	|generic|tr_Q6PF88_Q6PF88_MOUSE__chr15_1_12901122_12901166_ENSMUST00000150211_REVERSED	|generic|tr_Q80Z69_Q80Z69_MOUSE__chr15_1_12901122_12901166_ENSMUST00000150211_REVERSED|
"""index: 18304, intensity: 7060.0, mobility: 1.060"""	-0.481354	0.2705	0.961087	RLPRPGSPPGRTDRSCLGAPLCRG	generic|chr9_1_46273189_46273353_ENSMUST00000156440_REVERSED|
"""index: 23008, intensity: 4009.0, mobility: 0.958"""	-0.481458	0.270708	0.961195	DYLALSAFIPE	generic|sp_Q8R1A4_DOCK7_MOUSE__chr4_-1_98970791_98970850_ENSMUST00000124466__II_959793_REVERSED	|generic|sp_Q8R1A4-2_DOCK7_MOUSE__chr4_-1_98970791_98970850_ENSMUST00000124466__II_959777_REVERSED	|generic|tr_A2A9M4_A2A9M4_MOUSE__chr4_-1_98970791_98970850_ENSMUST00000124466__II_959793_REVERSED	|generic|tr_A2A9M5_A2A9M5_MOUSE__chr4_-1_98970791_98970850_ENSMUST00000124466__II_959777_REVERSED	|generic|tr_E9PX48_E9PX48_MOUSE__chr4_-1_98970791_98970850_ENSMUST00000124466__II_959793_REVERSED	|generic|tr_A0A0U1RNK7_A0A0U1RNK7_MOUSE__chr4_-1_98970791_98970850_ENSMUST00000124466__II_959777_REVERSED|
"""index: 31528, intensity: 2680.0, mobility: 0.766"""	-0.481558	0.270916	0.9613	DIALHIRPVITA	generic|tr_Q3UNR7_Q3UNR7_MOUSE_REVERSED|
"""index: 33116, intensity: 27908.0, mobility: 1.066"""	-0.481612	0.271067	0.961357	NGRFIQRRKHS	generic|tr_E9Q9D6_E9Q9D6_MOUSE__chr10_1_127485422_127485574_ENSMUST00000164161_REVERSED	|generic|tr_Q148X5_Q148X5_MOUSE__chr10_1_127485422_127485574_ENSMUST00000164161_REVERSED	|generic|sp_Q80TM6_R3HD2_MOUSE__chr10_1_127485422_127485574_ENSMUST00000164161_REVERSED	|generic|sp_Q80TM6-4_R3HD2_MOUSE__chr10_1_127485422_127485574_ENSMUST00000164161_REVERSED|
"""index: 4091, intensity: 4399.0, mobility: 1.043"""	-0.481711	0.271274	0.96146	VVQQAKMVKTSAIASALAEAKLDSR	generic|sp_Q9D7A8_ARMC1_MOUSE_REVERSED|
"""index: 9682, intensity: 7958.0, mobility: 0.880"""	-0.481735	0.271426	0.961485	ENLTDLEAIADDFAQKALLCAQEPANQI	generic|sp_P68510_1433F_MOUSE_REVERSED|
"""index: 18542, intensity: 2855.0, mobility: 0.779"""	-0.481912	0.271633	0.96167	MISDAKKKFQMNF	generic|chr1_1_143646720_143646773_ENSMUST00000038252_REVERSED|
"""index: 17933, intensity: 3929.0, mobility: 1.044"""	-0.482004	0.271841	0.961766	RWWSAGGGPLMLLE	generic|IP_1101006_TX=10090_REVERSED|
"""index: 14074, intensity: 2552.0, mobility: 0.821"""	-0.482074	0.272048	0.961838	YSSCLPHKSFPGVLYTRTP	generic|IP_993232_TX=10090_REVERSED|
"""index: 11700, intensity: 6847.0, mobility: 0.921"""	-0.482075	0.272181	0.96184	LSGREASVWPP	generic|II_999724_TX=10090_REVERSED	|generic|IP_999708_TX=10090_REVERSED|
"""index: 4414, intensity: 4150.0, mobility: 0.945"""	-0.482125	0.272181	0.961892	KATSEQLEKLSKHFDKKIDEIMMMLFT	generic|IP_825804_TX=10090_REVERSED	|generic|IP_935334_TX=10090_REVERSED	|generic|tr_Q3TZR4_Q3TZR4_MOUSE_REVERSED|
"""index: 24253, intensity: 5368.0, mobility: 1.128"""	-0.482527	0.272388	0.962309	KQTRPQVSPNTMFMV	generic|tr_Q80TU3_Q80TU3_MOUSE__chr4_-1_149350654_149350749_ENSMUST00000174343__II_952240_REVERSED	|generic|tr_A0A571BD95_A0A571BD95_MOUSE__chr4_-1_149350654_149350749_ENSMUST00000174343__II_952240_REVERSED	|generic|tr_Q6NWW1_Q6NWW1_MOUSE__chr4_-1_149350654_149350749_ENSMUST00000174343__II_952243_REVERSED	|generic|tr_A0A5F8MP95_A0A5F8MP95_MOUSE__chr4_-1_149350654_149350749_ENSMUST00000174343__II_952240_REVERSED	|generic|sp_Q9ES00_UBE4B_MOUSE__chr4_-1_149350654_149350749_ENSMUST00000174343__II_952240_REVERSED	|generic|chr4_-1_149347892_149348149_ENSMUST00000174343_REVERSED	|generic|tr_G3UZD6_G3UZD6_MOUSE__chr4_-1_149350654_149350749_ENSMUST00000174343_REVERSED|
"""index: 9873, intensity: 6653.0, mobility: 1.050"""	-0.482543	0.272595	0.962326	GRPGAPGPLGFEGPLGREGPKGVEG	generic|II_916286_TX=10090_REVERSED	|generic|tr_Q3TU64_Q3TU64_MOUSE__chr4_-1_72137078_72137107_ENSMUST00000132550_REVERSED	|generic|tr_Q3TP88_Q3TP88_MOUSE__chr4_-1_72137078_72137107_ENSMUST00000132550_REVERSED	|generic|sp_Q01149_CO1A2_MOUSE__chr4_-1_72137078_72137107_ENSMUST00000132550_REVERSED	|generic|tr_Q3TUE2_Q3TUE2_MOUSE__chr4_-1_72137078_72137107_ENSMUST00000132550_REVERSED|
"""index: 35049, intensity: 3252.0, mobility: 1.093"""	-0.482585	0.27269	0.96237	NRRGGVTSKYLPHIVGMDSVQKFRLLGSEHFEMS	generic|sp_P82349_SGCB_MOUSE_REVERSED|
"""index: 26337, intensity: 4323.0, mobility: 0.977"""	-0.4828	0.27284	0.962593	GRLIHPLINY	generic|IP_1099650_TX=10090_REVERSED|
"""index: 32405, intensity: 4651.0, mobility: 1.108"""	-0.482813	0.272878	0.962606	RSRPVARLVMCVK	generic|chr9_-1_31157611_31157763_ENSMUST00000217641__IP_3455729_TX=10090_REVERSED|
"""index: 517, intensity: 2623.0, mobility: 0.872"""	-0.483188	0.273028	0.962994	QSLEKIMSS	generic|tr_A0A571BED7_A0A571BED7_MOUSE__IP_900851_REVERSED	|generic|tr_A0A571BDQ7_A0A571BDQ7_MOUSE_REVERSED|
"""index: 31629, intensity: 12433.0, mobility: 0.983"""	-0.483333	0.273179	0.963144	CKSRKGSVTILYSERGSIYVINGVTIA	generic|IP_1035913_TX=10090_REVERSED|
"""index: 805, intensity: 2898.0, mobility: 0.894"""	-0.483356	0.273329	0.963167	VWGNGQLQLM	generic|IP_1078745_TX=10090_REVERSED|
"""index: 12192, intensity: 4583.0, mobility: 0.859"""	-0.483509	0.273366	0.963326	QTNREWYEPEVQEMWRAR	generic|tr_A0A286R3P5_A0A286R3P5_MOUSE_REVERSED	|generic|tr_Q7TN03_Q7TN03_MOUSE_REVERSED	|generic|sp_P03991_HA1W_MOUSE_REVERSED	|generic|sp_P14428_HA1Q_MOUSE_REVERSED|
"""index: 9493, intensity: 11077.0, mobility: 1.011"""	-0.483756	0.273554	0.96358	RGAKAEGINPNFTHVVMGMKYKIMQLLTHTHTHRH	generic|IP_1086898_TX=10090_REVERSED|
"""index: 18361, intensity: 5377.0, mobility: 1.157"""	-0.483791	0.273554	0.963616	WIEERLCDARRRSR	generic|IP_1112052_TX=10090_REVERSED|
"""index: 15211, intensity: 3024.0, mobility: 1.236"""	-0.484192	0.273647	0.964027	DYSAFEEFLHYLVVTVADN	generic|tr_Q3U3A6_Q3U3A6_MOUSE_REVERSED	|generic|tr_Q3TN68_Q3TN68_MOUSE_REVERSED	|generic|tr_Q80X31_Q80X31_MOUSE_REVERSED	|generic|tr_Q7TSV2_Q7TSV2_MOUSE_REVERSED	|generic|tr_Q3UDC9_Q3UDC9_MOUSE_REVERSED|
"""index: 7226, intensity: 4243.0, mobility: 1.167"""	-0.484421	0.273741	0.964261	MHAKISIMVQSSTMLIKSVMTQSAMHLHEEM	generic|chr11_1_83487228_83487422_ENSMUST00000021018_REVERSED|
"""index: 4818, intensity: 3564.0, mobility: 0.936"""	-0.484632	0.273947	0.964477	ETEALIFQH	generic|tr_E9PYH0_E9PYH0_MOUSE__chr13_-1_89721768_89721941_ENSMUST00000160029_REVERSED	|generic|tr_G3XA35_G3XA35_MOUSE__chr13_-1_89721768_89721941_ENSMUST00000160029_REVERSED	|generic|sp_Q62059_CSPG2_MOUSE__chr13_-1_89721768_89721941_ENSMUST00000160029_REVERSED	|generic|sp_Q62059-2_CSPG2_MOUSE__chr13_-1_89721768_89721941_ENSMUST00000160029_REVERSED|
"""index: 9140, intensity: 5679.0, mobility: 0.913"""	-0.484638	0.273984	0.964483	LMPRNTPGAEPRCVFSIVSKY	generic|tr_Q8C2F9_Q8C2F9_MOUSE_REVERSED	|generic|tr_B9EKB8_B9EKB8_MOUSE_REVERSED	|generic|sp_Q07113_MPRI_MOUSE_REVERSED	|generic|tr_B7ZWC4_B7ZWC4_MOUSE_REVERSED|
"""index: 31897, intensity: 6871.0, mobility: 1.050"""	-0.484819	0.27419	0.964667	LTPLTISVCKGSNP	generic|IP_946858_TX=10090_REVERSED|
"""index: 3187, intensity: 3653.0, mobility: 0.878"""	-0.484825	0.27434	0.964674	NVSCGQRQLRPCTVRAHLFCAGGQRQN	generic|IP_979342_TX=10090_REVERSED|
"""index: 14283, intensity: 5002.0, mobility: 0.890"""	-0.484938	0.274546	0.964789	FNLVSFSSQV	generic|IP_1093143_TX=10090_REVERSED|
"""index: 32351, intensity: 20005.0, mobility: 1.069"""	-0.485091	0.274752	0.964944	PPHGQGKLPRPLM	generic|IP_874684_TX=10090_REVERSED|
"""index: 7211, intensity: 5567.0, mobility: 0.927"""	-0.485194	0.274959	0.965049	PAIEQALSCGPT	generic|chr16_-1_22436099_22436251_ENSMUST00000079601_REVERSED|
"""index: 23367, intensity: 3076.0, mobility: 1.108"""	-0.485212	0.275165	0.965068	ITTFDPSTNLFDSRE	generic|IP_1052726_TX=10090_REVERSED|
"""index: 30153, intensity: 4991.0, mobility: 1.022"""	-0.485277	0.275371	0.965133	LSIYKKREKC	generic|IP_3498723_TX=10090_REVERSED|
"""index: 34216, intensity: 12256.0, mobility: 1.584"""	-0.485291	0.275464	0.965148	LHERKRRLAEQLLFLEERKKILRE	generic|tr_E9Q0A4_E9Q0A4_MOUSE__chr1_1_136152069_136152110_ENSMUST00000130864_REVERSED	|generic|sp_Q9QXL1_KI21B_MOUSE__chr1_1_136152069_136152110_ENSMUST00000130864_REVERSED	|generic|tr_F8VQE2_F8VQE2_MOUSE__chr1_1_136152069_136152110_ENSMUST00000130864_REVERSED|
"""index: 21759, intensity: 5985.0, mobility: 0.922"""	-0.485566	0.275556	0.965427	CNTGLVFIEDN	generic|tr_E9PZR2_E9PZR2_MOUSE__II_1089923_REVERSED	|generic|tr_E9Q3W8_E9Q3W8_MOUSE__II_1089932_REVERSED	|generic|tr_F6ZTZ2_F6ZTZ2_MOUSE__II_1089932_REVERSED	|generic|tr_F6X7I4_F6X7I4_MOUSE__II_1089928_REVERSED	|generic|tr_E9Q7J4_E9Q7J4_MOUSE_REVERSED	|generic|tr_E9QAL7_E9QAL7_MOUSE_REVERSED	|generic|tr_E9Q3B1_E9Q3B1_MOUSE_REVERSED	|generic|tr_E9QA48_E9QA48_MOUSE_REVERSED	|generic|sp_Q99LJ7_RCBT2_MOUSE_REVERSED	|generic|sp_Q99LJ7-2_RCBT2_MOUSE_REVERSED|
"""index: 32126, intensity: 15465.0, mobility: 1.025"""	-0.485685	0.275763	0.965547	TTQRRHRQMR	generic|chr16_1_44159561_44159794_ENSMUST00000159514__IP_1075400_TX=10090_REVERSED|
"""index: 26267, intensity: 2856.0, mobility: 0.988"""	-0.48573	0.275855	0.965593	LLPPQGSYEKK	generic|tr_F7CG54_F7CG54_MOUSE__II_935332_REVERSED	|generic|IP_935321_TX=10090_REVERSED	|generic|IP_935304_TX=10090_REVERSED|
"""index: 10304, intensity: 7782.0, mobility: 1.144"""	-0.486089	0.276061	0.965956	EKDDDGAPSSALCTYR	generic|sp_D3YXG0_HMCN1_MOUSE_REVERSED	|generic|sp_D3YXG0-2_HMCN1_MOUSE_REVERSED|
"""index: 20488, intensity: 5743.0, mobility: 1.013"""	-0.486099	0.276267	0.965966	EIYMYHNWVREKFTMTDTYKSFLRPVYS	generic|tr_Q5FW80_Q5FW80_MOUSE__chr1_1_88216218_88216361_ENSMUST00000126203__II_1031858_REVERSED	|generic|tr_E9PXN7_E9PXN7_MOUSE__chr1_1_88216218_88216361_ENSMUST00000126203__II_1031858_REVERSED	|generic|tr_Q6XL43_Q6XL43_MOUSE__chr1_1_88216218_88216361_ENSMUST00000126203__IP_1031851_REVERSED|
"""index: 19057, intensity: 7637.0, mobility: 0.914"""	-0.486121	0.276473	0.965987	ESSDLIFVVDIFCIADQFD	generic|sp_Q2UY11-2_COSA1_MOUSE__II_915980_REVERSED	|generic|sp_Q2UY11_COSA1_MOUSE_REVERSED	|generic|tr_A0A1L1SSY2_A0A1L1SSY2_MOUSE_REVERSED|
"""index: 18374, intensity: 3884.0, mobility: 0.861"""	-0.486248	0.276622	0.966116	NTLLDRGR	generic|IP_909200_TX=10090_REVERSED|
"""index: 19569, intensity: 6912.0, mobility: 1.157"""	-0.486325	0.276828	0.966193	EYAQTKGQAQHCKKGPM	generic|IP_827349_TX=10090_REVERSED|
"""index: 8336, intensity: 64129.0, mobility: 1.183"""	-0.486464	0.277034	0.966333	YLCQGRSVAKEIADQNNMIKNDKMTVNVGSALF	generic|sp_Q7TPD1_FBX11_MOUSE__chr17_-1_87992046_87992147_ENSMUST00000135639__II_1060075_REVERSED	|generic|sp_Q7TPD1-2_FBX11_MOUSE__chr17_-1_87992046_87992147_ENSMUST00000135639__II_1060075_REVERSED	|generic|sp_Q7TPD1-3_FBX11_MOUSE__chr17_-1_87992046_87992147_ENSMUST00000135639__II_1060075_REVERSED	|generic|tr_Q3V178_Q3V178_MOUSE__chr17_-1_87992046_87992147_ENSMUST00000135639_REVERSED|
"""index: 12074, intensity: 3660.0, mobility: 0.826"""	-0.486546	0.27724	0.966416	IIISVKNAVDLADYDP	generic|II_1130420_TX=10090_REVERSED|
"""index: 22763, intensity: 3871.0, mobility: 0.837"""	-0.48657	0.277446	0.96644	GDELFDCDKPQREQ	generic|sp_O08692_NGP_MOUSE__II_842259_REVERSED|
"""index: 21040, intensity: 4964.0, mobility: 0.826"""	-0.486572	0.277652	0.966442	LWRMDSWESEVSMKSVGTPVEM	generic|IP_952714_TX=10090_REVERSED|
"""index: 29928, intensity: 8199.0, mobility: 1.064"""	-0.486615	0.277858	0.966485	PDELTWDLQLDPMKRHIQQFMRRYWDRPSDVSSRPAIPMGS	generic|tr_Q8K0M3_Q8K0M3_MOUSE_REVERSED	|generic|sp_Q9R1Z8_VINEX_MOUSE_REVERSED	|generic|tr_A0A2I3BS41_A0A2I3BS41_MOUSE_REVERSED|
"""index: 2983, intensity: 4337.0, mobility: 0.985"""	-0.486663	0.278064	0.966533	AQSGTGATCVRTVP	generic|IP_881485_TX=10090_REVERSED|
"""index: 8316, intensity: 1117848.0, mobility: 0.969"""	-0.486836	0.278155	0.966706	VSGRSNTLSPASFSGNSLRASLGTKPSSCP	generic|tr_Q3UU38_Q3UU38_MOUSE__chr17_-1_79012585_79012674_ENSMUST00000130070__II_1064229_REVERSED	|generic|tr_Q5FWX6_Q5FWX6_MOUSE__II_1064239_REVERSED	|generic|sp_Q8K1Y2_KPCD3_MOUSE__II_1064239_REVERSED|
"""index: 19199, intensity: 5204.0, mobility: 1.038"""	-0.487035	0.278166	0.966906	LLVSPFSGMCHGPTHPVPRAARCEWTASVGGVGGSILT	generic|tr_Q8C368_Q8C368_MOUSE_REVERSED|
"""index: 9302, intensity: 4785.0, mobility: 0.876"""	-0.48778	0.278166	0.96765	NVPMPTMPIP	generic|tr_F6U2C2_F6U2C2_MOUSE__chr5_1_121795013_121795252_ENSMUST00000159828__II_936884_REVERSED	|generic|tr_F6V8M6_F6V8M6_MOUSE__chr5_1_121795013_121795252_ENSMUST00000159828__II_936931_REVERSED	|generic|sp_O70305_ATX2_MOUSE__chr5_1_121795013_121795252_ENSMUST00000159828_REVERSED	|generic|sp_O70305-2_ATX2_MOUSE__chr5_1_121795013_121795252_ENSMUST00000159828_REVERSED	|generic|sp_O70305-3_ATX2_MOUSE__chr5_1_121795013_121795252_ENSMUST00000159828_REVERSED	|generic|tr_E9QM77_E9QM77_MOUSE__chr5_1_121795013_121795252_ENSMUST00000159828_REVERSED	|generic|tr_Q3UX51_Q3UX51_MOUSE__chr5_1_121795013_121795252_ENSMUST00000159828_REVERSED	|generic|tr_Q3UX07_Q3UX07_MOUSE__chr5_1_121795013_121795252_ENSMUST00000159828_REVERSED|
"""index: 25162, intensity: 42923.0, mobility: 0.883"""	-0.488102	0.278372	0.967969	ALAACSRLFI	generic|IP_3467943_TX=10090_REVERSED	|generic|IP_1007666_TX=10090_REVERSED|
"""index: 1343, intensity: 3252.0, mobility: 0.888"""	-0.488108	0.278406	0.967975	GNSDSNRQQH	generic|chr8_1_116957822_116957959_ENSMUST00000109099_REVERSED|
"""index: 16726, intensity: 6890.0, mobility: 1.153"""	-0.488161	0.278611	0.968028	IMQSVTEHLSNPSEEACLLLLRGSRPIGA	generic|IP_914177_TX=10090_REVERSED|
"""index: 16888, intensity: 5965.0, mobility: 1.010"""	-0.48827	0.278736	0.968136	FLQESMLSPALDPQLVKYLMDSVSGSGEAMAQASVSFCT	generic|IP_1037273_TX=10090_REVERSED	|generic|chr1_-1_71643026_71645711_ENSMUST00000188894_REVERSED|
"""index: 12871, intensity: 5051.0, mobility: 1.125"""	-0.488286	0.278736	0.968152	AYSEMARTAMRAPAHGSGLLWRPVTPMPHAAG	generic|IP_1097751_TX=10090_REVERSED|
"""index: 15847, intensity: 7901.0, mobility: 1.011"""	-0.48872	0.278836	0.968581	MFVPYLSFQYKEIPIFNDHIYFKKVNSPIRL	generic|sp_P48356-3_LEPR_MOUSE__II_959532_REVERSED	|generic|tr_Q640Q2_Q640Q2_MOUSE_REVERSED	|generic|sp_P48356_LEPR_MOUSE_REVERSED	|generic|sp_P48356-2_LEPR_MOUSE_REVERSED	|generic|sp_P48356-4_LEPR_MOUSE_REVERSED|
"""index: 15284, intensity: 4212.0, mobility: 1.114"""	-0.48873	0.278836	0.968591	RQCNRPCMRLTGCKAWRVMWSPLLART	generic|IP_866251_TX=10090_REVERSED|
"""index: 20293, intensity: 4234.0, mobility: 0.963"""	-0.48947	0.278836	0.969319	WMVENSTLLIESMSSPLPSGKLLLSGMRLRSKVAS	generic|IP_1099817_TX=10090_REVERSED|
"""index: 14900, intensity: 4873.0, mobility: 0.915"""	-0.489764	0.278984	0.969607	SETTSISSKSVSSSGLVSRTYQ	generic|sp_E9PYY5_WDR78_MOUSE__chr1_1_182435355_182435384_ENSMUST00000117245_REVERSED	|generic|sp_E9PYY5-2_WDR78_MOUSE__chr1_1_182435355_182435384_ENSMUST00000117245_REVERSED|
"""index: 6180, intensity: 2779.0, mobility: 0.824"""	-0.489847	0.279189	0.969688	CLTIVPVMPGIWMLF	generic|tr_A0A3Q4EHX3_A0A3Q4EHX3_MOUSE__II_2471412_REVERSED	|generic|tr_A0A3Q4EC89_A0A3Q4EC89_MOUSE__II_2471412_REVERSED	|generic|sp_Q9EP75_CP4FE_MOUSE__II_2471412_REVERSED|
"""index: 19017, intensity: 3839.0, mobility: 1.056"""	-0.489859	0.279394	0.9697	HFAELLEHSLKEPMLTRRPKNERCETIMWK	generic|sp_Q80X85_RT07_MOUSE_REVERSED|
"""index: 22649, intensity: 3756.0, mobility: 1.023"""	-0.49004	0.279541	0.969877	AYRMTIIDYLQS	generic|tr_Q762C5_Q762C5_MOUSE__II_1008921_REVERSED	|generic|tr_A0A668KLB3_A0A668KLB3_MOUSE__II_1008917_REVERSED	|generic|tr_A0A668KM80_A0A668KM80_MOUSE__II_1008917_REVERSED	|generic|tr_O88977_O88977_MOUSE__II_1008917_REVERSED	|generic|tr_A2AVV7_A2AVV7_MOUSE__II_1008917_REVERSED	|generic|tr_A2AVV6_A2AVV6_MOUSE__II_1008909_REVERSED	|generic|tr_Q0VGP9_Q0VGP9_MOUSE__II_1008917_REVERSED	|generic|sp_Q64691-2_CAN3_MOUSE__II_1008917_REVERSED	|generic|tr_A4QPE6_A4QPE6_MOUSE_REVERSED	|generic|tr_A0A668KLF1_A0A668KLF1_MOUSE_REVERSED	|generic|tr_Q8C2H4_Q8C2H4_MOUSE_REVERSED	|generic|tr_Q8C532_Q8C532_MOUSE_REVERSED	|generic|tr_Q8C7L1_Q8C7L1_MOUSE_REVERSED	|generic|sp_Q64691_CAN3_MOUSE_REVERSED	|generic|tr_A2AVV5_A2AVV5_MOUSE_REVERSED|
"""index: 23605, intensity: 5484.0, mobility: 0.880"""	-0.490065	0.279574	0.9699	AQSVLFSSLL	generic|IP_930935_TX=10090_REVERSED|
"""index: 22589, intensity: 3734.0, mobility: 0.999"""	-0.490333	0.279607	0.970162	CFLTGLHLLFVL	generic|IP_838143_TX=10090_REVERSED|
"""index: 13926, intensity: 2658.0, mobility: 0.801"""	-0.490631	0.279755	0.970452	SLNRDLLA	generic|sp_Q70FJ1_AKAP9_MOUSE_REVERSED	|generic|sp_Q70FJ1-2_AKAP9_MOUSE_REVERSED	|generic|sp_Q70FJ1-3_AKAP9_MOUSE_REVERSED	|generic|tr_Q99P24_Q99P24_MOUSE_REVERSED	|generic|tr_E9QQ10_E9QQ10_MOUSE_REVERSED|
"""index: 21593, intensity: 4761.0, mobility: 1.101"""	-0.490817	0.279959	0.970633	FHVKDPVADMILEGY	generic|tr_F7A4L2_F7A4L2_MOUSE__II_1076883_REVERSED	|generic|tr_F6S6C3_F6S6C3_MOUSE__II_1076884_REVERSED	|generic|IP_3463863_TX=10090_REVERSED	|generic|sp_Q6NXL6_SENP5_MOUSE_REVERSED|
"""index: 2434, intensity: 2886.0, mobility: 0.803"""	-0.490877	0.280164	0.970691	IAKTKKETLFSSFSAM	generic|IP_975337_TX=10090_REVERSED|
"""index: 18695, intensity: 8768.0, mobility: 1.069"""	-0.490937	0.280253	0.970748	LTERPTHMGKTASLSTICSTATSEEHRLMEESSRS	generic|IP_3462033_TX=10090_REVERSED|
"""index: 19696, intensity: 3647.0, mobility: 1.156"""	-0.49114	0.280458	0.970945	KPQNYHEMSMTIVNL	generic|sp_O88427_CAC1H_MOUSE__chr15_1_80321295_80321324_ENSMUST00000162155_REVERSED	|generic|sp_O88427-2_CAC1H_MOUSE__chr15_1_80321295_80321324_ENSMUST00000162155_REVERSED	|generic|tr_E9Q6P9_E9Q6P9_MOUSE__chr15_1_80321295_80321324_ENSMUST00000162155_REVERSED	|generic|tr_E0CYZ3_E0CYZ3_MOUSE__chr15_1_80321295_80321324_ENSMUST00000162155_REVERSED	|generic|tr_Q3UX23_Q3UX23_MOUSE__chr17_-1_25375103_25375381_ENSMUST00000159048_REVERSED|
"""index: 19295, intensity: 3230.0, mobility: 1.178"""	-0.491142	0.280605	0.970947	DRFENFIQLINEAHSS	generic|tr_A0A338P6N7_A0A338P6N7_MOUSE_REVERSED	|generic|sp_Q8BRG6_KLH24_MOUSE_REVERSED	|generic|tr_A0A338P6H1_A0A338P6H1_MOUSE_REVERSED|
"""index: 4989, intensity: 2600.0, mobility: 1.097"""	-0.491272	0.280752	0.971073	HQYLMIWSGRYSRAWPHQYLMAWSNY	generic|IP_978608_TX=10090_REVERSED|
"""index: 25026, intensity: 5226.0, mobility: 1.161"""	-0.491512	0.280956	0.971304	FTQVTLCSVIPDPDRQMYRFVALEEEIEEEEAKHLNWIIQGAFWVAVQ	generic|tr_A0A1D5RM54_A0A1D5RM54_MOUSE__II_3470173_REVERSED|
"""index: 3815, intensity: 4637.0, mobility: 0.920"""	-0.491699	0.281161	0.971485	REKEIQVCTMRIPLPICSTMARPSRTHG	generic|IP_970039_TX=10090_REVERSED|
"""index: 28552, intensity: 4179.0, mobility: 1.047"""	-0.491846	0.281365	0.971626	RDGKSRTATLCLPE	generic|IP_3458472_TX=10090_REVERSED|
"""index: 14656, intensity: 4387.0, mobility: 1.190"""	-0.491922	0.281512	0.971699	INQSPPRWLSSGSRPTEP	generic|tr_Q3TD28_Q3TD28_MOUSE__IP_843890_REVERSED	|generic|tr_Q3TDM7_Q3TDM7_MOUSE_REVERSED|
"""index: 21153, intensity: 3704.0, mobility: 0.989"""	-0.492034	0.281543	0.971807	SVHPQPSSSAEARWLPSCAV	generic|IP_1099187_TX=10090_REVERSED|
"""index: 21533, intensity: 5380.0, mobility: 1.022"""	-0.492184	0.281748	0.97195	QMSKKENAIKQKQQMIESDRQKRQSATLSDEKRKG	generic|sp_O88892_SERF1_MOUSE__chr13_1_100108223_100114037_ENSMUST00000129014_REVERSED	|generic|tr_B2KF73_B2KF73_MOUSE__chr13_1_100109058_100114037_ENSMUST00000152286_REVERSED|
"""index: 10809, intensity: 5169.0, mobility: 1.207"""	-0.492202	0.281952	0.971967	QLHSILQGVTIEEAIK	generic|II_998188_TX=10090_REVERSED	|generic|tr_F6XD63_F6XD63_MOUSE__chr2_-1_165308909_165309052_ENSMUST00000149844_REVERSED	|generic|sp_Q8BHL5_ELMO2_MOUSE__chr2_-1_165311619_165311786_ENSMUST00000126318_REVERSED	|generic|sp_Q8BHL5-2_ELMO2_MOUSE__chr2_-1_165311619_165311786_ENSMUST00000126318_REVERSED	|generic|sp_Q8BHL5-3_ELMO2_MOUSE__chr2_-1_165311619_165311786_ENSMUST00000126318_REVERSED|
"""index: 27873, intensity: 5488.0, mobility: 0.974"""	-0.492207	0.282156	0.971973	IDRGLLGVPIMQMQIPTPVEYGSKK	generic|sp_Q9DBN9_DDX59_MOUSE_REVERSED	|generic|sp_Q9DBN9-2_DDX59_MOUSE_REVERSED|
"""index: 26387, intensity: 2880.0, mobility: 0.956"""	-0.492233	0.282245	0.971997	YRQPSSLHSLL	generic|IP_900611_TX=10090_REVERSED|
"""index: 27918, intensity: 4878.0, mobility: 1.048"""	-0.492347	0.282391	0.972107	EREREKKKRR	generic|IP_3490580_TX=10090_REVERSED|
"""index: 10685, intensity: 7768.0, mobility: 1.110"""	-0.492528	0.282595	0.972279	FSKMRLVFSYITIQIFHVTSSYEFM	generic|IP_3497235_TX=10090_REVERSED|
"""index: 26635, intensity: 2925.0, mobility: 0.867"""	-0.492552	0.282742	0.972302	LEAVRCRSN	generic|IP_3505455_TX=10090_REVERSED|
"""index: 22530, intensity: 6661.0, mobility: 1.002"""	-0.492825	0.282946	0.972562	SASGVSMVSMLNR	generic|IP_891618_TX=10090_REVERSED|
"""index: 19151, intensity: 3692.0, mobility: 0.977"""	-0.492909	0.282977	0.972643	QISEGKYGQPSQ	generic|tr_Q6PB40_Q6PB40_MOUSE__II_918849_REVERSED	|generic|tr_A0A5F8MP88_A0A5F8MP88_MOUSE__II_918849_REVERSED|
"""index: 17634, intensity: 4673.0, mobility: 0.898"""	-0.4932	0.28318	0.97292	ESNLDELKYGIATLNWYTELMVDKYLSKQSP	generic|tr_F8VPU8_F8VPU8_MOUSE__II_1149652_REVERSED	|generic|tr_A0A0J9YVH3_A0A0J9YVH3_MOUSE__II_1149652_REVERSED|
"""index: 28919, intensity: 10322.0, mobility: 0.905"""	-0.493203	0.283384	0.972923	IQRRKGFSKLRM	generic|IP_1065270_TX=10090_REVERSED|
"""index: 25993, intensity: 5715.0, mobility: 0.895"""	-0.493328	0.283445	0.973042	HVPLWTERHEGGELLRRAG	generic|chr4_-1_135490962_135491246_ENSMUST00000105856_REVERSED|
"""index: 1331, intensity: 3711.0, mobility: 0.862"""	-0.49334	0.283445	0.973053	KEAPEESAVHEDCV	generic|sp_O35454_CLCN6_MOUSE__chr4_-1_148010968_148011117_ENSMUST00000105711__II_952614_REVERSED	|generic|tr_A2A7F6_A2A7F6_MOUSE__chr4_-1_148010968_148011117_ENSMUST00000105711__II_952614_REVERSED	|generic|tr_Q5DU51_Q5DU51_MOUSE__chr4_-1_148010968_148011117_ENSMUST00000105711__II_952614_REVERSED	|generic|tr_E9Q741_E9Q741_MOUSE__chr4_-1_148010968_148011117_ENSMUST00000105711_REVERSED|
"""index: 6432, intensity: 21218.0, mobility: 1.069"""	-0.493492	0.283649	0.973196	NIAQMMLREAVRQQEKLDQMRLFLSIVNGMTAVVEEPSNKP	generic|tr_B4YB44_B4YB44_MOUSE_REVERSED|
"""index: 30613, intensity: 13293.0, mobility: 0.910"""	-0.493515	0.283737	0.973218	DVSNLYSYKV	generic|IP_956409_TX=10090_REVERSED|
"""index: 8915, intensity: 4432.0, mobility: 0.991"""	-0.4937	0.283825	0.973394	EFPVSETRLSDY	generic|tr_Q80TP0_Q80TP0_MOUSE__II_934357_REVERSED	|generic|tr_A0A0G2JFG4_A0A0G2JFG4_MOUSE__II_934357_REVERSED	|generic|tr_Q52KF2_Q52KF2_MOUSE_REVERSED	|generic|tr_A0A1D5RMJ7_A0A1D5RMJ7_MOUSE_REVERSED	|generic|tr_A0A1D5RMI4_A0A1D5RMI4_MOUSE_REVERSED	|generic|tr_A0A0G2JG23_A0A0G2JG23_MOUSE_REVERSED	|generic|tr_A0A0R4J0Y4_A0A0R4J0Y4_MOUSE_REVERSED	|generic|sp_Q6P1D5_SE6L1_MOUSE_REVERSED	|generic|sp_Q6P1D5-2_SE6L1_MOUSE_REVERSED|
"""index: 7030, intensity: 4601.0, mobility: 1.208"""	-0.493888	0.283971	0.973572	ADVVGRAPGAC	generic|chr3_1_89749743_89750308_ENSMUST00000098924_REVERSED|
"""index: 32964, intensity: 5042.0, mobility: 1.047"""	-0.494014	0.284116	0.973691	QLPQHTHRPPQL	generic|IP_1133831_TX=10090_REVERSED|
"""index: 27511, intensity: 5426.0, mobility: 1.157"""	-0.494027	0.284262	0.973703	QPQQLLPQPQTQLLPTISAASIQAQLLSQPQPQAQVGFTTQPVIPQ	generic|chr10_-1_62776512_62776736_ENSMUST00000217940_REVERSED	|generic|sp_Q8CH18_CCAR1_MOUSE__chr10_-1_62780437_62780622_ENSMUST00000218229_REVERSED	|generic|sp_Q8CH18-2_CCAR1_MOUSE__chr10_-1_62780437_62780622_ENSMUST00000218229_REVERSED	|generic|sp_Q8CH18-3_CCAR1_MOUSE__chr10_-1_62780437_62780622_ENSMUST00000218229_REVERSED|
"""index: 27165, intensity: 4489.0, mobility: 1.050"""	-0.494077	0.284407	0.97375	NRTILPVLESEP	generic|tr_Q5SSK2_Q5SSK2_MOUSE_REVERSED	|generic|tr_Q3V340_Q3V340_MOUSE_REVERSED|
"""index: 20082, intensity: 5922.0, mobility: 0.966"""	-0.49431	0.284611	0.973969	SILGNMATDRDRASVTRVVSGISHSEPI	generic|sp_Q2PZL6_FAT4_MOUSE__chr3_1_38949453_38949710_ENSMUST00000129182_REVERSED|
"""index: 21594, intensity: 4117.0, mobility: 1.044"""	-0.494399	0.284756	0.974053	TAQTEAVMNEDPKLHVTFAERMERV	generic|tr_Q1XGY5_Q1XGY5_MOUSE_REVERSED	|generic|sp_Q6NVD0_FREM2_MOUSE_REVERSED	|generic|sp_Q6NVD0-2_FREM2_MOUSE_REVERSED|
"""index: 11263, intensity: 5147.0, mobility: 1.028"""	-0.494461	0.284959	0.974111	KRLSNAVKRSDKEPSEQARERSQCDSEGPGLHLLKRQ	generic|IP_2473078_TX=10090_REVERSED|
"""index: 1524, intensity: 6712.0, mobility: 0.857"""	-0.494846	0.285105	0.974473	SFQLPIGKGGATHL	generic|II_987542_TX=10090_REVERSED|
"""index: 9459, intensity: 349844.0, mobility: 0.935"""	-0.494956	0.285308	0.974576	ATIGTALKQTSTLLYPNHNSPF	generic|tr_B5THE3_B5THE3_MOUSE_REVERSED	|generic|tr_F8VQM5_F8VQM5_MOUSE_REVERSED|
"""index: 6567, intensity: 11808.0, mobility: 1.065"""	-0.494971	0.285482	0.974589	WGIFNNSYVQIYPACLDILIM	generic|IP_959985_TX=10090_REVERSED|
"""index: 22741, intensity: 5379.0, mobility: 0.883"""	-0.495001	0.285482	0.974618	VEQCALGLLPSKERELDR	generic|IP_1075608_TX=10090_REVERSED|
"""index: 586, intensity: 2922.0, mobility: 0.742"""	-0.495232	0.285511	0.974834	QAENNHVLKARELA	generic|sp_Q9D4B2_TTC25_MOUSE__II_1126890_REVERSED	|generic|tr_Q3UW18_Q3UW18_MOUSE_REVERSED	|generic|tr_B8A5X0_B8A5X0_MOUSE_REVERSED|
"""index: 10866, intensity: 8899.0, mobility: 0.970"""	-0.49543	0.285714	0.975018	DLIEKEKMLE	generic|sp_Q8K1N2_PHLB2_MOUSE__II_1075057_REVERSED	|generic|sp_Q8K1N2-2_PHLB2_MOUSE__II_1075057_REVERSED	|generic|tr_D3Z069_D3Z069_MOUSE__II_1075057_REVERSED|
"""index: 33468, intensity: 8233.0, mobility: 0.982"""	-0.495611	0.285859	0.975186	MEQLARRLGT	generic|IP_1021706_TX=10090_REVERSED|
"""index: 20806, intensity: 6922.0, mobility: 0.956"""	-0.495832	0.286032	0.975392	TFGLVEPFKY	generic|II_3462994_TX=10090_REVERSED|
"""index: 17549, intensity: 6529.0, mobility: 0.895"""	-0.495882	0.286032	0.975438	REQMPPFLTKCNRA	generic|IP_1035963_TX=10090_REVERSED|
"""index: 22810, intensity: 23605.0, mobility: 0.946"""	-0.49592	0.286032	0.975473	LLKRMAMKV	generic|tr_Q7TS17_Q7TS17_MOUSE_REVERSED|
"""index: 5061, intensity: 3133.0, mobility: 0.892"""	-0.496217	0.286032	0.975749	NPSSVDFNLRQSRNQMLEALLKL	generic|tr_Q8BWS4_Q8BWS4_MOUSE_REVERSED	|generic|sp_Q99NF8_RBP17_MOUSE_REVERSED|
"""index: 2137, intensity: 3690.0, mobility: 0.911"""	-0.496235	0.286032	0.975765	FDTMQLNMT	generic|tr_A0A087WR13_A0A087WR13_MOUSE__IP_1039938_REVERSED	|generic|tr_A0A571BD48_A0A571BD48_MOUSE__IP_1039938_REVERSED	|generic|tr_L7N1Y0_L7N1Y0_MOUSE__IP_1039938_REVERSED|
"""index: 11416, intensity: 5179.0, mobility: 1.117"""	-0.496274	0.286032	0.975801	LVSCSSPWLLGRPQMSTRSSIKPRGKAPPPPHIYTKIER	generic|IP_827728_TX=10090_REVERSED|
"""index: 27744, intensity: 3147.0, mobility: 1.236"""	-0.497549	0.286234	0.976973	IWRPGRMSSESTSICKYL	generic|IP_858878_TX=10090_REVERSED|
"""index: 22687, intensity: 3616.0, mobility: 0.986"""	-0.49758	0.286436	0.977002	MIDTYRLPNCIAVYRDYAMAAL	generic|tr_Q8VGG6_Q8VGG6_MOUSE_REVERSED|
"""index: 25044, intensity: 3919.0, mobility: 1.140"""	-0.497597	0.286523	0.977018	QSESFNQLELLVSELMQKKLQLCTESLDLCKLKEAVELMQ	generic|tr_Q8BV39_Q8BV39_MOUSE_REVERSED	|generic|sp_Q4VBD9_GZF1_MOUSE_REVERSED|
"""index: 20199, intensity: 21818.0, mobility: 1.011"""	-0.497676	0.286609	0.977089	MGGDEDAYRRVIMLYLQENLQ	generic|sp_Q9D7J7_CPNS2_MOUSE_REVERSED|
"""index: 19142, intensity: 3706.0, mobility: 0.841"""	-0.497757	0.286753	0.977163	ISPCVSTLR	generic|IP_3500729_TX=10090_REVERSED|
"""index: 29506, intensity: 3562.0, mobility: 1.151"""	-0.49784	0.286864	0.977239	YYNQYQQYYQNYSYSYMQSYEVPKVRSKSVGTPDLVVKGGR	generic|tr_A2CEQ6_A2CEQ6_MOUSE__chr4_-1_132325204_132325245_ENSMUST00000147652__II_955100_REVERSED|
"""index: 2145, intensity: 2545.0, mobility: 0.773"""	-0.497872	0.286864	0.977268	CGSSVRLDHRSLKC	generic|IP_2442767_TX=10090_REVERSED|
"""index: 25479, intensity: 23382.0, mobility: 0.946"""	-0.497883	0.286864	0.977279	RPEVVRLSEP	generic|sp_Q91X45_ZBTB3_MOUSE_REVERSED|
"""index: 15446, intensity: 3752.0, mobility: 1.164"""	-0.498021	0.286864	0.977404	KKKSWHWPNHFIVYKAEEVVEVEAHAT	generic|tr_A0A0U1RPM8_A0A0U1RPM8_MOUSE_REVERSED	|generic|tr_A0A0U1RP94_A0A0U1RP94_MOUSE_REVERSED|
"""index: 9432, intensity: 9911.0, mobility: 0.930"""	-0.49843	0.286864	0.977776	EFNKSEAKQELQIGCVS	generic|sp_Q80U59_K0232_MOUSE__II_941174_REVERSED	|generic|tr_E9QPJ5_E9QPJ5_MOUSE__II_941174_REVERSED|
"""index: 14565, intensity: 7444.0, mobility: 1.013"""	-0.498583	0.286864	0.977914	MATAAEAPSGVAEQ	generic|tr_G8JL85_G8JL85_MOUSE__chr4_1_43426346_43426384_ENSMUST00000173682__II_964169_REVERSED	|generic|tr_B2RUK0_B2RUK0_MOUSE__chr4_1_43425878_43426132_ENSMUST00000173682__II_964169_REVERSED	|generic|sp_Q80U22_RUSC2_MOUSE__chr4_1_43425878_43426132_ENSMUST00000173682__II_964169_REVERSED	|generic|sp_Q80U22-2_RUSC2_MOUSE__chr4_1_43426346_43426384_ENSMUST00000173682__II_964169_REVERSED	|generic|tr_G3UXJ5_G3UXJ5_MOUSE__II_964185_REVERSED	|generic|tr_Q3V1Z0_Q3V1Z0_MOUSE__chr4_1_43425878_43426132_ENSMUST00000173682__II_964169_REVERSED	|generic|tr_Q80YT8_Q80YT8_MOUSE_REVERSED|
"""index: 2038, intensity: 5037.0, mobility: 0.922"""	-0.499	0.287007	0.978291	RARQGMDERGVESAILELGRCQRD	generic|II_3496518_TX=10090_REVERSED|
"""index: 2639, intensity: 4035.0, mobility: 0.958"""	-0.499129	0.287151	0.978407	ERKAEMEETK	generic|sp_E9PVX6_KI67_MOUSE_REVERSED	|generic|sp_E9PVX6-2_KI67_MOUSE_REVERSED|
"""index: 34588, intensity: 2998.0, mobility: 1.162"""	-0.499211	0.287352	0.978481	SSATCCCT	generic|IP_858960_TX=10090_REVERSED	|generic|chr16_-1_44245335_44245403_ENSMUST00000136381|
"""index: 1654, intensity: 2797.0, mobility: 0.922"""	-0.49926	0.287553	0.978526	ELYPSIFHPL	generic|tr_Q8CCT5_Q8CCT5_MOUSE__chr13_1_12438603_12438677_ENSMUST00000222091__II_3473348_REVERSED	|generic|tr_A0A1Y7VNI1_A0A1Y7VNI1_MOUSE__chr13_1_12438603_12438677_ENSMUST00000222091__II_3473348_REVERSED	|generic|tr_G3X9B1_G3X9B1_MOUSE__chr13_1_12438603_12438677_ENSMUST00000222091__II_3473348_REVERSED	|generic|tr_Q3V1X6_Q3V1X6_MOUSE__chr13_1_12438603_12438677_ENSMUST00000222091__II_3473348_REVERSED|
"""index: 19386, intensity: 6419.0, mobility: 1.163"""	-0.499405	0.287754	0.978656	IMYLIFFVKYIVFM	generic|IP_1125582_TX=10090_REVERSED|
"""index: 10200, intensity: 5240.0, mobility: 0.914"""	-0.499459	0.287897	0.978704	LQNLAEQLPTQEVEEQKALS	generic|sp_O88665_BRD7_MOUSE__II_861725_REVERSED|
"""index: 11426, intensity: 6910.0, mobility: 0.996"""	-0.499756	0.287982	0.978971	QENMQRLLEVQKTLYEI	generic|tr_Q3TAP7_Q3TAP7_MOUSE_REVERSED	|generic|sp_P97817_CDR2_MOUSE_REVERSED|
"""index: 9219, intensity: 11551.0, mobility: 1.059"""	-0.499908	0.288183	0.979107	TLMFKWHRVSLFFSDSFISVLESLCGPSGINQGRWHGHKL	generic|IP_1118367_TX=10090_REVERSED|
"""index: 2125, intensity: 4249.0, mobility: 0.937"""	-0.500043	0.288326	0.979227	DHLRSQREMSEVRLAEWRANLLTM	generic|tr_Q3UYS4_Q3UYS4_MOUSE_REVERSED	|generic|tr_O08614_O08614_MOUSE_REVERSED	|generic|tr_Q6P6L2_Q6P6L2_MOUSE_REVERSED	|generic|tr_E9Q6R7_E9Q6R7_MOUSE_REVERSED	|generic|tr_A0A1W2P8A5_A0A1W2P8A5_MOUSE_REVERSED	|generic|tr_Q3TR59_Q3TR59_MOUSE_REVERSED	|generic|tr_Q810I5_Q810I5_MOUSE_REVERSED	|generic|tr_A0A1W2P8G5_A0A1W2P8G5_MOUSE_REVERSED|
"""index: 7835, intensity: 4166.0, mobility: 0.978"""	-0.500173	0.288527	0.979343	ILWIFGPMAHMSKTEGPVAPPIS	generic|tr_Q3V2V8_Q3V2V8_MOUSE__II_861689_REVERSED	|generic|sp_Q8K3Z0_NOD2_MOUSE__II_861689_REVERSED	|generic|tr_Q80SY9_Q80SY9_MOUSE__II_861689_REVERSED	|generic|tr_Q80UH3_Q80UH3_MOUSE_REVERSED	|generic|tr_Q80SV8_Q80SV8_MOUSE_REVERSED	|generic|tr_Q80UH1_Q80UH1_MOUSE_REVERSED	|generic|tr_Q80SS7_Q80SS7_MOUSE_REVERSED	|generic|tr_Q3V2V4_Q3V2V4_MOUSE_REVERSED	|generic|sp_Q8K3Z0-2_NOD2_MOUSE_REVERSED	|generic|tr_Q80SY7_Q80SY7_MOUSE_REVERSED	|generic|tr_Q80UH4_Q80UH4_MOUSE_REVERSED|
"""index: 23110, intensity: 4287.0, mobility: 0.993"""	-0.500306	0.288728	0.979463	RICWKIPLCLALMLSISEMSM	generic|IP_1143430_TX=10090_REVERSED|
"""index: 26019, intensity: 3805.0, mobility: 1.066"""	-0.500323	0.288929	0.979478	VEQKRCRSGSTTR	generic|chr17_1_29268876_29277873_ENSMUST00000064709_REVERSED|
"""index: 23091, intensity: 10991.0, mobility: 1.151"""	-0.500509	0.289072	0.979644	VHFLSSDVIGEQLAVFHPLYVATVAGQEAKIDFLPGVVMHSQQL	generic|tr_A0A1G5SJE9_A0A1G5SJE9_MOUSE_REVERSED	|generic|tr_A0A1G5SJ32_A0A1G5SJ32_MOUSE_REVERSED	|generic|sp_Q2LKU9_NLR1A_MOUSE_REVERSED	|generic|sp_Q2LKU9-2_NLR1A_MOUSE_REVERSED|
"""index: 1388, intensity: 2602.0, mobility: 1.015"""	-0.500858	0.289273	0.979953	WNRLSEGCVQPRE	generic|IP_974243_TX=10090_REVERSED|
"""index: 2853, intensity: 9604.0, mobility: 0.884"""	-0.500896	0.289357	0.979987	TLGRLEVLMQNMSQAP	generic|tr_A0A6F8PYC8_A0A6F8PYC8_MOUSE_REVERSED	|generic|sp_Q6DIA7_CS057_MOUSE_REVERSED	|generic|sp_Q6DIA7-2_CS057_MOUSE_REVERSED	|generic|tr_A0A0R4J144_A0A0R4J144_MOUSE_REVERSED	|generic|tr_E9QNR8_E9QNR8_MOUSE_REVERSED|
"""index: 23910, intensity: 4868.0, mobility: 1.251"""	-0.501026	0.28941	0.980102	QWEKWTGRYSWNLSVIRE	generic|IP_949685_TX=10090_REVERSED	|generic|IP_949682_TX=10090_REVERSED|
"""index: 24622, intensity: 51854.0, mobility: 0.968"""	-0.501054	0.28941	0.980127	VMKRDRSKV	generic|IP_1121903_TX=10090_REVERSED	|generic|IP_3503051_TX=10090_REVERSED	|generic|tr_A0A1B0GS75_A0A1B0GS75_MOUSE_REVERSED	|generic|sp_Q9D103_IFM1_MOUSE_REVERSED	|generic|tr_Q9D3R8_Q9D3R8_MOUSE_REVERSED	|generic|tr_Q3SXF0_Q3SXF0_MOUSE_REVERSED	|generic|tr_Q8BVR2_Q8BVR2_MOUSE_REVERSED	|generic|tr_G3X9Z2_G3X9Z2_MOUSE_REVERSED	|generic|sp_Q9CQW9_IFM3_MOUSE_REVERSED	|generic|sp_Q99J93_IFM2_MOUSE_REVERSED|
"""index: 2870, intensity: 3740.0, mobility: 0.993"""	-0.50136	0.289611	0.980398	GERVAEKSAIMY	generic|tr_Q3TF62_Q3TF62_MOUSE__chr3_1_32720187_32720306_ENSMUST00000193231__II_988473_REVERSED	|generic|sp_Q9Z2N8_ACL6A_MOUSE__chr3_1_32720187_32720306_ENSMUST00000193231__II_988475_REVERSED	|generic|tr_D3YVN1_D3YVN1_MOUSE_REVERSED	|generic|tr_A0A0A6YWG8_A0A0A6YWG8_MOUSE_REVERSED|
"""index: 14711, intensity: 6474.0, mobility: 1.191"""	-0.50141	0.289753	0.980441	LRCSTPAQTGLYPVMSILAAMLVSLKGGQTPQD	generic|IP_891906_TX=10090_REVERSED|
"""index: 14688, intensity: 3220.0, mobility: 0.829"""	-0.501479	0.289954	0.980502	LGLAKLLEA	generic|IP_3494749_TX=10090_REVERSED|
"""index: 20458, intensity: 5181.0, mobility: 1.048"""	-0.501528	0.290064	0.980546	DLLSLLYASLDHGPFVRTPGSTMTPSH	generic|tr_Q8C9I8_Q8C9I8_MOUSE_REVERSED|
"""index: 31932, intensity: 3600.0, mobility: 1.157"""	-0.501565	0.290064	0.980578	MKNWAKRYGKLSMEAIEVKREWMKITKELEGNLIK	generic|sp_Q8C5T8_CC113_MOUSE_REVERSED|
"""index: 7896, intensity: 2731.0, mobility: 0.817"""	-0.502111	0.290264	0.981058	LAPHGQRR	generic|chr2_1_30446724_30446786_ENSMUST00000042055_REVERSED|
"""index: 573, intensity: 2557.0, mobility: 0.822"""	-0.502152	0.290465	0.981094	LSSSLHSFVPSRTTSEL	generic|tr_A0A1C9IC75_A0A1C9IC75_MOUSE__II_3482494_REVERSED	|generic|tr_B7ZWC5_B7ZWC5_MOUSE_REVERSED	|generic|tr_E9Q236_E9Q236_MOUSE_REVERSED	|generic|tr_B9EKC2_B9EKC2_MOUSE_REVERSED	|generic|tr_E9Q467_E9Q467_MOUSE_REVERSED	|generic|tr_Q3TZN9_Q3TZN9_MOUSE_REVERSED|
"""index: 10629, intensity: 11409.0, mobility: 0.995"""	-0.502312	0.290607	0.981234	QLLEFAALLDGATASGRYIQYYELQ	generic|sp_Q9ESF1_OTOF_MOUSE__chr5_-1_30427528_30427605_ENSMUST00000144125__II_944684_REVERSED	|generic|sp_Q9ESF1-3_OTOF_MOUSE__chr5_-1_30427528_30427605_ENSMUST00000144125__II_944667_REVERSED	|generic|tr_E9PYR6_E9PYR6_MOUSE__chr5_-1_30427528_30427605_ENSMUST00000144125__II_944684_REVERSED	|generic|II_944686_TX=10090_REVERSED	|generic|tr_A0A2Z2CEU0_A0A2Z2CEU0_MOUSE__chr5_-1_30427528_30427605_ENSMUST00000144125_REVERSED	|generic|sp_Q9ESF1-2_OTOF_MOUSE__chr5_-1_30427528_30427605_ENSMUST00000144125_REVERSED	|generic|tr_B7ZN98_B7ZN98_MOUSE__chr5_-1_30427528_30427605_ENSMUST00000144125_REVERSED	|generic|tr_A0A0R4J1K2_A0A0R4J1K2_MOUSE__chr5_-1_30427528_30427605_ENSMUST00000144125_REVERSED|
"""index: 2372, intensity: 2964.0, mobility: 1.015"""	-0.502354	0.290749	0.981271	VNYNHCDPYLYYGWLGKPRSKSGL	generic|tr_L0MX76_L0MX76_MOUSE_REVERSED|
"""index: 12990, intensity: 10653.0, mobility: 0.925"""	-0.502595	0.290891	0.981481	MLWGVMRGQF	generic|IP_1059604_TX=10090_REVERSED|
"""index: 11645, intensity: 19059.0, mobility: 0.925"""	-0.502674	0.291091	0.98155	LFMDCPWVWHWTLSWDKK	generic|chr8_-1_95752518_95752631_ENSMUST00000068452_REVERSED|
"""index: 8168, intensity: 4188.0, mobility: 0.821"""	-0.502764	0.291233	0.981629	ATQNTEPR	generic|IP_1015321_TX=10090_REVERSED|
"""index: 31936, intensity: 10145.0, mobility: 0.892"""	-0.502798	0.291375	0.981658	MILKSFHIYIKL	generic|IP_920258_TX=10090_REVERSED|
"""index: 21047, intensity: 2723.0, mobility: 0.967"""	-0.502875	0.291575	0.981725	EQTRWSCPVEQRWGHGMVTWW	generic|IP_1011813_TX=10090_REVERSED|
"""index: 26497, intensity: 3207.0, mobility: 1.038"""	-0.50298	0.291658	0.981817	MKKAMWRKKF	generic|tr_A0A1Y7VMS4_A0A1Y7VMS4_MOUSE__II_3475876_REVERSED	|generic|sp_Q9D7Z3_NOL7_MOUSE__chr13_1_43400858_43400938_ENSMUST00000222305__II_3475876_REVERSED|
"""index: 19326, intensity: 5583.0, mobility: 0.873"""	-0.503216	0.291683	0.982021	PLHTSKQLL	generic|chr8_1_109843457_109844353_ENSMUST00000093157_REVERSED	|generic|chr8_1_109843439_109844353_ENSMUST00000093157_REVERSED|
"""index: 28409, intensity: 3850.0, mobility: 0.956"""	-0.50349	0.291883	0.982259	QEVNMKNWNATQQLLDKLIPM	generic|tr_A0A0J9YU88_A0A0J9YU88_MOUSE__IP_942561_REVERSED	|generic|tr_A0A0J9YVD0_A0A0J9YVD0_MOUSE__IP_942561_REVERSED	|generic|tr_J3QMM8_J3QMM8_MOUSE__IP_942561_REVERSED|
"""index: 26808, intensity: 3108.0, mobility: 0.859"""	-0.503672	0.292025	0.982416	KVLNPEKFVYKRT	generic|IP_885248_TX=10090_REVERSED|
"""index: 10570, intensity: 6282.0, mobility: 1.197"""	-0.503741	0.292108	0.982476	IQEMKYNYALIFLNRQFASMENVKNMVNKYIRDMI	generic|tr_E9PUC2_E9PUC2_MOUSE__chr1_1_78696929_78697033_ENSMUST00000148608_REVERSED	|generic|sp_Q9CZW4_ACSL3_MOUSE__chr1_1_78696929_78697033_ENSMUST00000148608_REVERSED|
"""index: 3287, intensity: 8876.0, mobility: 0.990"""	-0.503804	0.292308	0.98253	SMPSRQSSLMAR	generic|IP_1112251_TX=10090_REVERSED|
"""index: 14894, intensity: 4013.0, mobility: 0.872"""	-0.503852	0.292507	0.982572	QRPFSMPGAPCTLTGMPEMPS	generic|chr11_-1_116080321_116081270_ENSMUST00000074628__IP_1123729_TX=10090_REVERSED|
"""index: 21828, intensity: 4657.0, mobility: 0.914"""	-0.50397	0.292707	0.982673	SMLELLNNQVPTGTLLLRNRANITMLHQ	generic|sp_Q04692_SMRCD_MOUSE__chr6_1_65110422_65110556_ENSMUST00000204620_REVERSED	|generic|sp_Q04692-2_SMRCD_MOUSE__chr6_1_65110422_65110556_ENSMUST00000204620_REVERSED|
"""index: 24290, intensity: 4165.0, mobility: 1.195"""	-0.504016	0.292907	0.982713	TSWCSGLAGLRPPHAAYTC	generic|IP_1031670_TX=10090_REVERSED|
"""index: 14331, intensity: 7124.0, mobility: 1.072"""	-0.504188	0.293048	0.98286	EIECSVSVADMLNLRLPLDQATSSAIPVPVGRT	generic|tr_Q8BYD5_Q8BYD5_MOUSE_REVERSED	|generic|tr_A3KMM6_A3KMM6_MOUSE_REVERSED	|generic|sp_Q5DID3_UROL1_MOUSE_REVERSED	|generic|sp_Q5DID3-2_UROL1_MOUSE_REVERSED	|generic|sp_Q5DID3-3_UROL1_MOUSE_REVERSED|
"""index: 4537, intensity: 2723.0, mobility: 1.065"""	-0.504276	0.29319	0.982936	SHLCKIFEGDGLAELVSIGMRTMIRMSAVVY	generic|tr_Q8BSX3_Q8BSX3_MOUSE__II_994451_REVERSED	|generic|tr_Q8CI37_Q8CI37_MOUSE__II_994444_REVERSED	|generic|sp_Q9Z2V4_PCKGC_MOUSE__II_994444_REVERSED	|generic|II_994447_TX=10090_REVERSED|
"""index: 16468, intensity: 6901.0, mobility: 1.039"""	-0.504385	0.293389	0.98303	SREIYSQSTLVGLTSWAPRSSVSIEK	generic|IP_910864_TX=10090_REVERSED|
"""index: 14185, intensity: 3393.0, mobility: 0.936"""	-0.504533	0.293589	0.983157	SLNTIIEDGRQ	generic|IP_1000467_TX=10090_REVERSED|
"""index: 34262, intensity: 3023.0, mobility: 1.331"""	-0.504611	0.293789	0.983224	WEAAKGVRETVKTTAGESRVP	generic|IP_944651_TX=10090_REVERSED|
"""index: 11893, intensity: 3992.0, mobility: 0.848"""	-0.504624	0.293988	0.983235	LSSDLGQSEQAAAELAKA	generic|tr_A2A708_A2A708_MOUSE_REVERSED|
"""index: 6091, intensity: 4707.0, mobility: 0.958"""	-0.504671	0.294188	0.983275	FTISCIHCVYTRMRYAPPP	generic|sp_Q3V0C1_ZMAT1_MOUSE_REVERSED	|generic|sp_Q3V0C1-2_ZMAT1_MOUSE_REVERSED	|generic|tr_G5E8E4_G5E8E4_MOUSE_REVERSED	|generic|tr_Z4YL92_Z4YL92_MOUSE_REVERSED|
"""index: 2958, intensity: 3674.0, mobility: 0.938"""	-0.504688	0.294212	0.98329	TCIGICKWICY	generic|IP_2453040_TX=10090_REVERSED|
"""index: 5725, intensity: 3529.0, mobility: 1.063"""	-0.505075	0.294294	0.98362	KCEGVELYNKNNAL	generic|IP_1021952_TX=10090_REVERSED|
"""index: 23314, intensity: 4420.0, mobility: 0.840"""	-0.505162	0.294493	0.983694	EKYFSIGV	generic|IP_1010230_TX=10090_REVERSED|
"""index: 11144, intensity: 5760.0, mobility: 0.910"""	-0.505197	0.294634	0.983723	YATLDVVRNS	generic|IP_826702_TX=10090_REVERSED|
"""index: 10972, intensity: 3681.0, mobility: 0.811"""	-0.505308	0.294775	0.983818	PLALSSVEDAQRTHGA	generic|IP_1035706_TX=10090_REVERSED|
"""index: 20281, intensity: 4730.0, mobility: 0.938"""	-0.505395	0.294798	0.983892	YGLANAVLSVLSVDVILFDLW	generic|sp_A2ASI5_SCN3A_MOUSE_REVERSED	|generic|sp_A2ASI5-2_SCN3A_MOUSE_REVERSED	|generic|sp_A2ASI5-3_SCN3A_MOUSE_REVERSED|
"""index: 3777, intensity: 5988.0, mobility: 1.053"""	-0.505508	0.294879	0.983988	EMPAEADETHGGESSALFQMETPVTR	generic|tr_Q3UUJ6_Q3UUJ6_MOUSE__chr2_-1_165448518_165448763_ENSMUST00000147107_REVERSED	|generic|tr_A2A4U9_A2A4U9_MOUSE__chr2_-1_165448518_165448763_ENSMUST00000147107_REVERSED|
"""index: 896, intensity: 16478.0, mobility: 0.826"""	-0.505742	0.29502	0.984186	QPLALGLPDPSYPLT	generic|IP_852148_TX=10090_REVERSED|
"""index: 23356, intensity: 2567.0, mobility: 1.093"""	-0.505842	0.29516	0.984271	KTFNVNGKEEESVF	generic|sp_Q4U4S6_XIRP2_MOUSE__II_1007720_REVERSED	|generic|sp_Q4U4S6-2_XIRP2_MOUSE_REVERSED	|generic|tr_A0A5F8MPR4_A0A5F8MPR4_MOUSE_REVERSED|
"""index: 34867, intensity: 5232.0, mobility: 1.022"""	-0.506052	0.295359	0.984449	IKKPMVLGEGEASILMKVSPPGVDQKWLLI	generic|tr_A0A571BGC3_A0A571BGC3_MOUSE__chr16_-1_28372909_28372938_ENSMUST00000100024__II_1028876_REVERSED	|generic|tr_A0A140LIJ4_A0A140LIJ4_MOUSE__chr16_-1_28372909_28372938_ENSMUST00000100024__II_1028876_REVERSED|
"""index: 17114, intensity: 5194.0, mobility: 1.271"""	-0.506105	0.295559	0.984493	EHMKFEKFTAYLSKDCYRG	generic|tr_D3Z584_D3Z584_MOUSE__chr5_-1_43765301_43765483_ENSMUST00000143316_REVERSED|
"""index: 13384, intensity: 6159.0, mobility: 1.099"""	-0.506118	0.295581	0.984504	KVNREGFYLRSAEELGEHWMEHWLIAVRILEESVMMAQQVL	generic|sp_Q9JLN9_MTOR_MOUSE__chr4_1_148547604_148547690_ENSMUST00000129715__II_952476_REVERSED|
"""index: 19732, intensity: 5021.0, mobility: 0.989"""	-0.506298	0.295721	0.984656	DVADEPQSKIKM	generic|IP_3471797_TX=10090_REVERSED|
"""index: 12958, intensity: 4678.0, mobility: 1.022"""	-0.506336	0.295803	0.984687	KWWPRQQPKGLSHEVTWR	generic|sp_Q6RUT7_CSMT1_MOUSE__chr17_1_25184928_25185098_ENSMUST00000232784__II_3461596_REVERSED|
"""index: 25442, intensity: 5708.0, mobility: 0.936"""	-0.50647	0.296002	0.9848	NPVYCAKTLI	generic|IP_2414785_TX=10090_REVERSED|
"""index: 11843, intensity: 6328.0, mobility: 0.958"""	-0.506549	0.296164	0.984867	QTERHTSKQQHNLGQSSQPMQNTTITTKGIPNCVV	generic|IP_3489653_TX=10090_REVERSED|
"""index: 24015, intensity: 4116.0, mobility: 1.233"""	-0.50657	0.296164	0.984884	SIVEFQEITYGAEEVADRV	generic|tr_Q9D9X3_Q9D9X3_MOUSE__chr13_1_59625487_59625516_ENSMUST00000022038__II_850650_REVERSED	|generic|sp_O55239_NNMT_MOUSE__chr13_1_59625487_59625516_ENSMUST00000022038__II_850650_REVERSED|
"""index: 14945, intensity: 6054.0, mobility: 0.914"""	-0.506762	0.296267	0.985045	GASGMSLARDLAPVQVIELMES	generic|IP_3471493_TX=10090_REVERSED|
"""index: 7179, intensity: 5525.0, mobility: 0.852"""	-0.506925	0.296267	0.985182	GELQEEVMNMGLSTLMHMAEK	generic|IP_1023241_TX=10090_REVERSED|
"""index: 21504, intensity: 3918.0, mobility: 0.897"""	-0.507148	0.296429	0.985368	TAKVLHWLR	generic|tr_Q684R0_Q684R0_MOUSE__chrX_1_73772203_73772250_ENSMUST00000149478__II_834402_REVERSED	|generic|sp_Q9QY40_PLXB3_MOUSE__chrX_1_73766501_73766539_ENSMUST00000149478__II_834409_REVERSED|
"""index: 26972, intensity: 7522.0, mobility: 1.156"""	-0.507179	0.296429	0.985394	KLYPTCTVELQEWGWKPLIKGSSGLVCGTVLHILRI	generic|sp_Q8BGQ4_POMT2_MOUSE__chr12_-1_87122838_87122888_ENSMUST00000222634__II_3471048_REVERSED	|generic|sp_Q8BGQ4-3_POMT2_MOUSE__chr12_-1_87122838_87122888_ENSMUST00000222634__II_3471048_REVERSED	|generic|tr_Q6P5C1_Q6P5C1_MOUSE__chr12_-1_87122838_87122888_ENSMUST00000222634_REVERSED	|generic|sp_Q8BGQ4-2_POMT2_MOUSE__chr12_-1_87122838_87122888_ENSMUST00000222634_REVERSED|
"""index: 29299, intensity: 2911.0, mobility: 1.107"""	-0.507275	0.296627	0.985474	EKRLMRVKQKIH	generic|tr_Q497L3_Q497L3_MOUSE_REVERSED|
"""index: 21169, intensity: 4540.0, mobility: 0.843"""	-0.507297	0.296825	0.985492	QPQVSLTP	generic|sp_Q8C152_TET5B_MOUSE_REVERSED|
"""index: 17602, intensity: 7410.0, mobility: 1.069"""	-0.507335	0.296965	0.985524	TVMIDDVAEKMLQA	generic|tr_A0A1L1SQP9_A0A1L1SQP9_MOUSE__II_3500450_REVERSED	|generic|tr_A0A1L1SRI1_A0A1L1SRI1_MOUSE__chr2_1_29733737_29733766_ENSMUST00000123953__II_3500449_REVERSED	|generic|tr_A0A1L1SQ51_A0A1L1SQ51_MOUSE__chr2_1_29733737_29733766_ENSMUST00000123953_REVERSED	|generic|tr_Q68FD6_Q68FD6_MOUSE__chr2_1_29733737_29733766_ENSMUST00000123953_REVERSED	|generic|tr_B2RY15_B2RY15_MOUSE__chr2_1_29733737_29733766_ENSMUST00000123953_REVERSED	|generic|tr_Q8CHG4_Q8CHG4_MOUSE__chr2_1_29733737_29733766_ENSMUST00000123953_REVERSED	|generic|tr_Q8CDM9_Q8CDM9_MOUSE__chr2_1_29733737_29733766_ENSMUST00000123953_REVERSED	|generic|tr_E9PUM4_E9PUM4_MOUSE__chr2_1_29733737_29733766_ENSMUST00000123953_REVERSED|
"""index: 1075, intensity: 4195.0, mobility: 0.829"""	-0.507507	0.297163	0.985667	VEELTLTTH	generic|sp_Q8C6B2_RTKN_MOUSE__chr6_1_83151927_83152220_ENSMUST00000213056__II_2508742_REVERSED	|generic|sp_Q8C6B2-2_RTKN_MOUSE__chr6_1_83151927_83152220_ENSMUST00000213056__II_2508742_REVERSED	|generic|tr_D3Z7S7_D3Z7S7_MOUSE__chr6_1_83147845_83147949_ENSMUST00000203183_REVERSED|
"""index: 15627, intensity: 7589.0, mobility: 1.093"""	-0.507586	0.297362	0.985733	LDWVLCTQLVPADR	generic|chr7_-1_141891918_141892115_ENSMUST00000211231_REVERSED|
"""index: 21402, intensity: 4833.0, mobility: 0.961"""	-0.50767	0.29756	0.985803	LSSDLKPLVVLMEDRNKF	generic|sp_Q8BKX6_SMG1_MOUSE__chr7_-1_118212881_118212973_ENSMUST00000208209__II_881761_REVERSED|
"""index: 13457, intensity: 3114.0, mobility: 1.150"""	-0.507798	0.297758	0.985909	PEEIIFSVLDELCEAKLLFEILKRNQAKCEQLVDE	generic|tr_G5E8R4_G5E8R4_MOUSE__chr19_-1_3526698_3526865_ENSMUST00000223919_REVERSED	|generic|sp_Q922D4_PP6R3_MOUSE__chr19_-1_3526698_3526865_ENSMUST00000223919_REVERSED	|generic|sp_Q922D4-2_PP6R3_MOUSE__chr19_-1_3526698_3526865_ENSMUST00000223919_REVERSED	|generic|sp_Q922D4-3_PP6R3_MOUSE__chr19_-1_3526698_3526865_ENSMUST00000223919_REVERSED	|generic|sp_Q922D4-4_PP6R3_MOUSE__chr19_-1_3526698_3526865_ENSMUST00000223919_REVERSED|
"""index: 3948, intensity: 3984.0, mobility: 0.993"""	-0.508018	0.297898	0.986091	VQKVNRGKSMEEVRNNFVLLQQSRLRFHRM	generic|IP_865592_TX=10090_REVERSED|
"""index: 23304, intensity: 6458.0, mobility: 0.821"""	-0.508081	0.297978	0.986144	SLHNRLCPFYDMF	generic|chr19_-1_60778075_60779524_ENSMUST00000025955__IP_1047548_TX=10090_REVERSED|
"""index: 7821, intensity: 43299.0, mobility: 1.183"""	-0.508317	0.298117	0.986338	GAPALSLNVSYSGADEFPAGLGAFSAPLSPYAAGPRGGP	generic|sp_O55144_TLX3_MOUSE_REVERSED|
"""index: 22373, intensity: 21006.0, mobility: 0.825"""	-0.508404	0.298256	0.986411	QPAYIARL	generic|tr_F7CBR4_F7CBR4_MOUSE__II_994534_REVERSED	|generic|sp_Q3V3K7-2_GCNT7_MOUSE__II_994534_REVERSED	|generic|tr_F8WK01_F8WK01_MOUSE_REVERSED|
"""index: 28996, intensity: 10466.0, mobility: 1.037"""	-0.508483	0.298395	0.986475	KMLYSRIKKMS	generic|IP_2472837_TX=10090_REVERSED|
"""index: 15994, intensity: 3354.0, mobility: 1.163"""	-0.508514	0.298593	0.986501	DRYARGQRIFFDGHI	generic|tr_Q3UZK0_Q3UZK0_MOUSE_REVERSED	|generic|tr_Q8R1E1_Q8R1E1_MOUSE_REVERSED	|generic|tr_E9QL80_E9QL80_MOUSE_REVERSED	|generic|tr_Q6A0A4_Q6A0A4_MOUSE_REVERSED	|generic|tr_D3YVK0_D3YVK0_MOUSE_REVERSED	|generic|sp_Q91YX5_LGAT1_MOUSE_REVERSED|
"""index: 31045, intensity: 19752.0, mobility: 1.068"""	-0.508522	0.298791	0.986508	KYLPCPSQLFMTVKEDELMLQLFLRRVFGSIN	generic|sp_O88738-2_BIRC6_MOUSE__chr17_1_74659302_74659364_ENSMUST00000183249__II_1064545_REVERSED	|generic|tr_A0A1S6GWH6_A0A1S6GWH6_MOUSE__chr17_1_74659302_74659364_ENSMUST00000183249__II_1064467_REVERSED	|generic|tr_S4R2P8_S4R2P8_MOUSE__chr17_1_74659302_74659364_ENSMUST00000183249__II_1064467_REVERSED	|generic|sp_O88738_BIRC6_MOUSE__chr17_1_74659302_74659364_ENSMUST00000183249__II_1064467_REVERSED	|generic|sp_O88738-3_BIRC6_MOUSE__chr17_1_74659302_74659364_ENSMUST00000183249__II_1064467_REVERSED	|generic|tr_S4R1L5_S4R1L5_MOUSE__chr17_1_74659302_74659364_ENSMUST00000183249__II_1064467_REVERSED|
"""index: 26935, intensity: 15520.0, mobility: 1.082"""	-0.50853	0.29893	0.986514	AFNHLHDCNWPFH	generic|IP_1068572_TX=10090_REVERSED|
"""index: 20335, intensity: 2799.0, mobility: 0.803"""	-0.508682	0.299069	0.98664	QAKNGPRG	generic|tr_A0A494BAP2_A0A494BAP2_MOUSE_REVERSED	|generic|sp_Q8C4X2_KC1G3_MOUSE_REVERSED|
"""index: 1856, intensity: 2794.0, mobility: 1.027"""	-0.508738	0.299267	0.986685	TSISSSAPSSSLSSLC	generic|IP_956039_TX=10090_REVERSED|
"""index: 17429, intensity: 23821.0, mobility: 1.079"""	-0.508792	0.299465	0.98673	RVHMGMALTDASKPHPLSYGKNQLAMYGEPSWVPAPDLATVKREQLSP	generic|tr_F7AYW2_F7AYW2_MOUSE__chr2_1_32230653_32230742_ENSMUST00000036691__II_1011553_REVERSED	|generic|sp_Q7TPM1_PRC2B_MOUSE_REVERSED	|generic|tr_F8WHT3_F8WHT3_MOUSE__chr2_1_32230653_32230742_ENSMUST00000036691_REVERSED|
"""index: 31463, intensity: 66187.0, mobility: 0.988"""	-0.508882	0.299663	0.986804	QMRLVMNSQNPKTRKLGPKMPGLSAKFGRHLWP	generic|IP_857599_TX=10090_REVERSED|
"""index: 26131, intensity: 12201.0, mobility: 0.979"""	-0.508911	0.299861	0.986827	YLFQTIRQNK	generic|chr16_-1_14304565_14311077_ENSMUST00000023357_REVERSED|
"""index: 5059, intensity: 7172.0, mobility: 0.882"""	-0.508914	0.300059	0.98683	SELLSADWPP	generic|II_850191_TX=10090_REVERSED	|generic|sp_Q0VAV2_EXPH5_MOUSE_REVERSED|
"""index: 12846, intensity: 5587.0, mobility: 0.989"""	-0.509013	0.300198	0.986911	SQSKLFPFPAELASLLHSPCLPKWPVSHDSM	generic|IP_958336_TX=10090_REVERSED|
"""index: 32996, intensity: 7467.0, mobility: 1.066"""	-0.509239	0.300396	0.987096	KTICKCGFRLEL	generic|tr_A0A0R4J0J8_A0A0R4J0J8_MOUSE_REVERSED|
"""index: 4420, intensity: 3281.0, mobility: 0.850"""	-0.50938	0.300594	0.987211	MLPVCMSRWYGQLWL	generic|IP_1069790_TX=10090_REVERSED|
"""index: 1201, intensity: 2880.0, mobility: 1.056"""	-0.509577	0.300792	0.987371	TGFQQKLDPMELQQ	generic|sp_Q99J87_DHX58_MOUSE_REVERSED	|generic|tr_Q3U606_Q3U606_MOUSE_REVERSED|
"""index: 23676, intensity: 3163.0, mobility: 1.169"""	-0.509614	0.300811	0.987402	WPWVDDSVLPWWCVVLDQTSNVALH	generic|II_1138676_TX=10090_REVERSED	|generic|sp_Q8C456_FRITZ_MOUSE__chr10_-1_5813376_5813405_ENSMUST00000019908_REVERSED	|generic|sp_Q8C456-2_FRITZ_MOUSE__chr10_-1_5813376_5813405_ENSMUST00000019908_REVERSED|
"""index: 3886, intensity: 3013.0, mobility: 0.872"""	-0.509742	0.301009	0.987506	EYDESAPFPM	generic|chr15_1_103525284_103526268_ENSMUST00000023132_REVERSED|
"""index: 32356, intensity: 5195.0, mobility: 1.137"""	-0.509884	0.301207	0.987621	DVHRTWTKVRGHRKQQISLNTTEPNRRERQNLRK	generic|tr_F6Z9A1_F6Z9A1_MOUSE__chr9_1_80130743_80130862_ENSMUST00000175999__II_846447_REVERSED	|generic|sp_Q6P7W0_SENP6_MOUSE__chr9_1_80130743_80130862_ENSMUST00000175999__II_846447_REVERSED	|generic|sp_Q6P7W0-2_SENP6_MOUSE__chr9_1_80130743_80130862_ENSMUST00000175999__II_846447_REVERSED|
"""index: 12136, intensity: 4359.0, mobility: 0.872"""	-0.510078	0.301226	0.987779	SFWPRKEAIADGELSGQP	generic|IP_3458552_TX=10090_REVERSED|
"""index: 4833, intensity: 5836.0, mobility: 0.877"""	-0.510356	0.301424	0.988004	IAYLVEQCQSSQDAKVQFRNGYILPQK	generic|tr_Q8CGF2_Q8CGF2_MOUSE__II_892668_REVERSED	|generic|tr_G3X9T1_G3X9T1_MOUSE__II_892668_REVERSED	|generic|tr_Q8CGG0_Q8CGG0_MOUSE_REVERSED	|generic|tr_Q6PG13_Q6PG13_MOUSE_REVERSED|
"""index: 18682, intensity: 5373.0, mobility: 1.101"""	-0.510401	0.301562	0.98804	RYFGIKSLQDAWTFAQHPHTR	generic|chr6_-1_49246811_49246948_ENSMUST00000204189__IP_921186_TX=10090_REVERSED|
"""index: 22806, intensity: 8229.0, mobility: 0.879"""	-0.510416	0.30176	0.988052	RLGVLGPATH	generic|chr11_-1_119544492_119544737_ENSMUST00000026670_REVERSED|
"""index: 33326, intensity: 84498.0, mobility: 0.988"""	-0.510571	0.301958	0.988178	CRAKRCVMVW	generic|chr8_-1_70191894_70194209_ENSMUST00000110127__IP_866806_TX=10090_REVERSED|
"""index: 9820, intensity: 6414.0, mobility: 0.982"""	-0.51072	0.302155	0.988298	MPSGCSIKLNFPFWDRRAVTLKGP	generic|IP_1119925_TX=10090_REVERSED|
"""index: 15838, intensity: 4058.0, mobility: 1.068"""	-0.510856	0.302174	0.988407	MTLLFNLGTLFMDAIVTMVNNI	generic|tr_Q8VFE9_Q8VFE9_MOUSE_REVERSED|
"""index: 32092, intensity: 4483.0, mobility: 0.937"""	-0.511227	0.302372	0.988705	TFFLYFFLS	generic|IP_1051013_TX=10090_REVERSED|
"""index: 7428, intensity: 4846.0, mobility: 0.845"""	-0.511321	0.302509	0.98878	AQGRTNQNPTLIHQMRQRHRHLLL	generic|tr_K7N701_K7N701_MOUSE_REVERSED|
"""index: 31176, intensity: 8199.0, mobility: 1.106"""	-0.511338	0.302707	0.988794	ENLVQFVKSSGGSGIQKLISYIRGNVSIC	generic|sp_P35761_TTK_MOUSE__II_846209_REVERSED	|generic|tr_Q3TPW2_Q3TPW2_MOUSE_REVERSED	|generic|sp_P35761-2_TTK_MOUSE_REVERSED	|generic|tr_Q8BY97_Q8BY97_MOUSE_REVERSED	|generic|tr_Q8BX21_Q8BX21_MOUSE_REVERSED|
"""index: 9652, intensity: 8753.0, mobility: 1.036"""	-0.511365	0.302785	0.988815	LYNMRILKPDSIVEGAPGVFTTHFNLVIDVLFIV	generic|tr_A0A1L1M1J8_A0A1L1M1J8_MOUSE__chr1_1_192506002_192506121_ENSMUST00000151152__II_1024294_REVERSED	|generic|tr_Q3UHC9_Q3UHC9_MOUSE__chr1_1_192506002_192506121_ENSMUST00000151152__II_1024294_REVERSED	|generic|sp_Q60603_KCNH1_MOUSE__chr1_1_192506002_192506121_ENSMUST00000151152_REVERSED	|generic|tr_Q32MR7_Q32MR7_MOUSE__chr1_1_192506002_192506121_ENSMUST00000151152_REVERSED|
"""index: 9092, intensity: 9345.0, mobility: 1.071"""	-0.511466	0.302923	0.988896	LGPYGKPSGGIGTENKAATVLHHTMDVIAVSLISVHFAMSLERNL	generic|IP_1053461_TX=10090_REVERSED|
"""index: 33696, intensity: 4777.0, mobility: 1.013"""	-0.51174	0.30312	0.989115	TKAFVLFMRNL	generic|IP_947248_TX=10090_REVERSED|
"""index: 18018, intensity: 4038.0, mobility: 1.070"""	-0.511886	0.303318	0.989231	TVSGHHSVGRPLVCEETLKQAEPDWCLVTAIV	generic|sp_Q6V595_KLHL6_MOUSE_REVERSED|
"""index: 19985, intensity: 3143.0, mobility: 0.806"""	-0.511913	0.303455	0.989253	LVNGTARR	generic|tr_F6QFS1_F6QFS1_MOUSE__II_1003336_REVERSED|
"""index: 21973, intensity: 4956.0, mobility: 0.950"""	-0.512028	0.303653	0.989344	KEIRWHRL	generic|tr_Q542D6_Q542D6_MOUSE__chr12_-1_87309901_87310017_ENSMUST00000169845__II_1113483_REVERSED	|generic|II_1113480_TX=10090_REVERSED|
"""index: 3978, intensity: 2937.0, mobility: 1.076"""	-0.512149	0.30385	0.98944	KSNPSVESTARIEATH	generic|tr_Q540C1_Q540C1_MOUSE_REVERSED	|generic|tr_Q811S6_Q811S6_MOUSE_REVERSED	|generic|tr_Q924X4_Q924X4_MOUSE_REVERSED|
"""index: 34875, intensity: 3991.0, mobility: 1.091"""	-0.512314	0.303987	0.989571	NMPNRELIYEKIYMYIVKIQLPKAVNVVRMPN	generic|IP_2472814_TX=10090_REVERSED|
"""index: 14917, intensity: 7511.0, mobility: 1.135"""	-0.512408	0.304185	0.989646	IMQSVTEHLSNPSEEACLLLLRGSRPIGA	generic|IP_914177_TX=10090_REVERSED|
"""index: 4383, intensity: 4381.0, mobility: 1.016"""	-0.51248	0.304382	0.989703	QNILMLVGQIKSNATAQKNLATTVMMSLENITQT	generic|IP_3505877_TX=10090_REVERSED|
"""index: 21403, intensity: 3695.0, mobility: 1.047"""	-0.512578	0.30458	0.98978	LPYCIAMFRDLAMTGLLVCETA	generic|tr_Q8VGA0_Q8VGA0_MOUSE__II_3491051_REVERSED|
"""index: 21925, intensity: 4402.0, mobility: 1.044"""	-0.512707	0.304777	0.989881	WLRGGAGLGKMLESYFSSLGGIS	generic|sp_Q9JI39_ABCBA_MOUSE_REVERSED|
"""index: 18295, intensity: 13017.0, mobility: 0.936"""	-0.512753	0.304974	0.989918	PVGPAFVLPHAKLPQLDYIALY	generic|tr_J3QK47_J3QK47_MOUSE_REVERSED	|generic|tr_Q80ZW1_Q80ZW1_MOUSE_REVERSED	|generic|tr_Q6NV49_Q6NV49_MOUSE__chr11_1_70554901_70554954_ENSMUST00000179806_REVERSED	|generic|tr_Q5SXG5_Q5SXG5_MOUSE__chr11_1_70554901_70554954_ENSMUST00000179806_REVERSED	|generic|tr_Q3UNY4_Q3UNY4_MOUSE__chr11_1_70554901_70554954_ENSMUST00000179806_REVERSED|
"""index: 16123, intensity: 2777.0, mobility: 1.082"""	-0.512824	0.305128	0.989974	RRHWMGMQCSTALM	generic|chr7_-1_92619541_92619615_ENSMUST00000056106_REVERSED|
"""index: 11289, intensity: 4627.0, mobility: 1.026"""	-0.512855	0.305128	0.989998	ERPRENLIFMNERLSCKSTHEVMAIPFMVLIYTKH	generic|IP_1020187_TX=10090_REVERSED|
"""index: 3878, intensity: 5556.0, mobility: 0.989"""	-0.513362	0.305325	0.990396	SSEYMQRIEER	generic|sp_Q80XH2_IMPG2_MOUSE_REVERSED	|generic|sp_Q80XH2-2_IMPG2_MOUSE_REVERSED|
"""index: 31731, intensity: 20811.0, mobility: 1.005"""	-0.513451	0.305402	0.990466	GWFTVNKEGQGEVMSVTPPYKPLLPTCLRQRVR	generic|sp_P11680_PROP_MOUSE__II_836906_REVERSED|
"""index: 8566, intensity: 6627.0, mobility: 1.132"""	-0.51358	0.305599	0.990567	WVDKYFPPEAAAAAALAAPEGDPL	generic|sp_Q9Z0Y7_IRS4_MOUSE__chr10_1_89745024_89745053_ENSMUST00000020112_REVERSED	|generic|tr_B9EK93_B9EK93_MOUSE__chr10_1_89745024_89745053_ENSMUST00000020112_REVERSED|
"""index: 15406, intensity: 5161.0, mobility: 0.952"""	-0.513604	0.305676	0.990586	RRLTSSARSLM	generic|IP_839410_TX=10090_REVERSED|
"""index: 20693, intensity: 4592.0, mobility: 1.006"""	-0.513778	0.305813	0.990722	SWKSLSGHKEGTHTRQHITLTSKLYFLKGC	generic|tr_Q8CGF0_Q8CGF0_MOUSE_REVERSED|
"""index: 20790, intensity: 6331.0, mobility: 1.141"""	-0.513831	0.30595	0.990763	LYKLNQNNKLVEALDQCGRETIGCCSLCLSELVCYPLILSRCLIKLGE	generic|tr_Q4G0D0_Q4G0D0_MOUSE_REVERSED	|generic|tr_Q8BWZ1_Q8BWZ1_MOUSE_REVERSED	|generic|tr_L7N1W9_L7N1W9_MOUSE_REVERSED|
"""index: 20699, intensity: 2821.0, mobility: 0.801"""	-0.51387	0.306147	0.990793	YTPDMYPR	generic|tr_D3Z6Y5_D3Z6Y5_MOUSE_REVERSED|
"""index: 5740, intensity: 2916.0, mobility: 0.983"""	-0.513881	0.306163	0.990802	DLTLPMTNGLCPL	generic|tr_Q6RUT2_Q6RUT2_MOUSE_REVERSED	|generic|tr_Q80UR4_Q80UR4_MOUSE_REVERSED	|generic|tr_E2FHV9_E2FHV9_MOUSE_REVERSED|
"""index: 5619, intensity: 3044.0, mobility: 0.871"""	-0.514186	0.30636	0.991039	NVAAAELPTR	generic|IP_970087_TX=10090_REVERSED	|generic|tr_Q8BFY1_Q8BFY1_MOUSE_REVERSED|
"""index: 29898, intensity: 3713.0, mobility: 1.178"""	-0.514455	0.306556	0.991248	CHGPDVKGFEQVIKLREKELEQRQIMEEFAHFQEQELQKQKQQ	generic|tr_Q3TGB1_Q3TGB1_MOUSE__chr6_-1_83570299_83570487_ENSMUST00000205648__II_913097_REVERSED|
"""index: 17188, intensity: 19890.0, mobility: 0.931"""	-0.51452	0.306724	0.991299	YAKQKCIIAESNKHLHIHTDRHINTEQAKEK	generic|IP_3489581_TX=10090_REVERSED|
"""index: 33350, intensity: 5343.0, mobility: 1.132"""	-0.514524	0.306724	0.991302	TLLHSPSVLTQAPKK	generic|sp_Q8BRN9_C2D1B_MOUSE__chr4_1_108633234_108633299_ENSMUST00000106665__II_958570_REVERSED	|generic|tr_Q7TPN1_Q7TPN1_MOUSE__chr4_1_108633234_108633299_ENSMUST00000106665__II_958570_REVERSED	|generic|tr_F6XC25_F6XC25_MOUSE__chr4_1_108633234_108633299_ENSMUST00000106665__II_958570_REVERSED|
"""index: 17422, intensity: 3861.0, mobility: 0.942"""	-0.514614	0.306724	0.991371	ENTPIAFYVAR	generic|tr_A2A5J2_A2A5J2_MOUSE_REVERSED	|generic|sp_Q9CWV7_ZSWM1_MOUSE_REVERSED|
"""index: 19030, intensity: 18478.0, mobility: 0.822"""	-0.515064	0.3068	0.991718	ESVSVERL	generic|IP_1144776_TX=10090_REVERSED|
"""index: 11330, intensity: 13937.0, mobility: 0.974"""	-0.515253	0.306937	0.991864	VDSLELPSWLAPISLWKRACSHPASVNTVP	generic|IP_881520_TX=10090_REVERSED|
"""index: 18886, intensity: 2647.0, mobility: 1.271"""	-0.515331	0.307133	0.991923	LNVAICMLLGCKNLFYCTID	generic|tr_A0A0A6YY91_A0A0A6YY91_MOUSE__II_850562_REVERSED	|generic|sp_P13595_NCAM1_MOUSE_REVERSED	|generic|sp_P13595-2_NCAM1_MOUSE_REVERSED	|generic|tr_E9QB01_E9QB01_MOUSE_REVERSED	|generic|tr_A0A0A6YY47_A0A0A6YY47_MOUSE_REVERSED|
"""index: 14975, intensity: 27029.0, mobility: 1.120"""	-0.515453	0.307209	0.992017	SFAHCVYTGNMEQKVSKVVGIPLLAGDAKR	generic|tr_Q3UAU5_Q3UAU5_MOUSE_REVERSED	|generic|tr_Q3UDJ5_Q3UDJ5_MOUSE_REVERSED	|generic|tr_Q4FK06_Q4FK06_MOUSE_REVERSED	|generic|tr_Q922B3_Q922B3_MOUSE_REVERSED	|generic|tr_Q3THH5_Q3THH5_MOUSE_REVERSED	|generic|tr_Q3TB21_Q3TB21_MOUSE_REVERSED	|generic|sp_P13597_ICAM1_MOUSE_REVERSED	|generic|sp_P13597-2_ICAM1_MOUSE_REVERSED	|generic|tr_Q3TB10_Q3TB10_MOUSE_REVERSED	|generic|tr_Q3U7T2_Q3U7T2_MOUSE_REVERSED	|generic|tr_Q3UE52_Q3UE52_MOUSE_REVERSED	|generic|tr_Q3U7Q9_Q3U7Q9_MOUSE_REVERSED|
"""index: 22407, intensity: 2543.0, mobility: 1.150"""	-0.515499	0.307405	0.992052	HFEMARIDWMKKIE	generic|IP_2464594_TX=10090_REVERSED|
"""index: 18145, intensity: 2920.0, mobility: 0.787"""	-0.51559	0.307602	0.992122	MRSVVAHN	generic|sp_TRFL_HUMAN__REVERSED|
"""index: 14022, intensity: 8273.0, mobility: 0.952"""	-0.515591	0.307677	0.992123	EQWVFATRNR	generic|IP_848394_TX=10090_REVERSED|
"""index: 21034, intensity: 2551.0, mobility: 1.250"""	-0.515959	0.307874	0.992404	QLLFPLEETEQSGGIHNRS	generic|tr_Q8CEL9_Q8CEL9_MOUSE__IP_1119029_REVERSED|
"""index: 10232, intensity: 6395.0, mobility: 1.150"""	-0.516072	0.30807	0.99249	DVAGKALLDSIMGKTHREVWDNIIFRAREVESFDVQKVMTQF	generic|tr_D0ESZ5_D0ESZ5_MOUSE_REVERSED	|generic|tr_G5E899_G5E899_MOUSE_REVERSED|
"""index: 12483, intensity: 4251.0, mobility: 0.890"""	-0.516106	0.308206	0.992515	SSCLPILRGSIEVWILICM	generic|IP_3485590_TX=10090_REVERSED|
"""index: 28023, intensity: 7555.0, mobility: 0.968"""	-0.516194	0.308281	0.992583	KQRIQINMPR	generic|IP_826309_TX=10090_REVERSED|
"""index: 26692, intensity: 3736.0, mobility: 0.898"""	-0.516325	0.308477	0.992682	WGVCRSASNR	generic|IP_1011413_TX=10090_REVERSED|
"""index: 27748, intensity: 12466.0, mobility: 0.930"""	-0.516503	0.308673	0.992817	ERAPLLQKHS	generic|IP_1084908_TX=10090_REVERSED|
"""index: 7454, intensity: 5165.0, mobility: 0.887"""	-0.516503	0.308809	0.992817	FSDLFESWQ	generic|IP_830956_TX=10090_REVERSED|
"""index: 17251, intensity: 3668.0, mobility: 1.070"""	-0.516544	0.308945	0.992848	WWSRTGLSWTCSP	generic|IP_1077517_TX=10090_REVERSED|
"""index: 18918, intensity: 332065.0, mobility: 0.951"""	-0.516624	0.309141	0.992908	QSADLGAVPPAQVMPQLQQQ	generic|sp_P56477_IRF5_MOUSE_REVERSED	|generic|tr_B2CC69_B2CC69_MOUSE_REVERSED|
"""index: 16241, intensity: 3462.0, mobility: 1.110"""	-0.516644	0.309337	0.992924	NLMPTVLSYCLSALKSLEPFRDPTLYM	generic|tr_Q8VFU7_Q8VFU7_MOUSE_REVERSED|
"""index: 19965, intensity: 4172.0, mobility: 1.012"""	-0.516731	0.309533	0.992989	NMHKFVQAIPLS	generic|IP_870002_TX=10090_REVERSED|
"""index: 26838, intensity: 3578.0, mobility: 1.049"""	-0.516868	0.309729	0.993093	RQLFAEYKRR	generic|sp_Q9WTI7_MYO1C_MOUSE__II_1134983_REVERSED	|generic|sp_Q9WTI7-2_MYO1C_MOUSE__II_1134983_REVERSED	|generic|sp_Q9WTI7-3_MYO1C_MOUSE__II_1134983_REVERSED	|generic|II_1134995_TX=10090_REVERSED	|generic|sp_Q9WTI7-4_MYO1C_MOUSE_REVERSED|
"""index: 4267, intensity: 2700.0, mobility: 0.789"""	-0.517015	0.309865	0.993204	ELVALAGH	generic|IP_914187_TX=10090_REVERSED|
"""index: 9430, intensity: 28378.0, mobility: 0.897"""	-0.517216	0.310061	0.993355	YRFIDLQEWTLELGKYNMVTWFHVLV	generic|IP_898207_TX=10090_REVERSED|
"""index: 8077, intensity: 3642.0, mobility: 1.027"""	-0.51733	0.310257	0.993441	KTAHYYLKQKDFKHIQEENYALRREAKDKKFQYY	generic|tr_Q3THP3_Q3THP3_MOUSE__chr10_-1_121553899_121553970_ENSMUST00000219400__II_3465840_REVERSED	|generic|tr_A1L361_A1L361_MOUSE__chr10_-1_121553899_121553970_ENSMUST00000219400__II_3469399_REVERSED|
"""index: 15544, intensity: 7172.0, mobility: 1.164"""	-0.517435	0.310453	0.99352	WSYDVGTCIKRVASRRERQQREVERMQGALEMMLTELVMEAPTRASLR	generic|sp_Q8BRE0_RD3_MOUSE__II_1024389_REVERSED	|generic|tr_Q05D96_Q05D96_MOUSE__II_1024376_REVERSED|
"""index: 22655, intensity: 3282.0, mobility: 1.168"""	-0.517501	0.310588	0.993569	HLFSLFEMITRVINSE	generic|tr_Q3V002_Q3V002_MOUSE_REVERSED	|generic|tr_A0A498WGR4_A0A498WGR4_MOUSE_REVERSED|
"""index: 2323, intensity: 3756.0, mobility: 0.983"""	-0.517629	0.310784	0.993665	PMRLSKEQRNN	generic|IP_924147_TX=10090_REVERSED|
"""index: 14165, intensity: 3456.0, mobility: 0.876"""	-0.517677	0.310858	0.993701	LSSDCQLTMSSIIYLVK	generic|IP_988818_TX=10090_REVERSED|
"""index: 14489, intensity: 4377.0, mobility: 0.929"""	-0.517892	0.311054	0.993861	ENRKFHSNILKHTHTTCIHA	generic|IP_2431639_TX=10090_REVERSED|
"""index: 7919, intensity: 2836.0, mobility: 0.906"""	-0.517896	0.311189	0.993865	VSCLSITGVTHT	generic|tr_I7LRG7_I7LRG7_MOUSE__II_1081302_REVERSED	|generic|tr_I7LRG7_I7LRG7_MOUSE__II_1081302_REVERSED	|generic|tr_A0A2R8VHN0_A0A2R8VHN0_MOUSE__II_1081302_REVERSED	|generic|tr_A0A2R8VHN0_A0A2R8VHN0_MOUSE__II_1081302_REVERSED|
"""index: 10718, intensity: 9238.0, mobility: 1.016"""	-0.517941	0.311385	0.993898	AEEVWVVKQTINESTSGVRG	generic|sp_P16381_DDX3L_MOUSE_REVERSED|
"""index: 3106, intensity: 2995.0, mobility: 0.866"""	-0.517945	0.311581	0.993901	MTLLLSKKLTEM	generic|IP_933023_TX=10090_REVERSED|
"""index: 9234, intensity: 3192.0, mobility: 0.977"""	-0.517991	0.311777	0.993936	KMMERRLRAIEEQAQEYLLFTKD	generic|tr_A0A0A6YVT8_A0A0A6YVT8_MOUSE__II_1050758_REVERSED	|generic|tr_Q3TR21_Q3TR21_MOUSE__II_1050758_REVERSED	|generic|tr_A0A668KLF4_A0A668KLF4_MOUSE__II_1050757_REVERSED	|generic|tr_D6RIK6_D6RIK6_MOUSE__II_1050757_REVERSED	|generic|sp_Q6NY15_TSG10_MOUSE__II_1050757_REVERSED	|generic|sp_Q6NY15-2_TSG10_MOUSE__II_1050757_REVERSED	|generic|sp_Q6NY15-3_TSG10_MOUSE__II_1050757_REVERSED	|generic|tr_Q3TDR6_Q3TDR6_MOUSE_REVERSED|
"""index: 31264, intensity: 7265.0, mobility: 1.033"""	-0.518234	0.311973	0.994116	GLRLPAATARQQQGLLRLLQQLR	generic|chr5_-1_115272268_115272558_ENSMUST00000112097__IP_938269_TX=10090_REVERSED|
"""index: 3483, intensity: 2652.0, mobility: 0.774"""	-0.518391	0.312169	0.994233	PPLPRPCPELWHR	generic|chr10_-1_41285687_41303081_ENSMUST00000043814_REVERSED	|generic|chr10_-1_41302983_41303135_ENSMUST00000043814_REVERSED|
"""index: 15427, intensity: 5726.0, mobility: 0.998"""	-0.518523	0.312365	0.994331	VWSIQTSEVSVP	generic|IP_956220_TX=10090_REVERSED|
"""index: 18757, intensity: 17780.0, mobility: 0.998"""	-0.518645	0.312378	0.994421	ELNYDDIIQRQGQIIEDCLSRHQELRRV	generic|tr_A9XMT8_A9XMT8_MOUSE__II_1124384_REVERSED	|generic|tr_A2AC95_A2AC95_MOUSE_REVERSED|
"""index: 19137, intensity: 3392.0, mobility: 0.775"""	-0.518785	0.312512	0.994525	GGASTIDV	generic|IP_1093858_TX=10090_REVERSED|
"""index: 7998, intensity: 6852.0, mobility: 1.016"""	-0.518967	0.312708	0.994659	DSPDLRVEEPLGQ	generic|sp_P17892_LIPR2_MOUSE_REVERSED|
"""index: 24505, intensity: 6682.0, mobility: 1.167"""	-0.518979	0.312904	0.994668	ETTRPAASKPSYPHTRPAISRQSGGQLVEHPS	generic|IP_826777_TX=10090_REVERSED|
"""index: 33496, intensity: 6627.0, mobility: 1.031"""	-0.519003	0.3131	0.994686	RGYLAKSMADRV	generic|tr_F8VQ79_F8VQ79_MOUSE_REVERSED	|generic|sp_Q1EG27_MYO3B_MOUSE_REVERSED	|generic|sp_Q1EG27-2_MYO3B_MOUSE_REVERSED|
"""index: 28411, intensity: 4709.0, mobility: 0.910"""	-0.519015	0.313173	0.994695	MKLEQLAQN	generic|tr_D3YTR0_D3YTR0_MOUSE__chr10_1_80302337_80302498_ENSMUST00000140658_REVERSED|
"""index: 27429, intensity: 49045.0, mobility: 1.043"""	-0.519177	0.313307	0.994814	YYRVLKSERL	generic|tr_A0A0U1RQ32_A0A0U1RQ32_MOUSE__chr19_1_22978396_22978446_ENSMUST00000238159_REVERSED	|generic|sp_Q2TV84_TRPM1_MOUSE__chr19_1_22978396_22978446_ENSMUST00000238159_REVERSED	|generic|sp_Q2TV84-2_TRPM1_MOUSE__chr19_1_22978396_22978446_ENSMUST00000238159_REVERSED	|generic|tr_A0A0U1RPV6_A0A0U1RPV6_MOUSE__chr19_1_22978396_22978446_ENSMUST00000238159_REVERSED|
"""index: 25223, intensity: 23911.0, mobility: 1.013"""	-0.51928	0.313503	0.99489	KEPRDLQKLAAKVPRMREKCISFTK	generic|sp_P40201_CHD1_MOUSE__II_1070814_REVERSED|
"""index: 13958, intensity: 7025.0, mobility: 0.983"""	-0.519292	0.313637	0.994898	CRSLSVYYVSLE	generic|IP_866111_TX=10090_REVERSED|
"""index: 24002, intensity: 9027.0, mobility: 0.943"""	-0.519384	0.313833	0.994966	ATLMRHVVEGTYIFGGTAVTVENL	generic|tr_B1AY86_B1AY86_MOUSE_REVERSED	|generic|sp_Q9DC11_PXDC2_MOUSE_REVERSED	|generic|tr_B1AY85_B1AY85_MOUSE_REVERSED|
"""index: 8037, intensity: 12325.0, mobility: 1.088"""	-0.519424	0.313967	0.994995	MRGQHGEGLLSTAEVS	generic|IP_949934_TX=10090_REVERSED|
"""index: 11260, intensity: 7351.0, mobility: 0.942"""	-0.519499	0.314163	0.99505	VLMGRKNAFIERAAAPDSPIIRTFMEDQ	generic|IP_1021537_TX=10090_REVERSED|
"""index: 6239, intensity: 3620.0, mobility: 1.212"""	-0.519585	0.314358	0.995113	NIISTKNMGMQNVFDEFDLLLTTDATYNRRGMLMAMM	generic|tr_W8R375_W8R375_MOUSE_REVERSED|
"""index: 9245, intensity: 163294.0, mobility: 1.069"""	-0.519711	0.314442	0.995205	NKANDRSIIFRDKLPPTYNIMYSDPNIEGIWELGKGPAQR	generic|tr_X5J4V6_X5J4V6_MOUSE_REVERSED|
"""index: 22699, intensity: 6329.0, mobility: 1.102"""	-0.519717	0.314442	0.99521	AVERARPEQIHTLQMYIGQMIEPIVELARHRYWELVSSLMVESALQM	generic|sp_A2AVR2_MROH7_MOUSE__II_959088_REVERSED|
"""index: 22307, intensity: 3302.0, mobility: 1.202"""	-0.519938	0.314576	0.995371	ERGEPQCGLPQGPGLPRDTK	generic|chr9_-1_62429170_62429334_ENSMUST00000048043_REVERSED|
"""index: 11813, intensity: 6848.0, mobility: 0.921"""	-0.520013	0.314771	0.995426	VLSDGLAKEPCH	generic|IP_832318_TX=10090_REVERSED|
"""index: 5880, intensity: 9856.0, mobility: 0.863"""	-0.520067	0.314967	0.995466	TDLLKTWLSSTIDLKQVSTPSAARS	generic|IP_877319_TX=10090_REVERSED|
"""index: 6493, intensity: 4358.0, mobility: 1.141"""	-0.52012	0.315162	0.995504	ARRAKSRSEQTEREKPERRMGHSPINIFHPGQGGASSLQVPQ	generic|IP_963992_TX=10090_REVERSED|
"""index: 10545, intensity: 5544.0, mobility: 1.201"""	-0.520144	0.315296	0.995521	GFFAELKEQETEHLLGFFFCGLFVWQKKIKNLFTFLFTE	generic|tr_Q3TS80_Q3TS80_MOUSE__II_896819_REVERSED	|generic|sp_Q8C6J9_NAL4B_MOUSE__II_896819_REVERSED	|generic|tr_F6SI62_F6SI62_MOUSE__II_896819_REVERSED	|generic|tr_Q6NY05_Q6NY05_MOUSE_REVERSED|
"""index: 11384, intensity: 6155.0, mobility: 0.973"""	-0.520164	0.315368	0.995536	EKETISDPSGKV	generic|IP_969417_TX=10090_REVERSED|
"""index: 32026, intensity: 7393.0, mobility: 0.873"""	-0.520583	0.315563	0.99584	FASPFKYILSRL	generic|tr_Q6PF84_Q6PF84_MOUSE__II_3482570_REVERSED	|generic|tr_Q7TN11_Q7TN11_MOUSE__chr14_-1_121595538_121595603_ENSMUST00000212416__II_2454734_REVERSED	|generic|sp_Q8BIK4-2_DOCK9_MOUSE__chr14_-1_121595538_121595603_ENSMUST00000212416__II_2454734_REVERSED	|generic|tr_F8VPN7_F8VPN7_MOUSE__chr14_-1_121595538_121595603_ENSMUST00000212416__II_2454734_REVERSED	|generic|tr_B2RY79_B2RY79_MOUSE__chr14_-1_121595538_121595603_ENSMUST00000212416__II_2454734_REVERSED	|generic|tr_B2RXS7_B2RXS7_MOUSE__chr14_-1_121595538_121595603_ENSMUST00000212416__II_2454734_REVERSED	|generic|tr_A0A1D5RMM1_A0A1D5RMM1_MOUSE__chr14_-1_121595538_121595603_ENSMUST00000212416__II_2454734_REVERSED	|generic|tr_E9QMR2_E9QMR2_MOUSE__chr14_-1_121595538_121595603_ENSMUST00000212416__II_2454734_REVERSED	|generic|sp_Q8BIK4_DOCK9_MOUSE__chr14_-1_121595538_121595603_ENSMUST00000212416_REVERSED	|generic|sp_Q8BIK4-3_DOCK9_MOUSE_REVERSED	|generic|tr_A0A1D5RLE0_A0A1D5RLE0_MOUSE__chr14_-1_121595538_121595603_ENSMUST00000212416_REVERSED	|generic|tr_B2RY08_B2RY08_MOUSE__chr14_-1_121595538_121595603_ENSMUST00000212416_REVERSED	|generic|tr_A0A5F8MPL9_A0A5F8MPL9_MOUSE__chr14_-1_121595538_121595603_ENSMUST00000212416_REVERSED|
"""index: 8036, intensity: 5334.0, mobility: 1.178"""	-0.520601	0.315697	0.995853	SYLKRTMERMVEANAEQSSEVRMKLLQNEMQAAELQRQKE	generic|sp_Q3UIJ9_MYZAP_MOUSE__II_847470_REVERSED	|generic|tr_E9Q565_E9Q565_MOUSE_REVERSED|
"""index: 27700, intensity: 3150.0, mobility: 0.897"""	-0.520766	0.315769	0.995972	RHLPLLKKQSSLPMHCLT	generic|IP_858644_TX=10090_REVERSED|
"""index: 17590, intensity: 4133.0, mobility: 0.856"""	-0.520929	0.315902	0.99609	DGQINGLNYMCTVMFINPMKF	generic|IP_1153162_TX=10090_REVERSED|
"""index: 24335, intensity: 7047.0, mobility: 0.899"""	-0.521003	0.316036	0.996143	QHKILPPPKSLSSIFSHTQ	generic|tr_G3UZM1_G3UZM1_MOUSE__chr10_1_67244824_67244877_ENSMUST00000173236_REVERSED	|generic|sp_Q69ZK6_JHD2C_MOUSE__chr10_1_67244824_67244877_ENSMUST00000173236_REVERSED	|generic|tr_A0A0A0MQ98_A0A0A0MQ98_MOUSE__chr10_1_67244824_67244877_ENSMUST00000173236_REVERSED|
"""index: 11237, intensity: 4399.0, mobility: 0.866"""	-0.521131	0.316108	0.996235	LTFETSTNATLEVHQP	generic|IP_1105135_TX=10090_REVERSED|
"""index: 8415, intensity: 4012.0, mobility: 0.998"""	-0.521287	0.316303	0.996348	ELVMTCNNLPVM	generic|tr_A2ART8_A2ART8_MOUSE_REVERSED	|generic|tr_A0A571BDB6_A0A571BDB6_MOUSE_REVERSED|
"""index: 21077, intensity: 2793.0, mobility: 1.206"""	-0.521295	0.316384	0.996353	GWESVLNNRALTNIEMTY	generic|sp_P55249_LX12E_MOUSE_REVERSED|
"""index: 35078, intensity: 2642.0, mobility: 1.184"""	-0.521305	0.316384	0.996361	HMFHCLSIHVTHASLLILSLTAQSWLPYLYSICCFFCISASIFTSDY	generic|IP_916492_TX=10090_REVERSED|
"""index: 25823, intensity: 3786.0, mobility: 0.958"""	-0.521706	0.316517	0.996648	TLWRLSWW	generic|IP_1067603_TX=10090_REVERSED|
"""index: 11925, intensity: 4639.0, mobility: 1.155"""	-0.521776	0.31665	0.996698	ITIFLPTLNPLSPISDIEEVVEIMKELEEPCIDPCHTFGFYIL	generic|tr_Q5SUD5_Q5SUD5_MOUSE__II_1134654_REVERSED	|generic|tr_Q3TJT6_Q3TJT6_MOUSE__II_1134654_REVERSED	|generic|sp_Q5SUC9_SCO1_MOUSE__II_1134654_REVERSED|
"""index: 21833, intensity: 3708.0, mobility: 1.072"""	-0.521847	0.316845	0.996748	SSKGLSYTRTITPCEENVAKMLQRMDKY	generic|sp_Q640N1_AEBP1_MOUSE_REVERSED	|generic|sp_Q640N1-2_AEBP1_MOUSE_REVERSED|
"""index: 6894, intensity: 5210.0, mobility: 0.936"""	-0.522007	0.31704	0.996863	CLLVYKAKLTVSPFSVKSWFPWYR	generic|IP_987909_TX=10090_REVERSED	|generic|IP_987932_TX=10090_REVERSED|
"""index: 6856, intensity: 7273.0, mobility: 1.082"""	-0.522112	0.317235	0.996938	KPFPREMVVLGRRARKPYQGGPPEPWEENEPRSAAIPMPYT	generic|IP_962270_TX=10090_REVERSED|
"""index: 31311, intensity: 6445.0, mobility: 0.977"""	-0.522217	0.317429	0.997013	AFQSVGPALKRYF	generic|tr_Q6NX80_Q6NX80_MOUSE__chr7_-1_110377916_110378014_ENSMUST00000165449__II_882460_REVERSED	|generic|tr_E9Q0D4_E9Q0D4_MOUSE_REVERSED	|generic|tr_Q8BX53_Q8BX53_MOUSE__chr7_-1_110377916_110378014_ENSMUST00000165449_REVERSED	|generic|sp_E9PXF8_MTMRD_MOUSE_REVERSED	|generic|sp_E9PXF8-2_MTMRD_MOUSE_REVERSED|
"""index: 995, intensity: 2523.0, mobility: 0.803"""	-0.522281	0.317624	0.997058	TPLIYVCMINEKLF	generic|IP_930403_TX=10090_REVERSED|
"""index: 5707, intensity: 5453.0, mobility: 1.026"""	-0.522377	0.317757	0.997126	DGLLYDAPVDSGETEENDENTVLTASSDL	generic|sp_Q8CFJ9_WDR24_MOUSE__chr17_1_25828527_25828583_ENSMUST00000160349_REVERSED|
"""index: 4494, intensity: 3242.0, mobility: 0.903"""	-0.522413	0.317766	0.997151	IWSAMPWTVTVTPIRRCGM	generic|IP_918003_TX=10090_REVERSED|
"""index: 25200, intensity: 4510.0, mobility: 1.079"""	-0.522531	0.317837	0.997235	DNWVAPNHHLGWIS	generic|tr_A2A9Y7_A2A9Y7_MOUSE_REVERSED	|generic|sp_Q6A152_CP4X1_MOUSE_REVERSED|
"""index: 13311, intensity: 5332.0, mobility: 1.036"""	-0.522685	0.31797	0.997344	DNWKVGPSERPLAMGLASPVYT	generic|IP_1019395_TX=10090_REVERSED|
"""index: 19221, intensity: 4007.0, mobility: 1.081"""	-0.522743	0.318102	0.997385	MYMHDILNFSSISN	generic|IP_996972_TX=10090_REVERSED|
"""index: 26855, intensity: 2917.0, mobility: 1.103"""	-0.522827	0.318173	0.997444	VRTFLTCLVFLDKM	generic|chr18_1_24611941_24612012_ENSMUST00000234266_REVERSED|
"""index: 19715, intensity: 3881.0, mobility: 0.990"""	-0.522848	0.318305	0.997459	TRVCVGVSPGGWG	generic|tr_A6MDC5_A6MDC5_MOUSE_REVERSED|
"""index: 33429, intensity: 7264.0, mobility: 1.007"""	-0.522972	0.318438	0.997547	EQFGILSLTEGK	generic|sp_Q9CU24_THMS3_MOUSE_REVERSED|
"""index: 10315, intensity: 9265.0, mobility: 1.081"""	-0.52301	0.318632	0.997573	TTPTSTAASGQIFHGSLVSGMKQR	generic|II_3462140_TX=10090_REVERSED|
"""index: 20398, intensity: 2634.0, mobility: 1.189"""	-0.523039	0.318765	0.997594	SLRRSLFQEETFSQLH	generic|IP_1014362_TX=10090_REVERSED|
"""index: 10524, intensity: 16843.0, mobility: 0.897"""	-0.523126	0.318959	0.997655	TTETQIKELGHWH	generic|IP_833569_TX=10090_REVERSED|
"""index: 22004, intensity: 3475.0, mobility: 1.095"""	-0.523193	0.319153	0.997702	WTDRYLDREAGQR	generic|sp_Q9CRB8_MTFP1_MOUSE_REVERSED	|generic|tr_Q3TI65_Q3TI65_MOUSE_REVERSED|
"""index: 3667, intensity: 3826.0, mobility: 0.898"""	-0.523217	0.319347	0.997719	IQKMNQQLLMMNHMH	generic|sp_Q9JJN2_ZFHX4_MOUSE_REVERSED	|generic|tr_E9Q5A7_E9Q5A7_MOUSE_REVERSED	|generic|tr_H3BLK8_H3BLK8_MOUSE_REVERSED|
"""index: 24405, intensity: 3864.0, mobility: 1.059"""	-0.523425	0.319542	0.997865	LQWTAPETSSKHLS	generic|IP_939333_TX=10090_REVERSED|
"""index: 18255, intensity: 4334.0, mobility: 1.117"""	-0.523471	0.319612	0.997897	CILSDLFIALAASCTAPSVWSEAHR	generic|chr3_1_144577590_144577757_ENSMUST00000082437_REVERSED|
"""index: 7237, intensity: 5450.0, mobility: 0.916"""	-0.523519	0.319806	0.997931	CSNEKQNKLSINKNISIHRHTY	generic|IP_3492445_TX=10090_REVERSED|
"""index: 3443, intensity: 5143.0, mobility: 0.952"""	-0.523646	0.32	0.99802	DSQPMRGSQRSP	generic|tr_Q8VHG6_Q8VHG6_MOUSE_REVERSED|
"""index: 9012, intensity: 6563.0, mobility: 1.013"""	-0.523692	0.320194	0.998052	GRRSTSPAQVPPAPPHSQPRG	generic|tr_A0A0N4SVB5_A0A0N4SVB5_MOUSE_REVERSED	|generic|sp_Q6PE13_PRRT3_MOUSE_REVERSED|
"""index: 23536, intensity: 2792.0, mobility: 0.840"""	-0.523731	0.320388	0.99808	SLQLMVAGHVLRSSH	generic|IP_971736_TX=10090_REVERSED|
"""index: 35127, intensity: 14153.0, mobility: 1.106"""	-0.523788	0.320583	0.998119	PFLIITINIVNVFLCFPPYLMTHSINMKVLIHQLQL	generic|IP_3471829_TX=10090_REVERSED|
"""index: 2608, intensity: 2552.0, mobility: 0.780"""	-0.523873	0.320777	0.998178	YNPLVKREVHATLWLFTF	generic|tr_E9PZK8_E9PZK8_MOUSE__II_3488216_REVERSED	|generic|tr_A0A338P793_A0A338P793_MOUSE__II_3488230_REVERSED	|generic|II_3488233_TX=10090_REVERSED|
"""index: 23358, intensity: 4093.0, mobility: 0.938"""	-0.523956	0.320971	0.998236	QLLTMTETAAERSVSY	generic|chr1_-1_83278850_83279005_ENSMUST00000160953__IP_1032661_TX=10090_REVERSED|
"""index: 6625, intensity: 6252.0, mobility: 1.195"""	-0.523957	0.321165	0.998237	MQRYDEQIERGVDFAKECLEWCKNYDGKEFHV	generic|IP_3486727_TX=10090_REVERSED|
"""index: 21337, intensity: 4002.0, mobility: 1.002"""	-0.524028	0.321297	0.998286	FDRNSLGMGKAVP	generic|IP_1074918_TX=10090_REVERSED|
"""index: 15921, intensity: 6572.0, mobility: 0.984"""	-0.524111	0.321491	0.998344	TSSRTDPFSPSYQDLPISLDL	generic|tr_Q8CBY7_Q8CBY7_MOUSE__chr8_1_25573751_25573921_ENSMUST00000126118__II_865391_REVERSED	|generic|tr_Q3TJ05_Q3TJ05_MOUSE__chr8_1_25573751_25573921_ENSMUST00000126118__II_3500314_REVERSED	|generic|sp_P16092_FGFR1_MOUSE__chr8_1_25573751_25573921_ENSMUST00000126118__II_865391_REVERSED	|generic|sp_P16092-2_FGFR1_MOUSE__chr8_1_25573751_25573921_ENSMUST00000126118__II_865391_REVERSED	|generic|sp_P16092-3_FGFR1_MOUSE__chr8_1_25573751_25573921_ENSMUST00000126118__II_865391_REVERSED	|generic|sp_P16092-4_FGFR1_MOUSE__chr8_1_25573751_25573921_ENSMUST00000126118__II_865391_REVERSED	|generic|sp_P16092-5_FGFR1_MOUSE__chr8_1_25573751_25573921_ENSMUST00000126118__II_865391_REVERSED	|generic|tr_Q8CIM9_Q8CIM9_MOUSE__chr8_1_25573751_25573921_ENSMUST00000126118__II_865391_REVERSED	|generic|tr_J3QN85_J3QN85_MOUSE__chr8_1_25573751_25573921_ENSMUST00000126118__II_865391_REVERSED	|generic|tr_Q60818_Q60818_MOUSE__chr8_1_25573751_25573921_ENSMUST00000126118_REVERSED|
"""index: 25135, intensity: 5146.0, mobility: 1.141"""	-0.52418	0.321623	0.998392	GKNFVILIHGHLMHVDALVFPPSTGL	generic|IP_871735_TX=10090_REVERSED|
"""index: 8448, intensity: 5779.0, mobility: 1.192"""	-0.524216	0.321705	0.998417	YNYKDKPSWSRPLPTEHQNV	generic|II_3504791_TX=10090_REVERSED	|generic|tr_A0A0R4J0G4_A0A0R4J0G4_MOUSE_REVERSED	|generic|tr_A9UGK3_A9UGK3_MOUSE_REVERSED|
"""index: 29635, intensity: 36106.0, mobility: 1.031"""	-0.524298	0.321705	0.998474	YAIDEFRKSLI	generic|IP_982992_TX=10090_REVERSED|
"""index: 21652, intensity: 4748.0, mobility: 0.963"""	-0.524843	0.321705	0.998851	NLEPVQYRDLNELKTSYLR	generic|IP_967432_TX=10090_REVERSED|
"""index: 30655, intensity: 4078.0, mobility: 1.012"""	-0.525123	0.321899	0.999044	TKAAEWLSLNPI	generic|sp_Q8BWQ1_UD2A3_MOUSE_REVERSED|
"""index: 32918, intensity: 9941.0, mobility: 1.090"""	-0.525145	0.322093	0.999059	CRLRTKWTPPDPK	generic|tr_Q5SUZ4_Q5SUZ4_MOUSE_REVERSED	|generic|tr_Q5SUZ5_Q5SUZ5_MOUSE_REVERSED|
"""index: 23384, intensity: 3704.0, mobility: 0.825"""	-0.525185	0.322106	0.999087	QHSYFGNQH	generic|sp_Q8K406_LGI3_MOUSE__II_3481806_REVERSED	|generic|tr_Q3V1R3_Q3V1R3_MOUSE__II_3481806_REVERSED|
"""index: 34747, intensity: 3779.0, mobility: 1.028"""	-0.5252	0.322106	0.999097	EALRRWGRKKNRPGRRRRRL	generic|sp_Q8BK35_NOP53_MOUSE__chr7_-1_15938170_15938211_ENSMUST00000197477__II_896302_REVERSED	|generic|tr_Q8R126_Q8R126_MOUSE__chr7_-1_15938170_15938211_ENSMUST00000197477_REVERSED	|generic|tr_Q9CV23_Q9CV23_MOUSE_REVERSED	|generic|tr_Q8BTX4_Q8BTX4_MOUSE__chr7_-1_15938170_15938211_ENSMUST00000197477_REVERSED|
"""index: 22745, intensity: 4134.0, mobility: 1.045"""	-0.525392	0.3223	0.999228	TVINRMELVEERSEEYKKK	generic|II_826406_TX=10090_REVERSED|
"""index: 26363, intensity: 11784.0, mobility: 0.942"""	-0.525616	0.322368	0.999381	EPKLVIWSF	generic|tr_A0A668KL76_A0A668KL76_MOUSE_REVERSED|
"""index: 28826, intensity: 2993.0, mobility: 1.139"""	-0.525734	0.322375	0.999462	TFIEALMESESCKLP	generic|IP_965513_TX=10090_REVERSED|
"""index: 31286, intensity: 13279.0, mobility: 0.855"""	-0.525935	0.322506	0.999599	GSDLFLTINPLFINQL	generic|IP_1119090_TX=10090_REVERSED	|generic|sp_Q9QZ39_SIA7A_MOUSE_REVERSED	|generic|tr_B7ZNQ3_B7ZNQ3_MOUSE_REVERSED|
"""index: 22657, intensity: 3726.0, mobility: 1.066"""	-0.525966	0.322699	0.99962	WWVQAKGQPGYGQQ	generic|chr10_1_80283024_80283209_ENSMUST00000138032_REVERSED|
"""index: 681, intensity: 2654.0, mobility: 0.882"""	-0.526025	0.322768	0.99966	EDERRGLQEALRLGEQLYM	generic|tr_A0A0A0MQN9_A0A0A0MQN9_MOUSE__chr5_1_111235481_111235645_ENSMUST00000129017_REVERSED	|generic|sp_Q80XJ3_TTC28_MOUSE__chr5_1_111235481_111235645_ENSMUST00000129017_REVERSED|
"""index: 26092, intensity: 2577.0, mobility: 1.109"""	-0.526188	0.322961	0.999771	QFRQPLGGDFGPKWE	generic|sp_Q9QZS7_NPHN_MOUSE__II_893991_REVERSED	|generic|sp_Q9QZS7-2_NPHN_MOUSE__II_893991_REVERSED|
"""index: 27958, intensity: 3485.0, mobility: 0.841"""	-0.526314	0.323029	0.999856	VMGGSVPSKMALYW	generic|IP_1115011_TX=10090_REVERSED|
"""index: 20713, intensity: 3747.0, mobility: 1.083"""	-0.526497	0.323047	0.99998	EYRTAPTGTSCGFYSA	generic|chr7_-1_4664793_4681852_ENSMUST00000079970__IP_898517_TX=10090_REVERSED|
"""index: 25567, intensity: 3609.0, mobility: 1.117"""	-0.526775	0.323047	1	NQEYLQDLLHSYLGP	generic|tr_A2A5J5_A2A5J5_MOUSE_REVERSED	|generic|sp_Q9D0S4_NEUL2_MOUSE_REVERSED|
"""index: 10010, intensity: 6298.0, mobility: 1.029"""	-0.527044	0.323047	1	IGLMQLHRALEFMRDWQGEARCREVESEVKLHTGHAGKAAMKSC	generic|tr_Q8C1U7_Q8C1U7_MOUSE__II_3463180_REVERSED|
"""index: 35040, intensity: 4619.0, mobility: 1.087"""	-0.527134	0.32324	1	ERRPGPVALEMVVEQ	generic|IP_965367_TX=10090_REVERSED|
"""index: 17941, intensity: 12319.0, mobility: 1.079"""	-0.52726	0.323433	1	QSGFSKPLTNSRQRTRPTLDEESIKLKSEK	generic|tr_Q7TQL3_Q7TQL3_MOUSE_REVERSED	|generic|tr_Q6P904_Q6P904_MOUSE_REVERSED	|generic|tr_Q05DP6_Q05DP6_MOUSE_REVERSED	|generic|sp_Q8BGI4_FA13A_MOUSE_REVERSED	|generic|tr_G3UYL7_G3UYL7_MOUSE_REVERSED|
"""index: 8741, intensity: 4684.0, mobility: 1.050"""	-0.527343	0.323563	1	WKSRTIEAATDAANQSLNYYD	generic|tr_F6TIX5_F6TIX5_MOUSE_REVERSED|
"""index: 23285, intensity: 4064.0, mobility: 1.042"""	-0.527398	0.323575	1	LSREHGGSPHPLRS	generic|IP_978221_TX=10090_REVERSED|
"""index: 9355, intensity: 4423.0, mobility: 1.135"""	-0.527493	0.323575	1	RSRLNYASERVEEGASAPRFKEPPTRRGGPSREKAARPEFDG	generic|sp_Q921T2_TOIP1_MOUSE__chr1_-1_156006925_156007209_ENSMUST00000136331__II_1040909_REVERSED	|generic|sp_Q921T2-2_TOIP1_MOUSE__chr1_-1_156006925_156007209_ENSMUST00000136331__II_1040909_REVERSED	|generic|tr_D3YXF8_D3YXF8_MOUSE__II_1040901_REVERSED	|generic|sp_Q921T2-3_TOIP1_MOUSE__chr1_-1_156006925_156007209_ENSMUST00000136331_REVERSED	|generic|tr_Q3UE61_Q3UE61_MOUSE_REVERSED	|generic|tr_J3QQ40_J3QQ40_MOUSE_REVERSED|
"""index: 13858, intensity: 4367.0, mobility: 0.831"""	-0.527726	0.323767	1	TTVPRMYTYICPVFFLVV	generic|tr_Q8VGN0_Q8VGN0_MOUSE_REVERSED|
"""index: 17321, intensity: 5268.0, mobility: 1.134"""	-0.527808	0.323898	1	AMDKVVRADSIKGFPAFASKIDETTIEPS	generic|tr_D3Z3Y4_D3Z3Y4_MOUSE__chr7_-1_128443803_128443913_ENSMUST00000133444__II_878434_REVERSED	|generic|tr_Q921W2_Q921W2_MOUSE__chr7_-1_128443803_128443913_ENSMUST00000133444__II_878434_REVERSED	|generic|tr_Q545C1_Q545C1_MOUSE__chr7_-1_128443803_128443913_ENSMUST00000133444__II_878434_REVERSED	|generic|II_878432_TX=10090_REVERSED|
"""index: 20254, intensity: 3663.0, mobility: 1.079"""	-0.527989	0.323903	1	AAANSQVSPFQHQLM	generic|tr_B7ZNF6_B7ZNF6_MOUSE__chr15_1_31027559_31027672_ENSMUST00000228827_REVERSED	|generic|sp_O35927_CTND2_MOUSE__chr15_1_31027559_31027672_ENSMUST00000228827_REVERSED	|generic|sp_O35927-2_CTND2_MOUSE__chr15_1_31027559_31027672_ENSMUST00000228827_REVERSED	|generic|chr15_1_30775124_30775258_ENSMUST00000227065_REVERSED	|generic|tr_E9QKH8_E9QKH8_MOUSE__chr15_1_31027559_31027672_ENSMUST00000228827_REVERSED|
"""index: 10939, intensity: 11175.0, mobility: 0.888"""	-0.528238	0.324095	1	FYEQIIPTLTKEFATEDLPL	generic|tr_A0A494BA05_A0A494BA05_MOUSE__chr19_1_53909255_53909419_ENSMUST00000237060_REVERSED	|generic|sp_Q61823_PDCD4_MOUSE__chr19_1_53909255_53909419_ENSMUST00000237060_REVERSED|
"""index: 10535, intensity: 12115.0, mobility: 0.908"""	-0.528276	0.324288	1	THTQDMTPTINIPRSLVGPWSFSRDRKK	generic|sp_Q9QYZ6_SMK2A_MOUSE_REVERSED	|generic|tr_A0A5F8MQB3_A0A5F8MQB3_MOUSE_REVERSED	|generic|tr_G5E8M0_G5E8M0_MOUSE_REVERSED|
"""index: 5685, intensity: 2578.0, mobility: 1.109"""	-0.528293	0.32448	1	PMPWWWPRWQTNT	generic|IP_887738_TX=10090_REVERSED|
"""index: 5648, intensity: 4357.0, mobility: 0.934"""	-0.528342	0.324673	1	ETTRAEYFSPN	generic|IP_3463859_TX=10090_REVERSED|
"""index: 16987, intensity: 5180.0, mobility: 1.139"""	-0.528545	0.324865	1	KDVTTVWKRIETAHIHGKEVFSDALQI	generic|tr_F6QYT9_F6QYT9_MOUSE__II_1076421_REVERSED	|generic|sp_A2CG49-7_KALRN_MOUSE__chr16_-1_33975516_33975593_ENSMUST00000132002__II_1076414_REVERSED	|generic|sp_A2CG49-2_KALRN_MOUSE__II_1076421_REVERSED	|generic|tr_B1B1A7_B1B1A7_MOUSE_REVERSED	|generic|sp_A2CG49_KALRN_MOUSE__chr16_-1_33975516_33975593_ENSMUST00000132002_REVERSED	|generic|tr_D3Z560_D3Z560_MOUSE_REVERSED	|generic|sp_A2CG49-5_KALRN_MOUSE_REVERSED	|generic|sp_A2CG49-8_KALRN_MOUSE_REVERSED	|generic|sp_A2CG49-9_KALRN_MOUSE_REVERSED	|generic|sp_A2CG49-10_KALRN_MOUSE_REVERSED|
"""index: 4608, intensity: 3173.0, mobility: 1.063"""	-0.528616	0.325058	1	TPPPRHTIEMSVRSPMRCPLCWSSRCR	generic|IP_1059119_TX=10090_REVERSED	|generic|IP_1059124_TX=10090_REVERSED|
"""index: 2228, intensity: 4117.0, mobility: 0.835"""	-0.528638	0.325188	1	HTMWEQFFSPNSYVGPFHRR	generic|sp_Q3V0Q7_TMPSC_MOUSE_REVERSED|
"""index: 27694, intensity: 5048.0, mobility: 1.028"""	-0.528823	0.32538	1	FTPLIAALTTPPFT	generic|tr_B7ZCD1_B7ZCD1_MOUSE_REVERSED	|generic|sp_B7ZCC9_AGRG4_MOUSE_REVERSED	|generic|sp_B7ZCC9-2_AGRG4_MOUSE_REVERSED|
"""index: 20720, intensity: 3719.0, mobility: 1.120"""	-0.528856	0.325572	1	ALDRGRWRYTLPVPGAQSQHLWSFWAHLRPFAKRLFALDDPDHGE	generic|tr_Q3U8P9_Q3U8P9_MOUSE_REVERSED|
"""index: 24644, intensity: 3523.0, mobility: 1.210"""	-0.528859	0.32564	1	HKHDDTELNGGRGVPVME	generic|IP_3463196_TX=10090_REVERSED|
"""index: 10722, intensity: 7542.0, mobility: 1.114"""	-0.529177	0.325644	1	MFTLSLQIICHCLHLPCNSSVTVYIHPVIPHYLSMFTLSLQII	generic|IP_1014567_TX=10090_REVERSED|
"""index: 17496, intensity: 4259.0, mobility: 1.221"""	-0.529544	0.325653	1	PWMAVESSMFACAARVKGPS	generic|IP_984614_TX=10090_REVERSED|
"""index: 11201, intensity: 8158.0, mobility: 1.036"""	-0.529555	0.325653	1	LEEEIRMLQNYKALRESRCPAGTKIQ	generic|tr_A0A0N4SUX5_A0A0N4SUX5_MOUSE__chr6_-1_124763001_124763126_ENSMUST00000147307__II_906248_REVERSED	|generic|tr_Q3UJ20_Q3UJ20_MOUSE__chr6_-1_124763001_124763126_ENSMUST00000147307__II_906248_REVERSED	|generic|tr_D3Z6E4_D3Z6E4_MOUSE__chr6_-1_124763001_124763126_ENSMUST00000147307__II_906248_REVERSED	|generic|tr_Q922A0_Q922A0_MOUSE__chr6_-1_124763001_124763126_ENSMUST00000147307__II_906248_REVERSED	|generic|sp_P17183_ENOG_MOUSE__chr6_-1_124763001_124763126_ENSMUST00000147307__II_906248_REVERSED|
"""index: 18016, intensity: 4032.0, mobility: 1.199"""	-0.529897	0.325845	1	CLLDESDERSTFPTSGATPV	generic|tr_F6RGI3_F6RGI3_MOUSE__II_1045326_REVERSED	|generic|tr_A0A571BF12_A0A571BF12_MOUSE_REVERSED	|generic|tr_A0A571BE94_A0A571BE94_MOUSE_REVERSED|
"""index: 10147, intensity: 5411.0, mobility: 0.913"""	-0.529952	0.325912	1	RQSRTAHGMRASAQKIQPWD	generic|chr3_-1_116252688_116253299_ENSMUST00000090473__IP_977160_TX=10090_REVERSED|
"""index: 10595, intensity: 10342.0, mobility: 0.913"""	-0.530161	0.325979	1	KDRVTKEEAMQLLAK	generic|sp_Q8BHN1_TXLNG_MOUSE__II_829010_REVERSED	|generic|sp_Q8BHN1-3_TXLNG_MOUSE__II_829010_REVERSED	|generic|IP_922341_TX=10090_REVERSED|
"""index: 20656, intensity: 6008.0, mobility: 0.964"""	-0.530318	0.32617	1	WTAVLILRQT	generic|IP_1014147_TX=10090_REVERSED	|generic|IP_1014144_TX=10090_REVERSED|
"""index: 31488, intensity: 43537.0, mobility: 1.000"""	-0.530372	0.326362	1	LSPDRGAALLEWR	generic|IP_942523_TX=10090_REVERSED|
"""index: 18082, intensity: 3916.0, mobility: 1.207"""	-0.530425	0.326491	1	MLGIVRDRHSQNHLNLSGTQYMEELQKR	generic|tr_Q7TPG2_Q7TPG2_MOUSE__chr17_1_8978923_8978997_ENSMUST00000115717__II_1071318_REVERSED	|generic|tr_F8WHK3_F8WHK3_MOUSE__chr17_1_8978923_8978997_ENSMUST00000115717__II_1071318_REVERSED	|generic|sp_Q8CA95_PDE10_MOUSE__chr17_1_8978923_8978997_ENSMUST00000115717__II_1071318_REVERSED	|generic|sp_Q8CA95-2_PDE10_MOUSE__chr17_1_8978923_8978997_ENSMUST00000115717__II_1071318_REVERSED	|generic|sp_Q8CA95-3_PDE10_MOUSE__chr17_1_8978923_8978997_ENSMUST00000115717__II_1071318_REVERSED	|generic|sp_Q8CA95-4_PDE10_MOUSE__chr17_1_8978923_8978997_ENSMUST00000115717__II_1071318_REVERSED	|generic|tr_A0A384DV92_A0A384DV92_MOUSE__chr17_1_8978923_8978997_ENSMUST00000115717__II_1071318_REVERSED	|generic|tr_Q7TPG1_Q7TPG1_MOUSE__chr17_1_8978923_8978997_ENSMUST00000115717__II_1071318_REVERSED|
"""index: 6488, intensity: 14321.0, mobility: 1.233"""	-0.530514	0.326683	1	APIVASNQNP	generic|sp_Q9ER74_SALL1_MOUSE_REVERSED	|generic|tr_Q6P5E3_Q6P5E3_MOUSE_REVERSED	|generic|tr_Q9EPW7_Q9EPW7_MOUSE_REVERSED|
"""index: 11017, intensity: 3048.0, mobility: 1.044"""	-0.530593	0.326875	1	SFLAQYQPMEKKTSFNTWGSATSGAENYAVVQVGYATNPQLGALS	generic|sp_Q2QI47-3_USH2A_MOUSE__II_1024847_REVERSED	|generic|sp_Q2QI47_USH2A_MOUSE_REVERSED|
"""index: 18981, intensity: 3936.0, mobility: 1.166"""	-0.530765	0.327067	1	AGRRNMTPFKAEEESRMSQKCDGDELFYQVCMLVKAQPQLDLWF	generic|tr_Q53YN4_Q53YN4_MOUSE__chr14_-1_30595867_30595986_ENSMUST00000140701__II_1097939_REVERSED	|generic|sp_P28867-2_KPCD_MOUSE__chr14_-1_30595867_30595986_ENSMUST00000140701__II_1097939_REVERSED	|generic|II_3480007_TX=10090_REVERSED	|generic|tr_Q3TGE4_Q3TGE4_MOUSE__chr14_-1_30595867_30595986_ENSMUST00000140701_REVERSED	|generic|tr_Q80UN7_Q80UN7_MOUSE_REVERSED	|generic|tr_Q3UNG2_Q3UNG2_MOUSE__chr14_-1_30595867_30595986_ENSMUST00000140701_REVERSED|
"""index: 11879, intensity: 7856.0, mobility: 1.020"""	-0.530809	0.327259	1	SLFYYMPTHLYRDAWTLGMITLNSALTVMYLCLFVVFLCTQ	generic|tr_Q8VFY4_Q8VFY4_MOUSE_REVERSED	|generic|tr_Q7TRW6_Q7TRW6_MOUSE_REVERSED	|generic|tr_A2RS36_A2RS36_MOUSE_REVERSED|
"""index: 24871, intensity: 8114.0, mobility: 1.121"""	-0.53081	0.327266	1	KFEEYMKKNFHDRLFFSWFRFLTNMEQSQGIGLRKREN	generic|sp_Q6ZQ58_LARP1_MOUSE__chr11_1_58042878_58042910_ENSMUST00000140500_REVERSED	|generic|tr_Z4YJT3_Z4YJT3_MOUSE__chr11_1_58042878_58042910_ENSMUST00000140500_REVERSED|
"""index: 11174, intensity: 8512.0, mobility: 0.970"""	-0.530863	0.327266	1	ERWMNLSLKELHTKAMMMYILLSHIT	generic|IP_948593_TX=10090_REVERSED|
"""index: 9466, intensity: 52390.0, mobility: 0.962"""	-0.531311	0.327335	1	LWAQSIQSMKIVLHFVWESVRSESLDGK	generic|IP_1020543_TX=10090_REVERSED|
"""index: 3502, intensity: 3351.0, mobility: 0.967"""	-0.531362	0.327335	1	QEVSNLPAMSPEP	generic|chr3_1_88643149_88643366_ENSMUST00000175903__IP_985942_TX=10090_REVERSED|
"""index: 3310, intensity: 3908.0, mobility: 0.822"""	-0.531569	0.327464	1	GDKSALVFLSMLAQGL	generic|tr_E9Q7P2_E9Q7P2_MOUSE__chr15_1_80321229_80321324_ENSMUST00000162155__II_1087392_REVERSED	|generic|tr_Q5SUG3_Q5SUG3_MOUSE__chr15_1_80369739_80369771_ENSMUST00000162155_REVERSED	|generic|tr_Q5SUF5_Q5SUF5_MOUSE__chr15_1_80369739_80369771_ENSMUST00000162155_REVERSED	|generic|tr_Q5SUG2_Q5SUG2_MOUSE__chr15_1_80369739_80369771_ENSMUST00000162155_REVERSED	|generic|tr_Q6PFV8_Q6PFV8_MOUSE__chr15_1_80369739_80369771_ENSMUST00000162155_REVERSED	|generic|tr_Q5SUF9_Q5SUF9_MOUSE__chr15_1_80369739_80369771_ENSMUST00000162155_REVERSED	|generic|tr_Q6ZPX4_Q6ZPX4_MOUSE_REVERSED	|generic|tr_Q5SUG0_Q5SUG0_MOUSE__chr15_1_80369739_80369771_ENSMUST00000162155_REVERSED	|generic|tr_E0CXK2_E0CXK2_MOUSE__chr15_1_80321229_80321324_ENSMUST00000162155_REVERSED	|generic|tr_Q3UQG9_Q3UQG9_MOUSE_REVERSED	|generic|tr_Q5SUF7_Q5SUF7_MOUSE__chr15_1_80369739_80369771_ENSMUST00000162155_REVERSED	|generic|tr_E9PWL1_E9PWL1_MOUSE__chr15_1_80369739_80369771_ENSMUST00000162155_REVERSED	|generic|tr_Q27YN9_Q27YN9_MOUSE__chr15_1_80369739_80369771_ENSMUST00000162155_REVERSED	|generic|tr_Q9WUT2_Q9WUT2_MOUSE__chr15_1_80369739_80369771_ENSMUST00000162155_REVERSED	|generic|tr_Q5SUF8_Q5SUF8_MOUSE__chr15_1_80369739_80369771_ENSMUST00000162155_REVERSED	|generic|tr_Q5SUG4_Q5SUG4_MOUSE__chr15_1_80369739_80369771_ENSMUST00000162155_REVERSED	|generic|tr_Q5SUG1_Q5SUG1_MOUSE__chr15_1_80369739_80369771_ENSMUST00000162155_REVERSED	|generic|tr_Q5SUF6_Q5SUF6_MOUSE__chr15_1_80369739_80369771_ENSMUST00000162155_REVERSED|
"""index: 1821, intensity: 3737.0, mobility: 0.811"""	-0.53173	0.327656	1	PLINKFSTELDEGIGHK	generic|tr_A0A1G5SJ71_A0A1G5SJ71_MOUSE_REVERSED	|generic|tr_Q9Z0I7_Q9Z0I7_MOUSE_REVERSED	|generic|tr_Q3UU73_Q3UU73_MOUSE_REVERSED|
"""index: 3767, intensity: 4221.0, mobility: 1.001"""	-0.531932	0.327847	1	EVLTIKMKQMM	generic|chr12_-1_102754038_102757543_ENSMUST00000173969__IP_1112793_TX=10090_REVERSED|
"""index: 20847, intensity: 6758.0, mobility: 0.984"""	-0.531968	0.328038	1	GCFISFSPQTLEAPLPRWAQ	generic|IP_924110_TX=10090_REVERSED|
"""index: 20473, intensity: 6225.0, mobility: 0.988"""	-0.532167	0.32817	1	LDKAYDYLQMDLDNLEEIHRITDEDVEVG	generic|sp_Q9QYK5_H6ST1_MOUSE__chr1_1_36103964_36104221_ENSMUST00000194670__II_1047118_REVERSED|
"""index: 14969, intensity: 6659.0, mobility: 1.173"""	-0.532246	0.32817	1	TVPTMVPMVPMVPTVPMVPMVPMVPTVPMV	generic|IP_869294_TX=10090_REVERSED|
"""index: 9277, intensity: 22332.0, mobility: 1.172"""	-0.532744	0.328298	1	MAADLVEDTVGAEDLRLKERGSKTWAQRMALVRPIIRTEEGC	generic|sp_O88856_TPST2_MOUSE__chr5_1_112313242_112313283_ENSMUST00000139482__II_934419_REVERSED	|generic|tr_Q3TQN1_Q3TQN1_MOUSE__chr5_1_112313242_112313283_ENSMUST00000139482__II_934416_REVERSED|
"""index: 17764, intensity: 4134.0, mobility: 0.929"""	-0.53283	0.328427	1	FAQFLEGRGLLYFDKINKLQGLLDSEEVMLKWL	generic|tr_Q3U6E9_Q3U6E9_MOUSE__chr2_1_121189931_121189969_ENSMUST00000138601_REVERSED|
"""index: 7895, intensity: 4044.0, mobility: 0.906"""	-0.532844	0.328618	1	STQFPTKELIVVADEGHTDGSDENV	generic|tr_D6RFQ0_D6RFQ0_MOUSE_REVERSED|
"""index: 25411, intensity: 2676.0, mobility: 0.945"""	-0.532986	0.328746	1	LREMERRL	generic|IP_1052941_TX=10090_REVERSED|
"""index: 20933, intensity: 5775.0, mobility: 0.951"""	-0.53315	0.328874	1	KNFPAPPPETW	generic|IP_3463164_TX=10090_REVERSED|
"""index: 21625, intensity: 4453.0, mobility: 0.957"""	-0.533265	0.329066	1	NQILKVPLQNTESVELSQLTP	generic|tr_Q14AY6_Q14AY6_MOUSE_REVERSED	|generic|tr_A9C471_A9C471_MOUSE_REVERSED|
"""index: 14360, intensity: 3336.0, mobility: 0.913"""	-0.533364	0.329257	1	AQVMFLYTNVIGPAVYVFY	generic|sp_Q9JMK0_B4GT5_MOUSE__chr8_1_25802262_25802291_ENSMUST00000038421_REVERSED|
"""index: 17310, intensity: 16096.0, mobility: 1.124"""	-0.533449	0.329387	1	VQSQFNEFNFPTLFGLSGLHFAM	generic|tr_Q3TN62_Q3TN62_MOUSE_REVERSED	|generic|sp_P58058_NADK_MOUSE_REVERSED	|generic|tr_Q3UGI1_Q3UGI1_MOUSE_REVERSED	|generic|tr_Q3TNZ1_Q3TNZ1_MOUSE_REVERSED	|generic|tr_A2A9P2_A2A9P2_MOUSE_REVERSED|
"""index: 28829, intensity: 3318.0, mobility: 1.091"""	-0.533482	0.329387	1	DVQLLRPAGAPPNVLD	generic|IP_971338_TX=10090_REVERSED|
"""index: 1482, intensity: 3642.0, mobility: 0.855"""	-0.533702	0.329452	1	LCGLAQAVAPT	generic|chr3_1_89180780_89181936_ENSMUST00000029684_REVERSED|
"""index: 15792, intensity: 4834.0, mobility: 1.000"""	-0.533786	0.329643	1	QLWPELVGEPLSAPFFSPLR	generic|chrX_-1_162546840_162552688_ENSMUST00000112334_REVERSED|
"""index: 5387, intensity: 3556.0, mobility: 0.857"""	-0.533791	0.329773	1	EFVNEAVYY	generic|IP_3507329_TX=10090_REVERSED|
"""index: 11699, intensity: 11186.0, mobility: 0.975"""	-0.533795	0.329773	1	KVSCHSPPSSIPSKMSSLPSSLPSGVNSAHVPSHSRSGRN	generic|tr_D3Z473_D3Z473_MOUSE__chr8_1_76909967_76910032_ENSMUST00000148106_REVERSED	|generic|sp_Q8VII8_MCR_MOUSE__chr8_1_76909967_76910032_ENSMUST00000148106_REVERSED	|generic|tr_E9Q8M8_E9Q8M8_MOUSE__chr8_1_76909967_76910032_ENSMUST00000148106_REVERSED	|generic|tr_A3KN90_A3KN90_MOUSE__chr8_1_76909967_76910032_ENSMUST00000148106_REVERSED	|generic|tr_D6RIL1_D6RIL1_MOUSE__chr8_1_76909967_76910032_ENSMUST00000148106_REVERSED|
"""index: 24562, intensity: 4067.0, mobility: 1.061"""	-0.534132	0.329775	1	HELNTPVSTLVMLT	generic|IP_903824_TX=10090_REVERSED|
"""index: 16713, intensity: 4243.0, mobility: 0.798"""	-0.534303	0.329966	1	GILALKLRPWESS	generic|IP_1049060_TX=10090_REVERSED|
[truncated: 2,419,499 more chars]
