# Supplementary material for: Ion Mobility Coupled to a Time-of-Flight Mass Analyzer Combined With Fragment Intensity Predictions Improves Identification of Classical Bioactive Peptides and Small Open Reading Frame-Encoded Peptides
Source: Front Cell Dev Biol. 2021 Sep 17;9:720570. doi: 10.3389/fcell.2021.720570 (PMC8484717; doi:10.3389/fcell.2021.720570)
Supplement: Supplementary file 17 [file Data_Sheet_5.ZIP › sORFs_P5_posterior_b_1_1_1121.msgf_allfeatures.pout_dec]

PSMId	score	q-value	posterior_error_prob	peptide	proteinIds
"""index: 2452, intensity: 3010.0, mobility: 0.778"""	1.05817	0.000937207	0.000346521	GPPPPPPPP	generic|sp_Q99PJ1-12_PCD15_MOUSE__II_1152339_REVERSED	|generic|sp_Q80YR4_ZN598_MOUSE__chr17_1_24680728_24680802_ENSMUST00000234988__II_3461576_REVERSED	|generic|sp_Q80YR4-2_ZN598_MOUSE__chr17_1_24680728_24680802_ENSMUST00000234988__II_3461576_REVERSED	|generic|sp_Q80YR4-3_ZN598_MOUSE__chr17_1_24680728_24680802_ENSMUST00000234988__II_3461576_REVERSED	|generic|tr_Q3TXX8_Q3TXX8_MOUSE__II_915139	|generic|tr_Q3TXX8_Q3TXX8_MOUSE__II_915139_REVERSED	|generic|tr_J3QNM3_J3QNM3_MOUSE__chr1_-1_181930674_181930754_ENSMUST00000195840__II_1028819	|generic|tr_Q3UQ99_Q3UQ99_MOUSE__II_915139	|generic|tr_Q3UQ99_Q3UQ99_MOUSE__II_915139_REVERSED	|generic|tr_E9QLZ9_E9QLZ9_MOUSE__chr1_-1_181930674_181930754_ENSMUST00000195840__II_1028819	|generic|tr_Q3UGK7_Q3UGK7_MOUSE__II_915139	|generic|tr_Q3UGK7_Q3UGK7_MOUSE__II_915139_REVERSED	|generic|sp_Q6P9Q4_FHOD1_MOUSE__II_859342	|generic|tr_A0A2I3BRQ7_A0A2I3BRQ7_MOUSE__chr15_-1_96414788_96414877_ENSMUST00000227069__II_3483093	|generic|tr_Q7TPN5_Q7TPN5_MOUSE__II_915139	|generic|tr_Q7TPN5_Q7TPN5_MOUSE__II_915139_REVERSED	|generic|tr_E9QKQ9_E9QKQ9_MOUSE__chr1_-1_181930674_181930754_ENSMUST00000195840__II_1028819	|generic|tr_Q3T9Z7_Q3T9Z7_MOUSE__II_954851_REVERSED	|generic|sp_Q6NXI6-2_RPRD2_MOUSE__chr3_-1_95790096_95790212_ENSMUST00000198741__II_977696_REVERSED	|generic|tr_A0A0A6YXB5_A0A0A6YXB5_MOUSE__II_1152336_REVERSED	|generic|tr_D3Z139_D3Z139_MOUSE__II_859065_REVERSED	|generic|tr_E9PVP4_E9PVP4_MOUSE__chr12_1_108683230_108683265_ENSMUST00000222048__II_3504210	|generic|sp_Q8BH43_WASF2_MOUSE__II_954851_REVERSED	|generic|tr_A0A0A6YWL3_A0A0A6YWL3_MOUSE__II_1152276_REVERSED	|generic|sp_Q3UR85_MYRF_MOUSE__chr19_-1_10223113_10223235_ENSMUST00000190922__II_1049632	|generic|sp_Q3UR85-2_MYRF_MOUSE__chr19_-1_10223113_10223235_ENSMUST00000190922__II_1049632	|generic|sp_Q3UR85-3_MYRF_MOUSE__chr19_-1_10223113_10223235_ENSMUST00000190922__II_1049643	|generic|tr_A0A0A6YW06_A0A0A6YW06_MOUSE__chr1_-1_181930674_181930754_ENSMUST00000195840__II_1028819	|generic|sp_Q14AX6_CDK12_MOUSE__chr13_-1_17739087_17739164_ENSMUST00000222359__II_1127685	|generic|sp_Q14AX6-3_CDK12_MOUSE__chr13_-1_17739087_17739164_ENSMUST00000222359__II_1127685	|generic|sp_Q8K0G8_ESRP2_MOUSE__II_859065_REVERSED	|generic|tr_E9Q159_E9Q159_MOUSE__II_1152336_REVERSED	|generic|tr_A0A0G2JFW6_A0A0G2JFW6_MOUSE__chr3_-1_95790096_95790212_ENSMUST00000198741__II_977696_REVERSED	|generic|tr_A0A1Y7VJA2_A0A1Y7VJA2_MOUSE__chr12_1_108683230_108683265_ENSMUST00000222048__II_3504211	|generic|tr_A0A140T8S2_A0A140T8S2_MOUSE__II_1152336_REVERSED	|generic|tr_Q3TH23_Q3TH23_MOUSE__II_859065_REVERSED	|generic|tr_F8WJB9_F8WJB9_MOUSE__chr12_1_108683230_108683265_ENSMUST00000222048__II_3504210	|generic|sp_Q99PJ1_PCD15_MOUSE__II_1152353_REVERSED	|generic|sp_Q99PJ1-2_PCD15_MOUSE__II_1152353_REVERSED	|generic|sp_Q99PJ1-4_PCD15_MOUSE__II_1152336_REVERSED	|generic|sp_Q99PJ1-5_PCD15_MOUSE__II_1152353_REVERSED	|generic|sp_Q99PJ1-6_PCD15_MOUSE__II_1152336_REVERSED	|generic|sp_Q99PJ1-7_PCD15_MOUSE__II_1152336_REVERSED	|generic|sp_P70429_EVL_MOUSE__chr12_1_108683230_108683265_ENSMUST00000222048__II_3504210	|generic|sp_P70429-2_EVL_MOUSE__chr12_1_108683230_108683265_ENSMUST00000222048__II_3504210	|generic|sp_Q99PJ1-8_PCD15_MOUSE__II_1152353_REVERSED	|generic|sp_Q99PJ1-9_PCD15_MOUSE__II_1152336_REVERSED	|generic|tr_A0A0A6YXC8_A0A0A6YXC8_MOUSE__chr1_-1_181930674_181930754_ENSMUST00000195840__II_1028819	|generic|sp_Q99PJ1-10_PCD15_MOUSE__II_1152336_REVERSED	|generic|sp_Q03173_ENAH_MOUSE__chr1_-1_181930674_181930754_ENSMUST00000195840__II_1028819	|generic|sp_Q03173-3_ENAH_MOUSE__chr1_-1_181930674_181930754_ENSMUST00000195840__II_1028819	|generic|sp_Q03173-4_ENAH_MOUSE__chr1_-1_181930674_181930754_ENSMUST00000195840__II_1028819	|generic|sp_Q03173-5_ENAH_MOUSE__chr1_-1_181930674_181930754_ENSMUST00000195840__II_1028819	|generic|sp_Q99PJ1-11_PCD15_MOUSE__II_1152336_REVERSED	|generic|sp_Q99PJ1-18_PCD15_MOUSE__II_1152336_REVERSED	|generic|sp_Q99PJ1-19_PCD15_MOUSE__II_1152336_REVERSED	|generic|sp_Q99PJ1-24_PCD15_MOUSE__II_1152336_REVERSED	|generic|sp_Q99PJ1-25_PCD15_MOUSE__II_1152347_REVERSED	|generic|sp_Q99PJ1-26_PCD15_MOUSE__II_1152336_REVERSED	|generic|tr_Q6PB99_Q6PB99_MOUSE__chr12_1_108683230_108683265_ENSMUST00000222048__II_3504210	|generic|tr_A0A0A6YY17_A0A0A6YY17_MOUSE__II_1152347_REVERSED	|generic|sp_Q03173-2_ENAH_MOUSE__II_1028819	|generic|sp_Q8CBH7_MARHB_MOUSE__II_1091368_REVERSED	|generic|IP_827256_TX=10090_REVERSED	|generic|IP_1102392_TX=10090_REVERSED	|generic|II_1050538_TX=10090_REVERSED	|generic|IP_1102405_TX=10090_REVERSED	|generic|IP_858763_TX=10090_REVERSED	|generic|IP_1119905_TX=10090_REVERSED	|generic|IP_864533_TX=10090_REVERSED	|generic|IP_3505138_TX=10090_REVERSED	|generic|II_1125665_TX=10090_REVERSED	|generic|tr_A0A2I3BQU5_A0A2I3BQU5_MOUSE__chr15_-1_96423513_96423584_ENSMUST00000227069	|generic|tr_Q3UBH2_Q3UBH2_MOUSE__chr19_-1_5279466_5279567_ENSMUST00000237781_REVERSED	|generic|sp_Q8VHQ2_SOCS7_MOUSE_REVERSED	|generic|tr_D3Z0K7_D3Z0K7_MOUSE_REVERSED	|generic|tr_Q3U3E7_Q3U3E7_MOUSE_REVERSED	|generic|tr_Q8CHG2_Q8CHG2_MOUSE__chr11_-1_99385419_99385448_ENSMUST00000103131_REVERSED	|generic|tr_A0A1B0GRU3_A0A1B0GRU3_MOUSE	|generic|tr_A0A1B0GRU3_A0A1B0GRU3_MOUSE_REVERSED	|generic|sp_Q05860_FMN1_MOUSE	|generic|sp_Q05860_FMN1_MOUSE	|generic|sp_Q05860_FMN1_MOUSE_REVERSED	|generic|sp_Q05860-2_FMN1_MOUSE	|generic|sp_Q05860-2_FMN1_MOUSE	|generic|sp_Q05860-2_FMN1_MOUSE_REVERSED	|generic|sp_Q05860-3_FMN1_MOUSE	|generic|sp_Q05860-3_FMN1_MOUSE	|generic|sp_Q05860-3_FMN1_MOUSE_REVERSED	|generic|chr19_-1_5293035_5293319_ENSMUST00000236014_REVERSED	|generic|sp_Q05860-5_FMN1_MOUSE	|generic|sp_Q05860-5_FMN1_MOUSE	|generic|sp_Q05860-5_FMN1_MOUSE_REVERSED	|generic|sp_Q05860-6_FMN1_MOUSE	|generic|sp_Q05860-6_FMN1_MOUSE	|generic|sp_Q05860-6_FMN1_MOUSE_REVERSED	|generic|tr_Q8BP69_Q8BP69_MOUSE__chr11_-1_99385419_99385448_ENSMUST00000103131_REVERSED	|generic|tr_Q8BKZ3_Q8BKZ3_MOUSE_REVERSED	|generic|tr_A0A0A6YVZ6_A0A0A6YVZ6_MOUSE	|generic|tr_Q6PHN2_Q6PHN2_MOUSE	|generic|sp_Q9QZ04_MAGL2_MOUSE_REVERSED	|generic|tr_A0A1W2P6X3_A0A1W2P6X3_MOUSE__chr11_1_103194683_103194832_ENSMUST00000021322_REVERSED	|generic|tr_Q3V386_Q3V386_MOUSE	|generic|tr_A0A286YCS6_A0A286YCS6_MOUSE_REVERSED	|generic|sp_Q9JL26_FMNL1_MOUSE__chr11_1_103194683_103194832_ENSMUST00000021322_REVERSED	|generic|tr_C9K0Z8_C9K0Z8_MOUSE__chr7_1_30415650_30415679_ENSMUST00000207982	|generic|sp_Q9JL26-2_FMNL1_MOUSE__chr11_1_103194683_103194832_ENSMUST00000021322_REVERSED	|generic|tr_E9QKR1_E9QKR1_MOUSE__chr1_-1_181930674_181930754_ENSMUST00000195840	|generic|tr_Q810T0_Q810T0_MOUSE__chr15_-1_96414788_96414877_ENSMUST00000227069	|generic|tr_Q9CS24_Q9CS24_MOUSE_REVERSED	|generic|sp_Q8C1S0_MED19_MOUSE__chr2_1_25054605_25054634_ENSMUST00000100334_REVERSED	|generic|tr_A0A494B9S9_A0A494B9S9_MOUSE_REVERSED	|generic|sp_Q6NXI6_RPRD2_MOUSE__chr3_-1_95790096_95790212_ENSMUST00000198741_REVERSED	|generic|tr_D3YXE6_D3YXE6_MOUSE_REVERSED	|generic|tr_Q9CSS1_Q9CSS1_MOUSE__chr15_-1_96414788_96414877_ENSMUST00000227069	|generic|tr_Q6ZPE9_Q6ZPE9_MOUSE__chr15_-1_96423513_96423584_ENSMUST00000227069	|generic|tr_Q3UJB0_Q3UJB0_MOUSE__chr19_-1_5279466_5279567_ENSMUST00000237781_REVERSED	|generic|tr_A0A5F8MPL0_A0A5F8MPL0_MOUSE	|generic|tr_A0A5F8MPL0_A0A5F8MPL0_MOUSE	|generic|tr_A0A5F8MPL0_A0A5F8MPL0_MOUSE_REVERSED	|generic|sp_Q6PEV3_WIPF2_MOUSE	|generic|sp_Q6PEV3_WIPF2_MOUSE_REVERSED	|generic|tr_E9PZM7_E9PZM7_MOUSE__chr15_-1_96423513_96423584_ENSMUST00000227069	|generic|sp_Q9CYT6_CAP2_MOUSE_REVERSED	|generic|tr_D3YZD0_D3YZD0_MOUSE__chr19_1_6372570_6372629_ENSMUST00000113485_REVERSED	|generic|tr_B7ZW99_B7ZW99_MOUSE	|generic|tr_B7ZW99_B7ZW99_MOUSE	|generic|tr_B7ZW99_B7ZW99_MOUSE_REVERSED	|generic|sp_Q8VHI6_WASF3_MOUSE	|generic|tr_Q9CW04_Q9CW04_MOUSE	|generic|sp_Q61345_FOXD1_MOUSE_REVERSED	|generic|chr10_-1_33624159_33624233_ENSMUST00000019920_REVERSED	|generic|tr_Q80VV6_Q80VV6_MOUSE_REVERSED	|generic|tr_A2AB60_A2AB60_MOUSE__chr11_1_103194683_103194832_ENSMUST00000021322_REVERSED	|generic|tr_D3YTR7_D3YTR7_MOUSE_REVERSED	|generic|sp_Q69Z61_PWP2A_MOUSE_REVERSED	|generic|sp_Q69Z61-2_PWP2A_MOUSE_REVERSED	|generic|tr_E9Q8K8_E9Q8K8_MOUSE	|generic|tr_E9Q8K8_E9Q8K8_MOUSE_REVERSED	|generic|tr_B9EHJ5_B9EHJ5_MOUSE	|generic|tr_B9EHJ5_B9EHJ5_MOUSE	|generic|tr_B9EHJ5_B9EHJ5_MOUSE_REVERSED	|generic|sp_Q6ZPZ3_ZC3H4_MOUSE	|generic|sp_Q6ZPZ3_ZC3H4_MOUSE_REVERSED	|generic|sp_Q6ZPZ3-2_ZC3H4_MOUSE	|generic|sp_Q6ZPZ3-2_ZC3H4_MOUSE_REVERSED	|generic|sp_Q9EQM3_NKX24_MOUSE	|generic|sp_O88703_HCN2_MOUSE__chr7_1_30415650_30415679_ENSMUST00000207982	|generic|sp_Q9DBD5_PELP1_MOUSE	|generic|tr_Q3UAI4_Q3UAI4_MOUSE__chr19_-1_5279466_5279567_ENSMUST00000237781_REVERSED	|generic|tr_Q8BZD7_Q8BZD7_MOUSE_REVERSED	|generic|tr_Q3TY82_Q3TY82_MOUSE__chr11_1_103194683_103194832_ENSMUST00000021322_REVERSED	|generic|sp_Q80Z10_ASTN2_MOUSE	|generic|sp_Q80Z10-2_ASTN2_MOUSE	|generic|tr_Q8CHD5_Q8CHD5_MOUSE__chr19_1_45518810_45518923_ENSMUST00000225662_REVERSED	|generic|sp_P10284_HXB4_MOUSE	|generic|sp_P10284_HXB4_MOUSE_REVERSED	|generic|sp_Q9QX96_SALL2_MOUSE__chr11_-1_99385419_99385448_ENSMUST00000103131_REVERSED	|generic|sp_Q80Z10-3_ASTN2_MOUSE	|generic|tr_A0A2I3BQV4_A0A2I3BQV4_MOUSE__chr11_-1_99385419_99385448_ENSMUST00000103131_REVERSED	|generic|sp_Q64213-3_SF01_MOUSE__chr19_1_6372570_6372629_ENSMUST00000113485_REVERSED	|generic|sp_Q69ZK9_NLGN2_MOUSE	|generic|sp_Q8CBH7-2_MARHB_MOUSE_REVERSED	|generic|tr_E9Q7P6_E9Q7P6_MOUSE	|generic|tr_E9Q7P6_E9Q7P6_MOUSE	|generic|tr_E9Q7P6_E9Q7P6_MOUSE_REVERSED	|generic|tr_A0A024CD92_A0A024CD92_MOUSE	|generic|tr_Q3UQU5_Q3UQU5_MOUSE_REVERSED	|generic|tr_Q80W39_Q80W39_MOUSE__chr19_-1_5279466_5279567_ENSMUST00000237781_REVERSED	|generic|tr_A0A571BEJ5_A0A571BEJ5_MOUSE	|generic|tr_A0A571BEJ5_A0A571BEJ5_MOUSE_REVERSED	|generic|tr_A0A571BEJ5_A0A571BEJ5_MOUSE_REVERSED	|generic|tr_Q3UK67_Q3UK67_MOUSE__chr19_1_6372570_6372629_ENSMUST00000113485_REVERSED	|generic|sp_D7PDD4_G6B_MOUSE_REVERSED|
"""index: 27185, intensity: 5117.0, mobility: 0.859"""	0.467587	0.00106952	0.0121345	KVLNPEKFVYKRT	generic|IP_885248_TX=10090_REVERSED|
"""index: 11085, intensity: 4701.0, mobility: 0.914"""	0.243414	0.00134953	0.0464428	KQLTGKMSLL	generic|tr_Q684R0_Q684R0_MOUSE__chrX_1_73772203_73772250_ENSMUST00000149478__II_834402_REVERSED	|generic|sp_Q8CJH3_PLXB1_MOUSE__chr9_1_109108470_109108547_ENSMUST00000194734__II_842592_REVERSED	|generic|tr_B2RWT9_B2RWT9_MOUSE__chr9_1_109108470_109108547_ENSMUST00000194734__II_842592_REVERSED	|generic|sp_Q9QY40_PLXB3_MOUSE__chrX_1_73766501_73766539_ENSMUST00000149478__II_834409_REVERSED|
"""index: 13161, intensity: 4252.0, mobility: 0.876"""	0.184778	0.00167448	0.0654591	PVIPRLDEP	generic|sp_Q8K411_PREP_MOUSE__chr13_1_6567442_6567486_ENSMUST00000223492_REVERSED	|generic|sp_Q8K411-2_PREP_MOUSE__chr13_1_6567442_6567486_ENSMUST00000223492_REVERSED	|generic|sp_Q8K411-3_PREP_MOUSE__chr13_1_6567442_6567486_ENSMUST00000223492_REVERSED|
"""index: 8660, intensity: 4337.0, mobility: 0.909"""	0.172361	0.00199734	0.0703357	QEGTLTGLER	generic|IP_1063377_TX=10090_REVERSED|
"""index: 26880, intensity: 3546.0, mobility: 1.233"""	0.165548	0.00232558	0.0731536	DKYYYPLY	generic|tr_E9PYS0_E9PYS0_MOUSE__II_3488510_REVERSED	|generic|tr_A0A3B2WCR1_A0A3B2WCR1_MOUSE__II_3488522_REVERSED	|generic|tr_A0A3B2WAK9_A0A3B2WAK9_MOUSE__II_3488518_REVERSED	|generic|tr_A0A3B2WD17_A0A3B2WD17_MOUSE__II_3488519_REVERSED	|generic|tr_A0A3B2WAT0_A0A3B2WAT0_MOUSE__II_3488522_REVERSED	|generic|tr_A0A3B2WB20_A0A3B2WB20_MOUSE__II_3488521_REVERSED|
"""index: 30779, intensity: 3063.0, mobility: 1.169"""	0.162033	0.00264375	0.0746478	RSVQESTVGLVWSVPVE	generic|II_914168_TX=10090_REVERSED|
"""index: 979, intensity: 3232.0, mobility: 0.856"""	0.15249	0.0029615	0.078849	LLAPPLRCE	generic|IP_1073212_TX=10090_REVERSED|
"""index: 4446, intensity: 2781.0, mobility: 0.808"""	0.146397	0.00328192	0.0816442	PAPHAVSFMRSVR	generic|sp_Q68FE6_RIPR1_MOUSE_REVERSED|
"""index: 20991, intensity: 2946.0, mobility: 1.031"""	0.143565	0.0035936	0.0829743	ENLKLVALNVPNR	generic|tr_C9K0Y4_C9K0Y4_MOUSE__chr11_1_57012082_57012123_ENSMUST00000125292_REVERSED	|generic|tr_Q7TNB5_Q7TNB5_MOUSE__chr11_1_57012082_57012123_ENSMUST00000125292_REVERSED	|generic|tr_Q6P9M2_Q6P9M2_MOUSE__chr11_1_57012082_57012123_ENSMUST00000125292_REVERSED|
"""index: 23542, intensity: 7020.0, mobility: 0.885"""	0.134945	0.00391262	0.0871458	SAVLAIPWT	generic|IP_1020754_TX=10090_REVERSED|
"""index: 16750, intensity: 4399.0, mobility: 1.167"""	0.131002	0.00418545	0.0891172	EMPALESGWVMCSLDVSGWAEHLLTPL	generic|IP_3481626_TX=10090_REVERSED|
"""index: 19382, intensity: 3390.0, mobility: 0.931"""	0.11311	0.00445151	0.0985813	AEEKVEVQNTP	generic|tr_A2A484_A2A484_MOUSE__chr2_-1_165785590_165785712_ENSMUST00000088113__II_998046_REVERSED	|generic|tr_Q3V1I9_Q3V1I9_MOUSE__chr2_-1_165785590_165785712_ENSMUST00000088113__II_998046_REVERSED	|generic|tr_Q8CHB3_Q8CHB3_MOUSE__chr2_-1_165785590_165785712_ENSMUST00000088113__II_998046_REVERSED	|generic|tr_E9Q8D1_E9Q8D1_MOUSE__chr2_-1_165785590_165785712_ENSMUST00000088113__II_998046_REVERSED	|generic|tr_Q80Y82_Q80Y82_MOUSE__chr2_-1_165785590_165785712_ENSMUST00000088113__II_998046_REVERSED	|generic|tr_A2A483_A2A483_MOUSE__chr2_-1_165785590_165785712_ENSMUST00000088113__II_998046_REVERSED	|generic|II_998053_TX=10090_REVERSED	|generic|tr_A2A482_A2A482_MOUSE__chr2_-1_165785590_165785712_ENSMUST00000088113_REVERSED	|generic|tr_Q3UH28_Q3UH28_MOUSE__chr2_-1_165785590_165785712_ENSMUST00000088113_REVERSED	|generic|tr_Q3U1M7_Q3U1M7_MOUSE__chr2_-1_165785590_165785712_ENSMUST00000088113_REVERSED	|generic|tr_Q3V437_Q3V437_MOUSE__chr2_-1_165785590_165785712_ENSMUST00000088113_REVERSED	|generic|tr_A2A485_A2A485_MOUSE_REVERSED	|generic|tr_Q80XT8_Q80XT8_MOUSE__chr2_-1_165785590_165785712_ENSMUST00000088113_REVERSED|
"""index: 21689, intensity: 4309.0, mobility: 0.909"""	0.0889833	0.00476644	0.112774	IVSNRLVSCNNAVLLILKPFTNAMRK	generic|IP_950368_TX=10090_REVERSED|
"""index: 11678, intensity: 15672.0, mobility: 0.914"""	0.0872331	0.00502986	0.113871	SETLEAQSLR	generic|sp_Q6ZQ12_NINL_MOUSE_REVERSED	|generic|sp_Q6ZQ12-1_NINL_MOUSE_REVERSED	|generic|sp_Q6ZQ12-2_NINL_MOUSE_REVERSED	|generic|tr_A2ANB6_A2ANB6_MOUSE_REVERSED|
"""index: 11136, intensity: 66261.0, mobility: 0.931"""	0.0701648	0.00534423	0.125072	VEDKALLSRPASAVTGEPFPAQP	generic|IP_933747_TX=10090_REVERSED|
"""index: 2649, intensity: 4337.0, mobility: 0.887"""	0.0695658	0.00564617	0.125482	EYEKYKEYQNGGIQLK	generic|tr_Q69Z88_Q69Z88_MOUSE__II_896738_REVERSED	|generic|tr_Q3UTP2_Q3UTP2_MOUSE_REVERSED	|generic|tr_Q8BK34_Q8BK34_MOUSE_REVERSED	|generic|tr_Q7TSV0_Q7TSV0_MOUSE_REVERSED|
"""index: 9325, intensity: 6077.0, mobility: 1.080"""	0.0656716	0.00593009	0.128177	KHRKTCKNKWHGMEKCYECQNKQLFPRKQCPQREKQPHAQ	generic|IP_3498572_TX=10090_REVERSED|
"""index: 22306, intensity: 3125.0, mobility: 0.857"""	0.0580713	0.00613121	0.13358	ALFECTLLILFFDLF	generic|IP_3501921_TX=10090_REVERSED|
"""index: 3752, intensity: 3836.0, mobility: 0.978"""	0.0369022	0.00643777	0.149672	MAAITSPLVHDR	generic|IP_993874_TX=10090_REVERSED|
"""index: 843, intensity: 3697.0, mobility: 0.855"""	0.0366432	0.00673401	0.149879	APITPLRDGQ	generic|tr_Q3T9D4_Q3T9D4_MOUSE_REVERSED	|generic|tr_Q9JK62_Q9JK62_MOUSE_REVERSED	|generic|tr_A0A0B6VRS7_A0A0B6VRS7_MOUSE_REVERSED|
"""index: 26534, intensity: 16660.0, mobility: 0.895"""	0.0353463	0.00698876	0.150917	SSVPTVVHHK	generic|chr6_1_83194142_83194466_ENSMUST00000077407__IP_913285_TX=10090_REVERSED	|generic|chr6_1_83193969_83194466_ENSMUST00000077407__IP_913285_TX=10090_REVERSED	|generic|chr6_1_83193729_83194466_ENSMUST00000077407__IP_913285_TX=10090_REVERSED	|generic|chr6_1_83194121_83194466_ENSMUST00000077407__IP_913285_TX=10090_REVERSED|
"""index: 21830, intensity: 4373.0, mobility: 1.189"""	0.0218843	0.00726392	0.162056	EDGSVTPTACLNVSQVVT	generic|IP_1051960_TX=10090_REVERSED|
"""index: 20853, intensity: 3827.0, mobility: 0.966"""	0.0144546	0.00754831	0.16849	STVAVLRWLR	generic|chr10_-1_127029595_127030512_ENSMUST00000152054_REVERSED|
"""index: 31308, intensity: 6455.0, mobility: 0.909"""	0.00935872	0.00785024	0.173023	KTWLQLDPW	generic|IP_1083616_TX=10090_REVERSED|
"""index: 16886, intensity: 4592.0, mobility: 0.842"""	0.00887062	0.00815217	0.173462	NLALEEDLFTSLLILLT	generic|sp_Q3URY6_ARMC2_MOUSE__II_1150203_REVERSED	|generic|sp_Q3URY6-2_ARMC2_MOUSE_REVERSED|
"""index: 21093, intensity: 2688.0, mobility: 1.233"""	0.00885808	0.00844391	0.173473	ETDQRPKEA	generic|IP_1107023_TX=10090_REVERSED|
"""index: 5720, intensity: 8681.0, mobility: 0.911"""	0.00449508	0.00871918	0.177441	TPPPHPPRPLM	generic|tr_A0A345IT91_A0A345IT91_MOUSE_REVERSED	|generic|tr_A0A345IT93_A0A345IT93_MOUSE_REVERSED|
"""index: 8015, intensity: 7880.0, mobility: 1.184"""	0.000597252	0.0090036	0.181047	SLHLASTTTSSQPVLEISSATFPTNVWKKFNGSHERYLPQFFSEPTPVPA	generic|sp_Q9JHX3_IL21R_MOUSE__II_880540_REVERSED	|generic|tr_Q3UBS8_Q3UBS8_MOUSE__II_880540_REVERSED|
"""index: 14776, intensity: 6011.0, mobility: 0.931"""	-0.000642421	0.00930093	0.182207	LLTLRNTLLC	generic|IP_865060_TX=10090_REVERSED|
"""index: 17826, intensity: 2844.0, mobility: 1.172"""	-0.00166403	0.00960096	0.183166	QESVVAQFAQWRKNLRDQYQKVEGSRP	generic|tr_Q3UGX2_Q3UGX2_MOUSE__chr12_-1_76583756_76583920_ENSMUST00000170532_REVERSED	|generic|tr_Q3UGY4_Q3UGY4_MOUSE__chr12_-1_76583756_76583920_ENSMUST00000170532_REVERSED	|generic|sp_P15508_SPTB1_MOUSE_REVERSED	|generic|tr_B2RX08_B2RX08_MOUSE__chr12_-1_76583756_76583920_ENSMUST00000170532_REVERSED	|generic|tr_E9Q397_E9Q397_MOUSE_REVERSED|
"""index: 1382, intensity: 4868.0, mobility: 0.819"""	-0.00192319	0.00990099	0.183411	QPPPQPLPK	generic|tr_E9QQ33_E9QQ33_MOUSE_REVERSED	|generic|sp_Q69ZI1_SH3R1_MOUSE_REVERSED	|generic|sp_Q69ZI1-2_SH3R1_MOUSE_REVERSED	|generic|sp_Q69ZI1-3_SH3R1_MOUSE_REVERSED	|generic|sp_Q69ZI1-4_SH3R1_MOUSE_REVERSED	|generic|tr_A0A1B0GSY0_A0A1B0GSY0_MOUSE_REVERSED|
"""index: 6210, intensity: 21358.0, mobility: 0.850"""	-0.00201658	0.0101888	0.183499	WFVRHLHTRGSEFQGM	generic|chr10_1_127090882_127090986_ENSMUST00000239120_REVERSED|
"""index: 13923, intensity: 7266.0, mobility: 1.145"""	-0.0034806	0.0104446	0.184883	WWYGLLLCVLGLMPNSARASGSLCAPLCRPCEV	generic|tr_Q3UN76_Q3UN76_MOUSE__IP_877853_REVERSED|
"""index: 3644, intensity: 3900.0, mobility: 0.952"""	-0.0110472	0.0107239	0.192171	RHGYGAWAPPPT	generic|IP_852086_TX=10090_REVERSED|
"""index: 27646, intensity: 8567.0, mobility: 0.920"""	-0.0136732	0.0109923	0.194753	LNELLNWHK	generic|IP_1042715_TX=10090_REVERSED|
"""index: 3616, intensity: 3029.0, mobility: 0.810"""	-0.0190537	0.0112559	0.200128	MALAAFIGALGQG	generic|tr_A0A498WFQ1_A0A498WFQ1_MOUSE__chr9_-1_62796154_62796183_ENSMUST00000034775__IP_1058540_REVERSED	|generic|tr_A0A494BAC3_A0A494BAC3_MOUSE_REVERSED	|generic|sp_Q61672_S29A2_MOUSE_REVERSED	|generic|tr_A0A494BAD2_A0A494BAD2_MOUSE_REVERSED|
"""index: 632, intensity: 2973.0, mobility: 0.917"""	-0.0259379	0.0115521	0.207172	LISQASTHYIV	generic|sp_P07759_SPA3K_MOUSE_REVERSED	|generic|tr_A0A0R4J0I1_A0A0R4J0I1_MOUSE_REVERSED|
"""index: 6368, intensity: 2733.0, mobility: 0.859"""	-0.0266398	0.0118413	0.207901	MLNQQSHLS	generic|sp_B2RQE8_RHG42_MOUSE__chr9_-1_9016140_9016190_ENSMUST00000182617__II_853081_REVERSED|
"""index: 2794, intensity: 3610.0, mobility: 0.867"""	-0.0306231	0.0120944	0.212074	MIVKDVHSK	generic|sp_Q8K0T2_DC2L1_MOUSE_REVERSED|
"""index: 33494, intensity: 9500.0, mobility: 1.115"""	-0.0379917	0.0123894	0.219961	GTRLDPHAGALGKLASGPGPLGAAGLAPAAHPSPVPTPPPTPHGPQLHM	generic|sp_P53566_CEBPA_MOUSE__chr7_1_35120391_35120498_ENSMUST00000205391_REVERSED	|generic|sp_P53566-3_CEBPA_MOUSE__chr7_1_35120391_35120498_ENSMUST00000205391_REVERSED	|generic|sp_P53566-4_CEBPA_MOUSE__chr7_1_35120391_35120498_ENSMUST00000205391_REVERSED	|generic|sp_P53566-5_CEBPA_MOUSE__chr7_1_35120391_35120498_ENSMUST00000205391_REVERSED	|generic|tr_Q3U2H8_Q3U2H8_MOUSE__chr7_1_35120391_35120498_ENSMUST00000205391_REVERSED|
"""index: 34294, intensity: 15600.0, mobility: 0.968"""	-0.0381433	0.0126769	0.220126	ISFTHIFFLQ	generic|tr_E9Q4X7_E9Q4X7_MOUSE_REVERSED	|generic|tr_Q8VGY6_Q8VGY6_MOUSE_REVERSED|
"""index: 8952, intensity: 28290.0, mobility: 1.013"""	-0.0389895	0.0129641	0.221046	IVAPNQCIKSTKH	generic|tr_Q8K3S0_Q8K3S0_MOUSE_REVERSED	|generic|tr_Q8K3S1_Q8K3S1_MOUSE_REVERSED	|generic|tr_Q8K3S2_Q8K3S2_MOUSE_REVERSED	|generic|tr_Q8K3S3_Q8K3S3_MOUSE_REVERSED	|generic|tr_Q9D533_Q9D533_MOUSE_REVERSED|
"""index: 18628, intensity: 4537.0, mobility: 1.018"""	-0.0413884	0.0132548	0.223671	LWEVGMSVVKADP	generic|sp_Q3U435_MMP25_MOUSE__II_3488709_REVERSED	|generic|tr_A0A3B2WCE2_A0A3B2WCE2_MOUSE_REVERSED	|generic|tr_A0A3B2W7R0_A0A3B2W7R0_MOUSE_REVERSED|
"""index: 8682, intensity: 4727.0, mobility: 0.909"""	-0.0425789	0.0135374	0.224982	QEGTLTGLER	generic|IP_1063377_TX=10090_REVERSED|
"""index: 33203, intensity: 14112.0, mobility: 1.120"""	-0.0437132	0.0138317	0.226236	LMRTLKLLPKQHQLEPLGSCCLHNIQFYDLFIYLVGPGDR	generic|tr_A0A1G5SK44_A0A1G5SK44_MOUSE_REVERSED	|generic|tr_A0A1G5SJR4_A0A1G5SJR4_MOUSE_REVERSED	|generic|sp_Q8CBA2_SLFN5_MOUSE_REVERSED|
"""index: 23111, intensity: 3327.0, mobility: 1.252"""	-0.0439248	0.0140762	0.226471	RPGSAVGLEQH	generic|sp_Q5SWP3_NACAD_MOUSE__II_1139406_REVERSED|
"""index: 7472, intensity: 3734.0, mobility: 0.821"""	-0.0491051	0.0143653	0.23227	RQFDLKNWSLVCKRY	generic|chr15_-1_91276059_91276169_ENSMUST00000109283_REVERSED|
"""index: 4066, intensity: 3895.0, mobility: 1.083"""	-0.0501067	0.0146585	0.233404	LVTEREAEGGPGPGEP	generic|sp_Q9JL61_RFX5_MOUSE__II_978131_REVERSED	|generic|tr_Q0P5W9_Q0P5W9_MOUSE__II_978149_REVERSED|
"""index: 23817, intensity: 3638.0, mobility: 1.098"""	-0.0503189	0.014921	0.233644	CVSFCVAALFTLDPAH	generic|IP_898613_TX=10090_REVERSED|
"""index: 25227, intensity: 5411.0, mobility: 1.115"""	-0.0544665	0.0152002	0.238386	LDDMMYARRKAVLKGERCNVAKFFREFCKMGNETLLSPDLQ	generic|tr_Q4FE56_Q4FE56_MOUSE__chrX_1_13114589_13114648_ENSMUST00000139764__IP_830538_REVERSED	|generic|sp_P70398_USP9X_MOUSE__chrX_1_13114589_13114648_ENSMUST00000139764_REVERSED|
"""index: 15570, intensity: 52607.0, mobility: 1.137"""	-0.0556554	0.015479	0.239758	TPGPSCLYTSLLNNSVLLVSASMLVTAQPE	generic|IP_1136061_TX=10090_REVERSED|
"""index: 15588, intensity: 5518.0, mobility: 0.950"""	-0.0586839	0.0157664	0.243278	LEQRSASILFM	generic|IP_1138861_TX=10090_REVERSED|
"""index: 10816, intensity: 5116.0, mobility: 0.852"""	-0.059094	0.0160584	0.243758	LEQEMEKL	generic|tr_E6Y2W7_E6Y2W7_MOUSE__II_918906_REVERSED	|generic|tr_E9QP94_E9QP94_MOUSE__II_918906_REVERSED	|generic|tr_E6Y2W6_E6Y2W6_MOUSE__II_918906_REVERSED	|generic|tr_D3Z165_D3Z165_MOUSE__II_918906_REVERSED	|generic|tr_F6VCV9_F6VCV9_MOUSE__II_918906_REVERSED	|generic|sp_Q3TVA9-2_CC136_MOUSE__II_918906_REVERSED	|generic|tr_A0A0N4SW14_A0A0N4SW14_MOUSE_REVERSED	|generic|sp_Q3TVA9_CC136_MOUSE_REVERSED|
"""index: 26156, intensity: 2704.0, mobility: 1.090"""	-0.0595516	0.0163504	0.244293	QKRLHMQSFREEVLPGAAVNRSGEPWPQ	generic|tr_A2AHJ7_A2AHJ7_MOUSE__chr2_-1_91938712_91938795_ENSMUST00000142231__II_1005634_REVERSED|
"""index: 24814, intensity: 4549.0, mobility: 0.958"""	-0.060361	0.0166181	0.245243	NDIQNLIDSVFTPDEPKISLIV	generic|IP_1036486_TX=10090_REVERSED|
"""index: 14260, intensity: 5669.0, mobility: 1.096"""	-0.063342	0.0169096	0.248765	GPAPAPAPAPAPAPAPAPAPAPAAAPAPTSAAGGPVASGVSAAPVSAA	generic|sp_Q99PP7_TRI33_MOUSE__chr3_1_103339303_103339347_ENSMUST00000198706__II_981001_REVERSED	|generic|sp_Q99PP7-2_TRI33_MOUSE__chr3_1_103339303_103339347_ENSMUST00000198706_REVERSED|
"""index: 5231, intensity: 5457.0, mobility: 0.879"""	-0.0634601	0.0171962	0.248905	ESINLDLSHS	generic|sp_Q3U827_RN180_MOUSE_REVERSED	|generic|sp_Q3U827-2_RN180_MOUSE_REVERSED	|generic|sp_Q3U827-3_RN180_MOUSE_REVERSED	|generic|sp_Q3U827-4_RN180_MOUSE_REVERSED	|generic|tr_A0A286YCL6_A0A286YCL6_MOUSE_REVERSED|
"""index: 13943, intensity: 7042.0, mobility: 1.125"""	-0.063879	0.0173812	0.249403	DDYIISPSTSSRSPDK	generic|tr_Q3U438_Q3U438_MOUSE_REVERSED|
"""index: 32305, intensity: 16540.0, mobility: 0.930"""	-0.0729405	0.0175843	0.260346	PSDTVEVYENFRLIRRA	generic|tr_A1L3S9_A1L3S9_MOUSE_REVERSED	|generic|tr_B1AVP0_B1AVP0_MOUSE_REVERSED	|generic|tr_B1AVN9_B1AVN9_MOUSE_REVERSED	|generic|tr_Q3UQ19_Q3UQ19_MOUSE_REVERSED	|generic|tr_Q91VK6_Q91VK6_MOUSE_REVERSED	|generic|tr_F7D4H5_F7D4H5_MOUSE_REVERSED|
"""index: 3719, intensity: 4010.0, mobility: 0.967"""	-0.0834058	0.0178726	0.273393	YIVPNLAPPVVVYLNALFIHICQPVNHGFR	generic|tr_Q7TRP1_Q7TRP1_MOUSE__II_3499307_REVERSED	|generic|tr_A0A1B0GSE1_A0A1B0GSE1_MOUSE__II_3499307_REVERSED|
"""index: 31181, intensity: 11058.0, mobility: 0.909"""	-0.0834629	0.0181504	0.273466	YHVQIVPGWS	generic|IP_1025531_TX=10090_REVERSED|
"""index: 18609, intensity: 3077.0, mobility: 0.883"""	-0.0848158	0.018412	0.275184	REREASTYVPLSICEDPSYPGYSGQP	generic|sp_Q45VK7_DYHC2_MOUSE__chr9_-1_7052557_7052643_ENSMUST00000139671_REVERSED	|generic|sp_Q45VK7-2_DYHC2_MOUSE__chr9_-1_7052557_7052643_ENSMUST00000139671_REVERSED|
"""index: 4148, intensity: 4144.0, mobility: 0.932"""	-0.0855416	0.0186514	0.276109	FFHIPRHGCPV	generic|IP_3455140_TX=10090_REVERSED|
"""index: 2523, intensity: 3960.0, mobility: 0.846"""	-0.0908235	0.0189274	0.282903	LVETSKPLE	generic|IP_3482012_TX=10090_REVERSED|
"""index: 18360, intensity: 3467.0, mobility: 0.879"""	-0.092321	0.0191757	0.284849	KQTDEKPRS	generic|sp_Q8QZS3_FLCN_MOUSE__chr11_-1_59801039_59801203_ENSMUST00000148151__II_1135680_REVERSED|
"""index: 22036, intensity: 5099.0, mobility: 1.018"""	-0.100072	0.0194508	0.295062	SLDEALAALAQLW	generic|IP_3481398_TX=10090_REVERSED|
"""index: 13040, intensity: 4234.0, mobility: 0.877"""	-0.101083	0.0197368	0.296411	LDSDIKVTRHFWER	generic|sp_Q91YR7_PRP6_MOUSE__chr2_1_181631447_181631533_ENSMUST00000139955_REVERSED|
"""index: 751, intensity: 3664.0, mobility: 0.759"""	-0.101834	0.0200172	0.297415	ASLAKDLA	generic|sp_Q921W0_CHM1A_MOUSE__chr8_-1_123206140_123206211_ENSMUST00000167655__II_860458_REVERSED|
"""index: 17980, intensity: 2841.0, mobility: 0.862"""	-0.102569	0.0203031	0.2984	RSRAPYVLSARFDCLHMQR	generic|IP_874047_TX=10090_REVERSED|
"""index: 7598, intensity: 3499.0, mobility: 0.852"""	-0.103128	0.0205714	0.299152	MEVMVKNHA	generic|tr_J3QNP0_J3QNP0_MOUSE__II_1112744_REVERSED	|generic|tr_E5CYJ9_E5CYJ9_MOUSE_REVERSED	|generic|sp_Q0KK59_UNC79_MOUSE_REVERSED	|generic|tr_G8JL63_G8JL63_MOUSE_REVERSED|
"""index: 22419, intensity: 34395.0, mobility: 0.884"""	-0.105012	0.0208452	0.301691	KRFVRRSD	generic|tr_E9PYP2_E9PYP2_MOUSE__chr1_1_60277947_60278069_ENSMUST00000162291__II_1038407_REVERSED	|generic|tr_Q8BS04_Q8BS04_MOUSE_REVERSED|
"""index: 12308, intensity: 5119.0, mobility: 0.909"""	-0.108921	0.0211308	0.307002	LGPQGRVQQDEKWSQPAGEIG	generic|IP_980168_TX=10090_REVERSED|
"""index: 9571, intensity: 2979.0, mobility: 0.824"""	-0.109066	0.0214163	0.307201	TLEQEKEQ	generic|sp_Q62209_SYCP1_MOUSE_REVERSED|
"""index: 21199, intensity: 4785.0, mobility: 0.946"""	-0.109587	0.0216957	0.307912	GGGGAAAAAAAAAAAAAAVAGAGAAAAAAGGAGGAGGG	generic|tr_E9Q6R4_E9Q6R4_MOUSE_REVERSED	|generic|tr_A0A338P6U8_A0A338P6U8_MOUSE_REVERSED	|generic|sp_E9Q4N7_ARI1B_MOUSE_REVERSED|
"""index: 25523, intensity: 14408.0, mobility: 0.877"""	-0.111128	0.0219686	0.310027	MVRRFVVN	generic|sp_Q8CDG1_PIWL2_MOUSE_REVERSED|
"""index: 855, intensity: 2739.0, mobility: 0.878"""	-0.115054	0.0222476	0.315451	YLKTNERQ	generic|sp_E9PZJ8_ASCC3_MOUSE__chr10_1_50642696_50642734_ENSMUST00000217968__II_3495648_REVERSED|
"""index: 25791, intensity: 2679.0, mobility: 0.851"""	-0.11535	0.02252	0.315863	FQHKRPLVGGLIRVFS	generic|IP_1047443_TX=10090_REVERSED	|generic|IP_1047442_TX=10090_REVERSED|
"""index: 21579, intensity: 4418.0, mobility: 1.181"""	-0.116939	0.022792	0.318076	ERCLAMCGAKMLRRLM	generic|IP_1008840_TX=10090_REVERSED|
"""index: 14895, intensity: 4373.0, mobility: 0.894"""	-0.1176	0.0230638	0.318999	FSISKQHMVMNTLMKP	generic|tr_Q8VEV0_Q8VEV0_MOUSE_REVERSED|
"""index: 9854, intensity: 6472.0, mobility: 0.887"""	-0.118934	0.0233286	0.320868	KKNLDETMLQRLHHRK	generic|sp_E9Q5G3_KIF23_MOUSE__II_3506044_REVERSED	|generic|II_3506049_TX=10090_REVERSED	|generic|tr_A0A1L1SRP4_A0A1L1SRP4_MOUSE_REVERSED	|generic|tr_Q05DU6_Q05DU6_MOUSE_REVERSED|
"""index: 27377, intensity: 11890.0, mobility: 0.909"""	-0.120835	0.0235461	0.323542	LPTMKNRYV	generic|tr_G8H733_G8H733_MOUSE_REVERSED	|generic|sp_P97288_5HT4R_MOUSE_REVERSED	|generic|sp_P97288-2_5HT4R_MOUSE_REVERSED	|generic|tr_G8H735_G8H735_MOUSE_REVERSED	|generic|tr_A0A494BA82_A0A494BA82_MOUSE_REVERSED	|generic|sp_P97288-3_5HT4R_MOUSE_REVERSED	|generic|sp_P97288-4_5HT4R_MOUSE_REVERSED	|generic|tr_G8H734_G8H734_MOUSE_REVERSED	|generic|tr_G8H732_G8H732_MOUSE_REVERSED|
"""index: 14544, intensity: 6172.0, mobility: 1.120"""	-0.131947	0.0238163	0.339433	KEDALSKRERQESPLKSHPSKRGSSVSAPSPS	generic|tr_Q3TQI2_Q3TQI2_MOUSE__chrX_1_20851679_20851816_ENSMUST00000136451__II_836925_REVERSED	|generic|tr_E9Q0P8_E9Q0P8_MOUSE__chrX_1_20851679_20851816_ENSMUST00000136451__II_836925_REVERSED	|generic|sp_P04627_ARAF_MOUSE__chrX_1_20851679_20851816_ENSMUST00000136451__II_836944_REVERSED	|generic|tr_Q3UXR0_Q3UXR0_MOUSE__chrX_1_20851679_20851816_ENSMUST00000136451_REVERSED|
"""index: 3328, intensity: 3598.0, mobility: 0.921"""	-0.132654	0.0240998	0.340458	APPELRQSSKN	generic|IP_1126176_TX=10090_REVERSED|
"""index: 16539, intensity: 5163.0, mobility: 0.847"""	-0.132983	0.0243833	0.340937	SALIMKQP	generic|chr6_-1_72615829_72616119_ENSMUST00000070524__IP_913788_TX=10090_REVERSED|
"""index: 15513, intensity: 36318.0, mobility: 1.150"""	-0.135608	0.0246599	0.344763	WWALSPWMPGTSLGTLRLHNRLCVLRGP	generic|IP_3482145_TX=10090_REVERSED|
"""index: 23783, intensity: 4346.0, mobility: 1.082"""	-0.136638	0.0248728	0.346272	MVYIDSLCAGFPDR	generic|IP_860937_TX=10090_REVERSED|
"""index: 17330, intensity: 9994.0, mobility: 1.112"""	-0.139761	0.0251555	0.350865	QPGMTPWYRGLNFGNIWVQGKSWGPFQIFTDQPLDPIGSPISFN	generic|II_3450367_TX=10090_REVERSED	|generic|tr_Q8K131_Q8K131_MOUSE__chr9_1_114437811_114437864_ENSMUST00000217583_REVERSED	|generic|tr_Q99KV2_Q99KV2_MOUSE__chr9_1_114437811_114437864_ENSMUST00000217583_REVERSED	|generic|tr_Q3TAW7_Q3TAW7_MOUSE__chr9_1_114437811_114437864_ENSMUST00000217583_REVERSED|
"""index: 11468, intensity: 10986.0, mobility: 0.931"""	-0.140022	0.0254381	0.351252	LGQSAVVVATPVAVAAAAAAAAALDLMWWIRM	generic|chr15_-1_37448276_37459353_ENSMUST00000120746__IP_1085964_TX=10090_REVERSED|
"""index: 16659, intensity: 6765.0, mobility: 1.027"""	-0.140222	0.025699	0.351547	FPQTVPQHVHFRVTAQTRRYNEDTMDLTYVGMDK	generic|tr_Q3LFS9_Q3LFS9_MOUSE__II_891104_REVERSED	|generic|II_891088_TX=10090_REVERSED	|generic|tr_Q3LFS6_Q3LFS6_MOUSE_REVERSED	|generic|sp_P31809-3_CEAM1_MOUSE_REVERSED	|generic|sp_P31809-4_CEAM1_MOUSE_REVERSED|
"""index: 20045, intensity: 40769.0, mobility: 0.994"""	-0.141933	0.025974	0.35408	WSQPRRPHVM	generic|chr1_-1_132521847_132522422_ENSMUST00000086521__IP_1035266_TX=10090_REVERSED|
"""index: 15859, intensity: 5476.0, mobility: 1.144"""	-0.142188	0.0262489	0.354459	DTKDLVAKHNKKHNSSKTSENQTQTLVRG	generic|tr_A8R0T9_A8R0T9_MOUSE_REVERSED|
"""index: 34197, intensity: 6313.0, mobility: 1.299"""	-0.143941	0.0265237	0.357066	ELEQENIVQPGIVGYEQTQL	generic|tr_J3QMW9_J3QMW9_MOUSE__IP_828501_REVERSED|
"""index: 30095, intensity: 6187.0, mobility: 1.139"""	-0.144531	0.0267681	0.357946	LLSSLAWAALYSRSFLPVMRSCS	generic|tr_A0A571BEW5_A0A571BEW5_MOUSE_REVERSED	|generic|sp_Q9JL06_LPAR2_MOUSE_REVERSED	|generic|tr_Q6P290_Q6P290_MOUSE_REVERSED|
"""index: 3292, intensity: 2847.0, mobility: 0.798"""	-0.146062	0.0270423	0.360235	APGGLSQCK	generic|sp_E9PYL2_PRR12_MOUSE__chr7_-1_45028478_45028621_ENSMUST00000210410_REVERSED|
"""index: 3154, intensity: 3733.0, mobility: 0.880"""	-0.146235	0.0273239	0.360494	TLPTQSGMRPHLRHR	generic|IP_1129084_TX=10090_REVERSED|
"""index: 15065, intensity: 7714.0, mobility: 1.150"""	-0.146822	0.0275746	0.361373	PISTRCSRPLWPMVPPHPGPVSETAIAARQ	generic|chr7_1_139875092_139875328_ENSMUST00000026548__IP_877301_TX=10090_REVERSED|
"""index: 28752, intensity: 2552.0, mobility: 0.841"""	-0.147595	0.0278403	0.362534	NETISGKPK	generic|sp_Q8C633_CABS1_MOUSE_REVERSED|
"""index: 24514, intensity: 3721.0, mobility: 1.137"""	-0.149531	0.0281215	0.365447	FYTLLLFNFVLLMFGSFTILNPALWTPFVKVITNWFPHMI	generic|sp_Q80TA1_EPT1_MOUSE__chr5_1_30263085_30263123_ENSMUST00000132404__II_944730_REVERSED	|generic|tr_Q8BS27_Q8BS27_MOUSE_REVERSED	|generic|tr_Q8CET7_Q8CET7_MOUSE__chr5_1_30263081_30263119_ENSMUST00000145167_REVERSED|
"""index: 3908, intensity: 4921.0, mobility: 1.072"""	-0.150737	0.0284027	0.367269	PSRPPPAQCRVPELH	generic|II_1132123_TX=10090_REVERSED	|generic|tr_Q5SUG3_Q5SUG3_MOUSE__chr15_1_80369739_80369771_ENSMUST00000162155_REVERSED	|generic|tr_Q5SUF5_Q5SUF5_MOUSE__chr15_1_80369739_80369771_ENSMUST00000162155_REVERSED	|generic|tr_Q5SUG2_Q5SUG2_MOUSE__chr15_1_80369739_80369771_ENSMUST00000162155_REVERSED	|generic|tr_Q6PFV8_Q6PFV8_MOUSE__chr15_1_80369739_80369771_ENSMUST00000162155_REVERSED	|generic|tr_Q5SUF9_Q5SUF9_MOUSE__chr15_1_80369739_80369771_ENSMUST00000162155_REVERSED	|generic|tr_Q5SUG0_Q5SUG0_MOUSE__chr15_1_80369739_80369771_ENSMUST00000162155_REVERSED	|generic|tr_Q5SUF7_Q5SUF7_MOUSE__chr15_1_80369739_80369771_ENSMUST00000162155_REVERSED	|generic|tr_E9PWL1_E9PWL1_MOUSE__chr15_1_80369739_80369771_ENSMUST00000162155_REVERSED	|generic|tr_Q27YN9_Q27YN9_MOUSE__chr15_1_80369739_80369771_ENSMUST00000162155_REVERSED	|generic|tr_Q9WUT2_Q9WUT2_MOUSE__chr15_1_80369739_80369771_ENSMUST00000162155_REVERSED	|generic|tr_Q5SUF8_Q5SUF8_MOUSE__chr15_1_80369739_80369771_ENSMUST00000162155_REVERSED	|generic|tr_Q5SUG4_Q5SUG4_MOUSE__chr15_1_80369739_80369771_ENSMUST00000162155_REVERSED	|generic|tr_Q5SUG1_Q5SUG1_MOUSE__chr15_1_80369739_80369771_ENSMUST00000162155_REVERSED	|generic|tr_Q5SUF6_Q5SUF6_MOUSE__chr15_1_80369739_80369771_ENSMUST00000162155_REVERSED|
"""index: 32706, intensity: 5372.0, mobility: 1.415"""	-0.150828	0.0286759	0.367407	RRPHFADKSKQLDFIRIARKQEEEEKISEEVEIVK	generic|sp_Q8BHX3-3_BOREA_MOUSE_REVERSED|
"""index: 23656, intensity: 6807.0, mobility: 1.032"""	-0.151045	0.028957	0.367736	QILTAARVMRVMEREAEVRKKSNIESEARIQSFEEVLVAHR	generic|sp_Q9D3V1_DRC10_MOUSE_REVERSED	|generic|sp_Q9D3V1-2_DRC10_MOUSE_REVERSED|
"""index: 29465, intensity: 2902.0, mobility: 1.097"""	-0.151197	0.0292217	0.367965	ETVKELAVRMRDFV	generic|sp_O88327_CTNL1_MOUSE__II_962788_REVERSED|
"""index: 4546, intensity: 12720.0, mobility: 0.917"""	-0.151946	0.0295027	0.3691	APPTLTSRDRP	generic|IP_894490_TX=10090_REVERSED|
"""index: 27456, intensity: 6210.0, mobility: 0.938"""	-0.152392	0.0297836	0.369777	KPYLRYHI	generic|IP_1061989_TX=10090_REVERSED|
"""index: 25557, intensity: 3707.0, mobility: 1.086"""	-0.153678	0.0300477	0.37173	KLPYWSVALLAAQE	generic|IP_1153521_TX=10090_REVERSED|
"""index: 3510, intensity: 3342.0, mobility: 0.970"""	-0.154626	0.030303	0.373174	VDSPPIEEKTMKTDNEDLENISDLTQNEFLWV	generic|sp_Q4U4S6_XIRP2_MOUSE__II_1007720_REVERSED	|generic|sp_Q4U4S6-2_XIRP2_MOUSE_REVERSED	|generic|tr_A0A5F8MPR4_A0A5F8MPR4_MOUSE_REVERSED|
"""index: 25039, intensity: 4382.0, mobility: 0.887"""	-0.155761	0.0305836	0.374907	MFFATLHDK	generic|IP_870679_TX=10090_REVERSED|
"""index: 2759, intensity: 2980.0, mobility: 0.877"""	-0.15588	0.0308642	0.375087	DKYNVTSFQSNVRSKSAGGHA	generic|IP_884220_TX=10090_REVERSED|
"""index: 27356, intensity: 3435.0, mobility: 0.887"""	-0.156172	0.031136	0.375535	FTNKFATNNIVNASSLLAMLSM	generic|IP_872195_TX=10090_REVERSED|
"""index: 11365, intensity: 8047.0, mobility: 1.188"""	-0.156306	0.0313989	0.37574	NLGCQQVQSREQKKK	generic|IP_1075569_TX=10090_REVERSED|
"""index: 4431, intensity: 3519.0, mobility: 1.010"""	-0.157984	0.0316793	0.378309	SQAKAEEYTPLE	generic|sp_Q9D4H4_AMOL1_MOUSE_REVERSED	|generic|sp_Q9D4H4-2_AMOL1_MOUSE_REVERSED	|generic|tr_A0A1Y7VM69_A0A1Y7VM69_MOUSE_REVERSED|
"""index: 17148, intensity: 2845.0, mobility: 0.817"""	-0.158371	0.0319596	0.378903	QCKLGSHK	generic|IP_1004051_TX=10090_REVERSED|
"""index: 34647, intensity: 8632.0, mobility: 1.033"""	-0.158392	0.0322309	0.378936	GLRLPAATARQQQGLLRLLQQLR	generic|chr5_-1_115272268_115272558_ENSMUST00000112097__IP_938269_TX=10090_REVERSED|
"""index: 18124, intensity: 3849.0, mobility: 1.001"""	-0.159126	0.0325112	0.380064	IVMQYCREVEP	generic|tr_Q3UAB1_Q3UAB1_MOUSE__IP_1046037_REVERSED	|generic|tr_Q4FJY6_Q4FJY6_MOUSE_REVERSED	|generic|tr_Q8BPC3_Q8BPC3_MOUSE__chr15_1_90228168_90228197_ENSMUST00000100309_REVERSED	|generic|tr_Q5FW82_Q5FW82_MOUSE_REVERSED	|generic|tr_E9PV48_E9PV48_MOUSE_REVERSED|
"""index: 24434, intensity: 5822.0, mobility: 1.129"""	-0.15918	0.0327548	0.380147	EEDIEAAAALQAQQT	generic|tr_Q3UK68_Q3UK68_MOUSE_REVERSED	|generic|sp_P70670_NACAM_MOUSE_REVERSED	|generic|sp_Q60817_NACA_MOUSE_REVERSED|
"""index: 25749, intensity: 8747.0, mobility: 0.970"""	-0.16125	0.0330162	0.383337	EPKHFHKVIG	generic|sp_Q6PAL8_DEN5A_MOUSE__chr7_-1_109894632_109894805_ENSMUST00000130354__II_882606_REVERSED	|generic|tr_A0A0R4J1B6_A0A0R4J1B6_MOUSE__chr7_-1_109894632_109894805_ENSMUST00000130354__II_882606_REVERSED|
"""index: 26450, intensity: 3153.0, mobility: 1.092"""	-0.163391	0.0332309	0.386651	EAGVGLLDCASVLDKELTHLQALQFLLRCH	generic|tr_Z4YNA3_Z4YNA3_MOUSE__chr8_-1_70019741_70019800_ENSMUST00000212845__II_700300_REVERSED	|generic|sp_Q9D2X5_SCC4_MOUSE__chr8_-1_70019741_70019800_ENSMUST00000212845__II_700300_REVERSED	|generic|sp_Q9D2X5-2_SCC4_MOUSE__chr8_-1_70019741_70019800_ENSMUST00000212845__II_700300_REVERSED	|generic|II_3454223_TX=10090_REVERSED	|generic|II_3454214_TX=10090_REVERSED	|generic|tr_A0A1D5RLR7_A0A1D5RLR7_MOUSE__chr8_-1_70019741_70019800_ENSMUST00000212845_REVERSED	|generic|tr_A0A1D5RLW7_A0A1D5RLW7_MOUSE__chr8_-1_70030638_70030733_ENSMUST00000212845_REVERSED|
"""index: 6850, intensity: 3886.0, mobility: 0.937"""	-0.167555	0.0335008	0.393133	LGSRMRRMQDMRHCDRGW	generic|IP_1063245_TX=10090_REVERSED|
"""index: 25437, intensity: 3735.0, mobility: 0.814"""	-0.167707	0.0337706	0.39337	SYSDNPQLY	generic|tr_Q8VFA4_Q8VFA4_MOUSE_REVERSED|
"""index: 2292, intensity: 3265.0, mobility: 0.978"""	-0.168205	0.0340402	0.394149	YPGGLADQHQRPC	generic|tr_Q3URY4_Q3URY4_MOUSE_REVERSED|
"""index: 18007, intensity: 5432.0, mobility: 0.970"""	-0.16837	0.0342047	0.394407	FNLPQPARPARPVSGRSLLARCPLCSSLAV	generic|sp_Q8CIT0_CRF_MOUSE_REVERSED|
"""index: 9413, intensity: 38240.0, mobility: 0.848"""	-0.172872	0.0344828	0.40148	LSSDLETKGESLHFAK	generic|IP_911425_TX=10090_REVERSED|
"""index: 20395, intensity: 3866.0, mobility: 1.017"""	-0.173726	0.0347608	0.402828	DPRIGFLERFYRFAVPAYTK	generic|II_978052_TX=10090_REVERSED	|generic|sp_O70161_PI51C_MOUSE__chr10_1_81305714_81305833_ENSMUST00000160291_REVERSED	|generic|sp_O70161-2_PI51C_MOUSE__chr10_1_81305714_81305833_ENSMUST00000160291_REVERSED	|generic|sp_O70161-3_PI51C_MOUSE__chr10_1_81305714_81305833_ENSMUST00000160291_REVERSED	|generic|sp_P70182_PI51A_MOUSE_REVERSED	|generic|sp_P70182-2_PI51A_MOUSE_REVERSED	|generic|sp_P70182-3_PI51A_MOUSE_REVERSED	|generic|tr_F8WI18_F8WI18_MOUSE_REVERSED	|generic|tr_D3YUY3_D3YUY3_MOUSE_REVERSED	|generic|tr_F8WHW6_F8WHW6_MOUSE__chr10_1_81305714_81305833_ENSMUST00000160291_REVERSED|
"""index: 35263, intensity: 3304.0, mobility: 1.335"""	-0.174505	0.0350389	0.40406	LPERAELLV	generic|tr_A2ASY0_A2ASY0_MOUSE_REVERSED	|generic|tr_Q05BL5_Q05BL5_MOUSE_REVERSED	|generic|tr_Q8BKP6_Q8BKP6_MOUSE_REVERSED	|generic|tr_Q505H1_Q505H1_MOUSE_REVERSED	|generic|sp_Q5HZG4_TAF3_MOUSE_REVERSED|
"""index: 12147, intensity: 2542.0, mobility: 0.804"""	-0.174551	0.035317	0.404133	TPKTAQWNYVPER	generic|tr_E9PY28_E9PY28_MOUSE__chr10_-1_80644599_80644775_ENSMUST00000151794__II_1147221_REVERSED	|generic|tr_E9PUS2_E9PUS2_MOUSE__chr10_-1_80644599_80644775_ENSMUST00000151794__II_1147221_REVERSED|
"""index: 25501, intensity: 2647.0, mobility: 1.214"""	-0.175113	0.0355951	0.405021	GAADPCVSEVLTVAVAKAAEP	generic|sp_Q8CHT3_INT5_MOUSE_REVERSED|
"""index: 16125, intensity: 4146.0, mobility: 1.263"""	-0.175203	0.0358433	0.405165	MGDAHIDIRIDAGVGHYSLMGLAMRPGPLGILTHSQR	generic|IP_3494318_TX=10090_REVERSED|
"""index: 9579, intensity: 8112.0, mobility: 1.085"""	-0.176507	0.0361211	0.407232	SGERAATAAESGTAASESTSPPLRP	generic|sp_O09112_DUS8_MOUSE_REVERSED	|generic|tr_Q7TSZ9_Q7TSZ9_MOUSE_REVERSED|
"""index: 9809, intensity: 8796.0, mobility: 1.145"""	-0.176643	0.0363586	0.407447	EQIMTIINIKNFFIMTTIDSLLNTQFISPTPLMIDHVY	generic|tr_B2RX57_B2RX57_MOUSE__chr18_1_7920220_7920249_ENSMUST00000171042_REVERSED	|generic|sp_Q3V0Y1_P4R3C_MOUSE__chr18_1_7920220_7920249_ENSMUST00000171042_REVERSED|
"""index: 2183, intensity: 3752.0, mobility: 0.910"""	-0.178006	0.0366057	0.409613	FDTMQLNMT	generic|tr_A0A087WR13_A0A087WR13_MOUSE__IP_1039938_REVERSED	|generic|tr_A0A571BD48_A0A571BD48_MOUSE__IP_1039938_REVERSED	|generic|tr_L7N1Y0_L7N1Y0_MOUSE__IP_1039938_REVERSED|
"""index: 27082, intensity: 3942.0, mobility: 0.924"""	-0.180133	0.0368625	0.413003	QHLRFPYEFE	generic|II_837950_TX=10090_REVERSED	|generic|sp_Q62277_SYPH_MOUSE_REVERSED	|generic|tr_A4FUR8_A4FUR8_MOUSE_REVERSED	|generic|tr_F6VR28_F6VR28_MOUSE_REVERSED|
"""index: 22363, intensity: 5053.0, mobility: 0.937"""	-0.181552	0.0371191	0.415271	RNRMMKRL	generic|tr_A0A0A6YVT8_A0A0A6YVT8_MOUSE__II_1050758_REVERSED	|generic|tr_A0A668KLF4_A0A668KLF4_MOUSE__II_1050757_REVERSED	|generic|tr_Q3TDR6_Q3TDR6_MOUSE_REVERSED|
"""index: 15961, intensity: 5696.0, mobility: 0.962"""	-0.181736	0.0373754	0.415566	VAAEDASFENALIGGIKSFA	generic|tr_B9EKT6_B9EKT6_MOUSE_REVERSED	|generic|tr_A0A0A6YXJ2_A0A0A6YXJ2_MOUSE_REVERSED	|generic|tr_F8VQ29_F8VQ29_MOUSE_REVERSED|
"""index: 11327, intensity: 3323.0, mobility: 0.866"""	-0.182479	0.0376106	0.416756	EGLMNNIKKKGDQKGE	generic|IP_839849_TX=10090_REVERSED|
"""index: 11648, intensity: 35412.0, mobility: 0.900"""	-0.183476	0.0378872	0.418354	AIFYLDVKEDISSIDYNELF	generic|IP_950511_TX=10090_REVERSED|
"""index: 4348, intensity: 3403.0, mobility: 0.938"""	-0.183512	0.0381215	0.418411	PAPEIPPAKMTK	generic|tr_A0A5K1VVQ9_A0A5K1VVQ9_MOUSE__chr19_-1_7374046_7374075_ENSMUST00000237653__II_1006392_REVERSED	|generic|sp_A2ASS6_TITIN_MOUSE__chr19_-1_7374046_7374075_ENSMUST00000237653__II_1006392_REVERSED	|generic|sp_A2ASS6-2_TITIN_MOUSE__chr19_-1_7374046_7374075_ENSMUST00000237653__II_1006392_REVERSED	|generic|tr_A0A5K1VVQ1_A0A5K1VVQ1_MOUSE__chr19_-1_7374046_7374075_ENSMUST00000237653__II_1006392_REVERSED	|generic|tr_E9Q8K5_E9Q8K5_MOUSE__chr19_-1_7374046_7374075_ENSMUST00000237653__II_1006392_REVERSED	|generic|tr_E9Q8N1_E9Q8N1_MOUSE__chr19_-1_7374046_7374075_ENSMUST00000237653__II_1006392_REVERSED	|generic|tr_A2AT70_A2AT70_MOUSE_REVERSED	|generic|tr_Q3TZL3_Q3TZL3_MOUSE_REVERSED	|generic|tr_A2AT64_A2AT64_MOUSE_REVERSED	|generic|tr_A2AT67_A2AT67_MOUSE_REVERSED	|generic|tr_A2AT68_A2AT68_MOUSE_REVERSED	|generic|tr_A2AT66_A2AT66_MOUSE_REVERSED	|generic|tr_F7CR78_F7CR78_MOUSE_REVERSED	|generic|tr_A2AT65_A2AT65_MOUSE_REVERSED|
"""index: 18185, intensity: 2638.0, mobility: 0.841"""	-0.184791	0.038366	0.420467	FIGLLLWLKLTR	generic|IP_887687_TX=10090_REVERSED|
"""index: 20528, intensity: 12548.0, mobility: 1.101"""	-0.186364	0.038642	0.422999	LEPLALMEVLLSLIEFFLTYPNRPSMDM	generic|II_956725_TX=10090_REVERSED	|generic|sp_Q8BHW6_SPT21_MOUSE_REVERSED|
"""index: 18732, intensity: 6121.0, mobility: 1.061"""	-0.186804	0.038918	0.423709	DSKMQQQIFGRLLCNHWTGRK	generic|IP_3492109_TX=10090_REVERSED|
"""index: 6588, intensity: 4928.0, mobility: 1.017"""	-0.187067	0.0391724	0.424133	WHSGFPESELDLNGNNQGQKLEGLTKVEPIPN	generic|sp_Q9JMB1_THEG_MOUSE__II_1148040_REVERSED	|generic|sp_Q9JMB1-2_THEG_MOUSE__II_1148040_REVERSED|
"""index: 16431, intensity: 7955.0, mobility: 1.010"""	-0.188188	0.0394157	0.425942	LRQNPAQQPPPHQMSFVPESYPHMSRNELRHIPY	generic|sp_D3YWE6_MN1_MOUSE_REVERSED|
"""index: 18176, intensity: 6527.0, mobility: 1.169"""	-0.188831	0.0396585	0.426982	LDSVEECTLGLFLGTPLSPVPSAFDAAGNVAHL	generic|tr_A0A494B9A6_A0A494B9A6_MOUSE_REVERSED|
"""index: 10165, intensity: 4605.0, mobility: 1.060"""	-0.190352	0.0399229	0.429446	QQQQQQLQQQQQQLQQQQLMQQQQLQQQQQQLSGLAQASMKP	generic|sp_Q6PDK2_KMT2D_MOUSE__chrX_1_69523531_69523560_ENSMUST00000033532_REVERSED	|generic|tr_A0A0A0MQ73_A0A0A0MQ73_MOUSE__chrX_1_69523531_69523560_ENSMUST00000033532_REVERSED|
"""index: 21910, intensity: 4073.0, mobility: 1.097"""	-0.191343	0.0401872	0.431053	LMQLQKRRRRRKRKMKRRRKKRRRRRKKKEKRERRRRRRMRKKKMKKRRR	generic|IP_992967_TX=10090_REVERSED|
"""index: 6773, intensity: 3123.0, mobility: 0.805"""	-0.191827	0.0404624	0.431838	LLAPPLCASTSQ	generic|tr_A0A338P6R1_A0A338P6R1_MOUSE__chr9_1_72999049_72999078_ENSMUST00000037977_REVERSED	|generic|tr_Q8BTA4_Q8BTA4_MOUSE__chr9_1_72999049_72999078_ENSMUST00000037977_REVERSED	|generic|tr_Q80VT5_Q80VT5_MOUSE__chr9_1_72999049_72999078_ENSMUST00000037977_REVERSED	|generic|tr_A0A338P7G0_A0A338P7G0_MOUSE__chr9_1_72999049_72999078_ENSMUST00000037977_REVERSED|
"""index: 14636, intensity: 24156.0, mobility: 0.975"""	-0.192276	0.0407153	0.432568	GCVPIAQKIPLEGSRMYQ	generic|tr_Q91XW2_Q91XW2_MOUSE_REVERSED	|generic|tr_F8VPU6_F8VPU6_MOUSE_REVERSED|
"""index: 26914, intensity: 4141.0, mobility: 0.977"""	-0.193136	0.0409791	0.433967	YSVHLLSVRYC	generic|IP_1084181_TX=10090_REVERSED|
"""index: 16728, intensity: 4928.0, mobility: 1.137"""	-0.194953	0.0412314	0.436928	PTVYTVQIYAYKPDLDKPNVKNSDQIIK	generic|tr_A0A2X0U4P8_A0A2X0U4P8_MOUSE__II_1032947_REVERSED	|generic|tr_A0A087WQ86_A0A087WQ86_MOUSE__chr1_-1_80615288_80615344_ENSMUST00000191505__II_1032947_REVERSED	|generic|tr_E9QM99_E9QM99_MOUSE__chr1_-1_80615288_80615344_ENSMUST00000191505__II_1032947_REVERSED	|generic|sp_Q8BZN6_DOC10_MOUSE__chr1_-1_80615288_80615344_ENSMUST00000191505__II_1032947_REVERSED	|generic|sp_Q8BZN6-2_DOC10_MOUSE__chr1_-1_80615288_80615344_ENSMUST00000191505__II_1032947_REVERSED	|generic|sp_Q8BZN6-3_DOC10_MOUSE__chr1_-1_80615288_80615344_ENSMUST00000191505__II_1032947_REVERSED	|generic|sp_Q8BZN6-4_DOC10_MOUSE__chr1_-1_80615288_80615344_ENSMUST00000191505__II_1032947_REVERSED	|generic|tr_A0A087WS26_A0A087WS26_MOUSE__II_1032947_REVERSED	|generic|tr_A0A087WRP5_A0A087WRP5_MOUSE__chr1_-1_80615288_80615344_ENSMUST00000191505__II_1032947_REVERSED	|generic|tr_A0A0R4J2B7_A0A0R4J2B7_MOUSE__II_1032947_REVERSED	|generic|tr_B2RWY0_B2RWY0_MOUSE__chr1_-1_80615288_80615344_ENSMUST00000191505__II_1032947_REVERSED|
"""index: 9198, intensity: 2808.0, mobility: 0.827"""	-0.195636	0.0414835	0.438044	TPLVQFSNI	generic|IP_1112805_TX=10090_REVERSED|
"""index: 16622, intensity: 3715.0, mobility: 0.867"""	-0.19822	0.0417582	0.442269	IYMYYLST	generic|IP_1018100_TX=10090_REVERSED|
"""index: 23276, intensity: 6859.0, mobility: 1.152"""	-0.198484	0.0420214	0.442702	QSSSPELNPLSNNQLERDLKKLLEWSRGC	generic|tr_F6VPT0_F6VPT0_MOUSE__II_957588_REVERSED	|generic|tr_A8Y5M9_A8Y5M9_MOUSE__II_957601_REVERSED	|generic|tr_A2AGD7_A2AGD7_MOUSE__II_957601_REVERSED	|generic|II_957590_TX=10090_REVERSED|
"""index: 32370, intensity: 15762.0, mobility: 0.917"""	-0.199089	0.0422729	0.443693	HILVLRIR	generic|IP_969705_TX=10090_REVERSED|
"""index: 14340, intensity: 6692.0, mobility: 0.941"""	-0.201392	0.0425474	0.447476	PHPSSSVLVWARQSHTHEKMDPWNPNRYRP	generic|IP_1029515_TX=10090_REVERSED|
"""index: 6531, intensity: 3152.0, mobility: 1.121"""	-0.20204	0.0427984	0.448543	VEKYKAQNHEPAPSNDTGNHETLQERRKERI	generic|tr_A0A286YDZ9_A0A286YDZ9_MOUSE__II_3474024_REVERSED|
"""index: 15882, intensity: 15360.0, mobility: 1.142"""	-0.202466	0.0429431	0.449244	QCDLVTVRKRLDQVSEKNQDSYDALQAK	generic|tr_F7AX23_F7AX23_MOUSE__II_1128345_REVERSED	|generic|sp_Q9WV89_STXB4_MOUSE__II_1128345_REVERSED	|generic|sp_Q9WV89-4_STXB4_MOUSE__II_1128345_REVERSED	|generic|sp_Q9WV89-2_STXB4_MOUSE__chr2_1_131937148_131937183_ENSMUST00000091288_REVERSED|
"""index: 32321, intensity: 16704.0, mobility: 0.894"""	-0.207603	0.043193	0.457731	HLVLRIRN	generic|IP_1129193_TX=10090_REVERSED|
"""index: 29282, intensity: 4626.0, mobility: 0.973"""	-0.208964	0.0434189	0.459988	DDKKRLSDQL	generic|tr_V9GXL1_V9GXL1_MOUSE__chr6_-1_119694567_119694731_ENSMUST00000185139__II_912577_REVERSED	|generic|tr_V9GXH3_V9GXH3_MOUSE__chr6_-1_119694567_119694731_ENSMUST00000185139_REVERSED	|generic|tr_V9GXF0_V9GXF0_MOUSE__chr6_-1_119694567_119694731_ENSMUST00000185139_REVERSED	|generic|tr_V9GXP8_V9GXP8_MOUSE__chr6_-1_119694567_119694731_ENSMUST00000185139_REVERSED	|generic|tr_F8VPM7_F8VPM7_MOUSE__chr6_-1_119694567_119694731_ENSMUST00000185139_REVERSED	|generic|sp_Q99MI1_RB6I2_MOUSE__chr6_-1_119694567_119694731_ENSMUST00000185139_REVERSED	|generic|tr_V9GX53_V9GX53_MOUSE__chr6_-1_119694567_119694731_ENSMUST00000185139_REVERSED|
"""index: 15337, intensity: 4079.0, mobility: 0.894"""	-0.210093	0.04368	0.461861	ESVQAEMLNSVWNWLSLLGDDMTIAPLI	generic|IP_1020705_TX=10090_REVERSED|
"""index: 19231, intensity: 6217.0, mobility: 1.017"""	-0.210781	0.043953	0.463005	WTHWPRRWQRPWVSK	generic|chrX_-1_99466687_99466956_ENSMUST00000113792__IP_832033_TX=10090_REVERSED|
"""index: 23120, intensity: 3779.0, mobility: 1.076"""	-0.210873	0.044226	0.463158	LSTKSVMAKHTNVLFSGDPKQELITSESEVSFHLIHS	generic|IP_1085754_TX=10090_REVERSED|
"""index: 26582, intensity: 5869.0, mobility: 1.064"""	-0.211138	0.044499	0.463598	VLRMPPGSGRPGAVRPFRSPGDPTPYRY	generic|sp_Q7TSC1_PRC2A_MOUSE__chr17_-1_35150492_35150698_ENSMUST00000172899__II_1065867_REVERSED	|generic|tr_Q5DTJ4_Q5DTJ4_MOUSE_REVERSED	|generic|tr_Q9CRP1_Q9CRP1_MOUSE_REVERSED	|generic|tr_G3UX48_G3UX48_MOUSE__chr17_-1_35150492_35150698_ENSMUST00000172899_REVERSED	|generic|tr_Q9CRU5_Q9CRU5_MOUSE_REVERSED	|generic|tr_Q9CRP0_Q9CRP0_MOUSE_REVERSED|
"""index: 20182, intensity: 3838.0, mobility: 1.151"""	-0.211988	0.0447354	0.465012	YWRKPEQATAYDNLTPLSSYMKRPCLIMRQ	generic|IP_926903_TX=10090_REVERSED	|generic|IP_926910_TX=10090_REVERSED	|generic|IP_926955_TX=10090_REVERSED|
"""index: 6096, intensity: 3454.0, mobility: 1.230"""	-0.214368	0.0450082	0.46898	WSGLAPRMHAAASSSSRSEM	generic|chr2_1_32109636_32109773_ENSMUST00000057423__IP_1011583_TX=10090_REVERSED|
"""index: 20607, intensity: 5522.0, mobility: 0.938"""	-0.214475	0.0452439	0.469157	SVPTITLQQSLGANQVQLNSLSQINQVQVTQWSIQ	generic|tr_K4DI62_K4DI62_MOUSE_REVERSED	|generic|sp_Q62445_SP4_MOUSE_REVERSED	|generic|tr_A0A1Y7VJR5_A0A1Y7VJR5_MOUSE_REVERSED	|generic|tr_Q6DFV2_Q6DFV2_MOUSE_REVERSED|
"""index: 30966, intensity: 5898.0, mobility: 1.086"""	-0.215335	0.0454669	0.470593	TMDPTYNMIRYTLSYKRWGPLTYGYQGVDPVGCRPVKMIALTD	generic|tr_F6QKX8_F6QKX8_MOUSE__II_853224_REVERSED	|generic|tr_D3YV89_D3YV89_MOUSE_REVERSED	|generic|tr_D3Z6I1_D3Z6I1_MOUSE_REVERSED|
"""index: 23600, intensity: 8179.0, mobility: 0.993"""	-0.216766	0.0457392	0.472984	KGVNAATMLNRQL	generic|IP_844214_TX=10090_REVERSED|
"""index: 34305, intensity: 4392.0, mobility: 1.134"""	-0.216835	0.0459864	0.4731	AAGEVGSAQGDGYGGSSDDQLGGAQGSPEEPESENEEEPPAQPP	generic|tr_A3KG93_A3KG93_MOUSE_REVERSED|
"""index: 20700, intensity: 3769.0, mobility: 0.946"""	-0.219547	0.0462459	0.477642	RILNLAACMIN	generic|sp_Q8BXT9_SC22C_MOUSE__chr9_-1_121695533_121695682_ENSMUST00000139193__II_2424259_REVERSED	|generic|tr_A0A1L1SRR6_A0A1L1SRR6_MOUSE__chr9_-1_121684671_121684793_ENSMUST00000078547__II_3501795_REVERSED|
"""index: 3803, intensity: 3351.0, mobility: 1.053"""	-0.219841	0.046518	0.478135	KFSHMIPFSETHQ	generic|IP_1038159_TX=10090_REVERSED|
"""index: 16623, intensity: 3213.0, mobility: 1.175"""	-0.220788	0.04679	0.479724	QQQKQQQQKQQQQQQKQKQQQQQQQLK	generic|tr_E9Q4G9_E9Q4G9_MOUSE__II_1144925_REVERSED|
"""index: 32199, intensity: 3633.0, mobility: 1.471"""	-0.221043	0.0470492	0.480151	TAEKHLPLPKILG	generic|sp_Q6PCM2_INT6_MOUSE_REVERSED|
"""index: 22714, intensity: 3148.0, mobility: 0.885"""	-0.221878	0.0473212	0.481554	TSRSREIK	generic|IP_3478926_TX=10090_REVERSED|
"""index: 1972, intensity: 2718.0, mobility: 0.991"""	-0.222331	0.0475802	0.482315	LWTTPTSAQSDNR	generic|chr16_-1_23496080_23496166_ENSMUST00000089883_REVERSED|
"""index: 19793, intensity: 5364.0, mobility: 1.009"""	-0.222679	0.0477742	0.4829	FLPEAIEREMSEYDLKFAWLQL	generic|sp_Q6P9Q4_FHOD1_MOUSE__II_859342_REVERSED	|generic|II_859340_TX=10090_REVERSED|
"""index: 4095, intensity: 28249.0, mobility: 0.968"""	-0.224321	0.0480456	0.485661	EIEMEHMNKI	generic|IP_873872_TX=10090_REVERSED|
"""index: 4404, intensity: 2596.0, mobility: 1.005"""	-0.224459	0.0483039	0.485894	SQAKAEEYTPLE	generic|sp_Q9D4H4_AMOL1_MOUSE_REVERSED	|generic|sp_Q9D4H4-2_AMOL1_MOUSE_REVERSED	|generic|tr_A0A1Y7VM69_A0A1Y7VM69_MOUSE_REVERSED|
"""index: 4236, intensity: 3916.0, mobility: 1.184"""	-0.224519	0.0485358	0.485995	KTSDSQEQPTNLKWHD	generic|IP_3493044_TX=10090_REVERSED|
"""index: 16172, intensity: 5847.0, mobility: 0.877"""	-0.224905	0.0487937	0.486645	FALLENISTDSCSLTLLPQ	generic|tr_Q7TRY4_Q7TRY4_MOUSE__II_3460505_REVERSED|
"""index: 3990, intensity: 7398.0, mobility: 1.077"""	-0.225617	0.0490382	0.487844	FLQASETKTMNKDLKNAEQQSSPEE	generic|tr_Q3T994_Q3T994_MOUSE__chrX_-1_20202704_20202754_ENSMUST00000151845__II_845472_REVERSED	|generic|tr_A8E634_A8E634_MOUSE__chrX_-1_20202704_20202754_ENSMUST00000151845__II_845472_REVERSED	|generic|sp_Q8BZ00_SL9A9_MOUSE__chrX_-1_20202704_20202754_ENSMUST00000151845__II_845472_REVERSED	|generic|tr_Q499E9_Q499E9_MOUSE_REVERSED|
"""index: 32767, intensity: 5447.0, mobility: 0.940"""	-0.22587	0.0492824	0.48827	QSSALSWFLR	generic|sp_Q3URE1_ACSF3_MOUSE_REVERSED	|generic|sp_Q3URE1-2_ACSF3_MOUSE_REVERSED	|generic|tr_A0A1D5RMC8_A0A1D5RMC8_MOUSE_REVERSED|
"""index: 10161, intensity: 3782.0, mobility: 0.829"""	-0.226638	0.0495532	0.489565	EVNFFFFAVFLEAKY	generic|IP_1008907_TX=10090_REVERSED|
"""index: 5977, intensity: 2624.0, mobility: 1.224"""	-0.22666	0.049824	0.489603	WSGLAPRMHAAASSSSRSEM	generic|chr2_1_32109636_32109773_ENSMUST00000057423__IP_1011583_TX=10090_REVERSED|
"""index: 5555, intensity: 3261.0, mobility: 0.957"""	-0.226912	0.0500812	0.490027	FTLGERRSHPFYRETDRKQHGLRSEQGEERKR	generic|tr_Q3ULB0_Q3ULB0_MOUSE__II_843555_REVERSED	|generic|tr_A0A0A6YY54_A0A0A6YY54_MOUSE__II_843555_REVERSED	|generic|tr_S4R1W5_S4R1W5_MOUSE__II_843555_REVERSED	|generic|tr_Q5DTS4_Q5DTS4_MOUSE__II_843555_REVERSED|
"""index: 1097, intensity: 2523.0, mobility: 0.827"""	-0.226985	0.0503519	0.49015	QQWRSKRQNWRAP	generic|IP_1034236_TX=10090_REVERSED|
"""index: 20603, intensity: 9956.0, mobility: 0.948"""	-0.227579	0.0505952	0.491152	LSSNRLAELEETMKSALAQ	generic|tr_F6Q5A5_F6Q5A5_MOUSE__chrX_-1_134805079_134805108_ENSMUST00000119010__II_1029227_REVERSED	|generic|tr_E9PVY0_E9PVY0_MOUSE__chr1_1_180040055_180040204_ENSMUST00000134959__II_1029227_REVERSED	|generic|tr_H7BX44_H7BX44_MOUSE__chr1_1_180040055_180040204_ENSMUST00000134959__II_1029227_REVERSED	|generic|tr_D3YYN8_D3YYN8_MOUSE__chr1_1_180040055_180040204_ENSMUST00000134959__II_1029227_REVERSED	|generic|sp_Q3UU96_MRCKA_MOUSE__chr1_1_180040055_180040204_ENSMUST00000134959__II_1029227_REVERSED	|generic|sp_Q3UU96-2_MRCKA_MOUSE__chr1_1_180040055_180040204_ENSMUST00000134959__II_1029227_REVERSED	|generic|tr_F6YZJ7_F6YZJ7_MOUSE__chrX_-1_134805079_134805108_ENSMUST00000119010__II_1029227_REVERSED	|generic|tr_F6S5Z6_F6S5Z6_MOUSE__chrX_-1_134805079_134805108_ENSMUST00000119010__II_1029227_REVERSED	|generic|tr_B2RXX8_B2RXX8_MOUSE__chr1_1_180040055_180040204_ENSMUST00000134959__II_1029227_REVERSED	|generic|tr_A0A1D5RLQ9_A0A1D5RLQ9_MOUSE__chr1_1_180040055_180040204_ENSMUST00000134959__II_1029227_REVERSED|
"""index: 33301, intensity: 3959.0, mobility: 0.951"""	-0.228196	0.0507422	0.492194	MPPLIGPPMPPI	generic|sp_Q80W14-2_PR40B_MOUSE__II_1083044_REVERSED	|generic|tr_D6RD12_D6RD12_MOUSE__II_1083067_REVERSED	|generic|tr_D3Z1Y9_D3Z1Y9_MOUSE__II_1083044_REVERSED	|generic|tr_D3Z4N6_D3Z4N6_MOUSE__chr15_1_99316503_99316553_ENSMUST00000150636_REVERSED	|generic|sp_Q80W14_PR40B_MOUSE__chr15_1_99316503_99316553_ENSMUST00000150636_REVERSED	|generic|sp_Q80W14-3_PR40B_MOUSE__chr15_1_99316503_99316553_ENSMUST00000150636_REVERSED	|generic|tr_E9QMI6_E9QMI6_MOUSE_REVERSED	|generic|tr_E9QP07_E9QP07_MOUSE__chr15_1_99316503_99316553_ENSMUST00000150636_REVERSED	|generic|tr_A0A0R4J1S2_A0A0R4J1S2_MOUSE__chr15_1_99316503_99316553_ENSMUST00000150636_REVERSED|
"""index: 25099, intensity: 63589.0, mobility: 1.007"""	-0.231681	0.0509571	0.498084	FIFRKKSNLS	generic|IP_1021148_TX=10090_REVERSED|
"""index: 8613, intensity: 2608.0, mobility: 0.852"""	-0.233955	0.0512267	0.501935	ITFNGIRPD	generic|tr_E0CY23_E0CY23_MOUSE__chr3_1_40745684_40745788_ENSMUST00000203267_REVERSED	|generic|sp_P48722_HS74L_MOUSE__chr3_1_40745684_40745788_ENSMUST00000203267_REVERSED	|generic|sp_P48722-2_HS74L_MOUSE_REVERSED|
"""index: 6966, intensity: 2775.0, mobility: 0.910"""	-0.234758	0.0514547	0.503295	VVSFTIWHR	generic|IP_858823_TX=10090_REVERSED|
"""index: 17775, intensity: 8859.0, mobility: 0.843"""	-0.235935	0.0517102	0.505292	ALVEYKKP	generic|tr_Q6WIZ7_Q6WIZ7_MOUSE_REVERSED	|generic|tr_Q8BZI2_Q8BZI2_MOUSE_REVERSED|
"""index: 24942, intensity: 3210.0, mobility: 1.241"""	-0.236062	0.0519795	0.505507	RHAGPDRVGQPQRERNVRQQQQPAPPPQLARPAERGGPPSCLP	generic|tr_Q8BNQ7_Q8BNQ7_MOUSE_REVERSED|
"""index: 17850, intensity: 2956.0, mobility: 1.167"""	-0.236085	0.0522489	0.505545	PTAQSGSNSMTHCVAHIGNPGNKLALSNMLSMQTQVHEC	generic|tr_A0A338P6V9_A0A338P6V9_MOUSE__II_3487177_REVERSED	|generic|sp_Q8K2J4_CCD14_MOUSE__II_3487177_REVERSED	|generic|II_3487172_TX=10090_REVERSED	|generic|II_3495694_TX=10090_REVERSED|
"""index: 22153, intensity: 2869.0, mobility: 1.245"""	-0.236414	0.0524899	0.506104	LCRTTFGTWWPVTIPEPQ	generic|IP_888323_TX=10090_REVERSED|
"""index: 23330, intensity: 3878.0, mobility: 1.151"""	-0.237241	0.0527591	0.507508	WSSYLRCLDLTYVFHFHYPCVGHRGVQQ	generic|IP_1045362_TX=10090_REVERSED|
"""index: 1926, intensity: 3393.0, mobility: 0.738"""	-0.237475	0.0529997	0.507905	QKYIRHTEQL	generic|sp_Q3TA38_T120B_MOUSE__chr5_1_123098202_123098297_ENSMUST00000161059__II_931542_REVERSED	|generic|II_931538_TX=10090_REVERSED	|generic|sp_Q3TA38-2_T120B_MOUSE__chr5_1_123098202_123098297_ENSMUST00000161059_REVERSED	|generic|tr_E0CYA8_E0CYA8_MOUSE__chr5_1_123098202_123098297_ENSMUST00000161059_REVERSED	|generic|tr_E0CX33_E0CX33_MOUSE__chr5_1_123098202_123098297_ENSMUST00000161059_REVERSED|
"""index: 25347, intensity: 3712.0, mobility: 0.999"""	-0.23831	0.0532401	0.509323	MRIMYSLLRI	generic|chr4_1_15901102_15904268_ENSMUST00000029876_REVERSED|
"""index: 23295, intensity: 3680.0, mobility: 0.825"""	-0.239814	0.053509	0.511879	ELRAVTQE	generic|sp_Q923S6_NEUL1_MOUSE_REVERSED	|generic|sp_Q923S6-2_NEUL1_MOUSE_REVERSED	|generic|tr_Q499W5_Q499W5_MOUSE_REVERSED|
"""index: 11017, intensity: 3360.0, mobility: 0.819"""	-0.240616	0.0537779	0.513242	PLNCDTKKVVNVYY	generic|IP_841946_TX=10090_REVERSED|
"""index: 8254, intensity: 9702.0, mobility: 1.011"""	-0.241109	0.0540177	0.51408	DKMLSVISEDGVIWPRKGVD	generic|tr_Q8R0F7_Q8R0F7_MOUSE_REVERSED	|generic|tr_Q6NSV5_Q6NSV5_MOUSE_REVERSED	|generic|sp_Q9CXF0_KYNU_MOUSE_REVERSED	|generic|tr_A2ARD6_A2ARD6_MOUSE_REVERSED	|generic|tr_A2ARD7_A2ARD7_MOUSE_REVERSED	|generic|tr_Q3V3G5_Q3V3G5_MOUSE_REVERSED|
"""index: 19587, intensity: 4462.0, mobility: 1.012"""	-0.241419	0.0542719	0.514608	LWEVGMSVVKADP	generic|sp_Q3U435_MMP25_MOUSE__II_3488709_REVERSED	|generic|tr_A0A3B2WCE2_A0A3B2WCE2_MOUSE_REVERSED	|generic|tr_A0A3B2W7R0_A0A3B2W7R0_MOUSE_REVERSED|
"""index: 32571, intensity: 30653.0, mobility: 1.255"""	-0.242671	0.0545259	0.516738	RSEFVEIKMVKPSEIKL	generic|IP_3471471_TX=10090_REVERSED|
"""index: 5670, intensity: 3350.0, mobility: 1.132"""	-0.242884	0.0547945	0.517101	LFVCPPVQSSMQTPMKS	generic|IP_978580_TX=10090_REVERSED|
"""index: 27635, intensity: 3306.0, mobility: 1.175"""	-0.243605	0.0550631	0.518329	RTRELYQKNYYEADPRGLETVARYEGVDSDFRLYEERNYIYRTVYRIRQ	generic|tr_Q31184_Q31184_MOUSE_REVERSED	|generic|tr_A0A2Z4T216_A0A2Z4T216_MOUSE_REVERSED	|generic|sp_P06344_HB2U_MOUSE_REVERSED|
"""index: 8864, intensity: 26215.0, mobility: 1.151"""	-0.243628	0.0553317	0.518368	EQRMLEEQRMRIR	generic|sp_Q9EPK5-2_WWTR1_MOUSE__II_984352_REVERSED	|generic|sp_Q9EPK5_WWTR1_MOUSE_REVERSED|
"""index: 19682, intensity: 3874.0, mobility: 1.043"""	-0.243645	0.0555705	0.518397	DLLETPFHKFMRSKRAGETFNLPL	generic|sp_Q9Z0L8_GGH_MOUSE_REVERSED	|generic|sp_Q9Z0L8-2_GGH_MOUSE_REVERSED	|generic|tr_Q91XH7_Q91XH7_MOUSE_REVERSED	|generic|tr_B9EKG3_B9EKG3_MOUSE_REVERSED|
"""index: 23019, intensity: 2750.0, mobility: 0.947"""	-0.244574	0.0558239	0.519978	NQLQAKLDRI	generic|tr_B7ZNY0_B7ZNY0_MOUSE__chr3_-1_97742485_97742601_ENSMUST00000175751_REVERSED	|generic|sp_Q80YT7_MYOME_MOUSE__chr3_-1_97742485_97742601_ENSMUST00000175751_REVERSED	|generic|tr_B2RUJ9_B2RUJ9_MOUSE__chr3_-1_97742485_97742601_ENSMUST00000175751_REVERSED	|generic|tr_E9Q1A0_E9Q1A0_MOUSE__chr3_-1_97742485_97742601_ENSMUST00000175751_REVERSED	|generic|tr_G3X9L9_G3X9L9_MOUSE__chr3_-1_97742485_97742601_ENSMUST00000175751_REVERSED|
"""index: 22352, intensity: 5353.0, mobility: 1.058"""	-0.245569	0.0560923	0.521675	ICILLPPGALGVHPFPSTLPGPPRWIRRPPCDMGVAEGV	generic|IP_876311_TX=10090_REVERSED|
"""index: 5891, intensity: 4366.0, mobility: 0.938"""	-0.24558	0.0563305	0.521692	MHGAAELHDRLRGATVANGTHP	generic|sp_A4FUP9_GL1D1_MOUSE_REVERSED	|generic|sp_A4FUP9-2_GL1D1_MOUSE_REVERSED|
"""index: 32209, intensity: 6271.0, mobility: 0.813"""	-0.246543	0.0565835	0.523335	LPLVNVYM	generic|IP_1120612_TX=10090_REVERSED|
"""index: 13094, intensity: 6628.0, mobility: 0.919"""	-0.24716	0.0568365	0.524387	VNPSKMSQYK	generic|IP_871678_TX=10090_REVERSED|
"""index: 16798, intensity: 4366.0, mobility: 1.120"""	-0.247212	0.0571046	0.524475	EDTPPPELSCFVLPLFRRAKKVKHQCHSVSVAHT	generic|sp_P34152-2_FAK1_MOUSE__chr15_-1_73264210_73264329_ENSMUST00000227569__II_3484569_REVERSED|
"""index: 34504, intensity: 3501.0, mobility: 1.006"""	-0.247435	0.0573727	0.524855	EVLIEVVHDLEA	generic|sp_Q9CWM2_CDCA4_MOUSE_REVERSED|
"""index: 21968, intensity: 3506.0, mobility: 1.118"""	-0.247441	0.0575636	0.524865	NYEVVLSFSSWPFDAGISHNHVVVCANT	generic|sp_A2ALV5_SHOC1_MOUSE_REVERSED|
"""index: 12116, intensity: 3779.0, mobility: 0.816"""	-0.248678	0.0578313	0.526976	MKQTMELLKHRLNAAER	generic|tr_J3KMG3_J3KMG3_MOUSE__II_1025192_REVERSED	|generic|sp_Q8BI84_TGO1_MOUSE__II_1025192_REVERSED	|generic|tr_J3KMH5_J3KMH5_MOUSE__II_1025192_REVERSED	|generic|sp_Q8BI84-3_TGO1_MOUSE__II_1025192_REVERSED|
"""index: 10747, intensity: 4911.0, mobility: 0.788"""	-0.248764	0.0580991	0.527122	ESGLSEQR	generic|tr_A9NIH9_A9NIH9_MOUSE_REVERSED	|generic|sp_Q9QXZ9_OPN4_MOUSE_REVERSED	|generic|sp_Q9QXZ9-2_OPN4_MOUSE_REVERSED|
"""index: 26067, intensity: 3385.0, mobility: 0.920"""	-0.248797	0.0583668	0.527178	VAELLLHMCR	generic|sp_Q3UQ28_PXDN_MOUSE__chr12_1_30015472_30015570_ENSMUST00000218620__II_3471634_REVERSED	|generic|tr_B2RX13_B2RX13_MOUSE__chr12_1_30015472_30015570_ENSMUST00000218620__II_3471634_REVERSED	|generic|II_1117622_TX=10090_REVERSED	|generic|tr_D3Z5M7_D3Z5M7_MOUSE__chr12_1_29984923_29984988_ENSMUST00000155318_REVERSED|
"""index: 23458, intensity: 3494.0, mobility: 0.937"""	-0.248887	0.0586345	0.527332	QVQEQATNETWRPIP	generic|chr6_-1_137527523_137537713_ENSMUST00000058210__IP_908154_TX=10090_REVERSED|
"""index: 32121, intensity: 46364.0, mobility: 0.931"""	-0.248982	0.0587921	0.527493	RSEFVEIKMVKPSEIKL	generic|IP_3471471_TX=10090_REVERSED|
"""index: 5427, intensity: 20598.0, mobility: 0.856"""	-0.252313	0.0590435	0.53318	MNDEFLNH	generic|sp_Q3UW53_NIBA1_MOUSE__II_1033249_REVERSED|
"""index: 5875, intensity: 17955.0, mobility: 0.884"""	-0.253684	0.0593107	0.535521	FSNERPPSHS	generic|sp_Q8BTI8_SRRM2_MOUSE__chr17_1_23808115_23808177_ENSMUST00000190293_REVERSED	|generic|sp_Q8BTI8-2_SRRM2_MOUSE__chr17_1_23808115_23808177_ENSMUST00000190293_REVERSED	|generic|sp_Q8BTI8-3_SRRM2_MOUSE__chr17_1_23808115_23808177_ENSMUST00000190293_REVERSED|
"""index: 5560, intensity: 4751.0, mobility: 0.940"""	-0.253999	0.0595302	0.536059	FRIEAEEGSMR	generic|sp_O70133_DHX9_MOUSE__chr1_-1_153464336_153464407_ENSMUST00000186966_REVERSED	|generic|sp_O70133-2_DHX9_MOUSE__chr1_-1_153464336_153464407_ENSMUST00000186966_REVERSED	|generic|sp_O70133-3_DHX9_MOUSE__chr1_-1_153464336_153464407_ENSMUST00000186966_REVERSED	|generic|tr_E9QNN1_E9QNN1_MOUSE__chr1_-1_153464336_153464407_ENSMUST00000186966_REVERSED	|generic|tr_A0A087WPL5_A0A087WPL5_MOUSE__chr1_-1_153464336_153464407_ENSMUST00000186966_REVERSED|
"""index: 21102, intensity: 5170.0, mobility: 1.010"""	-0.256191	0.0597812	0.539805	GNKIYFSKTIPHTKAHAPTRYDKMFDGVHW	generic|tr_A0A1B0GRK0_A0A1B0GRK0_MOUSE_REVERSED|
"""index: 2869, intensity: 2730.0, mobility: 0.782"""	-0.256698	0.060016	0.540672	SSRQQVQQFFVPKNEKKR	generic|IP_908770_TX=10090_REVERSED|
"""index: 20405, intensity: 25389.0, mobility: 0.883"""	-0.257977	0.0602827	0.542857	FVQKLSKW	generic|sp_Q0P5X1-2_LRIQ1_MOUSE_REVERSED|
"""index: 14298, intensity: 27570.0, mobility: 0.888"""	-0.257993	0.0605495	0.542886	DGEVKVMAGFG	generic|sp_Q60902-3_EP15R_MOUSE__chr8_-1_72384763_72384918_ENSMUST00000212950_REVERSED|
"""index: 5688, intensity: 4259.0, mobility: 0.888"""	-0.258476	0.0608162	0.54371	FSNEGFCVVR	generic|IP_968944_TX=10090_REVERSED|
"""index: 3627, intensity: 3799.0, mobility: 0.970"""	-0.259124	0.0610504	0.544819	KVTVGDGMHYKM	generic|IP_968188_TX=10090_REVERSED|
"""index: 28960, intensity: 4004.0, mobility: 0.989"""	-0.261771	0.0612843	0.549345	PDSPLHASRAPW	generic|IP_3459231_TX=10090_REVERSED|
"""index: 14181, intensity: 4752.0, mobility: 0.919"""	-0.262355	0.0615508	0.550344	DERYTRVTLYMRPRTHLSYGGVWRK	generic|chr4_-1_75277510_75277665_ENSMUST00000030103__IP_965113_TX=10090_REVERSED|
"""index: 3903, intensity: 3716.0, mobility: 1.072"""	-0.262757	0.0618007	0.551031	PSRPPPAQCRVPELH	generic|II_1132123_TX=10090_REVERSED	|generic|tr_Q5SUG3_Q5SUG3_MOUSE__chr15_1_80369739_80369771_ENSMUST00000162155_REVERSED	|generic|tr_Q5SUF5_Q5SUF5_MOUSE__chr15_1_80369739_80369771_ENSMUST00000162155_REVERSED	|generic|tr_Q5SUG2_Q5SUG2_MOUSE__chr15_1_80369739_80369771_ENSMUST00000162155_REVERSED	|generic|tr_Q6PFV8_Q6PFV8_MOUSE__chr15_1_80369739_80369771_ENSMUST00000162155_REVERSED	|generic|tr_Q5SUF9_Q5SUF9_MOUSE__chr15_1_80369739_80369771_ENSMUST00000162155_REVERSED	|generic|tr_Q5SUG0_Q5SUG0_MOUSE__chr15_1_80369739_80369771_ENSMUST00000162155_REVERSED	|generic|tr_Q5SUF7_Q5SUF7_MOUSE__chr15_1_80369739_80369771_ENSMUST00000162155_REVERSED	|generic|tr_E9PWL1_E9PWL1_MOUSE__chr15_1_80369739_80369771_ENSMUST00000162155_REVERSED	|generic|tr_Q27YN9_Q27YN9_MOUSE__chr15_1_80369739_80369771_ENSMUST00000162155_REVERSED	|generic|tr_Q9WUT2_Q9WUT2_MOUSE__chr15_1_80369739_80369771_ENSMUST00000162155_REVERSED	|generic|tr_Q5SUF8_Q5SUF8_MOUSE__chr15_1_80369739_80369771_ENSMUST00000162155_REVERSED	|generic|tr_Q5SUG4_Q5SUG4_MOUSE__chr15_1_80369739_80369771_ENSMUST00000162155_REVERSED	|generic|tr_Q5SUG1_Q5SUG1_MOUSE__chr15_1_80369739_80369771_ENSMUST00000162155_REVERSED	|generic|tr_Q5SUF6_Q5SUF6_MOUSE__chr15_1_80369739_80369771_ENSMUST00000162155_REVERSED|
"""index: 539, intensity: 2501.0, mobility: 0.815"""	-0.263129	0.0620341	0.551668	LAVKAGCVQ	generic|IP_3457813_TX=10090_REVERSED|
"""index: 15131, intensity: 8904.0, mobility: 1.163"""	-0.264659	0.0622837	0.554284	TVPTMVPMVPMVPTVPMVPMVPMVPTVPMV	generic|IP_869294_TX=10090_REVERSED|
"""index: 25622, intensity: 27797.0, mobility: 0.941"""	-0.266641	0.0625333	0.557674	LNVILANSPQI	generic|IP_983411_TX=10090_REVERSED|
"""index: 17944, intensity: 2930.0, mobility: 1.163"""	-0.266947	0.062766	0.558197	MVAQLVVITSYGLAHYMSEKAWPRLLE	generic|tr_E0CY48_E0CY48_MOUSE_REVERSED	|generic|sp_Q8BYY4-2_TT39B_MOUSE_REVERSED	|generic|sp_Q8BYY4-3_TT39B_MOUSE_REVERSED	|generic|tr_E0CX38_E0CX38_MOUSE_REVERSED	|generic|sp_Q8BYY4_TT39B_MOUSE__chr4_-1_83230404_83230514_ENSMUST00000143362_REVERSED|
"""index: 4828, intensity: 7199.0, mobility: 1.010"""	-0.26742	0.0630319	0.559007	PASAAAVAAAQQQQQQQEQRQQQQQQ	generic|II_3461968_TX=10090_REVERSED	|generic|sp_Q9ESU6_BRD4_MOUSE__chr17_-1_32197752_32197781_ENSMUST00000230565_REVERSED	|generic|tr_Q8BS78_Q8BS78_MOUSE__chr17_-1_32197752_32197781_ENSMUST00000230565_REVERSED	|generic|tr_Q3UH70_Q3UH70_MOUSE__chr17_-1_32197752_32197781_ENSMUST00000230565_REVERSED|
"""index: 15614, intensity: 3736.0, mobility: 0.936"""	-0.267494	0.0632979	0.559133	YKSLVHEMILGCISTYYK	generic|IP_3493247_TX=10090_REVERSED|
"""index: 15622, intensity: 3727.0, mobility: 1.023"""	-0.267521	0.0635469	0.559179	MCAGIGSIKTGLMISQGPVPVMSFLPWMRGLVSSM	generic|IP_3485158_TX=10090_REVERSED|
"""index: 4250, intensity: 10802.0, mobility: 1.004"""	-0.267672	0.063762	0.559437	KPYETSPEEPE	generic|IP_1021865_TX=10090_REVERSED|
"""index: 9879, intensity: 7867.0, mobility: 1.031"""	-0.268801	0.0639427	0.561368	YYTGSTDQVRMWGAPLDSDTEFANPNWFSDPSNDQLI	generic|tr_A0A087WPS7_A0A087WPS7_MOUSE__chr7_-1_105567250_105567309_ENSMUST00000189265__II_886822_REVERSED	|generic|tr_A0A087WPI2_A0A087WPI2_MOUSE__chr7_-1_105567250_105567309_ENSMUST00000189265__II_886822_REVERSED|
"""index: 13625, intensity: 8216.0, mobility: 1.080"""	-0.270119	0.064174	0.563623	MYHVLKPDDQLSRFGVHKGKAKEYAEKYKYDSAINRSSKAA	generic|tr_A0A571BF46_A0A571BF46_MOUSE_REVERSED	|generic|tr_A0A571BF58_A0A571BF58_MOUSE_REVERSED	|generic|tr_E9Q1W3_E9Q1W3_MOUSE_REVERSED	|generic|tr_A2AQA9_A2AQA9_MOUSE_REVERSED|
"""index: 3750, intensity: 3884.0, mobility: 0.900"""	-0.270371	0.0643709	0.564053	TNKNDRLIPD	generic|IP_3496615_TX=10090_REVERSED|
"""index: 12878, intensity: 3349.0, mobility: 0.869"""	-0.271522	0.0645673	0.56602	SPAPTPLMLFLNQRQSF	generic|IP_934352_TX=10090_REVERSED|
"""index: 22806, intensity: 7382.0, mobility: 1.115"""	-0.272564	0.0648148	0.567802	QSSVRQLPRPMSHLSYLCFSHVTCQFRLC	generic|IP_1124629_TX=10090_REVERSED|
"""index: 31879, intensity: 12962.0, mobility: 1.263"""	-0.272945	0.0650794	0.568454	EMIWSGTSTIVIGTAEKLKLSSEQILVWW	generic|IP_1030252_TX=10090_REVERSED|
"""index: 8624, intensity: 3016.0, mobility: 0.991"""	-0.273044	0.0653439	0.568623	PEPEPEPEQLPEPEPEPEPEPKQEP	generic|tr_C4IXT3_C4IXT3_MOUSE__chr11_-1_61157167_61157217_ENSMUST00000173525_REVERSED|
"""index: 13938, intensity: 5965.0, mobility: 1.045"""	-0.273216	0.0655564	0.568916	KTRKRRRRRRNKRRTNKRSRSKRKRRRKKRRRKKRRRWRRRRRRRKRM	generic|IP_832285_TX=10090_REVERSED|
"""index: 19230, intensity: 5642.0, mobility: 1.112"""	-0.274406	0.0658208	0.57095	NSFIISAASFSDNSKC	generic|sp_A2ARV4_LRP2_MOUSE_REVERSED	|generic|tr_A2ARV5_A2ARV5_MOUSE_REVERSED|
"""index: 16995, intensity: 13886.0, mobility: 1.135"""	-0.274551	0.0660677	0.571198	TPGPSCLYTSLLNNSVLLVSASMLVTAQPE	generic|IP_1136061_TX=10090_REVERSED|
"""index: 12290, intensity: 2826.0, mobility: 1.039"""	-0.275252	0.0662794	0.572395	QPDQGMARHRPFPLHPLTLWECVCGLRRPVSNTTEITQDCLTR	generic|IP_1063783_TX=10090_REVERSED|
"""index: 9321, intensity: 6229.0, mobility: 0.977"""	-0.277437	0.0664732	0.576127	GKARGGGAGGFPVGNGSLPVATARGRARGRGAAVQR	generic|tr_Q3ULV1_Q3ULV1_MOUSE__chr5_-1_72550288_72550344_ENSMUST00000135318__II_938796_REVERSED	|generic|tr_E9PZN0_E9PZN0_MOUSE__chr5_-1_72550288_72550344_ENSMUST00000135318__II_938796_REVERSED	|generic|tr_E9Q8I7_E9Q8I7_MOUSE__chr5_-1_72550288_72550344_ENSMUST00000135318__II_938800_REVERSED	|generic|tr_E9Q3K1_E9Q3K1_MOUSE__chr5_-1_72550288_72550344_ENSMUST00000135318__II_938796_REVERSED	|generic|II_938787_TX=10090_REVERSED	|generic|tr_Q9DAE1_Q9DAE1_MOUSE__chr5_-1_72550288_72550344_ENSMUST00000135318_REVERSED|
"""index: 19282, intensity: 4051.0, mobility: 0.910"""	-0.277674	0.0666667	0.576532	EMLNIEYPKQLHSNMFKQVSLPF	generic|IP_992225_TX=10090_REVERSED	|generic|II_3456064_TX=10090_REVERSED	|generic|sp_P54823_DDX6_MOUSE__chr9_1_44607432_44607596_ENSMUST00000213697_REVERSED|
"""index: 10975, intensity: 7110.0, mobility: 1.101"""	-0.278524	0.0669125	0.577984	KLENELRHITDLSNKVELELEAQHSE	generic|tr_B7ZNX8_B7ZNX8_MOUSE__II_1113303_REVERSED	|generic|tr_F7CIB0_F7CIB0_MOUSE__II_1113319_REVERSED	|generic|sp_Q8BI22-2_CE128_MOUSE__II_1113303_REVERSED|
"""index: 26596, intensity: 4150.0, mobility: 0.927"""	-0.278715	0.067176	0.578309	VQVMLCRQR	generic|tr_S4R1M0_S4R1M0_MOUSE__II_1034044_REVERSED	|generic|sp_P06800_PTPRC_MOUSE__II_1034044_REVERSED	|generic|sp_P06800-5_PTPRC_MOUSE__II_1034044_REVERSED	|generic|sp_P06800-6_PTPRC_MOUSE__II_1034044_REVERSED	|generic|tr_Q3U382_Q3U382_MOUSE_REVERSED	|generic|tr_Q8C6Q7_Q8C6Q7_MOUSE_REVERSED	|generic|tr_Q64730_Q64730_MOUSE_REVERSED|
"""index: 11535, intensity: 5900.0, mobility: 1.145"""	-0.278816	0.0674039	0.578482	EQERRLEQERRLEQRLEQERRLEQERRLEQRLEQE	generic|tr_A0A0B4J1F9_A0A0B4J1F9_MOUSE_REVERSED	|generic|tr_A0A0B4J1F9_A0A0B4J1F9_MOUSE_REVERSED	|generic|tr_A0A0B4J1F9_A0A0B4J1F9_MOUSE_REVERSED|
"""index: 29458, intensity: 6303.0, mobility: 1.132"""	-0.278941	0.0676672	0.578695	QPMTALASATWKDT	generic|sp_A2RTF1_CTSRB_MOUSE__II_3471059_REVERSED|
"""index: 24457, intensity: 41476.0, mobility: 0.990"""	-0.278997	0.0679126	0.578791	LPLFYLFHK	generic|IP_3503040_TX=10090_REVERSED|
"""index: 10810, intensity: 10766.0, mobility: 0.900"""	-0.279306	0.0681758	0.579318	TLEQEKDKE	generic|tr_E9Q2S8_E9Q2S8_MOUSE_REVERSED|
"""index: 31933, intensity: 3127.0, mobility: 1.277"""	-0.279662	0.0684211	0.579926	WLTKMFMETELWQQLGEP	generic|sp_Q8CI17_MB213_MOUSE_REVERSED|
"""index: 32280, intensity: 15799.0, mobility: 1.312"""	-0.28009	0.0686842	0.580656	QLRNRYSKKEFKLFQL	generic|IP_845975_TX=10090_REVERSED|
"""index: 33839, intensity: 5146.0, mobility: 0.979"""	-0.280124	0.0689474	0.580714	FFLVYNEPLH	generic|IP_1117439_TX=10090_REVERSED|
"""index: 30543, intensity: 3747.0, mobility: 1.140"""	-0.280173	0.0691559	0.580798	ELQELINSVGPFLPQ	generic|tr_E3W997_E3W997_MOUSE_REVERSED	|generic|sp_Q3V3A1_CDK15_MOUSE_REVERSED	|generic|sp_Q3V3A1-2_CDK15_MOUSE_REVERSED	|generic|sp_Q3V3A1-3_CDK15_MOUSE_REVERSED|
"""index: 29239, intensity: 4823.0, mobility: 0.931"""	-0.281517	0.0694189	0.58309	LVTGLVQLHES	generic|IP_841609_TX=10090_REVERSED|
"""index: 15347, intensity: 3562.0, mobility: 1.081"""	-0.281777	0.0696818	0.583535	IWTNEMTWKDKWLHRLGGKRISIYW	generic|IP_900441_TX=10090_REVERSED|
"""index: 5272, intensity: 3981.0, mobility: 0.853"""	-0.281792	0.0699264	0.583559	EVNQGHCAY	generic|IP_855886_TX=10090_REVERSED|
"""index: 7257, intensity: 5392.0, mobility: 1.009"""	-0.281984	0.0700787	0.583887	SMLQPCVVEKLHS	generic|chr5_-1_123570889_123570978_ENSMUST00000031388__IP_931284_TX=10090_REVERSED|
"""index: 18306, intensity: 4878.0, mobility: 1.066"""	-0.284106	0.0703412	0.587503	PFVEIEDYVQEQ	generic|sp_Q6ZPF3_TIAM2_MOUSE__chr17_1_3518450_3518728_ENSMUST00000227405_REVERSED	|generic|sp_Q6ZPF3-2_TIAM2_MOUSE__chr17_1_3518450_3518728_ENSMUST00000227405_REVERSED	|generic|tr_A0A2X0SSQ6_A0A2X0SSQ6_MOUSE__chr17_1_3518450_3518728_ENSMUST00000227405_REVERSED|
"""index: 15471, intensity: 32275.0, mobility: 0.962"""	-0.284302	0.0705851	0.587838	VAAEDASFENALIGGIKSFA	generic|tr_B9EKT6_B9EKT6_MOUSE_REVERSED	|generic|tr_A0A0A6YXJ2_A0A0A6YXJ2_MOUSE_REVERSED	|generic|tr_F8VQ29_F8VQ29_MOUSE_REVERSED|
"""index: 24888, intensity: 6571.0, mobility: 0.991"""	-0.285734	0.0708475	0.590277	MLLRLYYMAHQHPQEARFNNL	generic|tr_Q8CGB9_Q8CGB9_MOUSE__chr19_-1_37309784_37309873_ENSMUST00000154308__II_1045836_REVERSED	|generic|tr_F6RPJ9_F6RPJ9_MOUSE__chr19_-1_37309784_37309873_ENSMUST00000154308__II_1045836_REVERSED	|generic|II_1045828_TX=10090_REVERSED	|generic|sp_Q9JHR7_IDE_MOUSE__chr19_-1_37309784_37309873_ENSMUST00000154308_REVERSED	|generic|chr19_-1_37287081_37287230_ENSMUST00000134740_REVERSED|
"""index: 13828, intensity: 14538.0, mobility: 1.159"""	-0.285756	0.0711099	0.590314	PEDPSGGQKRKKKKTRFDATTWTKWTRRMQKMGNGFGFGFRS	generic|tr_A0A494B9L0_A0A494B9L0_MOUSE__chr17_-1_32321492_32321734_ENSMUST00000236039_REVERSED	|generic|tr_A0A494BBL1_A0A494BBL1_MOUSE__chr17_-1_32334584_32334691_ENSMUST00000235614_REVERSED	|generic|tr_Q5RL57_Q5RL57_MOUSE__chr17_-1_32321492_32321734_ENSMUST00000236039_REVERSED	|generic|tr_A0A494BAS2_A0A494BAS2_MOUSE_REVERSED	|generic|tr_Q3TLG2_Q3TLG2_MOUSE__chr17_-1_32321492_32321734_ENSMUST00000236039_REVERSED	|generic|sp_Q9R0L7_AKP8L_MOUSE__chr17_-1_32321492_32321734_ENSMUST00000236039_REVERSED	|generic|tr_Q9D0K8_Q9D0K8_MOUSE__chr17_-1_32334584_32334691_ENSMUST00000235614_REVERSED|
"""index: 24673, intensity: 3728.0, mobility: 0.996"""	-0.28582	0.0713723	0.590423	FQLKMVVMRT	generic|IP_1085503_TX=10090_REVERSED|
"""index: 25074, intensity: 5680.0, mobility: 1.134"""	-0.285893	0.0716347	0.590548	WFARKCLSFELVTSVPDSFETPRLLSSMYFVKTLVHPHKMI	generic|tr_Q8BI58_Q8BI58_MOUSE_REVERSED|
"""index: 3141, intensity: 5552.0, mobility: 0.983"""	-0.286375	0.0718971	0.591368	MTNAVAKAAMIHS	generic|sp_P80316_TCPE_MOUSE_REVERSED|
"""index: 5429, intensity: 5126.0, mobility: 0.894"""	-0.286648	0.0721595	0.591833	ANPKKKPQYIMVKF	generic|tr_Q3U4N4_Q3U4N4_MOUSE_REVERSED|
"""index: 631, intensity: 3406.0, mobility: 0.916"""	-0.286944	0.0722702	0.592337	LISQASTHYIV	generic|sp_P07759_SPA3K_MOUSE_REVERSED	|generic|tr_A0A0R4J0I1_A0A0R4J0I1_MOUSE_REVERSED|
"""index: 35325, intensity: 5839.0, mobility: 1.293"""	-0.290283	0.0724562	0.598015	KKQKKKKLNKHI	generic|IP_1128996_TX=10090_REVERSED|
"""index: 32307, intensity: 10833.0, mobility: 1.325"""	-0.290903	0.0726987	0.599068	KLQKRRMYEQRIFERRAREDEKKQREEETKRRTEEKKHEMEAELQQKRL	generic|sp_Q8C1B1-2_CAMP2_MOUSE__II_1034172_REVERSED	|generic|tr_A0A0A6YXV8_A0A0A6YXV8_MOUSE__II_1034172_REVERSED	|generic|sp_Q8C1B1_CAMP2_MOUSE_REVERSED	|generic|tr_H7BX08_H7BX08_MOUSE_REVERSED	|generic|tr_A0A0A6YY67_A0A0A6YY67_MOUSE_REVERSED	|generic|tr_B2RRE3_B2RRE3_MOUSE_REVERSED|
"""index: 24006, intensity: 5164.0, mobility: 1.058"""	-0.291443	0.0729412	0.599986	NESWTIITSTLQLFAILGDQEKQTI	generic|tr_Q6ZQG1_Q6ZQG1_MOUSE__II_917959_REVERSED	|generic|tr_Q6P9L5_Q6P9L5_MOUSE__II_917959_REVERSED	|generic|tr_A0A0J9YUD5_A0A0J9YUD5_MOUSE__II_917959_REVERSED	|generic|tr_B9EJ54_B9EJ54_MOUSE__II_917959_REVERSED	|generic|tr_Q6PDG0_Q6PDG0_MOUSE_REVERSED	|generic|tr_Q9D6C1_Q9D6C1_MOUSE_REVERSED|
"""index: 12726, intensity: 27314.0, mobility: 1.102"""	-0.291797	0.0731644	0.600587	LCVWFRSQQTPGQKSDMLFVLGCVARPQLLHDSRAHGGRVRFGP	generic|IP_829177_TX=10090_REVERSED|
"""index: 20487, intensity: 4171.0, mobility: 1.018"""	-0.292005	0.0734065	0.600939	DPRIGFLERFYRFAVPAYTK	generic|II_978052_TX=10090_REVERSED	|generic|sp_O70161_PI51C_MOUSE__chr10_1_81305714_81305833_ENSMUST00000160291_REVERSED	|generic|sp_O70161-2_PI51C_MOUSE__chr10_1_81305714_81305833_ENSMUST00000160291_REVERSED	|generic|sp_O70161-3_PI51C_MOUSE__chr10_1_81305714_81305833_ENSMUST00000160291_REVERSED	|generic|sp_P70182_PI51A_MOUSE_REVERSED	|generic|sp_P70182-2_PI51A_MOUSE_REVERSED	|generic|sp_P70182-3_PI51A_MOUSE_REVERSED	|generic|tr_F8WI18_F8WI18_MOUSE_REVERSED	|generic|tr_D3YUY3_D3YUY3_MOUSE_REVERSED	|generic|tr_F8WHW6_F8WHW6_MOUSE__chr10_1_81305714_81305833_ENSMUST00000160291_REVERSED|
"""index: 24871, intensity: 4004.0, mobility: 1.113"""	-0.292015	0.0736677	0.600957	EGVVADGWSQNKENPNLLSVSFNIPQALNYSQDPQAILVPQNHL	generic|sp_E9QAT4_SC16A_MOUSE__II_1016207_REVERSED	|generic|sp_E9QAT4-2_SC16A_MOUSE_REVERSED|
"""index: 28136, intensity: 3077.0, mobility: 0.830"""	-0.292029	0.0739289	0.60098	LVVRIHCM	generic|IP_1003292_TX=10090_REVERSED|
"""index: 4869, intensity: 6423.0, mobility: 0.872"""	-0.292545	0.0741708	0.601857	DYAVQEYGR	generic|tr_A0A2Z4T2F0_A0A2Z4T2F0_MOUSE_REVERSED	|generic|tr_A0A286R3P5_A0A286R3P5_MOUSE_REVERSED	|generic|tr_A0A2Z4T1J0_A0A2Z4T1J0_MOUSE_REVERSED	|generic|tr_Q921P3_Q921P3_MOUSE_REVERSED	|generic|tr_Q7TN03_Q7TN03_MOUSE_REVERSED	|generic|tr_A0A2Z4SX83_A0A2Z4SX83_MOUSE_REVERSED	|generic|tr_A0A2Z4SXF9_A0A2Z4SXF9_MOUSE_REVERSED	|generic|sp_P03991_HA1W_MOUSE_REVERSED	|generic|tr_Q61895_Q61895_MOUSE_REVERSED	|generic|tr_A0A2Z4SYT1_A0A2Z4SYT1_MOUSE_REVERSED	|generic|tr_A0A2Z4T1D9_A0A2Z4T1D9_MOUSE_REVERSED	|generic|tr_Q61894_Q61894_MOUSE_REVERSED	|generic|sp_P14428_HA1Q_MOUSE_REVERSED|
"""index: 20849, intensity: 2972.0, mobility: 1.243"""	-0.293625	0.074432	0.603688	FRTVQVFNSEFIPFDRLQDFEGSLLHRQLRGPR	generic|sp_A1L3C1_F71E1_MOUSE__II_892223_REVERSED	|generic|tr_A0A0U1RNU0_A0A0U1RNU0_MOUSE__II_892223_REVERSED	|generic|tr_B7XG50_B7XG50_MOUSE__II_892223_REVERSED|
"""index: 6290, intensity: 4444.0, mobility: 0.825"""	-0.29377	0.0746931	0.603935	ESTLVRKPMSISASTI	generic|sp_P23607_ZFA_MOUSE_REVERSED|
"""index: 26537, intensity: 138578.0, mobility: 1.026"""	-0.293942	0.0749152	0.604226	KIEKLFDIIM	generic|tr_Q8VF41_Q8VF41_MOUSE_REVERSED|
"""index: 27360, intensity: 10056.0, mobility: 0.998"""	-0.294279	0.0751762	0.604797	PKQTRRWHQ	generic|IP_943731_TX=10090_REVERSED|
"""index: 18203, intensity: 6012.0, mobility: 0.866"""	-0.294338	0.0753979	0.604898	QTVLKYIN	generic|tr_Q9DAV5_Q9DAV5_MOUSE_REVERSED	|generic|tr_Q9R1F9_Q9R1F9_MOUSE_REVERSED	|generic|tr_Q9D2U0_Q9D2U0_MOUSE_REVERSED|
"""index: 15397, intensity: 5059.0, mobility: 1.086"""	-0.294578	0.0756588	0.605304	SELNLSSHIVMHNQKGTVVKLFKNCIFM	generic|IP_1076810_TX=10090_REVERSED|
"""index: 17926, intensity: 10221.0, mobility: 1.106"""	-0.295073	0.0758998	0.606143	VSAQYVAARHPARLIEVWGPWCLRLSQTDSICWWAWAWGGFVYQK	generic|tr_Q3UEG9_Q3UEG9_MOUSE__chr11_1_78057915_78058118_ENSMUST00000148162_REVERSED|
"""index: 19882, intensity: 3244.0, mobility: 1.186"""	-0.295444	0.0761607	0.606772	QLVPAPCLTALRALMIFTLMRIDYHD	generic|tr_Q3UM57_Q3UM57_MOUSE_REVERSED	|generic|sp_Q6ZQ73_CAND2_MOUSE_REVERSED	|generic|tr_Q3TD19_Q3TD19_MOUSE_REVERSED|
"""index: 24540, intensity: 6926.0, mobility: 0.874"""	-0.295771	0.0763816	0.607326	LPFINKISKITEENESLNKEHEKM	generic|sp_Q9QWK5_BIR1A_MOUSE_REVERSED|
"""index: 750, intensity: 7750.0, mobility: 0.880"""	-0.296665	0.0766423	0.60884	LGPPKQLEHH	generic|IP_883738_TX=10090_REVERSED|
"""index: 26257, intensity: 5736.0, mobility: 0.919"""	-0.296923	0.076903	0.609276	LALHMFLYV	generic|IP_964847_TX=10090_REVERSED|
"""index: 16392, intensity: 7213.0, mobility: 1.114"""	-0.297215	0.0771637	0.609769	WWALSPWMPGTSLGTLRLHNRLCVLRGP	generic|IP_3482145_TX=10090_REVERSED|
"""index: 5780, intensity: 3691.0, mobility: 0.925"""	-0.297242	0.0774244	0.609815	ESPCLQSKINR	generic|IP_1028353_TX=10090_REVERSED|
"""index: 19904, intensity: 4026.0, mobility: 1.109"""	-0.297643	0.0775638	0.610494	NSFIISAASFSDNSKC	generic|sp_A2ARV4_LRP2_MOUSE_REVERSED	|generic|tr_A2ARV5_A2ARV5_MOUSE_REVERSED|
"""index: 19998, intensity: 4609.0, mobility: 0.990"""	-0.299469	0.0777836	0.613582	EMRNDTAVVKI	generic|tr_Q8C8I8_Q8C8I8_MOUSE__IP_2514215_REVERSED|
"""index: 21615, intensity: 4129.0, mobility: 1.016"""	-0.3004	0.0780031	0.615154	GIHFVTILEKKKMCEMMTQFLHVA	generic|II_1000365_TX=10090_REVERSED	|generic|sp_Q923J1_TRPM7_MOUSE__chr2_-1_126795439_126795492_ENSMUST00000127277_REVERSED	|generic|tr_A2AI57_A2AI57_MOUSE__chr2_-1_126795439_126795492_ENSMUST00000127277_REVERSED	|generic|tr_B9EK83_B9EK83_MOUSE__chr2_-1_126795439_126795492_ENSMUST00000127277_REVERSED|
"""index: 2996, intensity: 3906.0, mobility: 0.999"""	-0.300657	0.0782428	0.615588	MTNAVAKAAMIHS	generic|sp_P80316_TCPE_MOUSE_REVERSED|
"""index: 27415, intensity: 3183.0, mobility: 0.937"""	-0.30104	0.0784619	0.616234	MQVEVEMALFRGVSSMVNIVNWK	generic|IP_864360_TX=10090_REVERSED|
"""index: 1970, intensity: 3455.0, mobility: 0.856"""	-0.301475	0.0787217	0.616968	ALTQKETLKEKANN	generic|sp_Q9D5Y1_CCD39_MOUSE__chr3_-1_33830653_33830760_ENSMUST00000200300__II_988349_REVERSED|
"""index: 24677, intensity: 6308.0, mobility: 1.072"""	-0.302003	0.07892	0.617858	IKIFDTTKCSESREREQAESLLFR	generic|IP_919726_TX=10090_REVERSED|
"""index: 27675, intensity: 9703.0, mobility: 1.097"""	-0.302775	0.0791796	0.619159	RLTPGLPPPGGGGGALLLPASGPEPSAVR	generic|IP_950563_TX=10090_REVERSED|
"""index: 5615, intensity: 3029.0, mobility: 0.904"""	-0.303604	0.079213	0.620556	CTYIGADSPKL	generic|tr_E9PWW5_E9PWW5_MOUSE__II_964679_REVERSED	|generic|sp_Q8BLI0_ATL1_MOUSE__II_964679_REVERSED|
"""index: 15282, intensity: 2739.0, mobility: 0.895"""	-0.305514	0.0794308	0.623771	AKPMNLDKSR	generic|IP_902934_TX=10090_REVERSED|
"""index: 5094, intensity: 3602.0, mobility: 1.006"""	-0.305828	0.0796895	0.624298	AEAAAVAGVYPFEGH	generic|tr_Q4H4B4_Q4H4B4_MOUSE__chr6_-1_93785441_93785593_ENSMUST00000204532__II_910395_REVERSED	|generic|tr_B9EKC0_B9EKC0_MOUSE__chr6_-1_93785441_93785593_ENSMUST00000204532__II_910395_REVERSED	|generic|sp_Q6RHR9_MAGI1_MOUSE__chr6_-1_93785441_93785593_ENSMUST00000204532__II_910395_REVERSED	|generic|sp_Q6RHR9-2_MAGI1_MOUSE__chr6_-1_93785441_93785593_ENSMUST00000204532__II_910395_REVERSED	|generic|sp_Q6RHR9-3_MAGI1_MOUSE__chr6_-1_93785441_93785593_ENSMUST00000204532__II_910395_REVERSED	|generic|tr_Q4VBG2_Q4VBG2_MOUSE__chr6_-1_93785441_93785593_ENSMUST00000204532__II_910395_REVERSED	|generic|tr_A0A0R4J0S6_A0A0R4J0S6_MOUSE__chr6_-1_93785441_93785593_ENSMUST00000204532__II_910395_REVERSED	|generic|tr_A0A0N4SUZ0_A0A0N4SUZ0_MOUSE__chr6_-1_93785441_93785593_ENSMUST00000204532__II_910395_REVERSED	|generic|tr_Q4H4B5_Q4H4B5_MOUSE__chr6_-1_93785441_93785593_ENSMUST00000204532__II_910395_REVERSED	|generic|tr_Q8BQR9_Q8BQR9_MOUSE_REVERSED|
"""index: 28215, intensity: 12599.0, mobility: 1.006"""	-0.305959	0.0799276	0.624519	PKVVVSQCKVVQ	generic|IP_1090207_TX=10090_REVERSED|
"""index: 32117, intensity: 14153.0, mobility: 1.221"""	-0.306216	0.08	0.624951	QMIEQIIALHRVLEL	generic|sp_Q14DL0_UBQLN_MOUSE_REVERSED|
"""index: 21851, intensity: 11807.0, mobility: 0.996"""	-0.307921	0.080196	0.627813	LCSKFEQHNLRGSKDKDFHKF	generic|tr_A3KGU5_A3KGU5_MOUSE__chr2_1_30030480_30030602_ENSMUST00000201758__II_1012391_REVERSED	|generic|tr_B9EKJ1_B9EKJ1_MOUSE__chr2_1_30030480_30030602_ENSMUST00000201758__II_1012391_REVERSED	|generic|tr_A3KGU7_A3KGU7_MOUSE__chr2_1_30030480_30030602_ENSMUST00000201758__II_1012391_REVERSED	|generic|tr_A3KGU9_A3KGU9_MOUSE__chr2_1_30030480_30030602_ENSMUST00000201758__II_1012391_REVERSED	|generic|tr_B2RXX6_B2RXX6_MOUSE__chr2_1_30030480_30030602_ENSMUST00000201758__II_1012391_REVERSED	|generic|sp_P16546_SPTN1_MOUSE__chr2_1_30030480_30030602_ENSMUST00000201758__II_1012391_REVERSED	|generic|sp_P16546-2_SPTN1_MOUSE__chr2_1_30030480_30030602_ENSMUST00000201758__II_1012391_REVERSED	|generic|tr_E9Q447_E9Q447_MOUSE__chr2_1_30030480_30030602_ENSMUST00000201758__II_1012391_REVERSED	|generic|tr_B7ZWK3_B7ZWK3_MOUSE__chr2_1_30030480_30030602_ENSMUST00000201758__II_1012391_REVERSED	|generic|tr_Q58ES7_Q58ES7_MOUSE__chr2_1_30030480_30030602_ENSMUST00000201758_REVERSED	|generic|tr_Q6PA04_Q6PA04_MOUSE__chr2_1_30030480_30030602_ENSMUST00000201758_REVERSED	|generic|tr_Q3TYI8_Q3TYI8_MOUSE__chr2_1_30030480_30030602_ENSMUST00000201758_REVERSED|
"""index: 18484, intensity: 5622.0, mobility: 1.129"""	-0.308899	0.0804331	0.629454	QSIHYQHYRLGIIPFTRCVSCRVPHTVTEA	generic|II_1037977_TX=10090_REVERSED|
"""index: 9418, intensity: 2529.0, mobility: 0.824"""	-0.309318	0.0806701	0.630157	GGEVKELKALTLGIANPR	generic|sp_Q562D6-2_TRMO_MOUSE__II_963473_REVERSED	|generic|sp_Q562D6_TRMO_MOUSE_REVERSED	|generic|sp_Q562D6-3_TRMO_MOUSE_REVERSED	|generic|tr_F6QNL9_F6QNL9_MOUSE_REVERSED|
"""index: 24778, intensity: 4373.0, mobility: 1.087"""	-0.309617	0.0808861	0.630658	NRHLSHLSHASITPPAYGVPMHTSLQANHNVGLARASLLRSNFR	generic|IP_999853_TX=10090_REVERSED|
"""index: 3624, intensity: 12344.0, mobility: 0.945"""	-0.310191	0.0811228	0.631618	VIAPHPIGTTHPG	generic|tr_Q8BGZ9_Q8BGZ9_MOUSE_REVERSED	|generic|tr_D3Z654_D3Z654_MOUSE_REVERSED	|generic|tr_Q3TYB0_Q3TYB0_MOUSE_REVERSED	|generic|sp_P27782-2_LEF1_MOUSE_REVERSED	|generic|tr_Q8C402_Q8C402_MOUSE_REVERSED|
"""index: 10439, intensity: 4283.0, mobility: 0.824"""	-0.310424	0.0813804	0.632008	PLPHGHRAQQLHHEVD	generic|IP_997245_TX=10090_REVERSED|
"""index: 33094, intensity: 6399.0, mobility: 1.070"""	-0.310472	0.0816379	0.63209	VEWLLLLFPRN	generic|tr_E9QLL8_E9QLL8_MOUSE_REVERSED	|generic|sp_Q8CIE0_SPA11_MOUSE_REVERSED	|generic|tr_Q3UEP8_Q3UEP8_MOUSE_REVERSED	|generic|tr_E9QK54_E9QK54_MOUSE_REVERSED|
"""index: 34449, intensity: 8257.0, mobility: 1.034"""	-0.310585	0.0818744	0.632279	MWKLKMMLLE	generic|tr_Q4FJQ8_Q4FJQ8_MOUSE__chr8_1_68902318_68902389_ENSMUST00000168401_REVERSED|
"""index: 27107, intensity: 3839.0, mobility: 0.841"""	-0.311147	0.0821318	0.633218	CTCIHTSW	generic|IP_3483047_TX=10090_REVERSED|
"""index: 22707, intensity: 3074.0, mobility: 0.915"""	-0.311609	0.0823257	0.633992	MRLVSNIFGSPSARHYER	generic|IP_2445258_TX=10090_REVERSED|
"""index: 20058, intensity: 4568.0, mobility: 1.049"""	-0.313233	0.0825617	0.636705	QRPPVTAPCLLFVM	generic|chr5_1_136911785_136912879_ENSMUST00000200157_REVERSED|
"""index: 18008, intensity: 17448.0, mobility: 0.903"""	-0.313563	0.0827976	0.637256	QKEKSWDNFATVLVVCVVSLLIAAGEIWG	generic|sp_G5E829_AT2B1_MOUSE__II_213398_REVERSED	|generic|tr_A0A1W2P7C7_A0A1W2P7C7_MOUSE_REVERSED	|generic|tr_Q05CJ5_Q05CJ5_MOUSE_REVERSED	|generic|tr_A0A1W2P7R3_A0A1W2P7R3_MOUSE_REVERSED	|generic|tr_Q3TC38_Q3TC38_MOUSE_REVERSED	|generic|tr_Q3TDJ2_Q3TDJ2_MOUSE_REVERSED|
"""index: 19627, intensity: 4462.0, mobility: 1.125"""	-0.314813	0.0830121	0.63934	DKRKEEMRVHHVAHGVYML	generic|tr_Q548M7_Q548M7_MOUSE_REVERSED|
"""index: 11019, intensity: 5161.0, mobility: 1.233"""	-0.31566	0.0832691	0.640752	IYFIMNHMKEKCFWKV	generic|IP_2468856_TX=10090_REVERSED|
"""index: 19701, intensity: 6634.0, mobility: 0.929"""	-0.315972	0.0834832	0.641271	AKTWQATFRRTRKKMFILSEKG	generic|sp_Q765H6_MGT5B_MOUSE__chr11_1_116985016_116985135_ENSMUST00000126757_REVERSED|
"""index: 22258, intensity: 6386.0, mobility: 0.959"""	-0.316707	0.0837185	0.642494	PWPKLLHNHAVMHMSLVSG	generic|IP_1063261_TX=10090_REVERSED|
"""index: 17057, intensity: 7722.0, mobility: 1.267"""	-0.317573	0.0839107	0.643933	VWWSYLAHN	generic|IP_3465028_TX=10090_REVERSED|
"""index: 10350, intensity: 8750.0, mobility: 1.235"""	-0.317889	0.084081	0.644459	SPLGFNFYAISLGTFTHFLHILYSDKYFLYHRYFLALPY	generic|tr_A0A0N4SUM3_A0A0N4SUM3_MOUSE__II_906325_REVERSED|
"""index: 30381, intensity: 3769.0, mobility: 0.940"""	-0.318445	0.0842725	0.645382	CIYAQLVRDL	generic|IP_3496772_TX=10090_REVERSED|
"""index: 20250, intensity: 6117.0, mobility: 0.871"""	-0.319254	0.084507	0.646724	QQHPHLGR	generic|chr7_1_44595211_44595375_ENSMUST00000209177__IP_890002_TX=10090_REVERSED|
"""index: 23411, intensity: 30419.0, mobility: 1.137"""	-0.319349	0.0847414	0.646882	LFFSPLFPPLSSFPTYLLFICGLFYKATPVAQPAPCYVIDLPV	generic|IP_1117107_TX=10090_REVERSED|
"""index: 16985, intensity: 4461.0, mobility: 0.953"""	-0.319777	0.0849322	0.647592	NDIQNLIDSVFTPDEPKISLIV	generic|IP_1036486_TX=10090_REVERSED|
"""index: 9550, intensity: 2586.0, mobility: 0.743"""	-0.321028	0.085188	0.649664	KELREQEEQEK	generic|sp_A2AG50_MA7D2_MOUSE_REVERSED	|generic|sp_A2AG50-2_MA7D2_MOUSE_REVERSED	|generic|sp_A2AG50-3_MA7D2_MOUSE_REVERSED	|generic|tr_Q3TS73_Q3TS73_MOUSE_REVERSED	|generic|tr_A2AG51_A2AG51_MOUSE_REVERSED|
"""index: 20894, intensity: 7032.0, mobility: 0.982"""	-0.32122	0.0854438	0.649981	DLEQVQCVSKLITHNWR	generic|IP_995421_TX=10090_REVERSED|
"""index: 1741, intensity: 3343.0, mobility: 0.858"""	-0.321326	0.0856777	0.650157	QYKAVQEPMARGIADKLK	generic|sp_Q4G0F8-3_UBN1_MOUSE__chr1_1_90214206_90214235_ENSMUST00000065587__II_3486486_REVERSED	|generic|sp_Q4G0F8_UBN1_MOUSE__chr1_1_90214206_90214235_ENSMUST00000065587_REVERSED	|generic|sp_Q4G0F8-2_UBN1_MOUSE__chr1_1_90214206_90214235_ENSMUST00000065587_REVERSED|
"""index: 15862, intensity: 6833.0, mobility: 0.919"""	-0.321663	0.0859115	0.650713	ASVPQLVQERA	generic|tr_A2VDH5_A2VDH5_MOUSE_REVERSED	|generic|sp_P36916_GNL1_MOUSE__chr17_1_35980754_35980786_ENSMUST00000174275_REVERSED|
"""index: 26354, intensity: 4049.0, mobility: 0.889"""	-0.322273	0.0860572	0.651723	LAPMLTCPLSQSGILLDKR	generic|IP_1131388_TX=10090_REVERSED|
"""index: 27320, intensity: 5740.0, mobility: 1.098"""	-0.323252	0.0863126	0.653338	VEQQDEQNCGLLVYVLIHPLLYITVKFDHKMMISCCTF	generic|sp_Q9JKK8_ATR_MOUSE__II_845316_REVERSED	|generic|tr_A0A1L1SSL9_A0A1L1SSL9_MOUSE__II_845316_REVERSED	|generic|tr_E9QPK4_E9QPK4_MOUSE__II_845316_REVERSED|
"""index: 13054, intensity: 3744.0, mobility: 1.023"""	-0.323281	0.0865458	0.653388	HGSPLSHAGPIMEINPDVVRHG	generic|sp_Q7TN75_PEG10_MOUSE_REVERSED	|generic|tr_E9Q3F7_E9Q3F7_MOUSE_REVERSED	|generic|tr_H3BJQ1_H3BJQ1_MOUSE_REVERSED|
"""index: 17121, intensity: 4386.0, mobility: 1.166"""	-0.324174	0.0868011	0.654861	TITGATVVQPLIAGYHGEEDFSPHRTVVRP	generic|tr_Q75WC0_Q75WC0_MOUSE__chr7_-1_79459685_79459726_ENSMUST00000149444__II_890317_REVERSED	|generic|tr_Q3UG70_Q3UG70_MOUSE__chr7_-1_79459685_79459726_ENSMUST00000149444__II_890317_REVERSED	|generic|tr_Q3UZX3_Q3UZX3_MOUSE__chr7_-1_79459685_79459726_ENSMUST00000149444__II_890317_REVERSED	|generic|tr_Q05BB8_Q05BB8_MOUSE__chr7_-1_79459685_79459726_ENSMUST00000149444__II_890317_REVERSED	|generic|II_890335_TX=10090_REVERSED	|generic|II_890323_TX=10090_REVERSED|
"""index: 10999, intensity: 8118.0, mobility: 0.862"""	-0.324258	0.087012	0.654998	DAKRTRACTFRNRLLYFE	generic|sp_Q3U1C6-3_TATD3_MOUSE_REVERSED|
"""index: 12694, intensity: 14207.0, mobility: 0.998"""	-0.324746	0.0871782	0.655803	RKYEMQRSRW	generic|IP_1010493_TX=10090_REVERSED|
"""index: 23215, intensity: 5213.0, mobility: 0.910"""	-0.326199	0.0874108	0.658194	FLKICYVIE	generic|IP_902150_TX=10090_REVERSED|
"""index: 5256, intensity: 4301.0, mobility: 0.937"""	-0.326688	0.087621	0.658998	FSRGVPTYRMS	generic|tr_A0A6I8MX18_A0A6I8MX18_MOUSE__chr4_-1_126459776_126459865_ENSMUST00000127800__II_956239_REVERSED	|generic|tr_Q8CGU0_Q8CGU0_MOUSE__chr4_-1_126459776_126459865_ENSMUST00000127800__II_956239_REVERSED	|generic|sp_Q8CJG1_AGO1_MOUSE__chr4_-1_126459776_126459865_ENSMUST00000127800__II_956239_REVERSED	|generic|tr_A2VDG1_A2VDG1_MOUSE__chr4_-1_126459776_126459865_ENSMUST00000127800__II_956239_REVERSED	|generic|sp_Q8CJG0_AGO2_MOUSE__chr4_-1_126346627_126346761_ENSMUST00000127831_REVERSED	|generic|tr_Q8CGT9_Q8CGT9_MOUSE_REVERSED	|generic|sp_Q8CJF8_AGO4_MOUSE__chr4_-1_126459776_126459865_ENSMUST00000127800_REVERSED	|generic|sp_Q8CJF8-2_AGO4_MOUSE__chr4_-1_126459776_126459865_ENSMUST00000127800_REVERSED	|generic|tr_Q8CGT8_Q8CGT8_MOUSE_REVERSED|
"""index: 16768, intensity: 4968.0, mobility: 1.026"""	-0.326708	0.0878533	0.659031	TMIVATATTDFQPRGARGIMQLIDT	generic|sp_D3Z4R1_HFM1_MOUSE__II_935425_REVERSED|
"""index: 25884, intensity: 4521.0, mobility: 0.990"""	-0.326922	0.088108	0.659382	LTAESELGALLID	generic|IP_1106334_TX=10090_REVERSED|
"""index: 24812, intensity: 6752.0, mobility: 1.023"""	-0.328019	0.0883401	0.661183	KMMAESVEKEIQEQAKRSLP	generic|tr_E9Q9F9_E9Q9F9_MOUSE__chr7_1_133671424_133671540_ENSMUST00000211072__II_3448714_REVERSED	|generic|tr_D3YZE7_D3YZE7_MOUSE__chr7_1_133671424_133671540_ENSMUST00000211072__II_3448714_REVERSED	|generic|sp_Q6GQV7_EDRF1_MOUSE__chr7_1_133671424_133671540_ENSMUST00000211072__II_3448714_REVERSED|
"""index: 6101, intensity: 17750.0, mobility: 0.929"""	-0.328537	0.0885271	0.662033	GVEVRESPVAQFGIRQPTDGQVKAQG	generic|sp_Q8VCR8_MYLK2_MOUSE_REVERSED|
"""index: 15194, intensity: 5291.0, mobility: 0.966"""	-0.32916	0.0886912	0.663053	HLSNCLCLKSSL	generic|IP_3457820_TX=10090_REVERSED	|generic|IP_3457839_TX=10090_REVERSED|
"""index: 33239, intensity: 8245.0, mobility: 1.081"""	-0.330845	0.0889454	0.665809	HPHGLLGSSPMLEGQALTVFLQSVHTCPVLSLNEPLA	generic|IP_3453418_TX=10090_REVERSED|
"""index: 24894, intensity: 2957.0, mobility: 1.128"""	-0.331377	0.0891768	0.666678	EEDIEAAAALQAQQT	generic|tr_Q3UK68_Q3UK68_MOUSE_REVERSED	|generic|sp_P70670_NACAM_MOUSE_REVERSED	|generic|sp_Q60817_NACA_MOUSE_REVERSED|
"""index: 25411, intensity: 2658.0, mobility: 1.113"""	-0.33168	0.0893174	0.667172	VIKQYPLLTGENPVCSMFDTMDIKKIKNLYSINNIAIDTRQ	generic|tr_B1AY26_B1AY26_MOUSE_REVERSED	|generic|tr_A0A0G2JEB6_A0A0G2JEB6_MOUSE_REVERSED|
"""index: 22026, intensity: 5541.0, mobility: 1.033"""	-0.332554	0.0895485	0.668598	TPGAPTPIAPEEPL	generic|tr_A0A286YD76_A0A286YD76_MOUSE_REVERSED	|generic|sp_Q69ZZ9_K0754_MOUSE_REVERSED|
"""index: 6817, intensity: 4293.0, mobility: 1.109"""	-0.332692	0.0897111	0.668822	WVDSASTFKRYQIAEPATWRVPIKGGTTTYVAEPD	generic|sp_Q61772_EPHA7_MOUSE_REVERSED	|generic|tr_Q8R381_Q8R381_MOUSE_REVERSED	|generic|sp_Q61772-2_EPHA7_MOUSE_REVERSED	|generic|sp_Q61772-3_EPHA7_MOUSE_REVERSED	|generic|tr_A2BDQ4_A2BDQ4_MOUSE_REVERSED|
"""index: 19965, intensity: 3353.0, mobility: 0.736"""	-0.333354	0.0898962	0.6699	RYPDEGPKLQK	generic|tr_Q69ZR3_Q69ZR3_MOUSE__chr12_1_80601746_80601832_ENSMUST00000219267_REVERSED	|generic|sp_Q9JJ61_GLT16_MOUSE__chr12_1_80601746_80601832_ENSMUST00000219267_REVERSED|
"""index: 5321, intensity: 3145.0, mobility: 0.895"""	-0.333758	0.0901494	0.670558	RKVDQVFKDMLKLNQSHIPQQGN	generic|IP_1111341_TX=10090_REVERSED|
"""index: 31852, intensity: 7153.0, mobility: 1.184"""	-0.333769	0.0904026	0.670575	VTVGGGDGGGGGGGGGGGGGGGRGGRGGGGGGGGGRGGGPLT	generic|IP_3467123_TX=10090_REVERSED|
"""index: 9759, intensity: 12510.0, mobility: 1.136"""	-0.334274	0.0906559	0.671397	SKREISYLCISCDARFVVVMDRFVSLLLTEMPAKTVHA	generic|tr_F6S7U1_F6S7U1_MOUSE__chr19_1_29602671_29602784_ENSMUST00000160452__II_1046440_REVERSED	|generic|tr_E9QPA1_E9QPA1_MOUSE__chr19_1_29602671_29602784_ENSMUST00000160452__II_1046438_REVERSED	|generic|sp_Q69ZJ7_RIC1_MOUSE__chr19_1_29602671_29602784_ENSMUST00000160452__II_1046438_REVERSED|
"""index: 16888, intensity: 5476.0, mobility: 1.004"""	-0.334293	0.0908631	0.671427	GAKPSPYSGSALPRIWEKSNLDL	generic|sp_Q6PDJ6_FBX42_MOUSE_REVERSED	|generic|tr_Q3TNG8_Q3TNG8_MOUSE_REVERSED	|generic|tr_Q3TBJ0_Q3TBJ0_MOUSE_REVERSED	|generic|tr_Q3UA61_Q3UA61_MOUSE_REVERSED	|generic|tr_Q3UBU7_Q3UBU7_MOUSE_REVERSED	|generic|tr_Q3TDH0_Q3TDH0_MOUSE_REVERSED|
"""index: 9525, intensity: 4560.0, mobility: 0.837"""	-0.33456	0.0911162	0.671861	YNEKQAKLADKKSVRTTPSTCEK	generic|tr_G5E833_G5E833_MOUSE__chr7_-1_143691884_143691925_ENSMUST00000137627__II_879918_REVERSED	|generic|sp_Q9ER64_OSBL5_MOUSE__chr7_-1_143691884_143691925_ENSMUST00000137627__II_879918_REVERSED	|generic|tr_D3YWU9_D3YWU9_MOUSE_REVERSED|
"""index: 24381, intensity: 6050.0, mobility: 0.999"""	-0.334699	0.0913693	0.672087	WAVAVVYGSGISFALPSGGPEEESVPSVALCPKVV	generic|IP_1147167_TX=10090_REVERSED|
"""index: 21291, intensity: 3495.0, mobility: 1.132"""	-0.335942	0.0916224	0.674104	TEEGLGSNSGEELITLQSGKAPLHNSE	generic|sp_Q66JQ7_KNL1_MOUSE_REVERSED	|generic|tr_A3KGI3_A3KGI3_MOUSE_REVERSED|
"""index: 15895, intensity: 3175.0, mobility: 0.805"""	-0.3368	0.091829	0.675493	QPPILKQP	generic|tr_A0A0R4J170_A0A0R4J170_MOUSE_REVERSED	|generic|tr_Q3URH5_Q3URH5_MOUSE_REVERSED	|generic|tr_Q8CGJ5_Q8CGJ5_MOUSE_REVERSED	|generic|sp_Q3TKT4_SMCA4_MOUSE_REVERSED	|generic|sp_Q3TKT4-2_SMCA4_MOUSE_REVERSED	|generic|tr_Q7TQL1_Q7TQL1_MOUSE_REVERSED	|generic|tr_G3UX35_G3UX35_MOUSE_REVERSED	|generic|tr_O35845_O35845_MOUSE_REVERSED	|generic|tr_Q6P8K2_Q6P8K2_MOUSE_REVERSED	|generic|tr_Q8BQ54_Q8BQ54_MOUSE_REVERSED|
"""index: 23503, intensity: 5058.0, mobility: 1.128"""	-0.337655	0.092082	0.676877	ELRLTISHTLMEDTIITVRLSCQATVSHVGDSVLVSMIAELPR	generic|sp_Q9R0M0_CELR2_MOUSE__chr3_-1_108394209_108394271_ENSMUST00000130941__II_979913_REVERSED	|generic|sp_Q9R0M0-2_CELR2_MOUSE__chr3_-1_108394209_108394271_ENSMUST00000130941__II_979913_REVERSED|
"""index: 13151, intensity: 5105.0, mobility: 0.958"""	-0.337656	0.0923116	0.676879	APADVVPSVKSASTNMVAPVRGTH	generic|tr_E9PZD2_E9PZD2_MOUSE_REVERSED	|generic|tr_Q5DU62_Q5DU62_MOUSE_REVERSED	|generic|tr_Q80UK4_Q80UK4_MOUSE_REVERSED	|generic|sp_Q3TN34_MILK2_MOUSE_REVERSED|
"""index: 25345, intensity: 4257.0, mobility: 1.120"""	-0.337805	0.0925177	0.677119	IYVSLYVCVCVCLCLS	generic|IP_3476479_TX=10090_REVERSED|
"""index: 20426, intensity: 4018.0, mobility: 1.104"""	-0.338081	0.092747	0.677566	EPYVKLFYQASHIHKVQREHRYLISVMSISSCAMLGLCFV	generic|tr_A2AMT6_A2AMT6_MOUSE__II_3489203_REVERSED|
"""index: 8414, intensity: 5642.0, mobility: 0.930"""	-0.338747	0.0929997	0.67864	DFYRCAKNSMAEKYKQILKQKEEK	generic|sp_Q9QXP6_MKRN1_MOUSE__chr6_-1_39399225_39399344_ENSMUST00000150575__II_583642_REVERSED	|generic|tr_E9QAG7_E9QAG7_MOUSE__chr6_-1_39399225_39399344_ENSMUST00000150575__II_583642_REVERSED	|generic|tr_Q5KU40_Q5KU40_MOUSE__chr6_-1_39399225_39399344_ENSMUST00000150575__II_583642_REVERSED	|generic|tr_Q8C5V4_Q8C5V4_MOUSE__chr6_-1_39399225_39399344_ENSMUST00000150575__II_583642_REVERSED	|generic|IP_923228_TX=10090_REVERSED|
"""index: 30788, intensity: 4289.0, mobility: 0.897"""	-0.338751	0.0931818	0.678647	QSFAQKGVRP	generic|IP_921297_TX=10090_REVERSED|
"""index: 22403, intensity: 3195.0, mobility: 1.147"""	-0.339316	0.0934343	0.679559	ERGSVWESHTYVSPHTPAVHEPLLRSSCFYIELTAAKYYM	generic|IP_1089262_TX=10090_REVERSED|
"""index: 4242, intensity: 5296.0, mobility: 0.947"""	-0.339484	0.0936632	0.679829	LPAVPYTGSTKF	generic|tr_Q9D576_Q9D576_MOUSE__IP_856099_REVERSED|
"""index: 11144, intensity: 14604.0, mobility: 0.926"""	-0.339592	0.0938683	0.680004	KENPYQCEDFHKQLL	generic|tr_Q8VHG4_Q8VHG4_MOUSE_REVERSED	|generic|tr_G3UZE6_G3UZE6_MOUSE_REVERSED	|generic|tr_Q7TPZ5_Q7TPZ5_MOUSE_REVERSED	|generic|tr_G3X9P6_G3X9P6_MOUSE_REVERSED	|generic|tr_Q8VHG6_Q8VHG6_MOUSE_REVERSED	|generic|tr_G3UZS7_G3UZS7_MOUSE_REVERSED|
"""index: 25545, intensity: 5498.0, mobility: 0.917"""	-0.339769	0.094002	0.680289	EVQKQNHHIMVPITIRALHHHGPVKLG	generic|IP_3445147_TX=10090_REVERSED|
"""index: 12187, intensity: 64412.0, mobility: 1.060"""	-0.340184	0.0942065	0.680957	LRTGPGQRGPSAWTPPQLHAPTG	generic|IP_1131955_TX=10090_REVERSED|
"""index: 31889, intensity: 9773.0, mobility: 1.026"""	-0.340318	0.0944584	0.681173	ASPSKCDSEEEVTSLSDEKSSSIDWPVSSSE	generic|tr_Q9CUK0_Q9CUK0_MOUSE_REVERSED	|generic|tr_Q8VCL4_Q8VCL4_MOUSE_REVERSED	|generic|tr_Q80TA4_Q80TA4_MOUSE_REVERSED|
"""index: 21686, intensity: 10271.0, mobility: 1.112"""	-0.34039	0.0947103	0.681289	TSTMIEEDYIKARTMYLQMDEPIMNVFAL	generic|tr_A0A3B2WD13_A0A3B2WD13_MOUSE__II_3491240_REVERSED	|generic|tr_L7N2A0_L7N2A0_MOUSE__II_3491240_REVERSED	|generic|tr_A0A3B2WCA7_A0A3B2WCA7_MOUSE__II_3491239_REVERSED	|generic|tr_A0A3B2WCV8_A0A3B2WCV8_MOUSE__II_3491240_REVERSED|
"""index: 17597, intensity: 29822.0, mobility: 1.001"""	-0.340442	0.0949622	0.681372	HIVKALPALCNTTCSANSVIKLIKDYKPHNVGMVLVPAD	generic|IP_967268_TX=10090_REVERSED|
"""index: 15998, intensity: 4851.0, mobility: 1.102"""	-0.340606	0.0951422	0.681637	VHLHGPVMMALFNDMVVSLDALQQEVLGWGALFPRP	generic|sp_Q80WB0_FND11_MOUSE_REVERSED	|generic|tr_A2AS00_A2AS00_MOUSE_REVERSED|
"""index: 6757, intensity: 4052.0, mobility: 0.925"""	-0.341332	0.0953939	0.682803	EKHHAMPRPAPRRIHFSSTK	generic|sp_Q99J31_OPHN1_MOUSE__chr8_1_85302905_85302934_ENSMUST00000211597__II_832105_REVERSED	|generic|tr_B1AXS4_B1AXS4_MOUSE__II_832106_REVERSED	|generic|tr_A0A2X0SSN2_A0A2X0SSN2_MOUSE__chr8_1_85302905_85302934_ENSMUST00000211597__II_832105_REVERSED	|generic|tr_Q8C4C7_Q8C4C7_MOUSE__chr8_1_85302905_85302934_ENSMUST00000211597__II_832105_REVERSED|
"""index: 22763, intensity: 3834.0, mobility: 1.004"""	-0.341869	0.0956456	0.683666	QLEEKSMEVTYP	generic|tr_Q4QQP1_Q4QQP1_MOUSE__II_938862_REVERSED	|generic|tr_Q80UT2_Q80UT2_MOUSE__II_938862_REVERSED|
"""index: 23303, intensity: 5593.0, mobility: 1.055"""	-0.342029	0.0958973	0.683922	LCEIGAVGGGGLSPLLARLPSWCK	generic|IP_888204_TX=10090_REVERSED|
"""index: 29993, intensity: 4075.0, mobility: 0.966"""	-0.342217	0.096149	0.684225	MLNMPKWKE	generic|IP_830330_TX=10090_REVERSED|
"""index: 10961, intensity: 3281.0, mobility: 0.799"""	-0.342283	0.0964007	0.68433	LKNLEQTNKIEELS	generic|sp_Q6P1H6-3_ANKL2_MOUSE_REVERSED|
"""index: 34738, intensity: 13766.0, mobility: 1.123"""	-0.342532	0.0966524	0.684729	KMLSLGGSKPNCCIKL	generic|IP_934773_TX=10090_REVERSED|
"""index: 11023, intensity: 3115.0, mobility: 0.810"""	-0.342573	0.0968797	0.684796	KTADHQMI	generic|sp_Q80UV9_TAF1_MOUSE__chrX_1_101562127_101562291_ENSMUST00000143908__II_831688_REVERSED	|generic|sp_Q80UV9-3_TAF1_MOUSE__chrX_1_101562127_101562291_ENSMUST00000143908__II_831688_REVERSED	|generic|tr_B1Q2W7_B1Q2W7_MOUSE__chrX_1_101562127_101562291_ENSMUST00000143908__II_831688_REVERSED	|generic|tr_D3YZK4_D3YZK4_MOUSE__chrX_1_101562127_101562291_ENSMUST00000143908__II_831688_REVERSED	|generic|tr_S4R1B9_S4R1B9_MOUSE__chrX_1_101562127_101562291_ENSMUST00000143908_REVERSED|
"""index: 23584, intensity: 4719.0, mobility: 1.097"""	-0.342723	0.0971314	0.685036	CKISETRVPLGAQAAAILKLAVYFQTPGFYGVRKAGCLETIQH	generic|tr_B9EI38_B9EI38_MOUSE_REVERSED	|generic|tr_A2AFI8_A2AFI8_MOUSE_REVERSED|
"""index: 20710, intensity: 8612.0, mobility: 0.966"""	-0.342784	0.097383	0.685134	QVPISARPCLSIFMSCLRID	generic|IP_951943_TX=10090_REVERSED|
"""index: 23252, intensity: 6410.0, mobility: 1.130"""	-0.343118	0.0974385	0.685669	LFFSPLFPPLSSFPTYLLFICGLFYKATPVAQPAPCYVIDLPV	generic|IP_1117107_TX=10090_REVERSED|
"""index: 25018, intensity: 41427.0, mobility: 0.968"""	-0.344603	0.0976896	0.688044	AKRFESQIR	generic|tr_Q6PB43_Q6PB43_MOUSE__II_927465_REVERSED	|generic|tr_Q8VHD0_Q8VHD0_MOUSE__II_927483_REVERSED	|generic|sp_P97929_BRCA2_MOUSE__II_927483_REVERSED	|generic|tr_Q3TN53_Q3TN53_MOUSE_REVERSED|
"""index: 24094, intensity: 3863.0, mobility: 1.075"""	-0.345332	0.0979161	0.689209	NRNFAKEKKEKLYTQTHTHTHTH	generic|IP_1007223_TX=10090_REVERSED|
"""index: 4044, intensity: 6729.0, mobility: 0.869"""	-0.345508	0.0981426	0.689489	QVHITRQFETDKIEQLKNEKP	generic|IP_826937_TX=10090_REVERSED|
"""index: 20779, intensity: 3868.0, mobility: 1.023"""	-0.34558	0.0983689	0.689603	ERQAAVTALSGQEKELEAIQTLWKAESQASTELNSHLVQ	generic|tr_A0A0J9YUA3_A0A0J9YUA3_MOUSE__II_929443_REVERSED	|generic|sp_Q8VD75_HIP1_MOUSE__chr5_-1_135438531_135438629_ENSMUST00000200808__II_929420_REVERSED|
"""index: 18899, intensity: 5741.0, mobility: 1.114"""	-0.345922	0.0986198	0.690149	FLKKSVYYRNRLRESMTKLDMPFRIVEYYGPAETRKVPEMF	generic|tr_B2RR30_B2RR30_MOUSE_REVERSED|
"""index: 8650, intensity: 2631.0, mobility: 0.748"""	-0.346001	0.0988708	0.690275	KYSNQKLFISKRM	generic|chr11_1_49217147_49217191_ENSMUST00000109198_REVERSED|
"""index: 19325, intensity: 15305.0, mobility: 0.991"""	-0.346224	0.0991217	0.69063	QSADLGAVPPAQVMPQLQQQ	generic|sp_P56477_IRF5_MOUSE_REVERSED	|generic|tr_B2CC69_B2CC69_MOUSE_REVERSED|
"""index: 30465, intensity: 2528.0, mobility: 0.948"""	-0.346445	0.0993726	0.690981	VNRNLIFLFC	generic|IP_845284_TX=10090_REVERSED|
"""index: 25438, intensity: 2710.0, mobility: 1.066"""	-0.34671	0.0996236	0.691404	KNRMVQEDDEIPRRIYKFRDKLARKWLFFGCGDEDLFP	generic|II_3466746_TX=10090_REVERSED	|generic|sp_Q8C4H2_SAMD3_MOUSE_REVERSED	|generic|sp_Q8C4H2-2_SAMD3_MOUSE_REVERSED	|generic|tr_E9Q3G4_E9Q3G4_MOUSE_REVERSED	|generic|tr_B9EKF8_B9EKF8_MOUSE_REVERSED|
"""index: 4222, intensity: 3454.0, mobility: 1.002"""	-0.346908	0.0998244	0.691718	CQKKLAIHQCKHQLVSPTVLH	generic|IP_3455608_TX=10090_REVERSED|
"""index: 28735, intensity: 2874.0, mobility: 1.256"""	-0.347164	0.100075	0.692125	PALCVELQM	generic|IP_3453551_TX=10090_REVERSED|
"""index: 24718, intensity: 23888.0, mobility: 0.908"""	-0.347417	0.100326	0.692527	RHERITSQM	generic|sp_Q6PFX9_TNKS1_MOUSE__chr8_-1_34867690_34867776_ENSMUST00000209904__II_3500806_REVERSED	|generic|sp_Q6PFX9-2_TNKS1_MOUSE__chr8_-1_34867690_34867776_ENSMUST00000209904__II_3500806_REVERSED	|generic|II_3500802_TX=10090_REVERSED|
"""index: 16015, intensity: 4071.0, mobility: 1.079"""	-0.347488	0.100476	0.692642	QHTGAYYMSRGVLNKTRKQNSSFKSFAAGKHEKQH	generic|IP_872054_TX=10090_REVERSED|
"""index: 25218, intensity: 2945.0, mobility: 1.216"""	-0.347998	0.100727	0.693452	DDFPMCGTVMVYLVVGLSWVDYKKPDYPIGLLVEPSAYA	generic|sp_Q925K9_TSSK6_MOUSE_REVERSED|
"""index: 526, intensity: 11534.0, mobility: 0.846"""	-0.348018	0.100977	0.693483	APMTKIHIE	generic|sp_O88888_APBA3_MOUSE__chr10_1_81273085_81273120_ENSMUST00000218297__II_3450821_REVERSED	|generic|tr_Q3TER1_Q3TER1_MOUSE__chr10_1_81273085_81273120_ENSMUST00000218297__II_3450821_REVERSED|
"""index: 13857, intensity: 5238.0, mobility: 1.104"""	-0.348036	0.101228	0.693512	YWQLNSRVHQKATKNRSDRKQEKSRKGRRHWYWVTSIM	generic|IP_3497344_TX=10090_REVERSED|
"""index: 26038, intensity: 4695.0, mobility: 1.020"""	-0.348559	0.101453	0.694341	RWVAMSVLRLL	generic|IP_888504_TX=10090_REVERSED|
"""index: 25304, intensity: 3835.0, mobility: 1.086"""	-0.34889	0.101652	0.694865	APKLHPYEETSTVQIGWVKKWAAYLQIHVPYVGSHHPAVAYG	generic|tr_D3YWZ6_D3YWZ6_MOUSE__II_976310_REVERSED	|generic|II_976293_TX=10090_REVERSED	|generic|sp_Q9EQW8_NDST4_MOUSE_REVERSED|
"""index: 33624, intensity: 3000.0, mobility: 1.267"""	-0.349645	0.101903	0.696062	LRLSREQTSVRLVSGAWDPCAEFGLKRLYAAALEEPRQINPIS	generic|IP_1079725_TX=10090_REVERSED|
"""index: 1946, intensity: 3090.0, mobility: 0.972"""	-0.349759	0.102153	0.696241	QSSNGTIKSYKW	generic|IP_861648_TX=10090_REVERSED|
"""index: 13288, intensity: 6264.0, mobility: 0.954"""	-0.350229	0.102378	0.696985	FFTGMKKPPKI	generic|sp_P59808_SASH1_MOUSE__chr10_-1_8814237_8814266_ENSMUST00000213032__II_3465886_REVERSED	|generic|tr_F8VQK5_F8VQK5_MOUSE__chr10_-1_8814237_8814266_ENSMUST00000213032__II_3465886_REVERSED	|generic|tr_A0A1D5RMH4_A0A1D5RMH4_MOUSE_REVERSED	|generic|tr_A0A1D5RM71_A0A1D5RM71_MOUSE_REVERSED	|generic|tr_Q6ZQ46_Q6ZQ46_MOUSE_REVERSED|
"""index: 10592, intensity: 9500.0, mobility: 0.917"""	-0.350836	0.102603	0.697944	QVVEFMSIHLTTNLPHTSPEKYIRFEA	generic|sp_P55105_BMP8B_MOUSE_REVERSED	|generic|sp_P34821_BMP8A_MOUSE_REVERSED	|generic|sp_P34821-2_BMP8A_MOUSE_REVERSED	|generic|tr_Q76F77_Q76F77_MOUSE_REVERSED	|generic|tr_Q3TZB2_Q3TZB2_MOUSE_REVERSED	|generic|tr_Q76F75_Q76F75_MOUSE_REVERSED|
"""index: 29318, intensity: 2866.0, mobility: 0.894"""	-0.351375	0.102853	0.698795	KCLHALGQFVLIT	generic|IP_1137897_TX=10090_REVERSED|
"""index: 20855, intensity: 3244.0, mobility: 1.174"""	-0.35151	0.102974	0.699007	TVSAASVLLLYNFCIGTQRELRSSWIASYIITRNYKSARGCACMGSVGR	generic|IP_956957_TX=10090_REVERSED|
"""index: 11674, intensity: 7188.0, mobility: 0.890"""	-0.353082	0.103173	0.701482	TTANERIFT	generic|sp_Q8C3Y4_KNTC1_MOUSE__II_931188_REVERSED|
"""index: 16965, intensity: 5082.0, mobility: 0.963"""	-0.353704	0.103422	0.70246	EWRRSLEADGVEAPVSSLSPMGEEPEESGRPVEITAMHEQTVV	generic|IP_3481007_TX=10090_REVERSED|
"""index: 26362, intensity: 3460.0, mobility: 1.166"""	-0.353766	0.103672	0.702557	SERRPLPPRLPAPIVM	generic|IP_836027_TX=10090_REVERSED	|generic|chrX_-1_38564095_38564953_ENSMUST00000115118_REVERSED|
"""index: 2321, intensity: 3357.0, mobility: 1.240"""	-0.354125	0.103922	0.70312	HQYPQMQPLNSPRHQ	generic|IP_943385_TX=10090_REVERSED|
"""index: 34229, intensity: 8318.0, mobility: 0.927"""	-0.354249	0.10412	0.703314	LAQQTEMER	generic|IP_1098336_TX=10090_REVERSED|
"""index: 17179, intensity: 6371.0, mobility: 1.141"""	-0.355142	0.104317	0.704713	IQFRNYSRADRYYLVRMCREVLER	generic|sp_P99026_PSB4_MOUSE__chr3_-1_94884667_94884744_ENSMUST00000134133_REVERSED|
"""index: 25505, intensity: 3061.0, mobility: 0.952"""	-0.355657	0.104567	0.705519	VKDSGELEKSPN	generic|tr_Q3UQ07_Q3UQ07_MOUSE__IP_1119786_REVERSED|
"""index: 3313, intensity: 2919.0, mobility: 0.864"""	-0.355961	0.104817	0.705995	EYNVVPPPEKGDNEQV	generic|sp_P70451_FER_MOUSE_REVERSED	|generic|sp_P70451-2_FER_MOUSE_REVERSED	|generic|sp_P70451-3_FER_MOUSE_REVERSED	|generic|sp_P70451-5_FER_MOUSE_REVERSED	|generic|tr_Q3TZJ5_Q3TZJ5_MOUSE_REVERSED|
"""index: 26137, intensity: 2551.0, mobility: 1.135"""	-0.356169	0.105066	0.70632	SDLWTSSRPKLAQQSWLPTSPKSPPLCP	generic|IP_897726_TX=10090_REVERSED|
"""index: 10579, intensity: 9744.0, mobility: 0.827"""	-0.356268	0.105316	0.706474	IENVRCFLLYIFLL	generic|IP_1014103_TX=10090_REVERSED|
"""index: 30258, intensity: 2524.0, mobility: 0.843"""	-0.356622	0.105565	0.707027	KMIKELLDNCNQLKEL	generic|tr_E9QPU2_E9QPU2_MOUSE_REVERSED	|generic|sp_Q3V0Q1_DYH12_MOUSE_REVERSED|
"""index: 19806, intensity: 4965.0, mobility: 1.043"""	-0.356634	0.105815	0.707045	FHPMVAQYSSCIGM	generic|tr_A0A087WRN5_A0A087WRN5_MOUSE_REVERSED	|generic|tr_A0A087WSH6_A0A087WSH6_MOUSE_REVERSED	|generic|sp_Q3UPL5_CK096_MOUSE_REVERSED|
"""index: 23508, intensity: 5302.0, mobility: 1.053"""	-0.356698	0.106064	0.707146	QLLWTNQEIFPPFFFGTPDNDPYLSALRLSDFVLLVPVKQL	generic|IP_3501212_TX=10090_REVERSED|
"""index: 14542, intensity: 6380.0, mobility: 0.989"""	-0.356736	0.106261	0.707204	GLKGNPSIEFDEL	generic|sp_Q6P5U7_NWD2_MOUSE_REVERSED|
"""index: 3149, intensity: 6504.0, mobility: 0.969"""	-0.357093	0.10651	0.707762	LPKDTRACRQFSMKRMD	generic|tr_D3Z092_D3Z092_MOUSE_REVERSED	|generic|tr_H7BX59_H7BX59_MOUSE_REVERSED	|generic|sp_Q9WU56-3_TRUA_MOUSE_REVERSED|
"""index: 778, intensity: 3421.0, mobility: 0.890"""	-0.357151	0.10676	0.707852	HSALVNELMI	generic|tr_A0A571BEL4_A0A571BEL4_MOUSE__II_1039443_REVERSED	|generic|sp_Q8CDI7_CC150_MOUSE__II_1039443_REVERSED	|generic|II_1039451_TX=10090_REVERSED|
"""index: 11643, intensity: 3494.0, mobility: 1.239"""	-0.357273	0.107009	0.708043	TIEPMSASLQLQQKEERE	generic|tr_Q8R3Q5_Q8R3Q5_MOUSE__chr7_-1_19531511_19531591_ENSMUST00000209190__II_892091_REVERSED	|generic|sp_Q8BKR5_PPR37_MOUSE__chr7_-1_19531511_19531591_ENSMUST00000209190__II_892091_REVERSED|
"""index: 23335, intensity: 3873.0, mobility: 0.874"""	-0.35765	0.107259	0.708629	HSETLNKL	generic|tr_Q8BY61_Q8BY61_MOUSE_REVERSED	|generic|tr_Q8BI40_Q8BI40_MOUSE_REVERSED	|generic|tr_A0A0R4J017_A0A0R4J017_MOUSE_REVERSED	|generic|sp_Q8CGV9_TSH3_MOUSE_REVERSED	|generic|tr_Q8BI94_Q8BI94_MOUSE_REVERSED	|generic|tr_B2RWR9_B2RWR9_MOUSE_REVERSED|
"""index: 10272, intensity: 4588.0, mobility: 0.895"""	-0.357688	0.107508	0.708689	QQQQQQHQLHQQQQQQQQQLQLQQQ	generic|sp_Q6PDK2_KMT2D_MOUSE__chrX_1_69523531_69523560_ENSMUST00000033532_REVERSED	|generic|tr_A0A0A0MQ73_A0A0A0MQ73_MOUSE__chrX_1_69523531_69523560_ENSMUST00000033532_REVERSED|
"""index: 24361, intensity: 3978.0, mobility: 1.137"""	-0.357784	0.107677	0.708838	ESWMEVLKKATEGISLVPHESKIKPCQESCFLFFASMPREQ	generic|IP_1110552_TX=10090_REVERSED|
"""index: 25086, intensity: 2968.0, mobility: 1.223"""	-0.357967	0.107819	0.709122	MNTKAMKTASFAHYLKVSFDTLAESLKAESSDRDS	generic|sp_P97290_IC1_MOUSE__chr2_-1_84765574_84765798_ENSMUST00000111641__II_1005815_REVERSED	|generic|tr_A2ATR8_A2ATR8_MOUSE_REVERSED|
"""index: 14699, intensity: 31670.0, mobility: 1.140"""	-0.359183	0.108014	0.711012	YVSIVPVYLCVSMSVPVCVHVCVVTNGLVR	generic|IP_3469545_TX=10090_REVERSED|
"""index: 21565, intensity: 4319.0, mobility: 0.959"""	-0.359532	0.108236	0.711553	ILDTPKPRHGLIIFTYFFLLFMNALLGFGAQFYL	generic|tr_A0A2I3BRL5_A0A2I3BRL5_MOUSE_REVERSED	|generic|tr_Q8R2C5_Q8R2C5_MOUSE_REVERSED	|generic|tr_K7N775_K7N775_MOUSE_REVERSED|
"""index: 11229, intensity: 8155.0, mobility: 1.125"""	-0.359909	0.108485	0.712139	ELISNDKKTGAECYDDKRRGRNYKWKQSTYRGKKHMHWC	generic|sp_Q8BLU0_FLRT2_MOUSE_REVERSED	|generic|tr_Q3UVS6_Q3UVS6_MOUSE_REVERSED|
"""index: 20840, intensity: 20528.0, mobility: 0.904"""	-0.359914	0.108679	0.712146	RRQYELKA	generic|sp_Q6PB70_ANO8_MOUSE__chr8_-1_71478715_71478828_ENSMUST00000212768__II_3454268_REVERSED	|generic|tr_A0A1L1SR96_A0A1L1SR96_MOUSE__chr8_-1_71478715_71478828_ENSMUST00000212768__II_3454268_REVERSED|
"""index: 21376, intensity: 2748.0, mobility: 1.214"""	-0.360357	0.108847	0.712832	FEFHRSAMMSRQIGVCDT	generic|IP_865053_TX=10090_REVERSED|
"""index: 9003, intensity: 3482.0, mobility: 1.213"""	-0.36109	0.109095	0.713965	SMETKRVGAAPSETAKAPIECNELKE	generic|sp_Q6ZPY5_ZN507_MOUSE__chr7_-1_35775961_35776044_ENSMUST00000206615_REVERSED	|generic|tr_A0A0U1RQ77_A0A0U1RQ77_MOUSE_REVERSED|
"""index: 7479, intensity: 2977.0, mobility: 1.013"""	-0.361514	0.109344	0.714621	ETWVGHPLSRHV	generic|IP_1046880_TX=10090_REVERSED|
"""index: 12443, intensity: 5655.0, mobility: 0.832"""	-0.361664	0.109565	0.714852	QQMFQAAQLKQQQERREQ	generic|tr_Q8C6Y4_Q8C6Y4_MOUSE__chrX_1_7771039_7771074_ENSMUST00000115680_REVERSED	|generic|tr_A0A5H1ZRM6_A0A5H1ZRM6_MOUSE__chr6_1_97807205_97807291_ENSMUST00000148233_REVERSED	|generic|tr_Q5C9J0_Q5C9J0_MOUSE_REVERSED	|generic|tr_E9PZ28_E9PZ28_MOUSE__chrX_1_7771039_7771074_ENSMUST00000115680_REVERSED	|generic|sp_Q08874_MITF_MOUSE__chr6_1_97807205_97807291_ENSMUST00000148233_REVERSED	|generic|sp_Q08874-2_MITF_MOUSE__chr6_1_97807205_97807291_ENSMUST00000148233_REVERSED	|generic|sp_Q08874-3_MITF_MOUSE__chr6_1_97807205_97807291_ENSMUST00000148233_REVERSED	|generic|sp_Q08874-4_MITF_MOUSE__chrX_1_7771039_7771074_ENSMUST00000115680_REVERSED	|generic|sp_Q08874-5_MITF_MOUSE__chrX_1_7771039_7771074_ENSMUST00000115680_REVERSED	|generic|sp_Q08874-6_MITF_MOUSE__chrX_1_7771039_7771074_ENSMUST00000115680_REVERSED	|generic|sp_Q08874-7_MITF_MOUSE__chrX_1_7771039_7771074_ENSMUST00000115680_REVERSED|
"""index: 9529, intensity: 9128.0, mobility: 0.953"""	-0.361807	0.109732	0.715073	QVGVFVSARCRS	generic|IP_848888_TX=10090_REVERSED|
"""index: 30705, intensity: 2974.0, mobility: 1.135"""	-0.36242	0.109898	0.716018	KCNLDNLPNRPVFVI	generic|tr_E9Q8V7_E9Q8V7_MOUSE_REVERSED|
"""index: 14162, intensity: 6451.0, mobility: 1.042"""	-0.363122	0.110146	0.717099	PIFFLVKGDEPFI	generic|IP_3502950_TX=10090_REVERSED|
"""index: 13804, intensity: 3370.0, mobility: 1.147"""	-0.363368	0.110367	0.717477	TSQLTKESPDSRNRKPVSIRCEARQLPKEAHSLQQQQQQQQ	generic|tr_Q9CZ29_Q9CZ29_MOUSE_REVERSED	|generic|tr_Q149T8_Q149T8_MOUSE_REVERSED|
"""index: 16683, intensity: 4516.0, mobility: 1.123"""	-0.363675	0.11056	0.717949	SEAGPPTRYLLKSNQLYLVQQHHKHLLFVMYGS	generic|tr_Q8R282_Q8R282_MOUSE_REVERSED|
"""index: 4196, intensity: 3007.0, mobility: 1.050"""	-0.364176	0.110781	0.718718	QHYWQNEEPPVR	generic|tr_Q8R5M7_Q8R5M7_MOUSE__chr8_1_84462743_84462829_ENSMUST00000135382__II_862337_REVERSED|
"""index: 21636, intensity: 3577.0, mobility: 1.102"""	-0.364699	0.111029	0.719521	LSFTRWREAQQGCTISSLWGTSTRLIQQ	generic|chr2_1_164765162_164767879_ENSMUST00000017443__IP_995122_TX=10090_REVERSED|
"""index: 32690, intensity: 7462.0, mobility: 1.132"""	-0.364726	0.111249	0.719563	TTTTTTTTTAAAAAAAAAAAAAANEIMAQRLPKRPLVPTPLS	generic|tr_G3X8V0_G3X8V0_MOUSE_REVERSED|
"""index: 35293, intensity: 2853.0, mobility: 1.080"""	-0.364865	0.111441	0.719775	KSSAKILQDGMQK	generic|tr_Q76KB5_Q76KB5_MOUSE__chr12_1_76094284_76094472_ENSMUST00000126903__II_1118121_REVERSED	|generic|tr_Q7TPP1_Q7TPP1_MOUSE__chr12_1_76094284_76094472_ENSMUST00000126903__II_1118121_REVERSED	|generic|tr_Q6DFZ2_Q6DFZ2_MOUSE__chr12_1_76094284_76094472_ENSMUST00000126903__II_1118121_REVERSED	|generic|sp_Q6ZWQ0-3_SYNE2_MOUSE__chr12_1_76094284_76094472_ENSMUST00000126903__II_1118133_REVERSED	|generic|tr_F6W8R9_F6W8R9_MOUSE__chr12_1_76094284_76094472_ENSMUST00000126903__II_1118133_REVERSED	|generic|tr_D3YVK9_D3YVK9_MOUSE_REVERSED	|generic|tr_E9QP46_E9QP46_MOUSE__chr12_1_75888313_75888345_ENSMUST00000133623_REVERSED	|generic|sp_Q6ZWQ0_SYNE2_MOUSE__chr12_1_75888313_75888345_ENSMUST00000133623_REVERSED	|generic|tr_Q6PI66_Q6PI66_MOUSE__chr12_1_76094284_76094472_ENSMUST00000126903_REVERSED|
"""index: 9817, intensity: 9435.0, mobility: 1.099"""	-0.365101	0.111661	0.720136	QERRLEQRLEQERRLEQERRQEQRLEQERRLEQER	generic|tr_A0A0B4J1F9_A0A0B4J1F9_MOUSE_REVERSED|
"""index: 29399, intensity: 6347.0, mobility: 0.880"""	-0.36571	0.111881	0.721068	EKLKPKKKPLCH	generic|tr_Q5QGZ6_Q5QGZ6_MOUSE__chr15_-1_72736831_72736860_ENSMUST00000023276_REVERSED	|generic|tr_A6H6H9_A6H6H9_MOUSE__chr15_-1_72736831_72736860_ENSMUST00000023276_REVERSED	|generic|sp_Q61818_RAI1_MOUSE__chr15_-1_72736831_72736860_ENSMUST00000023276_REVERSED	|generic|sp_Q61818-2_RAI1_MOUSE__chr15_-1_72736831_72736860_ENSMUST00000023276_REVERSED|
"""index: 31138, intensity: 10150.0, mobility: 1.066"""	-0.365963	0.11199	0.721456	RKVHQQYQRL	generic|sp_Q8VC23_CK086_MOUSE_REVERSED|
"""index: 15611, intensity: 3258.0, mobility: 0.951"""	-0.367287	0.11221	0.723475	LNWLTHTKDR	generic|IP_1091445_TX=10090_REVERSED|
"""index: 14205, intensity: 4680.0, mobility: 0.999"""	-0.367419	0.112457	0.723676	DSHGTRVQLQMWQKHIEMGAEAWVERVELLVSPLT	generic|IP_2459768_TX=10090_REVERSED|
"""index: 23971, intensity: 3860.0, mobility: 0.834"""	-0.36753	0.112676	0.723845	VAPFYVVEQVEDRPR	generic|sp_Q9CZC8_SCRN1_MOUSE__chr6_-1_54509204_54509347_ENSMUST00000124325__II_920560_REVERSED	|generic|tr_D3YXW0_D3YXW0_MOUSE_REVERSED|
"""index: 16928, intensity: 3297.0, mobility: 0.954"""	-0.367744	0.112784	0.724171	NGTSATLAPKATSTREVEVHVESS	generic|tr_B2RY70_B2RY70_MOUSE__chr8_1_117445344_117445385_ENSMUST00000211913__II_3505804_REVERSED	|generic|sp_Q9D486_CMIP_MOUSE__chr8_1_117445344_117445385_ENSMUST00000211913__II_3454966_REVERSED	|generic|sp_Q9D486-2_CMIP_MOUSE__chr8_1_117445344_117445385_ENSMUST00000211913__II_3505804_REVERSED	|generic|sp_Q9D486-3_CMIP_MOUSE__chr8_1_117445344_117445385_ENSMUST00000211913__II_3454966_REVERSED|
"""index: 10375, intensity: 4534.0, mobility: 0.858"""	-0.369153	0.113031	0.726312	QVLSSTELAGKQGRCYQF	generic|IP_1120716_TX=10090_REVERSED|
"""index: 11405, intensity: 6840.0, mobility: 0.895"""	-0.369242	0.113277	0.726448	ESCQVDIPMDIQLINEGKGNFFNG	generic|IP_920955_TX=10090_REVERSED|
"""index: 27844, intensity: 4813.0, mobility: 1.076"""	-0.369322	0.113524	0.726568	LFDIDAQALIPNAVVMRFFNARTGHPQYGIMMTGKKVMREKLV	generic|sp_Q9DBE0_CSAD_MOUSE__chr15_-1_102186390_102186440_ENSMUST00000231048__II_3485874_REVERSED	|generic|tr_A0A2R8VHN7_A0A2R8VHN7_MOUSE__chr15_-1_102177613_102177690_ENSMUST00000230322__II_2463036_REVERSED	|generic|tr_A0A2R8VHX0_A0A2R8VHX0_MOUSE__chr15_-1_102186390_102186440_ENSMUST00000231048__II_2463036_REVERSED	|generic|II_3483201_TX=10090_REVERSED|
"""index: 5059, intensity: 3629.0, mobility: 0.959"""	-0.369385	0.113771	0.726663	DSVKFTQYSLLQVGAEALLGIMMPLMVPNSPQ	generic|IP_3492484_TX=10090_REVERSED|
"""index: 19077, intensity: 26136.0, mobility: 0.974"""	-0.369512	0.114018	0.726857	MMAESVEKEIQEQAKRSLP	generic|tr_E9Q9F9_E9Q9F9_MOUSE__chr7_1_133671424_133671540_ENSMUST00000211072__II_3448714_REVERSED	|generic|tr_D3YZE7_D3YZE7_MOUSE__chr7_1_133671424_133671540_ENSMUST00000211072__II_3448714_REVERSED	|generic|sp_Q6GQV7_EDRF1_MOUSE__chr7_1_133671424_133671540_ENSMUST00000211072__II_3448714_REVERSED|
"""index: 33629, intensity: 7489.0, mobility: 0.977"""	-0.369779	0.114208	0.727262	IVNEHKMHKL	generic|sp_P47811_MK14_MOUSE__chr17_1_28715383_28715445_ENSMUST00000233811__II_140196_REVERSED	|generic|tr_Q5U421_Q5U421_MOUSE__chr17_1_28715383_28715445_ENSMUST00000233811__II_140196_REVERSED	|generic|tr_B2KF34_B2KF34_MOUSE__chr17_1_28715383_28715445_ENSMUST00000233811_REVERSED	|generic|sp_P47811-2_MK14_MOUSE__chr17_1_28715383_28715445_ENSMUST00000233811_REVERSED	|generic|tr_A0A3B2WB60_A0A3B2WB60_MOUSE__chr17_1_28715383_28715445_ENSMUST00000233811_REVERSED|
"""index: 25090, intensity: 4865.0, mobility: 1.097"""	-0.370309	0.114258	0.728064	NQYLAIEIRDDSI	generic|IP_946428_TX=10090_REVERSED|
"""index: 35026, intensity: 2512.0, mobility: 1.380"""	-0.371954	0.114419	0.730546	KPKRPSINV	generic|tr_A0A0J9YV09_A0A0J9YV09_MOUSE__II_1051101_REVERSED	|generic|sp_P0DM40_FR1L5_MOUSE__II_1051101_REVERSED|
"""index: 23410, intensity: 4486.0, mobility: 1.228"""	-0.372752	0.114665	0.731747	LWIHALESSSNVTPECTQE	generic|IP_1102484_TX=10090_REVERSED|
"""index: 34761, intensity: 4152.0, mobility: 1.161"""	-0.372754	0.114855	0.73175	YRQCLVPPGPLGTSFTHSNEDMVMHSNEDMVMHSNEDMVMHSN	generic|IP_2469434_TX=10090_REVERSED|
"""index: 12556, intensity: 5086.0, mobility: 0.899"""	-0.373321	0.115073	0.732602	QVMSIENTLLGYRVVVNCQ	generic|II_1126814_TX=10090_REVERSED	|generic|sp_Q99J87_DHX58_MOUSE_REVERSED	|generic|tr_Q3U606_Q3U606_MOUSE_REVERSED|
"""index: 18292, intensity: 14768.0, mobility: 0.831"""	-0.373554	0.115318	0.732952	PLSVFGKR	generic|IP_851025_TX=10090_REVERSED|
"""index: 12639, intensity: 3162.0, mobility: 0.834"""	-0.37367	0.115479	0.733125	IDEMKDRA	generic|tr_Q6P5E5_Q6P5E5_MOUSE__chr19_1_53644722_53644778_ENSMUST00000171083__II_1048148_REVERSED	|generic|sp_Q9CW03_SMC3_MOUSE__chr19_1_53644722_53644778_ENSMUST00000171083__II_1048148_REVERSED	|generic|tr_Q3TPG9_Q3TPG9_MOUSE_REVERSED	|generic|tr_Q3UNU2_Q3UNU2_MOUSE_REVERSED	|generic|tr_Q3US85_Q3US85_MOUSE_REVERSED|
"""index: 2466, intensity: 3266.0, mobility: 1.103"""	-0.374277	0.115696	0.734035	GPMDPPKDGLHNSVRH	generic|IP_919389_TX=10090_REVERSED|
"""index: 3594, intensity: 3304.0, mobility: 0.877"""	-0.374518	0.115942	0.734395	WGQEHISLH	generic|IP_1030584_TX=10090_REVERSED|
"""index: 18142, intensity: 9352.0, mobility: 0.895"""	-0.374867	0.116188	0.734918	QNAREVALHGKQREPLWRGYIGGKWRA	generic|II_863561_TX=10090_REVERSED	|generic|tr_B2RXQ4_B2RXQ4_MOUSE__chr8_1_61019870_61019914_ENSMUST00000125717_REVERSED	|generic|sp_P51954_NEK1_MOUSE__chr8_1_61019870_61019914_ENSMUST00000125717_REVERSED	|generic|tr_Q69Z74_Q69Z74_MOUSE__chr8_1_61019870_61019914_ENSMUST00000125717_REVERSED	|generic|tr_B7ZWK0_B7ZWK0_MOUSE__chr8_1_61019870_61019914_ENSMUST00000125717_REVERSED|
"""index: 20800, intensity: 2572.0, mobility: 1.185"""	-0.37488	0.116433	0.734937	QERSARETWCIPLSQE	generic|IP_1106182_TX=10090_REVERSED	|generic|IP_1121755_TX=10090_REVERSED|
"""index: 1868, intensity: 5253.0, mobility: 0.879"""	-0.374972	0.116679	0.735075	GIMTNETGRGS	generic|IP_982789_TX=10090_REVERSED|
"""index: 16738, intensity: 3789.0, mobility: 0.868"""	-0.37509	0.116896	0.735252	KHLGLSSHTVLLILFKMFS	generic|tr_D3Z4P1_D3Z4P1_MOUSE__chr6_1_34782156_34785253_ENSMUST00000115009_REVERSED|
"""index: 7348, intensity: 55859.0, mobility: 1.047"""	-0.375622	0.117026	0.736045	RNSFTLPISNGGPIIPVMKGDAS	generic|tr_Q8CBQ0_Q8CBQ0_MOUSE__chr9_1_66504672_66504923_ENSMUST00000130854__II_851099_REVERSED	|generic|tr_E9PZP8_E9PZP8_MOUSE__chr9_1_66497262_66497342_ENSMUST00000135600__II_851103_REVERSED|
"""index: 1974, intensity: 4263.0, mobility: 0.986"""	-0.376164	0.117243	0.736854	LWTTPTSAQSDNR	generic|chr16_-1_23496080_23496166_ENSMUST00000089883_REVERSED|
"""index: 21316, intensity: 11386.0, mobility: 0.962"""	-0.376561	0.11746	0.737446	EGPMGRPGLPGMAGMPGTPGAEGKAGPAG	generic|II_1040025_TX=10090_REVERSED	|generic|sp_Q3U962_CO5A2_MOUSE_REVERSED|
"""index: 22793, intensity: 6438.0, mobility: 1.064"""	-0.376656	0.117676	0.737587	AIEEDTSMESCGILSLNYSLIDQFLRKRSLTYDQV	generic|tr_Q6A049_Q6A049_MOUSE__chr10_1_115427462_115427506_ENSMUST00000127283__II_1144499_REVERSED	|generic|tr_B2RT41_B2RT41_MOUSE__chr10_1_115427462_115427506_ENSMUST00000127283__II_1144499_REVERSED	|generic|tr_Q6P7T8_Q6P7T8_MOUSE__chr10_1_115427462_115427506_ENSMUST00000127283_REVERSED|
"""index: 4838, intensity: 3537.0, mobility: 1.018"""	-0.377351	0.117921	0.73862	QSPPTAASRNQENM	generic|sp_Q571K4_TAB3_MOUSE_REVERSED|
"""index: 24044, intensity: 2844.0, mobility: 1.202"""	-0.377494	0.118137	0.738833	NFLNGLFQFFSEKPQR	generic|tr_A0A338P6N4_A0A338P6N4_MOUSE_REVERSED|
"""index: 35202, intensity: 11556.0, mobility: 1.217"""	-0.377644	0.118382	0.739056	FKKLESIDGYPLAKSEP	generic|tr_Q3U9K4_Q3U9K4_MOUSE__II_863694_REVERSED	|generic|tr_Q3U8I4_Q3U8I4_MOUSE__II_863694_REVERSED	|generic|sp_Q80VA0_GALT7_MOUSE__II_863694_REVERSED	|generic|sp_Q80VA0-2_GALT7_MOUSE__II_863694_REVERSED|
"""index: 24428, intensity: 4755.0, mobility: 1.126"""	-0.377706	0.118627	0.739147	EEDIEAAAALQAQQT	generic|tr_Q3UK68_Q3UK68_MOUSE_REVERSED	|generic|sp_P70670_NACAM_MOUSE_REVERSED	|generic|sp_Q60817_NACA_MOUSE_REVERSED|
"""index: 22811, intensity: 4390.0, mobility: 1.157"""	-0.377763	0.118785	0.739231	LLSDGVQLSAMGFDAIRINNREDLLLNEPK	generic|sp_Q69Z98_BRSK2_MOUSE__chr7_1_141993241_141993324_ENSMUST00000174405__II_876304_REVERSED	|generic|sp_Q69Z98-2_BRSK2_MOUSE__chr7_1_141993241_141993324_ENSMUST00000174405__II_876306_REVERSED	|generic|sp_Q69Z98-3_BRSK2_MOUSE__chr7_1_141993241_141993324_ENSMUST00000174405__II_876304_REVERSED	|generic|tr_G3UYN4_G3UYN4_MOUSE__chr7_1_141993241_141993324_ENSMUST00000174405__II_876315_REVERSED	|generic|tr_G3UXM5_G3UXM5_MOUSE__chr7_1_141993241_141993324_ENSMUST00000174405__II_876318_REVERSED	|generic|tr_G3FEZ6_G3FEZ6_MOUSE__chr7_1_141993241_141993324_ENSMUST00000174405_REVERSED	|generic|sp_Q69Z98-4_BRSK2_MOUSE__chr7_1_141993241_141993324_ENSMUST00000174405_REVERSED	|generic|tr_G3UWV4_G3UWV4_MOUSE__chr7_1_141993241_141993324_ENSMUST00000174405_REVERSED|
"""index: 24646, intensity: 4197.0, mobility: 1.055"""	-0.378327	0.118972	0.740068	IWSNYHPLDDYYESAIKRVMPLNK	generic|sp_O09005_DEGS1_MOUSE_REVERSED|
"""index: 9955, intensity: 7625.0, mobility: 0.882"""	-0.378818	0.119187	0.740794	SQSGTAPVTAEPSGLSHEEPT	generic|sp_Q923D3_PARM1_MOUSE_REVERSED|
"""index: 26278, intensity: 3922.0, mobility: 1.012"""	-0.378991	0.119432	0.741051	PVTKHRFLLT	generic|IP_900659_TX=10090_REVERSED|
"""index: 21850, intensity: 5494.0, mobility: 1.061"""	-0.37909	0.11956	0.741198	MAFTYQSVQVLVFFRKKWRKWVNKGITWLYRH	generic|II_3479279_TX=10090_REVERSED|
"""index: 23301, intensity: 4191.0, mobility: 1.141"""	-0.380288	0.119804	0.742966	IHKEEQIELNQLLMKLSWQGCGKMKRPRPTRIMTDVSDLH	generic|tr_Q32MX8_Q32MX8_MOUSE__II_1015567_REVERSED	|generic|tr_F7BA65_F7BA65_MOUSE_REVERSED|
"""index: 25166, intensity: 5190.0, mobility: 0.999"""	-0.380385	0.11999	0.743109	FDPIQYGKRL	generic|tr_B1AR51_B1AR51_MOUSE__II_1134723_REVERSED	|generic|tr_F7DC70_F7DC70_MOUSE__II_1134738_REVERSED	|generic|tr_B1AR52_B1AR52_MOUSE__II_1134738_REVERSED|
"""index: 15220, intensity: 3712.0, mobility: 1.023"""	-0.380811	0.120205	0.743737	WPTQKHVTLGSRGPSLMQLSSQQQGPKL	generic|IP_2422375_TX=10090_REVERSED|
"""index: 8428, intensity: 6237.0, mobility: 0.832"""	-0.381328	0.12045	0.744496	LSSNNVKASISATPDL	generic|sp_Q60930_VDAC2_MOUSE__chr14_1_21838003_21838047_ENSMUST00000132364__II_1101404_REVERSED	|generic|tr_G3UX26_G3UX26_MOUSE__chr14_1_21838003_21838047_ENSMUST00000132364__II_1101404_REVERSED|
"""index: 1142, intensity: 4680.0, mobility: 0.780"""	-0.381342	0.120694	0.744517	CLPEPMSAQKVQLGS	generic|IP_1111430_TX=10090_REVERSED|
"""index: 8290, intensity: 7413.0, mobility: 0.869"""	-0.381385	0.120879	0.74458	FNRHCLNLSASIQMETSGFGKKNRL	generic|IP_3459183_TX=10090_REVERSED|
"""index: 35920, intensity: 9298.0, mobility: 1.026"""	-0.381756	0.121064	0.745126	GLRLPAATARQQQGLLRLLQQLR	generic|chr5_-1_115272268_115272558_ENSMUST00000112097__IP_938269_TX=10090_REVERSED|
"""index: 7166, intensity: 2724.0, mobility: 1.043"""	-0.382121	0.121279	0.745661	EVTDETIKKFEYN	generic|tr_Q9DBZ6_Q9DBZ6_MOUSE__chr3_-1_121760232_121760303_ENSMUST00000197662_REVERSED	|generic|sp_P55096_ABCD3_MOUSE__chr3_-1_121760232_121760303_ENSMUST00000197662_REVERSED	|generic|tr_Q91VT3_Q91VT3_MOUSE__chr3_-1_121760232_121760303_ENSMUST00000197662_REVERSED	|generic|tr_A0A0G2JDI9_A0A0G2JDI9_MOUSE__chr3_-1_121760232_121760303_ENSMUST00000197662_REVERSED	|generic|tr_Q3UNS0_Q3UNS0_MOUSE__chr3_-1_121760232_121760303_ENSMUST00000197662_REVERSED	|generic|tr_Q3U645_Q3U645_MOUSE__chr3_-1_121760232_121760303_ENSMUST00000197662_REVERSED|
"""index: 11873, intensity: 5371.0, mobility: 0.853"""	-0.38225	0.121523	0.74585	QYRRISHESIGLFRPQQSTMVP	generic|chr1_-1_80634205_80758366_ENSMUST00000077946__IP_1032934_TX=10090_REVERSED|
"""index: 33248, intensity: 3732.0, mobility: 1.128"""	-0.382365	0.121767	0.746019	NPLPLKQILDIRTYQRIVFRCLYQL	generic|tr_Q5U469_Q5U469_MOUSE_REVERSED	|generic|sp_Q9JLY0_SOCS6_MOUSE_REVERSED|
"""index: 19274, intensity: 6418.0, mobility: 0.832"""	-0.382521	0.121981	0.746247	RSSNRTKL	generic|IP_3507219_TX=10090_REVERSED|
"""index: 19840, intensity: 4459.0, mobility: 1.117"""	-0.382805	0.122225	0.746664	NRKATSEALSAETSLH	generic|IP_3484276_TX=10090_REVERSED|
"""index: 9561, intensity: 9047.0, mobility: 0.959"""	-0.382836	0.122469	0.746708	LAAGEDGAATPGRL	generic|tr_Q8C4G7_Q8C4G7_MOUSE_REVERSED|
"""index: 23519, intensity: 4044.0, mobility: 1.033"""	-0.382876	0.122713	0.746767	EEEKTVAPLRSPVMTSQSGGPVAAHDSE	generic|tr_Q6NWV4_Q6NWV4_MOUSE__chr10_1_76488414_76488506_ENSMUST00000218881_REVERSED	|generic|tr_Q8BPY4_Q8BPY4_MOUSE_REVERSED	|generic|tr_Q80TX5_Q80TX5_MOUSE__chr10_1_76488414_76488506_ENSMUST00000218881_REVERSED	|generic|sp_Q9WUU9_GANP_MOUSE__chr10_1_76488414_76488506_ENSMUST00000218881_REVERSED|
"""index: 2180, intensity: 3120.0, mobility: 0.894"""	-0.383393	0.122927	0.747522	FHPPMRAMREQHRSAPTLPQITQGGQLHR	generic|IP_1045375_TX=10090_REVERSED|
"""index: 10362, intensity: 29285.0, mobility: 1.139"""	-0.383958	0.123171	0.748348	QQEQRRRAEEHARRAQELADEDERSRMREQRLREKEK	generic|sp_Q9ESU6_BRD4_MOUSE__chr17_-1_32197752_32197781_ENSMUST00000230565_REVERSED	|generic|tr_Q8BS78_Q8BS78_MOUSE__chr17_-1_32197752_32197781_ENSMUST00000230565_REVERSED	|generic|tr_Q3UH70_Q3UH70_MOUSE__chr17_-1_32197752_32197781_ENSMUST00000230565_REVERSED|
"""index: 14996, intensity: 3060.0, mobility: 0.885"""	-0.38413	0.123354	0.748599	VQLKTEEDGASFLRFFDSISNALIHQ	generic|IP_3462358_TX=10090_REVERSED|
"""index: 21891, intensity: 4947.0, mobility: 1.102"""	-0.384576	0.123508	0.749249	HHSSYLVDSAAYAFLA	generic|tr_D6RIQ1_D6RIQ1_MOUSE_REVERSED|
"""index: 33719, intensity: 4301.0, mobility: 1.083"""	-0.385007	0.123752	0.749876	QEILSSVPLPSHV	generic|IP_1153237_TX=10090_REVERSED|
"""index: 25080, intensity: 7038.0, mobility: 0.879"""	-0.38521	0.123814	0.750172	WLFIGRQK	generic|tr_Q8BKW8_Q8BKW8_MOUSE_REVERSED	|generic|tr_Q8BKP2_Q8BKP2_MOUSE_REVERSED	|generic|tr_Q8VDT8_Q8VDT8_MOUSE_REVERSED|
"""index: 26387, intensity: 5242.0, mobility: 1.135"""	-0.386566	0.124027	0.752139	GWGLAHRC	generic|IP_1150140_TX=10090_REVERSED|
"""index: 22649, intensity: 3319.0, mobility: 1.097"""	-0.387006	0.12424	0.752776	FNMDLIGIVPNEGIM	generic|tr_Q3TNZ6_Q3TNZ6_MOUSE_REVERSED	|generic|sp_Q61809_LRRN1_MOUSE_REVERSED|
"""index: 19184, intensity: 4622.0, mobility: 0.914"""	-0.387266	0.124483	0.753151	EMLNLVMFR	generic|IP_839424_TX=10090_REVERSED|
"""index: 36045, intensity: 32909.0, mobility: 1.047"""	-0.38782	0.124696	0.753951	QFSQPPIAQIIQQQPQQIQIQQLI	generic|tr_K4DI62_K4DI62_MOUSE_REVERSED	|generic|sp_Q62445_SP4_MOUSE_REVERSED	|generic|tr_A0A1Y7VJR5_A0A1Y7VJR5_MOUSE_REVERSED	|generic|tr_Q6DFV2_Q6DFV2_MOUSE_REVERSED|
"""index: 16379, intensity: 2926.0, mobility: 0.936"""	-0.387831	0.124939	0.753967	EQIQTDTPVNPADETLPLLHLGSAKDQLC	generic|sp_Q8R0W0_EPIPL_MOUSE_REVERSED	|generic|tr_A0A2I3BRT4_A0A2I3BRT4_MOUSE_REVERSED|
"""index: 28319, intensity: 8898.0, mobility: 1.076"""	-0.38802	0.125152	0.75424	ATVTYINKKGDYVPKRDGFIQPKFHQVMYEVVERNVRRPCK	generic|tr_A0A6I8MX18_A0A6I8MX18_MOUSE__chr4_-1_126459776_126459865_ENSMUST00000127800__II_956239_REVERSED	|generic|tr_Q8CGU0_Q8CGU0_MOUSE__chr4_-1_126459776_126459865_ENSMUST00000127800__II_956239_REVERSED	|generic|sp_Q8CJG1_AGO1_MOUSE__chr4_-1_126459776_126459865_ENSMUST00000127800__II_956239_REVERSED	|generic|tr_A2VDG1_A2VDG1_MOUSE__chr4_-1_126459776_126459865_ENSMUST00000127800__II_956239_REVERSED|
"""index: 28416, intensity: 4829.0, mobility: 0.841"""	-0.38825	0.125395	0.754571	TLADEAKRIAQYM	generic|IP_827832_TX=10090_REVERSED|
"""index: 32360, intensity: 67969.0, mobility: 1.031"""	-0.388415	0.125577	0.754809	AKSHGKAKGKTGAKLAAKAQAKEEEEILDQE	generic|IP_827442_TX=10090_REVERSED	|generic|IP_827440_TX=10090_REVERSED|
"""index: 5883, intensity: 6128.0, mobility: 0.910"""	-0.388888	0.12582	0.75549	VEVLVRSTNNNHYRIREREVVL	generic|tr_A0A0R4J160_A0A0R4J160_MOUSE_REVERSED	|generic|sp_Q9R159_ADA25_MOUSE_REVERSED|
"""index: 1548, intensity: 4337.0, mobility: 0.850"""	-0.388893	0.126001	0.755497	STCTSFAKHRADASSLS	generic|tr_Q8VH00_Q8VH00_MOUSE_REVERSED	|generic|tr_Q8VGW3_Q8VGW3_MOUSE_REVERSED|
"""index: 25319, intensity: 3253.0, mobility: 1.146"""	-0.389197	0.126244	0.755933	ATTRAIAARSLIMLTH	generic|sp_Q8BMA5_NPAT_MOUSE_REVERSED|
"""index: 17993, intensity: 5752.0, mobility: 0.964"""	-0.389237	0.126426	0.755992	MVRVYTPQVDVEILSTDMYRYVALDLIIQ	generic|sp_O88978_TILB_MOUSE_REVERSED|
"""index: 23132, intensity: 4047.0, mobility: 0.916"""	-0.389748	0.126668	0.756725	PGSWTRTHTQDMTPTTNIP	generic|sp_A2KF29_SMKTR_MOUSE_REVERSED|
"""index: 20414, intensity: 6419.0, mobility: 0.924"""	-0.389866	0.126911	0.756894	ACGGQPGYKHPYNIDDEHYIVSHFPLIRDK	generic|sp_O35598_ADA10_MOUSE__II_847529_REVERSED	|generic|tr_E9PYF2_E9PYF2_MOUSE_REVERSED	|generic|tr_Q6NZC0_Q6NZC0_MOUSE_REVERSED|
"""index: 8823, intensity: 3576.0, mobility: 0.866"""	-0.389873	0.127154	0.756905	VSLIQYEMWLSQTSAAML	generic|chr6_-1_116043655_116043765_ENSMUST00000088896__IP_908637_TX=10090_REVERSED|
"""index: 25535, intensity: 4395.0, mobility: 0.910"""	-0.389944	0.127365	0.757007	TRGSAKQLRDMLRLRLPHPSGVNVETR	generic|tr_Q5Q9H1_Q5Q9H1_MOUSE_REVERSED	|generic|tr_Q5Q9H0_Q5Q9H0_MOUSE_REVERSED	|generic|tr_A0A1Y7VIV8_A0A1Y7VIV8_MOUSE_REVERSED|
"""index: 23744, intensity: 3175.0, mobility: 1.044"""	-0.390185	0.127577	0.757352	WLYKMRMTSLAL	generic|sp_Q71B07_D19L3_MOUSE__chr7_-1_35703485_35703559_ENSMUST00000143590__II_893083_REVERSED|
"""index: 11218, intensity: 2533.0, mobility: 0.808"""	-0.390361	0.127758	0.757603	NKEQTPSR	generic|sp_Q6IRT3_PARI_MOUSE_REVERSED	|generic|tr_A0A0R4J0G5_A0A0R4J0G5_MOUSE_REVERSED|
"""index: 24674, intensity: 3745.0, mobility: 1.070"""	-0.390681	0.128	0.758062	VTLMSEMPFSAEIDFSKGFVPNLQKSIYNEKDRIDTKGLKIA	generic|sp_Q9ESF1_OTOF_MOUSE__chr5_-1_30427528_30427605_ENSMUST00000144125__II_944684_REVERSED	|generic|sp_Q9ESF1-3_OTOF_MOUSE__chr5_-1_30427528_30427605_ENSMUST00000144125__II_944667_REVERSED	|generic|tr_E9PYR6_E9PYR6_MOUSE__chr5_-1_30427528_30427605_ENSMUST00000144125__II_944684_REVERSED	|generic|tr_A0A2Z2CEU0_A0A2Z2CEU0_MOUSE__chr5_-1_30427528_30427605_ENSMUST00000144125_REVERSED	|generic|sp_Q9ESF1-2_OTOF_MOUSE__chr5_-1_30427528_30427605_ENSMUST00000144125_REVERSED	|generic|tr_B7ZN98_B7ZN98_MOUSE__chr5_-1_30427528_30427605_ENSMUST00000144125_REVERSED	|generic|tr_A0A0R4J1K2_A0A0R4J1K2_MOUSE__chr5_-1_30427528_30427605_ENSMUST00000144125_REVERSED|
"""index: 29872, intensity: 3879.0, mobility: 0.889"""	-0.390688	0.128242	0.758072	IGQTYIQRI	generic|IP_903263_TX=10090_REVERSED|
"""index: 15851, intensity: 2629.0, mobility: 1.208"""	-0.390714	0.128485	0.758109	AERTARDLNLTGNYKPKN	generic|tr_A0A0U1RNJ1_A0A0U1RNJ1_MOUSE__chr11_-1_120807854_120807991_ENSMUST00000155276_REVERSED	|generic|tr_Q3TB22_Q3TB22_MOUSE_REVERSED	|generic|sp_P19096_FAS_MOUSE__chr11_-1_120807854_120807991_ENSMUST00000155276_REVERSED	|generic|tr_O89060_O89060_MOUSE_REVERSED	|generic|tr_Q3UHT6_Q3UHT6_MOUSE__chr11_-1_120807854_120807991_ENSMUST00000155276_REVERSED|
"""index: 14676, intensity: 3169.0, mobility: 1.194"""	-0.391151	0.128727	0.758734	VRMYQVNAGLYLFDKR	generic|sp_Q61805_LBP_MOUSE__chr2_1_158308695_158308799_ENSMUST00000146600_REVERSED|
"""index: 22682, intensity: 10827.0, mobility: 0.820"""	-0.391163	0.12897	0.758751	YTAWAKSFE	generic|IP_3494115_TX=10090_REVERSED|
"""index: 20332, intensity: 4382.0, mobility: 0.966"""	-0.391245	0.129212	0.758868	DLSLNEMLNLVMFRFLF	generic|IP_839424_TX=10090_REVERSED|
"""index: 10029, intensity: 11838.0, mobility: 0.903"""	-0.391272	0.129392	0.758906	IVSLIMTAQVSQLWESVSSSY	generic|sp_P16646_PMP22_MOUSE_REVERSED	|generic|tr_Q5SXS3_Q5SXS3_MOUSE_REVERSED|
"""index: 6249, intensity: 2785.0, mobility: 0.798"""	-0.391397	0.129634	0.759085	LQCVQVCQ	generic|sp_Q8K203_NEIL3_MOUSE_REVERSED|
"""index: 16017, intensity: 5038.0, mobility: 1.261"""	-0.391473	0.129876	0.759193	FAIRGDSSCPSIVLVPSAMFIVGILLDLQCAMIRSFH	generic|tr_E9QL10_E9QL10_MOUSE_REVERSED	|generic|tr_A0A0A6YVY4_A0A0A6YVY4_MOUSE_REVERSED	|generic|tr_Q8CB40_Q8CB40_MOUSE_REVERSED|
"""index: 14803, intensity: 4428.0, mobility: 1.080"""	-0.391485	0.130087	0.75921	QFSFNIVTELVLPSWPLGQTWWATN	generic|IP_988186_TX=10090_REVERSED	|generic|IP_988179_TX=10090_REVERSED|
"""index: 7319, intensity: 3837.0, mobility: 0.845"""	-0.391718	0.130329	0.759542	LLEGPDWR	generic|chr4_-1_151086149_151086211_ENSMUST00000097774_REVERSED|
"""index: 18751, intensity: 6715.0, mobility: 0.932"""	-0.392116	0.130572	0.76011	MGVGVIRSPHPLTLTIQQGEGSGNCRW	generic|tr_Q3TZU4_Q3TZU4_MOUSE_REVERSED|
"""index: 20078, intensity: 4296.0, mobility: 0.831"""	-0.392143	0.130751	0.760148	SELFVSHL	generic|IP_978446_TX=10090_REVERSED|
"""index: 12686, intensity: 10808.0, mobility: 1.045"""	-0.39239	0.130993	0.760499	FFAAREIADLSMKNKGSSFFTQ	generic|tr_F6QXT4_F6QXT4_MOUSE__II_1090447_REVERSED	|generic|sp_Q924X2_CPT1B_MOUSE__II_1090435_REVERSED	|generic|tr_Q3UIM5_Q3UIM5_MOUSE__II_1090435_REVERSED|
"""index: 27077, intensity: 4569.0, mobility: 0.940"""	-0.392442	0.131235	0.760574	LTGLSWHKPQ	generic|IP_870208_TX=10090_REVERSED|
"""index: 28674, intensity: 5310.0, mobility: 1.015"""	-0.392507	0.131382	0.760667	IWRPCLIKFGSF	generic|IP_873489_TX=10090_REVERSED|
"""index: 28553, intensity: 2793.0, mobility: 0.984"""	-0.393458	0.131528	0.762017	RNGLLCIPFNPP	generic|sp_Q91V14_S12A5_MOUSE__chr13_1_73814890_73814934_ENSMUST00000220522__II_998267_REVERSED	|generic|tr_A0A076FR46_A0A076FR46_MOUSE__chr13_1_73814890_73814934_ENSMUST00000220522__II_998267_REVERSED	|generic|tr_A0A076FSX1_A0A076FSX1_MOUSE__chr13_1_73814890_73814934_ENSMUST00000220522__II_998267_REVERSED|
"""index: 27192, intensity: 4105.0, mobility: 1.180"""	-0.394928	0.13177	0.764098	SEPPMWRIPLMTRGGVRYYDTSYIDRSMGFDGIKVVLGQGVLCNRTA	generic|sp_Q3UFB7_NTRK1_MOUSE_REVERSED|
"""index: 23776, intensity: 22843.0, mobility: 1.016"""	-0.395	0.131948	0.7642	QLPFEPPKPLQY	generic|IP_884268_TX=10090_REVERSED|
"""index: 25517, intensity: 4967.0, mobility: 0.921"""	-0.395622	0.132189	0.765078	MMEVVMRMVAAAVLAVMVVSMEEMVF	generic|IP_3506215_TX=10090_REVERSED|
"""index: 25395, intensity: 7803.0, mobility: 1.023"""	-0.395639	0.132367	0.765101	MKFGMFKASYNAPITIKNNR	generic|sp_B2RRF6_Z518A_MOUSE_REVERSED|
"""index: 22928, intensity: 2638.0, mobility: 0.922"""	-0.395807	0.132577	0.765337	QPTSPPPPPPN	generic|IP_1041546_TX=10090_REVERSED|
"""index: 23309, intensity: 5885.0, mobility: 1.264"""	-0.396069	0.132786	0.765706	SSKLCQSGAVLDYMKIGVWYYPLQWWKYLPLMIPLPASLHP	generic|II_1008608_TX=10090_REVERSED	|generic|sp_Q64521_GPDM_MOUSE_REVERSED	|generic|tr_A2AQR0_A2AQR0_MOUSE_REVERSED|
"""index: 13125, intensity: 5109.0, mobility: 0.958"""	-0.396299	0.132995	0.76603	WSWIYGDVNFVPLVYFNMR	generic|sp_P15089_CBPA3_MOUSE_REVERSED|
"""index: 24781, intensity: 2894.0, mobility: 1.186"""	-0.396474	0.133205	0.766276	LTLDWCGVVLCSCSIRI	generic|IP_1149986_TX=10090_REVERSED|
"""index: 11192, intensity: 78577.0, mobility: 0.922"""	-0.396607	0.133382	0.766463	TSAGPSGGGLGLGTGDRGPQLVQVAQ	generic|sp_Q3U2I3_F16A2_MOUSE__chr7_-1_105378771_105379055_ENSMUST00000211549__II_3499375_REVERSED	|generic|sp_Q3U2I3-3_F16A2_MOUSE__chr7_-1_105378771_105379055_ENSMUST00000211549__II_3499375_REVERSED	|generic|tr_A0A1C7CYU5_A0A1C7CYU5_MOUSE__chr7_-1_105378771_105379055_ENSMUST00000211549__II_3499375_REVERSED	|generic|tr_Q8VDK9_Q8VDK9_MOUSE__chr7_-1_105378771_105379055_ENSMUST00000211549__II_3499375_REVERSED	|generic|sp_Q3U2I3-2_F16A2_MOUSE__chr7_-1_105378771_105379055_ENSMUST00000211549_REVERSED	|generic|tr_F8WHJ1_F8WHJ1_MOUSE__chr7_-1_105378771_105379055_ENSMUST00000211549_REVERSED|
"""index: 21997, intensity: 3588.0, mobility: 0.866"""	-0.396992	0.133558	0.767002	VYFCLLVVTLAYR	generic|tr_Q8C649_Q8C649_MOUSE_REVERSED|
"""index: 34143, intensity: 11338.0, mobility: 1.113"""	-0.39768	0.133767	0.767967	GSDLLLDLAKLGVISLNVNAHHVTLMKLI	generic|sp_Q5S006_LRRK2_MOUSE__chr15_1_91815428_91815535_ENSMUST00000137657__II_1090234_REVERSED|
"""index: 12896, intensity: 2711.0, mobility: 1.191"""	-0.397777	0.133944	0.768104	EKIALTEHSKVESMKIEESTLAKQSIERVRP	generic|tr_Q8R112_Q8R112_MOUSE_REVERSED|
"""index: 6735, intensity: 58450.0, mobility: 1.066"""	-0.398397	0.134185	0.768969	YPVCRFAVGLGDREPLPPVKEM	generic|IP_1098364_TX=10090_REVERSED|
"""index: 15097, intensity: 3503.0, mobility: 0.916"""	-0.398459	0.134328	0.769056	MGAYSKTVVPCPVSDKGLASAMG	generic|chr3_1_89749664_89749777_ENSMUST00000098924__IP_979205_TX=10090_REVERSED	|generic|chr3_1_89749652_89749777_ENSMUST00000098924__IP_979205_TX=10090_REVERSED|
"""index: 34642, intensity: 5578.0, mobility: 1.162"""	-0.399144	0.134537	0.770012	CQLQAGFKTVECPVDNLTVRVDEKSGTDLHTGNITLTTGGAQPGQRP	generic|sp_B2RXS4_PLXB2_MOUSE__chr15_-1_89156281_89156373_ENSMUST00000229966_REVERSED	|generic|tr_Q8CHG6_Q8CHG6_MOUSE__chr15_-1_89156281_89156373_ENSMUST00000229966_REVERSED|
"""index: 12609, intensity: 4213.0, mobility: 0.964"""	-0.399376	0.134713	0.770335	WYWAGSLDQAEENRKHHLGTDELM	generic|II_976653_TX=10090_REVERSED|
"""index: 15335, intensity: 4959.0, mobility: 0.995"""	-0.399754	0.134921	0.77086	WNRKHIDICFYEIFNESVSDLFVNFCDDMRVLYT	generic|IP_3457387_TX=10090_REVERSED|
"""index: 27501, intensity: 7442.0, mobility: 0.931"""	-0.399892	0.135161	0.771052	TIMGLHGLFW	generic|tr_Q99N18_Q99N18_MOUSE_REVERSED	|generic|tr_Q8VCA4_Q8VCA4_MOUSE_REVERSED|
"""index: 813, intensity: 2718.0, mobility: 0.741"""	-0.400014	0.135382	0.771221	ACRRKGLTQSLGQRI	generic|IP_1121485_TX=10090_REVERSED|
"""index: 26888, intensity: 15904.0, mobility: 0.931"""	-0.400113	0.135382	0.771359	RRMLFAKW	generic|chr16_1_21435757_21442382_ENSMUST00000096191__IP_1077710_TX=10090_REVERSED|
"""index: 34942, intensity: 2642.0, mobility: 1.104"""	-0.401869	0.135622	0.773791	ELVGRLRREPYSKETKIMEQVDNLGEELKDAIH	generic|sp_Q9ESF1_OTOF_MOUSE__chr5_-1_30427528_30427605_ENSMUST00000144125__II_944684_REVERSED	|generic|sp_Q9ESF1-3_OTOF_MOUSE__chr5_-1_30427528_30427605_ENSMUST00000144125__II_944667_REVERSED	|generic|tr_E9PYR6_E9PYR6_MOUSE__chr5_-1_30427528_30427605_ENSMUST00000144125__II_944684_REVERSED	|generic|II_944666_TX=10090_REVERSED	|generic|tr_A0A2Z2CEU0_A0A2Z2CEU0_MOUSE__chr5_-1_30427528_30427605_ENSMUST00000144125_REVERSED	|generic|sp_Q9ESF1-2_OTOF_MOUSE__chr5_-1_30427528_30427605_ENSMUST00000144125_REVERSED	|generic|tr_B7ZN98_B7ZN98_MOUSE__chr5_-1_30427528_30427605_ENSMUST00000144125_REVERSED	|generic|tr_A0A0R4J1K2_A0A0R4J1K2_MOUSE__chr5_-1_30427528_30427605_ENSMUST00000144125_REVERSED|
"""index: 23999, intensity: 4820.0, mobility: 1.118"""	-0.401999	0.135699	0.773971	TSPRSIPWITTMSTW	generic|IP_902201_TX=10090_REVERSED|
"""index: 4508, intensity: 4714.0, mobility: 0.963"""	-0.402671	0.135873	0.774898	VMWLPLMASYR	generic|IP_1018245_TX=10090_REVERSED|
"""index: 22942, intensity: 25790.0, mobility: 0.963"""	-0.402937	0.136113	0.775264	RRWSPYLR	generic|IP_892201_TX=10090_REVERSED|
"""index: 22894, intensity: 4394.0, mobility: 0.851"""	-0.402965	0.136353	0.775302	VAPWKEFL	generic|IP_1139871_TX=10090_REVERSED|
"""index: 32241, intensity: 11221.0, mobility: 0.930"""	-0.403273	0.136592	0.775726	PSDTVEVYENFRLIRRA	generic|tr_A1L3S9_A1L3S9_MOUSE_REVERSED	|generic|tr_B1AVP0_B1AVP0_MOUSE_REVERSED	|generic|tr_B1AVN9_B1AVN9_MOUSE_REVERSED	|generic|tr_Q3UQ19_Q3UQ19_MOUSE_REVERSED	|generic|tr_Q91VK6_Q91VK6_MOUSE_REVERSED	|generic|tr_F7D4H5_F7D4H5_MOUSE_REVERSED|
"""index: 2910, intensity: 5635.0, mobility: 1.028"""	-0.403308	0.136832	0.775774	DVVPAQQQQSRRP	generic|II_2452749_TX=10090_REVERSED|
"""index: 31665, intensity: 22142.0, mobility: 1.037"""	-0.403338	0.137072	0.775816	VQAQQAVTVTGSKHV	generic|tr_B1AUX2_B1AUX2_MOUSE__chr10_1_89745024_89745053_ENSMUST00000020112_REVERSED	|generic|sp_Q61191_HCFC1_MOUSE__chr10_1_89745024_89745053_ENSMUST00000020112_REVERSED|
"""index: 10147, intensity: 9201.0, mobility: 0.936"""	-0.403371	0.137278	0.77586	VILGEDLEPVEDPLIAVEAHTE	generic|sp_Q8VHN7_AGRV1_MOUSE__chr1_-1_170880997_170881026_ENSMUST00000171447_REVERSED	|generic|tr_B8JJE0_B8JJE0_MOUSE__chr1_-1_170880997_170881026_ENSMUST00000171447_REVERSED|
"""index: 8222, intensity: 4156.0, mobility: 0.920"""	-0.403555	0.137485	0.776113	TIPAQPRSWR	generic|tr_A0A087WR50_A0A087WR50_MOUSE__chr1_-1_71637244_71637333_ENSMUST00000186613__II_1037262_REVERSED	|generic|tr_A0A087WSN6_A0A087WSN6_MOUSE__chr1_-1_71637244_71637333_ENSMUST00000186613__II_1037262_REVERSED	|generic|sp_P11276_FINC_MOUSE__chr1_-1_71637244_71637333_ENSMUST00000186613__II_1037262_REVERSED	|generic|tr_Q3TCF1_Q3TCF1_MOUSE__chr1_-1_71637244_71637333_ENSMUST00000186613__II_1037262_REVERSED	|generic|tr_B9EHT6_B9EHT6_MOUSE__chr1_-1_71637244_71637333_ENSMUST00000186613__II_1037262_REVERSED	|generic|tr_Q3UHL6_Q3UHL6_MOUSE__chr1_-1_71637244_71637333_ENSMUST00000186613__II_1037262_REVERSED	|generic|tr_Q3UGY5_Q3UGY5_MOUSE__chr1_-1_71637244_71637333_ENSMUST00000186613_REVERSED	|generic|tr_Q3TCL7_Q3TCL7_MOUSE__chr1_-1_71637244_71637333_ENSMUST00000186613_REVERSED	|generic|tr_B7ZNJ1_B7ZNJ1_MOUSE__chr1_-1_71637244_71637333_ENSMUST00000186613_REVERSED	|generic|tr_Q3UH17_Q3UH17_MOUSE__chr1_-1_71637244_71637333_ENSMUST00000186613_REVERSED	|generic|tr_Q3TBB4_Q3TBB4_MOUSE__chr1_-1_71637244_71637333_ENSMUST00000186613_REVERSED	|generic|tr_A0A087WS56_A0A087WS56_MOUSE__chr1_-1_71637244_71637333_ENSMUST00000186613_REVERSED	|generic|tr_Q3UHR1_Q3UHR1_MOUSE__chr1_-1_71637244_71637333_ENSMUST00000186613_REVERSED|
"""index: 32240, intensity: 26733.0, mobility: 0.983"""	-0.403798	0.137626	0.776447	PDPLSTFQTQQETLGKKYAIDS	generic|tr_A0A1B0GSI0_A0A1B0GSI0_MOUSE_REVERSED	|generic|tr_Q9JL91_Q9JL91_MOUSE_REVERSED	|generic|tr_A0A571BF46_A0A571BF46_MOUSE_REVERSED	|generic|tr_A0A571BF58_A0A571BF58_MOUSE_REVERSED	|generic|tr_A0A1B0GSF5_A0A1B0GSF5_MOUSE_REVERSED	|generic|tr_E9Q1W3_E9Q1W3_MOUSE_REVERSED	|generic|tr_A2AQA9_A2AQA9_MOUSE_REVERSED|
"""index: 16525, intensity: 5282.0, mobility: 1.107"""	-0.404197	0.137865	0.776993	SVCLYVFGMETQLSARHRARRYAVKW	generic|IP_3486444_TX=10090_REVERSED|
"""index: 17283, intensity: 2698.0, mobility: 1.174"""	-0.404236	0.138104	0.777047	REEMDKMHEMIITFRMEVKSTNEKEMPGQS	generic|sp_P30204_MSRE_MOUSE_REVERSED	|generic|tr_Q8CED7_Q8CED7_MOUSE_REVERSED	|generic|tr_Q3U3E5_Q3U3E5_MOUSE_REVERSED|
"""index: 28616, intensity: 29761.0, mobility: 1.034"""	-0.40449	0.138311	0.777395	LVMGGAKGALDEDPK	generic|tr_A0A571BG20_A0A571BG20_MOUSE_REVERSED	|generic|tr_B1AQX6_B1AQX6_MOUSE_REVERSED	|generic|tr_B1AQX9_B1AQX9_MOUSE_REVERSED	|generic|tr_B1AQX7_B1AQX7_MOUSE_REVERSED	|generic|sp_Q9QWI6_SRCN1_MOUSE__chr11_-1_8545308_8545337_ENSMUST00000239091_REVERSED	|generic|sp_Q9QWI6-2_SRCN1_MOUSE__chr11_-1_8545308_8545337_ENSMUST00000239091_REVERSED	|generic|sp_Q9QWI6-3_SRCN1_MOUSE__chr11_-1_8545308_8545337_ENSMUST00000239091_REVERSED	|generic|tr_B1AQX8_B1AQX8_MOUSE_REVERSED	|generic|tr_A0A571BG39_A0A571BG39_MOUSE_REVERSED	|generic|tr_A0A571BDG0_A0A571BDG0_MOUSE_REVERSED	|generic|tr_A0A571BDG6_A0A571BDG6_MOUSE_REVERSED|
"""index: 16097, intensity: 5637.0, mobility: 0.973"""	-0.404998	0.13855	0.77809	LLSGPGALPSVPFPSLPEPGGRPRP	generic|tr_A0A0R4J0I0_A0A0R4J0I0_MOUSE_REVERSED	|generic|sp_P70459_ERF_MOUSE_REVERSED|
"""index: 12490, intensity: 3168.0, mobility: 0.858"""	-0.405	0.138756	0.778093	HPRMMGPWDCQLETSCFRLTHGQR	generic|IP_1036353_TX=10090_REVERSED|
"""index: 5604, intensity: 4335.0, mobility: 0.851"""	-0.40509	0.138962	0.778216	VEPQSMNQQPEEKIVGTKGLLIRS	generic|sp_Q80UV9_TAF1_MOUSE__chrX_1_101562127_101562291_ENSMUST00000143908__II_831688_REVERSED	|generic|sp_Q80UV9-3_TAF1_MOUSE__chrX_1_101562127_101562291_ENSMUST00000143908__II_831688_REVERSED	|generic|tr_B1Q2W7_B1Q2W7_MOUSE__chrX_1_101562127_101562291_ENSMUST00000143908__II_831688_REVERSED	|generic|tr_D3YZK4_D3YZK4_MOUSE__chrX_1_101562127_101562291_ENSMUST00000143908__II_831688_REVERSED	|generic|tr_S4R1B9_S4R1B9_MOUSE__chrX_1_101562127_101562291_ENSMUST00000143908_REVERSED|
"""index: 9403, intensity: 252326.0, mobility: 1.082"""	-0.40523	0.139201	0.778407	MYKDYGELERLKKIEFLNGEVALLCIQSDSLISQPLMSLEL	generic|tr_Q8JZX5_Q8JZX5_MOUSE_REVERSED|
"""index: 18257, intensity: 4376.0, mobility: 0.840"""	-0.405292	0.13944	0.778492	FRIVDVILRKTN	generic|tr_Q6ZQK2_Q6ZQK2_MOUSE__II_886289_REVERSED	|generic|sp_Q9JKF1_IQGA1_MOUSE__II_886289_REVERSED	|generic|tr_Q80UW7_Q80UW7_MOUSE_REVERSED	|generic|tr_Q8CDT3_Q8CDT3_MOUSE_REVERSED	|generic|tr_Q3TU98_Q3TU98_MOUSE_REVERSED|
"""index: 34580, intensity: 3892.0, mobility: 1.203"""	-0.405466	0.13968	0.778729	ALALNLYWITTVTYPMQFGAVWIVLGNGLVGLFFTISVVVMSLIWLVR	generic|IP_3460985_TX=10090_REVERSED|
"""index: 15794, intensity: 10656.0, mobility: 1.079"""	-0.405644	0.139919	0.778971	LLTCDPFTDDVVVQDLPQYKGEKGAKLL	generic|II_1094058_TX=10090_REVERSED	|generic|sp_Q80ZV0_RNH2B_MOUSE__chr14_1_62348562_62348636_ENSMUST00000169728_REVERSED|
"""index: 3649, intensity: 4111.0, mobility: 0.864"""	-0.405882	0.140158	0.779296	FKALAAFREKQKMMS	generic|II_866715_TX=10090_REVERSED	|generic|sp_Q4FZF3_DDX49_MOUSE__chr8_-1_70300975_70301091_ENSMUST00000144890_REVERSED|
"""index: 18664, intensity: 7445.0, mobility: 1.137"""	-0.405916	0.140397	0.779342	CRRDVYLRADVNDLA	generic|sp_P31254_UBA1Y_MOUSE__IP_824844_REVERSED|
"""index: 5771, intensity: 2738.0, mobility: 1.036"""	-0.406012	0.140569	0.779473	KSDLLFPLTSSQNWPLTRQQ	generic|tr_E9PUV9_E9PUV9_MOUSE_REVERSED	|generic|sp_P58660_CAR10_MOUSE_REVERSED|
"""index: 25805, intensity: 2697.0, mobility: 1.240"""	-0.4064	0.140741	0.780001	IFTCYFSPTFSSPSKPRSN	generic|chr17_1_74499020_74499124_ENSMUST00000024873_REVERSED|
"""index: 5404, intensity: 4365.0, mobility: 0.783"""	-0.406918	0.140946	0.780705	EAAMLQVKDRQEK	generic|II_963116_TX=10090_REVERSED	|generic|tr_A0A0U1RPJ4_A0A0U1RPJ4_MOUSE_REVERSED	|generic|tr_A0A0X1KG60_A0A0X1KG60_MOUSE_REVERSED	|generic|sp_Q5DTM8_BRE1A_MOUSE_REVERSED	|generic|sp_Q5DTM8-2_BRE1A_MOUSE_REVERSED	|generic|sp_Q3U319_BRE1B_MOUSE_REVERSED|
"""index: 4040, intensity: 3551.0, mobility: 1.159"""	-0.406977	0.141185	0.780785	RIMGSMRKLFNDQQEVKSDTVQYGLMRQYDELAMGEKFAPYFPVSYPC	generic|sp_Q8R322_GLE1_MOUSE__chr2_1_29939174_29939287_ENSMUST00000148983__II_1012427_REVERSED|
"""index: 10242, intensity: 6056.0, mobility: 0.927"""	-0.407258	0.141221	0.781166	CPAVQFRLYLVLAALMKMLT	generic|chr10_-1_115199587_115202565_ENSMUST00000020339__IP_1144541_TX=10090_REVERSED|
"""index: 25525, intensity: 38229.0, mobility: 1.023"""	-0.408461	0.14146	0.782795	HWLLYLRHQ	generic|IP_3458118_TX=10090_REVERSED|
"""index: 16584, intensity: 2874.0, mobility: 0.904"""	-0.408523	0.141698	0.782877	AMKKQGLHLIMFLLSM	generic|IP_850288_TX=10090_REVERSED|
"""index: 10464, intensity: 182944.0, mobility: 0.917"""	-0.408671	0.141802	0.783077	HACSMKTGMSSRGARQAMSSRLSMRP	generic|II_831720_TX=10090_REVERSED	|generic|tr_B1AXS6_B1AXS6_MOUSE_REVERSED	|generic|tr_B0R077_B0R077_MOUSE__chrX_-1_101415170_101415379_ENSMUST00000117637_REVERSED	|generic|sp_Q9JLM4_ZMYM3_MOUSE_REVERSED	|generic|tr_Q8CG95_Q8CG95_MOUSE__chrX_-1_101415170_101415379_ENSMUST00000117637_REVERSED	|generic|tr_B1AXS8_B1AXS8_MOUSE_REVERSED	|generic|tr_B1AXS7_B1AXS7_MOUSE_REVERSED|
"""index: 18018, intensity: 7701.0, mobility: 0.985"""	-0.409583	0.141972	0.784306	YVVIFLMLFQHMQTKSLIVFTRLGEEIFGPSGCQ	generic|IP_882032_TX=10090_REVERSED|
"""index: 26056, intensity: 3355.0, mobility: 1.150"""	-0.409922	0.142211	0.784761	AQLSDDVHMITPLSGLTDQVLNAVERVD	generic|tr_Q8BMP2_Q8BMP2_MOUSE__chr12_1_40779168_40779227_ENSMUST00000222287__II_3471807_REVERSED	|generic|sp_P59764_DOCK4_MOUSE__chr12_1_40779168_40779227_ENSMUST00000222287__II_3471803_REVERSED	|generic|sp_P59764-2_DOCK4_MOUSE__chr12_1_40779168_40779227_ENSMUST00000222287__II_3471803_REVERSED	|generic|tr_A0A1Y7VLY2_A0A1Y7VLY2_MOUSE__chr12_1_40779168_40779227_ENSMUST00000222287__II_3471803_REVERSED	|generic|chr12_1_40737371_40737646_ENSMUST00000222287_REVERSED|
"""index: 27210, intensity: 6590.0, mobility: 1.120"""	-0.410136	0.142449	0.785049	TVKLKEADARVKLLETIADVFGQHHFNCMKEIEKDHNRICA	generic|sp_Q8R313_EXOC6_MOUSE_REVERSED	|generic|tr_A0A5F8MPW8_A0A5F8MPW8_MOUSE_REVERSED|
"""index: 4459, intensity: 4161.0, mobility: 0.869"""	-0.410244	0.142653	0.785195	TILFIFKWTVRTQKSSEVPF	generic|IP_896320_TX=10090_REVERSED|
"""index: 24909, intensity: 4904.0, mobility: 0.991"""	-0.410532	0.142857	0.78558	LFVYFIWKR	generic|sp_P28047_WNT7B_MOUSE__chr15_-1_85581376_85581417_ENSMUST00000023015_REVERSED|
"""index: 3453, intensity: 2619.0, mobility: 0.847"""	-0.410697	0.143095	0.785802	IDEMTAEER	generic|sp_Q9QY30_ABCBB_MOUSE_REVERSED	|generic|tr_J3QNY6_J3QNY6_MOUSE_REVERSED|
"""index: 15834, intensity: 5537.0, mobility: 1.199"""	-0.410859	0.143299	0.786018	DLSGATPDEEAGDIKLPLPSTEPTAKQEVPK	generic|sp_Q3UFT3_GARE1_MOUSE__chr18_-1_21129125_21129385_ENSMUST00000234115__II_3463422_REVERSED|
"""index: 12688, intensity: 7922.0, mobility: 1.081"""	-0.410951	0.143537	0.786142	SVEGATVPLSFCLRHCPWITGTHKLL	generic|IP_960908_TX=10090_REVERSED|
"""index: 9298, intensity: 43559.0, mobility: 0.885"""	-0.411023	0.143775	0.786238	LEMRLDQLASNSPPQLLSTINNAPQSE	generic|IP_947849_TX=10090_REVERSED|
"""index: 28579, intensity: 4688.0, mobility: 1.129"""	-0.411052	0.143979	0.786277	IFYNFIMVGSPAAPLTTQHWTQPGSA	generic|IP_958461_TX=10090_REVERSED|
"""index: 6915, intensity: 4194.0, mobility: 0.985"""	-0.411096	0.144183	0.786336	ESSLKLNEKQLEQEKQCH	generic|II_3468951_TX=10090_REVERSED	|generic|tr_E9Q9M0_E9Q9M0_MOUSE__chr10_1_100551839_100551976_ENSMUST00000218000_REVERSED	|generic|sp_Q6A078_CE290_MOUSE__chr10_1_100551839_100551976_ENSMUST00000218000_REVERSED	|generic|sp_Q6A078-2_CE290_MOUSE__chr10_1_100551839_100551976_ENSMUST00000218000_REVERSED|
"""index: 26375, intensity: 6021.0, mobility: 1.200"""	-0.411164	0.144421	0.786427	MLQPPMQPLPRQEVPQTPYGPPRNSFDPLKP	generic|tr_Q5XJV5_Q5XJV5_MOUSE__chr2_-1_155395715_155395834_ENSMUST00000146942__II_996872_REVERSED	|generic|tr_Q3UQD5_Q3UQD5_MOUSE__chr2_-1_155395715_155395834_ENSMUST00000146942__II_996872_REVERSED	|generic|tr_Q6ZQH3_Q6ZQH3_MOUSE__chr2_-1_155395715_155395834_ENSMUST00000146942__II_996872_REVERSED	|generic|sp_Q9JL19_NCOA6_MOUSE__chr2_-1_155395715_155395834_ENSMUST00000146942__II_996872_REVERSED	|generic|tr_Q71E74_Q71E74_MOUSE_REVERSED	|generic|tr_A2AQM9_A2AQM9_MOUSE_REVERSED	|generic|tr_F6M2K0_F6M2K0_MOUSE_REVERSED	|generic|tr_Q3TAG3_Q3TAG3_MOUSE_REVERSED|
"""index: 16687, intensity: 4176.0, mobility: 0.931"""	-0.411325	0.144659	0.786641	LRSWLEQTERDAYDKE	generic|sp_Q9ER35_FN3K_MOUSE_REVERSED|
"""index: 32573, intensity: 20400.0, mobility: 1.130"""	-0.411347	0.144793	0.786671	GLKGNLLGLWTGVPPKEVIQIVDGKQLKL	generic|sp_Q8K352_SASH3_MOUSE_REVERSED|
"""index: 11944, intensity: 14396.0, mobility: 1.150"""	-0.412081	0.144996	0.787651	LRPSAATKSNNRRRDRYTMGGWFRMPEGYQVKTTGMRRHM	generic|IP_938720_TX=10090_REVERSED|
"""index: 9313, intensity: 3844.0, mobility: 1.025"""	-0.41258	0.1452	0.788316	SRSEAAKPCVQFYI	generic|chr6_-1_88508466_88508684_ENSMUST00000145421_REVERSED|
"""index: 29609, intensity: 3097.0, mobility: 0.856"""	-0.412664	0.145403	0.788428	QTWVLSKW	generic|IP_940608_TX=10090_REVERSED|
"""index: 20948, intensity: 5396.0, mobility: 1.044"""	-0.412757	0.14564	0.788551	ESEEEAKEPSPAKHFYIYGQTLED	generic|tr_Q3TIA9_Q3TIA9_MOUSE__chr6_-1_7682263_7682349_ENSMUST00000133972_REVERSED	|generic|tr_Q3TV20_Q3TV20_MOUSE__chr6_-1_7682263_7682349_ENSMUST00000133972_REVERSED	|generic|sp_Q61024_ASNS_MOUSE__chr6_-1_7682263_7682349_ENSMUST00000133972_REVERSED|
"""index: 5860, intensity: 4107.0, mobility: 0.980"""	-0.412839	0.145878	0.78866	DKEETISTHYP	generic|IP_2448941_TX=10090_REVERSED|
"""index: 36088, intensity: 2819.0, mobility: 1.026"""	-0.412871	0.146115	0.788703	RRRRRRRRRRRRRRRRRRRRRRKKKKEE	generic|IP_925121_TX=10090_REVERSED|
"""index: 28930, intensity: 3933.0, mobility: 0.984"""	-0.413016	0.146353	0.788896	ERVVFRHVEQ	generic|tr_A0A0R4J0W9_A0A0R4J0W9_MOUSE__II_3504550_REVERSED	|generic|sp_Q6DIA2_EX3L4_MOUSE_REVERSED|
"""index: 10862, intensity: 8271.0, mobility: 0.866"""	-0.413115	0.146556	0.789027	TTETQIKELGHWH	generic|IP_833569_TX=10090_REVERSED|
"""index: 13399, intensity: 21328.0, mobility: 0.937"""	-0.413161	0.146793	0.789089	WEPPALDNISKAPSMKRGSEKQ	generic|sp_Q9R013_CATF_MOUSE__chr19_1_4860403_4860465_ENSMUST00000237784_REVERSED	|generic|tr_Q99KQ9_Q99KQ9_MOUSE__chr19_1_4860403_4860465_ENSMUST00000237784_REVERSED	|generic|tr_Q9ES93_Q9ES93_MOUSE__chr19_1_4860403_4860465_ENSMUST00000237784_REVERSED|
"""index: 23507, intensity: 4420.0, mobility: 1.135"""	-0.41334	0.147031	0.789327	PMWWPTVSLWWALK	generic|IP_860100_TX=10090_REVERSED|
"""index: 32096, intensity: 6301.0, mobility: 1.471"""	-0.413403	0.147268	0.78941	VQRLQELMWQS	generic|tr_Q3TYA4_Q3TYA4_MOUSE_REVERSED	|generic|sp_Q8R3T5_STXB6_MOUSE_REVERSED	|generic|tr_B8JJ84_B8JJ84_MOUSE_REVERSED|
"""index: 31100, intensity: 2588.0, mobility: 1.246"""	-0.413487	0.147471	0.789521	QFTWPITATAKWLPITRSP	generic|IP_3467659_TX=10090_REVERSED|
"""index: 4868, intensity: 4425.0, mobility: 0.934"""	-0.413732	0.147638	0.789846	MMEAVPPGQL	generic|sp_Q9CXJ1_SYEM_MOUSE__chr7_-1_122044298_122044351_ENSMUST00000147397__II_880874_REVERSED	|generic|II_880883_TX=10090_REVERSED|
"""index: 30043, intensity: 4533.0, mobility: 1.053"""	-0.414002	0.147876	0.790204	QIGLPSTRSSASLF	generic|tr_B2RR30_B2RR30_MOUSE_REVERSED|
"""index: 17581, intensity: 5257.0, mobility: 0.934"""	-0.414242	0.148113	0.790521	VLVDVMNHQVLYRITERI	generic|sp_Q3TXU5_DHYS_MOUSE__chr8_1_85074952_85075029_ENSMUST00000152871__II_862023_REVERSED|
"""index: 35790, intensity: 2744.0, mobility: 1.135"""	-0.414482	0.14828	0.790839	GNRLVQDIKSFTGYSASFFNYEKTNQNFMRYIDTLDTHKT	generic|IP_1023729_TX=10090_REVERSED|
"""index: 2443, intensity: 4015.0, mobility: 0.819"""	-0.414814	0.148517	0.791277	INGAQRNFIHQWIG	generic|chr12_1_82341571_82341690_ENSMUST00000166429__IP_1114411_TX=10090_REVERSED|
"""index: 22639, intensity: 2780.0, mobility: 1.156"""	-0.415095	0.148684	0.791648	RDKEILSSIQRWPQT	generic|IP_875479_TX=10090_REVERSED|
"""index: 15678, intensity: 2970.0, mobility: 0.858"""	-0.415287	0.148886	0.791901	WLRWKNWKLCTCLIHIL	generic|IP_981953_TX=10090_REVERSED|
"""index: 34445, intensity: 6879.0, mobility: 0.956"""	-0.41556	0.149123	0.792261	TTANPPRPRAR	generic|IP_1140015_TX=10090_REVERSED|
"""index: 2456, intensity: 3534.0, mobility: 1.086"""	-0.415576	0.149324	0.792281	GPMDPPKDGLHNSVRH	generic|IP_919389_TX=10090_REVERSED|
"""index: 10933, intensity: 8703.0, mobility: 0.904"""	-0.415662	0.149562	0.792395	KRETAAAFME	generic|tr_Q9D4D3_Q9D4D3_MOUSE_REVERSED|
"""index: 21489, intensity: 3700.0, mobility: 1.134"""	-0.415696	0.149799	0.79244	HLEILNEMSKNQWKSLLSEHENRPRFPIREHNMNMGPIIVSMKR	generic|sp_O88413_TULP3_MOUSE__II_905485_REVERSED|
"""index: 11727, intensity: 18039.0, mobility: 1.052"""	-0.416024	0.150036	0.792871	TRSGPALPGGAIAMAVSPNITSGIDG	generic|tr_A0A1L1ST98_A0A1L1ST98_MOUSE__II_3459775_REVERSED	|generic|tr_A0A1L1SQR4_A0A1L1SQR4_MOUSE_REVERSED	|generic|sp_Q8VDR9_DOCK6_MOUSE_REVERSED|
"""index: 22220, intensity: 7200.0, mobility: 0.921"""	-0.416053	0.150201	0.792908	RPTHADKIR	generic|IP_1041991_TX=10090_REVERSED|
"""index: 24551, intensity: 4960.0, mobility: 1.151"""	-0.416372	0.150367	0.793328	EEDIEAAAALQAQQT	generic|tr_Q3UK68_Q3UK68_MOUSE_REVERSED	|generic|sp_P70670_NACAM_MOUSE_REVERSED	|generic|sp_Q60817_NACA_MOUSE_REVERSED|
"""index: 3490, intensity: 3425.0, mobility: 0.861"""	-0.416457	0.150533	0.793439	LTEKNMCLSSKGPYKKF	generic|IP_3489416_TX=10090_REVERSED|
"""index: 18343, intensity: 5019.0, mobility: 1.208"""	-0.41672	0.150769	0.793784	LTQKTQTMQLQRTKRLSQFHIQCTRMM	generic|IP_1040044_TX=10090_REVERSED|
"""index: 9528, intensity: 10794.0, mobility: 1.086"""	-0.417042	0.150827	0.794206	AENKLMDAHFKKMHKSLNSPQ	generic|sp_Q99KE8-3_ZFP64_MOUSE_REVERSED	|generic|tr_A2AQR4_A2AQR4_MOUSE_REVERSED|
"""index: 28750, intensity: 2570.0, mobility: 0.904"""	-0.418181	0.151064	0.795694	FASVYHALTEKIRPVIKKTTFRKFEVHT	generic|tr_A0A1G5SK54_A0A1G5SK54_MOUSE_REVERSED	|generic|sp_V9GXG1_SLN14_MOUSE_REVERSED	|generic|tr_A0A1G5SK34_A0A1G5SK34_MOUSE_REVERSED|
"""index: 8396, intensity: 4581.0, mobility: 0.847"""	-0.418209	0.1513	0.79573	LSSDEGVKNQEIKKE	generic|sp_Q61967_ZFP90_MOUSE__II_3454860_REVERSED	|generic|II_3454867_TX=10090_REVERSED|
"""index: 26000, intensity: 13149.0, mobility: 0.926"""	-0.418416	0.151537	0.796001	IGIEKLEKHGMEVLVDL	generic|tr_F6V619_F6V619_MOUSE_REVERSED	|generic|sp_Q3UES3_TNKS2_MOUSE__chr19_1_36852811_36852900_ENSMUST00000168973_REVERSED|
"""index: 9455, intensity: 2909.0, mobility: 0.840"""	-0.418448	0.151773	0.796043	KEGRPVIV	generic|tr_Q3TC99_Q3TC99_MOUSE__chr11_-1_73193051_73193101_ENSMUST00000144658_REVERSED	|generic|tr_Q542U5_Q542U5_MOUSE__chr11_-1_73188426_73188545_ENSMUST00000130101_REVERSED|
"""index: 23902, intensity: 3136.0, mobility: 1.151"""	-0.418521	0.151794	0.796137	RLQLINNEESTQTKCTRMWSFTILSMLWKG	generic|IP_903227_TX=10090_REVERSED|
"""index: 16303, intensity: 4591.0, mobility: 1.140"""	-0.41914	0.151994	0.796943	DIGWTVEYQRVKSAEKKWEKPCYKY	generic|sp_Q8C0V9_FRMD6_MOUSE_REVERSED|
"""index: 10058, intensity: 4091.0, mobility: 0.814"""	-0.419382	0.152159	0.797257	LPLGQGRF	generic|IP_828742_TX=10090_REVERSED	|generic|IP_1041258_TX=10090_REVERSED|
"""index: 29279, intensity: 4496.0, mobility: 1.022"""	-0.419669	0.152394	0.797629	KLFYVKFHTHTQFFTHTHT	generic|IP_1006159_TX=10090_REVERSED|
"""index: 34103, intensity: 7741.0, mobility: 1.109"""	-0.419896	0.152558	0.797923	ESNEQAPTQSERRRKGLLSVPPQESELS	generic|sp_Q62187_TTF1_MOUSE__II_1012671_REVERSED	|generic|II_1012653_TX=10090_REVERSED|
"""index: 31516, intensity: 3482.0, mobility: 1.249"""	-0.420069	0.152758	0.798148	LISRFTLCFHFDLSETRLMGARMISFR	generic|IP_918381_TX=10090_REVERSED|
"""index: 13416, intensity: 53766.0, mobility: 1.052"""	-0.420353	0.152886	0.798515	DLGPLPTPPPGGTAAAYKARLNYQ	generic|sp_Q0VGT2_GLI2_MOUSE_REVERSED	|generic|tr_Q0VGV1_Q0VGV1_MOUSE_REVERSED|
"""index: 19578, intensity: 9601.0, mobility: 0.864"""	-0.421211	0.153085	0.799623	RAVTDWLLRRAVPDMGT	generic|tr_Q6PHB8_Q6PHB8_MOUSE_REVERSED	|generic|tr_Q6AXE3_Q6AXE3_MOUSE_REVERSED	|generic|tr_Q80XT2_Q80XT2_MOUSE_REVERSED	|generic|sp_Q8R420_ABCA3_MOUSE_REVERSED	|generic|tr_Q9CVK4_Q9CVK4_MOUSE_REVERSED|
"""index: 24977, intensity: 4207.0, mobility: 0.832"""	-0.421223	0.153321	0.799638	CAQFETEK	generic|sp_A2AUM9_CE152_MOUSE_REVERSED|
"""index: 15416, intensity: 4490.0, mobility: 1.119"""	-0.42128	0.15352	0.799712	SLEVSSSAGYRRSKEMEGNLVEKAQMAQQLRS	generic|sp_P54254_ATX1_MOUSE_REVERSED	|generic|tr_J3QPR1_J3QPR1_MOUSE_REVERSED|
"""index: 17199, intensity: 4121.0, mobility: 1.163"""	-0.421468	0.153719	0.799953	MWKVVTRPLVNRLMSSFRTHFVMDWP	generic|sp_Q8K2I3_FMO2_MOUSE__II_1027764_REVERSED|
"""index: 15109, intensity: 5504.0, mobility: 0.947"""	-0.421526	0.153919	0.800029	MEERLHSIENK	generic|sp_Q61107_GBP4_MOUSE_REVERSED|
"""index: 17855, intensity: 6308.0, mobility: 0.826"""	-0.421632	0.154154	0.800164	GILALQITFMKRFT	generic|chr5_1_144856941_144857123_ENSMUST00000198524__II_932201_TX=10090_REVERSED	|generic|tr_Q3TIP5_Q3TIP5_MOUSE__chr5_1_144858911_144858958_ENSMUST00000198524__II_932198_REVERSED	|generic|tr_A0A1D5RLL4_A0A1D5RLL4_MOUSE__chr5_1_144858911_144858958_ENSMUST00000198524__II_932221_REVERSED	|generic|tr_E9PWT1_E9PWT1_MOUSE__chr5_1_144858911_144858958_ENSMUST00000198524__II_932221_REVERSED	|generic|sp_Q80YV3_TRRAP_MOUSE__chr5_1_144858911_144858958_ENSMUST00000198524__II_932198_REVERSED	|generic|tr_E9QLK7_E9QLK7_MOUSE__chr5_1_144858911_144858958_ENSMUST00000198524__II_932221_REVERSED	|generic|tr_E9PZA7_E9PZA7_MOUSE__chr5_1_144858911_144858958_ENSMUST00000198524__II_932221_REVERSED	|generic|tr_Q3UH32_Q3UH32_MOUSE__chr5_1_144858911_144858958_ENSMUST00000198524__II_932198_REVERSED	|generic|tr_F7CGG2_F7CGG2_MOUSE__chr5_1_144858911_144858958_ENSMUST00000198524__II_932221_REVERSED|
"""index: 27229, intensity: 5281.0, mobility: 1.124"""	-0.421697	0.154353	0.800249	AGVVVGAPAGGSAGSAAGGGIVVASGDAAAAAGGGAAA	generic|tr_A0A1B0GS20_A0A1B0GS20_MOUSE__II_3453359_REVERSED	|generic|tr_A0A1B0GRY3_A0A1B0GRY3_MOUSE__II_3453360_REVERSED|
"""index: 22692, intensity: 7214.0, mobility: 0.803"""	-0.422042	0.154516	0.800692	KHTELVTS	generic|IP_1129653_TX=10090_REVERSED|
"""index: 22880, intensity: 2756.0, mobility: 1.212"""	-0.422625	0.154678	0.80144	TAPPSSLILWFIFLPLFM	generic|IP_901411_TX=10090_REVERSED|
"""index: 5070, intensity: 3059.0, mobility: 0.975"""	-0.422836	0.154913	0.801711	IWCMTYWRKT	generic|chr12_1_51400022_51412516_ENSMUST00000219434_REVERSED	|generic|chr12_1_51400037_51412516_ENSMUST00000219434_REVERSED|
"""index: 25898, intensity: 3564.0, mobility: 1.038"""	-0.422858	0.155148	0.801739	LTETKVNMLILV	generic|IP_1033395_TX=10090_REVERSED	|generic|IP_1033364_TX=10090_REVERSED|
"""index: 8114, intensity: 4822.0, mobility: 1.115"""	-0.422938	0.155347	0.801841	KAGLMEAADKERRLDEMKKEKEKLLRMKEEAVLSHDEV	generic|tr_Q80U27_Q80U27_MOUSE_REVERSED	|generic|tr_Q3UFZ8_Q3UFZ8_MOUSE_REVERSED	|generic|tr_Q3UHC4_Q3UHC4_MOUSE_REVERSED	|generic|tr_Q8BNH4_Q8BNH4_MOUSE_REVERSED|
"""index: 4470, intensity: 2780.0, mobility: 0.940"""	-0.423003	0.155545	0.801924	LVAPPATLPCATQ	generic|IP_1040856_TX=10090_REVERSED|
"""index: 4279, intensity: 2576.0, mobility: 1.172"""	-0.423097	0.15578	0.802045	RVETKEGDVIWPEKNQ	generic|tr_B2RQK9_B2RQK9_MOUSE_REVERSED	|generic|tr_B1ARH2_B1ARH2_MOUSE_REVERSED|
"""index: 14547, intensity: 3528.0, mobility: 0.943"""	-0.423325	0.156015	0.802337	SAPHTHERNAWQMDEVKLH	generic|tr_B7ZMR4_B7ZMR4_MOUSE_REVERSED	|generic|tr_Q05BD6_Q05BD6_MOUSE_REVERSED|
"""index: 22100, intensity: 4835.0, mobility: 0.972"""	-0.423338	0.156213	0.802354	QETLLNHQARQSEYDLGRQKEAEALSSEL	generic|tr_E9PVZ8_E9PVZ8_MOUSE__chr16_1_36924633_36924815_ENSMUST00000152864_REVERSED	|generic|tr_E9QAH1_E9QAH1_MOUSE__chr16_1_36924633_36924815_ENSMUST00000152864_REVERSED	|generic|tr_B2RWW2_B2RWW2_MOUSE__chr16_1_36924633_36924815_ENSMUST00000152864_REVERSED|
"""index: 23127, intensity: 5871.0, mobility: 0.926"""	-0.42361	0.156338	0.8027	LLTVAVFSIIS	generic|IP_3474307_TX=10090_REVERSED|
"""index: 15216, intensity: 4157.0, mobility: 1.174"""	-0.423947	0.156499	0.803131	CMRLRRQTRSSLSLYKVMLCGGRKEMSKM	generic|IP_932008_TX=10090_REVERSED|
"""index: 26814, intensity: 10112.0, mobility: 1.302"""	-0.424035	0.156587	0.803244	MNFGLQMTKIHDVQSTMTHD	generic|IP_825783_TX=10090_REVERSED|
"""index: 16660, intensity: 6077.0, mobility: 0.852"""	-0.424376	0.156785	0.803678	QMRNVVYLLAVPNFNMYTSRLLRGGSSS	generic|IP_874252_TX=10090_REVERSED|
"""index: 28706, intensity: 31419.0, mobility: 0.969"""	-0.424664	0.157019	0.804044	LPRNTEEIRL	generic|sp_P83510_TNIK_MOUSE__chr3_1_28541979_28542104_ENSMUST00000160934__II_986684_REVERSED	|generic|tr_B2RQ80_B2RQ80_MOUSE__chr3_1_28541979_28542104_ENSMUST00000160934_REVERSED	|generic|tr_E0CZD7_E0CZD7_MOUSE__chr3_1_28541979_28542104_ENSMUST00000160934_REVERSED	|generic|tr_B2RY17_B2RY17_MOUSE__chr3_1_28541979_28542104_ENSMUST00000160934_REVERSED	|generic|tr_E0CXD6_E0CXD6_MOUSE__chr3_1_28541979_28542104_ENSMUST00000160934_REVERSED	|generic|tr_E0CY98_E0CY98_MOUSE__chr3_1_28541979_28542104_ENSMUST00000160934_REVERSED	|generic|tr_B2RXX2_B2RXX2_MOUSE__chr3_1_28541979_28542104_ENSMUST00000160934_REVERSED	|generic|tr_B9EKN8_B9EKN8_MOUSE__chr3_1_28541979_28542104_ENSMUST00000160934_REVERSED	|generic|sp_P83510-2_TNIK_MOUSE__chr3_1_28541979_28542104_ENSMUST00000160934_REVERSED	|generic|tr_E9PUL9_E9PUL9_MOUSE__chr3_1_28541979_28542104_ENSMUST00000160934_REVERSED	|generic|tr_E0CZF8_E0CZF8_MOUSE__chr3_1_28541979_28542104_ENSMUST00000160934_REVERSED|
"""index: 28398, intensity: 7126.0, mobility: 0.947"""	-0.424895	0.157216	0.804338	QMLNEKLEI	generic|IP_3477768_TX=10090_REVERSED	|generic|IP_3482237_TX=10090_REVERSED|
"""index: 30909, intensity: 8180.0, mobility: 1.045"""	-0.425433	0.157451	0.805022	TLEEGVSGDLSRRL	generic|IP_2469024_TX=10090_REVERSED|
"""index: 12833, intensity: 7284.0, mobility: 1.023"""	-0.425611	0.157685	0.805246	EEAGKGAAAAAAASSPPPPPPRLS	generic|tr_Q9CUQ2_Q9CUQ2_MOUSE__chr5_1_91594439_91594468_ENSMUST00000040576_REVERSED	|generic|tr_Q9CUA2_Q9CUA2_MOUSE__chr5_1_91594439_91594468_ENSMUST00000040576_REVERSED|
"""index: 11428, intensity: 2963.0, mobility: 1.096"""	-0.425984	0.157919	0.805719	DTMIKLKRLYILETTLLEWLAEQQHCLQRNMEKHELV	generic|sp_Q8R0J1_PKHG6_MOUSE__chr2_1_166859922_166859951_ENSMUST00000099078_REVERSED|
"""index: 16945, intensity: 4995.0, mobility: 1.006"""	-0.426203	0.158154	0.805996	GAKPSPYSGSALPRIWEKSNLDL	generic|sp_Q6PDJ6_FBX42_MOUSE_REVERSED	|generic|tr_Q3TNG8_Q3TNG8_MOUSE_REVERSED	|generic|tr_Q3TBJ0_Q3TBJ0_MOUSE_REVERSED	|generic|tr_Q3UA61_Q3UA61_MOUSE_REVERSED	|generic|tr_Q3UBU7_Q3UBU7_MOUSE_REVERSED	|generic|tr_Q3TDH0_Q3TDH0_MOUSE_REVERSED|
"""index: 15939, intensity: 5672.0, mobility: 0.942"""	-0.426248	0.158351	0.806053	WTTSGTASSPRVTASFLSHPLCRAQ	generic|IP_953694_TX=10090_REVERSED|
"""index: 5608, intensity: 4104.0, mobility: 0.938"""	-0.426515	0.158585	0.806391	VPITSHLRICM	generic|IP_2469389_TX=10090_REVERSED|
"""index: 14612, intensity: 5668.0, mobility: 0.947"""	-0.426717	0.158819	0.806645	LCWSASIGVPQRGPLAKPHRQPYR	generic|IP_2438320_TX=10090_REVERSED|
"""index: 10596, intensity: 13953.0, mobility: 1.080"""	-0.42672	0.158905	0.806649	KPTHKTFIELALDEYQQKQEASLTELSELKIFAKSCTGF	generic|sp_Q8BND3_WDR35_MOUSE__chr12_1_9016441_9016644_ENSMUST00000161019_REVERSED	|generic|sp_Q8BND3-2_WDR35_MOUSE__chr12_1_9016441_9016644_ENSMUST00000161019_REVERSED|
"""index: 32577, intensity: 8663.0, mobility: 0.898"""	-0.427083	0.159102	0.807107	IHLPKVVNT	generic|IP_987800_TX=10090_REVERSED	|generic|IP_987829_TX=10090_REVERSED	|generic|IP_987836_TX=10090_REVERSED	|generic|IP_1149653_TX=10090_REVERSED	|generic|IP_1061063_TX=10090_REVERSED	|generic|IP_1061063_TX=10090_REVERSED	|generic|tr_Q8BII3_Q8BII3_MOUSE_REVERSED|
"""index: 6335, intensity: 5869.0, mobility: 0.867"""	-0.427433	0.159224	0.807548	TMIAKEDPKPTNVIDEAD	generic|sp_O88990_ACTN3_MOUSE__II_1058627_REVERSED|
"""index: 30079, intensity: 3505.0, mobility: 0.922"""	-0.427788	0.159458	0.807994	VKEMKIMY	generic|chr12_1_106051796_106055815_ENSMUST00000072040_REVERSED|
"""index: 20972, intensity: 4771.0, mobility: 0.999"""	-0.427818	0.159691	0.808031	MVRSLTHKPPPRFYDYSFEELTYPKARV	generic|sp_P97479_MYO7A_MOUSE__II_884759_REVERSED	|generic|sp_P97479-2_MYO7A_MOUSE__II_884759_REVERSED	|generic|tr_A0A0R4J113_A0A0R4J113_MOUSE__II_884759_REVERSED	|generic|tr_Q5MJ56_Q5MJ56_MOUSE__II_884759_REVERSED	|generic|tr_A0A0U1RPX7_A0A0U1RPX7_MOUSE_REVERSED|
"""index: 7789, intensity: 5870.0, mobility: 0.966"""	-0.428085	0.15985	0.808367	WPRVEAARSRD	generic|IP_947373_TX=10090_REVERSED|
"""index: 14188, intensity: 3300.0, mobility: 1.077"""	-0.428299	0.160084	0.808635	ACLSLITELRQRELREMEQERLREERQRRHYDMLDDR	generic|sp_Q8K1N2_PHLB2_MOUSE__II_1075057_REVERSED	|generic|sp_Q8K1N2-2_PHLB2_MOUSE__II_1075057_REVERSED	|generic|tr_D3Z069_D3Z069_MOUSE__II_1075057_REVERSED|
"""index: 33618, intensity: 4883.0, mobility: 0.905"""	-0.428331	0.160318	0.808675	KSHSKLADLIVIY	generic|II_3453241_TX=10090_REVERSED	|generic|tr_Q9Z1V1_Q9Z1V1_MOUSE_REVERSED	|generic|tr_Q8VGN4_Q8VGN4_MOUSE_REVERSED|
"""index: 15446, intensity: 3057.0, mobility: 1.196"""	-0.428374	0.160514	0.808729	ENMRKQEKLWQEKFEKRWKEIEMRKA	generic|sp_Q6PGG2_GMIP_MOUSE_REVERSED	|generic|sp_Q6PGG2-2_GMIP_MOUSE_REVERSED|
"""index: 20229, intensity: 3737.0, mobility: 1.069"""	-0.42904	0.160748	0.809563	RELQPEQSRLHQP	generic|tr_A2AQR2_A2AQR2_MOUSE_REVERSED|
"""index: 2248, intensity: 4345.0, mobility: 0.885"""	-0.429086	0.160944	0.809621	TLPTETKFLSEMRIH	generic|sp_Q8BLG2_LPAR4_MOUSE_REVERSED	|generic|tr_Q80UD5_Q80UD5_MOUSE_REVERSED|
"""index: 6616, intensity: 3360.0, mobility: 1.181"""	-0.429249	0.161177	0.809824	TDFDEMMYKMAKQDKKEKKFSNPMDDNVLDKF	generic|tr_J3QPE5_J3QPE5_MOUSE_REVERSED|
"""index: 25883, intensity: 3884.0, mobility: 1.055"""	-0.429259	0.161411	0.809836	TLLSDVEVLQGAT	generic|IP_3462558_TX=10090_REVERSED|
"""index: 1171, intensity: 2860.0, mobility: 0.919"""	-0.429314	0.161607	0.809906	HDKYHEWQL	generic|IP_864300_TX=10090_REVERSED|
"""index: 24390, intensity: 5468.0, mobility: 1.112"""	-0.429959	0.16184	0.81071	RSFPWLRQLCSHVRHRWVSGHGERNEK	generic|tr_Q8BVR5_Q8BVR5_MOUSE__II_3478471_REVERSED	|generic|tr_Q3V0R1_Q3V0R1_MOUSE__II_3478471_REVERSED	|generic|tr_Q3V0P0_Q3V0P0_MOUSE_REVERSED|
"""index: 13703, intensity: 3093.0, mobility: 0.871"""	-0.429991	0.162036	0.81075	ELQNKMMAMPCRPL	generic|chr11_1_94939395_94939463_ENSMUST00000001547__IP_1131988_TX=10090_REVERSED|
"""index: 15906, intensity: 7094.0, mobility: 1.091"""	-0.430169	0.162269	0.810971	IFIFRCVLHYVCETKKKKKVKLFMDRHFIYKVNHTH	generic|IP_1092917_TX=10090_REVERSED|
"""index: 20828, intensity: 5768.0, mobility: 0.982"""	-0.43024	0.162465	0.811059	MALTSFPESALSAQKIIQM	generic|IP_1023639_TX=10090_REVERSED|
"""index: 12274, intensity: 2741.0, mobility: 0.837"""	-0.430469	0.162698	0.811345	TSVQLLFWPCKQIHC	generic|sp_Q70KL2_DFB40_MOUSE_REVERSED	|generic|tr_A0A0R4J0U1_A0A0R4J0U1_MOUSE_REVERSED|
"""index: 11635, intensity: 2830.0, mobility: 1.241"""	-0.430541	0.162818	0.811435	IKMNIFFM	generic|II_1115812_TX=10090_REVERSED	|generic|tr_D3Z202_D3Z202_MOUSE_REVERSED|
"""index: 9909, intensity: 5904.0, mobility: 0.793"""	-0.43076	0.162975	0.811706	CQLYIYQSFAKGCH	generic|IP_3471489_TX=10090_REVERSED|
"""index: 25273, intensity: 4601.0, mobility: 1.041"""	-0.430905	0.163208	0.811886	MEFTDFQLKKMVAVYKEEL	generic|sp_O88738-2_BIRC6_MOUSE__chr17_1_74659302_74659364_ENSMUST00000183249__II_1064545_REVERSED	|generic|tr_A0A1S6GWH6_A0A1S6GWH6_MOUSE__chr17_1_74659302_74659364_ENSMUST00000183249__II_1064467_REVERSED	|generic|tr_S4R2P8_S4R2P8_MOUSE__chr17_1_74659302_74659364_ENSMUST00000183249__II_1064467_REVERSED	|generic|sp_O88738_BIRC6_MOUSE__chr17_1_74659302_74659364_ENSMUST00000183249__II_1064467_REVERSED	|generic|sp_O88738-3_BIRC6_MOUSE__chr17_1_74659302_74659364_ENSMUST00000183249__II_1064467_REVERSED	|generic|tr_S4R1L5_S4R1L5_MOUSE__chr17_1_74659302_74659364_ENSMUST00000183249__II_1064467_REVERSED|
"""index: 11176, intensity: 5833.0, mobility: 0.914"""	-0.430997	0.163289	0.812001	ELGTEEVASLVPVGLWHL	generic|IP_3472841_TX=10090_REVERSED|
"""index: 23429, intensity: 2987.0, mobility: 0.941"""	-0.431695	0.163446	0.812865	ERFRAGELHS	generic|sp_Q571H0_NPA1P_MOUSE__II_1073843_REVERSED	|generic|tr_E9PU96_E9PU96_MOUSE__II_1073843_REVERSED|
"""index: 34258, intensity: 6474.0, mobility: 0.941"""	-0.432008	0.163564	0.813251	RSRKDRGNVNYKK	generic|tr_A0A0R4J1L1_A0A0R4J1L1_MOUSE_REVERSED	|generic|sp_Q9D504_ANKR7_MOUSE_REVERSED|
"""index: 21044, intensity: 4130.0, mobility: 1.166"""	-0.43222	0.163797	0.813513	DKSVIPKFTNLVAKPTLYQMDQPFYAWLPFADYQFIQPFPQVSFQ	generic|sp_P19228_CASA1_MOUSE__II_943482_REVERSED	|generic|tr_Q99JM6_Q99JM6_MOUSE__II_943482_REVERSED|
"""index: 7782, intensity: 4473.0, mobility: 0.995"""	-0.432572	0.16403	0.813948	EACLVVATQKEQP	generic|IP_968357_TX=10090_REVERSED|
"""index: 15627, intensity: 4527.0, mobility: 1.151"""	-0.432677	0.164262	0.814077	TWRTLGSGRPLWSGKRWRDEIRPEFHQ	generic|chr8_-1_123842407_123845265_ENSMUST00000034452__IP_860268_TX=10090_REVERSED|
"""index: 6066, intensity: 5153.0, mobility: 0.850"""	-0.432749	0.16438	0.814166	SDMSTLSNRRMVFKMW	generic|chr5_1_90495968_90496171_ENSMUST00000042755__IP_943096_TX=10090_REVERSED|
"""index: 30798, intensity: 4841.0, mobility: 1.141"""	-0.432963	0.164613	0.814429	AQPDLLQS	generic|II_954877_TX=10090_REVERSED	|generic|sp_Q6PAL7_AHDC1_MOUSE_REVERSED|
"""index: 19595, intensity: 2929.0, mobility: 1.158"""	-0.433122	0.164845	0.814625	QKWSLGTEGERICVSCF	generic|IP_1026285_TX=10090_REVERSED|
"""index: 9412, intensity: 33913.0, mobility: 0.906"""	-0.43313	0.165078	0.814635	EKGKPPPPYFRNNSLYGTFV	generic|sp_D3Z2R5_SELN_MOUSE__II_954371_REVERSED|
"""index: 16850, intensity: 4842.0, mobility: 0.942"""	-0.433255	0.165272	0.814788	LDLPCPVLWPH	generic|chr8_-1_84916152_84916376_ENSMUST00000109741__IP_862141_TX=10090_REVERSED|
"""index: 14233, intensity: 6251.0, mobility: 1.119"""	-0.433311	0.165466	0.814858	HNSPNLSAQIIKEPINSVTFGYLRV	generic|sp_Q148B6_SPERI_MOUSE_REVERSED	|generic|sp_Q148B6-2_SPERI_MOUSE_REVERSED	|generic|tr_A0A0R4J0X4_A0A0R4J0X4_MOUSE_REVERSED|
"""index: 23564, intensity: 10901.0, mobility: 1.049"""	-0.433569	0.165621	0.815174	YNMGMVWAFRPVFGAYGSIAKRQILNPHDLQPLRQFRGVDL	generic|sp_Q9D4K5_F166A_MOUSE_REVERSED|
"""index: 32054, intensity: 6083.0, mobility: 0.940"""	-0.433824	0.165738	0.815487	RSEFVEIKMVKPSEIKL	generic|IP_3471471_TX=10090_REVERSED|
"""index: 33034, intensity: 29385.0, mobility: 1.123"""	-0.434105	0.165932	0.815831	VSRVPAKASGIGSLAPAPSPMLAPCVAAQTLLPPQLPTPS	generic|tr_A2ASY0_A2ASY0_MOUSE_REVERSED	|generic|sp_Q5HZG4_TAF3_MOUSE_REVERSED	|generic|sp_Q5HZG4-2_TAF3_MOUSE_REVERSED|
"""index: 23534, intensity: 3112.0, mobility: 0.821"""	-0.434363	0.166164	0.816148	NLTIEKSITKEIKHL	generic|tr_Q3V0S4_Q3V0S4_MOUSE_REVERSED	|generic|tr_B1AXN3_B1AXN3_MOUSE_REVERSED|
"""index: 21312, intensity: 685651.0, mobility: 0.932"""	-0.434551	0.166357	0.816377	QAQPASAAAVAAAQQQQQQQEQRQ	generic|II_3461968_TX=10090_REVERSED	|generic|sp_Q9ESU6_BRD4_MOUSE__chr17_-1_32197752_32197781_ENSMUST00000230565_REVERSED	|generic|tr_Q8BS78_Q8BS78_MOUSE__chr17_-1_32197752_32197781_ENSMUST00000230565_REVERSED	|generic|tr_Q3UH70_Q3UH70_MOUSE__chr17_-1_32197752_32197781_ENSMUST00000230565_REVERSED|
"""index: 19637, intensity: 3145.0, mobility: 1.158"""	-0.435038	0.166589	0.816971	YEEPRWGWGWVCLV	generic|IP_923491_TX=10090_REVERSED|
"""index: 11461, intensity: 4206.0, mobility: 0.820"""	-0.435078	0.166783	0.81702	WDVVDAGIVANAITIK	generic|sp_P51141_DVL1_MOUSE__chr4_1_155855104_155855184_ENSMUST00000156997__II_950860_REVERSED	|generic|tr_Q3TRW4_Q3TRW4_MOUSE__chr4_1_155855104_155855184_ENSMUST00000156997__II_950860_REVERSED	|generic|II_950855_TX=10090_REVERSED	|generic|II_950870_TX=10090_REVERSED	|generic|tr_Q571M1_Q571M1_MOUSE__chr4_1_155855104_155855184_ENSMUST00000156997_REVERSED|
"""index: 32123, intensity: 5285.0, mobility: 0.813"""	-0.435608	0.166937	0.817666	PILHSTGQP	generic|tr_Q3TP47_Q3TP47_MOUSE__II_1011126_REVERSED|
"""index: 28629, intensity: 6222.0, mobility: 1.186"""	-0.435749	0.167169	0.817838	LIPSLVGGSCDYCFPAPNNTLPAWTESRLLERIRICAQSYSGSAQLRE	generic|tr_Q8C5I8_Q8C5I8_MOUSE__IP_947370_REVERSED|
"""index: 16028, intensity: 2905.0, mobility: 0.832"""	-0.435754	0.167362	0.817844	TTKWGAARFEIMELL	generic|tr_Q8BTE1_Q8BTE1_MOUSE__II_1123980_REVERSED	|generic|tr_A2A9W3_A2A9W3_MOUSE__II_1123975_REVERSED	|generic|sp_Q3UBZ5_MI4GD_MOUSE__II_1123980_REVERSED|
"""index: 18117, intensity: 31850.0, mobility: 1.023"""	-0.435888	0.167477	0.818007	KLKELTRKLAGIVDNNRLSYILPNLMPTVVAYFLAVMK	generic|II_916834_TX=10090_REVERSED|
"""index: 23357, intensity: 4101.0, mobility: 1.297"""	-0.436482	0.16767	0.818728	QNLFLDLVEMCSSIRQPLTGG	generic|tr_A0A0U1RNJ1_A0A0U1RNJ1_MOUSE__chr11_-1_120807854_120807991_ENSMUST00000155276_REVERSED	|generic|tr_Q3TB22_Q3TB22_MOUSE_REVERSED	|generic|sp_P19096_FAS_MOUSE__chr11_-1_120807854_120807991_ENSMUST00000155276_REVERSED	|generic|tr_Q3UHT6_Q3UHT6_MOUSE__chr11_-1_120807854_120807991_ENSMUST00000155276_REVERSED|
"""index: 2795, intensity: 2537.0, mobility: 1.093"""	-0.436666	0.167902	0.818951	KWEFIKGCETCTYCK	generic|tr_Q91W94_Q91W94_MOUSE_REVERSED	|generic|tr_Q60915_Q60915_MOUSE_REVERSED	|generic|tr_Q8BY64_Q8BY64_MOUSE_REVERSED	|generic|tr_B8JJY0_B8JJY0_MOUSE_REVERSED	|generic|tr_A0A286YD24_A0A286YD24_MOUSE_REVERSED	|generic|tr_B8JJX9_B8JJX9_MOUSE_REVERSED|
"""index: 18362, intensity: 3295.0, mobility: 1.189"""	-0.436832	0.168094	0.819153	HILPPVGFVHHGRYDPTKNRKMFKPMSWVWAQ	generic|sp_Q8K031_STAR8_MOUSE_REVERSED|
"""index: 4374, intensity: 3885.0, mobility: 0.863"""	-0.436933	0.168248	0.819274	TSSTLLAWRSVGGQRI	generic|chr3_1_96188142_96188423_ENSMUST00000133665_REVERSED|
"""index: 27730, intensity: 11891.0, mobility: 1.155"""	-0.43724	0.168402	0.819647	DKSGIAKLGQLLIDRLNQYLPKETYELLKVSEMYKAIEGPKNK	generic|sp_Q80X41_VRK1_MOUSE__chr12_1_106058596_106058700_ENSMUST00000221312__II_3471082_REVERSED	|generic|sp_Q80X41-2_VRK1_MOUSE__chr12_1_106058596_106058700_ENSMUST00000221312_REVERSED	|generic|sp_Q80X41-3_VRK1_MOUSE__chr12_1_106058596_106058700_ENSMUST00000221312_REVERSED	|generic|sp_Q80X41-5_VRK1_MOUSE__chr12_1_106058596_106058700_ENSMUST00000221312_REVERSED	|generic|tr_Q3TL56_Q3TL56_MOUSE__chr12_1_106058596_106058700_ENSMUST00000221312_REVERSED	|generic|tr_Q8CA60_Q8CA60_MOUSE__chr12_1_106058596_106058700_ENSMUST00000221312_REVERSED	|generic|tr_A0A1Y7VMH3_A0A1Y7VMH3_MOUSE__chr12_1_106058596_106058700_ENSMUST00000221312_REVERSED|
"""index: 6534, intensity: 4434.0, mobility: 0.925"""	-0.437338	0.168633	0.819765	DRRSCGPARRPRPQPGRALCLDPQRA	generic|chr11_1_74831247_74831405_ENSMUST00000000291_REVERSED|
"""index: 15555, intensity: 6407.0, mobility: 0.995"""	-0.43755	0.168825	0.820021	VLAEDVEMRIR	generic|sp_Q8VEH5_EPMIP_MOUSE_REVERSED|
"""index: 7583, intensity: 5598.0, mobility: 0.984"""	-0.437831	0.169017	0.82036	LGSGLVSSSTPASPGS	generic|sp_Q7TMA2_ZN503_MOUSE_REVERSED|
"""index: 17649, intensity: 20746.0, mobility: 1.104"""	-0.437967	0.16917	0.820524	QPSSRGQALQPKVSRTDQTFASG	generic|tr_A0A0U1RP90_A0A0U1RP90_MOUSE__II_893359_REVERSED	|generic|II_893361_TX=10090_REVERSED	|generic|sp_Q8K2F8_LS14A_MOUSE_REVERSED|
"""index: 4638, intensity: 2995.0, mobility: 1.065"""	-0.438367	0.169401	0.821006	LFEAQDENGYNYSSGISVLQEFKWG	generic|sp_Q8VC57_KCTD5_MOUSE_REVERSED	|generic|tr_Q9CSZ1_Q9CSZ1_MOUSE_REVERSED	|generic|tr_A0A0R4J000_A0A0R4J000_MOUSE_REVERSED	|generic|tr_Q6ZQH5_Q6ZQH5_MOUSE_REVERSED|
"""index: 19774, intensity: 7348.0, mobility: 1.156"""	-0.438427	0.169593	0.821077	FDTQLGLQGRVCLHEST	generic|IP_3456080_TX=10090_REVERSED|
"""index: 19061, intensity: 3936.0, mobility: 1.080"""	-0.438628	0.169668	0.821319	HYYYDEYATSRSAQ	generic|tr_Q3UKV5_Q3UKV5_MOUSE__II_953934_REVERSED	|generic|tr_Q3UZI0_Q3UZI0_MOUSE__II_953934_REVERSED	|generic|tr_Q3U8W9_Q3U8W9_MOUSE__II_953930_REVERSED	|generic|tr_F7B5B5_F7B5B5_MOUSE__II_953934_REVERSED	|generic|tr_Q8VHM5_Q8VHM5_MOUSE__II_953934_REVERSED	|generic|tr_Q99KG1_Q99KG1_MOUSE__II_953934_REVERSED	|generic|tr_Q8BL32_Q8BL32_MOUSE__II_953934_REVERSED	|generic|tr_Q3UMT8_Q3UMT8_MOUSE__II_953934_REVERSED|
"""index: 32122, intensity: 21025.0, mobility: 0.863"""	-0.438989	0.16982	0.821753	FTIAGKSQSLIKIIEE	generic|tr_G5E8S8_G5E8S8_MOUSE__II_3453199_REVERSED	|generic|sp_Q8BVD5_MPP7_MOUSE__II_3453199_REVERSED	|generic|tr_A0A3Q4EGM2_A0A3Q4EGM2_MOUSE_REVERSED	|generic|sp_Q8BVD5-2_MPP7_MOUSE_REVERSED	|generic|sp_Q8BVD5-3_MPP7_MOUSE_REVERSED	|generic|sp_Q8BVD5-4_MPP7_MOUSE_REVERSED	|generic|sp_Q8BVD5-5_MPP7_MOUSE_REVERSED	|generic|tr_A0A3Q4EH71_A0A3Q4EH71_MOUSE_REVERSED	|generic|tr_Q810P7_Q810P7_MOUSE_REVERSED|
"""index: 8001, intensity: 4853.0, mobility: 1.039"""	-0.439594	0.169933	0.822478	LFFSLFLSICVCM	generic|IP_3487199_TX=10090_REVERSED|
"""index: 23962, intensity: 3794.0, mobility: 1.006"""	-0.439984	0.170164	0.822945	HLGTESNLPLCLLMQISGGSNKVSR	generic|IP_3469567_TX=10090_REVERSED|
"""index: 17457, intensity: 3385.0, mobility: 0.880"""	-0.440068	0.170394	0.823045	MLVLIVLVN	generic|tr_Q8BMH9_Q8BMH9_MOUSE_REVERSED	|generic|tr_Q8BVW4_Q8BVW4_MOUSE_REVERSED	|generic|sp_P51675_CCR1_MOUSE_REVERSED	|generic|tr_Q4FK73_Q4FK73_MOUSE_REVERSED|
"""index: 14524, intensity: 3063.0, mobility: 0.847"""	-0.440087	0.170625	0.823068	DTFKVSDLAYTKPKLSSFFWPDL	generic|IP_1113839_TX=10090_REVERSED|
"""index: 29717, intensity: 9889.0, mobility: 0.858"""	-0.440275	0.170698	0.823292	AKCFNAIKH	generic|IP_3474643_TX=10090_REVERSED|
"""index: 17984, intensity: 8144.0, mobility: 1.054"""	-0.441022	0.170928	0.824182	RYAEVMVKQQVFQEKVKQMQKRLTATEQQLHE	generic|tr_A0A0R4J1H6_A0A0R4J1H6_MOUSE__chr5_1_110187956_110187991_ENSMUST00000125380_REVERSED	|generic|sp_P55937_GOGA3_MOUSE__chr5_1_110187956_110187991_ENSMUST00000125380_REVERSED	|generic|sp_P55937-1_GOGA3_MOUSE__chr5_1_110187956_110187991_ENSMUST00000125380_REVERSED	|generic|tr_Q3UZV1_Q3UZV1_MOUSE__chr5_1_110187956_110187991_ENSMUST00000125380_REVERSED	|generic|tr_E9QP99_E9QP99_MOUSE__chr5_1_110187956_110187991_ENSMUST00000125380_REVERSED|
"""index: 23626, intensity: 3388.0, mobility: 1.245"""	-0.441043	0.171159	0.824207	EWLPGPSAARIQFVYRTAPKLNTVTVAPAGTKVTSYTQESQGK	generic|sp_Q8BYG9_EPHAA_MOUSE_REVERSED	|generic|tr_F6WVB0_F6WVB0_MOUSE_REVERSED|
"""index: 18860, intensity: 4689.0, mobility: 1.085"""	-0.441157	0.171231	0.824343	ELVESGWSLPKLFKDARGSSEQTEPQP	generic|sp_Q9WVB3_TLE6_MOUSE__II_1146571_REVERSED	|generic|tr_Q80XH3_Q80XH3_MOUSE__II_1146571_REVERSED	|generic|tr_D3Z5E1_D3Z5E1_MOUSE__II_1146569_REVERSED	|generic|tr_Q3UXB4_Q3UXB4_MOUSE_REVERSED|
"""index: 26037, intensity: 2843.0, mobility: 1.071"""	-0.441346	0.171343	0.824567	EFEQSGTTIHFVMKRRESYQFATLF	generic|tr_A0A2R8VHC3_A0A2R8VHC3_MOUSE_REVERSED|
"""index: 23140, intensity: 2748.0, mobility: 1.002"""	-0.44151	0.171573	0.824763	RDGKQGPIGPMGAMGKFGPSGPHGREGS	generic|tr_B2RQQ8_B2RQQ8_MOUSE__chr8_1_11441308_11441355_ENSMUST00000146219_REVERSED|
"""index: 8854, intensity: 10439.0, mobility: 0.922"""	-0.441613	0.171803	0.824885	TIPAQPRSWR	generic|tr_A0A087WR50_A0A087WR50_MOUSE__chr1_-1_71637244_71637333_ENSMUST00000186613__II_1037262_REVERSED	|generic|tr_A0A087WSN6_A0A087WSN6_MOUSE__chr1_-1_71637244_71637333_ENSMUST00000186613__II_1037262_REVERSED	|generic|sp_P11276_FINC_MOUSE__chr1_-1_71637244_71637333_ENSMUST00000186613__II_1037262_REVERSED	|generic|tr_Q3TCF1_Q3TCF1_MOUSE__chr1_-1_71637244_71637333_ENSMUST00000186613__II_1037262_REVERSED	|generic|tr_B9EHT6_B9EHT6_MOUSE__chr1_-1_71637244_71637333_ENSMUST00000186613__II_1037262_REVERSED	|generic|tr_Q3UHL6_Q3UHL6_MOUSE__chr1_-1_71637244_71637333_ENSMUST00000186613__II_1037262_REVERSED	|generic|tr_Q3UGY5_Q3UGY5_MOUSE__chr1_-1_71637244_71637333_ENSMUST00000186613_REVERSED	|generic|tr_Q3TCL7_Q3TCL7_MOUSE__chr1_-1_71637244_71637333_ENSMUST00000186613_REVERSED	|generic|tr_B7ZNJ1_B7ZNJ1_MOUSE__chr1_-1_71637244_71637333_ENSMUST00000186613_REVERSED	|generic|tr_Q3UH17_Q3UH17_MOUSE__chr1_-1_71637244_71637333_ENSMUST00000186613_REVERSED	|generic|tr_Q3TBB4_Q3TBB4_MOUSE__chr1_-1_71637244_71637333_ENSMUST00000186613_REVERSED	|generic|tr_A0A087WS56_A0A087WS56_MOUSE__chr1_-1_71637244_71637333_ENSMUST00000186613_REVERSED	|generic|tr_Q3UHR1_Q3UHR1_MOUSE__chr1_-1_71637244_71637333_ENSMUST00000186613_REVERSED|
"""index: 18186, intensity: 4387.0, mobility: 0.947"""	-0.441634	0.172026	0.82491	GSLQWRAYMCSLKLTMQTSMSF	generic|chr11_1_6346585_6346686_ENSMUST00000003461__IP_1139529_TX=10090_REVERSED|
"""index: 14753, intensity: 4232.0, mobility: 1.177"""	-0.441754	0.172026	0.825051	LTDEVTDMSLPLWATYIFDLLRQLGAASPV	generic|tr_A2AI76_A2AI76_MOUSE_REVERSED|
"""index: 17295, intensity: 3271.0, mobility: 1.162"""	-0.442468	0.172255	0.825898	EQPKFLEDMFKRNFMTSIIDNLVRKRDVET	generic|tr_A0ZV96_A0ZV96_MOUSE__chr4_1_126088343_126088438_ENSMUST00000129968_REVERSED|
"""index: 25938, intensity: 4076.0, mobility: 1.010"""	-0.442745	0.172485	0.826224	NFAEELLRRTE	generic|chr10_1_81078490_81078642_ENSMUST00000166015__II_1147022_TX=10090_REVERSED	|generic|chr10_1_81078559_81078642_ENSMUST00000166015__II_1147022_TX=10090_REVERSED	|generic|tr_A0A0R4IZY0_A0A0R4IZY0_MOUSE_REVERSED	|generic|sp_Q8C1A5_THOP1_MOUSE_REVERSED|
"""index: 21449, intensity: 3917.0, mobility: 1.026"""	-0.443102	0.172715	0.826646	SNEIHQNYLTVSVLHEGELQPRYSVIY	generic|sp_Q1PSW8_LIN41_MOUSE_REVERSED|
"""index: 23540, intensity: 25414.0, mobility: 1.053"""	-0.443156	0.172865	0.82671	EITRLSEEHQKEKAALLSKLKERESELDDAVMVEENLQLQL	generic|tr_Q8CIA8_Q8CIA8_MOUSE__II_3499897_REVERSED	|generic|tr_A0A0R4J0S7_A0A0R4J0S7_MOUSE__II_3506002_REVERSED	|generic|tr_A0A1L1SVG0_A0A1L1SVG0_MOUSE__II_3506002_REVERSED	|generic|tr_A0A1L1STY4_A0A1L1STY4_MOUSE__II_3499897_REVERSED|
"""index: 24255, intensity: 2585.0, mobility: 1.026"""	-0.443259	0.173015	0.826831	DLPGLLFYFDVQPDGSLHLQSDLV	generic|IP_845101_TX=10090_REVERSED|
"""index: 5490, intensity: 28639.0, mobility: 0.799"""	-0.44363	0.173046	0.827268	EAAMLQVKDRQEK	generic|II_963116_TX=10090_REVERSED	|generic|tr_A0A0U1RPJ4_A0A0U1RPJ4_MOUSE_REVERSED	|generic|tr_A0A0X1KG60_A0A0X1KG60_MOUSE_REVERSED	|generic|sp_Q5DTM8_BRE1A_MOUSE_REVERSED	|generic|sp_Q5DTM8-2_BRE1A_MOUSE_REVERSED	|generic|sp_Q3U319_BRE1B_MOUSE_REVERSED|
"""index: 11356, intensity: 7640.0, mobility: 1.064"""	-0.444066	0.173275	0.827781	RNSFTLPISNGGPIIPVMKGDAS	generic|tr_Q8CBQ0_Q8CBQ0_MOUSE__chr9_1_66504672_66504923_ENSMUST00000130854__II_851099_REVERSED	|generic|tr_E9PZP8_E9PZP8_MOUSE__chr9_1_66497262_66497342_ENSMUST00000135600__II_851103_REVERSED|
"""index: 15036, intensity: 3586.0, mobility: 0.919"""	-0.444133	0.173504	0.827859	FSASDHLQTPEPGTSEAMRTKSG	generic|tr_A2BI30_A2BI30_MOUSE__chr2_-1_104214087_104214272_ENSMUST00000156278_REVERSED	|generic|tr_A0A2R8VHF1_A0A2R8VHF1_MOUSE__chr2_-1_104214087_104214272_ENSMUST00000156278_REVERSED	|generic|tr_A0A2R8VKG2_A0A2R8VKG2_MOUSE__chr2_-1_104214087_104214272_ENSMUST00000156278_REVERSED	|generic|tr_F6ZGR6_F6ZGR6_MOUSE__chr2_-1_104214087_104214272_ENSMUST00000156278_REVERSED	|generic|tr_D3YZ21_D3YZ21_MOUSE__chr2_-1_104214087_104214272_ENSMUST00000156278_REVERSED|
"""index: 4362, intensity: 7368.0, mobility: 0.945"""	-0.444228	0.173694	0.827971	LVAPPIDKTEAL	generic|sp_Q5NCI0-2_URGCP_MOUSE__II_1139737_REVERSED	|generic|sp_Q5NCI0_URGCP_MOUSE_REVERSED	|generic|tr_Q6ZPP3_Q6ZPP3_MOUSE_REVERSED|
"""index: 26303, intensity: 6621.0, mobility: 0.872"""	-0.444668	0.173923	0.828486	ELDLVGYPK	generic|sp_Q6PDK2_KMT2D_MOUSE__chrX_1_69523531_69523560_ENSMUST00000033532_REVERSED	|generic|tr_A0A0A0MQ73_A0A0A0MQ73_MOUSE__chrX_1_69523531_69523560_ENSMUST00000033532_REVERSED|
"""index: 6543, intensity: 7133.0, mobility: 1.162"""	-0.444887	0.173993	0.828742	RRMKKRRMRKKRMKRRRKKRRKRRRRKKRRKKRRKRKRRRKRRMRKKRR	generic|IP_1115171_TX=10090_REVERSED|
"""index: 15020, intensity: 5203.0, mobility: 0.880"""	-0.445637	0.174222	0.829619	FSLSQSPKVLSPRSEQ	generic|IP_1109101_TX=10090_REVERSED|
"""index: 1331, intensity: 4260.0, mobility: 0.893"""	-0.445641	0.174451	0.829623	ASVGLAPGSAPTGC	generic|tr_D6RCW0_D6RCW0_MOUSE__chr5_-1_24444011_24444208_ENSMUST00000115043__II_945495_REVERSED	|generic|II_945493_TX=10090_REVERSED	|generic|II_945494_TX=10090_REVERSED|
"""index: 16270, intensity: 6964.0, mobility: 1.180"""	-0.445714	0.17464	0.829708	MQPWSLHVILCNLWVLICTKLPCWPLQ	generic|IP_1108075_TX=10090_REVERSED|
"""index: 13336, intensity: 7837.0, mobility: 1.169"""	-0.446012	0.174868	0.830056	SRIQQKVLGKLRKHQSCLEKWLSEPTYKLCDPSVPGFDVMMR	generic|tr_A0A5H1ZRM2_A0A5H1ZRM2_MOUSE_REVERSED|
"""index: 13302, intensity: 5503.0, mobility: 1.034"""	-0.446026	0.175097	0.830072	YYVASDESTLSSLEMYATSSSNDVTLTAKSKFKQNYGTGGNYPYIYGI	generic|sp_P01758_HVM14_MOUSE_REVERSED|
"""index: 13779, intensity: 12244.0, mobility: 0.937"""	-0.446067	0.175246	0.830119	HQSHVKIHRV	generic|IP_937904_TX=10090_REVERSED|
"""index: 29654, intensity: 3586.0, mobility: 1.102"""	-0.446431	0.175475	0.830543	LTRLVYTLQLVTQ	generic|chr8_1_88156796_88157128_ENSMUST00000034079_REVERSED|
"""index: 8412, intensity: 267814.0, mobility: 0.931"""	-0.44655	0.175704	0.830681	ALAAGTAMAAGLAMAAGPTLTTGTAMAAGFALAA	generic|sp_Q5ISE2_Z36L3_MOUSE__chr16_1_22871013_22871042_ENSMUST00000004574_REVERSED|
"""index: 27312, intensity: 4609.0, mobility: 1.054"""	-0.446757	0.175932	0.830922	EAARDRYKMERERLELAELEQ	generic|tr_S4R273_S4R273_MOUSE__chr9_-1_107742335_107742463_ENSMUST00000182371__II_843621_REVERSED	|generic|II_843611_TX=10090_REVERSED	|generic|sp_Q91YE7_RBM5_MOUSE__chr9_-1_107740967_107741065_ENSMUST00000182371_REVERSED	|generic|sp_Q91YE7-2_RBM5_MOUSE__chr9_-1_107740967_107741065_ENSMUST00000182371_REVERSED|
"""index: 6778, intensity: 4760.0, mobility: 1.162"""	-0.446764	0.176161	0.83093	EWFRTFYSTWTAPIMKLFAICIKNREMEERFESLIKNGKHNDPIILGIW	generic|tr_E9Q2J5_E9Q2J5_MOUSE__II_3461099_REVERSED	|generic|II_3461114_TX=10090_REVERSED|
"""index: 1975, intensity: 3598.0, mobility: 0.884"""	-0.446998	0.17639	0.831201	PSQIHCMLKC	generic|IP_982251_TX=10090_REVERSED|
"""index: 15140, intensity: 2502.0, mobility: 0.821"""	-0.447067	0.176497	0.831281	APVPMPALVS	generic|IP_862767_TX=10090_REVERSED	|generic|IP_3503087_TX=10090_REVERSED|
"""index: 22033, intensity: 3265.0, mobility: 1.162"""	-0.448007	0.176645	0.832368	ENFNLLICCKESVKNIK	generic|IP_846254_TX=10090_REVERSED|
"""index: 9883, intensity: 7400.0, mobility: 1.112"""	-0.448086	0.176672	0.83246	QVPPAGTPTAPRPAMTSQPQAQAHAQMQALAQQPIMLLQGNESRVL	generic|tr_E9QAP7_E9QAP7_MOUSE_REVERSED	|generic|tr_Q91WW6_Q91WW6_MOUSE_REVERSED	|generic|tr_A0A2I3BPN6_A0A2I3BPN6_MOUSE_REVERSED|
"""index: 16496, intensity: 2841.0, mobility: 1.240"""	-0.448565	0.1769	0.833011	KLISAMFRLFTEQIEMELQTMKKQWSYDAEIPT	generic|tr_E9Q449_E9Q449_MOUSE_REVERSED	|generic|sp_A6H8H2_DEN4C_MOUSE_REVERSED	|generic|sp_A6H8H2-2_DEN4C_MOUSE_REVERSED|
"""index: 25191, intensity: 6372.0, mobility: 1.090"""	-0.448573	0.177129	0.833021	LTIWRPSSLAGCAQPTLAISRVFGLTCWSRHQERAVLRDPPAP	generic|tr_C6EQH2_C6EQH2_MOUSE_REVERSED	|generic|sp_Q4U2R1_HERC2_MOUSE_REVERSED	|generic|sp_Q4U2R1-2_HERC2_MOUSE_REVERSED|
"""index: 4851, intensity: 4139.0, mobility: 0.909"""	-0.448707	0.177316	0.833174	MKKQDNEKVQKLFSDRSKSHKIYDT	generic|IP_3469186_TX=10090_REVERSED|
"""index: 21274, intensity: 4411.0, mobility: 1.012"""	-0.448834	0.177545	0.83332	EAQAQCKEQTKQ	generic|sp_Q8BV84_PRR9_MOUSE_REVERSED|
"""index: 13624, intensity: 4689.0, mobility: 0.914"""	-0.448872	0.177773	0.833365	LRSQSIAPRWGPGACLPPPMEKSSSMPPRPL	generic|IP_3468808_TX=10090_REVERSED|
"""index: 21299, intensity: 6691.0, mobility: 0.996"""	-0.448898	0.177783	0.833394	QCSSWSTLGPSPTRGMRSEQHGVM	generic|IP_879590_TX=10090_REVERSED|
"""index: 18179, intensity: 5981.0, mobility: 0.917"""	-0.449242	0.177783	0.833789	QKAEFDQKRGATLVWN	generic|IP_3502303_TX=10090_REVERSED|
"""index: 25410, intensity: 7409.0, mobility: 1.179"""	-0.450017	0.177849	0.834678	NWTDPHFDTISLCLRTNCKFRGNPTIMYISPPKFPFERPFILKGHYY	generic|tr_B0QZM1_B0QZM1_MOUSE__II_950766_REVERSED	|generic|sp_Q6P073_UB2J2_MOUSE__II_950766_REVERSED	|generic|tr_B1ASK8_B1ASK8_MOUSE__II_950766_REVERSED	|generic|tr_B0QZM2_B0QZM2_MOUSE_REVERSED|
"""index: 32426, intensity: 11982.0, mobility: 1.032"""	-0.450503	0.178035	0.835232	QGGGSGGGSGGGPGSPAPRQPGITIQPPSLMHQLSDQL	generic|tr_A0A2R8VHH2_A0A2R8VHH2_MOUSE__chr17_1_26959610_26959849_ENSMUST00000193200__II_3421481_REVERSED	|generic|tr_A0A140T8K9_A0A140T8K9_MOUSE__chr17_1_26959610_26959849_ENSMUST00000193200__II_1068493_REVERSED	|generic|tr_A0A0A6YVS6_A0A0A6YVS6_MOUSE__chr17_1_26959610_26959849_ENSMUST00000193200__II_1068493_REVERSED	|generic|tr_A0A0J9YUM2_A0A0J9YUM2_MOUSE__chr17_1_26959610_26959849_ENSMUST00000193200__II_3421481_REVERSED	|generic|sp_F6SEU4_SYGP1_MOUSE__chr17_1_26959610_26959849_ENSMUST00000193200__II_1068493_REVERSED	|generic|tr_A0A0J9YVH8_A0A0J9YVH8_MOUSE__chr17_1_26959610_26959849_ENSMUST00000193200__II_1068495_REVERSED	|generic|tr_A0A338P799_A0A338P799_MOUSE__chr17_1_26959610_26959849_ENSMUST00000193200__II_1068493_REVERSED	|generic|tr_A0A2S1B6B8_A0A2S1B6B8_MOUSE__chr17_1_26959610_26959849_ENSMUST00000193200__II_1068493_REVERSED	|generic|tr_J3QQ18_J3QQ18_MOUSE__chr17_1_26959610_26959849_ENSMUST00000193200__II_1068493_REVERSED	|generic|tr_A0A2R8VH83_A0A2R8VH83_MOUSE__chr17_1_26959610_26959849_ENSMUST00000193200__II_3421481_REVERSED	|generic|tr_A0A2S1B6F9_A0A2S1B6F9_MOUSE__chr17_1_26959610_26959849_ENSMUST00000193200__II_3421481_REVERSED|
"""index: 34490, intensity: 7723.0, mobility: 1.175"""	-0.450566	0.178263	0.835304	RAVDYNIVTKISPIDLGRAAVDTAVLVPIDKKKFDSIVKNRES	generic|sp_Q810A7_DDX42_MOUSE_REVERSED	|generic|sp_Q810A7-2_DDX42_MOUSE_REVERSED|
"""index: 4493, intensity: 3469.0, mobility: 0.962"""	-0.450586	0.178369	0.835327	YMCFSLQYKM	generic|IP_971904_TX=10090_REVERSED|
"""index: 6624, intensity: 6624.0, mobility: 1.157"""	-0.451106	0.178596	0.83592	MRKKRMKRRRKKRRKRRRRKKRRKKRRKRKRRRKRRMRKKRRKRREKKR	generic|IP_1115171_TX=10090_REVERSED|
"""index: 20236, intensity: 180448.0, mobility: 0.994"""	-0.451279	0.178823	0.836117	AFATEVAANLCKA	generic|tr_Q9R1R6_Q9R1R6_MOUSE__IP_1147517_REVERSED|
"""index: 13502, intensity: 4396.0, mobility: 0.874"""	-0.451301	0.17901	0.836142	EVHHGRAELFEIEE	generic|sp_Q99JP7_GGT7_MOUSE_REVERSED|
"""index: 20692, intensity: 9415.0, mobility: 0.857"""	-0.451419	0.179155	0.836276	HTPVSHIH	generic|IP_884635_TX=10090_REVERSED|
"""index: 34299, intensity: 5662.0, mobility: 0.977"""	-0.4521	0.179342	0.837048	YMLILSQLYI	generic|chr12_-1_41453947_41454033_ENSMUST00000043884_REVERSED|
"""index: 22369, intensity: 4803.0, mobility: 0.885"""	-0.452221	0.179569	0.837186	FDFELPLDK	generic|sp_Q3TCT4_ENTP7_MOUSE__chr19_1_43704963_43705034_ENSMUST00000144314__II_1044959_REVERSED	|generic|sp_Q3TCT4-2_ENTP7_MOUSE__chr19_1_43704963_43705034_ENSMUST00000144314__II_1044959_REVERSED|
"""index: 32061, intensity: 10797.0, mobility: 0.964"""	-0.452389	0.179796	0.837375	WEGFVKQLIK	generic|tr_E9QJT8_E9QJT8_MOUSE__II_1140472_REVERSED	|generic|sp_Q3UZY0_SFI1_MOUSE__II_1140472_REVERSED	|generic|sp_Q3UZY0-2_SFI1_MOUSE__II_1140472_REVERSED	|generic|sp_Q3UZY0-3_SFI1_MOUSE__II_1140472_REVERSED	|generic|sp_Q3UZY0-5_SFI1_MOUSE__II_1140439_REVERSED	|generic|tr_E9Q8V3_E9Q8V3_MOUSE__II_1140472_REVERSED	|generic|tr_E9PY38_E9PY38_MOUSE__II_1140440_REVERSED	|generic|tr_E9Q799_E9Q799_MOUSE__II_1140472_REVERSED	|generic|sp_Q3UZY0-4_SFI1_MOUSE_REVERSED|
"""index: 2222, intensity: 2567.0, mobility: 0.958"""	-0.452578	0.179982	0.837589	KETKHWKTLYWARCIY	generic|sp_Q6R5N8_TLR13_MOUSE_REVERSED|
"""index: 3891, intensity: 4076.0, mobility: 0.922"""	-0.452662	0.180127	0.837685	MLKDLVCMQH	generic|tr_A2ANY8_A2ANY8_MOUSE_REVERSED	|generic|sp_Q69ZU8_ANKR6_MOUSE_REVERSED	|generic|sp_Q69ZU8-2_ANKR6_MOUSE_REVERSED|
"""index: 10153, intensity: 3106.0, mobility: 1.068"""	-0.452981	0.180313	0.838044	KFHQNKPDCESRSARLAPLQN	generic|IP_2433895_TX=10090_REVERSED|
"""index: 28123, intensity: 4727.0, mobility: 1.098"""	-0.453061	0.180376	0.838134	LSKKLKLGQNNCDSLRDLPSLTRVPPLYGDSGYSPLMGSLH	generic|tr_A2AAN9_A2AAN9_MOUSE__chr11_-1_116338706_116338759_ENSMUST00000150775__II_1123555_REVERSED	|generic|tr_Q8CAR4_Q8CAR4_MOUSE__chr11_-1_116338706_116338759_ENSMUST00000150775__II_1123555_REVERSED	|generic|tr_F7D0T8_F7D0T8_MOUSE__chr11_-1_116338706_116338759_ENSMUST00000150775__II_1123555_REVERSED	|generic|sp_Q3TEL6-2_RN157_MOUSE__chr11_-1_116338706_116338759_ENSMUST00000150775_REVERSED	|generic|tr_A2AAP0_A2AAP0_MOUSE__chr11_-1_116338706_116338759_ENSMUST00000150775_REVERSED	|generic|sp_Q3TEL6_RN157_MOUSE_REVERSED|
"""index: 23950, intensity: 4696.0, mobility: 0.845"""	-0.45344	0.180603	0.838562	EAQVQRFL	generic|sp_Q5SWU9_ACACA_MOUSE__chr11_1_84214174_84214299_ENSMUST00000183548_REVERSED	|generic|sp_Q5SWU9-2_ACACA_MOUSE__chr11_1_84214174_84214299_ENSMUST00000183548_REVERSED|
"""index: 17696, intensity: 15778.0, mobility: 0.972"""	-0.45349	0.180788	0.838618	QPDSIRRENLSPRLSKSFHRYRELEKTLNE	generic|tr_E0CYH7_E0CYH7_MOUSE_REVERSED	|generic|tr_E0CYM1_E0CYM1_MOUSE_REVERSED|
"""index: 17691, intensity: 4579.0, mobility: 1.028"""	-0.45392	0.181015	0.839101	QDDIVLCKKCSALSLIFRENFRGVVDQHAETRYRSHVDMTMTY	generic|sp_Q8K224_NAT10_MOUSE__chr2_-1_103721823_103721912_ENSMUST00000143017__II_1004838_REVERSED	|generic|II_1004839_TX=10090_REVERSED|
"""index: 29776, intensity: 5154.0, mobility: 1.180"""	-0.454066	0.181077	0.839266	WVDAEEALRRWGEPNG	generic|tr_Q8K469_Q8K469_MOUSE__II_937289_REVERSED	|generic|sp_P11928_OAS1A_MOUSE_REVERSED	|generic|tr_Q8VEH7_Q8VEH7_MOUSE_REVERSED|
"""index: 15400, intensity: 3924.0, mobility: 1.172"""	-0.454394	0.181304	0.839633	SELTKVHETLSERKFDSPVPITVEPPW	generic|tr_B2BBR9_B2BBR9_MOUSE__II_1007720_REVERSED	|generic|tr_B2BBR7_B2BBR7_MOUSE__II_1007720_REVERSED	|generic|tr_A0A5F8MPJ5_A0A5F8MPJ5_MOUSE__II_1007720_REVERSED	|generic|tr_B2BBR8_B2BBR8_MOUSE__II_1007720_REVERSED	|generic|tr_B2BBR6_B2BBR6_MOUSE__II_1007720_REVERSED	|generic|sp_Q4U4S6_XIRP2_MOUSE__II_1007720_REVERSED|
"""index: 15414, intensity: 4445.0, mobility: 1.152"""	-0.454442	0.18153	0.839687	DSQLDTKKMKHLKPKTLPGKRCIPCAWPCGDVAGRKSVWLDH	generic|sp_Q9CWS1-2_RN135_MOUSE_REVERSED|
"""index: 12966, intensity: 3261.0, mobility: 1.188"""	-0.454684	0.181715	0.839958	QLERSQMLMQRELKNTSLSNELMQTKMHLTQNLVQAEVATLKH	generic|tr_A1L392_A1L392_MOUSE_REVERSED	|generic|sp_Q9WVH6_ANGP4_MOUSE_REVERSED	|generic|tr_Q3U486_Q3U486_MOUSE_REVERSED|
"""index: 10066, intensity: 9068.0, mobility: 1.056"""	-0.455094	0.181942	0.840416	RSRTGTSPGGGGAPAQPLPGSPASPQ	generic|IP_3454985_TX=10090_REVERSED	|generic|tr_Q811J2_Q811J2_MOUSE_REVERSED	|generic|tr_Q05CR0_Q05CR0_MOUSE_REVERSED|
"""index: 31977, intensity: 8555.0, mobility: 1.306"""	-0.455253	0.182168	0.840594	TDNGVHTAKLL	generic|sp_Q64446_ATP7B_MOUSE_REVERSED	|generic|tr_B1AQ57_B1AQ57_MOUSE_REVERSED|
"""index: 5407, intensity: 3175.0, mobility: 0.845"""	-0.455488	0.182353	0.840856	VSHPVAPPLTQPHPQPV	generic|sp_Q8CGF7-3_TCRG1_MOUSE_REVERSED	|generic|sp_Q8CGF7_TCRG1_MOUSE__chr18_1_42574636_42574719_ENSMUST00000173642_REVERSED	|generic|sp_Q8CGF7-2_TCRG1_MOUSE__chr18_1_42574636_42574719_ENSMUST00000173642_REVERSED	|generic|tr_A0A494B9N0_A0A494B9N0_MOUSE_REVERSED	|generic|chr18_1_42530740_42530919_ENSMUST00000173642_REVERSED	|generic|tr_A0A494B9W7_A0A494B9W7_MOUSE_REVERSED|
"""index: 35986, intensity: 42809.0, mobility: 1.113"""	-0.455541	0.182538	0.840916	YPIIKPKGRTKDLMQVLATFCTEINVNFRASTEVVLL	generic|tr_B9EKC3_B9EKC3_MOUSE_REVERSED	|generic|tr_E9PYT0_E9PYT0_MOUSE_REVERSED	|generic|sp_P97393_RHG05_MOUSE_REVERSED|
"""index: 25356, intensity: 9358.0, mobility: 1.169"""	-0.455666	0.182764	0.841056	QKRRSGTQPRYIRSR	generic|sp_O54788_DFFB_MOUSE__II_3491024_REVERSED	|generic|tr_Q8BP66_Q8BP66_MOUSE__II_3491024_REVERSED	|generic|tr_Q7TS81_Q7TS81_MOUSE_REVERSED|
"""index: 8788, intensity: 5539.0, mobility: 0.916"""	-0.455729	0.18299	0.841126	NGPPPHTMPNGPPPHHGMPTGPPPPHTMPTGPP	generic|sp_Q9QZ04_MAGL2_MOUSE_REVERSED|
"""index: 26872, intensity: 4781.0, mobility: 1.020"""	-0.455769	0.183051	0.841171	RMILSRLMTHE	generic|IP_1077218_TX=10090_REVERSED|
"""index: 27954, intensity: 3567.0, mobility: 1.183"""	-0.456126	0.183194	0.841568	FTDDVFKQLTGKMSLLRTLYIEPIAKARSRERERDRLSSRRVKAGEAEE	generic|tr_Q684R0_Q684R0_MOUSE__chrX_1_73772203_73772250_ENSMUST00000149478__II_834402_REVERSED	|generic|sp_Q9QY40_PLXB3_MOUSE__chrX_1_73766501_73766539_ENSMUST00000149478__II_834409_REVERSED|
"""index: 16986, intensity: 2706.0, mobility: 1.168"""	-0.456482	0.18342	0.841963	VSFITPRLAKMDDSLLRIDGQFFGVRGGHC	generic|tr_Q5ICG6_Q5ICG6_MOUSE_REVERSED|
"""index: 13428, intensity: 4633.0, mobility: 0.977"""	-0.456532	0.183646	0.842018	CPSPGLGSPSVTTSEMRLLDKQLPSTEKVDESLMGGALL	generic|sp_Q99PP2_ZN318_MOUSE_REVERSED|
"""index: 11976, intensity: 235726.0, mobility: 1.034"""	-0.456749	0.18383	0.84226	SAAAAAPLAVGSGPAGAAPPPPPPQQQ	generic|tr_E9Q5D6_E9Q5D6_MOUSE__chr13_-1_43421207_43421308_ENSMUST00000222239__II_3473939_REVERSED|
"""index: 13306, intensity: 2608.0, mobility: 0.809"""	-0.456911	0.184014	0.842439	SITPIVHFGIKMLC	generic|tr_Q3U3A6_Q3U3A6_MOUSE_REVERSED	|generic|tr_Q3TN68_Q3TN68_MOUSE_REVERSED	|generic|tr_Q80X31_Q80X31_MOUSE_REVERSED	|generic|tr_Q7TSV2_Q7TSV2_MOUSE_REVERSED	|generic|tr_Q3UDC9_Q3UDC9_MOUSE_REVERSED|
"""index: 14866, intensity: 6070.0, mobility: 1.028"""	-0.457085	0.184199	0.842631	HRHAASLLCFCAM	generic|IP_1031310_TX=10090_REVERSED|
"""index: 23467, intensity: 4476.0, mobility: 1.145"""	-0.457243	0.184424	0.842806	VMSMWKARQKWAKWCPMLELTPVQVGLVLVATCWLPVVSSTA	generic|IP_1034054_TX=10090_REVERSED|
"""index: 29126, intensity: 6834.0, mobility: 1.015"""	-0.457437	0.18465	0.843021	SSRKGYTRRR	generic|IP_850895_TX=10090_REVERSED|
"""index: 2441, intensity: 3199.0, mobility: 0.995"""	-0.457532	0.184834	0.843126	EELPSGTGAGTCHEV	generic|sp_Q8VC52_RBPS2_MOUSE_REVERSED	|generic|tr_Q9CWY6_Q9CWY6_MOUSE_REVERSED|
"""index: 15306, intensity: 3483.0, mobility: 0.903"""	-0.457788	0.185018	0.843408	NNMGANLPLSS	generic|IP_1020017_TX=10090_REVERSED|
"""index: 20459, intensity: 4121.0, mobility: 0.884"""	-0.458019	0.185244	0.843664	KPQSGFSGLI	generic|IP_909261_TX=10090_REVERSED|
"""index: 27889, intensity: 2813.0, mobility: 1.180"""	-0.458257	0.185469	0.843926	WWRDQTVRPGGMLYQ	generic|chr12_1_83712305_83712436_ENSMUST00000041806__IP_1114264_TX=10090_REVERSED	|generic|chr12_1_83699578_83712436_ENSMUST00000041806__IP_1114264_TX=10090_REVERSED|
"""index: 33722, intensity: 6108.0, mobility: 1.278"""	-0.458354	0.185528	0.844032	KSKLTVGKNADSGCAKQERW	generic|IP_864530_TX=10090_REVERSED|
"""index: 11835, intensity: 6308.0, mobility: 0.847"""	-0.45876	0.185753	0.844479	MMASSLDQGSVPGIMSCRLHQLHDKG	generic|tr_A0A1L1SUX7_A0A1L1SUX7_MOUSE__chr9_1_106171225_106171383_ENSMUST00000216761__II_848008_REVERSED|
"""index: 20785, intensity: 3502.0, mobility: 1.135"""	-0.458865	0.185978	0.844594	DVDRWPGTNLKEWSY	generic|sp_Q9CXT6_KDM8_MOUSE_REVERSED|
"""index: 31902, intensity: 28705.0, mobility: 1.069"""	-0.458954	0.18612	0.844692	SISPNLSTGGPGKGESSALSSSSSSHRSDLQAKQPP	generic|tr_Q8BYE8_Q8BYE8_MOUSE__II_888790_REVERSED	|generic|tr_V9GXT3_V9GXT3_MOUSE__chr7_1_49491409_49491495_ENSMUST00000184124__II_888773_REVERSED	|generic|tr_Q6ZPE7_Q6ZPE7_MOUSE__chr7_1_49491409_49491495_ENSMUST00000184124__II_888848_REVERSED	|generic|tr_E9Q842_E9Q842_MOUSE__chr7_1_49491409_49491495_ENSMUST00000184124__II_888773_REVERSED	|generic|tr_V9GX91_V9GX91_MOUSE__chr7_1_49491409_49491495_ENSMUST00000184124__II_888773_REVERSED	|generic|tr_B2RWS4_B2RWS4_MOUSE_REVERSED|
"""index: 9448, intensity: 79000.0, mobility: 1.131"""	-0.459208	0.186345	0.84497	KEIQKETNGKAGLQLMALATMMSIPSYFINNDSERLQRYL	generic|IP_1019176_TX=10090_REVERSED	|generic|tr_Q8BG86_Q8BG86_MOUSE_REVERSED	|generic|tr_G3X9V8_G3X9V8_MOUSE_REVERSED|
"""index: 12340, intensity: 9365.0, mobility: 0.871"""	-0.459615	0.186571	0.845416	AIFYLDVKEDISSIDYNELF	generic|IP_950511_TX=10090_REVERSED|
"""index: 27008, intensity: 5062.0, mobility: 0.936"""	-0.459833	0.186796	0.845654	MTEGHLNKGNRYLHVPQTYRNR	generic|tr_E9QLU2_E9QLU2_MOUSE_REVERSED	|generic|sp_A7TZF3_SKIT4_MOUSE_REVERSED	|generic|sp_A7TZF3-2_SKIT4_MOUSE_REVERSED|
"""index: 18056, intensity: 4091.0, mobility: 0.863"""	-0.459909	0.187021	0.845737	WDIDMVISTMASPALPGGDEKM	generic|IP_1051191_TX=10090_REVERSED|
"""index: 34468, intensity: 3549.0, mobility: 0.957"""	-0.460007	0.187247	0.845844	REAVVFGVRF	generic|sp_Q3UV71_TMTC1_MOUSE__chr6_-1_148412638_148412814_ENSMUST00000140797_REVERSED	|generic|sp_Q3UV71-2_TMTC1_MOUSE__chr6_-1_148412638_148412814_ENSMUST00000140797_REVERSED	|generic|chr14_-1_122941806_122941976_ENSMUST00000143189_REVERSED	|generic|sp_Q8BG19-2_TMTC4_MOUSE_REVERSED	|generic|sp_Q8BG19_TMTC4_MOUSE__chr14_-1_122919995_122920084_ENSMUST00000143189_REVERSED	|generic|tr_D6RG80_D6RG80_MOUSE__chr6_-1_148412638_148412814_ENSMUST00000140797_REVERSED|
"""index: 28815, intensity: 7583.0, mobility: 0.846"""	-0.460059	0.187345	0.845901	QSASLLSSLP	generic|IP_1070134_TX=10090_REVERSED|
"""index: 15731, intensity: 3452.0, mobility: 0.954"""	-0.460638	0.187528	0.846533	AVNVERQFGNKRCMFSLAGRPNH	generic|IP_1122201_TX=10090_REVERSED|
"""index: 29613, intensity: 8300.0, mobility: 0.966"""	-0.46089	0.187669	0.846806	LITTKKYRIM	generic|tr_F8VPW8_F8VPW8_MOUSE_REVERSED	|generic|tr_A6PWE0_A6PWE0_MOUSE_REVERSED|
"""index: 19436, intensity: 4868.0, mobility: 1.013"""	-0.461348	0.187852	0.847304	KRMSMWMEKQCTKEEQSILHPSNMQFDLDKKPTEM	generic|IP_838921_TX=10090_REVERSED|
"""index: 21586, intensity: 3343.0, mobility: 1.098"""	-0.461589	0.188076	0.847566	DAATWTKLDENLAIYDCGDYAFQWYGRLL	generic|tr_Q61860_Q61860_MOUSE_REVERSED	|generic|tr_Q6RJ38_Q6RJ38_MOUSE_REVERSED	|generic|sp_P01895_HA1Y_MOUSE_REVERSED	|generic|sp_P01895-2_HA1Y_MOUSE_REVERSED	|generic|tr_K7W4D1_K7W4D1_MOUSE_REVERSED	|generic|sp_P01900_HA12_MOUSE_REVERSED|
"""index: 27983, intensity: 3044.0, mobility: 1.162"""	-0.4617	0.188174	0.847686	MELLLDYLPVVNKCKMNYLHEMGKNSMHRI	generic|tr_Q3UWN0_Q3UWN0_MOUSE__II_1154537_REVERSED	|generic|tr_E7FJU2_E7FJU2_MOUSE__II_1154537_REVERSED	|generic|tr_B3VQI7_B3VQI7_MOUSE__II_1154537_REVERSED|
"""index: 15660, intensity: 4835.0, mobility: 0.872"""	-0.461878	0.188315	0.847878	PGLVEAQQKGLPLLFVQPSGSVM	generic|IP_2448828_TX=10090_REVERSED|
"""index: 23960, intensity: 3636.0, mobility: 0.940"""	-0.46215	0.188539	0.848172	GLPKQTYINVYIEEWRLRCSYAMEGKPSEL	generic|IP_1099864_TX=10090_REVERSED|
"""index: 20278, intensity: 5384.0, mobility: 0.961"""	-0.462224	0.188679	0.848252	DFDEARERDPKRTIQSPMRSL	generic|tr_A0A0R4J260_A0A0R4J260_MOUSE__chr8_1_79669349_79669417_ENSMUST00000172614_REVERSED	|generic|sp_B2RRE7_OTUD4_MOUSE__chr8_1_79669349_79669417_ENSMUST00000172614_REVERSED|
"""index: 15333, intensity: 2848.0, mobility: 0.831"""	-0.462506	0.188904	0.848557	MLLCCFTLLFTHSSVTYGRW	generic|sp_Q91V79_FITM1_MOUSE_REVERSED|
"""index: 18546, intensity: 16903.0, mobility: 1.050"""	-0.462516	0.189128	0.848567	QLRSCHVIRDLIDKTSVQSQSLLSTETQKLRM	generic|IP_1080779_TX=10090_REVERSED|
"""index: 9431, intensity: 12303.0, mobility: 1.074"""	-0.462713	0.189353	0.848781	AAIFTDMSGVAQAFFVFSVAWQP	generic|tr_Q2T9H5_Q2T9H5_MOUSE_REVERSED	|generic|sp_Q9QZ25_VNN3_MOUSE_REVERSED|
"""index: 26424, intensity: 6121.0, mobility: 1.201"""	-0.462738	0.189578	0.848807	TKEQPYKLLITQTKGCYKGSANGGSTSYLVQHA	generic|tr_A0A286YDF5_A0A286YDF5_MOUSE__chr15_-1_38501570_38501599_ENSMUST00000065308__II_3464579_REVERSED	|generic|tr_B9EK95_B9EK95_MOUSE__chr15_-1_38501570_38501599_ENSMUST00000065308__II_3464579_REVERSED	|generic|sp_Q69ZN7_MYOF_MOUSE__chr15_-1_38501570_38501599_ENSMUST00000065308__II_3464579_REVERSED	|generic|sp_Q69ZN7-4_MYOF_MOUSE__chr15_-1_38501570_38501599_ENSMUST00000065308__II_3464579_REVERSED	|generic|tr_E9Q390_E9Q390_MOUSE__chr15_-1_38501570_38501599_ENSMUST00000065308__II_3464579_REVERSED	|generic|tr_A0A286YCZ3_A0A286YCZ3_MOUSE__chr15_-1_38501570_38501599_ENSMUST00000065308__II_3464579_REVERSED	|generic|sp_Q69ZN7-2_MYOF_MOUSE_REVERSED|
"""index: 28141, intensity: 3501.0, mobility: 1.044"""	-0.46277	0.189675	0.848841	TLTTMPQVPMITTE	generic|chr17_1_70786898_70787122_ENSMUST00000133983__IP_1061679_TX=10090_REVERSED|
"""index: 23008, intensity: 3795.0, mobility: 0.897"""	-0.463345	0.189856	0.84946	LMQVRQHVDDINKWSNLHLSM	generic|IP_1081657_TX=10090_REVERSED|
"""index: 22543, intensity: 14535.0, mobility: 0.892"""	-0.463443	0.189868	0.849565	FSLAKEKRN	generic|IP_863416_TX=10090_REVERSED|
"""index: 15394, intensity: 5491.0, mobility: 1.180"""	-0.463763	0.190092	0.849909	QVYGKPDRSFSLMFDRQIKLQNISEITEH	generic|II_945409_TX=10090_REVERSED	|generic|tr_A0A0G2JG60_A0A0G2JG60_MOUSE__chr5_-1_24592751_24592783_ENSMUST00000144995_REVERSED	|generic|sp_Q6P9Z1_SMRD3_MOUSE__chr5_-1_24592751_24592783_ENSMUST00000144995_REVERSED|
"""index: 29087, intensity: 4972.0, mobility: 0.926"""	-0.463795	0.190273	0.849943	LAPNFNAPTPMLDWLVLFL	generic|IP_852599_TX=10090_REVERSED|
"""index: 13985, intensity: 6742.0, mobility: 1.161"""	-0.463855	0.190412	0.850008	REQLFYIESCPMKISRVSFFLSLEIMESNLLSHGVIALLYVR	generic|IP_1118329_TX=10090_REVERSED|
"""index: 16419, intensity: 3353.0, mobility: 1.139"""	-0.464206	0.190636	0.850384	GAVEMTTDVMHWRSISALRLLLVNQFF	generic|tr_Q9D5S8_Q9D5S8_MOUSE__IP_832671_REVERSED|
"""index: 5787, intensity: 4415.0, mobility: 0.927"""	-0.464224	0.19086	0.850403	LELVAMAVCFF	generic|IP_927667_TX=10090_REVERSED|
"""index: 22544, intensity: 11715.0, mobility: 0.836"""	-0.464348	0.190956	0.850535	ELLFPAQP	generic|IP_1133224_TX=10090_REVERSED|
"""index: 17551, intensity: 17834.0, mobility: 1.161"""	-0.465207	0.19118	0.851453	PFQILPQLDILEKSIGASSSPVPNSNAMSTGLQREKLMIRGTSGGF	generic|tr_S4R1Q8_S4R1Q8_MOUSE_REVERSED	|generic|sp_Q8K4S1_PLCE1_MOUSE_REVERSED	|generic|tr_B7ZNH9_B7ZNH9_MOUSE_REVERSED|
"""index: 7139, intensity: 3405.0, mobility: 1.135"""	-0.465551	0.191275	0.851818	RAHVRFLTGLAGDPSPAGYFVRQIRAHVLAMACMVCPERTVYLDYG	generic|sp_Q6PAT0_ADAT3_MOUSE_REVERSED|
"""index: 4743, intensity: 3953.0, mobility: 0.930"""	-0.465861	0.19137	0.852148	QERGEARPLSQIEKYLCLLESKSNQFEENFY	generic|tr_A0A571BEH6_A0A571BEH6_MOUSE__II_961011_REVERSED|
"""index: 28288, intensity: 7585.0, mobility: 1.015"""	-0.466402	0.191508	0.852721	FDPLRPVRWV	generic|IP_1041684_TX=10090_REVERSED|
"""index: 25323, intensity: 3213.0, mobility: 1.016"""	-0.466844	0.191689	0.853189	AQRVAARQAAAAAGLLGATP	generic|chr2_-1_30472717_30472980_ENSMUST00000065134_REVERSED|
"""index: 19868, intensity: 4157.0, mobility: 1.053"""	-0.466944	0.191912	0.853294	QYQWWRRKWTNEAQEKINESR	generic|IP_971303_TX=10090_REVERSED|
"""index: 17187, intensity: 32032.0, mobility: 0.925"""	-0.466947	0.192136	0.853297	PAIPLMLPKSDERQEAEWVTHIGQHSLALVQW	generic|IP_921297_TX=10090_REVERSED	|generic|IP_921299_TX=10090_REVERSED|
"""index: 9494, intensity: 11677.0, mobility: 1.079"""	-0.466992	0.192359	0.853345	QMWAILVEKAVLVQPTEEGQE	generic|IP_1089565_TX=10090_REVERSED|
"""index: 22184, intensity: 5372.0, mobility: 1.175"""	-0.467059	0.19254	0.853416	DETHTNPMHEAAPLGDL	generic|tr_Q8BX76_Q8BX76_MOUSE_REVERSED|
"""index: 11134, intensity: 11302.0, mobility: 1.033"""	-0.467208	0.192763	0.853572	RQSQPLAASTAKCMQPMRTVR	generic|tr_H3BIZ7_H3BIZ7_MOUSE__chr2_1_4484047_4484136_ENSMUST00000176803__II_1015482_REVERSED	|generic|sp_Q8BIE6_FRM4A_MOUSE__chr2_1_4484047_4484136_ENSMUST00000176803__II_1015482_REVERSED	|generic|sp_Q8BIE6-2_FRM4A_MOUSE__chr2_1_4484047_4484136_ENSMUST00000176803__II_1015482_REVERSED	|generic|tr_Q3TB04_Q3TB04_MOUSE_REVERSED|
"""index: 24190, intensity: 2960.0, mobility: 1.103"""	-0.467262	0.192943	0.853629	TGIPTDESITYTYFPESFRPLQVEPPLIK	generic|tr_Q9QXA3_Q9QXA3_MOUSE_REVERSED	|generic|tr_A0A1L1SQU7_A0A1L1SQU7_MOUSE_REVERSED	|generic|tr_A0A087WRT4_A0A087WRT4_MOUSE_REVERSED	|generic|tr_F2Z4A3_F2Z4A3_MOUSE_REVERSED|
"""index: 19583, intensity: 5013.0, mobility: 0.888"""	-0.467358	0.193167	0.85373	EKVNMITQIGSGTHWVFL	generic|IP_830226_TX=10090_REVERSED|
"""index: 18553, intensity: 4433.0, mobility: 1.028"""	-0.467375	0.19326	0.853748	PSPCLYQVCIVPPPCLYQATGNLHPWH	generic|IP_964056_TX=10090_REVERSED|
"""index: 16793, intensity: 4578.0, mobility: 0.942"""	-0.467573	0.193397	0.853957	YQLHPEPLHR	generic|II_3505972_TX=10090_REVERSED|
"""index: 14448, intensity: 3279.0, mobility: 1.166"""	-0.467799	0.193534	0.854195	QYDRLKERSAWDKEPADEPISLLEVPGQVQ	generic|tr_A2APY6_A2APY6_MOUSE__chr12_-1_73284743_73284772_ENSMUST00000116420__II_998659_REVERSED	|generic|tr_B2RXU2_B2RXU2_MOUSE__chr2_-1_140158476_140158592_ENSMUST00000137005__II_998659_REVERSED	|generic|II_998661_TX=10090_REVERSED|
"""index: 18793, intensity: 5959.0, mobility: 1.022"""	-0.468104	0.193757	0.854515	HMCYRCVKHKM	generic|tr_Q05CK0_Q05CK0_MOUSE__chr13_1_49461574_49461759_ENSMUST00000220856__II_3443538_REVERSED	|generic|sp_Q6P1C1_IPPK_MOUSE__chr13_1_49461574_49461759_ENSMUST00000220856__II_3443538_REVERSED	|generic|tr_A0A217FL54_A0A217FL54_MOUSE__chr13_1_49461574_49461759_ENSMUST00000220856__II_3443538_REVERSED|
"""index: 27242, intensity: 3456.0, mobility: 1.050"""	-0.468251	0.193937	0.854669	AELPLRHPGSVSYR	generic|tr_F6RPS8_F6RPS8_MOUSE__II_978867_REVERSED	|generic|tr_A0A0R4J172_A0A0R4J172_MOUSE__chr3_1_90270919_90271008_ENSMUST00000156358_REVERSED	|generic|tr_B9EKY0_B9EKY0_MOUSE__chr3_1_90270919_90271008_ENSMUST00000156358_REVERSED	|generic|sp_Q3U1Y4_DEN4B_MOUSE__chr3_1_90270919_90271008_ENSMUST00000156358_REVERSED	|generic|sp_Q3U1Y4-2_DEN4B_MOUSE__chr3_1_90270919_90271008_ENSMUST00000156358_REVERSED	|generic|sp_Q3U1Y4-3_DEN4B_MOUSE__chr3_1_90270919_90271008_ENSMUST00000156358_REVERSED|
"""index: 32954, intensity: 6022.0, mobility: 1.021"""	-0.468372	0.19416	0.854797	PWLLIAKFYNR	generic|IP_836614_TX=10090_REVERSED|
"""index: 14761, intensity: 3410.0, mobility: 1.190"""	-0.468467	0.194296	0.854896	LQCLVSTFIIYTSFRAM	generic|tr_Q18PI2_Q18PI2_MOUSE_REVERSED	|generic|tr_Q3T9A2_Q3T9A2_MOUSE_REVERSED	|generic|sp_Q8BHK6_SLAF7_MOUSE_REVERSED	|generic|sp_Q8BHK6-2_SLAF7_MOUSE_REVERSED	|generic|sp_Q8BHK6-3_SLAF7_MOUSE_REVERSED	|generic|sp_Q8BHK6-4_SLAF7_MOUSE_REVERSED	|generic|tr_Q18PG4_Q18PG4_MOUSE_REVERSED	|generic|tr_A0A0A6YWL9_A0A0A6YWL9_MOUSE_REVERSED	|generic|tr_A0A0R4J2D8_A0A0R4J2D8_MOUSE_REVERSED	|generic|tr_A0A0R4J2D6_A0A0R4J2D6_MOUSE_REVERSED	|generic|tr_A0A0A6YW73_A0A0A6YW73_MOUSE_REVERSED|
"""index: 25125, intensity: 4957.0, mobility: 0.866"""	-0.468551	0.194519	0.854984	KEPTMFSSFVG	generic|tr_Q3TBT4_Q3TBT4_MOUSE__chr2_1_145885885_145885923_ENSMUST00000147976_REVERSED	|generic|sp_Q9D684_RIN2_MOUSE__chr2_1_145885885_145885923_ENSMUST00000147976_REVERSED	|generic|sp_Q9D684-2_RIN2_MOUSE__chr2_1_145885885_145885923_ENSMUST00000147976_REVERSED	|generic|tr_F8WGD2_F8WGD2_MOUSE__chr2_1_145885885_145885923_ENSMUST00000147976_REVERSED	|generic|tr_Q3U461_Q3U461_MOUSE__chr2_1_145885885_145885923_ENSMUST00000147976_REVERSED	|generic|tr_Q3TR60_Q3TR60_MOUSE__chr2_1_145885885_145885923_ENSMUST00000147976_REVERSED	|generic|tr_Q3U8Y2_Q3U8Y2_MOUSE__chr2_1_145885885_145885923_ENSMUST00000147976_REVERSED|
"""index: 16266, intensity: 26295.0, mobility: 0.984"""	-0.468645	0.194611	0.855083	YRDGINQQCGGCTLLSPPIQLVEDVPEESPDLSKR	generic|sp_P25801_RBTN2_MOUSE_REVERSED	|generic|tr_A2BHP4_A2BHP4_MOUSE_REVERSED	|generic|tr_A2BHP5_A2BHP5_MOUSE_REVERSED	|generic|tr_A2BHP3_A2BHP3_MOUSE_REVERSED	|generic|tr_A2BHP2_A2BHP2_MOUSE_REVERSED|
"""index: 19233, intensity: 6144.0, mobility: 0.938"""	-0.469093	0.194834	0.855552	LSSDNSPLRMLHMRGASQM	generic|IP_909265_TX=10090_REVERSED|
"""index: 32616, intensity: 10389.0, mobility: 0.973"""	-0.469132	0.195013	0.855592	EPLLQTKFW	generic|II_1103165_TX=10090_REVERSED	|generic|sp_Q8K2V6_IPO11_MOUSE__chr13_-1_106865861_106865956_ENSMUST00000186005_REVERSED	|generic|sp_Q8K2V6-2_IPO11_MOUSE__chr13_-1_106865861_106865956_ENSMUST00000186005_REVERSED	|generic|tr_Q8BXQ4_Q8BXQ4_MOUSE__chr13_-1_106865861_106865956_ENSMUST00000186005_REVERSED|
"""index: 22370, intensity: 3153.0, mobility: 0.814"""	-0.46921	0.195236	0.855673	TNLLFLDPPEVVTGMPPEAYHL	generic|tr_A2A9H6_A2A9H6_MOUSE_REVERSED|
"""index: 12922, intensity: 4714.0, mobility: 1.129"""	-0.469243	0.195415	0.855708	IELPEADAAMVIFESIG	generic|sp_Q9D0T1_NH2L1_MOUSE_REVERSED|
"""index: 28207, intensity: 4508.0, mobility: 0.996"""	-0.469319	0.195638	0.855787	LSLLSDSVKSTM	generic|sp_Q8K368_FANCI_MOUSE__II_890355_REVERSED	|generic|sp_Q8K368-4_FANCI_MOUSE__II_890355_REVERSED	|generic|tr_F7ALG5_F7ALG5_MOUSE__II_890355_REVERSED	|generic|II_890365_TX=10090_REVERSED|
"""index: 7192, intensity: 2771.0, mobility: 0.850"""	-0.469364	0.19586	0.855834	SQNTLRAKRDSSRSDPCSCHM	generic|IP_1119115_TX=10090_REVERSED|
"""index: 18822, intensity: 5277.0, mobility: 1.101"""	-0.46937	0.196039	0.85584	VCLLSLCFSLSLSGRSWWPYSEL	generic|IP_977132_TX=10090_REVERSED|
"""index: 2579, intensity: 3945.0, mobility: 0.906"""	-0.469657	0.196179	0.85614	DEGPLSHTQQ	generic|IP_900728_TX=10090_REVERSED|
"""index: 33896, intensity: 4082.0, mobility: 0.884"""	-0.469739	0.196179	0.856225	VELGPLLSMT	generic|tr_D3YVA0_D3YVA0_MOUSE_REVERSED	|generic|tr_D3Z3N7_D3Z3N7_MOUSE_REVERSED	|generic|sp_P70331_MDFI_MOUSE_REVERSED	|generic|sp_P70331-2_MDFI_MOUSE_REVERSED	|generic|sp_P70331-3_MDFI_MOUSE_REVERSED	|generic|tr_D3YUT8_D3YUT8_MOUSE_REVERSED|
"""index: 10711, intensity: 7708.0, mobility: 1.206"""	-0.470222	0.196401	0.856727	EQLAQEKMVRQQELEQ	generic|sp_Q6A028_SWP70_MOUSE_REVERSED|
"""index: 19562, intensity: 4608.0, mobility: 1.043"""	-0.470245	0.196623	0.856751	YYGDASLGGWFNSWLRGHRTML	generic|tr_Q3UE11_Q3UE11_MOUSE__chr4_-1_147923120_147923212_ENSMUST00000124292_REVERSED	|generic|tr_Q91Z26_Q91Z26_MOUSE_REVERSED	|generic|sp_Q9R0E2_PLOD1_MOUSE__chr4_-1_147923120_147923212_ENSMUST00000124292_REVERSED|
"""index: 12938, intensity: 5493.0, mobility: 1.043"""	-0.47027	0.19667	0.856777	TLERTNLSPPARVSDEGASSVRM	generic|IP_932065_TX=10090_REVERSED|
"""index: 12704, intensity: 8774.0, mobility: 1.058"""	-0.470796	0.196849	0.857323	AHMNRMETSHQKWEWQIMNNKRSLAPHVKLGQIQVEAHLRA	generic|IP_878749_TX=10090_REVERSED|
"""index: 1098, intensity: 2701.0, mobility: 0.929"""	-0.470846	0.197027	0.857375	YKYAEAKMQD	generic|tr_Q4FJL2_Q4FJL2_MOUSE__II_1115886_REVERSED|
"""index: 12286, intensity: 2912.0, mobility: 1.271"""	-0.47104	0.197249	0.857576	RLCRELHMAQLKELDTPPFMTPRIQTHRGQP	generic|tr_A0A1S6GWH4_A0A1S6GWH4_MOUSE__chr13_1_69627132_69627170_ENSMUST00000136932__II_1105220_REVERSED	|generic|sp_Q1HFZ0_NSUN2_MOUSE__chr13_1_69627132_69627170_ENSMUST00000136932__II_1105220_REVERSED	|generic|sp_Q1HFZ0-2_NSUN2_MOUSE__chr13_1_69627132_69627170_ENSMUST00000136932__II_1105220_REVERSED	|generic|tr_H3BKN0_H3BKN0_MOUSE__chr13_1_69627132_69627170_ENSMUST00000136932_REVERSED|
"""index: 16220, intensity: 7786.0, mobility: 0.962"""	-0.471092	0.197471	0.857629	ATLTVNTSCTRSELCVFCGPVFRR	generic|sp_Q5U462_CDCP1_MOUSE__II_844110_REVERSED	|generic|II_844106_TX=10090_REVERSED	|generic|tr_A0A172Q395_A0A172Q395_MOUSE_REVERSED|
"""index: 19252, intensity: 4719.0, mobility: 1.156"""	-0.471093	0.197692	0.85763	MTAVAIDWAKIVEGKGLDFSFKDKRDLSSDFKTGDLLWGTYH	generic|tr_F7CAT1_F7CAT1_MOUSE__chr6_-1_128434301_128434456_ENSMUST00000139448__II_905367_REVERSED	|generic|sp_P30416_FKBP4_MOUSE__chr6_-1_128434301_128434456_ENSMUST00000139448__II_905365_REVERSED	|generic|tr_F6S2D5_F6S2D5_MOUSE__chr6_-1_128434301_128434456_ENSMUST00000139448_REVERSED|
"""index: 12361, intensity: 6776.0, mobility: 0.953"""	-0.471104	0.197914	0.857641	AGDNSITAKGRGDMILKDMGCHGL	generic|IP_830520_TX=10090_REVERSED|
"""index: 21421, intensity: 271765.0, mobility: 0.889"""	-0.471248	0.198092	0.85779	PLSFSASSFPSGTPPGATGILRSGWS	generic|IP_845690_TX=10090_REVERSED|
"""index: 32837, intensity: 6973.0, mobility: 1.210"""	-0.471278	0.19827	0.857821	DRAEGSVQVQAFYLKLKRGHFESEHLEIRARAAAEPKSFNIRV	generic|tr_A2A994_A2A994_MOUSE_REVERSED	|generic|sp_Q9JKK0_RCAN3_MOUSE_REVERSED	|generic|tr_B0QZL9_B0QZL9_MOUSE_REVERSED|
"""index: 2397, intensity: 4119.0, mobility: 0.851"""	-0.471398	0.19836	0.857946	VVGPKYLGDKFKQYNN	generic|IP_1092051_TX=10090_REVERSED|
"""index: 9263, intensity: 4978.0, mobility: 0.968"""	-0.471603	0.198538	0.858157	ELVPICNGADVHCSVVMQFER	generic|IP_985000_TX=10090_REVERSED	|generic|IP_984991_TX=10090_REVERSED|
"""index: 30115, intensity: 5147.0, mobility: 1.068"""	-0.471663	0.198715	0.858219	ESVRTWLKRWL	generic|IP_931193_TX=10090_REVERSED|
"""index: 11602, intensity: 7475.0, mobility: 0.892"""	-0.471817	0.198937	0.858377	TTETQIKELGHWH	generic|IP_833569_TX=10090_REVERSED|
"""index: 2094, intensity: 3122.0, mobility: 0.821"""	-0.471834	0.199114	0.858395	ARARWCGRRWGWTARPRSAERE	generic|chr5_-1_118142772_118155290_ENSMUST00000049474_REVERSED|
"""index: 17124, intensity: 5796.0, mobility: 0.998"""	-0.471917	0.199291	0.85848	AAAAAAAAAAVAAAAAAAAERSGAKYNDRSTMSKLKERL	generic|sp_Q3TSG4_ALKB5_MOUSE_REVERSED|
"""index: 2710, intensity: 5597.0, mobility: 0.915"""	-0.472153	0.199513	0.858724	NLAKNEGNAKMHAATSAASI	generic|IP_988042_TX=10090_REVERSED|
"""index: 22400, intensity: 4777.0, mobility: 0.836"""	-0.472158	0.199646	0.858728	LGPFLDNILSLFLPED	generic|sp_Q91XQ0_DYH8_MOUSE_REVERSED	|generic|sp_Q91XQ0-2_DYH8_MOUSE_REVERSED|
"""index: 10766, intensity: 11146.0, mobility: 0.908"""	-0.472541	0.199867	0.859123	SSSKGVEIGMVLSQNILKQGE	generic|sp_Q6IFT4_RHG20_MOUSE__chr9_1_51785784_51785822_ENSMUST00000146509__II_850266_REVERSED	|generic|tr_D3YUH8_D3YUH8_MOUSE__chr9_1_51785784_51785822_ENSMUST00000146509_REVERSED|
"""index: 23945, intensity: 3992.0, mobility: 1.061"""	-0.472642	0.200089	0.859226	RMWLGRDEVRWGRSFWALSCVWHWL	generic|chr5_-1_92446300_92446401_ENSMUST00000031377_REVERSED	|generic|chr5_-1_92444206_92446401_ENSMUST00000031377_REVERSED|
"""index: 17588, intensity: 7030.0, mobility: 1.090"""	-0.472663	0.20031	0.859248	LQFKLEINESSLKLNEKQLE	generic|II_3468951_TX=10090_REVERSED	|generic|tr_E9Q9M0_E9Q9M0_MOUSE__chr10_1_100551839_100551976_ENSMUST00000218000_REVERSED	|generic|sp_Q6A078_CE290_MOUSE__chr10_1_100551839_100551976_ENSMUST00000218000_REVERSED	|generic|sp_Q6A078-2_CE290_MOUSE__chr10_1_100551839_100551976_ENSMUST00000218000_REVERSED|
"""index: 29225, intensity: 13970.0, mobility: 1.126"""	-0.472719	0.200531	0.859305	RANFYPGSNSQVPYM	generic|tr_B9EI21_B9EI21_MOUSE_REVERSED|
"""index: 10957, intensity: 8097.0, mobility: 1.102"""	-0.472812	0.200753	0.859401	EKELGKLKKKMGSTEQSKKYEKMETNQIATK	generic|tr_O08614_O08614_MOUSE_REVERSED	|generic|tr_E9Q6R7_E9Q6R7_MOUSE_REVERSED|
"""index: 3255, intensity: 3067.0, mobility: 0.794"""	-0.473104	0.200929	0.8597	RSVPLVTP	generic|IP_922164_TX=10090_REVERSED|
"""index: 7120, intensity: 4697.0, mobility: 0.872"""	-0.473466	0.201149	0.86007	MVVGGGAGDIRG	generic|IP_1000666_TX=10090_REVERSED|
"""index: 27788, intensity: 4638.0, mobility: 1.017"""	-0.473489	0.201149	0.860093	TLSSKGLHRGAERGGEGRGEKMR	generic|IP_898711_TX=10090_REVERSED|
"""index: 4010, intensity: 3643.0, mobility: 0.825"""	-0.474236	0.20137	0.860856	VAPQEYRK	generic|IP_3477597_TX=10090_REVERSED|
"""index: 18077, intensity: 2777.0, mobility: 1.262"""	-0.474265	0.201458	0.860885	YNWVLFRCLTLSMVYFTRGKTRINLIENIFEVDMS	generic|tr_B8JJ67_B8JJ67_MOUSE__II_1065537_REVERSED	|generic|tr_F6X1P1_F6X1P1_MOUSE__II_1065537_REVERSED	|generic|tr_B8JJ69_B8JJ69_MOUSE__chr17_-1_35892853_35892966_ENSMUST00000059740__II_1065536_REVERSED	|generic|tr_Q3TA61_Q3TA61_MOUSE__chr17_-1_35892853_35892966_ENSMUST00000059740__II_1065536_REVERSED	|generic|tr_Q3UM69_Q3UM69_MOUSE__chr17_-1_35892853_35892966_ENSMUST00000059740__II_1065536_REVERSED	|generic|tr_B8JJ66_B8JJ66_MOUSE__chr17_-1_35892853_35892966_ENSMUST00000059740__II_1065536_REVERSED	|generic|tr_Q497V8_Q497V8_MOUSE__chr17_-1_35892853_35892966_ENSMUST00000059740__II_1065536_REVERSED	|generic|tr_A0PJN6_A0PJN6_MOUSE__chr17_-1_35892853_35892966_ENSMUST00000059740__II_1065536_REVERSED|
"""index: 32003, intensity: 200203.0, mobility: 0.882"""	-0.47477	0.201679	0.861398	KDTGSSGLPKTIQTLLLFD	generic|sp_Q9Z0R4_ITSN1_MOUSE__chr16_1_91911971_91912009_ENSMUST00000137575__II_3496039_REVERSED	|generic|tr_A0A338P7I4_A0A338P7I4_MOUSE__chr16_1_91911971_91912009_ENSMUST00000137575__II_3496039_REVERSED	|generic|tr_E9Q0N0_E9Q0N0_MOUSE__chr16_1_91911971_91912009_ENSMUST00000137575__II_3496039_REVERSED	|generic|tr_Q8C4B5_Q8C4B5_MOUSE__chr16_1_91911971_91912009_ENSMUST00000137575__II_1073520_REVERSED	|generic|tr_F6U8U1_F6U8U1_MOUSE_REVERSED|
"""index: 1002, intensity: 2661.0, mobility: 0.774"""	-0.475102	0.201811	0.861735	SLEICKEHLAVTQGR	generic|tr_B7ZN80_B7ZN80_MOUSE_REVERSED	|generic|sp_Q8CDV0_CC178_MOUSE_REVERSED|
"""index: 21600, intensity: 5352.0, mobility: 0.943"""	-0.475837	0.202031	0.862479	VLIYHAFNL	generic|IP_1117435_TX=10090_REVERSED|
"""index: 8209, intensity: 3992.0, mobility: 1.107"""	-0.475838	0.202118	0.862479	ASRNQQAELASSLYKQFHAAHFCESSDMIQRY	generic|sp_Q7TT23_CT194_MOUSE__chr2_-1_130777201_130777257_ENSMUST00000148924__II_999484_REVERSED	|generic|tr_Q3V0A7_Q3V0A7_MOUSE__chr2_-1_130777201_130777257_ENSMUST00000148924_REVERSED|
"""index: 19621, intensity: 4590.0, mobility: 0.924"""	-0.476347	0.202339	0.862993	VTVPELIAKCYPPTKFVI	generic|sp_P15307_REL_MOUSE_REVERSED	|generic|tr_A4QPD3_A4QPD3_MOUSE_REVERSED|
"""index: 2655, intensity: 2734.0, mobility: 1.118"""	-0.47643	0.20256	0.863077	WLDVTAGYKKQHDKRLVAREYM	generic|tr_Q3THP3_Q3THP3_MOUSE__chr10_-1_121553899_121553970_ENSMUST00000219400__II_3465840_REVERSED	|generic|tr_A1L361_A1L361_MOUSE__chr10_-1_121553899_121553970_ENSMUST00000219400__II_3469399_REVERSED|
"""index: 27108, intensity: 4424.0, mobility: 1.157"""	-0.476447	0.202735	0.863093	HVTWWDSTWEWVNGVINYLGYGNPPFADVETLYGTSNVFKEFD	generic|tr_E9Q0Z7_E9Q0Z7_MOUSE__II_909802_REVERSED|
"""index: 10801, intensity: 16666.0, mobility: 0.945"""	-0.476694	0.202956	0.863341	ERSTTSGSATPAGAEPIHIVQWQQTKSGRLQ	generic|IP_1075480_TX=10090_REVERSED|
"""index: 23477, intensity: 3493.0, mobility: 1.218"""	-0.4767	0.203132	0.863348	MGRPETTSFAEALAHLCSAL	generic|chr9_1_55223335_55223550_ENSMUST00000034859__IP_849879_TX=10090_REVERSED|
"""index: 14841, intensity: 2588.0, mobility: 0.834"""	-0.476741	0.203352	0.863389	VTNSLQNSGAMPLSR	generic|IP_949571_TX=10090_REVERSED|
"""index: 33665, intensity: 3080.0, mobility: 0.888"""	-0.476785	0.203394	0.863433	GRSLTYNEK	generic|II_1108202_TX=10090_REVERSED|
"""index: 25175, intensity: 3125.0, mobility: 0.922"""	-0.477497	0.203569	0.864148	EYEGKLQQHLFSIRDLEGR	generic|sp_Q6VGS5_DAPLE_MOUSE__chr4_-1_126744893_126744925_ENSMUST00000030637_REVERSED	|generic|sp_Q6VGS5-2_DAPLE_MOUSE__chr4_-1_126744893_126744925_ENSMUST00000030637_REVERSED	|generic|tr_Q80XQ1_Q80XQ1_MOUSE_REVERSED	|generic|tr_Q69ZH8_Q69ZH8_MOUSE__chr4_-1_126744893_126744925_ENSMUST00000030637_REVERSED|
"""index: 10166, intensity: 129590.0, mobility: 1.006"""	-0.477889	0.203789	0.864539	DPVWSPPAIPPSVPDQHDSSSAGAEHR	generic|sp_Q80TP3_UBR5_MOUSE__chr15_-1_37979786_37979893_ENSMUST00000228029__II_3397624_REVERSED	|generic|tr_E9Q2H1_E9Q2H1_MOUSE__chr15_-1_37979786_37979893_ENSMUST00000228029__II_3397624_REVERSED	|generic|tr_A0A2I3BQS6_A0A2I3BQS6_MOUSE__chr15_-1_37979786_37979893_ENSMUST00000228029__II_3397624_REVERSED	|generic|tr_A0A2I3BPG8_A0A2I3BPG8_MOUSE__II_3482777_REVERSED	|generic|tr_Q8BJK5_Q8BJK5_MOUSE__chr15_-1_38008656_38008694_ENSMUST00000228101_REVERSED|
"""index: 4725, intensity: 4923.0, mobility: 0.816"""	-0.477925	0.20401	0.864576	DGDAERAQCSSLKNA	generic|tr_G3X8U8_G3X8U8_MOUSE__chr14_1_32295213_32295335_ENSMUST00000170129__II_1097387_REVERSED	|generic|sp_O88622_PARG_MOUSE__chr14_1_32295213_32295335_ENSMUST00000170129__II_1097387_REVERSED	|generic|tr_A0A2I3BRU5_A0A2I3BRU5_MOUSE__chr14_1_32242201_32242365_ENSMUST00000170129_REVERSED	|generic|tr_Q3TUI8_Q3TUI8_MOUSE_REVERSED	|generic|sp_O88622-2_PARG_MOUSE__chr14_1_32295213_32295335_ENSMUST00000170129_REVERSED|
"""index: 20098, intensity: 3637.0, mobility: 1.192"""	-0.477985	0.20423	0.864636	LYAVEINDRDYNYQQSIIEGWYKACEASLK	generic|tr_Q8CGB9_Q8CGB9_MOUSE__chr19_-1_37309784_37309873_ENSMUST00000154308__II_1045836_REVERSED	|generic|tr_F6RPJ9_F6RPJ9_MOUSE__chr19_-1_37309784_37309873_ENSMUST00000154308__II_1045836_REVERSED	|generic|II_1045828_TX=10090_REVERSED	|generic|sp_Q9JHR7_IDE_MOUSE__chr19_-1_37309784_37309873_ENSMUST00000154308_REVERSED|
"""index: 19376, intensity: 3504.0, mobility: 1.017"""	-0.478014	0.204315	0.864664	LFAMSYAKKSTES	generic|IP_948421_TX=10090_REVERSED|
"""index: 21469, intensity: 4646.0, mobility: 0.946"""	-0.478435	0.20449	0.865084	PYGTHSSYVKQEWKNGSFAIHR	generic|sp_Q9D1P0_RM13_MOUSE__chr15_-1_55539026_55539121_ENSMUST00000164542__II_1085377_REVERSED	|generic|tr_Q7TMH5_Q7TMH5_MOUSE__chr15_-1_55539026_55539121_ENSMUST00000164542__II_1085377_REVERSED|
"""index: 25679, intensity: 21576.0, mobility: 0.926"""	-0.478795	0.204665	0.865442	GIIKELSNLSQFLRTGY	generic|sp_P27046_MA2A1_MOUSE_REVERSED|
"""index: 18293, intensity: 3148.0, mobility: 0.749"""	-0.479161	0.204795	0.865806	SSSSVHSFS	generic|tr_E9Q7Q0_E9Q7Q0_MOUSE__chr5_-1_107911718_107911747_ENSMUST00000031198__II_1076684_REVERSED	|generic|tr_F6R2G3_F6R2G3_MOUSE__II_1076671_REVERSED	|generic|sp_Q8JZM8_MUC4_MOUSE__chr19_-1_6230215_6230244_ENSMUST00000025695_REVERSED|
"""index: 31797, intensity: 3852.0, mobility: 1.373"""	-0.479548	0.205015	0.86619	ESRVTRRIKPSLKWMSMIEEGAWARDRPMRVSCPLLPQRNR	generic|IP_981424_TX=10090_REVERSED|
"""index: 17086, intensity: 27810.0, mobility: 1.043"""	-0.479569	0.20519	0.866211	TFLEKFFFLLLESIVRFDKYESLFSFFLR	generic|IP_1009330_TX=10090_REVERSED|
"""index: 5727, intensity: 4505.0, mobility: 0.914"""	-0.479658	0.20541	0.866299	MTTPLPRFSPY	generic|IP_911031_TX=10090_REVERSED|
"""index: 8252, intensity: 458542.0, mobility: 0.885"""	-0.479662	0.205585	0.866302	AAALGWEGSRAGRGSGARAEARPLVAGERS	generic|sp_O35492_CLK3_MOUSE__chr9_-1_57761712_57761822_ENSMUST00000217409__II_3455106_REVERSED	|generic|tr_A0A1L1SQT5_A0A1L1SQT5_MOUSE__chr9_-1_57761712_57761822_ENSMUST00000217409__II_2634597_REVERSED|
"""index: 7161, intensity: 5100.0, mobility: 0.967"""	-0.480283	0.20576	0.866916	AISKLGQTASSGHSGDGQGEHACAEQPESAQSYARPFKPS	generic|tr_Q6PCX8_Q6PCX8_MOUSE__II_3484820_REVERSED	|generic|tr_Q3V362_Q3V362_MOUSE_REVERSED	|generic|tr_Q3USU9_Q3USU9_MOUSE_REVERSED|
"""index: 10650, intensity: 12544.0, mobility: 1.081"""	-0.480419	0.205979	0.86705	EVPQLPSATLGPAPFLEQVNLW	generic|tr_Q91YK7_Q91YK7_MOUSE_REVERSED	|generic|tr_D3YYJ5_D3YYJ5_MOUSE_REVERSED	|generic|tr_Q9EQY5_Q9EQY5_MOUSE_REVERSED|
"""index: 14506, intensity: 4888.0, mobility: 1.037"""	-0.480452	0.206154	0.867083	FQLDIQRNQRAE	generic|sp_Q80YR4_ZN598_MOUSE__chr17_1_24680728_24680802_ENSMUST00000234988__II_3461576_REVERSED	|generic|sp_Q80YR4-2_ZN598_MOUSE__chr17_1_24680728_24680802_ENSMUST00000234988__II_3461576_REVERSED	|generic|sp_Q80YR4-3_ZN598_MOUSE__chr17_1_24680728_24680802_ENSMUST00000234988__II_3461576_REVERSED	|generic|II_3461575_TX=10090_REVERSED|
"""index: 9890, intensity: 6734.0, mobility: 1.080"""	-0.480802	0.206374	0.867428	RAPAGPGGDAPPGPEPARIVQVYSA	generic|sp_Q91ZR2_SNX18_MOUSE__II_127242_REVERSED	|generic|tr_Q8C788_Q8C788_MOUSE__II_127242_REVERSED	|generic|tr_Q3UPB9_Q3UPB9_MOUSE_REVERSED	|generic|tr_Q3U1H7_Q3U1H7_MOUSE_REVERSED|
"""index: 9383, intensity: 3642.0, mobility: 1.252"""	-0.480844	0.206593	0.867469	QWQLMYSEATHEAAHHEL	generic|tr_Q8C7M6_Q8C7M6_MOUSE__II_967031_REVERSED	|generic|sp_O35242_FAN_MOUSE__II_967034_REVERSED|
"""index: 15351, intensity: 7976.0, mobility: 1.028"""	-0.48097	0.206677	0.867593	YGNTLSLYEITPKTVMHHTGGSGLSWTHLHTCPLQAWMGIWC	generic|chr19_-1_46035774_46044841_ENSMUST00000156585__IP_1048692_TX=10090_REVERSED|
"""index: 9357, intensity: 5991.0, mobility: 0.946"""	-0.481103	0.20676	0.867724	CSLNNKNIHM	generic|IP_902849_TX=10090_REVERSED|
"""index: 14785, intensity: 4011.0, mobility: 1.121"""	-0.481373	0.20698	0.867989	WWALSPWMPGTSLGTLRLHNRLCVLRGP	generic|IP_3482145_TX=10090_REVERSED|
"""index: 18821, intensity: 3517.0, mobility: 0.904"""	-0.481401	0.207199	0.868016	PIENIIYPMYGVQQRKH	generic|IP_3466310_TX=10090_REVERSED|
"""index: 11041, intensity: 3480.0, mobility: 1.266"""	-0.481449	0.207419	0.868063	YKVMVVQQSLHGPRFAR	generic|tr_Q3U447_Q3U447_MOUSE__II_3457894_REVERSED	|generic|tr_E9QJS1_E9QJS1_MOUSE__II_3457894_REVERSED	|generic|tr_Q3TDN4_Q3TDN4_MOUSE__II_3457894_REVERSED	|generic|tr_Q2M4G5_Q2M4G5_MOUSE__II_3457894_REVERSED	|generic|tr_Q3TIS9_Q3TIS9_MOUSE__II_3457894_REVERSED	|generic|sp_Q9R117_TYK2_MOUSE__II_3457894_REVERSED|
"""index: 25442, intensity: 5778.0, mobility: 1.101"""	-0.481465	0.207584	0.868079	SIASLMSLGTIYLVTRITDFCHIFISNHPRVKFLHMTSNIIH	generic|tr_W8W3G1_W8W3G1_MOUSE_REVERSED|
"""index: 8334, intensity: 5248.0, mobility: 0.927"""	-0.481487	0.207584	0.8681	TIPAQPRSWR	generic|tr_A0A087WR50_A0A087WR50_MOUSE__chr1_-1_71637244_71637333_ENSMUST00000186613__II_1037262_REVERSED	|generic|tr_A0A087WSN6_A0A087WSN6_MOUSE__chr1_-1_71637244_71637333_ENSMUST00000186613__II_1037262_REVERSED	|generic|sp_P11276_FINC_MOUSE__chr1_-1_71637244_71637333_ENSMUST00000186613__II_1037262_REVERSED	|generic|tr_Q3TCF1_Q3TCF1_MOUSE__chr1_-1_71637244_71637333_ENSMUST00000186613__II_1037262_REVERSED	|generic|tr_B9EHT6_B9EHT6_MOUSE__chr1_-1_71637244_71637333_ENSMUST00000186613__II_1037262_REVERSED	|generic|tr_Q3UHL6_Q3UHL6_MOUSE__chr1_-1_71637244_71637333_ENSMUST00000186613__II_1037262_REVERSED	|generic|tr_Q3UGY5_Q3UGY5_MOUSE__chr1_-1_71637244_71637333_ENSMUST00000186613_REVERSED	|generic|tr_Q3TCL7_Q3TCL7_MOUSE__chr1_-1_71637244_71637333_ENSMUST00000186613_REVERSED	|generic|tr_B7ZNJ1_B7ZNJ1_MOUSE__chr1_-1_71637244_71637333_ENSMUST00000186613_REVERSED	|generic|tr_Q3UH17_Q3UH17_MOUSE__chr1_-1_71637244_71637333_ENSMUST00000186613_REVERSED	|generic|tr_Q3TBB4_Q3TBB4_MOUSE__chr1_-1_71637244_71637333_ENSMUST00000186613_REVERSED	|generic|tr_A0A087WS56_A0A087WS56_MOUSE__chr1_-1_71637244_71637333_ENSMUST00000186613_REVERSED	|generic|tr_Q3UHR1_Q3UHR1_MOUSE__chr1_-1_71637244_71637333_ENSMUST00000186613_REVERSED|
"""index: 30631, intensity: 3651.0, mobility: 1.148"""	-0.4824	0.207804	0.868993	DNIISSFPGYTLQLFHPSLFIDLFMQFYLSTTMDPGTLLFSCM	generic|tr_A0A3B2WC95_A0A3B2WC95_MOUSE_REVERSED	|generic|tr_A0A3B2WD73_A0A3B2WD73_MOUSE_REVERSED	|generic|tr_L7N203_L7N203_MOUSE_REVERSED	|generic|tr_A0A3B2WCD3_A0A3B2WCD3_MOUSE_REVERSED|
"""index: 11457, intensity: 12197.0, mobility: 0.973"""	-0.482417	0.208023	0.86901	NLQHTSLMRKMRMTTISVTRPTARWPQ	generic|IP_1101780_TX=10090_REVERSED|
"""index: 16666, intensity: 4763.0, mobility: 0.920"""	-0.482499	0.208187	0.86909	IVAASWSDVRV	generic|IP_929708_TX=10090_REVERSED|
"""index: 2116, intensity: 2586.0, mobility: 1.095"""	-0.482713	0.208187	0.869299	VLSQGGGEAGAATHML	generic|tr_B1AVK5_B1AVK5_MOUSE__II_833292_REVERSED|
"""index: 19259, intensity: 4288.0, mobility: 1.086"""	-0.483502	0.208361	0.870065	EEQMRQSKLQLEQYKEYELLLKQNNCC	generic|sp_Q9D180_CFA57_MOUSE_REVERSED|
"""index: 14617, intensity: 4999.0, mobility: 1.010"""	-0.483702	0.208443	0.870259	MATAAEAPSGVAEQ	generic|tr_G8JL85_G8JL85_MOUSE__chr4_1_43426346_43426384_ENSMUST00000173682__II_964169_REVERSED	|generic|tr_B2RUK0_B2RUK0_MOUSE__chr4_1_43425878_43426132_ENSMUST00000173682__II_964169_REVERSED	|generic|sp_Q80U22_RUSC2_MOUSE__chr4_1_43425878_43426132_ENSMUST00000173682__II_964169_REVERSED	|generic|sp_Q80U22-2_RUSC2_MOUSE__chr4_1_43426346_43426384_ENSMUST00000173682__II_964169_REVERSED	|generic|tr_G3UXJ5_G3UXJ5_MOUSE__II_964185_REVERSED	|generic|tr_Q3V1Z0_Q3V1Z0_MOUSE__chr4_1_43425878_43426132_ENSMUST00000173682__II_964169_REVERSED	|generic|tr_Q80YT8_Q80YT8_MOUSE_REVERSED|
"""index: 19724, intensity: 6065.0, mobility: 0.894"""	-0.483928	0.208616	0.870478	SSLHLHVPLWCALMLSPTSRFD	generic|IP_1032996_TX=10090_REVERSED|
"""index: 24498, intensity: 4015.0, mobility: 1.026"""	-0.483987	0.208834	0.870536	QFPWTLMLQTR	generic|IP_1090755_TX=10090_REVERSED|
"""index: 14958, intensity: 5197.0, mobility: 0.942"""	-0.483993	0.209007	0.870542	IPLLSKENSSTFIFLTY	generic|IP_1100799_TX=10090_REVERSED|
"""index: 29064, intensity: 2646.0, mobility: 0.946"""	-0.484094	0.209089	0.870639	MLNSHRIYINEGDLRERKKKRMRIL	generic|sp_P48193_41_MOUSE__chr4_-1_131997491_131997535_ENSMUST00000238852__II_955218_REVERSED	|generic|tr_F7BUB8_F7BUB8_MOUSE__II_955218_REVERSED|
"""index: 24035, intensity: 3705.0, mobility: 1.115"""	-0.484355	0.209262	0.870891	STPLRTLAHMCQLAAIRVAMSYSSSLNLFKTVLTDVHLSMIQ	generic|tr_F7C9N6_F7C9N6_MOUSE__chr19_-1_41950748_41950834_ENSMUST00000167927__II_1045196_REVERSED	|generic|sp_Q9D071_MMS19_MOUSE__chr19_-1_41969699_41969749_ENSMUST00000167927__II_1045196_REVERSED	|generic|sp_Q9D071-3_MMS19_MOUSE__chr19_-1_41969699_41969749_ENSMUST00000167927__II_1045196_REVERSED	|generic|II_1045197_TX=10090_REVERSED	|generic|II_1045236_TX=10090_REVERSED	|generic|II_1045220_TX=10090_REVERSED|
"""index: 20234, intensity: 4644.0, mobility: 1.140"""	-0.48444	0.20948	0.870973	RSTSLVADLCIMWGKP	generic|IP_1116632_TX=10090_REVERSED|
"""index: 13503, intensity: 3118.0, mobility: 0.822"""	-0.484798	0.209699	0.871318	LQTMEKYVKEKKA	generic|sp_Q91ZW9_C209C_MOUSE__II_868277_REVERSED	|generic|II_868275_TX=10090_REVERSED	|generic|tr_A0A140LIY5_A0A140LIY5_MOUSE_REVERSED|
"""index: 20255, intensity: 7039.0, mobility: 1.112"""	-0.484974	0.209871	0.871488	WRVTDRGKLNGSRLMPTDLHDSAMLNERLMYHD	generic|sp_A2A863_ITB4_MOUSE__II_1123782_REVERSED	|generic|sp_A2A863-2_ITB4_MOUSE__II_1123782_REVERSED	|generic|sp_A2A863-3_ITB4_MOUSE__II_1123782_REVERSED	|generic|tr_A2A864_A2A864_MOUSE__II_1123782_REVERSED	|generic|II_1123788_TX=10090_REVERSED|
"""index: 33153, intensity: 4412.0, mobility: 1.262"""	-0.485119	0.210044	0.871627	RFLATPGSAAGGFKDMIAKRNQARPGRPRSPASVRREPAR	generic|sp_Q99LM3_SMTL1_MOUSE_REVERSED|
"""index: 8620, intensity: 5295.0, mobility: 1.134"""	-0.485632	0.210262	0.87212	SLPQCPSLVSPAQPSHITHTSWP	generic|IP_986197_TX=10090_REVERSED|
"""index: 475, intensity: 2531.0, mobility: 0.917"""	-0.486003	0.210434	0.872476	TEESAHKME	generic|IP_966471_TX=10090_REVERSED|
"""index: 14498, intensity: 3680.0, mobility: 1.152"""	-0.48604	0.210653	0.872511	QMHHNAHTILRVPGQIAKSGKPIMTHIYTHIYTHICTNHII	generic|IP_1108722_TX=10090_REVERSED|
"""index: 6491, intensity: 2635.0, mobility: 1.075"""	-0.48611	0.210733	0.872578	EEEWPTRPICRRERCPDDAQKSLRKFVPSWTVKYSSGLVECSWSQ	generic|IP_968024_TX=10090_REVERSED|
"""index: 18703, intensity: 5683.0, mobility: 1.033"""	-0.486724	0.210951	0.873164	YFEYHKLRQPYSQRIMLNRTPEEDVISYDT	generic|sp_Q5S003_SPG17_MOUSE__II_981525_REVERSED|
"""index: 9516, intensity: 10969.0, mobility: 0.885"""	-0.486761	0.211169	0.873199	LGWLHWTGATVTRSPWSAQR	generic|IP_1122444_TX=10090_REVERSED|
"""index: 18526, intensity: 4294.0, mobility: 0.909"""	-0.486787	0.211387	0.873224	EMLNLVMFR	generic|IP_839424_TX=10090_REVERSED|
"""index: 1092, intensity: 7314.0, mobility: 0.880"""	-0.486792	0.211559	0.873229	LGPPGPERLFG	generic|sp_TAU_HUMAN__REVERSED|
"""index: 24414, intensity: 3179.0, mobility: 0.945"""	-0.486951	0.211778	0.873381	GVSTPWRLHPSVMLGESTSMW	generic|IP_3468164_TX=10090_REVERSED|
"""index: 16053, intensity: 2656.0, mobility: 0.832"""	-0.486993	0.211903	0.873421	EADYAKPLMGAVHARP	generic|IP_1034497_TX=10090_REVERSED|
"""index: 16177, intensity: 2761.0, mobility: 0.827"""	-0.487454	0.212121	0.873859	QWLAAPAT	generic|chr8_-1_13587973_13588062_ENSMUST00000117551_REVERSED|
"""index: 31679, intensity: 6948.0, mobility: 1.210"""	-0.487518	0.212339	0.873919	VDGELLLAFLYGGGGGPCTCTMVFGFAQAKPL	generic|sp_Q5PT54_NTCP5_MOUSE_REVERSED|
"""index: 17070, intensity: 3782.0, mobility: 1.232"""	-0.487572	0.212557	0.873971	RARRPMAPGGMEVHTAPVAT	generic|chr19_-1_41611047_41614884_ENSMUST00000169141__IP_1045298_TX=10090_REVERSED	|generic|chr19_-1_41614382_41614489_ENSMUST00000169141_REVERSED|
"""index: 19741, intensity: 7746.0, mobility: 0.892"""	-0.487696	0.212775	0.874089	GKTSHYVPLFTVCVSFFVLMSF	generic|tr_L7N2E5_L7N2E5_MOUSE_REVERSED|
"""index: 5057, intensity: 5183.0, mobility: 0.894"""	-0.48773	0.212947	0.874121	ATEQEEEATQEPNSAKGDLLAK	generic|tr_Q8K2T5_Q8K2T5_MOUSE__II_961796_REVERSED	|generic|tr_U5LL15_U5LL15_MOUSE_REVERSED	|generic|tr_U5LL67_U5LL67_MOUSE_REVERSED	|generic|tr_U5LHT6_U5LHT6_MOUSE_REVERSED|
"""index: 30480, intensity: 3071.0, mobility: 0.958"""	-0.487984	0.213058	0.874362	VAIQIMFTRT	generic|tr_C6EQJ2_C6EQJ2_MOUSE__II_3454364_REVERSED	|generic|sp_Q8K2H6_APC10_MOUSE_REVERSED|
"""index: 21143, intensity: 6645.0, mobility: 1.131"""	-0.488539	0.213058	0.874887	IFSEKLAWHRYFMDLQTWEDNFSRITEWEKKTFKRKMIHFF	generic|tr_Q05C25_Q05C25_MOUSE__chr9_-1_4296675_4296776_ENSMUST00000212066__II_3449653_REVERSED	|generic|sp_Q9CQF6_ADPPT_MOUSE__chr9_-1_4296675_4296776_ENSMUST00000212066__II_3449652_REVERSED|
"""index: 20756, intensity: 7737.0, mobility: 1.095"""	-0.488875	0.213275	0.875203	ECHTPEKLMLQSMEKLKEPTYYQRHLLPHNAMKRLQMM	generic|sp_Q04692_SMRCD_MOUSE__chr6_1_65110422_65110556_ENSMUST00000204620_REVERSED	|generic|sp_Q04692-2_SMRCD_MOUSE__chr6_1_65110422_65110556_ENSMUST00000204620_REVERSED|
"""index: 14696, intensity: 6210.0, mobility: 1.056"""	-0.4889	0.213446	0.875227	VNTVMVKAAGKLQYMSPDDAPKSAAGKTAGIL	generic|tr_A0A1L1SQP9_A0A1L1SQP9_MOUSE__II_3500450_REVERSED	|generic|tr_A0A1L1SRI1_A0A1L1SRI1_MOUSE__chr2_1_29733737_29733766_ENSMUST00000123953__II_3500449_REVERSED	|generic|tr_Q9CS79_Q9CS79_MOUSE_REVERSED	|generic|tr_A0A1L1SQ51_A0A1L1SQ51_MOUSE__chr2_1_29733737_29733766_ENSMUST00000123953_REVERSED	|generic|tr_Q68FD6_Q68FD6_MOUSE__chr2_1_29733737_29733766_ENSMUST00000123953_REVERSED	|generic|tr_B2RY15_B2RY15_MOUSE__chr2_1_29733737_29733766_ENSMUST00000123953_REVERSED	|generic|tr_Q6PB69_Q6PB69_MOUSE_REVERSED	|generic|tr_Q8CHG4_Q8CHG4_MOUSE__chr2_1_29733737_29733766_ENSMUST00000123953_REVERSED	|generic|tr_Q8CDM9_Q8CDM9_MOUSE__chr2_1_29733737_29733766_ENSMUST00000123953_REVERSED	|generic|sp_Q71LX4_TLN2_MOUSE__chr2_1_29733737_29733766_ENSMUST00000123953_REVERSED	|generic|tr_E9PUM4_E9PUM4_MOUSE__chr2_1_29733737_29733766_ENSMUST00000123953_REVERSED|
"""index: 2660, intensity: 5427.0, mobility: 0.909"""	-0.488962	0.213664	0.875286	CEYVMHYHK	generic|sp_Q8BG79_C19L2_MOUSE_REVERSED|
"""index: 13851, intensity: 7548.0, mobility: 0.795"""	-0.489057	0.213867	0.875375	PPVPPRSWSVSYAPIFNEFVL	generic|IP_3456506_TX=10090_REVERSED|
"""index: 26052, intensity: 2962.0, mobility: 1.142"""	-0.489103	0.213867	0.875418	RVCSSPSSATSAAERSALA	generic|chr4_-1_123127724_123130530_ENSMUST00000030404__IP_960647_TX=10090_REVERSED|
"""index: 17735, intensity: 3163.0, mobility: 0.898"""	-0.489548	0.214084	0.875837	PSVAKFYKH	generic|tr_Q3UUV8_Q3UUV8_MOUSE__chr12_-1_104692123_104692185_ENSMUST00000222115__II_3473138_REVERSED	|generic|sp_Q8R418_DICER_MOUSE__chr12_-1_104692123_104692185_ENSMUST00000222115__II_3473147_REVERSED	|generic|sp_Q8R418-2_DICER_MOUSE__chr12_-1_104692123_104692185_ENSMUST00000222115__II_3473147_REVERSED	|generic|tr_F8VQ54_F8VQ54_MOUSE__chr12_-1_104692123_104692185_ENSMUST00000222115__II_3473138_REVERSED	|generic|tr_Q6ZQ23_Q6ZQ23_MOUSE__chr12_-1_104692123_104692185_ENSMUST00000222115_REVERSED|
"""index: 26074, intensity: 4033.0, mobility: 0.920"""	-0.489568	0.214208	0.875856	VAEINRKQEN	generic|tr_Q56A77_Q56A77_MOUSE_REVERSED	|generic|tr_Q9JHR4_Q9JHR4_MOUSE_REVERSED	|generic|sp_Q5SX39_MYH4_MOUSE_REVERSED	|generic|tr_Q61934_Q61934_MOUSE_REVERSED|
"""index: 4277, intensity: 3127.0, mobility: 0.974"""	-0.489681	0.214332	0.875961	VWCRLDQAAAEH	generic|tr_A0A286YE23_A0A286YE23_MOUSE__II_3478276_REVERSED	|generic|sp_P26952_IL3RA_MOUSE__II_3478276_REVERSED	|generic|tr_A0A286YE20_A0A286YE20_MOUSE_REVERSED	|generic|sp_P26952-3_IL3RA_MOUSE_REVERSED	|generic|sp_P26952-2_IL3RA_MOUSE_REVERSED|
"""index: 15817, intensity: 4419.0, mobility: 1.082"""	-0.4899	0.214549	0.876166	TVVRDFWFLLAGAECLLAMQFTLA	generic|IP_1053570_TX=10090_REVERSED|
"""index: 4025, intensity: 4872.0, mobility: 0.825"""	-0.489972	0.214767	0.876234	VAPEKCLKC	generic|tr_Q8CFZ0_Q8CFZ0_MOUSE_REVERSED|
"""index: 28480, intensity: 4494.0, mobility: 1.196"""	-0.490008	0.214844	0.876268	EWEHRLQSLWTFAHPS	generic|tr_E9Q7N9_E9Q7N9_MOUSE__II_1111754_REVERSED	|generic|tr_Q9QZH1_Q9QZH1_MOUSE_REVERSED|
"""index: 18588, intensity: 5258.0, mobility: 1.075"""	-0.490303	0.215014	0.876544	QLAQGAQRQRNKIMERPTEQLEAVSNPQSLELLKELAKKEW	generic|tr_Q3U0G9_Q3U0G9_MOUSE_REVERSED	|generic|tr_Q3TA32_Q3TA32_MOUSE_REVERSED|
"""index: 20564, intensity: 5309.0, mobility: 1.023"""	-0.49054	0.215231	0.876765	YMLIASVCASRNH	generic|IP_1038263_TX=10090_REVERSED|
"""index: 10750, intensity: 8075.0, mobility: 1.151"""	-0.490591	0.215355	0.876813	TGLTGETVRTVPDRLNFTVELKNWFTDAFAPYMDLVELL	generic|tr_M0QW64_M0QW64_MOUSE_REVERSED|
"""index: 18452, intensity: 3496.0, mobility: 0.843"""	-0.490899	0.215571	0.877101	TNTKLPRD	generic|chr2_-1_62777360_62777452_ENSMUST00000075052_REVERSED|
"""index: 30990, intensity: 3622.0, mobility: 1.106"""	-0.490933	0.215788	0.877132	RQSLLTVLLARCHP	generic|IP_1085142_TX=10090_REVERSED|
"""index: 14811, intensity: 4563.0, mobility: 1.082"""	-0.491207	0.215894	0.877387	QYQEDLKKLVTDATENGPQKMFSDV	generic|II_832892_TX=10090_REVERSED	|generic|tr_Q3TIR6_Q3TIR6_MOUSE__chrX_1_75517140_75517217_ENSMUST00000123419_REVERSED	|generic|tr_A3KMJ8_A3KMJ8_MOUSE__chrX_1_75517140_75517217_ENSMUST00000123419_REVERSED	|generic|sp_P61759_PFD3_MOUSE__chrX_1_75517140_75517217_ENSMUST00000123419_REVERSED|
"""index: 2100, intensity: 4812.0, mobility: 0.892"""	-0.491345	0.215894	0.877516	FGNMNELRSN	generic|II_855160_TX=10090_REVERSED	|generic|tr_Q543E3_Q543E3_MOUSE_REVERSED|
"""index: 25570, intensity: 2739.0, mobility: 1.148"""	-0.491705	0.216111	0.87785	QELCTILHPKCSALGLFVLNSYNELMVDRYL	generic|tr_Q4QQP3_Q4QQP3_MOUSE__chr9_-1_53655268_53655297_ENSMUST00000034529_REVERSED	|generic|tr_Q7M6X0_Q7M6X0_MOUSE__chr9_-1_53655268_53655297_ENSMUST00000034529_REVERSED	|generic|tr_Q8BLX6_Q8BLX6_MOUSE_REVERSED|
"""index: 2839, intensity: 16403.0, mobility: 0.821"""	-0.491707	0.21631	0.877852	GNNKNHHKITQITRSY	generic|tr_G5E8Y2_G5E8Y2_MOUSE__chr3_1_14551481_14551531_ENSMUST00000171620__II_987240_REVERSED	|generic|tr_E9QNC6_E9QNC6_MOUSE__chr3_1_14551481_14551531_ENSMUST00000171620__II_987240_REVERSED	|generic|tr_B9EI20_B9EI20_MOUSE__chr3_1_14551481_14551531_ENSMUST00000171620_REVERSED	|generic|tr_E9Q8Q7_E9Q8Q7_MOUSE__chr3_1_14551481_14551531_ENSMUST00000171620_REVERSED|
"""index: 1350, intensity: 3162.0, mobility: 0.845"""	-0.491779	0.21631	0.877919	SSSTAPYPSK	generic|IP_1004002_TX=10090_REVERSED|
"""index: 34421, intensity: 5007.0, mobility: 0.966"""	-0.492523	0.216386	0.878608	FPATLRSSQSP	generic|tr_E9PUL0_E9PUL0_MOUSE__chr3_-1_87923791_87923859_ENSMUST00000160143__II_986365_REVERSED	|generic|sp_Q8BZG5_RRNAD_MOUSE__chr3_-1_87923791_87923859_ENSMUST00000160143__II_986339_REVERSED	|generic|tr_G3X8Q8_G3X8Q8_MOUSE__chr3_-1_87923791_87923859_ENSMUST00000160143__II_986356_REVERSED	|generic|sp_Q8BZG5-2_RRNAD_MOUSE_REVERSED	|generic|tr_E0CYK3_E0CYK3_MOUSE_REVERSED|
"""index: 20027, intensity: 3844.0, mobility: 0.919"""	-0.492811	0.216602	0.878874	QVFVAVVRDWDQPMLKLP	generic|sp_Q8JZM7_CDC73_MOUSE__II_1033699_REVERSED|
"""index: 11096, intensity: 4777.0, mobility: 1.088"""	-0.492987	0.216771	0.879036	NIEVEQCQKVNNKVTLQVRFENGKKNTI	generic|tr_Q3SXH3_Q3SXH3_MOUSE_REVERSED	|generic|tr_E9PX96_E9PX96_MOUSE_REVERSED	|generic|tr_Q64367_Q64367_MOUSE_REVERSED|
"""index: 33191, intensity: 4493.0, mobility: 1.184"""	-0.493152	0.21694	0.879188	QVTAAKDKGETLGPHFEAAKQHVLNGESPQCTGSIVYGS	generic|tr_E9PZ43_E9PZ43_MOUSE_REVERSED	|generic|sp_P27546-4_MAP4_MOUSE_REVERSED	|generic|tr_A0A0G2JDN7_A0A0G2JDN7_MOUSE_REVERSED|
"""index: 15964, intensity: 4593.0, mobility: 1.068"""	-0.493574	0.21711	0.879576	RTEQSVDKPSLGKF	generic|IP_1019751_TX=10090_REVERSED|
"""index: 28112, intensity: 3577.0, mobility: 0.827"""	-0.49366	0.217279	0.879655	GDESMLPILFRILF	generic|IP_850975_TX=10090_REVERSED|
"""index: 21395, intensity: 2651.0, mobility: 0.963"""	-0.493708	0.217495	0.879699	CACEEQRPNMRRQLCARYECVV	generic|tr_E9Q4U6_E9Q4U6_MOUSE_REVERSED	|generic|sp_Q3TXX3_ZFY27_MOUSE__chr19_1_42190406_42190447_ENSMUST00000164460_REVERSED	|generic|sp_Q3TXX3-2_ZFY27_MOUSE__chr19_1_42190406_42190447_ENSMUST00000164460_REVERSED|
"""index: 10882, intensity: 8672.0, mobility: 0.991"""	-0.493719	0.217711	0.879709	TRSTISANTTGPR	generic|tr_Q8R5L0_Q8R5L0_MOUSE_REVERSED|
"""index: 30203, intensity: 3699.0, mobility: 0.897"""	-0.493866	0.217927	0.879844	RHWIRAQF	generic|IP_648054_TX=10090_REVERSED|
"""index: 17246, intensity: 3858.0, mobility: 1.016"""	-0.493901	0.218143	0.879876	SPYEKSQGGVPPPSFRYSAGQHAPSTHPPSPRYHSNQH	generic|tr_F6VP19_F6VP19_MOUSE__chr11_1_105923483_105923716_ENSMUST00000089485__II_1127893_REVERSED	|generic|sp_A2A690_TANC2_MOUSE__chr11_1_105923483_105923716_ENSMUST00000089485__II_1127893_REVERSED	|generic|sp_A2A690-2_TANC2_MOUSE__chr11_1_105923483_105923716_ENSMUST00000089485__II_1127893_REVERSED|
"""index: 26203, intensity: 5093.0, mobility: 0.958"""	-0.493974	0.218359	0.879943	MLLFPLLYCAV	generic|tr_Q1LZL6_Q1LZL6_MOUSE_REVERSED	|generic|tr_A7E1Z8_A7E1Z8_MOUSE_REVERSED|
"""index: 23688, intensity: 4148.0, mobility: 1.047"""	-0.493983	0.218433	0.879951	ERRPGGAPESAKRH	generic|tr_A0A0U1RPL0_A0A0U1RPL0_MOUSE_REVERSED	|generic|tr_E9Q5Q0_E9Q5Q0_MOUSE_REVERSED	|generic|tr_Q3TGG2_Q3TGG2_MOUSE_REVERSED	|generic|sp_Q7TQH0_ATX2L_MOUSE_REVERSED	|generic|sp_Q7TQH0-2_ATX2L_MOUSE_REVERSED	|generic|sp_Q7TQH0-3_ATX2L_MOUSE_REVERSED	|generic|tr_Q3TYH7_Q3TYH7_MOUSE_REVERSED	|generic|tr_J3QP59_J3QP59_MOUSE_REVERSED|
"""index: 16221, intensity: 5157.0, mobility: 1.097"""	-0.494298	0.218649	0.880239	QLAGLLDYATSFERPRRKLKGQYAGSLMFYRPV	generic|sp_Q91YX0_THMS2_MOUSE_REVERSED|
"""index: 31775, intensity: 16874.0, mobility: 1.103"""	-0.494702	0.218865	0.880609	PPPPPPPLPFGSADGAELTAPPPPPLPPPLPLPAAVPTAV	generic|tr_A0A5F8MPZ7_A0A5F8MPZ7_MOUSE__II_833039_REVERSED	|generic|sp_Q9D8C3_ALG13_MOUSE__chrX_1_144318056_144320008_ENSMUST00000238864__II_833042_REVERSED	|generic|II_833023_TX=10090_REVERSED	|generic|II_833034_TX=10090_REVERSED|
"""index: 13883, intensity: 3470.0, mobility: 0.841"""	-0.494737	0.219081	0.880641	YTQKGIFSDTYCFTVS	generic|IP_1038018_TX=10090_REVERSED|
"""index: 8691, intensity: 6461.0, mobility: 0.982"""	-0.494754	0.219296	0.880656	PEPEPEQLPEPEPEPEPEPKQEPEP	generic|tr_C4IXT3_C4IXT3_MOUSE__chr11_-1_61157167_61157217_ENSMUST00000173525_REVERSED|
"""index: 34111, intensity: 7267.0, mobility: 1.080"""	-0.494819	0.219512	0.880716	NWEAKRSGAAKRQ	generic|IP_1011609_TX=10090_REVERSED|
"""index: 24071, intensity: 4178.0, mobility: 0.824"""	-0.495026	0.219681	0.880904	DGDFMNKL	generic|tr_A0A5F8MQ25_A0A5F8MQ25_MOUSE__chr15_1_89275453_89275521_ENSMUST00000226875_REVERSED	|generic|tr_Q6A018_Q6A018_MOUSE__chr15_1_89275453_89275521_ENSMUST00000226875_REVERSED	|generic|tr_G3X9K4_G3X9K4_MOUSE__chr15_1_89275453_89275521_ENSMUST00000226875_REVERSED	|generic|sp_Q8R3Q2_PP6R2_MOUSE__chr15_1_89275453_89275521_ENSMUST00000226875_REVERSED|
"""index: 20486, intensity: 3698.0, mobility: 1.083"""	-0.495159	0.219896	0.881025	NKERFDKVGYKVKGAYHKIIFAPEM	generic|tr_D3Z3A8_D3Z3A8_MOUSE__chr9_1_59908226_59908303_ENSMUST00000127933_REVERSED	|generic|sp_Q8C170_MYO9A_MOUSE__chr9_1_59908226_59908303_ENSMUST00000127933_REVERSED	|generic|sp_Q8C170-2_MYO9A_MOUSE__chr9_1_59908226_59908303_ENSMUST00000127933_REVERSED|
"""index: 34004, intensity: 38193.0, mobility: 1.106"""	-0.495227	0.220017	0.881087	DGLSVPKLGLVCVGSPHSLIMQLELGLLNLARKLGGQ	generic|IP_872308_TX=10090_REVERSED|
"""index: 27294, intensity: 4797.0, mobility: 0.973"""	-0.495317	0.220233	0.881169	ITKMSLLYLR	generic|chr9_1_110550117_110550371_ENSMUST00000153838__IP_842208_TX=10090_REVERSED|
"""index: 33490, intensity: 3898.0, mobility: 1.247"""	-0.495518	0.220401	0.881352	RPTGDQGGMPRQLLHTLVPKGSLGQARPQSLTTRLGETKQILSSAWSPM	generic|IP_1073150_TX=10090_REVERSED|
"""index: 26912, intensity: 4929.0, mobility: 1.200"""	-0.49603	0.220617	0.881816	QRTTLNQTNHRSLLI	generic|IP_839739_TX=10090_REVERSED|
"""index: 30902, intensity: 7335.0, mobility: 1.155"""	-0.496104	0.220737	0.881884	GSLEVRGGRTVLATYSWGASVQCIDDSAHLPEPSYVSHHSNGSGLAQG	generic|sp_Q8BTU7_RCCD1_MOUSE__II_886534_REVERSED|
"""index: 10364, intensity: 11692.0, mobility: 1.175"""	-0.496342	0.220953	0.882099	PNQQIIQRMQQFQPQNRLFELPHGGSTTTTTATTTAAAAAVAPSQP	generic|tr_Q6NVC3_Q6NVC3_MOUSE_REVERSED	|generic|tr_Q3UQN3_Q3UQN3_MOUSE_REVERSED	|generic|tr_Q3TJ52_Q3TJ52_MOUSE_REVERSED	|generic|tr_Q3U041_Q3U041_MOUSE_REVERSED	|generic|sp_P54728_RD23B_MOUSE_REVERSED|
"""index: 29330, intensity: 3407.0, mobility: 1.210"""	-0.496623	0.221121	0.882353	WHQAIAQWLNTMGRYWGFVLLNEPMNDVRLLVNEGEYVQPPLSEITVR	generic|tr_B2RSG7_B2RSG7_MOUSE__II_895823_REVERSED	|generic|tr_Q9R038_Q9R038_MOUSE_REVERSED	|generic|tr_Q62057_Q62057_MOUSE_REVERSED|
"""index: 9760, intensity: 9174.0, mobility: 1.087"""	-0.496742	0.221289	0.88246	EQLAVPEEFNNAVVQSKRPDIIRLTKDKCTTA	generic|sp_Q920M5-3_CORO6_MOUSE_REVERSED	|generic|tr_B9EIZ7_B9EIZ7_MOUSE_REVERSED|
"""index: 12570, intensity: 74201.0, mobility: 1.130"""	-0.496824	0.221504	0.882535	EEKGKKKNKKKKMTVQGLDSGLCKFPSNYSYIQGVFLYWY	generic|IP_1107531_TX=10090_REVERSED|
"""index: 31393, intensity: 6935.0, mobility: 1.157"""	-0.496835	0.221719	0.882544	WPSGDGGGGGGGGGGGGGGGGGGGGGHS	generic|sp_P31360_PO3F2_MOUSE_REVERSED|
"""index: 24793, intensity: 3844.0, mobility: 1.110"""	-0.496848	0.221839	0.882556	PSLHLRVPMTVGPSSFFPSLQFAMQENKELCPTQVSTVEGPTLQ	generic|tr_Q8K591_Q8K591_MOUSE_REVERSED	|generic|tr_Q3UXB0_Q3UXB0_MOUSE_REVERSED|
"""index: 12733, intensity: 6843.0, mobility: 0.864"""	-0.496988	0.222055	0.882682	PASLTLSIGKPMLREAKFGSQAVPLM	generic|IP_873192_TX=10090_REVERSED|
"""index: 21051, intensity: 3256.0, mobility: 0.938"""	-0.49703	0.22227	0.88272	LPEVNILKSSHSEGKRMWVP	generic|IP_831771_TX=10090_REVERSED|
"""index: 26063, intensity: 3927.0, mobility: 0.935"""	-0.497166	0.222485	0.882843	YLLAPQALW	generic|IP_3497213_TX=10090_REVERSED|
"""index: 23589, intensity: 10629.0, mobility: 1.109"""	-0.497232	0.222701	0.882902	MVTVTQFIKMRQKMELSTTTPLFRLTMRKNLLCNSRLTMT	generic|IP_1079303_TX=10090_REVERSED|
"""index: 7750, intensity: 3693.0, mobility: 0.980"""	-0.49738	0.222772	0.883036	GLVRGSQSIADNIA	generic|IP_3487477_TX=10090_REVERSED|
"""index: 15740, intensity: 10460.0, mobility: 1.186"""	-0.497482	0.222819	0.883127	EESVEKRRHTYREWLKKNCVKQIKLINYRNFVGGAHGGDRHERV	generic|sp_Q3UES3_TNKS2_MOUSE__chr19_1_36852811_36852900_ENSMUST00000168973_REVERSED|
"""index: 31365, intensity: 4218.0, mobility: 1.071"""	-0.497677	0.222819	0.883302	DGIPRSVIIEVQPE	generic|sp_Q99NE5_RIMS1_MOUSE__II_1043122_REVERSED	|generic|tr_F6VBR4_F6VBR4_MOUSE__II_1043122_REVERSED	|generic|tr_F6Y0S3_F6Y0S3_MOUSE_REVERSED	|generic|sp_Q99NE5-3_RIMS1_MOUSE_REVERSED	|generic|sp_Q99NE5-4_RIMS1_MOUSE_REVERSED	|generic|sp_Q99NE5-5_RIMS1_MOUSE_REVERSED	|generic|sp_Q99NE5-6_RIMS1_MOUSE_REVERSED	|generic|sp_Q99NE5-7_RIMS1_MOUSE_REVERSED	|generic|tr_F6VBV0_F6VBV0_MOUSE_REVERSED	|generic|tr_E9PWP6_E9PWP6_MOUSE_REVERSED	|generic|tr_F6VBT9_F6VBT9_MOUSE_REVERSED	|generic|tr_F6TZK4_F6TZK4_MOUSE_REVERSED	|generic|tr_Q3UYL2_Q3UYL2_MOUSE_REVERSED|
"""index: 20685, intensity: 34919.0, mobility: 1.060"""	-0.498641	0.222986	0.884165	YRKGLRRLCHK	generic|sp_Q3KNY0_IGFN1_MOUSE_REVERSED	|generic|sp_Q3KNY0-4_IGFN1_MOUSE_REVERSED	|generic|tr_F6QKE4_F6QKE4_MOUSE_REVERSED|
"""index: 34419, intensity: 8027.0, mobility: 1.081"""	-0.498681	0.223153	0.884201	SQALSSAGALAPRLS	generic|tr_B2RY77_B2RY77_MOUSE_REVERSED	|generic|sp_P0C1Q2_PDE11_MOUSE_REVERSED|
"""index: 20864, intensity: 2946.0, mobility: 1.074"""	-0.498805	0.223272	0.884311	QSMEKAIFESLEKSMEETSGPHFR	generic|sp_Q3V0L5_LRC43_MOUSE__II_931335_REVERSED	|generic|sp_Q3V0L5-2_LRC43_MOUSE__II_931335_REVERSED	|generic|tr_A0A0G2JGK7_A0A0G2JGK7_MOUSE_REVERSED	|generic|tr_B9EKH4_B9EKH4_MOUSE_REVERSED|
"""index: 10318, intensity: 52555.0, mobility: 1.013"""	-0.499355	0.223486	0.884802	DQAGEAKSLVSLSRKTRVPCN	generic|IP_3494155_TX=10090_REVERSED	|generic|IP_3494165_TX=10090_REVERSED|
"""index: 3128, intensity: 2508.0, mobility: 0.840"""	-0.499362	0.223676	0.884808	ASWDSRDPVSRDTAPPP	generic|IP_3464829_TX=10090_REVERSED|
"""index: 34434, intensity: 11880.0, mobility: 0.962"""	-0.499418	0.223676	0.884858	LNMIFLKDTP	generic|tr_Q80ZQ8_Q80ZQ8_MOUSE__chr7_1_122633796_122633897_ENSMUST00000143692__II_880744_REVERSED	|generic|sp_P68404_KPCB_MOUSE__chr7_1_122633796_122633897_ENSMUST00000143692__II_880769_REVERSED|
"""index: 31347, intensity: 2522.0, mobility: 1.233"""	-0.500147	0.223842	0.885504	SWKIRPTLPATSPATTVPH	generic|sp_Q61282_PGCA_MOUSE_REVERSED|
"""index: 23076, intensity: 6905.0, mobility: 1.163"""	-0.500221	0.224009	0.885569	RTFSLRRLRRATRAMWDTEPSRIRWKTKMQDM	generic|IP_1091783_TX=10090_REVERSED	|generic|IP_1091801_TX=10090_REVERSED|
"""index: 21059, intensity: 3518.0, mobility: 1.195"""	-0.500326	0.224223	0.885662	FWFTILRTCSRPLEPRC	generic|IP_932500_TX=10090_REVERSED|
"""index: 29949, intensity: 4158.0, mobility: 1.020"""	-0.500537	0.224389	0.885849	RVSLMQSIVYL	generic|tr_A0A0A6YVQ7_A0A0A6YVQ7_MOUSE__II_1015231_REVERSED	|generic|II_1015228_TX=10090_REVERSED	|generic|sp_Q9JLR1_S61A2_MOUSE_REVERSED|
"""index: 2176, intensity: 4080.0, mobility: 0.956"""	-0.50074	0.224604	0.886029	QLVSQCFGISH	generic|chr4_1_28821409_28821465_ENSMUST00000080934_REVERSED|
"""index: 20133, intensity: 2652.0, mobility: 0.872"""	-0.500891	0.224818	0.886162	KVFKMLCM	generic|sp_Q3UGY8_BIG3_MOUSE__chr10_-1_18589581_18589757_ENSMUST00000019999__II_3464775_REVERSED	|generic|tr_A0A1N9M5I8_A0A1N9M5I8_MOUSE_REVERSED|
"""index: 2485, intensity: 4834.0, mobility: 0.967"""	-0.500996	0.224984	0.886254	YAPSHHVTETMP	generic|tr_E9Q892_E9Q892_MOUSE__chr16_1_33012347_33012490_ENSMUST00000135193_REVERSED	|generic|tr_E9QAU9_E9QAU9_MOUSE__chr16_1_32961671_32961748_ENSMUST00000164486_REVERSED	|generic|sp_Q8BVU0_LRCH3_MOUSE__chr16_1_33012347_33012490_ENSMUST00000135193_REVERSED	|generic|tr_F6TPH7_F6TPH7_MOUSE_REVERSED|
"""index: 12076, intensity: 6133.0, mobility: 1.022"""	-0.50108	0.22515	0.886328	QFALTRCLQSVEGASRSVRAI	generic|II_3455864_TX=10090_REVERSED|
"""index: 23816, intensity: 5039.0, mobility: 0.975"""	-0.501186	0.225364	0.886421	ALYATKTIHF	generic|tr_Q3UQ86_Q3UQ86_MOUSE_REVERSED|
"""index: 8800, intensity: 26468.0, mobility: 0.890"""	-0.501213	0.225482	0.886445	RSDERLELFGSSPNLLDRIVENYIE	generic|tr_A0A1B0GSG7_A0A1B0GSG7_MOUSE_REVERSED|
"""index: 9922, intensity: 4076.0, mobility: 0.908"""	-0.50132	0.225696	0.886539	LRHHERSSHICKRFNRHYVGSKYY	generic|IP_904829_TX=10090_REVERSED|
"""index: 28698, intensity: 3740.0, mobility: 1.031"""	-0.5015	0.22591	0.886697	YMKKYKNKGMSI	generic|tr_F6THF3_F6THF3_MOUSE__II_1142153_REVERSED|
"""index: 818, intensity: 2638.0, mobility: 0.857"""	-0.501824	0.226124	0.886982	APLTRHACSL	generic|IP_1134708_TX=10090_REVERSED|
"""index: 16200, intensity: 6292.0, mobility: 1.077"""	-0.501929	0.226145	0.887074	QYIPIDPRPPTPCQSFLSATSRTPEGAQLLMEVG	generic|II_2495939_TX=10090_REVERSED|
"""index: 19222, intensity: 2931.0, mobility: 1.186"""	-0.502369	0.226359	0.887459	MNMRGPSNTRYQFYKS	generic|chr2_1_48890419_48892180_ENSMUST00000063886_REVERSED	|generic|chr2_1_48890383_48892180_ENSMUST00000063886_REVERSED	|generic|chr2_1_48890377_48892180_ENSMUST00000063886_REVERSED|
"""index: 29901, intensity: 3790.0, mobility: 1.185"""	-0.502371	0.226573	0.887461	ENVESCLTISYACSFLTLTDPMEQWSQLQHAIRAGQTTLDEIQLGLI	generic|IP_871392_TX=10090_REVERSED|
"""index: 28237, intensity: 14437.0, mobility: 0.829"""	-0.502485	0.226738	0.88756	TAEFALDPTFLGTRI	generic|sp_P39053-3_DYN1_MOUSE__chr2_-1_32336180_32336323_ENSMUST00000139624__II_1011446_REVERSED	|generic|tr_A0A0J9YUN4_A0A0J9YUN4_MOUSE__chr2_-1_32336180_32336323_ENSMUST00000139624_REVERSED	|generic|tr_A0A0J9YUE9_A0A0J9YUE9_MOUSE__chr2_-1_32336180_32336323_ENSMUST00000139624_REVERSED|
"""index: 25321, intensity: 5249.0, mobility: 1.190"""	-0.50273	0.226952	0.887775	MKENDTAYSELFKRYEPDDEITGVKTDRKKIKKKAAKQFPAFEVIAHY	generic|tr_Q9CS15_Q9CS15_MOUSE__II_838217_REVERSED	|generic|tr_F6Q8N5_F6Q8N5_MOUSE_REVERSED	|generic|tr_Q80UI8_Q80UI8_MOUSE_REVERSED	|generic|tr_Q3ULL6_Q3ULL6_MOUSE_REVERSED|
"""index: 10714, intensity: 7149.0, mobility: 1.153"""	-0.502737	0.22702	0.887781	LNPRYAPLLNKSNLIKNFAEVLSSQTRSIVSGGATGPGTASKSPQ	generic|sp_Q9D2D7_ZN687_MOUSE__II_978099_REVERSED	|generic|sp_Q9D2D7-3_ZN687_MOUSE__II_978107_REVERSED	|generic|sp_Q9D2D7-2_ZN687_MOUSE_REVERSED|
"""index: 7899, intensity: 5577.0, mobility: 0.895"""	-0.503441	0.22704	0.888393	IETRTNTARELCEIAQGIDRSMGGSQKPEK	generic|sp_Q4U4S6_XIRP2_MOUSE__II_1007720_REVERSED	|generic|sp_Q4U4S6-2_XIRP2_MOUSE_REVERSED	|generic|tr_A0A5F8MPR4_A0A5F8MPR4_MOUSE_REVERSED|
"""index: 25741, intensity: 4055.0, mobility: 0.980"""	-0.503564	0.227205	0.8885	GDVNARQFLRRLRVCMTM	generic|tr_E9Q366_E9Q366_MOUSE_REVERSED|
"""index: 24224, intensity: 5138.0, mobility: 0.851"""	-0.503804	0.227273	0.888709	QEPSISRQPEANPPGPLAPLAAPEE	generic|sp_Q80UE6_WNK4_MOUSE__chr6_-1_120002189_120002227_ENSMUST00000159397_REVERSED|
"""index: 18091, intensity: 7604.0, mobility: 1.037"""	-0.504038	0.227438	0.888911	IQTYLEHTVTYQIGVNKSHYRWLYVPAARPSGAL	generic|tr_Q6IMH8_Q6IMH8_MOUSE_REVERSED	|generic|tr_B2RUD9_B2RUD9_MOUSE_REVERSED|
"""index: 33256, intensity: 5709.0, mobility: 0.961"""	-0.504312	0.227651	0.889148	TKMIEKCGLSL	generic|IP_1140498_TX=10090_REVERSED|
"""index: 5073, intensity: 2953.0, mobility: 1.097"""	-0.504509	0.227816	0.889319	NEQAPCVGGPLATQQP	generic|II_959311_TX=10090_REVERSED|
"""index: 402, intensity: 3729.0, mobility: 0.805"""	-0.50454	0.228029	0.889345	TISTVCLFLITVFTFE	generic|chr1_-1_52188729_52189466_ENSMUST00000114513_REVERSED|
"""index: 24404, intensity: 2641.0, mobility: 1.178"""	-0.504551	0.228242	0.889355	ELLTGPGCSEPTLFLSHR	generic|IP_1044722_TX=10090_REVERSED|
"""index: 13159, intensity: 5726.0, mobility: 0.998"""	-0.504576	0.228407	0.889377	ERTEKLRMKDYKENLMDRKIQCRTFKYKNTQRNTCSIHK	generic|tr_Q8CFV3_Q8CFV3_MOUSE__chr14_-1_39472911_39472940_ENSMUST00000166968_REVERSED	|generic|sp_A2AKY4_Z804A_MOUSE__chr14_-1_39472911_39472940_ENSMUST00000166968_REVERSED|
"""index: 15048, intensity: 6235.0, mobility: 1.123"""	-0.504989	0.22862	0.889733	PISTRCSRPLWPMVPPHPGPVSETAIAARQ	generic|chr7_1_139875092_139875328_ENSMUST00000026548__IP_877301_TX=10090_REVERSED|
"""index: 27464, intensity: 3896.0, mobility: 1.167"""	-0.505018	0.228736	0.889758	CCSCLCPCRTTSMWVKVSTLCQSQRMLM	generic|IP_945548_TX=10090_REVERSED|
"""index: 20492, intensity: 22175.0, mobility: 1.101"""	-0.505267	0.2289	0.889972	LEPLALMEVLLSLIEFFLTYPNRPSMDM	generic|II_956725_TX=10090_REVERSED	|generic|sp_Q8BHW6_SPT21_MOUSE_REVERSED|
"""index: 25083, intensity: 14981.0, mobility: 0.963"""	-0.505291	0.229113	0.889993	QVLTGVEKQKP	generic|chr1_-1_55007453_55007686_ENSMUST00000027127_REVERSED|
"""index: 11263, intensity: 2669.0, mobility: 1.041"""	-0.505315	0.229327	0.890014	EQKPRRNHLMWLSPSKAKE	generic|IP_1059907_TX=10090_REVERSED|
"""index: 17437, intensity: 6426.0, mobility: 1.137"""	-0.505423	0.229442	0.890106	EIEMLNEPFRQLFQKGWGSVIVMTGETSPQEPLCVPMVFDNLR	generic|sp_P98064_MASP1_MOUSE_REVERSED|
"""index: 4176, intensity: 2887.0, mobility: 0.801"""	-0.505613	0.229543	0.89027	QPLPTLDM	generic|IP_1140909_TX=10090_REVERSED|
"""index: 25600, intensity: 4740.0, mobility: 0.930"""	-0.505822	0.229543	0.890448	EDVPNNGFIYVISVTGGAGLLGAIWLAIK	generic|II_895086_TX=10090_REVERSED	|generic|sp_Q9D880_TIM50_MOUSE__chr7_-1_28305929_28306015_ENSMUST00000151990_REVERSED|
"""index: 9463, intensity: 5256.0, mobility: 0.878"""	-0.506325	0.229543	0.890879	QTYWSCLNESKPSCAQVRPSWALDPHQ	generic|IP_973218_TX=10090_REVERSED|
"""index: 11434, intensity: 3914.0, mobility: 0.978"""	-0.506749	0.229756	0.891241	EDKQKFREEQDIDRISLI	generic|sp_G3UZ78_ADGB_MOUSE__II_1154124_REVERSED	|generic|tr_A0A140LI36_A0A140LI36_MOUSE__II_1154124_REVERSED	|generic|tr_J3QMP3_J3QMP3_MOUSE_REVERSED|
"""index: 20310, intensity: 3079.0, mobility: 0.899"""	-0.506788	0.229968	0.891274	KRRMAFTR	generic|sp_Q8CJ27_ASPM_MOUSE_REVERSED|
"""index: 15423, intensity: 3954.0, mobility: 0.941"""	-0.506804	0.230083	0.891288	EETLKKQYLEQLANIDVY	generic|sp_Q8VE09_TT39C_MOUSE__chr18_1_12695295_12695594_ENSMUST00000234974__II_3463822_REVERSED	|generic|tr_G3X8X1_G3X8X1_MOUSE__chr18_1_12695295_12695594_ENSMUST00000234974__II_3463822_REVERSED	|generic|tr_A0A3Q4EGC9_A0A3Q4EGC9_MOUSE__chr18_1_12695295_12695594_ENSMUST00000234974__II_3463822_REVERSED	|generic|tr_A0A3Q4EHF6_A0A3Q4EHF6_MOUSE__II_3463822_REVERSED	|generic|tr_A0A3Q4EGM1_A0A3Q4EGM1_MOUSE__chr18_1_12695295_12695594_ENSMUST00000234974__II_3463822_REVERSED|
"""index: 10759, intensity: 8590.0, mobility: 1.114"""	-0.506991	0.2301	0.891448	KIITFETNMRYNLDTNMDIDLIRFLEEWEANIKRIYFKM	generic|IP_1093388_TX=10090_REVERSED|
"""index: 7345, intensity: 5217.0, mobility: 0.958"""	-0.507273	0.230117	0.891688	LCTSCEISCMKL	generic|IP_1109675_TX=10090_REVERSED|
"""index: 19214, intensity: 4512.0, mobility: 1.045"""	-0.507661	0.23028	0.892017	EELHQIKKEHDEKLTFHMELRANEAQVHFEE	generic|IP_876273_TX=10090_REVERSED|
"""index: 16912, intensity: 26160.0, mobility: 0.998"""	-0.507805	0.230443	0.892139	ETLDKRNIKQLIKFTMDWAQNEGYKLLL	generic|IP_3470525_TX=10090_REVERSED	|generic|IP_1025397_TX=10090_REVERSED|
"""index: 20633, intensity: 3766.0, mobility: 1.146"""	-0.50802	0.230655	0.892321	QTQYVPLQGKTPMKTSSRVPPPPY	generic|tr_A0A0A0MQM2_A0A0A0MQM2_MOUSE__II_983847_REVERSED	|generic|sp_Q4KWH5-3_PLCH1_MOUSE__II_983847_REVERSED	|generic|sp_Q4KWH5-5_PLCH1_MOUSE__II_983847_REVERSED	|generic|II_983832_TX=10090_REVERSED	|generic|II_983842_TX=10090_REVERSED	|generic|II_983822_TX=10090_REVERSED|
"""index: 10846, intensity: 4283.0, mobility: 0.822"""	-0.508091	0.23072	0.892381	PLPMRFGEPQLQLE	generic|sp_A2APT9_KLD7A_MOUSE_REVERSED	|generic|tr_Q8C7K3_Q8C7K3_MOUSE_REVERSED|
"""index: 5110, intensity: 4686.0, mobility: 0.888"""	-0.508528	0.230883	0.89275	LESLDLSHSD	generic|tr_J3QK07_J3QK07_MOUSE__chr5_-1_114764343_114764417_ENSMUST00000153756_REVERSED|
"""index: 15193, intensity: 6445.0, mobility: 1.042"""	-0.508594	0.231095	0.892806	EEEEKGKGKPELSLGELLEWLFWSRLM	generic|chr15_-1_78674593_78674694_ENSMUST00000229441_REVERSED|
"""index: 7006, intensity: 11688.0, mobility: 1.022"""	-0.508634	0.231258	0.89284	RMQKAADQAKAEAAEKQKEIM	generic|sp_A2AG50_MA7D2_MOUSE_REVERSED	|generic|sp_A2AG50-2_MA7D2_MOUSE_REVERSED	|generic|tr_Q3TS73_Q3TS73_MOUSE_REVERSED	|generic|tr_A2AG51_A2AG51_MOUSE_REVERSED|
"""index: 16931, intensity: 11662.0, mobility: 1.121"""	-0.508737	0.23147	0.892926	PYVTVTPEVRRRVLFNDFIEYNHRC	generic|sp_P20040_HB24_MOUSE_REVERSED|
"""index: 36181, intensity: 5794.0, mobility: 1.096"""	-0.508758	0.231681	0.892944	KAGNLSVAFSAPQNVKLGSEQLSSVTLRRADGSPSAVPVVFP	generic|tr_B9EKP5_B9EKP5_MOUSE__chrX_-1_74235106_74235261_ENSMUST00000144429__II_836555_REVERSED	|generic|tr_B7FAV1_B7FAV1_MOUSE__chrX_-1_74235106_74235261_ENSMUST00000144429__II_836536_REVERSED	|generic|sp_Q8BTM8_FLNA_MOUSE__chrX_-1_74235106_74235261_ENSMUST00000144429__II_836555_REVERSED	|generic|tr_B7FAU9_B7FAU9_MOUSE__chrX_-1_74235106_74235261_ENSMUST00000144429__II_836555_REVERSED	|generic|tr_Q6KAM8_Q6KAM8_MOUSE__chrX_-1_74235106_74235261_ENSMUST00000144429_REVERSED|
"""index: 21073, intensity: 5526.0, mobility: 0.950"""	-0.508869	0.231893	0.893038	LSSARFLPWRWWWTSQ	generic|IP_1060726_TX=10090_REVERSED|
"""index: 27035, intensity: 2738.0, mobility: 1.150"""	-0.50891	0.232105	0.893072	SHKIMDDMIHVDFGECDGCPSRIRWLDRFEVIVAHLSAAQPMV	generic|sp_Q922X9_ANM7_MOUSE_REVERSED|
"""index: 27724, intensity: 10988.0, mobility: 1.192"""	-0.509027	0.232317	0.893171	VREWALTPPRPERTRDWLTPVTAEAETVHLMHAPSGAPLDTMSDLAQ	generic|IP_1147116_TX=10090_REVERSED|
"""index: 27822, intensity: 5676.0, mobility: 1.189"""	-0.50905	0.232381	0.89319	LLQMCSASLQTPNSADMMFLLSHCNGYY	generic|tr_B1ATY8_B1ATY8_MOUSE__II_1122351_REVERSED	|generic|II_1122337_TX=10090_REVERSED	|generic|II_1122344_TX=10090_REVERSED|
"""index: 36019, intensity: 5238.0, mobility: 1.102"""	-0.509209	0.232396	0.893324	TKREKWIETQRDKNQNTKERTTDTTVTTQLEI	generic|IP_3500832_TX=10090_REVERSED|
"""index: 15040, intensity: 26729.0, mobility: 1.037"""	-0.509907	0.232607	0.89391	RRPTTGAAAAAAPQPPLSGSPPPLQRS	generic|chr8_-1_34965236_34965532_ENSMUST00000033929__IP_864780_TX=10090_REVERSED|
"""index: 29570, intensity: 3761.0, mobility: 1.139"""	-0.509935	0.232622	0.893933	ENKHALAQDIFDTA	generic|tr_H3BKL8_H3BKL8_MOUSE_REVERSED|
"""index: 12262, intensity: 5121.0, mobility: 0.940"""	-0.510192	0.232833	0.894148	LWTEGGGGRMRTTTHRRPP	generic|IP_906050_TX=10090_REVERSED|
"""index: 31059, intensity: 3510.0, mobility: 0.980"""	-0.510209	0.233045	0.894162	RIEKETVVTF	generic|IP_971267_TX=10090_REVERSED|
"""index: 24293, intensity: 4215.0, mobility: 1.233"""	-0.510233	0.233256	0.894182	SIVEFQEITYGAEEVADRV	generic|tr_Q9D9X3_Q9D9X3_MOUSE__chr13_1_59625487_59625516_ENSMUST00000022038__II_850650_REVERSED	|generic|sp_O55239_NNMT_MOUSE__chr13_1_59625487_59625516_ENSMUST00000022038__II_850650_REVERSED|
"""index: 3674, intensity: 2589.0, mobility: 1.190"""	-0.510561	0.233369	0.894456	VEFQRMWCQRKEDEEQ	generic|sp_Q0P5X1_LRIQ1_MOUSE_REVERSED	|generic|sp_Q0P5X1-2_LRIQ1_MOUSE_REVERSED	|generic|tr_D3Z1J9_D3Z1J9_MOUSE_REVERSED|
"""index: 23587, intensity: 4378.0, mobility: 1.227"""	-0.510777	0.233383	0.894636	NWTEMFTYSGYYMGRGVHLFLCIFF	generic|tr_Q9TET3_Q9TET3_MOUSE_REVERSED|
"""index: 31220, intensity: 6754.0, mobility: 1.162"""	-0.510925	0.233594	0.89476	QIIPVTKLLKETNMTRMVGDAGRKVKTFDFAVQRY	generic|tr_A0A140LHQ8_A0A140LHQ8_MOUSE__II_885340_REVERSED	|generic|tr_Q570Z8_Q570Z8_MOUSE__chr5_1_121425971_121426000_ENSMUST00000042163_REVERSED	|generic|tr_Q3TD51_Q3TD51_MOUSE_REVERSED	|generic|sp_Q7M6Y3_PICAL_MOUSE_REVERSED	|generic|sp_Q7M6Y3-3_PICAL_MOUSE_REVERSED	|generic|sp_Q7M6Y3-4_PICAL_MOUSE_REVERSED	|generic|sp_Q7M6Y3-5_PICAL_MOUSE_REVERSED	|generic|sp_Q7M6Y3-6_PICAL_MOUSE_REVERSED|
"""index: 7357, intensity: 8307.0, mobility: 0.915"""	-0.510977	0.233805	0.894802	TSPVLSWDEAVTTHARLRLAMEE	generic|IP_3506084_TX=10090_REVERSED|
"""index: 14393, intensity: 6804.0, mobility: 1.197"""	-0.51098	0.233966	0.894805	SELNTVPTRFFGPEVISVQVGFPAMDRRLSD	generic|sp_O55240_RDH5_MOUSE__II_1145938_REVERSED	|generic|tr_F7CWI9_F7CWI9_MOUSE_REVERSED|
"""index: 13242, intensity: 4908.0, mobility: 1.144"""	-0.511105	0.234177	0.894909	LRFNQNWYSALFPAPFRFHVWSAGESTFEGALL	generic|IP_845770_TX=10090_REVERSED|
"""index: 9793, intensity: 2531.0, mobility: 0.795"""	-0.51118	0.234339	0.894971	KLCLSCTF	generic|IP_1005242_TX=10090_REVERSED|
"""index: 26349, intensity: 3560.0, mobility: 1.052"""	-0.511335	0.23455	0.8951	NRLSYILPNLTPMLISYFIAAMR	generic|tr_Q8VF34_Q8VF34_MOUSE_REVERSED|
"""index: 26710, intensity: 2756.0, mobility: 1.064"""	-0.511374	0.234612	0.895132	MIMSIATLVPFPHS	generic|IP_1052950_TX=10090_REVERSED|
"""index: 18933, intensity: 2664.0, mobility: 1.180"""	-0.511743	0.234823	0.895438	TANVHVYHEGIFTSFISSIRSVLESFSPRMEAKPHWCKLMVEYL	generic|tr_F8VQL0_F8VQL0_MOUSE__chr6_1_17531531_17531587_ENSMUST00000145473_REVERSED	|generic|tr_A4FUV7_A4FUV7_MOUSE__chr6_1_17531531_17531587_ENSMUST00000145473_REVERSED	|generic|tr_A4FUV6_A4FUV6_MOUSE__chr6_1_17531531_17531587_ENSMUST00000145473_REVERSED	|generic|sp_P16056_MET_MOUSE__chr6_1_17531531_17531587_ENSMUST00000145473_REVERSED|
"""index: 16039, intensity: 11159.0, mobility: 1.053"""	-0.511807	0.234984	0.895492	RCLEHSLGTNRRVLEMLEAGITRPVVTEAAAKEETTE	generic|sp_Q9ESJ4_SPN90_MOUSE__chr9_1_108811094_108811159_ENSMUST00000194819_REVERSED|
"""index: 9831, intensity: 7631.0, mobility: 0.857"""	-0.512121	0.234997	0.895751	LPNMPPAEEKNLAEQSSM	generic|tr_E9QK20_E9QK20_MOUSE__chr1_-1_154483513_154483623_ENSMUST00000188965__II_1041223_REVERSED	|generic|tr_A0A087WS83_A0A087WS83_MOUSE__chr1_-1_154483513_154483623_ENSMUST00000188965__II_1041173_REVERSED	|generic|tr_B2RWX7_B2RWX7_MOUSE__chr1_-1_154483513_154483623_ENSMUST00000188965__II_1041173_REVERSED	|generic|sp_Q61290_CAC1E_MOUSE__chr1_-1_154483513_154483623_ENSMUST00000188965__II_1041173_REVERSED	|generic|II_1041191_TX=10090_REVERSED	|generic|tr_A0A1D5RLU3_A0A1D5RLU3_MOUSE__chr1_-1_154483513_154483623_ENSMUST00000188965_REVERSED|
"""index: 23743, intensity: 4251.0, mobility: 1.098"""	-0.512305	0.235207	0.895903	PWRTCPLTAMPRHE	generic|IP_842295_TX=10090_REVERSED|
"""index: 2522, intensity: 54736.0, mobility: 0.908"""	-0.512365	0.235418	0.895953	TLPTETKFLSEMRIH	generic|sp_Q8BLG2_LPAR4_MOUSE_REVERSED	|generic|tr_Q80UD5_Q80UD5_MOUSE_REVERSED|
"""index: 16585, intensity: 3341.0, mobility: 1.162"""	-0.512448	0.235579	0.896021	MLEGVVSGTGRQNQMRTKVLDIPYVATAGVAG	generic|sp_Q8BH59_CMC1_MOUSE__chr2_-1_71308050_71308136_ENSMUST00000184169__II_1007195_REVERSED|
"""index: 19968, intensity: 22703.0, mobility: 0.979"""	-0.512511	0.235789	0.896073	EYSLHFSFSLFPHARKMTM	generic|IP_832807_TX=10090_REVERSED|
"""index: 4524, intensity: 3359.0, mobility: 0.908"""	-0.512555	0.236	0.896109	SGKLTESERILFAGASNGPALLQRE	generic|tr_Q05DV0_Q05DV0_MOUSE_REVERSED	|generic|tr_Q8CEI0_Q8CEI0_MOUSE_REVERSED	|generic|tr_Q3U6Q5_Q3U6Q5_MOUSE_REVERSED	|generic|tr_Q3TCS3_Q3TCS3_MOUSE_REVERSED|
"""index: 25121, intensity: 9379.0, mobility: 0.925"""	-0.512717	0.236061	0.896243	LAQSHRQRL	generic|tr_A0A140LI60_A0A140LI60_MOUSE__II_889998_REVERSED	|generic|tr_K3W4R2_K3W4R2_MOUSE__II_889986_REVERSED	|generic|sp_Q6URW6_MYH14_MOUSE__II_889986_REVERSED	|generic|sp_Q6URW6-2_MYH14_MOUSE__II_889986_REVERSED	|generic|sp_Q6URW6-3_MYH14_MOUSE__II_889986_REVERSED|
"""index: 17474, intensity: 14304.0, mobility: 0.931"""	-0.512908	0.236073	0.8964	ERHSLTAGLSPASEVKRERNQAALAPLAGPSLARE	generic|tr_A2ADM8_A2ADM8_MOUSE_REVERSED|
"""index: 26486, intensity: 45102.0, mobility: 0.935"""	-0.51361	0.236283	0.896976	APLGSLLHFH	generic|chr10_1_67540103_67540384_ENSMUST00000048289_REVERSED|
"""index: 12291, intensity: 58717.0, mobility: 0.980"""	-0.513657	0.236394	0.897015	RPTGVGSGGPVAAGPGSGEAGSGPGTCDVKRKKRPGIAALATLN	generic|tr_E9QAP7_E9QAP7_MOUSE_REVERSED	|generic|tr_A0A2I3BPN6_A0A2I3BPN6_MOUSE_REVERSED|
"""index: 27676, intensity: 27173.0, mobility: 1.039"""	-0.513855	0.236604	0.897177	RFNKQTHKIR	generic|IP_1036230_TX=10090_REVERSED|
"""index: 31997, intensity: 152643.0, mobility: 1.250"""	-0.513869	0.236765	0.897188	SLRLSGGPQVLGGGSEVLNVECQIGNLLTVLFIWNLWLK	generic|tr_I6L985_I6L985_MOUSE_REVERSED|
"""index: 8933, intensity: 3290.0, mobility: 0.840"""	-0.514034	0.236925	0.897323	KEAEWIHNCHRVK	generic|IP_891501_TX=10090_REVERSED|
"""index: 18868, intensity: 3691.0, mobility: 1.102"""	-0.514101	0.237035	0.897378	LDPWEQLPPSPVPLDWVTDQALE	generic|tr_Q8C904_Q8C904_MOUSE__IP_923475_REVERSED|
"""index: 30033, intensity: 10184.0, mobility: 1.041"""	-0.514155	0.237245	0.897422	KKRMRRWRRRRMRMKRRWRRMKRVRMKRRWRRRRRMK	generic|IP_834925_TX=10090_REVERSED|
"""index: 19639, intensity: 7651.0, mobility: 1.172"""	-0.514234	0.237455	0.897487	ELYSVSINSHIGNLTRC	generic|tr_Q9WVG0_Q9WVG0_MOUSE_REVERSED	|generic|tr_A0A087WS13_A0A087WS13_MOUSE_REVERSED	|generic|tr_F6QGV1_F6QGV1_MOUSE_REVERSED	|generic|sp_Q80Z19_MUC2_MOUSE_REVERSED|
"""index: 2526, intensity: 3207.0, mobility: 0.816"""	-0.514473	0.237615	0.897681	YGITTRSTISVKN	generic|chr6_1_3555394_3562287_ENSMUST00000001412_REVERSED|
"""index: 19187, intensity: 4102.0, mobility: 0.922"""	-0.514698	0.237775	0.897865	RTVTEEAEELGNNLSPRVQV	generic|sp_Q8BG15-5_CTSL2_MOUSE__II_1000994_REVERSED	|generic|sp_Q8BG15_CTSL2_MOUSE_REVERSED	|generic|sp_Q8BG15-2_CTSL2_MOUSE_REVERSED	|generic|sp_Q8BG15-3_CTSL2_MOUSE_REVERSED	|generic|sp_Q8BG15-4_CTSL2_MOUSE_REVERSED|
"""index: 18158, intensity: 5240.0, mobility: 1.033"""	-0.514837	0.237956	0.897978	QTKNLVLAMPKRMGVLAGALH	generic|IP_963619_TX=10090_REVERSED|
"""index: 21616, intensity: 4988.0, mobility: 0.954"""	-0.514898	0.237956	0.898027	ERSLVDYKEEFPVNREEPPAAD	generic|sp_Q80XL7_MPPE1_MOUSE__chr18_-1_67225702_67225878_ENSMUST00000236244_REVERSED	|generic|sp_Q80XL7-2_MPPE1_MOUSE__chr18_-1_67225702_67225878_ENSMUST00000236244_REVERSED|
"""index: 18912, intensity: 5078.0, mobility: 1.092"""	-0.514982	0.237956	0.898096	ELNDLLFQNTIGGPQKYALYKM	generic|sp_Q8BHC9_FUT11_MOUSE__chr14_1_20696130_20696417_ENSMUST00000225804__II_3479649_REVERSED|
"""index: 17821, intensity: 52687.0, mobility: 1.110"""	-0.515537	0.238065	0.898546	YVTLGQVGGSGGVYGRFVSRFCLSH	generic|IP_3458371_TX=10090_REVERSED|
"""index: 34807, intensity: 4714.0, mobility: 1.066"""	-0.515984	0.238075	0.898907	CDACSASDLSCGPSTSEFSWPIEKLLLKMTTCVSGR	generic|IP_2448913_TX=10090_REVERSED|
"""index: 21662, intensity: 6764.0, mobility: 1.119"""	-0.516754	0.238135	0.899528	SPPLVAATWSVMKSHWTRPVSQTPSRRTGTKLHHGVTMRVGGPP	generic|IP_1112136_TX=10090_REVERSED|
"""index: 18985, intensity: 4115.0, mobility: 1.018"""	-0.516965	0.238344	0.899698	DAYVTIPKRQVTTPDEEERQPQPTCLHDQGPNMIVL	generic|tr_Q8C4L8_Q8C4L8_MOUSE_REVERSED|
"""index: 14328, intensity: 2616.0, mobility: 1.049"""	-0.516969	0.238553	0.899701	YMCAFYWICLVSYYFYFMF	generic|IP_1080465_TX=10090_REVERSED|
"""index: 1389, intensity: 19453.0, mobility: 0.901"""	-0.517081	0.238662	0.899791	EKGLPQMIGQS	generic|tr_Q3TA31_Q3TA31_MOUSE_REVERSED	|generic|sp_Q91WF7_FIG4_MOUSE_REVERSED|
"""index: 14407, intensity: 5319.0, mobility: 1.034"""	-0.51767	0.238822	0.900263	GDLGMKDVIVLEMAVEAAVVEVV	generic|IP_856418_TX=10090_REVERSED|
"""index: 11864, intensity: 4699.0, mobility: 1.012"""	-0.517717	0.238881	0.9003	QIDCRTGPFWLLLFGFVHAP	generic|tr_A0A0G2JDR3_A0A0G2JDR3_MOUSE_REVERSED|
"""index: 24623, intensity: 3195.0, mobility: 1.083"""	-0.517999	0.23904	0.900526	WVMRWFDGMTEPL	generic|tr_Q4U1Z0_Q4U1Z0_MOUSE__chr17_-1_56413325_56413363_ENSMUST00000223685__II_961357_REVERSED	|generic|tr_F6Y3V0_F6Y3V0_MOUSE__chr17_-1_56413325_56413363_ENSMUST00000223685__II_685758_REVERSED	|generic|sp_A2A8L5_PTPRF_MOUSE__chr17_-1_56413325_56413363_ENSMUST00000223685__II_685758_REVERSED	|generic|tr_F6S1X8_F6S1X8_MOUSE__chr17_-1_56413325_56413363_ENSMUST00000223685__II_685758_REVERSED|
"""index: 32162, intensity: 24126.0, mobility: 1.013"""	-0.518085	0.239248	0.900594	PSSRQIRGASHPFSVKQGPTLPLHALSPWL	generic|sp_Q8BP56_PGGHG_MOUSE__chr7_1_140943165_140943200_ENSMUST00000163094__II_876883_REVERSED	|generic|II_876892_TX=10090_REVERSED	|generic|II_876895_TX=10090_REVERSED|
"""index: 3764, intensity: 2750.0, mobility: 0.978"""	-0.518235	0.239407	0.900714	QNPETTGAGAEAKP	generic|tr_E9PWM3_E9PWM3_MOUSE_REVERSED	|generic|tr_A2VCS7_A2VCS7_MOUSE_REVERSED|
"""index: 8641, intensity: 89779.0, mobility: 1.123"""	-0.518343	0.239616	0.9008	KFSDAQQEKAHKDKATKFESFFEEEYERIAEISESSNGKGTVV	generic|tr_Q80TX7_Q80TX7_MOUSE__chr16_1_29616666_29616695_ENSMUST00000160475_REVERSED|
"""index: 20171, intensity: 4597.0, mobility: 0.815"""	-0.51845	0.239725	0.900885	RSGTPRCR	generic|IP_907944_TX=10090_REVERSED|
"""index: 456, intensity: 2882.0, mobility: 0.775"""	-0.518817	0.239883	0.901177	LQARASTHPLGGE	generic|tr_Q3TB80_Q3TB80_MOUSE__chr2_-1_155641585_155641680_ENSMUST00000152548__II_996775_REVERSED	|generic|tr_Q3US52_Q3US52_MOUSE__II_996775_REVERSED	|generic|tr_Q571F0_Q571F0_MOUSE__chr2_-1_155641585_155641680_ENSMUST00000152548__II_996775_REVERSED	|generic|sp_Q9JLV2_TP4AP_MOUSE__chr2_-1_155641585_155641680_ENSMUST00000152548__II_996775_REVERSED	|generic|tr_Q3TNI0_Q3TNI0_MOUSE__chr2_-1_155641585_155641680_ENSMUST00000152548__II_996775_REVERSED	|generic|tr_Q3U4F7_Q3U4F7_MOUSE__chr2_-1_155641585_155641680_ENSMUST00000152548_REVERSED	|generic|sp_Q9JLV2-2_TP4AP_MOUSE__chr2_-1_155641585_155641680_ENSMUST00000152548_REVERSED|
"""index: 16853, intensity: 4706.0, mobility: 1.112"""	-0.518865	0.240092	0.901215	PSHYVMRTTTTIHTEEKVRMGKSLVRSHDEEESSAKMQFAKVK	generic|tr_W6PPR4_W6PPR4_MOUSE__chr10_1_69955930_69956154_ENSMUST00000182474__II_1152616_REVERSED	|generic|tr_S4R208_S4R208_MOUSE__chr10_1_70015586_70015633_ENSMUST00000182665__II_1152621_REVERSED	|generic|tr_W6PPA1_W6PPA1_MOUSE__chr10_1_69955930_69956154_ENSMUST00000182474_REVERSED	|generic|tr_S4R2K9_S4R2K9_MOUSE__chr10_1_69955930_69956154_ENSMUST00000182474_REVERSED	|generic|tr_A0A087WNU5_A0A087WNU5_MOUSE_REVERSED|
"""index: 9500, intensity: 8216.0, mobility: 1.114"""	-0.518938	0.2403	0.901273	KELTSQQDAVKRDLELVIKRDMAQQEERIRHEMAELERQQ	generic|tr_Q3TV71_Q3TV71_MOUSE__chr16_1_18070881_18070961_ENSMUST00000153123__II_1079519_REVERSED	|generic|tr_Q80ZS8_Q80ZS8_MOUSE__chr16_1_18070881_18070961_ENSMUST00000153123__II_1079519_REVERSED	|generic|tr_D3Z558_D3Z558_MOUSE__chr16_1_18070881_18070961_ENSMUST00000153123__II_1079519_REVERSED	|generic|sp_O35347_DGCR6_MOUSE_REVERSED	|generic|sp_O35347-2_DGCR6_MOUSE_REVERSED|
"""index: 22732, intensity: 3723.0, mobility: 1.247"""	-0.518969	0.240509	0.901297	STAVWRPASPEPEPFLSHK	generic|IP_911795_TX=10090_REVERSED|
"""index: 13445, intensity: 2735.0, mobility: 0.821"""	-0.519092	0.240617	0.901395	LQLSWVRSGPKQDV	generic|chr11_1_117997447_117997692_ENSMUST00000132676_REVERSED|
"""index: 15371, intensity: 3836.0, mobility: 1.188"""	-0.51929	0.240826	0.901552	ERMAERGQCMIAGTSVLL	generic|tr_Q3U3L6_Q3U3L6_MOUSE__II_880083_REVERSED	|generic|tr_G3X9S3_G3X9S3_MOUSE__II_880083_REVERSED	|generic|tr_Q7TNQ7_Q7TNQ7_MOUSE__II_880083_REVERSED	|generic|sp_Q9JHH2_TSN32_MOUSE__II_880083_REVERSED	|generic|sp_Q9JHH2-2_TSN32_MOUSE__II_880083_REVERSED	|generic|sp_Q9JHH2-3_TSN32_MOUSE__II_880083_REVERSED	|generic|sp_Q9JHH2-5_TSN32_MOUSE__II_880083_REVERSED	|generic|sp_Q9JHH2-6_TSN32_MOUSE__II_880083_REVERSED	|generic|II_880109_TX=10090_REVERSED	|generic|tr_D3Z0S2_D3Z0S2_MOUSE_REVERSED	|generic|tr_D3Z5A0_D3Z5A0_MOUSE_REVERSED	|generic|sp_Q9JHH2-4_TSN32_MOUSE_REVERSED	|generic|tr_D3Z599_D3Z599_MOUSE_REVERSED|
"""index: 13553, intensity: 5726.0, mobility: 1.002"""	-0.519316	0.241034	0.901573	YNDAMLKMRNQTQQKLQHVLRDKERKLAMVEEQ	generic|sp_Q6PH08-3_ERC2_MOUSE__chr14_1_28141230_28141385_ENSMUST00000209800__II_3479877_REVERSED	|generic|tr_Q5J8K8_Q5J8K8_MOUSE__chr14_1_28141230_28141385_ENSMUST00000209800_REVERSED	|generic|tr_Q5J8K6_Q5J8K6_MOUSE__chr14_1_28141230_28141385_ENSMUST00000209800_REVERSED	|generic|tr_Q8BKM7_Q8BKM7_MOUSE__chr14_1_28141230_28141385_ENSMUST00000209800_REVERSED	|generic|sp_Q6PH08-2_ERC2_MOUSE__chr14_1_28141230_28141385_ENSMUST00000209800_REVERSED	|generic|tr_Q3UHT7_Q3UHT7_MOUSE__chr14_1_28141230_28141385_ENSMUST00000209800_REVERSED	|generic|tr_Q5J8K5_Q5J8K5_MOUSE__chr14_1_28141230_28141385_ENSMUST00000209800_REVERSED|
"""index: 11026, intensity: 6145.0, mobility: 1.112"""	-0.519353	0.241192	0.901602	LTMVQWEVLLEQRSGVSRAPQTRLANILRTCETRAGTVNQFPTG	generic|IP_893588_TX=10090_REVERSED|
"""index: 25916, intensity: 5118.0, mobility: 0.990"""	-0.519729	0.241401	0.901899	RLTVAASRGPVW	generic|IP_923711_TX=10090_REVERSED|
"""index: 11567, intensity: 16649.0, mobility: 1.082"""	-0.51992	0.241609	0.90205	SVRDGPDLPLLVSSTAAERTVDP	generic|sp_Q9JHG0_CBLN3_MOUSE_REVERSED|
"""index: 20369, intensity: 5167.0, mobility: 1.064"""	-0.52004	0.241767	0.902144	LEEVAQTRNKYDEQDLLRAHLEQP	generic|tr_B2RXW9_B2RXW9_MOUSE__chr12_1_65021493_65021705_ENSMUST00000222425__II_3505917_REVERSED	|generic|tr_A0A1Y7VLS3_A0A1Y7VLS3_MOUSE__chr12_1_65021493_65021705_ENSMUST00000222425__II_3505917_REVERSED	|generic|tr_A0A1Y7VLN0_A0A1Y7VLN0_MOUSE__II_3470888_REVERSED	|generic|tr_B7ZWL4_B7ZWL4_MOUSE_REVERSED	|generic|tr_B2RXS2_B2RXS2_MOUSE__chr12_1_65021493_65021705_ENSMUST00000222425_REVERSED	|generic|sp_Q6A070_TGRM1_MOUSE__chr12_1_65021493_65021705_ENSMUST00000222425_REVERSED	|generic|sp_Q6A070-2_TGRM1_MOUSE__chr12_1_65021493_65021705_ENSMUST00000222425_REVERSED	|generic|tr_Q8CA10_Q8CA10_MOUSE_REVERSED|
"""index: 27455, intensity: 2768.0, mobility: 0.988"""	-0.520222	0.241939	0.902288	SLPSFRTILEF	generic|tr_B1AYL1_B1AYL1_MOUSE_REVERSED	|generic|tr_Q62467_Q62467_MOUSE_REVERSED|
"""index: 25256, intensity: 3998.0, mobility: 0.984"""	-0.520226	0.241939	0.902291	LMYFYHSPSLD	generic|IP_945765_TX=10090_REVERSED|
"""index: 5899, intensity: 4232.0, mobility: 0.979"""	-0.520737	0.241939	0.902693	VKWFLISCHRC	generic|tr_A0A1B0GSB9_A0A1B0GSB9_MOUSE__II_3499854_REVERSED|
"""index: 8030, intensity: 8162.0, mobility: 0.825"""	-0.521219	0.242147	0.903071	ISSGWLVQKVWSIEA	generic|chr5_-1_84105867_84105944_ENSMUST00000053733_REVERSED|
"""index: 32576, intensity: 22751.0, mobility: 0.950"""	-0.521348	0.242254	0.903172	WRYLFSLVP	generic|tr_Q3TN67_Q3TN67_MOUSE__chr8_-1_12639522_12639638_ENSMUST00000164774__II_867667_REVERSED	|generic|tr_Q3TAJ6_Q3TAJ6_MOUSE__chr8_-1_12615138_12615275_ENSMUST00000164774__II_867681_REVERSED	|generic|sp_P58854_GCP3_MOUSE__chr8_-1_12615138_12615275_ENSMUST00000164774__II_867667_REVERSED	|generic|tr_Q80U29_Q80U29_MOUSE__chr8_-1_12639522_12639638_ENSMUST00000164774_REVERSED|
"""index: 35751, intensity: 2660.0, mobility: 1.152"""	-0.522067	0.242412	0.903733	VPELPGKSSSTSGLAKQANPLYEPSMQPCPSPGVARQGP	generic|tr_A0A6B9UF22_A0A6B9UF22_MOUSE__chr9_-1_41989431_41989460_ENSMUST00000060989_REVERSED|
"""index: 26220, intensity: 2860.0, mobility: 1.139"""	-0.522407	0.24262	0.903998	WEWVLELLCVLPFPLTMKGHLPNWST	generic|IP_1075930_TX=10090_REVERSED	|generic|chr16_-1_37139916_37142347_ENSMUST00000114787_REVERSED|
"""index: 4964, intensity: 3350.0, mobility: 0.868"""	-0.522504	0.242727	0.904073	TLFATRGMKQRQKTFAAEMKKK	generic|sp_Q8C1B1-2_CAMP2_MOUSE__II_1034172_REVERSED	|generic|tr_A0A0A6YXV8_A0A0A6YXV8_MOUSE__II_1034172_REVERSED	|generic|sp_Q8C1B1_CAMP2_MOUSE_REVERSED	|generic|tr_H7BX08_H7BX08_MOUSE_REVERSED	|generic|tr_A0A0A6YY67_A0A0A6YY67_MOUSE_REVERSED	|generic|tr_B2RRE3_B2RRE3_MOUSE_REVERSED|
"""index: 6623, intensity: 2521.0, mobility: 0.773"""	-0.522576	0.242884	0.904129	IGGFARLN	generic|sp_Q8BWC0-3_TPC2_MOUSE__II_879599_REVERSED	|generic|II_879594_TX=10090_REVERSED	|generic|II_879607_TX=10090_REVERSED	|generic|II_879606_TX=10090_REVERSED	|generic|sp_Q8BWC0_TPC2_MOUSE_REVERSED	|generic|sp_Q8BWC0-2_TPC2_MOUSE_REVERSED	|generic|tr_B2RUK7_B2RUK7_MOUSE_REVERSED	|generic|tr_Q80UQ1_Q80UQ1_MOUSE_REVERSED|
"""index: 18737, intensity: 3073.0, mobility: 1.267"""	-0.52267	0.243092	0.904202	LLQEWRTEGSSLDVAKVTH	generic|sp_Q80WC9_ACSF4_MOUSE__II_944009_REVERSED|
"""index: 33617, intensity: 16329.0, mobility: 0.989"""	-0.522831	0.243299	0.904326	NIVYLWTCKR	generic|tr_Q05BG3_Q05BG3_MOUSE__chr12_-1_69805264_69805350_ENSMUST00000126584__II_1116119_REVERSED	|generic|tr_E9Q1T3_E9Q1T3_MOUSE__chr12_-1_69805264_69805350_ENSMUST00000126584__II_1116105_REVERSED	|generic|sp_Q8BPM2_M4K5_MOUSE__chr12_-1_69805264_69805350_ENSMUST00000126584__II_1116105_REVERSED	|generic|sp_Q8BPM2-2_M4K5_MOUSE__chr12_-1_69805264_69805350_ENSMUST00000126584__II_1116105_REVERSED	|generic|tr_E9PX30_E9PX30_MOUSE__chr12_-1_69805264_69805350_ENSMUST00000126584__II_1116105_REVERSED|
"""index: 21514, intensity: 3750.0, mobility: 1.007"""	-0.522899	0.243457	0.90438	ELLPKSFLFTSVTEVFGEQLESSKKVM	generic|IP_837536_TX=10090_REVERSED|
"""index: 33983, intensity: 8321.0, mobility: 1.017"""	-0.522938	0.243462	0.90441	CSWLLKKLPFF	generic|IP_1128814_TX=10090_REVERSED|
"""index: 24439, intensity: 2767.0, mobility: 1.257"""	-0.523273	0.243518	0.904669	PFTIVFEGACQNTRYVPVE	generic|sp_Q80Y84_KDM5B_MOUSE__chr1_1_134604466_134604627_ENSMUST00000112197_REVERSED	|generic|sp_Q80Y84-2_KDM5B_MOUSE__chr1_1_134604466_134604627_ENSMUST00000112197_REVERSED|
"""index: 8296, intensity: 9700.0, mobility: 0.810"""	-0.52343	0.243624	0.90479	GTEGKPGQDGKFGAIGPEGAQGKPGLPGTAGQ	generic|sp_P28481_CO2A1_MOUSE_REVERSED	|generic|sp_P28481-1_CO2A1_MOUSE_REVERSED	|generic|sp_P28481-2_CO2A1_MOUSE_REVERSED	|generic|sp_P28481-4_CO2A1_MOUSE_REVERSED	|generic|sp_P28481-5_CO2A1_MOUSE_REVERSED	|generic|sp_P28481-6_CO2A1_MOUSE_REVERSED	|generic|sp_P28481-7_CO2A1_MOUSE_REVERSED|
"""index: 20227, intensity: 2597.0, mobility: 1.238"""	-0.523596	0.243781	0.904919	ENQDVRDLEETTRAMQYV	generic|tr_E9Q3N1_E9Q3N1_MOUSE__chr5_-1_148341929_148342120_ENSMUST00000201860_REVERSED	|generic|tr_Q3UTL4_Q3UTL4_MOUSE__chr5_-1_148341929_148342120_ENSMUST00000201860_REVERSED	|generic|tr_Q3TQZ8_Q3TQZ8_MOUSE__chr5_-1_148341929_148342120_ENSMUST00000201860_REVERSED	|generic|tr_Q3UGD6_Q3UGD6_MOUSE__chr5_-1_148341929_148342120_ENSMUST00000201860_REVERSED|
"""index: 2298, intensity: 3001.0, mobility: 0.936"""	-0.523857	0.243988	0.90512	DPASPEGRNWR	generic|tr_Q6KAM6_Q6KAM6_MOUSE__chr7_1_24924855_24924887_ENSMUST00000145783__II_891344_REVERSED	|generic|tr_E9PUF7_E9PUF7_MOUSE__chr7_1_24924855_24924887_ENSMUST00000145783__II_891357_REVERSED	|generic|sp_Q61210_ARHG1_MOUSE__chr7_1_24924855_24924887_ENSMUST00000145783__II_891344_REVERSED	|generic|sp_Q61210-2_ARHG1_MOUSE__chr7_1_24924855_24924887_ENSMUST00000145783__II_891344_REVERSED	|generic|sp_Q61210-3_ARHG1_MOUSE__chr7_1_24924855_24924887_ENSMUST00000145783__II_891344_REVERSED	|generic|sp_Q61210-4_ARHG1_MOUSE__chr7_1_24924855_24924887_ENSMUST00000145783__II_891344_REVERSED	|generic|sp_Q61210-5_ARHG1_MOUSE__chr7_1_24924855_24924887_ENSMUST00000145783__II_891357_REVERSED	|generic|II_891356_TX=10090_REVERSED	|generic|II_891351_TX=10090_REVERSED|
"""index: 2713, intensity: 4582.0, mobility: 0.894"""	-0.524193	0.244196	0.905378	KLEVAAKKNEMYEKTQ	generic|tr_A0A2R8VH96_A0A2R8VH96_MOUSE_REVERSED	|generic|sp_Q8BJ34_MARF1_MOUSE_REVERSED	|generic|sp_Q8BJ34-4_MARF1_MOUSE_REVERSED	|generic|sp_Q8BJ34-6_MARF1_MOUSE_REVERSED|
"""index: 20377, intensity: 5047.0, mobility: 1.190"""	-0.524205	0.244352	0.905387	QASRPHPEMELPPPHSAAR	generic|chr1_-1_87509293_87510273_ENSMUST00000027477_REVERSED|
"""index: 13934, intensity: 6556.0, mobility: 1.042"""	-0.524353	0.244408	0.905501	DSLMLRQLVTMGSFSHNRLIGQDMRFLLIHTLNTPLGLEAIH	generic|tr_Q3TA66_Q3TA66_MOUSE_REVERSED	|generic|tr_Q9QZU3_Q9QZU3_MOUSE_REVERSED|
"""index: 12804, intensity: 131661.0, mobility: 1.076"""	-0.524433	0.244615	0.905563	IIDASSTSLPPQMKILTEAAAPGTG	generic|IP_851504_TX=10090_REVERSED|
"""index: 10991, intensity: 9401.0, mobility: 1.110"""	-0.524553	0.244771	0.905655	MREEKKQMWSYKKNSNLERPLRLNKLPDSFPSELVEKLMH	generic|tr_D3YV17_D3YV17_MOUSE__chr5_-1_142765047_142765166_ENSMUST00000200371__II_932803_REVERSED	|generic|tr_F6Z7L1_F6Z7L1_MOUSE__chr5_-1_142765047_142765166_ENSMUST00000200371__II_932815_REVERSED	|generic|sp_Q80WC3_TNC18_MOUSE__chr5_-1_142765047_142765166_ENSMUST00000200371_REVERSED	|generic|sp_Q80WC3-2_TNC18_MOUSE__chr5_-1_142765047_142765166_ENSMUST00000200371_REVERSED	|generic|sp_Q80WC3-3_TNC18_MOUSE__chr5_-1_142765047_142765166_ENSMUST00000200371_REVERSED|
"""index: 24593, intensity: 5805.0, mobility: 1.028"""	-0.52473	0.244928	0.90579	EAHRALLSMDMLDGRYPSLPWSSLLLAHHL	generic|IP_920014_TX=10090_REVERSED|
"""index: 3613, intensity: 3877.0, mobility: 0.872"""	-0.524751	0.245037	0.905806	MLDDGAQTSKRRAKKIDEETK	generic|tr_Q6A075_Q6A075_MOUSE_REVERSED	|generic|tr_Q0VBR8_Q0VBR8_MOUSE_REVERSED	|generic|sp_Q60780_GAS7_MOUSE_REVERSED	|generic|sp_Q60780-2_GAS7_MOUSE_REVERSED	|generic|tr_B1ATI9_B1ATI9_MOUSE_REVERSED	|generic|tr_Q3U432_Q3U432_MOUSE_REVERSED	|generic|tr_Q3U8N2_Q3U8N2_MOUSE_REVERSED|
"""index: 7692, intensity: 5149.0, mobility: 0.964"""	-0.524947	0.245037	0.905957	IQDFICSISNGSNIACLLL	generic|chr18_1_6788628_6788714_ENSMUST00000234810_REVERSED|
"""index: 26382, intensity: 2548.0, mobility: 0.974"""	-0.525438	0.245244	0.906332	MRMGDRLLLR	generic|chr2_-1_48910294_48917217_ENSMUST00000028098__IP_1009573_TX=10090_REVERSED	|generic|chr2_-1_48917161_48917217_ENSMUST00000028098_REVERSED|
"""index: 27716, intensity: 3669.0, mobility: 1.020"""	-0.525648	0.245349	0.906492	TAQLTTAMQYLICFNQLRKQP	generic|IP_863654_TX=10090_REVERSED|
"""index: 22997, intensity: 18710.0, mobility: 0.905"""	-0.525815	0.245556	0.906619	FNAIKESLR	generic|sp_Q8K445_CLRN1_MOUSE_REVERSED	|generic|sp_Q8K445-2_CLRN1_MOUSE_REVERSED	|generic|tr_Q8BYX9_Q8BYX9_MOUSE_REVERSED	|generic|tr_Q8K444_Q8K444_MOUSE_REVERSED|
"""index: 24042, intensity: 5029.0, mobility: 0.894"""	-0.525845	0.245661	0.906642	LGHYATLFDGLLSGKPD	generic|tr_A0A0R4J0Q6_A0A0R4J0Q6_MOUSE_REVERSED	|generic|sp_Q80VI1_TRI56_MOUSE_REVERSED|
"""index: 783, intensity: 3329.0, mobility: 0.961"""	-0.525976	0.245868	0.906742	VLSGESTLQTAV	generic|IP_3491250_TX=10090_REVERSED|
"""index: 22159, intensity: 6219.0, mobility: 1.119"""	-0.525979	0.246074	0.906744	QSVSLNLVTTLSMLDM	generic|chr2_-1_40802948_40810753_ENSMUST00000052550__IP_1009781_TX=10090_REVERSED|
"""index: 6717, intensity: 7711.0, mobility: 1.049"""	-0.52616	0.246179	0.906882	EHCKSRELLTTELEANEQELQRVKELYNALRDNLFKMTEKE	generic|sp_K1H7_HUMAN__REVERSED|
"""index: 21033, intensity: 8850.0, mobility: 1.216"""	-0.526321	0.246386	0.907003	LWPLFGVEIDREIPDYF	generic|tr_A0A338P734_A0A338P734_MOUSE__II_3460650_REVERSED	|generic|sp_Q9DA80_RSH3B_MOUSE__II_3460650_REVERSED	|generic|II_3460688_TX=10090_REVERSED	|generic|tr_A0A338P7J7_A0A338P7J7_MOUSE_REVERSED	|generic|sp_Q3UFY4_RSH3A_MOUSE_REVERSED	|generic|tr_Q2YDC8_Q2YDC8_MOUSE_REVERSED	|generic|tr_B2RWQ9_B2RWQ9_MOUSE_REVERSED|
"""index: 8368, intensity: 2897.0, mobility: 0.806"""	-0.526359	0.246541	0.907033	DGELTRQP	generic|IP_1086098_TX=10090_REVERSED|
"""index: 13785, intensity: 8108.0, mobility: 0.940"""	-0.526502	0.246544	0.907141	RVQAPQFVCSPLCVWSWALHR	generic|chr11_1_69027873_69028079_ENSMUST00000152979_REVERSED|
"""index: 8088, intensity: 4476.0, mobility: 1.227"""	-0.526783	0.246751	0.907354	RPRPTTSRTRMCCWRWAPTTMRTSEWTMRTRTRMRMLIKQREEWNMMMK	generic|chr11_-1_102871050_102877689_ENSMUST00000107060__IP_1125775_TX=10090_REVERSED|
"""index: 24000, intensity: 2913.0, mobility: 1.053"""	-0.526821	0.246957	0.907383	FTLSYCGTPNETPVFPPNVTIPYTVNTYI	generic|sp_BGAL_ECOLI__REVERSED|
"""index: 30982, intensity: 3800.0, mobility: 1.061"""	-0.526953	0.247112	0.907483	FLLSVPTKIQGTR	generic|IP_1120867_TX=10090_REVERSED|
"""index: 1339, intensity: 3426.0, mobility: 1.117"""	-0.527327	0.247216	0.907765	STAGVAWT	generic|sp_Q3UHA3_SPTCS_MOUSE__II_1052887_REVERSED	|generic|sp_Q3UHA3-2_SPTCS_MOUSE__II_1000971_REVERSED|
"""index: 7108, intensity: 4861.0, mobility: 1.026"""	-0.527469	0.247423	0.907872	FLDKDEDKLENWKQILPPMM	generic|chr8_1_85051553_85051810_ENSMUST00000210576_REVERSED|
"""index: 30996, intensity: 19471.0, mobility: 1.056"""	-0.527492	0.247629	0.90789	KPLWHTRALIM	generic|chrX_1_75107171_75107224_ENSMUST00000033776__IP_836256_TX=10090_REVERSED|
"""index: 17896, intensity: 6172.0, mobility: 1.043"""	-0.527497	0.247835	0.907893	EYEQICQLTGDEARITFTEGPNVQV	generic|tr_A0A0A6YX88_A0A0A6YX88_MOUSE_REVERSED|
"""index: 12211, intensity: 65749.0, mobility: 1.166"""	-0.527538	0.247939	0.907924	SFFVLMSFTLFKAENFTDPLNKALFAVTFSGLALCALYGLLCY	generic|tr_E9Q7U8_E9Q7U8_MOUSE__IP_876056_REVERSED|
"""index: 1144, intensity: 3610.0, mobility: 0.911"""	-0.527644	0.247992	0.908004	VQIQTNNYTAKIHAI	generic|sp_Q9DCA2_RT11_MOUSE__chr7_1_78783577_78783684_ENSMUST00000133553__II_890517_REVERSED	|generic|tr_Q3U8Y1_Q3U8Y1_MOUSE__chr7_1_78783577_78783684_ENSMUST00000133553__II_890517_REVERSED	|generic|tr_Q3TLY7_Q3TLY7_MOUSE__chr7_1_78783577_78783684_ENSMUST00000133553_REVERSED|
"""index: 17367, intensity: 4039.0, mobility: 0.856"""	-0.52802	0.248147	0.908286	IDEEIDRKVPRINTD	generic|IP_3461018_TX=10090_REVERSED|
"""index: 19227, intensity: 5576.0, mobility: 0.861"""	-0.528207	0.248353	0.908427	LSNKRPAT	generic|IP_1059021_TX=10090_REVERSED|
"""index: 25639, intensity: 51911.0, mobility: 1.053"""	-0.528221	0.248558	0.908437	WYHNKIAYVF	generic|tr_A0A498WGK6_A0A498WGK6_MOUSE_REVERSED	|generic|tr_Q3UH23_Q3UH23_MOUSE_REVERSED	|generic|tr_Q571B0_Q571B0_MOUSE_REVERSED	|generic|sp_Q9ET30_TM9S3_MOUSE_REVERSED	|generic|tr_Q8C6F5_Q8C6F5_MOUSE_REVERSED|
"""index: 28991, intensity: 3510.0, mobility: 0.972"""	-0.528306	0.248713	0.908501	MMVGHIPFFGLNQVKFVCN	generic|tr_Q8CE84_Q8CE84_MOUSE_REVERSED	|generic|sp_P61622_ITA11_MOUSE_REVERSED	|generic|tr_Q7TQC3_Q7TQC3_MOUSE_REVERSED	|generic|tr_A0A0B4J1F0_A0A0B4J1F0_MOUSE_REVERSED|
"""index: 21315, intensity: 3581.0, mobility: 1.012"""	-0.528437	0.248919	0.908599	EADLLAPSSAPRPR	generic|tr_S4R1Y0_S4R1Y0_MOUSE_REVERSED	|generic|sp_Q0MW30_NEU1B_MOUSE_REVERSED|
"""index: 3339, intensity: 4439.0, mobility: 0.908"""	-0.528477	0.249022	0.908629	QSALIHCNDPL	generic|sp_Q32LZ8_PLPL5_MOUSE_REVERSED	|generic|sp_Q32LZ8-2_PLPL5_MOUSE_REVERSED|
"""index: 12981, intensity: 2867.0, mobility: 1.249"""	-0.528549	0.249023	0.908683	SSYRGNMESCSLRFKRAYLAAGHRLQYRA	generic|sp_Q99JH7_CSTN3_MOUSE__chr6_-1_124449486_124449632_ENSMUST00000147947__II_906390_REVERSED	|generic|tr_D3Z601_D3Z601_MOUSE__chr6_-1_124449486_124449632_ENSMUST00000147947__II_906390_REVERSED|
"""index: 11271, intensity: 17479.0, mobility: 0.969"""	-0.528873	0.249229	0.908925	QQVQQALGERSETSSLLVRRN	generic|sp_Q3TDD9_PPR21_MOUSE__chr17_1_88562149_88562253_ENSMUST00000191340_REVERSED|
"""index: 14236, intensity: 3721.0, mobility: 0.946"""	-0.528876	0.249332	0.908927	GCMLLLSHYFDCGGEDKQLLYCFTRLKLVRS	generic|IP_1038632_TX=10090_REVERSED|
"""index: 25496, intensity: 4312.0, mobility: 1.085"""	-0.528956	0.249538	0.908987	SDYVNLLRKNFTPQRISPHISPHISPHISPHPFLSFHCLHG	generic|IP_1107338_TX=10090_REVERSED|
"""index: 16966, intensity: 2632.0, mobility: 0.910"""	-0.528964	0.249692	0.908993	GNAPLYTFRQYQSRK	generic|sp_O88942_NFAC1_MOUSE_REVERSED	|generic|sp_O88942-2_NFAC1_MOUSE_REVERSED	|generic|sp_O88942-3_NFAC1_MOUSE_REVERSED	|generic|tr_Q9DBQ6_Q9DBQ6_MOUSE_REVERSED	|generic|tr_B5B2N5_B5B2N5_MOUSE_REVERSED	|generic|tr_Q9JHD3_Q9JHD3_MOUSE_REVERSED|
"""index: 12213, intensity: 6597.0, mobility: 1.020"""	-0.528992	0.249897	0.909014	GPSEPGLDRAATTATRLAPGTSG	generic|chr19_1_21653310_21653435_ENSMUST00000235332_REVERSED|
"""index: 1101, intensity: 4233.0, mobility: 0.842"""	-0.528994	0.250051	0.909015	VEEGGDVPKL	generic|tr_E3VRZ0_E3VRZ0_MOUSE__chr14_-1_23509786_23509872_ENSMUST00000225794__II_1098484_REVERSED|
"""index: 24490, intensity: 3758.0, mobility: 0.900"""	-0.529017	0.250205	0.909033	KFRCLKQP	generic|IP_3491784_TX=10090_REVERSED|
"""index: 17380, intensity: 6339.0, mobility: 1.097"""	-0.529116	0.250359	0.909107	FFNAISNVLLHQYDNTITMNTLFKLGVVQVASNLNSAMIDDMVK	generic|tr_Q8BTE9_Q8BTE9_MOUSE_REVERSED	|generic|tr_Q8BJ82_Q8BJ82_MOUSE_REVERSED	|generic|sp_Q6A058_ARMX2_MOUSE_REVERSED	|generic|tr_Q8BTE8_Q8BTE8_MOUSE_REVERSED	|generic|tr_Q8BJ81_Q8BJ81_MOUSE_REVERSED	|generic|tr_Q91VZ8_Q91VZ8_MOUSE_REVERSED|
"""index: 25500, intensity: 3116.0, mobility: 1.163"""	-0.529185	0.250359	0.909158	QEEKFWRVIVERSLPRLPREWTRDPGTLPSPPSTDPLQHYLRAEQEH	generic|sp_A6X942_SH24B_MOUSE_REVERSED	|generic|sp_A6X942-2_SH24B_MOUSE_REVERSED|
"""index: 11740, intensity: 5193.0, mobility: 0.852"""	-0.529662	0.250462	0.909513	VDTSHNPLMFINRPWK	generic|IP_943175_TX=10090_REVERSED|
"""index: 29605, intensity: 3250.0, mobility: 1.137"""	-0.529777	0.250667	0.909598	ENKHALAQDIFDTA	generic|tr_H3BKL8_H3BKL8_MOUSE_REVERSED|
"""index: 18165, intensity: 56304.0, mobility: 1.056"""	-0.529898	0.250872	0.909689	GGSAIFRKFIYQLYPSSNSGHSMKQVMGDKQLICEELHIVNPHQS	generic|tr_Q3TS08_Q3TS08_MOUSE_REVERSED|
"""index: 31171, intensity: 2757.0, mobility: 1.235"""	-0.529899	0.251025	0.90969	GFYAAVRHLLMRHYSTMQPFKKFQNNNDNIFDLIEQELKLLMMRDRP	generic|tr_E9Q9D6_E9Q9D6_MOUSE__chr10_1_127485422_127485574_ENSMUST00000164161_REVERSED	|generic|tr_Q148X5_Q148X5_MOUSE__chr10_1_127485422_127485574_ENSMUST00000164161_REVERSED	|generic|sp_Q80TM6_R3HD2_MOUSE__chr10_1_127485422_127485574_ENSMUST00000164161_REVERSED	|generic|sp_Q80TM6-2_R3HD2_MOUSE__chr10_1_127485422_127485574_ENSMUST00000164161_REVERSED	|generic|sp_Q80TM6-3_R3HD2_MOUSE__chr10_1_127485422_127485574_ENSMUST00000164161_REVERSED	|generic|sp_Q80TM6-4_R3HD2_MOUSE__chr10_1_127485422_127485574_ENSMUST00000164161_REVERSED|
"""index: 5841, intensity: 5369.0, mobility: 0.936"""	-0.530108	0.251231	0.909844	LELVAMAVCFF	generic|IP_927667_TX=10090_REVERSED|
"""index: 31201, intensity: 6406.0, mobility: 1.016"""	-0.530175	0.251333	0.909894	LMAPRLWVQPQ	generic|IP_1152049_TX=10090_REVERSED|
"""index: 7392, intensity: 4333.0, mobility: 1.041"""	-0.530258	0.251434	0.909956	TPCTPCLIHAMGMTESTPRRPNVRPIWSRCPLFGRGLMVLMLPSS	generic|IP_918890_TX=10090_REVERSED|
"""index: 16493, intensity: 4209.0, mobility: 0.895"""	-0.530434	0.251639	0.910086	WSDWLGLVIP	generic|chr13_-1_59533219_59536386_ENSMUST00000022040_REVERSED|
"""index: 5251, intensity: 2809.0, mobility: 1.047"""	-0.530487	0.251793	0.910125	DILKASMESITFIRRLEMNLDTINKSLIMAHDLLGK	generic|sp_O54830_PR7A1_MOUSE_REVERSED	|generic|sp_O54830-2_PR7A1_MOUSE_REVERSED	|generic|tr_Q8BMT3_Q8BMT3_MOUSE_REVERSED|
"""index: 9103, intensity: 3571.0, mobility: 1.132"""	-0.530659	0.251998	0.910252	SYFHPCLQEEVQYRQLKQLATYSTPLKTSNM	generic|IP_3493878_TX=10090_REVERSED|
"""index: 14801, intensity: 6015.0, mobility: 0.966"""	-0.530685	0.252202	0.910272	QLEEWMDANKIVVKRY	generic|IP_3471763_TX=10090_REVERSED|
"""index: 6235, intensity: 3876.0, mobility: 0.979"""	-0.530984	0.252407	0.910492	EAQGVDAAPRRSL	generic|tr_Q3TU48_Q3TU48_MOUSE_REVERSED	|generic|sp_Q9ES90_GPR35_MOUSE_REVERSED	|generic|tr_Q8CB97_Q8CB97_MOUSE_REVERSED	|generic|tr_Q8BS98_Q8BS98_MOUSE_REVERSED|
"""index: 18004, intensity: 2898.0, mobility: 1.210"""	-0.53099	0.252612	0.910496	EIKESTIPGEGLVQDIEKCLKKQVEGTTTLFHITWT	generic|tr_Q80Y48_Q80Y48_MOUSE__chr1_1_60386936_60386998_ENSMUST00000148443_REVERSED	|generic|sp_Q8BKE6_CP20A_MOUSE__chr1_1_60386936_60386998_ENSMUST00000148443_REVERSED|
"""index: 15540, intensity: 4598.0, mobility: 0.848"""	-0.531035	0.252817	0.91053	LIFFAYVACVVMLIPITAPLPC	generic|sp_Q80WJ6_MRP9_MOUSE__II_861872_REVERSED	|generic|tr_D6RGU5_D6RGU5_MOUSE_REVERSED	|generic|tr_D6RCU5_D6RCU5_MOUSE_REVERSED	|generic|sp_Q80WJ6-2_MRP9_MOUSE_REVERSED	|generic|sp_Q80WJ6-3_MRP9_MOUSE_REVERSED	|generic|sp_Q80WJ6-4_MRP9_MOUSE_REVERSED|
"""index: 16817, intensity: 5988.0, mobility: 1.083"""	-0.531041	0.253022	0.910534	SSQKSTAVIAKDKQIIIETFEQVLHTVQVICRIHLQDGEIIMG	generic|tr_B1ARA9_B1ARA9_MOUSE_REVERSED	|generic|tr_B1ARB3_B1ARB3_MOUSE_REVERSED	|generic|tr_Q8CAW4_Q8CAW4_MOUSE_REVERSED	|generic|sp_Q08481_PECA1_MOUSE_REVERSED	|generic|sp_Q08481-2_PECA1_MOUSE_REVERSED	|generic|sp_Q08481-3_PECA1_MOUSE_REVERSED	|generic|sp_Q08481-4_PECA1_MOUSE_REVERSED|
"""index: 32154, intensity: 21192.0, mobility: 1.069"""	-0.531054	0.253175	0.910544	VRPMALDSPQPVPKLFQPPTGTGTPPKLS	generic|IP_1014211_TX=10090_REVERSED|
"""index: 13508, intensity: 2539.0, mobility: 0.827"""	-0.531129	0.253328	0.910599	EILNVNRVQILCLVLTEM	generic|IP_846494_TX=10090_REVERSED|
"""index: 15533, intensity: 4163.0, mobility: 0.993"""	-0.531198	0.253481	0.91065	FINFVWICQDRFAKYY	generic|IP_1034163_TX=10090_REVERSED|
"""index: 25365, intensity: 5692.0, mobility: 1.168"""	-0.531311	0.253634	0.910733	QGQFDKIEVALTEARKEYSLYVSNEQNYMEIEKQLKNIETTLESIKSR	generic|tr_B1AWG1_B1AWG1_MOUSE_REVERSED	|generic|tr_Q8CGJ7_Q8CGJ7_MOUSE_REVERSED	|generic|sp_Q8BKE9_IFT74_MOUSE_REVERSED	|generic|tr_Q05DN8_Q05DN8_MOUSE_REVERSED|
"""index: 23845, intensity: 4894.0, mobility: 0.850"""	-0.531375	0.253734	0.91078	LPVCLPLHQ	generic|IP_998293_TX=10090_REVERSED|
"""index: 20817, intensity: 20503.0, mobility: 0.846"""	-0.531668	0.253939	0.910995	PWIGARLM	generic|chr19_1_12461163_12461204_ENSMUST00000081035_REVERSED|
"""index: 15172, intensity: 25049.0, mobility: 1.139"""	-0.531669	0.253988	0.910996	PISTRCSRPLWPMVPPHPGPVSETAIAARQ	generic|chr7_1_139875092_139875328_ENSMUST00000026548__IP_877301_TX=10090_REVERSED|
"""index: 2997, intensity: 2796.0, mobility: 0.941"""	-0.531786	0.254192	0.911082	ICKECTCDKFR	generic|sp_Q80WT2_DMRT3_MOUSE_REVERSED|
"""index: 14979, intensity: 9479.0, mobility: 1.011"""	-0.531798	0.254397	0.911091	YENRLPDFYRMRRKPDGLLTE	generic|sp_P16390_KCNA3_MOUSE_REVERSED|
"""index: 34991, intensity: 4086.0, mobility: 1.056"""	-0.531822	0.254549	0.911108	HTILKGRFDWVRVSGDTAGTVFLKL	generic|tr_Q8CDS5_Q8CDS5_MOUSE__chr9_1_57036790_57036819_ENSMUST00000034832_REVERSED|
"""index: 11804, intensity: 3795.0, mobility: 1.137"""	-0.531848	0.254702	0.911127	HREKYVHRRWLTQSCMYSSMSQTHILTTRMYKHLGPCGPQL	generic|IP_903765_TX=10090_REVERSED|
"""index: 20908, intensity: 4436.0, mobility: 1.081"""	-0.53203	0.254906	0.91126	HEIMLSKLATESYT	generic|tr_Q0PM14_Q0PM14_MOUSE_REVERSED	|generic|tr_Q3UV88_Q3UV88_MOUSE_REVERSED	|generic|sp_Q9EPW9_TLR6_MOUSE_REVERSED	|generic|tr_Q7TPC5_Q7TPC5_MOUSE_REVERSED|
"""index: 17208, intensity: 5119.0, mobility: 0.795"""	-0.532049	0.255054	0.911274	PQFTAPLL	generic|IP_896279_TX=10090_REVERSED|
"""index: 2007, intensity: 2821.0, mobility: 0.863"""	-0.532072	0.255054	0.911291	VLNMMSKHN	generic|IP_1059755_TX=10090_REVERSED|
"""index: 18682, intensity: 5270.0, mobility: 1.020"""	-0.532644	0.255258	0.91171	LWEVGMSVVKADP	generic|sp_Q3U435_MMP25_MOUSE__II_3488709_REVERSED	|generic|tr_A0A3B2WCE2_A0A3B2WCE2_MOUSE_REVERSED	|generic|tr_A0A3B2W7R0_A0A3B2W7R0_MOUSE_REVERSED|
"""index: 18432, intensity: 2773.0, mobility: 1.252"""	-0.532923	0.25541	0.911913	LLQEWRTEGSSLDVAKVTH	generic|sp_Q80WC9_ACSF4_MOUSE__II_944009_REVERSED|
"""index: 4187, intensity: 2762.0, mobility: 0.864"""	-0.533088	0.255562	0.912033	EGRTRQQSAPCPPPGPRAKW	generic|chr8_1_84633675_84636536_ENSMUST00000238701__IP_862356_TX=10090_REVERSED|
"""index: 32455, intensity: 10487.0, mobility: 1.005"""	-0.533365	0.255766	0.912235	TLEPTSLEQPKQRLKCIIYLTYTETLIFY	generic|IP_1100065_TX=10090_REVERSED|
"""index: 13141, intensity: 3326.0, mobility: 0.864"""	-0.533433	0.255971	0.912284	QLTEDAFRVRFPCYRKRPRSGEG	generic|tr_A2APZ1_A2APZ1_MOUSE_REVERSED	|generic|tr_Q8R5C3_Q8R5C3_MOUSE_REVERSED|
"""index: 8131, intensity: 4793.0, mobility: 0.903"""	-0.533491	0.256122	0.912326	PQPPNVAPPNP	generic|sp_Q3V0E1_CI131_MOUSE_REVERSED|
"""index: 26936, intensity: 4009.0, mobility: 0.898"""	-0.533512	0.256327	0.912341	KMMEKLNGWGERSHQSVILK	generic|sp_Q3UNX5_ACSM3_MOUSE__II_881406_REVERSED	|generic|sp_Q3UNX5-2_ACSM3_MOUSE__II_881406_REVERSED|
"""index: 23821, intensity: 4975.0, mobility: 1.041"""	-0.533629	0.256531	0.912426	STPLRTLAHMCQLAAIRVAMSYSSSLNLFKTVLTDVHLSMIQ	generic|tr_F7C9N6_F7C9N6_MOUSE__chr19_-1_41950748_41950834_ENSMUST00000167927__II_1045196_REVERSED	|generic|sp_Q9D071_MMS19_MOUSE__chr19_-1_41969699_41969749_ENSMUST00000167927__II_1045196_REVERSED	|generic|sp_Q9D071-3_MMS19_MOUSE__chr19_-1_41969699_41969749_ENSMUST00000167927__II_1045196_REVERSED	|generic|II_1045197_TX=10090_REVERSED	|generic|II_1045236_TX=10090_REVERSED	|generic|II_1045220_TX=10090_REVERSED|
"""index: 12888, intensity: 2817.0, mobility: 0.795"""	-0.533707	0.256735	0.912483	APVCRPSQGKQTR	generic|chr9_1_107544756_107545025_ENSMUST00000193628_REVERSED|
"""index: 23595, intensity: 2894.0, mobility: 1.056"""	-0.533981	0.256782	0.912681	QPVQTQQANHRRWLREEGAASRCSRHAHVNESTASYRQSKQL	generic|chr1_1_52845127_52862287_ENSMUST00000159352_REVERSED|
"""index: 3205, intensity: 3131.0, mobility: 0.871"""	-0.534196	0.256881	0.912837	EDVVFLNIN	generic|sp_Q6P4T2_U520_MOUSE__chr2_1_127208986_127209141_ENSMUST00000142327_REVERSED|
"""index: 35072, intensity: 2748.0, mobility: 1.384"""	-0.534614	0.257026	0.913138	RQVSPVIIWMQRMLFKMKQ	generic|II_1070411_TX=10090_REVERSED|
"""index: 14195, intensity: 6128.0, mobility: 0.877"""	-0.534622	0.257026	0.913144	MLQPDPPDEEQAGRI	generic|sp_O35317-2_PBX3_MOUSE__II_568835_REVERSED	|generic|II_568828_TX=10090_REVERSED	|generic|tr_B2FDH3_B2FDH3_MOUSE_REVERSED	|generic|tr_H3BLL9_H3BLL9_MOUSE_REVERSED	|generic|tr_H3BK27_H3BK27_MOUSE_REVERSED	|generic|sp_O35317_PBX3_MOUSE__chr2_-1_34172881_34172934_ENSMUST00000113132_REVERSED	|generic|tr_B2FDH2_B2FDH2_MOUSE_REVERSED|
"""index: 23473, intensity: 4850.0, mobility: 1.129"""	-0.534862	0.25723	0.913317	ALLEKPTVDTKTSPKEQLTSEDATSNEVLALVERLLTEVNNSPN	generic|sp_Q810T2_CCNB3_MOUSE_REVERSED	|generic|tr_A2AEP2_A2AEP2_MOUSE_REVERSED|
"""index: 10788, intensity: 10756.0, mobility: 0.990"""	-0.534874	0.257434	0.913325	SREKETNALLQHFRSGAKNLIYCTA	generic|tr_A0A338P719_A0A338P719_MOUSE__II_941058_REVERSED|
"""index: 27133, intensity: 17571.0, mobility: 1.036"""	-0.535003	0.257585	0.913418	KIFFHLPLGAR	generic|sp_A1L314_MPEG1_MOUSE_REVERSED	|generic|tr_Q9JI82_Q9JI82_MOUSE_REVERSED	|generic|tr_Q5RKV8_Q5RKV8_MOUSE_REVERSED	|generic|tr_E9QN37_E9QN37_MOUSE_REVERSED|
"""index: 29165, intensity: 8020.0, mobility: 0.900"""	-0.535111	0.257789	0.913496	SMLLVSLLIIAMTV	generic|tr_A0A141CM41_A0A141CM41_MOUSE_REVERSED	|generic|tr_A0A075DCA9_A0A075DCA9_MOUSE_REVERSED	|generic|tr_A0A141CM15_A0A141CM15_MOUSE_REVERSED|
"""index: 35654, intensity: 5233.0, mobility: 1.061"""	-0.535143	0.257835	0.913519	PNKVSVQGLKVDVDVVKDYSAAKEKGNMPRCRVMV	generic|tr_Q3UFZ8_Q3UFZ8_MOUSE_REVERSED|
"""index: 4518, intensity: 3881.0, mobility: 0.884"""	-0.53558	0.257933	0.913833	SNLFSETFTLNDLNEIYKG	generic|sp_Q80U44_ZFY16_MOUSE__II_1104135_REVERSED|
"""index: 5291, intensity: 3166.0, mobility: 0.805"""	-0.535889	0.258084	0.914053	IMARSIHVVNPGEW	generic|IP_1068758_TX=10090_REVERSED	|generic|tr_A0A494BA70_A0A494BA70_MOUSE_REVERSED	|generic|tr_A0A494BBQ2_A0A494BBQ2_MOUSE_REVERSED	|generic|tr_Q9CS68_Q9CS68_MOUSE_REVERSED	|generic|tr_A0A494B9P5_A0A494B9P5_MOUSE_REVERSED	|generic|sp_Q9WV84_NDKM_MOUSE_REVERSED	|generic|tr_A0A494BA94_A0A494BA94_MOUSE_REVERSED|
"""index: 20602, intensity: 4654.0, mobility: 1.013"""	-0.535935	0.258288	0.914087	RYLLTMQAWLNLVLSSLVTPNEAFESDNM	generic|II_853269_TX=10090_REVERSED|
"""index: 11083, intensity: 4906.0, mobility: 1.310"""	-0.535941	0.258386	0.91409	KDKLLQQETAWECHLYSYNKYKVFFEEIDLMVGPSVEKK	generic|sp_Q8BYH8_CHD9_MOUSE__chr8_1_91015839_91015928_ENSMUST00000209203_REVERSED	|generic|sp_Q8BYH8-2_CHD9_MOUSE__chr8_1_91015839_91015928_ENSMUST00000209203_REVERSED	|generic|tr_A0A1B0GS03_A0A1B0GS03_MOUSE_REVERSED	|generic|tr_A0A1B0GR76_A0A1B0GR76_MOUSE__chr8_1_91015839_91015928_ENSMUST00000209203_REVERSED	|generic|tr_B7ZNF8_B7ZNF8_MOUSE__chr8_1_91015839_91015928_ENSMUST00000209203_REVERSED|
"""index: 21596, intensity: 2683.0, mobility: 1.256"""	-0.536139	0.258537	0.914232	QYWERNDELTDLIDQADP	generic|tr_E9PVU7_E9PVU7_MOUSE__chr13_1_109951219_109951344_ENSMUST00000119672__II_1103007_REVERSED	|generic|tr_B2KF84_B2KF84_MOUSE__chr13_1_109951219_109951344_ENSMUST00000119672_REVERSED	|generic|tr_A6XDB0_A6XDB0_MOUSE__chr13_1_109951219_109951344_ENSMUST00000119672_REVERSED	|generic|tr_F6QFD1_F6QFD1_MOUSE__chr13_1_109951219_109951344_ENSMUST00000119672_REVERSED	|generic|tr_A6XDA7_A6XDA7_MOUSE__chr13_1_109951219_109951344_ENSMUST00000119672_REVERSED	|generic|sp_Q01063_PDE4D_MOUSE__chr13_1_109951219_109951344_ENSMUST00000119672_REVERSED	|generic|sp_Q01063-2_PDE4D_MOUSE__chr13_1_109951219_109951344_ENSMUST00000119672_REVERSED	|generic|sp_Q01063-3_PDE4D_MOUSE__chr13_1_109951219_109951344_ENSMUST00000119672_REVERSED	|generic|tr_B1PSD9_B1PSD9_MOUSE__chr13_1_109951219_109951344_ENSMUST00000119672_REVERSED	|generic|tr_A6XDB1_A6XDB1_MOUSE__chr13_1_109951219_109951344_ENSMUST00000119672_REVERSED	|generic|tr_B2KF57_B2KF57_MOUSE__chr13_1_109951219_109951344_ENSMUST00000119672_REVERSED|
"""index: 21252, intensity: 4971.0, mobility: 0.782"""	-0.536337	0.258687	0.914373	ETVPLCKV	generic|tr_D6RGQ0_D6RGQ0_MOUSE__II_1033752_REVERSED	|generic|tr_E9Q8I0_E9Q8I0_MOUSE__II_1033751_REVERSED	|generic|sp_P06909_CFAH_MOUSE__II_1033751_REVERSED	|generic|tr_E9Q8H9_E9Q8H9_MOUSE__II_1033751_REVERSED	|generic|tr_A0A0A6YVP8_A0A0A6YVP8_MOUSE__II_1033751_REVERSED	|generic|II_1033739_TX=10090_REVERSED	|generic|IP_1018258_TX=10090_REVERSED|
"""index: 35686, intensity: 3317.0, mobility: 1.181"""	-0.536604	0.25889	0.914564	YYTYSPNNEMTWEEPKPSKSSFM	generic|sp_Q3V1D3_AMPD1_MOUSE__II_981064_REVERSED	|generic|tr_A0A0G2JFD4_A0A0G2JFD4_MOUSE_REVERSED|
"""index: 25873, intensity: 4192.0, mobility: 0.909"""	-0.536835	0.259094	0.914728	WTEAIWGKL	generic|tr_A0A140LHY2_A0A140LHY2_MOUSE_REVERSED	|generic|sp_Q7TMR0_PCP_MOUSE_REVERSED|
"""index: 20253, intensity: 4826.0, mobility: 0.831"""	-0.536868	0.259192	0.914751	PWELARGV	generic|IP_1067580_TX=10090_REVERSED|
"""index: 20632, intensity: 4282.0, mobility: 0.873"""	-0.536925	0.259395	0.914792	GPVGAAVAPRR	generic|II_993057_TX=10090_REVERSED|
"""index: 3724, intensity: 26460.0, mobility: 1.065"""	-0.536966	0.259598	0.914821	ERRNQERVTMEF	generic|tr_A0A140LHD1_A0A140LHD1_MOUSE__II_1138578_REVERSED	|generic|sp_Q8QZV6_F161A_MOUSE_REVERSED	|generic|tr_Q3V043_Q3V043_MOUSE_REVERSED	|generic|tr_B1AVK0_B1AVK0_MOUSE_REVERSED|
"""index: 32480, intensity: 29149.0, mobility: 0.825"""	-0.537039	0.259801	0.914873	VQDEKPPNIKKVAVDSNTVSHLPV	generic|sp_Q5SS00_ZDBF2_MOUSE_REVERSED	|generic|tr_A0A6I8MWW6_A0A6I8MWW6_MOUSE_REVERSED|
"""index: 14190, intensity: 7979.0, mobility: 1.205"""	-0.537164	0.259898	0.914962	YKDEKTSYEEESAILSKLAQDMTRLEEEL	generic|tr_A2AIM4_A2AIM4_MOUSE__chr9_-1_67035991_67036107_ENSMUST00000129733_REVERSED	|generic|tr_Q6PJ18_Q6PJ18_MOUSE__chr9_-1_67035991_67036107_ENSMUST00000129733_REVERSED|
"""index: 9299, intensity: 3634.0, mobility: 0.821"""	-0.537367	0.259988	0.915105	CVDNEKGAAMATPKKKVPSSRPT	generic|IP_1118856_TX=10090_REVERSED|
"""index: 8298, intensity: 8890.0, mobility: 1.118"""	-0.537382	0.259988	0.915116	QLNPMRPMSVPSILLRMHPWSSTPSS	generic|IP_1000699_TX=10090_REVERSED|
"""index: 19875, intensity: 8271.0, mobility: 0.898"""	-0.538085	0.260138	0.915613	KMASAVEKNHTYLVGFRIGSMGFD	generic|sp_Q3UX83_1A1L2_MOUSE__II_1005228_REVERSED	|generic|sp_Q3UX83-2_1A1L2_MOUSE__II_1005228_REVERSED	|generic|tr_B9EIY1_B9EIY1_MOUSE__II_1005228_REVERSED	|generic|tr_Q3UQ29_Q3UQ29_MOUSE__II_1005228_REVERSED|
"""index: 15943, intensity: 6380.0, mobility: 1.020"""	-0.53857	0.260235	0.915954	LLPMFHSHDTIGTPFAGTSLPQQSYPFNELNPMLP	generic|tr_Q5QGZ6_Q5QGZ6_MOUSE__chr15_-1_72736831_72736860_ENSMUST00000023276_REVERSED	|generic|tr_A6H6H9_A6H6H9_MOUSE__chr15_-1_72736831_72736860_ENSMUST00000023276_REVERSED	|generic|sp_Q61818_RAI1_MOUSE__chr15_-1_72736831_72736860_ENSMUST00000023276_REVERSED	|generic|sp_Q61818-2_RAI1_MOUSE__chr15_-1_72736831_72736860_ENSMUST00000023276_REVERSED|
"""index: 16976, intensity: 2693.0, mobility: 0.887"""	-0.538935	0.260438	0.916211	HLSGQWLLR	generic|IP_3499057_TX=10090_REVERSED|
"""index: 15474, intensity: 22196.0, mobility: 0.963"""	-0.538963	0.260588	0.91623	MLEIRLMYQR	generic|sp_O08538_ANGP1_MOUSE_REVERSED	|generic|tr_Q6A0F0_Q6A0F0_MOUSE_REVERSED	|generic|tr_Q8C2K6_Q8C2K6_MOUSE_REVERSED|
"""index: 27529, intensity: 3855.0, mobility: 1.093"""	-0.53904	0.260782	0.916284	VMTSLYGTGSGLNLFSLGPQLKLAEMVESYICPA	generic|tr_Q3TGS5_Q3TGS5_MOUSE__chr1_1_7147702_7147743_ENSMUST00000182114__II_1044142_REVERSED	|generic|tr_Q6P1Z6_Q6P1Z6_MOUSE__chr1_1_7147702_7147743_ENSMUST00000182114__II_1044142_REVERSED	|generic|tr_Q3TM36_Q3TM36_MOUSE__chr1_1_7147702_7147743_ENSMUST00000182114_REVERSED|
"""index: 32560, intensity: 9974.0, mobility: 0.998"""	-0.539071	0.260782	0.916306	IFLYPVVVLLE	generic|IP_1084946_TX=10090_REVERSED|
"""index: 21852, intensity: 33820.0, mobility: 0.911"""	-0.539551	0.260826	0.916642	LFWMLSLDNMKVVTFINKMSL	generic|chr9_1_57105586_57107399_ENSMUST00000167715__IP_849658_TX=10090_REVERSED|
"""index: 10555, intensity: 7294.0, mobility: 0.851"""	-0.539707	0.261019	0.91675	QQTVQLSHT	generic|sp_Q8CJ40_CROCC_MOUSE__II_956758_REVERSED	|generic|sp_Q8CJ40-2_CROCC_MOUSE__II_956758_REVERSED	|generic|sp_Q8CJ40-3_CROCC_MOUSE__II_956758_REVERSED|
"""index: 9126, intensity: 6832.0, mobility: 1.037"""	-0.539781	0.261019	0.916802	KAQQKASDVHNEFSLIVPYPSTKFAAEAIAELVDRLPVETTMT	generic|tr_Q3TWI4_Q3TWI4_MOUSE__chr19_-1_6965682_6965729_ENSMUST00000237726_REVERSED	|generic|tr_Q571K9_Q571K9_MOUSE__chr19_-1_6965682_6965729_ENSMUST00000237726_REVERSED	|generic|tr_Q8CI86_Q8CI86_MOUSE__chr19_-1_6965682_6965729_ENSMUST00000237726_REVERSED	|generic|tr_A0A494B9C1_A0A494B9C1_MOUSE__chr19_-1_6965682_6965729_ENSMUST00000237726_REVERSED	|generic|sp_P51432_PLCB3_MOUSE__chr19_-1_6965682_6965729_ENSMUST00000237726_REVERSED	|generic|tr_Q3TPL1_Q3TPL1_MOUSE__chr19_-1_6965682_6965729_ENSMUST00000237726_REVERSED|
"""index: 23648, intensity: 3789.0, mobility: 1.099"""	-0.540047	0.261221	0.916987	QHGECLVACVHLSKPS	generic|IP_1044549_TX=10090_REVERSED|
"""index: 22813, intensity: 3427.0, mobility: 1.016"""	-0.540051	0.261318	0.91699	YENLLHCLAQRNNLDKNTCHVL	generic|IP_1095510_TX=10090_REVERSED|
"""index: 6156, intensity: 5683.0, mobility: 1.103"""	-0.540382	0.26152	0.91722	LRIYYFNQDNNFLLMYFYLQSSQYSVELSDMYHLFQLF	generic|IP_3497625_TX=10090_REVERSED|
"""index: 1103, intensity: 3033.0, mobility: 0.836"""	-0.540415	0.261722	0.917244	ECDHILHF	generic|IP_3461387_TX=10090_REVERSED|
"""index: 29071, intensity: 5881.0, mobility: 1.099"""	-0.540424	0.261924	0.91725	VRSMWSCEAQRPSLSALERW	generic|chr3_-1_10316028_10321615_ENSMUST00000118410__II_987355_TX=10090_REVERSED	|generic|tr_A0A0A6YW07_A0A0A6YW07_MOUSE__II_987366_REVERSED	|generic|chr3_-1_10315284_10316270_ENSMUST00000065938__II_987366_TX=10090_REVERSED|
"""index: 19810, intensity: 4829.0, mobility: 0.879"""	-0.540434	0.262126	0.917256	DCFSLNFITFTISLSCLFG	generic|tr_Q7TRV1_Q7TRV1_MOUSE_REVERSED	|generic|tr_B9EKD4_B9EKD4_MOUSE_REVERSED|
"""index: 29414, intensity: 2955.0, mobility: 0.871"""	-0.540463	0.262275	0.917276	LSRAYVRYPLF	generic|IP_921149_TX=10090_REVERSED|
"""index: 21039, intensity: 3096.0, mobility: 0.803"""	-0.540713	0.262318	0.91745	MMDTHYFI	generic|chr9_1_108815355_108815546_ENSMUST00000192180__II_842816_TX=10090_REVERSED	|generic|sp_Q9ESJ4_SPN90_MOUSE__chr9_1_108811094_108811159_ENSMUST00000194819_REVERSED|
"""index: 24484, intensity: 5917.0, mobility: 0.921"""	-0.540893	0.26252	0.917575	ARSFTNVRI	generic|chr6_1_4607986_4608060_ENSMUST00000015333_REVERSED|
"""index: 16795, intensity: 2899.0, mobility: 0.877"""	-0.540906	0.262722	0.917584	YFLDKFFTLLPSSSIAWHFLC	generic|IP_3481362_TX=10090_REVERSED|
"""index: 23164, intensity: 30016.0, mobility: 0.952"""	-0.541086	0.262924	0.917709	QPRVPRSLAV	generic|tr_D3Z2S1_D3Z2S1_MOUSE_REVERSED	|generic|sp_Q9ESS0_DUS10_MOUSE_REVERSED|
"""index: 3250, intensity: 2669.0, mobility: 0.809"""	-0.541162	0.263126	0.917761	MTGTIVRQ	generic|sp_Q8BGA3_LRRT2_MOUSE__chr18_-1_35212700_35212960_ENSMUST00000236530_REVERSED	|generic|tr_A0A494B9W9_A0A494B9W9_MOUSE__chr18_-1_35212700_35212960_ENSMUST00000236530_REVERSED	|generic|tr_Q8C8L1_Q8C8L1_MOUSE_REVERSED|
"""index: 27581, intensity: 2689.0, mobility: 1.068"""	-0.541186	0.263317	0.917778	KNLIDPLDKPIELSGPSSGRRTMTS	generic|sp_Q6GYP7_RGPA1_MOUSE__chr12_-1_55676400_55676690_ENSMUST00000220017_REVERSED	|generic|sp_Q6GYP7-2_RGPA1_MOUSE__chr12_-1_55676400_55676690_ENSMUST00000220017_REVERSED	|generic|sp_Q6GYP7-4_RGPA1_MOUSE__chr12_-1_55712623_55712754_ENSMUST00000219529_REVERSED	|generic|sp_Q6GYP7-6_RGPA1_MOUSE__chr12_-1_55676400_55676690_ENSMUST00000220017_REVERSED	|generic|tr_B7ZNA3_B7ZNA3_MOUSE__chr12_-1_55676400_55676690_ENSMUST00000220017_REVERSED	|generic|tr_A0A1W2P712_A0A1W2P712_MOUSE__chr12_-1_55676400_55676690_ENSMUST00000220017_REVERSED	|generic|tr_A0A1W2P832_A0A1W2P832_MOUSE__chr12_-1_55676400_55676690_ENSMUST00000220017_REVERSED	|generic|tr_A0A2I3BRX9_A0A2I3BRX9_MOUSE__chr12_-1_55676400_55676690_ENSMUST00000220017_REVERSED|
"""index: 14238, intensity: 3118.0, mobility: 0.803"""	-0.541225	0.263317	0.917804	EPMIVTGK	generic|IP_3461140_TX=10090_REVERSED|
"""index: 14592, intensity: 3961.0, mobility: 0.879"""	-0.541752	0.263349	0.918169	RASAALMLRP	generic|IP_1111414_TX=10090_REVERSED|
"""index: 8303, intensity: 8004.0, mobility: 0.921"""	-0.541929	0.263349	0.91829	KFLKNKQMAAMQGIQGEAHPDIAQPSIE	generic|tr_A2AW15_A2AW15_MOUSE_REVERSED	|generic|sp_Q3UVR3_TTBK2_MOUSE_REVERSED	|generic|sp_Q3UVR3-2_TTBK2_MOUSE_REVERSED|
"""index: 14433, intensity: 3326.0, mobility: 1.173"""	-0.542283	0.26355	0.918534	REMLEAFHPLHDSPIVVLQGSQPDRVFQYA	generic|tr_D3YV17_D3YV17_MOUSE__chr5_-1_142765047_142765166_ENSMUST00000200371__II_932803_REVERSED	|generic|tr_F6Z7L1_F6Z7L1_MOUSE__chr5_-1_142765047_142765166_ENSMUST00000200371__II_932815_REVERSED	|generic|sp_Q80WC3_TNC18_MOUSE__chr5_-1_142765047_142765166_ENSMUST00000200371_REVERSED	|generic|sp_Q80WC3-2_TNC18_MOUSE__chr5_-1_142765047_142765166_ENSMUST00000200371_REVERSED	|generic|sp_Q80WC3-3_TNC18_MOUSE__chr5_-1_142765047_142765166_ENSMUST00000200371_REVERSED|
"""index: 27692, intensity: 4661.0, mobility: 0.998"""	-0.54231	0.263646	0.918552	FGFIESEKIPL	generic|IP_1020128_TX=10090_REVERSED|
"""index: 21839, intensity: 2903.0, mobility: 1.032"""	-0.542651	0.263688	0.918786	AQLFSYSIFFFF	generic|IP_924434_TX=10090_REVERSED|
"""index: 29207, intensity: 5555.0, mobility: 0.862"""	-0.542916	0.263889	0.918967	LSNNIRDR	generic|II_987542_TX=10090_REVERSED	|generic|tr_Q0VGJ1_Q0VGJ1_MOUSE__chr14_-1_39472911_39472940_ENSMUST00000166968_REVERSED	|generic|tr_Q9D0R0_Q9D0R0_MOUSE_REVERSED	|generic|tr_Q9QUM5_Q9QUM5_MOUSE__chr3_-1_8666778_8666828_ENSMUST00000192550_REVERSED	|generic|sp_Q9WV93_HEY1_MOUSE__chr3_-1_8666778_8666828_ENSMUST00000192550_REVERSED|
"""index: 14631, intensity: 3019.0, mobility: 0.894"""	-0.542937	0.26409	0.918981	EMIKLISDKLAHHVFQTATAKMYQE	generic|tr_Q3V090_Q3V090_MOUSE__chr13_-1_85216104_85216181_ENSMUST00000146792__II_1104459_REVERSED	|generic|tr_Q3TTA2_Q3TTA2_MOUSE__chr13_-1_85216104_85216181_ENSMUST00000146792__II_1104459_REVERSED	|generic|tr_E9PYG6_E9PYG6_MOUSE__chr13_-1_85216104_85216181_ENSMUST00000146792__II_1104459_REVERSED	|generic|tr_Q91YX7_Q91YX7_MOUSE__chr13_-1_85216104_85216181_ENSMUST00000146792__II_1104459_REVERSED	|generic|tr_A0A286YDU0_A0A286YDU0_MOUSE__chr13_-1_85216104_85216181_ENSMUST00000146792__II_1104459_REVERSED	|generic|II_1104458_TX=10090_REVERSED|
"""index: 7708, intensity: 28603.0, mobility: 0.995"""	-0.54308	0.264291	0.919079	TQDLACAYIDIV	generic|sp_Q01405_SC23A_MOUSE__chr12_-1_59006986_59007198_ENSMUST00000134223__II_1116454_REVERSED	|generic|tr_E9Q1S3_E9Q1S3_MOUSE__chr12_-1_59006986_59007198_ENSMUST00000134223__II_1116454_REVERSED	|generic|tr_Q8C1E4_Q8C1E4_MOUSE__chr12_-1_58982564_58982629_ENSMUST00000169976_REVERSED|
"""index: 3798, intensity: 9355.0, mobility: 1.043"""	-0.543112	0.264333	0.9191	ERKEQQQGLSMMV	generic|IP_1008130_TX=10090_REVERSED|
"""index: 20350, intensity: 4436.0, mobility: 1.068"""	-0.543513	0.264375	0.919374	MWPVQKLKVCLQY	generic|IP_998516_TX=10090_REVERSED|
"""index: 25881, intensity: 3259.0, mobility: 0.829"""	-0.543884	0.264576	0.919627	KWLSSPVPRSTALTVPT	generic|IP_1135888_TX=10090_REVERSED|
"""index: 25933, intensity: 2828.0, mobility: 1.213"""	-0.544079	0.264724	0.919759	RPFLWARRGASGPPSTDP	generic|tr_A0A1B0GRQ5_A0A1B0GRQ5_MOUSE__II_889573_REVERSED|
"""index: 16524, intensity: 3740.0, mobility: 1.157"""	-0.544119	0.264871	0.919786	KKKSWHWPNHFIVYKAEEVVEVEAHAT	generic|tr_A0A0U1RPM8_A0A0U1RPM8_MOUSE_REVERSED	|generic|tr_A0A0U1RP94_A0A0U1RP94_MOUSE_REVERSED|
"""index: 33740, intensity: 4216.0, mobility: 0.877"""	-0.544125	0.264877	0.91979	SDRTSLKEP	generic|sp_P97868_RBBP6_MOUSE__chr7_1_122990153_122990386_ENSMUST00000126053__II_880701_REVERSED	|generic|sp_P97868-2_RBBP6_MOUSE__chr7_1_122990153_122990386_ENSMUST00000126053__II_880701_REVERSED	|generic|tr_A0A338P6W1_A0A338P6W1_MOUSE__chr7_1_122990153_122990386_ENSMUST00000126053__II_880701_REVERSED|
"""index: 28318, intensity: 5673.0, mobility: 1.155"""	-0.544317	0.264877	0.91992	GINKNGDVGCMQVPFYKHLDARHIME	generic|IP_3484471_TX=10090_REVERSED|
"""index: 26714, intensity: 3175.0, mobility: 1.000"""	-0.544335	0.264877	0.919933	NEVADLESSPLGQADEQSTIEEVL	generic|sp_Q91VN1_ZNF24_MOUSE_REVERSED|
"""index: 30529, intensity: 6406.0, mobility: 0.925"""	-0.545073	0.264877	0.920431	IHVIHRKLPFTW	generic|IP_1138537_TX=10090_REVERSED|
"""index: 18701, intensity: 5230.0, mobility: 1.199"""	-0.545604	0.265024	0.920788	TSMMSDSPNYRRSIQNILSESAGTFRKGKSNERV	generic|sp_Q9CUU3_SYCP2_MOUSE_REVERSED|
"""index: 23514, intensity: 65640.0, mobility: 0.959"""	-0.545661	0.265224	0.920827	IFNKINRFV	generic|IP_1021553_TX=10090_REVERSED|
"""index: 27018, intensity: 44593.0, mobility: 0.961"""	-0.54573	0.265372	0.920873	LFVTVWKWT	generic|IP_903863_TX=10090_REVERSED|
"""index: 31070, intensity: 2595.0, mobility: 0.864"""	-0.545835	0.265572	0.920944	IVDRVWVSGLAR	generic|IP_970737_TX=10090_REVERSED|
"""index: 23654, intensity: 2752.0, mobility: 1.173"""	-0.545851	0.265772	0.920955	EMGGPQPARACPLAPPLPPHDAALLATESSTQVHL	generic|IP_942280_TX=10090_REVERSED|
"""index: 28257, intensity: 6548.0, mobility: 1.121"""	-0.545862	0.265866	0.920962	KEEESKAKHKEKEKDKDKDKKKKEKEKKEKKKKPKNVP	generic|tr_A2AKA9_A2AKA9_MOUSE_REVERSED	|generic|tr_Q4G5Y4_Q4G5Y4_MOUSE_REVERSED	|generic|sp_Q8K2F0_BRD3_MOUSE_REVERSED	|generic|sp_Q8K2F0-2_BRD3_MOUSE_REVERSED|
"""index: 1449, intensity: 2852.0, mobility: 0.990"""	-0.546151	0.26596	0.921156	SPSSCQSTKLGSRPRGNVPMLSICKKSSIHSSY	generic|tr_E9PXY5_E9PXY5_MOUSE__chr18_1_5705060_5705251_ENSMUST00000175925__II_1053112_REVERSED	|generic|tr_Q3URK4_Q3URK4_MOUSE_REVERSED	|generic|tr_A4QPD1_A4QPD1_MOUSE_REVERSED	|generic|sp_Q64318_ZEB1_MOUSE_REVERSED|
"""index: 9699, intensity: 7892.0, mobility: 1.090"""	-0.546207	0.26616	0.921193	RRRLRRQTETSTFILCLRGHTSMPSLVSNPT	generic|IP_3479492_TX=10090_REVERSED|
"""index: 2390, intensity: 3775.0, mobility: 0.943"""	-0.546333	0.266347	0.921277	STNGILQRMAHG	generic|chr12_1_55410127_55410267_ENSMUST00000163070__IP_1116644_TX=10090_REVERSED|
"""index: 6502, intensity: 4799.0, mobility: 0.953"""	-0.546406	0.266347	0.921326	IAPVMAMYSQPLLDAMWLM	generic|IP_3470928_TX=10090_REVERSED	|generic|IP_1025289_TX=10090_REVERSED|
"""index: 22480, intensity: 4568.0, mobility: 0.885"""	-0.547104	0.266547	0.921792	TVQQMLLPLCFLPWSR	generic|IP_942849_TX=10090_REVERSED|
"""index: 15818, intensity: 9723.0, mobility: 0.988"""	-0.54711	0.266693	0.921796	QWGLSTRECCRAASLCSRPSSNQAKCKVNGKFKRF	generic|IP_1019974_TX=10090_REVERSED|
"""index: 26394, intensity: 4065.0, mobility: 0.964"""	-0.547354	0.266893	0.921958	VQMLNKELEHLREDKDQLLK	generic|sp_Q9WVQ0_PMFBP_MOUSE__II_3504821_REVERSED|
"""index: 399, intensity: 2711.0, mobility: 0.847"""	-0.547442	0.267093	0.922016	EEEGGVDRLS	generic|tr_A0A1B0GRQ7_A0A1B0GRQ7_MOUSE__chr9_1_121453233_121453448_ENSMUST00000211301_REVERSED|
"""index: 19699, intensity: 5162.0, mobility: 1.032"""	-0.547666	0.267293	0.922164	TEMDQDVVEMVEEVAIVLVVVMTAVVVELDMIDV	generic|IP_872894_TX=10090_REVERSED|
"""index: 15421, intensity: 3136.0, mobility: 0.787"""	-0.547707	0.267479	0.922192	QLAGLKLPTKQF	generic|IP_3476075_TX=10090_REVERSED	|generic|IP_3492508_TX=10090_REVERSED|
"""index: 2908, intensity: 3022.0, mobility: 0.830"""	-0.547739	0.267479	0.922213	YRPRQPLLYKCT	generic|IP_916465_TX=10090_REVERSED|
"""index: 21065, intensity: 3915.0, mobility: 1.002"""	-0.547992	0.267679	0.922381	SYPDRPVECYELGPVIDFISFLQEETFPVR	generic|tr_Q3US38_Q3US38_MOUSE_REVERSED	|generic|sp_Q8BHN5_RBM45_MOUSE_REVERSED|
"""index: 20615, intensity: 5424.0, mobility: 0.951"""	-0.547993	0.267879	0.922381	DFACLGIKRR	generic|IP_1149481_TX=10090_REVERSED|
"""index: 22405, intensity: 5167.0, mobility: 1.011"""	-0.548028	0.267918	0.922405	ARFQRHCEAEEEGQKQAQLREQ	generic|sp_Q8CB59_F161B_MOUSE__chr12_-1_84353796_84353900_ENSMUST00000133230__II_1114082_REVERSED	|generic|sp_Q8CB59-2_F161B_MOUSE__chr12_-1_84353796_84353900_ENSMUST00000133230_REVERSED|
"""index: 28408, intensity: 3860.0, mobility: 0.909"""	-0.548358	0.268117	0.922622	RESECKSTIQ	generic|IP_864233_TX=10090_REVERSED|
"""index: 13086, intensity: 4767.0, mobility: 1.034"""	-0.5485	0.268317	0.922716	QKEQQRAEALEEEVSSLHALSEQLQRRLQASEQKKGSL	generic|tr_A0A140T8V9_A0A140T8V9_MOUSE_REVERSED	|generic|sp_Q8VDC1_FYCO1_MOUSE_REVERSED|
"""index: 33287, intensity: 4413.0, mobility: 1.070"""	-0.548616	0.268517	0.922792	MKPFHGKTFPLK	generic|sp_Q811P8_RHG32_MOUSE__chr9_1_32247112_32247219_ENSMUST00000174730__II_855045_REVERSED|
"""index: 5129, intensity: 3645.0, mobility: 0.937"""	-0.548638	0.268648	0.922807	PAPWNMPHPSR	generic|IP_841738_TX=10090_REVERSED|
"""index: 18745, intensity: 2859.0, mobility: 0.792"""	-0.548693	0.268648	0.922843	VLFSLNKIIVSLTLSSSNQIH	generic|IP_1009197_TX=10090_REVERSED|
"""index: 22613, intensity: 3989.0, mobility: 1.011"""	-0.548965	0.268847	0.923023	SLDEALAALAQLW	generic|IP_3481398_TX=10090_REVERSED|
"""index: 12024, intensity: 4598.0, mobility: 0.964"""	-0.548999	0.269047	0.923045	LERQLEQETR	generic|sp_Q8CHW5_BICL2_MOUSE_REVERSED	|generic|tr_A0A3B2WCI5_A0A3B2WCI5_MOUSE_REVERSED|
"""index: 4157, intensity: 13288.0, mobility: 0.954"""	-0.549044	0.269124	0.923074	LGLSTSPSRHSCM	generic|chr3_1_108346668_108346757_ENSMUST00000135636__IP_979977_TX=10090_REVERSED|
"""index: 18486, intensity: 7782.0, mobility: 1.015"""	-0.549424	0.269124	0.923324	PKRQQQHQVKRSNDGRLFNDMKKAHEECLPTQ	generic|tr_B1AT33_B1AT33_MOUSE_REVERSED	|generic|tr_B1AT34_B1AT34_MOUSE_REVERSED	|generic|sp_Q66JY2_IN80D_MOUSE_REVERSED	|generic|tr_B1AT32_B1AT32_MOUSE_REVERSED|
"""index: 16345, intensity: 5992.0, mobility: 1.192"""	-0.549749	0.269215	0.923537	LCDKPSGIFIPISNLYQSVQSNGKNDLRQ	generic|IP_2463724_TX=10090_REVERSED|
"""index: 22452, intensity: 3060.0, mobility: 0.866"""	-0.550035	0.269361	0.923723	LAHSICKTN	generic|IP_3500136_TX=10090_REVERSED|
"""index: 24119, intensity: 7402.0, mobility: 0.924"""	-0.550143	0.269399	0.923793	MDPPPMYPSQGLTHHMVRPAQ	generic|IP_1070614_TX=10090_REVERSED|
"""index: 17769, intensity: 3491.0, mobility: 1.264"""	-0.550331	0.269598	0.923916	MSLIEPLHGERSAVYFLRSVAFVGGNMSGFCSLAVFIPVA	generic|sp_Q9WTR6_XCT_MOUSE__chr3_-1_50424038_50424085_ENSMUST00000142932__II_985056_REVERSED	|generic|tr_A0A0B4J1P7_A0A0B4J1P7_MOUSE__chr3_-1_50424038_50424085_ENSMUST00000142932__II_985056_REVERSED|
"""index: 33691, intensity: 4884.0, mobility: 1.063"""	-0.550368	0.269797	0.92394	LAPSFGKQQLYQLRGQDILLKCLHG	generic|sp_Q8BYH3_TRM13_MOUSE__II_977085_REVERSED	|generic|II_977078_TX=10090_REVERSED|
"""index: 23530, intensity: 5357.0, mobility: 1.079"""	-0.550377	0.269942	0.923946	LELHERFEERSPYLRKRVNERLTQLDMPRTIIKYYDK	generic|sp_Q80UV9_TAF1_MOUSE__chrX_1_101562127_101562291_ENSMUST00000143908__II_831688_REVERSED	|generic|sp_Q80UV9-2_TAF1_MOUSE__chrX_1_101562127_101562291_ENSMUST00000143908__II_831688_REVERSED	|generic|sp_Q80UV9-3_TAF1_MOUSE__chrX_1_101562127_101562291_ENSMUST00000143908__II_831688_REVERSED	|generic|tr_B1Q2W7_B1Q2W7_MOUSE__chrX_1_101562127_101562291_ENSMUST00000143908__II_831688_REVERSED	|generic|tr_D3YZK4_D3YZK4_MOUSE__chrX_1_101562127_101562291_ENSMUST00000143908__II_831688_REVERSED	|generic|tr_S4R1B9_S4R1B9_MOUSE__chrX_1_101562127_101562291_ENSMUST00000143908_REVERSED|
"""index: 10515, intensity: 8371.0, mobility: 0.751"""	-0.550458	0.270141	0.923999	RMEKFLERSYT	generic|sp_P58158_B3GA3_MOUSE_REVERSED	|generic|tr_D4Q8F9_D4Q8F9_MOUSE_REVERSED	|generic|tr_Q3UN75_Q3UN75_MOUSE_REVERSED	|generic|tr_Q3UJY2_Q3UJY2_MOUSE_REVERSED|
"""index: 21210, intensity: 5659.0, mobility: 0.842"""	-0.550465	0.27034	0.924004	RVLVSVME	generic|IP_827289_TX=10090_REVERSED|
"""index: 17317, intensity: 5892.0, mobility: 1.101"""	-0.550473	0.270485	0.924009	VKALEELFIELFHSKVGSPAQSDPNL	generic|tr_Q05CN2_Q05CN2_MOUSE__chr10_-1_78402606_78402680_ENSMUST00000219374__II_3465204_REVERSED	|generic|sp_P56183_RRP1_MOUSE__chr10_-1_78402606_78402680_ENSMUST00000219374__II_3465204_REVERSED	|generic|sp_P56183-2_RRP1_MOUSE__chr10_-1_78402606_78402680_ENSMUST00000219374__II_3468138_REVERSED	|generic|sp_P56183-3_RRP1_MOUSE__chr10_-1_78402606_78402680_ENSMUST00000219374__II_3468138_REVERSED|
"""index: 8859, intensity: 4915.0, mobility: 1.025"""	-0.55068	0.27063	0.924143	PWNLNTMLVIER	generic|IP_3462982_TX=10090_REVERSED|
"""index: 33614, intensity: 5949.0, mobility: 1.234"""	-0.550768	0.270829	0.9242	VMAVALVSAPMVAVHFMW	generic|IP_1052639_TX=10090_REVERSED|
"""index: 10580, intensity: 2942.0, mobility: 0.744"""	-0.550799	0.271028	0.924221	LGQEDIEQEQKQ	generic|tr_A0A1L1SVE7_A0A1L1SVE7_MOUSE__chr1_-1_192897307_192897504_ENSMUST00000195530_REVERSED|
"""index: 19550, intensity: 4537.0, mobility: 0.996"""	-0.550936	0.271065	0.924309	EEEKISEEVEI	generic|sp_Q8BHX3_BOREA_MOUSE_REVERSED	|generic|sp_Q8BHX3-2_BOREA_MOUSE_REVERSED	|generic|sp_Q8BHX3-3_BOREA_MOUSE_REVERSED|
"""index: 9618, intensity: 7637.0, mobility: 0.901"""	-0.55142	0.27121	0.924623	KEQELFYSK	generic|chr18_-1_73791605_73791700_ENSMUST00000025439__IP_1053962_TX=10090_REVERSED	|generic|chr18_-1_73791170_73791815_ENSMUST00000025439__IP_1053962_TX=10090_REVERSED|
"""index: 32090, intensity: 75932.0, mobility: 1.112"""	-0.551736	0.271409	0.924827	GGGGGYGGSGGGYGGGGGGGYGGGGVGYGGGGSGFGGSGGFGGG	generic|tr_Q3TF92_Q3TF92_MOUSE_REVERSED	|generic|tr_E9QNN1_E9QNN1_MOUSE__chr1_-1_153464336_153464407_ENSMUST00000186966_REVERSED	|generic|tr_A0A087WPL5_A0A087WPL5_MOUSE__chr1_-1_153464336_153464407_ENSMUST00000186966_REVERSED|
"""index: 18887, intensity: 2525.0, mobility: 1.124"""	-0.551828	0.271607	0.924887	MCNWREHRFQSRCEQIGLRAGERISPLL	generic|tr_H3BL02_H3BL02_MOUSE_REVERSED	|generic|tr_H3BJ29_H3BJ29_MOUSE_REVERSED	|generic|tr_Q8BRT3_Q8BRT3_MOUSE_REVERSED	|generic|tr_Q8C6P4_Q8C6P4_MOUSE_REVERSED	|generic|sp_Q9QYS1_WNT16_MOUSE_REVERSED|
"""index: 26160, intensity: 3163.0, mobility: 0.852"""	-0.551842	0.271806	0.924896	RSSRPASPISRL	generic|chr9_-1_37657011_37657220_ENSMUST00000117654_REVERSED|
"""index: 15990, intensity: 4556.0, mobility: 0.926"""	-0.551906	0.272005	0.924937	QMKVRAFNNGIEFNQRMLLYLSASAHSRI	generic|sp_Q8R1A4_DOCK7_MOUSE__chr4_-1_98970791_98970850_ENSMUST00000124466__II_959793_REVERSED	|generic|sp_Q8R1A4-2_DOCK7_MOUSE__chr4_-1_98970791_98970850_ENSMUST00000124466__II_959777_REVERSED	|generic|tr_A2A9M4_A2A9M4_MOUSE__chr4_-1_98970791_98970850_ENSMUST00000124466__II_959793_REVERSED	|generic|tr_A2A9M5_A2A9M5_MOUSE__chr4_-1_98970791_98970850_ENSMUST00000124466__II_959777_REVERSED	|generic|tr_E9PX48_E9PX48_MOUSE__chr4_-1_98970791_98970850_ENSMUST00000124466__II_959793_REVERSED	|generic|tr_A0A0U1RNK7_A0A0U1RNK7_MOUSE__chr4_-1_98970791_98970850_ENSMUST00000124466__II_959777_REVERSED	|generic|tr_Q3U806_Q3U806_MOUSE__chr4_-1_98970791_98970850_ENSMUST00000124466_REVERSED|
"""index: 3707, intensity: 3659.0, mobility: 0.903"""	-0.551953	0.272187	0.924967	DKEIGAEKGKDNGIMKM	generic|tr_B1ARU4_B1ARU4_MOUSE__chr4_-1_123457872_123457942_ENSMUST00000106220_REVERSED	|generic|sp_Q9QXZ0_MACF1_MOUSE_REVERSED	|generic|tr_E9QA63_E9QA63_MOUSE_REVERSED	|generic|tr_E9PVY8_E9PVY8_MOUSE__chr4_-1_123457872_123457942_ENSMUST00000106220_REVERSED|
"""index: 30943, intensity: 6116.0, mobility: 1.007"""	-0.551967	0.272187	0.924976	FNTIVVQLPELV	generic|tr_A0A140LIN2_A0A140LIN2_MOUSE__II_843030_REVERSED	|generic|tr_Q8R1V9_Q8R1V9_MOUSE__chr9_1_108513700_108513810_ENSMUST00000208214__II_843028_REVERSED	|generic|tr_Q3TIN2_Q3TIN2_MOUSE__chr9_1_108513700_108513810_ENSMUST00000208214__II_843022_REVERSED	|generic|tr_D3Z158_D3Z158_MOUSE__chr9_1_108513700_108513810_ENSMUST00000208214__II_843022_REVERSED	|generic|tr_A0A0A6YY08_A0A0A6YY08_MOUSE__II_843052_REVERSED	|generic|sp_Q8BML9_SYQ_MOUSE__chr9_1_108513700_108513810_ENSMUST00000208214__II_843022_REVERSED|
"""index: 3917, intensity: 2783.0, mobility: 0.775"""	-0.551984	0.272187	0.924987	VPQGCESF	generic|IP_1123348_TX=10090_REVERSED|
"""index: 21180, intensity: 3582.0, mobility: 1.010"""	-0.55229	0.272187	0.925184	EAQAQCKEQTKQ	generic|sp_Q8BV84_PRR9_MOUSE_REVERSED|
"""index: 20680, intensity: 5092.0, mobility: 1.108"""	-0.55275	0.272187	0.925479	ERAMELLEKLCTPVVKVMVLRKVWPQDQPWMEGMCFW	generic|tr_O54726_O54726_MOUSE__II_889634_REVERSED	|generic|tr_A0A140LJE8_A0A140LJE8_MOUSE__chr7_1_45002305_45002346_ENSMUST00000207129__II_889627_REVERSED	|generic|tr_Q3U9K6_Q3U9K6_MOUSE__chr7_1_45002305_45002346_ENSMUST00000207129__II_889627_REVERSED|
"""index: 24092, intensity: 5409.0, mobility: 0.930"""	-0.553401	0.272385	0.925896	EDTPIFLGGDEMEEEAQRVLP	generic|IP_970360_TX=10090_REVERSED|
"""index: 29166, intensity: 4506.0, mobility: 1.102"""	-0.553417	0.272583	0.925906	DRHVSRYGFNPSGILTLCPLSS	generic|tr_Q3U6T3_Q3U6T3_MOUSE__chr11_1_118002374_118002544_ENSMUST00000017859_REVERSED	|generic|tr_B9EKS7_B9EKS7_MOUSE__chr11_1_118002374_118002544_ENSMUST00000017859_REVERSED|
"""index: 15150, intensity: 11839.0, mobility: 0.779"""	-0.553508	0.272655	0.925965	VPLAASIE	generic|tr_Q3TRS8_Q3TRS8_MOUSE_REVERSED	|generic|tr_Q5SWZ5_Q5SWZ5_MOUSE__chr11_1_59775519_59775587_ENSMUST00000108751_REVERSED	|generic|tr_Q8CHC7_Q8CHC7_MOUSE__chr11_1_59775519_59775587_ENSMUST00000108751_REVERSED|
"""index: 16907, intensity: 4491.0, mobility: 0.795"""	-0.553905	0.272655	0.926217	GILALKLRPWESS	generic|IP_1049060_TX=10090_REVERSED|
"""index: 35061, intensity: 16720.0, mobility: 1.273"""	-0.55456	0.272745	0.926633	FFLGCVLQLYWTGRSVPL	generic|IP_3507393_TX=10090_REVERSED|
"""index: 4291, intensity: 3880.0, mobility: 0.973"""	-0.554919	0.272835	0.92686	GDESRSLSTFPS	generic|IP_842077_TX=10090_REVERSED|
"""index: 24836, intensity: 3658.0, mobility: 0.943"""	-0.554986	0.272961	0.926902	PSSRGDPLFEAQGRVQRDTLHEMK	generic|tr_B1AT64_B1AT64_MOUSE_REVERSED|
"""index: 7155, intensity: 12650.0, mobility: 1.004"""	-0.555098	0.272961	0.926973	ENVWNKRKKKKSDSEINSGVSSHST	generic|tr_V9GXT3_V9GXT3_MOUSE__chr7_1_49491409_49491495_ENSMUST00000184124__II_888773_REVERSED	|generic|tr_V9GX91_V9GX91_MOUSE__chr7_1_49491409_49491495_ENSMUST00000184124__II_888773_REVERSED|
"""index: 28027, intensity: 2925.0, mobility: 1.050"""	-0.555622	0.27305	0.927303	TLHWQLLSYRI	generic|IP_851606_TX=10090_REVERSED|
"""index: 24795, intensity: 4757.0, mobility: 0.914"""	-0.555717	0.273194	0.927363	LWTWSKFLA	generic|II_859314_TX=10090_REVERSED|
"""index: 26551, intensity: 5014.0, mobility: 1.164"""	-0.555834	0.273337	0.927436	RMRMSSCTLSTRSMLTK	generic|IP_1062893_TX=10090_REVERSED|
"""index: 30333, intensity: 2868.0, mobility: 0.980"""	-0.555878	0.273535	0.927464	VSVKVVAALFGTDQEPRWLYV	generic|II_1136052_TX=10090_REVERSED|
"""index: 15850, intensity: 5199.0, mobility: 1.033"""	-0.555918	0.27357	0.927489	QPNAMILQRMLDPNSLMSQVFPNEMIQVMMEP	generic|sp_Q8R317_UBQL1_MOUSE__chr13_-1_58177876_58178028_ENSMUST00000225818__II_3476218_REVERSED	|generic|tr_Q66K07_Q66K07_MOUSE__chr13_-1_58177876_58178028_ENSMUST00000225818__II_3476218_REVERSED	|generic|tr_Q3T992_Q3T992_MOUSE__chr13_-1_58177876_58178028_ENSMUST00000225818_REVERSED	|generic|sp_Q8R317-2_UBQL1_MOUSE__chr13_-1_58177876_58178028_ENSMUST00000225818_REVERSED	|generic|tr_Q3TN93_Q3TN93_MOUSE__chr13_-1_58177876_58178028_ENSMUST00000225818_REVERSED|
"""index: 20423, intensity: 4693.0, mobility: 0.831"""	-0.556043	0.273641	0.927568	TSGFRLTF	generic|IP_1018225_TX=10090_REVERSED|
"""index: 36023, intensity: 8833.0, mobility: 1.061"""	-0.556392	0.273641	0.927787	REVSLSRRMVPNWVMGGIVKKCYQNNVSKKPNR	generic|sp_A2ALK8_PTN3_MOUSE_REVERSED|
"""index: 25590, intensity: 4326.0, mobility: 1.103"""	-0.556688	0.27373	0.927971	EVQKQNHHIMVPITIRALHHHGPVKLG	generic|IP_3445147_TX=10090_REVERSED|
"""index: 11490, intensity: 9714.0, mobility: 0.979"""	-0.5569	0.273927	0.928104	MALELGALALYPSQTEFCFFWLR	generic|IP_1069355_TX=10090_REVERSED|
"""index: 26134, intensity: 3284.0, mobility: 1.015"""	-0.556922	0.274124	0.928117	LPESSSGINETGLM	generic|IP_1140182_TX=10090_REVERSED|
"""index: 26171, intensity: 3315.0, mobility: 1.016"""	-0.557022	0.274321	0.92818	FNRMNMKGGHLI	generic|tr_A0A0U1RP02_A0A0U1RP02_MOUSE_REVERSED|
"""index: 9903, intensity: 129783.0, mobility: 1.129"""	-0.557117	0.274463	0.928239	RADYIMLKSTQKNTERIVDLYKEDDKNRKGSMGVLPQSCRMI	generic|tr_Q8CD00_Q8CD00_MOUSE__II_834886_REVERSED	|generic|tr_B1AW21_B1AW21_MOUSE__II_834863_REVERSED	|generic|sp_Q9Z2C5_MTM1_MOUSE__II_834863_REVERSED	|generic|tr_Q5DTJ6_Q5DTJ6_MOUSE__II_834863_REVERSED	|generic|II_834884_TX=10090_REVERSED	|generic|II_834890_TX=10090_REVERSED	|generic|tr_Q9D4L1_Q9D4L1_MOUSE_REVERSED	|generic|tr_Q3TLK7_Q3TLK7_MOUSE_REVERSED|
"""index: 4820, intensity: 3096.0, mobility: 0.841"""	-0.557171	0.27466	0.928273	MPITEKALN	generic|sp_Q99LG0_UBP16_MOUSE__chr16_1_87464768_87464842_ENSMUST00000144759__II_1074118_REVERSED	|generic|tr_D6RHQ6_D6RHQ6_MOUSE__chr16_1_87464768_87464842_ENSMUST00000144759_REVERSED	|generic|tr_D3YVU1_D3YVU1_MOUSE__chr16_1_87464768_87464842_ENSMUST00000144759_REVERSED	|generic|chr16_1_87469716_87469901_ENSMUST00000144759_REVERSED|
"""index: 15032, intensity: 4705.0, mobility: 1.190"""	-0.557224	0.274749	0.928305	INQSPPRWLSSGSRPTEP	generic|tr_Q3TD28_Q3TD28_MOUSE__IP_843890_REVERSED	|generic|tr_Q3TDM7_Q3TDM7_MOUSE_REVERSED|
"""index: 32522, intensity: 14670.0, mobility: 1.129"""	-0.55741	0.274946	0.928421	ILVATVLVAVGAGIMVGLVMGTQLPAEMSQK	generic|tr_A0A140LHJ7_A0A140LHJ7_MOUSE__II_868498_REVERSED	|generic|tr_A0A140LJH3_A0A140LJH3_MOUSE__chr8_1_3517579_3517659_ENSMUST00000208006__II_868498_REVERSED	|generic|tr_A0A140LIJ8_A0A140LIJ8_MOUSE__II_868498_REVERSED	|generic|tr_A0A140LI54_A0A140LI54_MOUSE__chr8_1_3536549_3536665_ENSMUST00000208851__II_868483_REVERSED|
"""index: 13182, intensity: 8060.0, mobility: 1.042"""	-0.557452	0.275089	0.928447	EQGQVQVAPQPAQLP	generic|tr_Q3UX16_Q3UX16_MOUSE_REVERSED|
"""index: 21357, intensity: 5545.0, mobility: 1.101"""	-0.557476	0.275211	0.928463	EWLPPCIASSHGAGPLL	generic|IP_3454337_TX=10090_REVERSED|
"""index: 33781, intensity: 22785.0, mobility: 1.137"""	-0.557681	0.275211	0.92859	YYERLLHSLPPHPRPIQSLHNGLLAGDLAGNLFAMTLR	generic|tr_Q71S44_Q71S44_MOUSE__IP_1067255_REVERSED	|generic|tr_Q71S45_Q71S45_MOUSE_REVERSED	|generic|tr_Q71S36_Q71S36_MOUSE_REVERSED	|generic|sp_Q8VCS0_PGRP2_MOUSE_REVERSED	|generic|tr_Q54A77_Q54A77_MOUSE_REVERSED	|generic|sp_Q8VCS0-2_PGRP2_MOUSE_REVERSED	|generic|sp_Q8VCS0-3_PGRP2_MOUSE_REVERSED	|generic|tr_A0A498WFR9_A0A498WFR9_MOUSE_REVERSED	|generic|tr_A2TJ61_A2TJ61_MOUSE_REVERSED	|generic|tr_A0A494B9M1_A0A494B9M1_MOUSE_REVERSED	|generic|tr_Q76L85_Q76L85_MOUSE_REVERSED|
"""index: 7881, intensity: 21384.0, mobility: 0.842"""	-0.558127	0.275408	0.928866	ISSGWLVQKVWSIEA	generic|chr5_-1_84105867_84105944_ENSMUST00000053733_REVERSED|
"""index: 13337, intensity: 15576.0, mobility: 1.096"""	-0.558264	0.275604	0.928951	SDFIELNFTFAVFLCVFLCVGRYRFPRFERNVSSLAILHPPE	generic|tr_Q8BHT4_Q8BHT4_MOUSE_REVERSED|
"""index: 17344, intensity: 6166.0, mobility: 1.108"""	-0.558266	0.275618	0.928952	TTSNKNGDYIFIYSKNLKWKVFMEETSQAEVNRVIC	generic|II_3495962_TX=10090_REVERSED	|generic|tr_Q3U967_Q3U967_MOUSE_REVERSED	|generic|tr_A0A2R8W6P0_A0A2R8W6P0_MOUSE_REVERSED	|generic|tr_A0A2R8VK70_A0A2R8VK70_MOUSE_REVERSED	|generic|sp_Q61735-2_CD47_MOUSE_REVERSED	|generic|tr_A0A2R8VI30_A0A2R8VI30_MOUSE_REVERSED	|generic|tr_E5Q371_E5Q371_MOUSE_REVERSED|
"""index: 3980, intensity: 3318.0, mobility: 1.044"""	-0.558335	0.275618	0.928995	MAVDDLISQPSSHAMVKSCVFDVLTAEEEGIYE	generic|tr_Q8BU35_Q8BU35_MOUSE__chr12_1_83681551_83681595_ENSMUST00000182450_REVERSED	|generic|sp_B2RY56_RBM25_MOUSE__chr12_1_83681551_83681595_ENSMUST00000182450_REVERSED|
"""index: 4411, intensity: 5940.0, mobility: 0.901"""	-0.559152	0.275761	0.929498	VDIISSVPRFDHPMSINLHPRR	generic|sp_Q9JK84_PAR6G_MOUSE_REVERSED	|generic|tr_Q8CBL3_Q8CBL3_MOUSE_REVERSED	|generic|tr_Q8CFJ8_Q8CFJ8_MOUSE_REVERSED|
"""index: 27704, intensity: 3071.0, mobility: 0.961"""	-0.559194	0.275936	0.929524	YLPIGPSPIPTP	generic|IP_995090_TX=10090_REVERSED|
"""index: 15716, intensity: 4109.0, mobility: 0.853"""	-0.559311	0.275936	0.929595	VLFVLPSSTTDITLWQIKGPNETG	generic|IP_1020500_TX=10090_REVERSED|
"""index: 35408, intensity: 3669.0, mobility: 0.935"""	-0.559589	0.276078	0.929766	NNWSLHCFYS	generic|IP_1053588_TX=10090_REVERSED|
"""index: 13172, intensity: 6165.0, mobility: 1.169"""	-0.559654	0.276275	0.929806	ELKNLRQLLMKEQMEQGSRIAERQMDLQQQLAKLDDHQPQI	generic|sp_Q8BQ48_CE295_MOUSE__chr10_1_62941042_62941071_ENSMUST00000044977__II_852728_REVERSED	|generic|sp_Q8BQ48-2_CE295_MOUSE__chr10_1_62941042_62941071_ENSMUST00000044977__II_852737_REVERSED	|generic|sp_Q8BQ48-3_CE295_MOUSE__chr10_1_62941042_62941071_ENSMUST00000044977__II_852728_REVERSED	|generic|sp_Q8BQ48-5_CE295_MOUSE__chr10_1_62941042_62941071_ENSMUST00000044977__II_3501922_REVERSED	|generic|sp_Q8BQ48-6_CE295_MOUSE__chr10_1_62941042_62941071_ENSMUST00000044977__II_3501922_REVERSED	|generic|tr_F7BWD7_F7BWD7_MOUSE__II_852728_REVERSED	|generic|tr_E9QPW4_E9QPW4_MOUSE__chr10_1_62941042_62941071_ENSMUST00000044977__II_852728_REVERSED	|generic|tr_A0A1N9NPH8_A0A1N9NPH8_MOUSE__chr10_1_62941042_62941071_ENSMUST00000044977__II_852728_REVERSED|
"""index: 23083, intensity: 5852.0, mobility: 0.946"""	-0.559663	0.276362	0.929811	WLWDAVPLEP	generic|IP_3454659_TX=10090_REVERSED|
"""index: 3180, intensity: 2902.0, mobility: 1.000"""	-0.559804	0.276558	0.929898	SEPTQSVRSKDEP	generic|tr_Q8VC54_Q8VC54_MOUSE__II_936707_REVERSED	|generic|tr_D3Z3W7_D3Z3W7_MOUSE_REVERSED|
"""index: 8381, intensity: 2780.0, mobility: 0.808"""	-0.559882	0.276754	0.929945	TLHSSCTSFAKHR	generic|tr_Q8VGJ6_Q8VGJ6_MOUSE__II_3464688_REVERSED	|generic|tr_A8E629_A8E629_MOUSE__II_3464688_REVERSED	|generic|tr_Q7TQS3_Q7TQS3_MOUSE_REVERSED	|generic|tr_B9EKM1_B9EKM1_MOUSE_REVERSED	|generic|tr_Q7TRV1_Q7TRV1_MOUSE_REVERSED	|generic|tr_B9EKD4_B9EKD4_MOUSE_REVERSED|
"""index: 11784, intensity: 63832.0, mobility: 0.874"""	-0.560174	0.27695	0.930123	SELHALATEMAQALREELAMY	generic|sp_Q80U04_PJA2_MOUSE__chr17_-1_64311163_64311237_ENSMUST00000232842_REVERSED	|generic|sp_Q80U04-2_PJA2_MOUSE__chr17_-1_64311163_64311237_ENSMUST00000232842_REVERSED	|generic|tr_B1AXU3_B1AXU3_MOUSE_REVERSED	|generic|tr_A0JLS7_A0JLS7_MOUSE_REVERSED	|generic|tr_B1AXU4_B1AXU4_MOUSE_REVERSED	|generic|tr_Q3UXQ1_Q3UXQ1_MOUSE_REVERSED	|generic|sp_O55176_PJA1_MOUSE_REVERSED	|generic|sp_O55176-2_PJA1_MOUSE_REVERSED	|generic|sp_O55176-4_PJA1_MOUSE_REVERSED|
"""index: 8849, intensity: 4272.0, mobility: 0.868"""	-0.560537	0.277146	0.930344	DVAPALAQLES	generic|sp_P0DPD9_EFCE2_MOUSE__II_3486897_REVERSED	|generic|sp_P0DPD9-2_EFCE2_MOUSE__II_3486897_REVERSED	|generic|tr_Q923T6_Q923T6_MOUSE__II_3486897_REVERSED	|generic|sp_B2RQR8_ECE2_MOUSE__II_3486897_REVERSED	|generic|sp_B2RQR8-2_ECE2_MOUSE__II_3486897_REVERSED	|generic|tr_F6WM66_F6WM66_MOUSE__II_3486897_REVERSED	|generic|tr_Q8C099_Q8C099_MOUSE__II_3486897_REVERSED	|generic|tr_Q8K0P0_Q8K0P0_MOUSE__II_3486897_REVERSED	|generic|tr_E9Q1S5_E9Q1S5_MOUSE__II_3486897_REVERSED	|generic|II_1078986_TX=10090_REVERSED	|generic|tr_Q80Z58_Q80Z58_MOUSE_REVERSED	|generic|tr_Q80Z57_Q80Z57_MOUSE_REVERSED|
"""index: 13835, intensity: 5222.0, mobility: 0.917"""	-0.560627	0.277342	0.930399	YQKPIDGGYNI	generic|sp_Q99J08_S14L2_MOUSE__II_1140116_REVERSED	|generic|II_1140114_TX=10090_REVERSED|
"""index: 14064, intensity: 4896.0, mobility: 0.910"""	-0.560643	0.277538	0.930409	KGYRYLLTVTRLYFVVMPNVDRIYSCTK	generic|IP_1076783_TX=10090_REVERSED|
"""index: 8475, intensity: 88536.0, mobility: 0.925"""	-0.560645	0.277734	0.93041	ERSVAGVESVAAASAGEPDTARRHLVART	generic|sp_Q19A41_KLF14_MOUSE_REVERSED|
"""index: 32143, intensity: 5343.0, mobility: 1.362"""	-0.560664	0.27793	0.930422	EYELMRLVLDKRLEKTRRLTWGGGPLREFYKRAK	generic|sp_Q9Z188-2_DYR1B_MOUSE_REVERSED|
"""index: 25179, intensity: 3848.0, mobility: 1.168"""	-0.56071	0.278072	0.93045	DFINWGITFYYHRL	generic|sp_B1AWN6_SCN2A_MOUSE__chr15_1_100970239_100970271_ENSMUST00000202971__II_1007876_REVERSED	|generic|tr_A0A5H1ZRM8_A0A5H1ZRM8_MOUSE__chr15_1_100970239_100970271_ENSMUST00000202971__II_1007876_REVERSED	|generic|tr_A0A0R5RP28_A0A0R5RP28_MOUSE__chr15_1_100970239_100970271_ENSMUST00000202971__II_1007876_REVERSED	|generic|sp_A2APX8_SCN1A_MOUSE__chr15_1_100970239_100970271_ENSMUST00000202971__II_1007785_REVERSED	|generic|sp_A2APX8-2_SCN1A_MOUSE__chr15_1_100970239_100970271_ENSMUST00000202971__II_1007785_REVERSED	|generic|sp_A2APX8-3_SCN1A_MOUSE__chr15_1_100970239_100970271_ENSMUST00000202971__II_1007785_REVERSED	|generic|tr_A0A0R5RP29_A0A0R5RP29_MOUSE__chr15_1_100970239_100970271_ENSMUST00000202971__II_1007876_REVERSED	|generic|tr_Q62242_Q62242_MOUSE_REVERSED	|generic|tr_F7D6J5_F7D6J5_MOUSE__chr15_1_100957060_100957122_ENSMUST00000202349_REVERSED	|generic|tr_Q9JKC5_Q9JKC5_MOUSE_REVERSED	|generic|tr_Q68V27_Q68V27_MOUSE_REVERSED	|generic|tr_G3X8T7_G3X8T7_MOUSE__chr15_1_100970239_100970271_ENSMUST00000202971_REVERSED	|generic|tr_A0A0R5RP22_A0A0R5RP22_MOUSE__chr15_1_100957060_100957122_ENSMUST00000202349_REVERSED	|generic|tr_F7D6K4_F7D6K4_MOUSE__chr15_1_100957060_100957122_ENSMUST00000202349_REVERSED	|generic|tr_F6U329_F6U329_MOUSE__chr15_1_100957060_100957122_ENSMUST00000202349_REVERSED	|generic|sp_Q9ER60_SCN4A_MOUSE__chr15_1_100970239_100970271_ENSMUST00000202971_REVERSED	|generic|tr_A0A0J9YUW5_A0A0J9YUW5_MOUSE__chr15_1_100957060_100957122_ENSMUST00000202349_REVERSED	|generic|sp_Q9WTU3_SCN8A_MOUSE__chr15_1_100957060_100957122_ENSMUST00000202349_REVERSED	|generic|sp_Q9WTU3-2_SCN8A_MOUSE__chr15_1_100957060_100957122_ENSMUST00000202349_REVERSED	|generic|sp_Q9WTU3-3_SCN8A_MOUSE__chr15_1_100957060_100957122_ENSMUST00000202349_REVERSED	|generic|sp_Q9WTU3-5_SCN8A_MOUSE__chr15_1_100957060_100957122_ENSMUST00000202349_REVERSED|
"""index: 20889, intensity: 12368.0, mobility: 0.984"""	-0.560732	0.278159	0.930463	ERDEVARELFP	generic|IP_979259_TX=10090_REVERSED|
"""index: 14019, intensity: 5654.0, mobility: 1.095"""	-0.561084	0.278355	0.930677	EIAQEFQEAEQNVTHEQDQLAKVKEKLWCIRKQRELREPEL	generic|sp_Q924W5_SMC6_MOUSE__chr12_1_11317789_11317884_ENSMUST00000218022__II_3501745_REVERSED|
"""index: 31698, intensity: 4187.0, mobility: 0.962"""	-0.561129	0.27855	0.930704	RQLSSLALRSH	generic|IP_929744_TX=10090_REVERSED|
"""index: 11794, intensity: 3509.0, mobility: 1.121"""	-0.561159	0.278746	0.930722	SLATRALSCSSAATPTVSKMRVRWSSNRDW	generic|tr_D6RJ44_D6RJ44_MOUSE_REVERSED|
"""index: 22972, intensity: 13641.0, mobility: 1.120"""	-0.561318	0.278778	0.930818	LIYVLSAKGGLYQSR	generic|IP_843750_TX=10090_REVERSED|
"""index: 7080, intensity: 6090.0, mobility: 1.096"""	-0.561598	0.27892	0.930988	ERRLQQEEREERPHKEERFKRDREQRRRQEEQR	generic|tr_Q3V203_Q3V203_MOUSE_REVERSED	|generic|tr_A0A0B4J1F9_A0A0B4J1F9_MOUSE_REVERSED|
"""index: 5422, intensity: 3607.0, mobility: 0.874"""	-0.561659	0.279061	0.931025	TKVDDVLPLVTPLSMPW	generic|tr_Q8C9F4_Q8C9F4_MOUSE_REVERSED|
"""index: 4056, intensity: 7484.0, mobility: 0.950"""	-0.561778	0.279202	0.931097	LVAPVGWGLAHY	generic|II_842780_TX=10090_REVERSED	|generic|tr_Q6ZQ40_Q6ZQ40_MOUSE_REVERSED	|generic|sp_Q91ZI0_CELR3_MOUSE_REVERSED	|generic|tr_A0A1L1SUG9_A0A1L1SUG9_MOUSE_REVERSED	|generic|tr_A0A076N9U7_A0A076N9U7_MOUSE_REVERSED	|generic|tr_A0A0A6YX12_A0A0A6YX12_MOUSE_REVERSED|
"""index: 18926, intensity: 3306.0, mobility: 0.936"""	-0.56182	0.279397	0.931122	VQLTYKLEEPPEGRSMIQW	generic|IP_945383_TX=10090_REVERSED|
"""index: 26799, intensity: 3345.0, mobility: 1.043"""	-0.561859	0.279484	0.931145	MELFQACVDRVCEGKPSFLFKYYSG	generic|sp_Q9CR39_WIPI3_MOUSE_REVERSED|
"""index: 27686, intensity: 5828.0, mobility: 1.120"""	-0.5621	0.279679	0.931291	KMLVFELVGCHTMRDSNKNTLKFLMPYTINLRSLQDLAST	generic|tr_Q9CZJ3_Q9CZJ3_MOUSE_REVERSED|
"""index: 18032, intensity: 5209.0, mobility: 1.148"""	-0.562187	0.279711	0.931343	WFLGKLAELCIRCP	generic|tr_G3X8W1_G3X8W1_MOUSE_REVERSED	|generic|tr_Q9DA96_Q9DA96_MOUSE_REVERSED	|generic|tr_Q14DS2_Q14DS2_MOUSE_REVERSED	|generic|tr_E9PZ22_E9PZ22_MOUSE_REVERSED|
"""index: 6489, intensity: 5931.0, mobility: 1.025"""	-0.562292	0.279906	0.931406	EGPSKFFLHHDQRSPQMASH	generic|IP_952340_TX=10090_REVERSED|
"""index: 19628, intensity: 3636.0, mobility: 0.805"""	-0.562346	0.279992	0.931439	TDANPPQNHPPDRPI	generic|IP_867316_TX=10090_REVERSED|
"""index: 9984, intensity: 8675.0, mobility: 0.959"""	-0.562537	0.280188	0.931553	RSTKAPKELPCTLDVVFVNPTPVHFAMGT	generic|IP_857375_TX=10090_REVERSED|
"""index: 20717, intensity: 4654.0, mobility: 1.077"""	-0.562625	0.280328	0.931607	TEAIQDIMTGIERFEGSYKVYAWTCLSTLA	generic|chr17_-1_79852495_79852725_ENSMUST00000222193__II_3463040_TX=10090_REVERSED	|generic|tr_Q8C081_Q8C081_MOUSE__chr17_-1_79850159_79850275_ENSMUST00000222415__II_3452758_REVERSED	|generic|tr_E9QND8_E9QND8_MOUSE__chr17_-1_79850159_79850275_ENSMUST00000222415__II_3452758_REVERSED	|generic|tr_A0A1Y7VKB0_A0A1Y7VKB0_MOUSE__II_3460548_REVERSED	|generic|sp_Q6PA06_ATLA2_MOUSE__chr17_-1_79850159_79850275_ENSMUST00000222415__II_3452758_REVERSED	|generic|sp_Q6PA06-2_ATLA2_MOUSE__chr17_-1_79850159_79850275_ENSMUST00000222415__II_3452758_REVERSED	|generic|tr_Q8BYP9_Q8BYP9_MOUSE__II_3463009_REVERSED	|generic|tr_Q9WUG4_Q9WUG4_MOUSE_REVERSED|
"""index: 24745, intensity: 2765.0, mobility: 0.962"""	-0.562912	0.280469	0.931778	MQELAELHVTL	generic|IP_3493734_TX=10090_REVERSED|
"""index: 15062, intensity: 4819.0, mobility: 0.978"""	-0.563044	0.280664	0.931857	YLCKEGNKPPITLEMYGHPIYQQTYDFRPKKML	generic|tr_Q3V0K6_Q3V0K6_MOUSE_REVERSED|
"""index: 9058, intensity: 12340.0, mobility: 1.208"""	-0.563135	0.280859	0.931911	LSSILTFGAVVFMAMKKVHTDSCALMILPPDACY	generic|tr_Q7TR92_Q7TR92_MOUSE_REVERSED	|generic|tr_L7MTT3_L7MTT3_MOUSE_REVERSED	|generic|tr_Q8VFL6_Q8VFL6_MOUSE_REVERSED|
"""index: 18317, intensity: 5874.0, mobility: 1.069"""	-0.563298	0.281055	0.932009	SYLVCGCRLGQFW	generic|IP_852092_TX=10090_REVERSED|
"""index: 5873, intensity: 3706.0, mobility: 1.021"""	-0.563319	0.28125	0.932022	DTRPDMIVFEP	generic|tr_Q69ZK3_Q69ZK3_MOUSE__II_1072114_REVERSED	|generic|tr_Q3UH13_Q3UH13_MOUSE_REVERSED	|generic|sp_Q9JIL5_TULP4_MOUSE_REVERSED|
"""index: 14833, intensity: 3627.0, mobility: 0.890"""	-0.563606	0.28139	0.932193	EVIRLEELSLGSRTMAASSFD	generic|tr_A0A5F8MPF0_A0A5F8MPF0_MOUSE__chr4_-1_149213292_149213456_ENSMUST00000123593__II_952271_REVERSED	|generic|sp_Q60575_KIF1B_MOUSE__chr4_-1_149213292_149213456_ENSMUST00000123593__II_952271_REVERSED	|generic|sp_Q60575-2_KIF1B_MOUSE__chr4_-1_149213292_149213456_ENSMUST00000123593__II_952271_REVERSED|
"""index: 16051, intensity: 6784.0, mobility: 1.013"""	-0.563857	0.281586	0.932342	VFPKGLSNDIDVE	generic|tr_Q8CFW9_Q8CFW9_MOUSE_REVERSED	|generic|tr_Q9D097_Q9D097_MOUSE_REVERSED	|generic|tr_Q8BGR1_Q8BGR1_MOUSE_REVERSED	|generic|tr_H3BJY8_H3BJY8_MOUSE_REVERSED|
"""index: 3512, intensity: 5185.0, mobility: 1.042"""	-0.563887	0.281726	0.93236	LVTEREAEGGPGPGEP	generic|sp_Q9JL61_RFX5_MOUSE__II_978131_REVERSED	|generic|tr_Q0P5W9_Q0P5W9_MOUSE__II_978149_REVERSED|
"""index: 15231, intensity: 3656.0, mobility: 1.221"""	-0.564343	0.281921	0.932631	MLNRKPHNHAVMHNSPNSSLVKPLATLAR	generic|IP_1114883_TX=10090_REVERSED|
"""index: 5817, intensity: 18727.0, mobility: 1.032"""	-0.564354	0.282116	0.932638	LSLKAGLMAQYDRLLKALDEKAQQ	generic|tr_Q08EK4_Q08EK4_MOUSE_REVERSED	|generic|tr_Q08EK5_Q08EK5_MOUSE_REVERSED|
"""index: 10950, intensity: 6536.0, mobility: 1.022"""	-0.564355	0.282312	0.932638	KLEPFELVELYDQVVKWDPIVYHT	generic|tr_Q8BZG6_Q8BZG6_MOUSE__II_848630_REVERSED	|generic|sp_Q8C0S1_DI3L1_MOUSE_REVERSED|
"""index: 8820, intensity: 7096.0, mobility: 1.087"""	-0.564627	0.282452	0.932799	RFGYARTRFSLKMSRDPDDEGELRKEATLEK	generic|sp_P26339_CMGA_MOUSE_REVERSED	|generic|tr_Q3UN28_Q3UN28_MOUSE_REVERSED|
"""index: 23876, intensity: 4643.0, mobility: 0.954"""	-0.564689	0.282647	0.932836	LPNLMPSVVTY	generic|tr_Q2M2Q6_Q2M2Q6_MOUSE_REVERSED	|generic|tr_Q8VGM6_Q8VGM6_MOUSE_REVERSED	|generic|tr_Q8VGM7_Q8VGM7_MOUSE_REVERSED|
"""index: 16096, intensity: 5522.0, mobility: 1.042"""	-0.564774	0.282732	0.932886	LEDLIKGGPGDMHGLQSLELMK	generic|sp_Q8CB12_GSDC3_MOUSE_REVERSED|
"""index: 1875, intensity: 3306.0, mobility: 0.810"""	-0.565083	0.282927	0.933069	QKQLLQQQQLQEQQQ	generic|tr_A0A1D5RM95_A0A1D5RM95_MOUSE_REVERSED	|generic|tr_A0A1D5RMN1_A0A1D5RMN1_MOUSE_REVERSED	|generic|tr_J3QPU9_J3QPU9_MOUSE_REVERSED|
"""index: 24506, intensity: 5196.0, mobility: 0.936"""	-0.565266	0.282956	0.933177	NGMLINSKWSIVLLFATRE	generic|IP_1041482_TX=10090_REVERSED|
"""index: 30090, intensity: 10573.0, mobility: 1.077"""	-0.56551	0.283151	0.93332	CFVAKESGEPSNIFHPLDDAYRVVIQFFP	generic|IP_1046598_TX=10090_REVERSED|
"""index: 21415, intensity: 142302.0, mobility: 0.972"""	-0.565544	0.283346	0.93334	LCSKFEQHNLRGSKDKDFHKF	generic|tr_A3KGU5_A3KGU5_MOUSE__chr2_1_30030480_30030602_ENSMUST00000201758__II_1012391_REVERSED	|generic|tr_B9EKJ1_B9EKJ1_MOUSE__chr2_1_30030480_30030602_ENSMUST00000201758__II_1012391_REVERSED	|generic|tr_A3KGU7_A3KGU7_MOUSE__chr2_1_30030480_30030602_ENSMUST00000201758__II_1012391_REVERSED	|generic|tr_A3KGU9_A3KGU9_MOUSE__chr2_1_30030480_30030602_ENSMUST00000201758__II_1012391_REVERSED	|generic|tr_B2RXX6_B2RXX6_MOUSE__chr2_1_30030480_30030602_ENSMUST00000201758__II_1012391_REVERSED	|generic|sp_P16546_SPTN1_MOUSE__chr2_1_30030480_30030602_ENSMUST00000201758__II_1012391_REVERSED	|generic|sp_P16546-2_SPTN1_MOUSE__chr2_1_30030480_30030602_ENSMUST00000201758__II_1012391_REVERSED	|generic|tr_E9Q447_E9Q447_MOUSE__chr2_1_30030480_30030602_ENSMUST00000201758__II_1012391_REVERSED	|generic|tr_B7ZWK3_B7ZWK3_MOUSE__chr2_1_30030480_30030602_ENSMUST00000201758__II_1012391_REVERSED	|generic|tr_Q58ES7_Q58ES7_MOUSE__chr2_1_30030480_30030602_ENSMUST00000201758_REVERSED	|generic|tr_Q6PA04_Q6PA04_MOUSE__chr2_1_30030480_30030602_ENSMUST00000201758_REVERSED	|generic|tr_Q3TYI8_Q3TYI8_MOUSE__chr2_1_30030480_30030602_ENSMUST00000201758_REVERSED|
"""index: 33736, intensity: 12828.0, mobility: 1.180"""	-0.56556	0.283486	0.93335	QVPTARSSLVLPRGTQINPAPSSSPVNPTVPASSFKINQPIHLPGV	generic|tr_Q5XJV5_Q5XJV5_MOUSE__chr2_-1_155395715_155395834_ENSMUST00000146942__II_996872_REVERSED	|generic|tr_Q3UQD5_Q3UQD5_MOUSE__chr2_-1_155395715_155395834_ENSMUST00000146942__II_996872_REVERSED	|generic|tr_Q6ZQH3_Q6ZQH3_MOUSE__chr2_-1_155395715_155395834_ENSMUST00000146942__II_996872_REVERSED	|generic|sp_Q9JL19_NCOA6_MOUSE__chr2_-1_155395715_155395834_ENSMUST00000146942__II_996872_REVERSED	|generic|tr_Q71E74_Q71E74_MOUSE_REVERSED	|generic|tr_F6M2K0_F6M2K0_MOUSE_REVERSED|
"""index: 19737, intensity: 6770.0, mobility: 0.842"""	-0.565773	0.283681	0.933475	LPFVAYRP	generic|IP_934503_TX=10090_REVERSED|
"""index: 15029, intensity: 4491.0, mobility: 0.966"""	-0.565847	0.283765	0.933518	RLDHSESLALATILLGGARSLEHHG	generic|IP_884544_TX=10090_REVERSED|
"""index: 14158, intensity: 7432.0, mobility: 1.048"""	-0.566033	0.28396	0.933627	EEIKGGVLPLIHMKGTQCDKVS	generic|tr_J3QM82_J3QM82_MOUSE_REVERSED	|generic|sp_Q8BXA7_PHLP2_MOUSE_REVERSED|
"""index: 24499, intensity: 4243.0, mobility: 0.957"""	-0.566168	0.284044	0.933707	PNELMERILPPMPGPIEMKLT	generic|sp_P18911_RARG_MOUSE_REVERSED	|generic|sp_P18911-2_RARG_MOUSE_REVERSED	|generic|sp_P18911-3_RARG_MOUSE_REVERSED|
"""index: 18405, intensity: 3217.0, mobility: 1.214"""	-0.566285	0.284129	0.933775	GPMKGFHTISSKIGKHAMNA	generic|IP_875607_TX=10090_REVERSED|
"""index: 4268, intensity: 3256.0, mobility: 1.065"""	-0.566407	0.284268	0.933846	NLYANSGTETPYKYLPSNEGTYGEW	generic|sp_Q91XA9_CHIA_MOUSE__II_980458_REVERSED	|generic|tr_D3Z1S6_D3Z1S6_MOUSE__II_980458_REVERSED|
"""index: 10007, intensity: 3521.0, mobility: 1.064"""	-0.566674	0.284407	0.934002	LMRFYNSLGHCLVTTCLLMKALSMCLM	generic|IP_3493730_TX=10090_REVERSED|
"""index: 8813, intensity: 7383.0, mobility: 0.906"""	-0.566995	0.284602	0.934189	TCTAPLLCVDLGDLYKRDLSSLGREQP	generic|tr_A0A0U1RPT2_A0A0U1RPT2_MOUSE_REVERSED|
"""index: 25620, intensity: 3273.0, mobility: 1.075"""	-0.567178	0.284797	0.934296	CARQGKFQFRLFVTKKEKICWYVLYSGFTLVFKEFH	generic|IP_1014919_TX=10090_REVERSED|
"""index: 26485, intensity: 3122.0, mobility: 1.043"""	-0.567251	0.284991	0.934338	GLFQCGRARVAAW	generic|tr_Q148V4_Q148V4_MOUSE__chr2_-1_37375233_37375409_ENSMUST00000112934__II_1010240_REVERSED	|generic|tr_A2AVP4_A2AVP4_MOUSE__chr2_-1_37385238_37385381_ENSMUST00000125619__II_1010240_REVERSED	|generic|sp_P0C090_RC3H2_MOUSE__chr2_-1_37375233_37375409_ENSMUST00000112934__II_1010258_REVERSED	|generic|tr_Q148V5_Q148V5_MOUSE__chr2_-1_37375233_37375409_ENSMUST00000112934__II_1010240_REVERSED	|generic|tr_Q3UT88_Q3UT88_MOUSE_REVERSED	|generic|chr2_-1_37409360_37409656_ENSMUST00000125619_REVERSED	|generic|sp_Q4VGL6_RC3H1_MOUSE_REVERSED	|generic|tr_H7BX02_H7BX02_MOUSE_REVERSED	|generic|tr_A0A0N4SVF7_A0A0N4SVF7_MOUSE__chr2_-1_37389697_37389768_ENSMUST00000112934_REVERSED	|generic|tr_A0A668KLW6_A0A668KLW6_MOUSE_REVERSED|
"""index: 12650, intensity: 12611.0, mobility: 1.034"""	-0.567294	0.28513	0.934363	KLFLFPHDGFCLLSQLKGVRVESEQVPSFGRQSGPIFVT	generic|IP_1004941_TX=10090_REVERSED|
"""index: 11213, intensity: 7460.0, mobility: 1.207"""	-0.567381	0.28527	0.934414	RAIRYMLDMLMEPDEQHEKMKVTDTLIMHLNFMLDQVQEAF	generic|tr_A0A1L1ST98_A0A1L1ST98_MOUSE__II_3459775_REVERSED	|generic|tr_A0A1L1SQR4_A0A1L1SQR4_MOUSE_REVERSED	|generic|tr_Q6ZPS1_Q6ZPS1_MOUSE_REVERSED	|generic|sp_Q8VDR9_DOCK6_MOUSE_REVERSED|
"""index: 33449, intensity: 19087.0, mobility: 1.168"""	-0.567421	0.285464	0.934437	GWGPVSYGLGPLVPDGGGGGLASIRRILSARTRATAP	generic|IP_1000627_TX=10090_REVERSED|
"""index: 21432, intensity: 3530.0, mobility: 0.904"""	-0.56759	0.285659	0.934535	QLEEWVRQMQVAEGWHS	generic|chr11_-1_50815474_50815581_ENSMUST00000109135__IP_1137394_TX=10090_REVERSED|
"""index: 9479, intensity: 4570.0, mobility: 0.863"""	-0.567695	0.285798	0.934596	EKFKFVHV	generic|IP_961809_TX=10090_REVERSED|
"""index: 33445, intensity: 4606.0, mobility: 0.989"""	-0.56777	0.285937	0.934639	VDMLTTFVTLKN	generic|tr_Q3U8A7_Q3U8A7_MOUSE__chr8_-1_41341596_41341685_ENSMUST00000126561__II_864379_REVERSED	|generic|sp_Q9WV54_ASAH1_MOUSE__chr8_-1_41341596_41341685_ENSMUST00000126561__II_864379_REVERSED	|generic|tr_Q3TWT5_Q3TWT5_MOUSE__chr8_-1_41341596_41341685_ENSMUST00000126561__II_864379_REVERSED	|generic|II_864381_TX=10090_REVERSED	|generic|tr_Q3U646_Q3U646_MOUSE__chr8_-1_41341596_41341685_ENSMUST00000126561_REVERSED|
"""index: 9392, intensity: 6756.0, mobility: 0.983"""	-0.568032	0.28602	0.934791	GATGGGGGGGGGGGASAPGGGGAGGAGSASASAGGAAGPAGATPHH	generic|sp_P54843_MAF_MOUSE_REVERSED	|generic|sp_P54843-2_MAF_MOUSE_REVERSED	|generic|sp_P54843-3_MAF_MOUSE_REVERSED|
"""index: 26554, intensity: 4837.0, mobility: 0.966"""	-0.568142	0.286159	0.934855	MLIENPINIKP	generic|sp_B2RRF6_Z518A_MOUSE_REVERSED|
"""index: 15314, intensity: 2790.0, mobility: 0.816"""	-0.568208	0.286297	0.934892	LSLGLSPK	generic|IP_993234_TX=10090_REVERSED|
"""index: 32007, intensity: 16644.0, mobility: 1.278"""	-0.568302	0.286492	0.934947	RSEFVEIKMVKPSEIKL	generic|IP_3471471_TX=10090_REVERSED|
"""index: 33049, intensity: 2737.0, mobility: 1.131"""	-0.568322	0.286575	0.934958	RHWKIQQLEKAEGSSLEAPDR	generic|tr_A0A2R8VKE8_A0A2R8VKE8_MOUSE_REVERSED	|generic|tr_A0A2R8VHU9_A0A2R8VHU9_MOUSE_REVERSED|
"""index: 15467, intensity: 9040.0, mobility: 1.289"""	-0.568636	0.286713	0.935139	RTVEESSSELRRALDENEQ	generic|tr_Q924K4_Q924K4_MOUSE_REVERSED	|generic|tr_Q3UN79_Q3UN79_MOUSE_REVERSED	|generic|tr_Q05AC1_Q05AC1_MOUSE_REVERSED|
"""index: 11683, intensity: 8398.0, mobility: 1.010"""	-0.568718	0.286796	0.935187	IAPHPIGTTHLTHHPPVMHPPFRSMSANVTLATPYPHR	generic|tr_D3Z002_D3Z002_MOUSE__chr19_1_55912572_55912649_ENSMUST00000111654__II_1048013_REVERSED	|generic|tr_Q8CAI6_Q8CAI6_MOUSE__chr19_1_55912572_55912649_ENSMUST00000111654__II_1048015_REVERSED	|generic|tr_E9QQ90_E9QQ90_MOUSE__chr19_1_55912572_55912649_ENSMUST00000111654__II_1048028_REVERSED	|generic|sp_Q924A0-4_TF7L2_MOUSE__chr19_1_55912572_55912649_ENSMUST00000111654__II_1048028_REVERSED	|generic|tr_F6WPX2_F6WPX2_MOUSE__chr19_1_55912572_55912649_ENSMUST00000111654__II_1048015_REVERSED	|generic|tr_E9QQ89_E9QQ89_MOUSE__chr19_1_55912572_55912649_ENSMUST00000111654__II_1048028_REVERSED	|generic|tr_F6XQR1_F6XQR1_MOUSE__chr19_1_55912572_55912649_ENSMUST00000111654__II_1048013_REVERSED	|generic|tr_E9QQ91_E9QQ91_MOUSE__chr19_1_55912572_55912649_ENSMUST00000111654_REVERSED	|generic|tr_D3YWT3_D3YWT3_MOUSE__chr19_1_55931466_55931513_ENSMUST00000111658_REVERSED	|generic|tr_F6WBK9_F6WBK9_MOUSE__chr19_1_55931466_55931513_ENSMUST00000111658_REVERSED	|generic|tr_Q3V1G9_Q3V1G9_MOUSE__chr19_1_55912572_55912649_ENSMUST00000111654_REVERSED	|generic|sp_Q924A0_TF7L2_MOUSE__chr19_1_55912572_55912649_ENSMUST00000111654_REVERSED	|generic|sp_Q924A0-3_TF7L2_MOUSE__chr19_1_55912572_55912649_ENSMUST00000111654_REVERSED	|generic|sp_Q924A0-9_TF7L2_MOUSE__chr19_1_55912572_55912649_ENSMUST00000111654_REVERSED	|generic|tr_D3Z1L0_D3Z1L0_MOUSE__chr19_1_55912572_55912649_ENSMUST00000111654_REVERSED|
"""index: 20815, intensity: 6130.0, mobility: 0.999"""	-0.568853	0.28699	0.935264	IWHWTTIMYEMNNYFFMLLPLLSIIFSFKISTT	generic|tr_A0A141CM25_A0A141CM25_MOUSE_REVERSED|
"""index: 26117, intensity: 3896.0, mobility: 1.070"""	-0.568994	0.287129	0.935345	FLFSIYDQYCAILCVIMVLNFRSFM	generic|IP_3507431_TX=10090_REVERSED|
"""index: 34484, intensity: 3060.0, mobility: 0.904"""	-0.569099	0.287323	0.935406	PGQTLQVQKLYLV	generic|chr7_1_16115394_16116467_ENSMUST00000006181_REVERSED|
"""index: 25960, intensity: 3050.0, mobility: 1.124"""	-0.569139	0.287405	0.935428	DGSGVVLFFYLSKR	generic|IP_1024410_TX=10090_REVERSED|
"""index: 937, intensity: 2663.0, mobility: 0.917"""	-0.569223	0.287599	0.935477	MESIEKDIEE	generic|tr_Q9D3C4_Q9D3C4_MOUSE_REVERSED	|generic|tr_Q7TPD9_Q7TPD9_MOUSE__chr6_1_113378206_113388776_ENSMUST00000171058_REVERSED	|generic|sp_P59999_ARPC4_MOUSE__chr6_1_113378206_113388776_ENSMUST00000171058_REVERSED	|generic|tr_Q3TX55_Q3TX55_MOUSE__chr6_1_113378206_113388776_ENSMUST00000171058_REVERSED	|generic|tr_E9PWA7_E9PWA7_MOUSE__chr6_1_113378206_113388776_ENSMUST00000171058_REVERSED	|generic|tr_Q8BVW6_Q8BVW6_MOUSE__chr6_1_113378206_113388776_ENSMUST00000171058_REVERSED|
"""index: 2047, intensity: 4771.0, mobility: 0.920"""	-0.569402	0.287764	0.935579	IPMSGSTRLCW	generic|IP_894517_TX=10090_REVERSED|
"""index: 6846, intensity: 3083.0, mobility: 0.893"""	-0.569418	0.287764	0.935588	LEWHGISCATH	generic|IP_1029191_TX=10090_REVERSED|
"""index: 24272, intensity: 4902.0, mobility: 1.016"""	-0.56986	0.287902	0.935841	FDEMQDVKQTKE	generic|tr_Q3UYV6_Q3UYV6_MOUSE_REVERSED	|generic|tr_E9Q7C4_E9Q7C4_MOUSE_REVERSED|
"""index: 12186, intensity: 43768.0, mobility: 1.153"""	-0.57012	0.288096	0.935989	ESNLLIRQMEKENGERRFRELYEKSCKEQTQGQEEFIKI	generic|sp_O08908_P85B_MOUSE__chr8_-1_70769585_70769617_ENSMUST00000146707__II_866442_REVERSED	|generic|tr_Q3UK33_Q3UK33_MOUSE__chr8_-1_70769585_70769617_ENSMUST00000146707__II_866442_REVERSED	|generic|tr_A0A2X0SZ21_A0A2X0SZ21_MOUSE__chr8_-1_70769585_70769617_ENSMUST00000146707__II_866442_REVERSED|
"""index: 33938, intensity: 4819.0, mobility: 1.196"""	-0.570123	0.28829	0.935991	LRCNDVSACVGLLRGTR	generic|sp_Q5YD48_A1CF_MOUSE__II_3464822_REVERSED	|generic|sp_Q5YD48-2_A1CF_MOUSE__II_3464822_REVERSED	|generic|sp_Q5YD48-3_A1CF_MOUSE__II_3464822_REVERSED	|generic|tr_A0A286YDF7_A0A286YDF7_MOUSE_REVERSED|
"""index: 31232, intensity: 18208.0, mobility: 1.052"""	-0.570334	0.288428	0.936111	QAPLRLTKMKW	generic|IP_1015466_TX=10090_REVERSED|
"""index: 11118, intensity: 4466.0, mobility: 1.229"""	-0.570343	0.288622	0.936116	GFWKREMRRMRSWPK	generic|IP_1058416_TX=10090_REVERSED|
"""index: 18290, intensity: 5773.0, mobility: 0.941"""	-0.570552	0.288816	0.936235	PLLKELAPNNELHGGIAKRMMTNKGMLVVA	generic|IP_1100046_TX=10090_REVERSED|
"""index: 2704, intensity: 9243.0, mobility: 0.900"""	-0.570628	0.289009	0.936278	RRTEKCLKFQGEPRG	generic|IP_841229_TX=10090_REVERSED|
"""index: 14204, intensity: 3034.0, mobility: 1.205"""	-0.570676	0.289203	0.936305	TMNAMMAIYSHLHQFRR	generic|chr4_1_44926045_44929220_ENSMUST00000107824__IP_963720_TX=10090_REVERSED|
"""index: 6798, intensity: 4860.0, mobility: 1.107"""	-0.570881	0.289229	0.936422	QLQFTKPVAAQFVFDTMDLETSNSAQITIVTVSPNT	generic|tr_Q8CBB7_Q8CBB7_MOUSE__chr8_1_109843366_109843497_ENSMUST00000172892__II_727807_REVERSED	|generic|tr_Q3UKX8_Q3UKX8_MOUSE__chr8_1_109843366_109843497_ENSMUST00000172892__II_727807_REVERSED	|generic|tr_Q8BSZ7_Q8BSZ7_MOUSE__chr8_1_109860100_109860195_ENSMUST00000173476__II_727807_REVERSED	|generic|sp_P22892_AP1G1_MOUSE__chr8_1_109843366_109843497_ENSMUST00000172892__II_727807_REVERSED	|generic|tr_Q8CC03_Q8CC03_MOUSE__chr8_1_109843366_109843497_ENSMUST00000172892__II_727807_REVERSED|
"""index: 24772, intensity: 4344.0, mobility: 1.023"""	-0.571114	0.289367	0.936554	QMIRRGATWAEEMDKPTVTHPLGA	generic|chr8_-1_24965018_24967186_ENSMUST00000208247__IP_865481_TX=10090_REVERSED|
"""index: 22906, intensity: 5489.0, mobility: 1.063"""	-0.571139	0.28956	0.936567	QELQDMANQVQLDMERMETFRDRLDMPLQEIMELYDE	generic|sp_Q8VEK6_ING3_MOUSE__chr6_1_21969983_21970111_ENSMUST00000136200__II_915354_REVERSED	|generic|tr_D3YUP8_D3YUP8_MOUSE__chr6_1_21969983_21970111_ENSMUST00000136200__II_915354_REVERSED	|generic|tr_S4R1J3_S4R1J3_MOUSE_REVERSED|
"""index: 36040, intensity: 3170.0, mobility: 1.031"""	-0.571158	0.289611	0.936578	QIGVGAVTTVKEAELDIKRILHNE	generic|tr_Q8C1S8_Q8C1S8_MOUSE__chr19_1_56588196_56588273_ENSMUST00000236979_REVERSED	|generic|tr_A0A494BBH3_A0A494BBH3_MOUSE__chr19_1_56588196_56588273_ENSMUST00000236979_REVERSED	|generic|sp_Q8BZW8_NHLC2_MOUSE__chr19_1_56588196_56588273_ENSMUST00000236979_REVERSED|
"""index: 33438, intensity: 3942.0, mobility: 1.293"""	-0.571224	0.289611	0.936616	WREWSAWWCVRPPLSSTGW	generic|IP_1063641_TX=10090_REVERSED|
"""index: 33189, intensity: 6938.0, mobility: 1.081"""	-0.571502	0.289805	0.936773	LIADLALPCQRLVEKYSTVSPREQGAKK	generic|tr_D3YU58_D3YU58_MOUSE__chr5_1_122441322_122441444_ENSMUST00000197993_REVERSED	|generic|sp_Q9WVM3_APC7_MOUSE__chr5_1_122441322_122441444_ENSMUST00000197993_REVERSED|
"""index: 23916, intensity: 3956.0, mobility: 1.058"""	-0.571537	0.28983	0.936792	MLWLFLHPPQVAKQSQGGFLHKKTERQKEFTQGWSQLKTH	generic|sp_Q6P1I3_CL066_MOUSE_REVERSED	|generic|tr_D3Z5F2_D3Z5F2_MOUSE_REVERSED|
"""index: 18950, intensity: 5056.0, mobility: 1.054"""	-0.571747	0.289855	0.936911	QSFLERKKSEMKKYSRATLMAMFYPFYTKCIPQWCGLLALLH	generic|sp_Q9DD20_MET7B_MOUSE_REVERSED|
"""index: 2592, intensity: 4518.0, mobility: 0.968"""	-0.571881	0.290048	0.936986	LLLPLMLAQMLWQFMRSSVPAAAAASHA	generic|tr_E9QPK1_E9QPK1_MOUSE__chr5_-1_30935874_30935951_ENSMUST00000202627__II_944449_REVERSED|
"""index: 25475, intensity: 7032.0, mobility: 0.917"""	-0.571883	0.290129	0.936987	EEKVPKQPK	generic|IP_3493794_TX=10090_REVERSED	|generic|tr_Q3U8P5_Q3U8P5_MOUSE__chr1_-1_106780500_106780598_ENSMUST00000147705_REVERSED	|generic|sp_P46467_VPS4B_MOUSE__chr1_-1_106780500_106780598_ENSMUST00000147705_REVERSED|
"""index: 24277, intensity: 3045.0, mobility: 1.230"""	-0.572076	0.290267	0.937096	ERFSWKIEKGSGNMWWL	generic|tr_D3YXB1_D3YXB1_MOUSE_REVERSED	|generic|sp_Q8K0L3_ACSM2_MOUSE_REVERSED	|generic|sp_Q8K0L3-2_ACSM2_MOUSE_REVERSED	|generic|sp_Q8K0L3-3_ACSM2_MOUSE_REVERSED|
"""index: 21438, intensity: 4286.0, mobility: 1.153"""	-0.572563	0.29046	0.937369	NSAFIRTAQYMAAATW	generic|tr_Q543N4_Q543N4_MOUSE_REVERSED	|generic|sp_O54825_BYST_MOUSE_REVERSED|
"""index: 10510, intensity: 82271.0, mobility: 1.106"""	-0.572592	0.290653	0.937386	MTRLVDDLSTATENLIISAQALFGDLDRHARVEEEFNKLKLYK	generic|sp_A2AJN7_S4A11_MOUSE__II_999533_REVERSED	|generic|tr_A2AJN8_A2AJN8_MOUSE_REVERSED|
"""index: 19871, intensity: 3674.0, mobility: 0.800"""	-0.572637	0.290734	0.937411	YGFGKSYG	generic|tr_F8VQF8_F8VQF8_MOUSE_REVERSED	|generic|sp_Q8C8H8_KY_MOUSE_REVERSED	|generic|sp_Q8C8H8-2_KY_MOUSE_REVERSED|
"""index: 23182, intensity: 3395.0, mobility: 1.136"""	-0.572836	0.29087	0.937522	SPEEEELVSVIDQKPD	generic|tr_A0A1Y7VLM5_A0A1Y7VLM5_MOUSE_REVERSED	|generic|sp_P17141_ZFP37_MOUSE_REVERSED	|generic|tr_A0A1Y7VJF3_A0A1Y7VJF3_MOUSE_REVERSED	|generic|tr_Q6P3Z4_Q6P3Z4_MOUSE_REVERSED	|generic|tr_Q8CCM5_Q8CCM5_MOUSE_REVERSED|
"""index: 4494, intensity: 3941.0, mobility: 0.908"""	-0.572883	0.291064	0.937548	MEGPGAVRQGW	generic|chr17_-1_34119557_34119832_ENSMUST00000114242__IP_1069596_TX=10090_REVERSED|
"""index: 8386, intensity: 10994.0, mobility: 0.937"""	-0.572946	0.291257	0.937584	RSDERLELFGSSPNLLDRIVENYIE	generic|tr_A0A1B0GSG7_A0A1B0GSG7_MOUSE_REVERSED|
"""index: 18605, intensity: 4414.0, mobility: 1.177"""	-0.572969	0.29145	0.937596	AEIKLKKLERKAMMRRFCCQLYVIAKMTRKYHTRALWGRV	generic|sp_Q99104_MYO5A_MOUSE__chr9_1_75164149_75164220_ENSMUST00000123531__II_846957_REVERSED	|generic|tr_D3YZ62_D3YZ62_MOUSE__chr9_1_75164149_75164220_ENSMUST00000123531__II_846957_REVERSED	|generic|tr_D3Z4J3_D3Z4J3_MOUSE__chr9_1_75164149_75164220_ENSMUST00000123531__II_846957_REVERSED|
"""index: 13446, intensity: 6681.0, mobility: 1.052"""	-0.573117	0.291474	0.937679	EVTHLGGSLPNWPDAINQLKLF	generic|IP_875648_TX=10090_REVERSED|
"""index: 11556, intensity: 3800.0, mobility: 0.958"""	-0.57348	0.291667	0.937881	MHTSPNFEPGR	generic|IP_1128987_TX=10090_REVERSED|
"""index: 19030, intensity: 4398.0, mobility: 0.805"""	-0.573674	0.29186	0.937989	QFLGGKPQ	generic|tr_D3Z0K7_D3Z0K7_MOUSE_REVERSED	|generic|sp_Q6PEV3_WIPF2_MOUSE_REVERSED|
"""index: 7457, intensity: 7658.0, mobility: 0.951"""	-0.573698	0.291996	0.938002	TGLPLRVQSKKLYEAAHTYDGVKESAL	generic|sp_Q9D0L8_MCES_MOUSE__chr18_1_68313671_68313850_ENSMUST00000151833_REVERSED	|generic|sp_Q9D0L8-3_MCES_MOUSE__chr18_1_68313671_68313850_ENSMUST00000151833_REVERSED|
"""index: 22087, intensity: 3705.0, mobility: 0.869"""	-0.573801	0.292189	0.93806	ESSSMKMPFGIITGWFLRPS	generic|chr1_1_78657973_78688378_ENSMUST00000134566__IP_1033093_TX=10090_REVERSED|
"""index: 16734, intensity: 5763.0, mobility: 1.166"""	-0.5739	0.292269	0.938115	LTSLLLYGPFGFTKNVLSQYSDTGSLAGGKI	generic|tr_Q8CC15_Q8CC15_MOUSE__II_1007921_REVERSED	|generic|tr_Q8BRZ6_Q8BRZ6_MOUSE__II_1007925_REVERSED	|generic|tr_F6X0X3_F6X0X3_MOUSE__II_1007936_REVERSED	|generic|tr_F6WJL8_F6WJL8_MOUSE__II_1007939_REVERSED	|generic|sp_Q3USY0_S38AB_MOUSE__II_1007936_REVERSED	|generic|sp_Q3USY0-2_S38AB_MOUSE__II_1007936_REVERSED	|generic|sp_Q3USY0-3_S38AB_MOUSE__II_1007939_REVERSED	|generic|tr_A2ASI2_A2ASI2_MOUSE_REVERSED	|generic|tr_F6WP73_F6WP73_MOUSE_REVERSED|
"""index: 3617, intensity: 3936.0, mobility: 0.757"""	-0.574089	0.292349	0.93822	PMAGIAKQLEKV	generic|tr_Q3TWL1_Q3TWL1_MOUSE_REVERSED|
"""index: 3867, intensity: 3360.0, mobility: 0.851"""	-0.574213	0.292542	0.938288	STEVGAPSYGS	generic|IP_870579_TX=10090_REVERSED|
"""index: 14543, intensity: 4422.0, mobility: 0.879"""	-0.574288	0.292622	0.93833	DMLSALDALH	generic|sp_Q8BK72_RT27_MOUSE_REVERSED	|generic|tr_A0A338P7I7_A0A338P7I7_MOUSE_REVERSED|
"""index: 26416, intensity: 4125.0, mobility: 1.096"""	-0.57444	0.292702	0.938414	LRAGQLTEDNQLNFVRTLEYFGAQRQPQ	generic|tr_Q8CAU1_Q8CAU1_MOUSE__IP_1093160_REVERSED|
"""index: 28816, intensity: 3474.0, mobility: 1.136"""	-0.574605	0.292861	0.938505	ERHRRGAGDRRPWQ	generic|tr_K3W4Q6_K3W4Q6_MOUSE_REVERSED|
"""index: 3962, intensity: 3121.0, mobility: 0.794"""	-0.574639	0.292861	0.938524	MKRINEREVSKVMADVAEQ	generic|tr_A0A0N4SWI4_A0A0N4SWI4_MOUSE__II_914458_REVERSED	|generic|II_914457_TX=10090_REVERSED	|generic|sp_Q9CR98_F136A_MOUSE_REVERSED|
"""index: 32923, intensity: 4316.0, mobility: 1.323"""	-0.575045	0.292941	0.938747	DWHLVSKFPEGDEKGDIGGMAA	generic|tr_E9Q641_E9Q641_MOUSE_REVERSED	|generic|sp_Q80XB4_NRAP_MOUSE_REVERSED	|generic|sp_Q80XB4-2_NRAP_MOUSE_REVERSED	|generic|sp_Q80XB4-3_NRAP_MOUSE_REVERSED	|generic|tr_E9PZF4_E9PZF4_MOUSE_REVERSED|
"""index: 14085, intensity: 7275.0, mobility: 0.964"""	-0.575141	0.293133	0.938801	LGAVSFAAAAATHPHTRMTHPLQVPR	generic|IP_886248_TX=10090_REVERSED|
"""index: 13300, intensity: 3492.0, mobility: 0.820"""	-0.575149	0.293326	0.938805	RQYPLGLSNERGGQGALHPT	generic|IP_1087881_TX=10090_REVERSED|
"""index: 27618, intensity: 10696.0, mobility: 0.909"""	-0.575209	0.293518	0.938838	VTWWVTGLLWIEIYSSIARWS	generic|IP_828884_TX=10090_REVERSED|
"""index: 11595, intensity: 8248.0, mobility: 1.107"""	-0.5753	0.29371	0.938888	ELSEELRDEDTLWLDKWREMIKCRRLKQLTELWEK	generic|IP_3452056_TX=10090_REVERSED|
"""index: 17812, intensity: 5615.0, mobility: 0.995"""	-0.575416	0.293903	0.938951	LYVDCIKNLKRMQQRRRSDKLMHTEYPI	generic|IP_988183_TX=10090_REVERSED|
"""index: 3162, intensity: 2551.0, mobility: 0.788"""	-0.575444	0.294095	0.938967	YQLAAAKT	generic|tr_Q3TJP4_Q3TJP4_MOUSE_REVERSED	|generic|tr_Q3TJB5_Q3TJB5_MOUSE_REVERSED	|generic|tr_Q3TXP6_Q3TXP6_MOUSE_REVERSED	|generic|sp_Q61140_BCAR1_MOUSE_REVERSED	|generic|sp_Q61140-2_BCAR1_MOUSE_REVERSED	|generic|tr_Q3TIT7_Q3TIT7_MOUSE_REVERSED	|generic|tr_Q3TLY3_Q3TLY3_MOUSE_REVERSED|
"""index: 21437, intensity: 2713.0, mobility: 1.245"""	-0.575477	0.294287	0.938985	LKWYSIHHYNILSQMQG	generic|tr_Q3UPM0_Q3UPM0_MOUSE_REVERSED|
"""index: 34491, intensity: 11463.0, mobility: 1.069"""	-0.575502	0.29448	0.938999	CDACSASDLSCGPSTSEFSWPIEKLLLKMTTCVSGR	generic|IP_2448913_TX=10090_REVERSED|
"""index: 34507, intensity: 8112.0, mobility: 1.109"""	-0.57552	0.294559	0.939008	AIEFEEPMETTLKKMAIDAVPGLIVVPR	generic|sp_Q9QXY1_ZO3_MOUSE_REVERSED	|generic|tr_Q3UZ47_Q3UZ47_MOUSE_REVERSED	|generic|tr_Q921G9_Q921G9_MOUSE_REVERSED|
"""index: 17653, intensity: 6734.0, mobility: 1.183"""	-0.575667	0.294751	0.939089	KRSGPRMGGALTWPLCFF	generic|IP_873499_TX=10090_REVERSED|
"""index: 25476, intensity: 11776.0, mobility: 0.867"""	-0.575707	0.294887	0.939111	RKFKESNR	generic|IP_1051753_TX=10090_REVERSED|
"""index: 15277, intensity: 3562.0, mobility: 0.989"""	-0.575839	0.295079	0.939183	ALWLPNHPWVH	generic|IP_924108_TX=10090_REVERSED|
"""index: 24619, intensity: 6133.0, mobility: 0.905"""	-0.57585	0.295271	0.939189	ELQQPPKKP	generic|sp_Q62151-6_RAGE_MOUSE__II_1066365_REVERSED	|generic|tr_F1ABS1_F1ABS1_MOUSE_REVERSED	|generic|tr_F1ABR8_F1ABR8_MOUSE_REVERSED	|generic|tr_F1ABS0_F1ABS0_MOUSE_REVERSED	|generic|tr_F1ABS2_F1ABS2_MOUSE_REVERSED	|generic|tr_F1ABR9_F1ABR9_MOUSE_REVERSED	|generic|sp_Q62151_RAGE_MOUSE_REVERSED	|generic|sp_Q62151-2_RAGE_MOUSE_REVERSED	|generic|sp_Q62151-3_RAGE_MOUSE_REVERSED	|generic|sp_Q62151-4_RAGE_MOUSE_REVERSED	|generic|sp_Q62151-5_RAGE_MOUSE_REVERSED	|generic|sp_Q62151-7_RAGE_MOUSE_REVERSED	|generic|sp_Q62151-8_RAGE_MOUSE_REVERSED	|generic|sp_Q62151-10_RAGE_MOUSE_REVERSED|
"""index: 11044, intensity: 8493.0, mobility: 1.099"""	-0.575981	0.295463	0.939261	KYQNRHKANEKMRQLQQQHCKMSWPNYHKLQSSVNGKKE	generic|sp_Q80V72_IP6K2_MOUSE_REVERSED	|generic|tr_A0A0A6YWM3_A0A0A6YWM3_MOUSE_REVERSED|
"""index: 19777, intensity: 5587.0, mobility: 0.993"""	-0.575995	0.295656	0.939269	PKPSTGVFNTMQDLSEITTINANELNLNQPK	generic|tr_A0A1W2P6U8_A0A1W2P6U8_MOUSE__chr19_1_42266752_42266781_ENSMUST00000122375__II_1149644_REVERSED|
"""index: 25812, intensity: 3622.0, mobility: 1.072"""	-0.576174	0.295791	0.939367	ELYQVPLISKTFH	generic|chr2_1_69663060_69663140_ENSMUST00000074963_REVERSED|
"""index: 11206, intensity: 7734.0, mobility: 0.882"""	-0.57625	0.295948	0.939408	LWWPGEDMELAEFRRVLEKLGHCVLF	generic|IP_988620_TX=10090_REVERSED|
"""index: 21926, intensity: 4150.0, mobility: 1.174"""	-0.57632	0.295948	0.939446	YHRKLGNSVESLYIHEDVMYPEVDTNDPKLR	generic|sp_Q9DAM1_LRC34_MOUSE_REVERSED|
"""index: 20222, intensity: 4801.0, mobility: 0.894"""	-0.576526	0.296026	0.939559	KLLMEMIR	generic|sp_Q0VBB0_PRLD2_MOUSE_REVERSED|
"""index: 21578, intensity: 4486.0, mobility: 1.272"""	-0.576809	0.296218	0.939713	EMLMYLFRNDHGTWLLKI	generic|sp_Q922R0_PRKX_MOUSE_REVERSED	|generic|tr_Q3UDT1_Q3UDT1_MOUSE_REVERSED	|generic|tr_B1AVU1_B1AVU1_MOUSE_REVERSED|
"""index: 6438, intensity: 5194.0, mobility: 0.953"""	-0.576929	0.296353	0.939778	DSTQDLTEPKPS	generic|IP_3503901_TX=10090_REVERSED|
"""index: 28096, intensity: 3811.0, mobility: 0.880"""	-0.576989	0.296545	0.93981	MLAKKVLTFERI	generic|IP_894327_TX=10090_REVERSED|
"""index: 18687, intensity: 3525.0, mobility: 1.157"""	-0.577083	0.296566	0.939861	EKYSNPGAVDVSSSFIFAPVSAQICAELLNQT	generic|tr_Q541Q1_Q541Q1_MOUSE_REVERSED	|generic|tr_Q76CU3_Q76CU3_MOUSE_REVERSED	|generic|sp_O35469_3BHS6_MOUSE_REVERSED	|generic|tr_Q7TPU0_Q7TPU0_MOUSE_REVERSED	|generic|sp_P26149_3BHS2_MOUSE_REVERSED|
"""index: 10498, intensity: 6002.0, mobility: 0.890"""	-0.577321	0.296701	0.93999	TTETQIKELGHWH	generic|IP_833569_TX=10090_REVERSED|
"""index: 35262, intensity: 2865.0, mobility: 0.980"""	-0.577401	0.296857	0.940034	MWPLLSWTTF	generic|IP_1060723_TX=10090_REVERSED|
"""index: 15596, intensity: 5247.0, mobility: 0.868"""	-0.57741	0.296857	0.940039	CNGESPVQAAVPGLALPLTPEHQLSHHR	generic|IP_861106_TX=10090_REVERSED	|generic|IP_3501565_TX=10090_REVERSED|
"""index: 1655, intensity: 6316.0, mobility: 0.814"""	-0.577791	0.296935	0.940244	AKLDTDIRGVPES	generic|sp_Q9QXY7_XK_MOUSE_REVERSED|
"""index: 11242, intensity: 5464.0, mobility: 1.025"""	-0.577875	0.297126	0.94029	EPLGRSHRPCLSGQEPKSGKK	generic|IP_1052094_TX=10090_REVERSED|
"""index: 26783, intensity: 9341.0, mobility: 1.141"""	-0.577898	0.297261	0.940302	VSSIVPFPGGDELFARWPFLAFAQPSWPDLPQ	generic|tr_A0A1W2P6T8_A0A1W2P6T8_MOUSE__II_3464912_REVERSED	|generic|sp_Q0VG85_CC162_MOUSE__II_3464912_REVERSED	|generic|sp_Q0VG85-6_CC162_MOUSE__II_3464912_REVERSED|
"""index: 1917, intensity: 2804.0, mobility: 0.817"""	-0.577948	0.297323	0.940329	STAKPPPP	generic|IP_1095096_TX=10090_REVERSED|
"""index: 25689, intensity: 6642.0, mobility: 0.969"""	-0.578014	0.297323	0.940365	RFKYSDTLIK	generic|tr_Q1A3C9_Q1A3C9_MOUSE_REVERSED	|generic|sp_Q2VPD4_BMAL2_MOUSE_REVERSED	|generic|tr_E9Q994_E9Q994_MOUSE_REVERSED|
"""index: 9291, intensity: 4546.0, mobility: 0.905"""	-0.57823	0.297323	0.940481	PGWSGVIDSGLRPSAAVACVAPPG	generic|tr_Q9CW83_Q9CW83_MOUSE_REVERSED|
"""index: 7735, intensity: 3154.0, mobility: 0.931"""	-0.578778	0.297344	0.940776	QTRRWWWR	generic|chr9_1_114715196_114715631_ENSMUST00000047404_REVERSED|
"""index: 7673, intensity: 5184.0, mobility: 0.966"""	-0.579027	0.297535	0.940909	SPTSPPPPGPATSPVAPPPTPTPGPGPPAGTT	generic|sp_Q8VIJ6_SFPQ_MOUSE_REVERSED|
"""index: 10540, intensity: 10299.0, mobility: 0.892"""	-0.579034	0.297726	0.940913	TTAGEAAAERGSSSRK	generic|tr_A0A1Y7VLR3_A0A1Y7VLR3_MOUSE_REVERSED|
"""index: 24043, intensity: 3164.0, mobility: 1.307"""	-0.579096	0.29786	0.940946	QSVRSFQEFSEEGPEPPNVVI	generic|chr8_1_85519476_85519673_ENSMUST00000132932_REVERSED|
"""index: 20627, intensity: 4107.0, mobility: 1.208"""	-0.579136	0.297994	0.940968	KENLWQSQDYDPADGMTYRKEEYSSDTYELFLRIAHALGRIDWYGLTMP	generic|tr_D3YVP6_D3YVP6_MOUSE_REVERSED	|generic|sp_Q80W21_GSTM7_MOUSE_REVERSED|
"""index: 25015, intensity: 6592.0, mobility: 1.146"""	-0.57917	0.298128	0.940986	DEDEMELQAPTDTENIPQGDFRFRIQRTSL	generic|IP_992492_TX=10090_REVERSED|
"""index: 10356, intensity: 39325.0, mobility: 1.118"""	-0.579306	0.298319	0.941058	KDYSERKPMLYEPKSKWTMPVLISINRFYVRGQSAEFLYTS	generic|tr_Q91Z28_Q91Z28_MOUSE__II_974398_REVERSED	|generic|sp_Q9QX15_CA3A1_MOUSE__II_974404_REVERSED|
"""index: 20312, intensity: 5265.0, mobility: 0.983"""	-0.579395	0.298453	0.941106	ACGGQPGYKHPYNIDDEHYIVSHFPLIRDK	generic|sp_O35598_ADA10_MOUSE__II_847529_REVERSED	|generic|tr_E9PYF2_E9PYF2_MOUSE_REVERSED	|generic|tr_Q6NZC0_Q6NZC0_MOUSE_REVERSED|
"""index: 27605, intensity: 4613.0, mobility: 1.010"""	-0.579535	0.298644	0.941181	TCPNTYDCITIFRLISPFDKKM	generic|tr_A0A1S5WLE4_A0A1S5WLE4_MOUSE__II_841334_REVERSED	|generic|tr_Q3U7M4_Q3U7M4_MOUSE__II_841334_REVERSED	|generic|tr_Q3U6W5_Q3U6W5_MOUSE__II_841334_REVERSED	|generic|tr_Q3TIB3_Q3TIB3_MOUSE__II_841334_REVERSED	|generic|tr_Q0PM15_Q0PM15_MOUSE__II_841334_REVERSED	|generic|tr_A0A1S5WLF0_A0A1S5WLF0_MOUSE__II_841334_REVERSED	|generic|tr_Q0PM16_Q0PM16_MOUSE__II_841334_REVERSED	|generic|tr_Q3UDG9_Q3UDG9_MOUSE__II_841334_REVERSED	|generic|sp_P22366-2_MYD88_MOUSE__II_841334_REVERSED|
"""index: 23267, intensity: 2673.0, mobility: 1.010"""	-0.579546	0.298835	0.941186	ELMMDRYLVKQTADLFAWEEQS	generic|tr_Q9CUC2_Q9CUC2_MOUSE_REVERSED	|generic|tr_A0A0U1RQ84_A0A0U1RQ84_MOUSE_REVERSED|
"""index: 22350, intensity: 9658.0, mobility: 0.829"""	-0.57955	0.298969	0.941188	FGAQQLIR	generic|tr_A0A087WQF3_A0A087WQF3_MOUSE_REVERSED	|generic|sp_Q3UR70_TGFA1_MOUSE__chr1_-1_43059876_43060175_ENSMUST00000188598_REVERSED|
"""index: 13095, intensity: 3491.0, mobility: 1.199"""	-0.579754	0.29916	0.941297	EQDQALPVSTVQAPSSPLGPSTPPVTSTQP	generic|tr_Q3UD78_Q3UD78_MOUSE_REVERSED	|generic|tr_Q3UCG9_Q3UCG9_MOUSE_REVERSED	|generic|tr_Q3TEV8_Q3TEV8_MOUSE_REVERSED	|generic|sp_Q6ZQM0_RFFL_MOUSE_REVERSED	|generic|sp_Q6ZQM0-3_RFFL_MOUSE_REVERSED	|generic|sp_Q6ZQM0-4_RFFL_MOUSE_REVERSED|
"""index: 18498, intensity: 3711.0, mobility: 1.327"""	-0.57979	0.299295	0.941316	HQHVPEFEDMLLVQLLALS	generic|IP_1087805_TX=10090_REVERSED|
"""index: 22586, intensity: 30101.0, mobility: 0.876"""	-0.579926	0.299295	0.941389	RLHAFAAHK	generic|tr_F7B4F0_F7B4F0_MOUSE__II_1125315_REVERSED	|generic|tr_F6UV46_F6UV46_MOUSE__II_1125305_REVERSED	|generic|sp_Q3U4H6-2_HEXD_MOUSE__II_1125305_REVERSED	|generic|II_1125309_TX=10090_REVERSED	|generic|II_1125304_TX=10090_REVERSED	|generic|sp_Q3U4H6_HEXD_MOUSE_REVERSED	|generic|tr_B1AXL0_B1AXL0_MOUSE_REVERSED|
"""index: 2732, intensity: 3170.0, mobility: 0.894"""	-0.58015	0.299295	0.941508	YPNGEVPELE	generic|sp_Q8BH74_NU107_MOUSE__chr10_-1_117781317_117781406_ENSMUST00000218576__II_3465820_REVERSED	|generic|tr_Q569X8_Q569X8_MOUSE__chr10_-1_117781317_117781406_ENSMUST00000218576__II_3465820_REVERSED	|generic|tr_E9Q4V9_E9Q4V9_MOUSE__chr10_-1_117781317_117781406_ENSMUST00000218576__II_3465820_REVERSED	|generic|tr_Q3TT06_Q3TT06_MOUSE__chr10_-1_117781317_117781406_ENSMUST00000218576_REVERSED|
"""index: 33012, intensity: 8651.0, mobility: 1.049"""	-0.580227	0.299295	0.941549	AAMTKGIGAPGQLVV	generic|tr_E9QNS0_E9QNS0_MOUSE_REVERSED	|generic|sp_Q91WS2_NLRP6_MOUSE_REVERSED	|generic|sp_Q91WS2-3_NLRP6_MOUSE_REVERSED|
"""index: 25400, intensity: 5421.0, mobility: 0.861"""	-0.580544	0.299486	0.941717	FNDQLKRP	generic|tr_Q3U671_Q3U671_MOUSE_REVERSED	|generic|sp_Q9CYC6_DCP2_MOUSE_REVERSED|
"""index: 23655, intensity: 4769.0, mobility: 1.108"""	-0.580596	0.299524	0.941744	QEMELNYLLRRQKESAVNQKTSKTPITLEKTEKMSI	generic|sp_G3X9K3_BIG1_MOUSE__chr1_-1_10138832_10138939_ENSMUST00000187417__II_1043890_REVERSED	|generic|tr_D3YYK9_D3YYK9_MOUSE_REVERSED|
"""index: 17887, intensity: 2831.0, mobility: 1.284"""	-0.580676	0.299524	0.941786	WRPIDELVDKERMPTLPGPS	generic|sp_P20357_MTAP2_MOUSE__chr1_1_66438885_66439007_ENSMUST00000172486_REVERSED	|generic|tr_F7ALC8_F7ALC8_MOUSE_REVERSED	|generic|tr_G3UZK9_G3UZK9_MOUSE_REVERSED	|generic|tr_Q3URJ7_Q3URJ7_MOUSE_REVERSED	|generic|tr_G3UZE9_G3UZE9_MOUSE_REVERSED	|generic|tr_A0A668KLC6_A0A668KLC6_MOUSE__chr1_1_66438885_66439007_ENSMUST00000172486_REVERSED	|generic|tr_Q3TRF8_Q3TRF8_MOUSE_REVERSED|
"""index: 8389, intensity: 4040.0, mobility: 1.080"""	-0.581131	0.299715	0.942027	KNNDDIYIKQGENIFDNDKLTPLEK	generic|tr_Q9CZS7_Q9CZS7_MOUSE__II_1014117_REVERSED	|generic|sp_O70172_PI42A_MOUSE__II_1014117_REVERSED	|generic|tr_A2ASS3_A2ASS3_MOUSE__chr2_-1_18845871_18845942_ENSMUST00000006912__II_1014116_REVERSED	|generic|tr_F6RJE8_F6RJE8_MOUSE_REVERSED|
"""index: 27917, intensity: 4049.0, mobility: 0.941"""	-0.581146	0.299848	0.942035	QISQKEGRHK	generic|IP_3490569_TX=10090_REVERSED|
"""index: 27259, intensity: 15159.0, mobility: 1.158"""	-0.581352	0.299981	0.942143	LYRPVNYRLDNWTKSERMLSETVMFVYVHSSTD	generic|chr12_-1_13225359_13225487_ENSMUST00000071103__IP_3501776_TX=10090_REVERSED|
"""index: 30550, intensity: 5053.0, mobility: 1.033"""	-0.581503	0.300057	0.942223	RYLHRVKPCL	generic|IP_1097612_TX=10090_REVERSED|
"""index: 19977, intensity: 4041.0, mobility: 1.079"""	-0.581603	0.300133	0.942276	GFNSYTQLRPLLSPKKKDLGQWCKNDTIKNIKAKR	generic|IP_1100058_TX=10090_REVERSED|
"""index: 30626, intensity: 4066.0, mobility: 1.009"""	-0.581781	0.300133	0.942369	SSRSQSRVRSL	generic|chr12_1_108343046_108345583_ENSMUST00000021684_REVERSED|
"""index: 16007, intensity: 4042.0, mobility: 1.246"""	-0.581799	0.300133	0.942379	QQLYQWEQPSCWPMVQVLAVLFGKSFLRVEEPNG	generic|tr_Q3URX8_Q3URX8_MOUSE__II_1134886_REVERSED	|generic|tr_Q6P6L6_Q6P6L6_MOUSE__II_1134886_REVERSED	|generic|IP_3483619_TX=10090_REVERSED	|generic|tr_Q8K1K1_Q8K1K1_MOUSE_REVERSED|
"""index: 23048, intensity: 5151.0, mobility: 1.074"""	-0.581859	0.300133	0.94241	EMLFEDYWPSLVKCIERQAKPIWPNV	generic|tr_A0A5F8MPV0_A0A5F8MPV0_MOUSE__II_1041296_REVERSED	|generic|tr_V9GXV7_V9GXV7_MOUSE__II_1041296_REVERSED	|generic|tr_H3BL40_H3BL40_MOUSE__II_1041296_REVERSED|
"""index: 32611, intensity: 9000.0, mobility: 1.218"""	-0.582397	0.300323	0.942692	TIDEKVRNPETSVAEQVKNHERASVEAKEKRPKTNGRANPNVLK	generic|sp_O70514_FGFP1_MOUSE_REVERSED|
"""index: 15091, intensity: 6118.0, mobility: 1.032"""	-0.582408	0.300512	0.942697	NMLMNVNDTNWVWSNSTFYELFVMAKHLRTITK	generic|sp_Q922J9_FACR1_MOUSE__chr7_1_113566460_113566516_ENSMUST00000155183_REVERSED	|generic|sp_Q922J9-3_FACR1_MOUSE__chr7_1_113566460_113566516_ENSMUST00000155183_REVERSED	|generic|sp_Q922J9-4_FACR1_MOUSE__chr7_1_113566460_113566516_ENSMUST00000155183_REVERSED|
"""index: 26716, intensity: 3119.0, mobility: 0.877"""	-0.582469	0.300645	0.942729	LKEKRILSAAYP	generic|sp_A7M7C7_SKOR2_MOUSE_REVERSED|
"""index: 10234, intensity: 8203.0, mobility: 0.990"""	-0.582507	0.300835	0.942749	QDPNPVLRCNDRDDPIGDNDDDHDCADGKGDKDHDAQ	generic|tr_Q80YQ1_Q80YQ1_MOUSE_REVERSED	|generic|tr_Q3TR40_Q3TR40_MOUSE_REVERSED	|generic|tr_Q8CGB2_Q8CGB2_MOUSE_REVERSED	|generic|sp_P35441_TSP1_MOUSE_REVERSED|
"""index: 28830, intensity: 2629.0, mobility: 1.186"""	-0.58252	0.301024	0.942756	LVTCSAEQDYLFRHMEKQRMMPIRLPTRQDLSFSEQKRTQYRD	generic|tr_E9QLL8_E9QLL8_MOUSE_REVERSED	|generic|sp_Q8CIE0_SPA11_MOUSE_REVERSED	|generic|tr_Q3UEP8_Q3UEP8_MOUSE_REVERSED	|generic|tr_E9QK54_E9QK54_MOUSE_REVERSED|
"""index: 30850, intensity: 13346.0, mobility: 1.250"""	-0.582557	0.301214	0.942775	SCRQPRNVWLLAGLMSLF	generic|tr_F7C5I0_F7C5I0_MOUSE_REVERSED	|generic|sp_A2A7V7_CLM6_MOUSE_REVERSED	|generic|tr_D3Z6G7_D3Z6G7_MOUSE_REVERSED|
"""index: 4185, intensity: 2805.0, mobility: 0.799"""	-0.58257	0.301346	0.942782	QPLPRATM	generic|IP_1018425_TX=10090_REVERSED|
"""index: 4917, intensity: 3546.0, mobility: 0.916"""	-0.582646	0.301536	0.942822	ASPNDRRNVFRVSPAPSKVVQMV	generic|IP_3468075_TX=10090_REVERSED|
"""index: 20734, intensity: 7016.0, mobility: 1.015"""	-0.582694	0.301687	0.942846	AQNSIEPKQSMWLPEERPSRWTIRNSCQTM	generic|IP_872411_TX=10090_REVERSED|
"""index: 29485, intensity: 5259.0, mobility: 0.996"""	-0.582897	0.301687	0.942952	TTGVRSSGLALHV	generic|IP_930263_TX=10090_REVERSED|
"""index: 28162, intensity: 3285.0, mobility: 0.899"""	-0.583327	0.301723	0.943176	FFVLLLPVQLESRDTIGR	generic|tr_Q8VGP9_Q8VGP9_MOUSE_REVERSED|
"""index: 20909, intensity: 4945.0, mobility: 1.025"""	-0.58341	0.301723	0.943219	SLSLSLSLIHTHLFPRLAWMSCLSTQGSRVT	generic|IP_880093_TX=10090_REVERSED|
"""index: 9678, intensity: 2514.0, mobility: 0.767"""	-0.583657	0.301855	0.943347	QKNFATQGESTHL	generic|IP_836073_TX=10090_REVERSED|
"""index: 10060, intensity: 11211.0, mobility: 1.041"""	-0.583824	0.301987	0.943434	QKKHFLAPAPENSPEAMVQMPQ	generic|tr_G3UZ94_G3UZ94_MOUSE__II_914188_REVERSED	|generic|tr_G5E8R7_G5E8R7_MOUSE_REVERSED	|generic|sp_P97443_SMYD1_MOUSE_REVERSED	|generic|sp_P97443-2_SMYD1_MOUSE_REVERSED	|generic|sp_P97443-3_SMYD1_MOUSE_REVERSED|
"""index: 8754, intensity: 6789.0, mobility: 1.079"""	-0.583855	0.302119	0.943449	ESYTSVWLWSPSCSSWWTWFTGSAASTAFG	generic|IP_1044833_TX=10090_REVERSED|
"""index: 29797, intensity: 114330.0, mobility: 0.989"""	-0.584022	0.302194	0.943536	RLGQQPQQRR	generic|tr_Q9D873_Q9D873_MOUSE__II_3463028_REVERSED	|generic|sp_Q6PA06_ATLA2_MOUSE__chr17_-1_79850159_79850275_ENSMUST00000222415__II_3452758_REVERSED	|generic|tr_A0A1Y7VJ85_A0A1Y7VJ85_MOUSE_REVERSED|
"""index: 19299, intensity: 4292.0, mobility: 0.913"""	-0.584101	0.302268	0.943577	TQQRICTHTCKHICSYTH	generic|IP_1087775_TX=10090_REVERSED|
"""index: 3081, intensity: 3399.0, mobility: 0.879"""	-0.584502	0.302457	0.943784	ETPQMKRPQ	generic|chr2_1_35293503_35294971_ENSMUST00000201185_REVERSED	|generic|chr2_1_35292678_35294971_ENSMUST00000201185_REVERSED|
"""index: 24600, intensity: 4336.0, mobility: 1.065"""	-0.584512	0.302647	0.943789	SWEKVREKASQPGREGNIQHHQAGAPR	generic|sp_D3YXK1_SAMD1_MOUSE__II_3500461_REVERSED|
"""index: 24449, intensity: 3549.0, mobility: 1.152"""	-0.584704	0.302836	0.943887	LFMSNITLDRREADKQWDTTFEVEAHRGDTTVDIRLTTVEF	generic|sp_Q8K1J6_TRNT1_MOUSE_REVERSED	|generic|sp_Q8K1J6-2_TRNT1_MOUSE_REVERSED|
"""index: 875, intensity: 4336.0, mobility: 0.841"""	-0.584751	0.302967	0.943912	PEAPPPPPPL	generic|sp_Q6P9K8_CSKI1_MOUSE__chr17_1_24495971_24496021_ENSMUST00000234171_REVERSED	|generic|sp_Q6P9K8-2_CSKI1_MOUSE__chr17_1_24495971_24496021_ENSMUST00000234171_REVERSED	|generic|sp_Q6P9K8-3_CSKI1_MOUSE__chr17_1_24495971_24496021_ENSMUST00000234171_REVERSED	|generic|tr_B7ZNJ3_B7ZNJ3_MOUSE__chr17_1_24495971_24496021_ENSMUST00000234171_REVERSED|
"""index: 23012, intensity: 4607.0, mobility: 1.124"""	-0.584944	0.303099	0.944011	TFHNGLFLLAFFDPFSYSLLHQY	generic|sp_Q9CX83_ARMX1_MOUSE_REVERSED|
"""index: 31779, intensity: 3814.0, mobility: 1.282"""	-0.584981	0.303173	0.94403	LSFYNHSIVVKFHNKFFTSMLMYVCYMYNYIYIYIYIYMYIY	generic|IP_1033218_TX=10090_REVERSED|
"""index: 20932, intensity: 3889.0, mobility: 0.921"""	-0.585114	0.303362	0.944098	VMSPSGTQPCLS	generic|tr_A1KZZ6_A1KZZ6_MOUSE__II_1154432_REVERSED	|generic|tr_A1KZZ7_A1KZZ7_MOUSE__II_1154432_REVERSED	|generic|tr_A0A0R4J0Z2_A0A0R4J0Z2_MOUSE__II_1154382_REVERSED	|generic|sp_P42866_OPRM_MOUSE__II_1154438_REVERSED	|generic|sp_P42866-8_OPRM_MOUSE__II_1154409_REVERSED	|generic|tr_B6ZJY0_B6ZJY0_MOUSE__II_1154438_REVERSED	|generic|sp_P42866-12_OPRM_MOUSE__II_1154409_REVERSED	|generic|tr_A1KZZ4_A1KZZ4_MOUSE__chr10_1_6830326_6830361_ENSMUST00000105611__II_1154377_REVERSED	|generic|sp_P42866-17_OPRM_MOUSE__II_1154409_REVERSED	|generic|tr_Q71UR0_Q71UR0_MOUSE__II_1154371_REVERSED	|generic|tr_E9Q270_E9Q270_MOUSE_REVERSED	|generic|tr_E9Q7D4_E9Q7D4_MOUSE_REVERSED	|generic|tr_E9QAQ1_E9QAQ1_MOUSE_REVERSED	|generic|sp_P42866-2_OPRM_MOUSE_REVERSED	|generic|sp_P42866-3_OPRM_MOUSE_REVERSED	|generic|sp_P42866-4_OPRM_MOUSE_REVERSED	|generic|sp_P42866-5_OPRM_MOUSE_REVERSED	|generic|sp_P42866-6_OPRM_MOUSE_REVERSED	|generic|sp_P42866-7_OPRM_MOUSE_REVERSED	|generic|sp_P42866-9_OPRM_MOUSE_REVERSED	|generic|sp_P42866-10_OPRM_MOUSE_REVERSED	|generic|sp_P42866-11_OPRM_MOUSE_REVERSED	|generic|sp_P42866-13_OPRM_MOUSE_REVERSED	|generic|sp_P42866-18_OPRM_MOUSE_REVERSED	|generic|sp_P42866-19_OPRM_MOUSE_REVERSED	|generic|tr_E9Q7D3_E9Q7D3_MOUSE_REVERSED|
"""index: 15746, intensity: 7823.0, mobility: 1.005"""	-0.585389	0.303551	0.944239	EPLSPLLLLFGLQWVIQDLYSTYNTRSMT	generic|IP_3458587_TX=10090_REVERSED|
"""index: 26280, intensity: 3254.0, mobility: 0.906"""	-0.585437	0.303625	0.944264	ANPMLYLYK	generic|IP_893070_TX=10090_REVERSED|
"""index: 30078, intensity: 5631.0, mobility: 1.092"""	-0.585494	0.303814	0.944292	RMLMSAFFVVKVLVRFRIERRRPRLK	generic|sp_P29477_NOS2_MOUSE_REVERSED	|generic|tr_A0A1L1STZ4_A0A1L1STZ4_MOUSE_REVERSED|
"""index: 18033, intensity: 26885.0, mobility: 1.072"""	-0.585526	0.304003	0.944309	PAIMTYFLAFVKDDGVSDGMPVYTFILPLFFMFVVTIHSGCTSLAK	generic|tr_Q8VG47_Q8VG47_MOUSE_REVERSED|
"""index: 22539, intensity: 20745.0, mobility: 1.139"""	-0.585703	0.304077	0.944399	PTVTCFCRPYTFSCILLLFQPVCSSSTHRV	generic|II_959702_TX=10090_REVERSED|
"""index: 25780, intensity: 10231.0, mobility: 0.934"""	-0.58579	0.304266	0.944444	GYKKEMIRK	generic|IP_903924_TX=10090_REVERSED|
"""index: 6929, intensity: 2638.0, mobility: 0.829"""	-0.585801	0.304455	0.944449	LPMLKVCMRKKK	generic|sp_Q78HU3_MB12A_MOUSE__chr8_1_71545599_71545670_ENSMUST00000212326__II_3500455_REVERSED|
"""index: 1737, intensity: 2783.0, mobility: 0.835"""	-0.585851	0.304643	0.944475	TPMMEPPSPLSSLGKHE	generic|tr_A0A1Q1NN66_A0A1Q1NN66_MOUSE__chrX_1_85144125_85144169_ENSMUST00000146331_REVERSED|
"""index: 17288, intensity: 6488.0, mobility: 1.108"""	-0.585994	0.304832	0.944548	VGSLPTMILNQSQQPNHHSLSHI	generic|tr_Q2M4H2_Q2M4H2_MOUSE_REVERSED	|generic|sp_P27889_HNF1B_MOUSE_REVERSED	|generic|sp_P27889-2_HNF1B_MOUSE_REVERSED	|generic|sp_P27889-3_HNF1B_MOUSE_REVERSED	|generic|sp_P27889-4_HNF1B_MOUSE_REVERSED|
"""index: 14224, intensity: 2740.0, mobility: 0.821"""	-0.586009	0.304963	0.944556	DVAILGMTVLLMLHTLSFF	generic|sp_Q9EQ45_V1R46_MOUSE_REVERSED|
"""index: 21478, intensity: 3616.0, mobility: 1.011"""	-0.586453	0.305152	0.944781	LTAAWTETTLTVP	generic|tr_A0A494BBP1_A0A494BBP1_MOUSE_REVERSED	|generic|sp_Q9D8N1_CK024_MOUSE_REVERSED|
"""index: 5515, intensity: 31950.0, mobility: 0.792"""	-0.586479	0.305283	0.944794	ISSDQLTQWRVRG	generic|chr1_-1_64921982_64922170_ENSMUST00000097713__IP_1037808_TX=10090_REVERSED|
"""index: 15653, intensity: 3887.0, mobility: 0.851"""	-0.586598	0.305472	0.944855	PRRSPNIMLLEIIVNSIDISV	generic|tr_J3KMT3_J3KMT3_MOUSE_REVERSED	|generic|tr_A0A140LJ87_A0A140LJ87_MOUSE_REVERSED	|generic|tr_Q3UT86_Q3UT86_MOUSE_REVERSED|
"""index: 25288, intensity: 4446.0, mobility: 0.899"""	-0.586693	0.30566	0.944903	NLAMKKDNK	generic|tr_A2AJ26_A2AJ26_MOUSE_REVERSED|
"""index: 34035, intensity: 7689.0, mobility: 1.121"""	-0.586751	0.305676	0.944932	PLMTQPILTGELPLH	generic|II_1000602_TX=10090_REVERSED	|generic|II_1000602_TX=10090_REVERSED|
"""index: 19722, intensity: 4569.0, mobility: 1.070"""	-0.586988	0.305865	0.945052	EEVREGWTREEAHKGGGGERQRRR	generic|IP_922283_TX=10090_REVERSED|
"""index: 25137, intensity: 3895.0, mobility: 1.177"""	-0.587043	0.306053	0.94508	EPLITPFVLIILFYM	generic|tr_A8R0V3_A8R0V3_MOUSE__IP_3493485_REVERSED	|generic|tr_A8R0U7_A8R0U7_MOUSE_REVERSED|
"""index: 28487, intensity: 5231.0, mobility: 0.977"""	-0.587045	0.306142	0.945081	QRDKKPRTY	generic|IP_876486_TX=10090_REVERSED|
"""index: 7959, intensity: 2678.0, mobility: 0.950"""	-0.587145	0.306142	0.945132	QTHPARLSYVA	generic|IP_924666_TX=10090_REVERSED|
"""index: 12154, intensity: 5445.0, mobility: 0.913"""	-0.587379	0.30633	0.94525	DLYYVMKAASLRHPLSDSNRK	generic|tr_A0A0A6YW80_A0A0A6YW80_MOUSE_REVERSED	|generic|sp_Q80UM3_NAA15_MOUSE_REVERSED	|generic|tr_Q8K2S4_Q8K2S4_MOUSE_REVERSED	|generic|tr_G3X8Y3_G3X8Y3_MOUSE_REVERSED|
"""index: 34837, intensity: 4068.0, mobility: 1.164"""	-0.587409	0.306461	0.945265	MGDYINVLKNICYSRQLFHEARHWMGSYGNTEKELNVMNIPKVFIGSP	generic|sp_Q9ES89_EXTL2_MOUSE_REVERSED	|generic|tr_Q8C197_Q8C197_MOUSE_REVERSED	|generic|tr_K0J1C6_K0J1C6_MOUSE_REVERSED	|generic|tr_Q3TSR0_Q3TSR0_MOUSE_REVERSED	|generic|tr_Q8C089_Q8C089_MOUSE_REVERSED	|generic|tr_Q3TXF7_Q3TXF7_MOUSE_REVERSED|
"""index: 19686, intensity: 167422.0, mobility: 0.951"""	-0.587482	0.306549	0.945302	QSADLGAVPPAQVMPQLQQQ	generic|sp_P56477_IRF5_MOUSE_REVERSED	|generic|tr_B2CC69_B2CC69_MOUSE_REVERSED|
"""index: 19935, intensity: 2892.0, mobility: 1.173"""	-0.587713	0.306549	0.945418	EQTVANFVYLTPKDEKKVFCKLTSCFSIGVD	generic|II_984333_TX=10090_REVERSED	|generic|tr_A0A0G2JE12_A0A0G2JE12_MOUSE_REVERSED	|generic|sp_Q3UUE9_ANKUB_MOUSE_REVERSED	|generic|tr_A0A5F8MPK3_A0A5F8MPK3_MOUSE_REVERSED|
"""index: 13100, intensity: 52626.0, mobility: 1.080"""	-0.587926	0.306737	0.945525	EQGQVQVAPQPAQLP	generic|tr_Q3UX16_Q3UX16_MOUSE_REVERSED|
"""index: 22687, intensity: 6368.0, mobility: 1.055"""	-0.588022	0.306925	0.945574	ARSEMVLKYIHHCHRHCMQYCVDLLHMEAKIAR	generic|sp_Q3V089_RBM44_MOUSE__II_1031526_REVERSED|
"""index: 33067, intensity: 6139.0, mobility: 1.022"""	-0.588139	0.307013	0.945632	FLFASLIFTFW	generic|tr_Q3V0Y0_Q3V0Y0_MOUSE__IP_967593_REVERSED|
"""index: 15942, intensity: 4760.0, mobility: 1.083"""	-0.588208	0.307013	0.945667	CPPTEQPRATVSVVMNKWRLCSKT	generic|chr2_1_26390499_26391175_ENSMUST00000076431__IP_1016233_TX=10090_REVERSED|
"""index: 30207, intensity: 21845.0, mobility: 1.080"""	-0.58858	0.307143	0.945853	HCLRSSHATMINEPKLEAMVLIYLPMELHKMHNVTRFFDCLC	generic|IP_3463334_TX=10090_REVERSED|
"""index: 10785, intensity: 7930.0, mobility: 1.147"""	-0.588636	0.307331	0.945881	LLKRNENLLMRVKEKLQNCEKLLYTHMFSYSD	generic|tr_E9Q1N7_E9Q1N7_MOUSE_REVERSED|
"""index: 14060, intensity: 15743.0, mobility: 1.037"""	-0.588638	0.307519	0.945882	EGARARAAPPATLCGR	generic|II_1083048_TX=10090_REVERSED|
"""index: 25892, intensity: 3131.0, mobility: 1.119"""	-0.588682	0.307649	0.945904	IYVSLYVCVCVCLCLS	generic|IP_3476479_TX=10090_REVERSED|
"""index: 13961, intensity: 3324.0, mobility: 1.207"""	-0.588785	0.307837	0.945956	YFKMDELKNMNKMHNTINCSQSSTKGASVHRGWFS	generic|tr_Q810Q0_Q810Q0_MOUSE__II_3480620_REVERSED|
[truncated: 2,617,307 more chars]
