# Supplementary material for: Ion Mobility Coupled to a Time-of-Flight Mass Analyzer Combined With Fragment Intensity Predictions Improves Identification of Classical Bioactive Peptides and Small Open Reading Frame-Encoded Peptides
Source: Front Cell Dev Biol. 2021 Sep 17;9:720570. doi: 10.3389/fcell.2021.720570 (PMC8484717; doi:10.3389/fcell.2021.720570)
Supplement: Supplementary file 17 [file Data_Sheet_5.ZIP › sORFs_P5_posterior_b_1_1_1121.msgf_searchenginefeatures.pout]

PSMId	score	q-value	posterior_error_prob	peptide	proteinIds
"""index: 17039, intensity: 54575.0, mobility: 0.991"""	2.74543	0.000516262	9.82938e-10	FENKVPEKQKLFQEDNGMPVHLKGGASDALLYR	generic|sp_P48771_CX7A2_MOUSE__II_3500032|
"""index: 2182, intensity: 2663.0, mobility: 1.015"""	2.70596	0.000516262	1.28951e-09	SEPPESEAKPAPTEVKTVPNDATQTKENESKA	generic|tr_A0A0A6YY91_A0A0A6YY91_MOUSE__II_850562	|generic|sp_P13595_NCAM1_MOUSE	|generic|sp_P13595-2_NCAM1_MOUSE	|generic|tr_E9QB01_E9QB01_MOUSE	|generic|tr_A0A0A6YY47_A0A0A6YY47_MOUSE|
"""index: 17155, intensity: 254473.0, mobility: 0.989"""	2.65143	0.000516262	1.87634e-09	FENKVPEKQKLFQEDNGMPVHLKGGASDALLYR	generic|sp_P48771_CX7A2_MOUSE__II_3500032|
"""index: 25165, intensity: 4513.0, mobility: 1.053"""	2.52348	0.000516262	4.52395e-09	GPAPGPAVAPSVATEAPKMSNADFAKLLLRK	generic|II_934114_TX=10090	|generic|sp_Q9JLI8_SART3_MOUSE__chr5_-1_113743129_113743260_ENSMUST00000197041|
"""index: 19141, intensity: 32871.0, mobility: 1.002"""	2.34442	0.000516262	1.55012e-08	PGPTQTLSPNGENNNDIIQDNGTIIPFRKHT	generic|sp_Q8R001_MARE2_MOUSE	|generic|sp_Q8R001_MARE2_MOUSE	|generic|tr_E9Q1B7_E9Q1B7_MOUSE__chr18_1_23853664_23853702_ENSMUST00000155708	|generic|tr_E9Q1B7_E9Q1B7_MOUSE__chr18_1_23853664_23853702_ENSMUST00000155708|
"""index: 11069, intensity: 12826.0, mobility: 0.994"""	2.29708	0.000516262	2.1467e-08	SFDKAKLKKTETQEKNTLPTKETIEQEKRSE	generic|tr_A6H6H4_A6H6H4_MOUSE|
"""index: 17051, intensity: 4894.0, mobility: 1.001"""	2.25283	0.000516262	2.91045e-08	FENKVPEKQKLFQEDNGMPVHLKGGASDALLYR	generic|sp_P48771_CX7A2_MOUSE__II_3500032|
"""index: 11175, intensity: 8404.0, mobility: 0.988"""	2.17887	0.000516262	4.84031e-08	SFDKAKLKKTETQEKNTLPTKETIEQEKRSE	generic|tr_A6H6H4_A6H6H4_MOUSE|
"""index: 19381, intensity: 16406.0, mobility: 1.022"""	2.16278	0.000516262	5.40703e-08	PGPTQTLSPNGENNNDIIQDNGTIIPFRKHT	generic|sp_Q8R001_MARE2_MOUSE	|generic|sp_Q8R001_MARE2_MOUSE	|generic|tr_E9Q1B7_E9Q1B7_MOUSE__chr18_1_23853664_23853702_ENSMUST00000155708	|generic|tr_E9Q1B7_E9Q1B7_MOUSE__chr18_1_23853664_23853702_ENSMUST00000155708|
"""index: 322, intensity: 4166.0, mobility: 0.863"""	2.13859	0.000516262	6.38574e-08	NPAENGDAKTDQAQKAEGAGDAK	generic|IP_1078763_TX=10090	|generic|tr_F6W687_F6W687_MOUSE	|generic|tr_A3KGL9_A3KGL9_MOUSE	|generic|tr_Q5XK38_Q5XK38_MOUSE	|generic|sp_P09602_HMGN2_MOUSE	|generic|tr_Q58E57_Q58E57_MOUSE|
"""index: 19364, intensity: 11156.0, mobility: 1.020"""	2.09413	0.000516262	8.66985e-08	PGPTQTLSPNGENNNDIIQDNGTIIPFRKHT	generic|sp_Q8R001_MARE2_MOUSE	|generic|sp_Q8R001_MARE2_MOUSE	|generic|tr_E9Q1B7_E9Q1B7_MOUSE__chr18_1_23853664_23853702_ENSMUST00000155708	|generic|tr_E9Q1B7_E9Q1B7_MOUSE__chr18_1_23853664_23853702_ENSMUST00000155708|
"""index: 22478, intensity: 6153.0, mobility: 1.012"""	1.99031	0.000516262	1.77067e-07	AQPPGATNMIGYMGQTAYQYPPPPPPPPPSRK	generic|tr_Q3U741_Q3U741_MOUSE__chr11_-1_106783954_106783992_ENSMUST00000133426	|generic|sp_Q501J6_DDX17_MOUSE__chr11_-1_106783954_106783992_ENSMUST00000133426	|generic|tr_Q3U6Y5_Q3U6Y5_MOUSE	|generic|tr_Q78W10_Q78W10_MOUSE	|generic|tr_Q8K392_Q8K392_MOUSE|
"""index: 19962, intensity: 59526.0, mobility: 0.938"""	1.98143	0.000516262	1.8821e-07	IPVGSLKNEDTPNRQYLDEDMLLK	generic|sp_Q03517_SCG2_MOUSE	|generic|tr_Q4W8U9_Q4W8U9_MOUSE|
"""index: 29530, intensity: 4179.0, mobility: 1.091"""	1.97584	0.000516262	1.95589e-07	FALPAASEPVIPSSAEKIMDLK	generic|sp_Q99P72_RTN4_MOUSE	|generic|sp_Q99P72-3_RTN4_MOUSE|
"""index: 18420, intensity: 6561.0, mobility: 0.985"""	1.93725	0.000516262	2.55041e-07	LQTLHPYNTFAAGFNSTGLPHSHSTTRV	generic|tr_A0A5S9EES2_A0A5S9EES2_MOUSE	|generic|tr_A2AGI2_A2AGI2_MOUSE	|generic|tr_B2RWZ9_B2RWZ9_MOUSE	|generic|tr_Q69ZI4_Q69ZI4_MOUSE	|generic|tr_A0A5S9EER5_A0A5S9EER5_MOUSE	|generic|tr_A2AGI3_A2AGI3_MOUSE	|generic|sp_Q8BYM5_NLGN3_MOUSE|
"""index: 10852, intensity: 6155.0, mobility: 0.968"""	1.91997	0.000516262	2.87226e-07	KKTETQEKNTLPTKETIEQEKRSE	generic|tr_A6H6H4_A6H6H4_MOUSE|
"""index: 19266, intensity: 143586.0, mobility: 1.005"""	1.89489	0.000516262	3.41324e-07	PGPTQTLSPNGENNNDIIQDNGTIIPFRKHT	generic|sp_Q8R001_MARE2_MOUSE	|generic|sp_Q8R001_MARE2_MOUSE	|generic|tr_E9Q1B7_E9Q1B7_MOUSE__chr18_1_23853664_23853702_ENSMUST00000155708	|generic|tr_E9Q1B7_E9Q1B7_MOUSE__chr18_1_23853664_23853702_ENSMUST00000155708|
"""index: 10786, intensity: 83082.0, mobility: 1.090"""	1.87911	0.000516262	3.80455e-07	PDMGEIASFDKAKLKKTETQEKNTLPTKETIEQEKRSE	generic|tr_A6H6H4_A6H6H4_MOUSE|
"""index: 8937, intensity: 5473.0, mobility: 1.224"""	1.87306	0.000516262	3.96595e-07	APAPAAPAAAEPQAEAPAAAASSEQSVAVKE	generic|sp_Q91XV3_BASP1_MOUSE|
"""index: 17073, intensity: 6329.0, mobility: 1.039"""	1.86207	0.000516262	4.2774e-07	FENKVPEKQKLFQEDNGMPVHLKGGASDALLYR	generic|sp_P48771_CX7A2_MOUSE__II_3500032|
"""index: 11148, intensity: 6988.0, mobility: 0.925"""	1.82901	0.000516262	5.3694e-07	KTETQEKNTLPTKETIEQEKRSE	generic|tr_A6H6H4_A6H6H4_MOUSE|
"""index: 11578, intensity: 6551.0, mobility: 1.093"""	1.82209	0.000516262	5.63139e-07	APAATDEAAASAAPAASPEPQPECSPEAPPAPT	generic|sp_P26645_MARCS_MOUSE	|generic|tr_A0A0A1HAM8_A0A0A1HAM8_MOUSE|
"""index: 32172, intensity: 184853.0, mobility: 1.126"""	1.812	0.000516262	6.03608e-07	PPDQQRLIFAGKQLEDGRTLSDYNIQKESTLHLVLRLR	generic|tr_B0LAC2_B0LAC2_MOUSE__IP_825414	|generic|tr_E9Q5F6_E9Q5F6_MOUSE__II_647476	|generic|tr_E9Q5F6_E9Q5F6_MOUSE__II_647476	|generic|tr_Q922Z8_Q922Z8_MOUSE__II_647476	|generic|tr_Q922Z8_Q922Z8_MOUSE__II_647476	|generic|tr_Q922Z8_Q922Z8_MOUSE__II_647476	|generic|tr_Q922Z8_Q922Z8_MOUSE__II_647476	|generic|tr_Q922Z8_Q922Z8_MOUSE__II_647476	|generic|tr_Q922Z8_Q922Z8_MOUSE__II_647476	|generic|tr_Q922Z8_Q922Z8_MOUSE__II_647476	|generic|tr_Q3TH47_Q3TH47_MOUSE__II_647476	|generic|tr_Q3TH47_Q3TH47_MOUSE__II_647476	|generic|tr_Q3TH47_Q3TH47_MOUSE__II_647476	|generic|tr_Q8VC46_Q8VC46_MOUSE__II_647476	|generic|tr_Q8VC46_Q8VC46_MOUSE__II_647476	|generic|tr_Q8VC46_Q8VC46_MOUSE__II_647476	|generic|tr_Q8VC46_Q8VC46_MOUSE__II_647476	|generic|tr_Q8VC46_Q8VC46_MOUSE__II_647476	|generic|tr_Q8VC46_Q8VC46_MOUSE__II_647476	|generic|tr_Q8VC46_Q8VC46_MOUSE__II_647476	|generic|tr_Q8VC46_Q8VC46_MOUSE__II_647476	|generic|tr_Q922B0_Q922B0_MOUSE__II_647476	|generic|tr_Q922B0_Q922B0_MOUSE__II_647476	|generic|tr_Q5SX22_Q5SX22_MOUSE__II_647476	|generic|tr_Q5SX22_Q5SX22_MOUSE__II_647476	|generic|tr_Q5SX22_Q5SX22_MOUSE__II_647476	|generic|tr_Q8R0Z9_Q8R0Z9_MOUSE__II_647476	|generic|tr_Q8R0Z9_Q8R0Z9_MOUSE__II_647476	|generic|tr_Q8R0Z9_Q8R0Z9_MOUSE__II_647476	|generic|tr_Q8R0Z9_Q8R0Z9_MOUSE__II_647476	|generic|sp_P0CG50_UBC_MOUSE__II_647476	|generic|sp_P0CG50_UBC_MOUSE__II_647476	|generic|sp_P0CG50_UBC_MOUSE__II_647476	|generic|sp_P0CG50_UBC_MOUSE__II_647476	|generic|sp_P0CG50_UBC_MOUSE__II_647476	|generic|sp_P0CG50_UBC_MOUSE__II_647476	|generic|sp_P0CG50_UBC_MOUSE__II_647476	|generic|sp_P0CG50_UBC_MOUSE__II_647476	|generic|sp_P0CG50_UBC_MOUSE__II_647476	|generic|tr_Q78XY9_Q78XY9_MOUSE__II_647476	|generic|tr_Q78XY9_Q78XY9_MOUSE__II_647476	|generic|tr_Q78XY9_Q78XY9_MOUSE__II_647476	|generic|tr_Q78XY9_Q78XY9_MOUSE__II_647476	|generic|tr_A5JUZ1_A5JUZ1_MOUSE__II_647476	|generic|sp_P62984_RL40_MOUSE__II_866586	|generic|tr_E9QNP0_E9QNP0_MOUSE__II_866571	|generic|tr_E9Q4P0_E9Q4P0_MOUSE__II_866571	|generic|tr_A0A0A6YW67_A0A0A6YW67_MOUSE__II_647476	|generic|tr_E9Q9J0_E9Q9J0_MOUSE__II_647476	|generic|tr_Q642L7_Q642L7_MOUSE__II_647476	|generic|IP_899761_TX=10090	|generic|sp_RS27A_HUMAN_|
"""index: 17193, intensity: 7876.0, mobility: 0.900"""	1.78327	0.000516262	7.35452e-07	PGPTQTLSPNGENNNDIIQDNGTIIPFRKHTVR	generic|sp_Q8R001_MARE2_MOUSE	|generic|sp_Q8R001_MARE2_MOUSE	|generic|tr_E9Q1B7_E9Q1B7_MOUSE__chr18_1_23853664_23853702_ENSMUST00000155708	|generic|tr_E9Q1B7_E9Q1B7_MOUSE__chr18_1_23853664_23853702_ENSMUST00000155708|
"""index: 29481, intensity: 3270.0, mobility: 1.087"""	1.75016	0.000516262	9.23555e-07	FALPAASEPVIPSSAEKIMDLK	generic|sp_Q99P72_RTN4_MOUSE	|generic|sp_Q99P72-3_RTN4_MOUSE|
"""index: 2145, intensity: 4418.0, mobility: 1.350"""	1.74242	0.000516262	9.74044e-07	AAGEKAEEPAPGATAGDASSAAGPEQE	generic|sp_P26645_MARCS_MOUSE	|generic|tr_A0A0A1HAM8_A0A0A1HAM8_MOUSE|
"""index: 15634, intensity: 5550.0, mobility: 0.974"""	1.74053	0.000516262	9.86825e-07	VIGLQMGSNKGASQAGMTGYGMPRQ	generic|tr_Q9D6K2_Q9D6K2_MOUSE	|generic|sp_Q9R1Q8_TAGL3_MOUSE|
"""index: 9095, intensity: 22764.0, mobility: 1.225"""	1.73424	0.000516262	1.03041e-06	APAPAAPAAAEPQAEAPAAAASSEQSVAVKE	generic|sp_Q91XV3_BASP1_MOUSE|
"""index: 1335, intensity: 7057.0, mobility: 0.904"""	1.73403	0.000516262	1.03192e-06	KTETQEKNTLPTKETIEQEKRSE	generic|tr_A6H6H4_A6H6H4_MOUSE|
"""index: 3443, intensity: 2632.0, mobility: 1.168"""	1.73127	0.000516262	1.05171e-06	AEPSTPSGPESGPTPASAEQNE	generic|sp_P28667_MRP_MOUSE|
"""index: 10675, intensity: 47164.0, mobility: 1.002"""	1.73127	0.000516262	1.05174e-06	ASFDKAKLKKTETQEKNTLPTKETIEQEKRSE	generic|tr_A6H6H4_A6H6H4_MOUSE|
"""index: 32332, intensity: 14465.0, mobility: 1.077"""	1.69157	0.000516262	1.3819e-06	QQRLIFAGKQLEDGRTLSDYNIQKESTLHLVLRLR	generic|tr_B0LAC2_B0LAC2_MOUSE__IP_825414	|generic|tr_E9Q5F6_E9Q5F6_MOUSE__II_647476	|generic|tr_E9Q5F6_E9Q5F6_MOUSE__II_647476	|generic|tr_Q922Z8_Q922Z8_MOUSE__II_647476	|generic|tr_Q922Z8_Q922Z8_MOUSE__II_647476	|generic|tr_Q922Z8_Q922Z8_MOUSE__II_647476	|generic|tr_Q922Z8_Q922Z8_MOUSE__II_647476	|generic|tr_Q922Z8_Q922Z8_MOUSE__II_647476	|generic|tr_Q922Z8_Q922Z8_MOUSE__II_647476	|generic|tr_Q922Z8_Q922Z8_MOUSE__II_647476	|generic|tr_Q3TH47_Q3TH47_MOUSE__II_647476	|generic|tr_Q3TH47_Q3TH47_MOUSE__II_647476	|generic|tr_Q3TH47_Q3TH47_MOUSE__II_647476	|generic|tr_Q8VC46_Q8VC46_MOUSE__II_647476	|generic|tr_Q8VC46_Q8VC46_MOUSE__II_647476	|generic|tr_Q8VC46_Q8VC46_MOUSE__II_647476	|generic|tr_Q8VC46_Q8VC46_MOUSE__II_647476	|generic|tr_Q8VC46_Q8VC46_MOUSE__II_647476	|generic|tr_Q8VC46_Q8VC46_MOUSE__II_647476	|generic|tr_Q8VC46_Q8VC46_MOUSE__II_647476	|generic|tr_Q8VC46_Q8VC46_MOUSE__II_647476	|generic|tr_Q922B0_Q922B0_MOUSE__II_647476	|generic|tr_Q922B0_Q922B0_MOUSE__II_647476	|generic|tr_Q5SX22_Q5SX22_MOUSE__II_647476	|generic|tr_Q5SX22_Q5SX22_MOUSE__II_647476	|generic|tr_Q5SX22_Q5SX22_MOUSE__II_647476	|generic|tr_Q8R0Z9_Q8R0Z9_MOUSE__II_647476	|generic|tr_Q8R0Z9_Q8R0Z9_MOUSE__II_647476	|generic|tr_Q8R0Z9_Q8R0Z9_MOUSE__II_647476	|generic|tr_Q8R0Z9_Q8R0Z9_MOUSE__II_647476	|generic|sp_P0CG50_UBC_MOUSE__II_647476	|generic|sp_P0CG50_UBC_MOUSE__II_647476	|generic|sp_P0CG50_UBC_MOUSE__II_647476	|generic|sp_P0CG50_UBC_MOUSE__II_647476	|generic|sp_P0CG50_UBC_MOUSE__II_647476	|generic|sp_P0CG50_UBC_MOUSE__II_647476	|generic|sp_P0CG50_UBC_MOUSE__II_647476	|generic|sp_P0CG50_UBC_MOUSE__II_647476	|generic|sp_P0CG50_UBC_MOUSE__II_647476	|generic|tr_Q78XY9_Q78XY9_MOUSE__II_647476	|generic|tr_Q78XY9_Q78XY9_MOUSE__II_647476	|generic|tr_Q78XY9_Q78XY9_MOUSE__II_647476	|generic|tr_Q78XY9_Q78XY9_MOUSE__II_647476	|generic|tr_A5JUZ1_A5JUZ1_MOUSE__II_647476	|generic|sp_P62984_RL40_MOUSE__II_866586	|generic|tr_E9QNP0_E9QNP0_MOUSE__II_866571	|generic|tr_E9Q4P0_E9Q4P0_MOUSE__II_866571	|generic|tr_A0A0A6YW67_A0A0A6YW67_MOUSE__II_647476	|generic|tr_E9Q9J0_E9Q9J0_MOUSE__II_647476	|generic|tr_Q642L7_Q642L7_MOUSE__II_647476	|generic|IP_899761_TX=10090	|generic|sp_RS27A_HUMAN_|
"""index: 4847, intensity: 4578.0, mobility: 1.325"""	1.6914	0.000516262	1.38354e-06	AGPQAAEPSTPSGPESGPTPASAEQNE	generic|sp_P28667_MRP_MOUSE|
"""index: 20780, intensity: 4430.0, mobility: 0.929"""	1.68788	0.000516262	1.41743e-06	SHYEEGPGKNLPFSVENKWRL	generic|sp_P17665_COX7C_MOUSE|
"""index: 10591, intensity: 15431.0, mobility: 0.998"""	1.6754	0.000516262	1.54451e-06	SFDKAKLKKTETQEKNTLPTKETIEQEKRSE	generic|tr_A6H6H4_A6H6H4_MOUSE|
"""index: 8631, intensity: 5280.0, mobility: 0.914"""	1.67196	0.000516262	1.58146e-06	HQPGGGKVQIVYKPVDLSKVTSK	generic|sp_P10637-3_TAU_MOUSE	|generic|sp_P10637-4_TAU_MOUSE|
"""index: 32195, intensity: 63495.0, mobility: 1.043"""	1.66563	0.000516262	1.65181e-06	QLEDGRTLSDYNIQKESTLHLVLRLR	generic|tr_B0LAC2_B0LAC2_MOUSE__IP_825414	|generic|tr_E9Q5F6_E9Q5F6_MOUSE__II_647476	|generic|tr_E9Q5F6_E9Q5F6_MOUSE__II_647476	|generic|tr_Q922Z8_Q922Z8_MOUSE__II_647476	|generic|tr_Q922Z8_Q922Z8_MOUSE__II_647476	|generic|tr_Q922Z8_Q922Z8_MOUSE__II_647476	|generic|tr_Q922Z8_Q922Z8_MOUSE__II_647476	|generic|tr_Q922Z8_Q922Z8_MOUSE__II_647476	|generic|tr_Q922Z8_Q922Z8_MOUSE__II_647476	|generic|tr_Q922Z8_Q922Z8_MOUSE__II_647476	|generic|tr_Q3TH47_Q3TH47_MOUSE__II_647476	|generic|tr_Q3TH47_Q3TH47_MOUSE__II_647476	|generic|tr_Q3TH47_Q3TH47_MOUSE__II_647476	|generic|tr_Q8VC46_Q8VC46_MOUSE__II_647476	|generic|tr_Q8VC46_Q8VC46_MOUSE__II_647476	|generic|tr_Q8VC46_Q8VC46_MOUSE__II_647476	|generic|tr_Q8VC46_Q8VC46_MOUSE__II_647476	|generic|tr_Q8VC46_Q8VC46_MOUSE__II_647476	|generic|tr_Q8VC46_Q8VC46_MOUSE__II_647476	|generic|tr_Q8VC46_Q8VC46_MOUSE__II_647476	|generic|tr_Q8VC46_Q8VC46_MOUSE__II_647476	|generic|tr_Q922B0_Q922B0_MOUSE__II_647476	|generic|tr_Q922B0_Q922B0_MOUSE__II_647476	|generic|tr_Q5SX22_Q5SX22_MOUSE__II_647476	|generic|tr_Q5SX22_Q5SX22_MOUSE__II_647476	|generic|tr_Q5SX22_Q5SX22_MOUSE__II_647476	|generic|tr_Q8R0Z9_Q8R0Z9_MOUSE__II_647476	|generic|tr_Q8R0Z9_Q8R0Z9_MOUSE__II_647476	|generic|tr_Q8R0Z9_Q8R0Z9_MOUSE__II_647476	|generic|tr_Q8R0Z9_Q8R0Z9_MOUSE__II_647476	|generic|sp_P0CG50_UBC_MOUSE__II_647476	|generic|sp_P0CG50_UBC_MOUSE__II_647476	|generic|sp_P0CG50_UBC_MOUSE__II_647476	|generic|sp_P0CG50_UBC_MOUSE__II_647476	|generic|sp_P0CG50_UBC_MOUSE__II_647476	|generic|sp_P0CG50_UBC_MOUSE__II_647476	|generic|sp_P0CG50_UBC_MOUSE__II_647476	|generic|sp_P0CG50_UBC_MOUSE__II_647476	|generic|sp_P0CG50_UBC_MOUSE__II_647476	|generic|tr_Q78XY9_Q78XY9_MOUSE__II_647476	|generic|tr_Q78XY9_Q78XY9_MOUSE__II_647476	|generic|tr_Q78XY9_Q78XY9_MOUSE__II_647476	|generic|tr_Q78XY9_Q78XY9_MOUSE__II_647476	|generic|tr_A5JUZ1_A5JUZ1_MOUSE__II_647476	|generic|sp_P62984_RL40_MOUSE__II_866586	|generic|tr_E9QNP0_E9QNP0_MOUSE__II_866571	|generic|tr_E9Q4P0_E9Q4P0_MOUSE__II_866571	|generic|tr_A0A0A6YW67_A0A0A6YW67_MOUSE__II_647476	|generic|tr_E9Q9J0_E9Q9J0_MOUSE__II_647476	|generic|tr_Q642L7_Q642L7_MOUSE__II_647476	|generic|IP_899761_TX=10090	|generic|sp_RS27A_HUMAN_|
"""index: 22702, intensity: 15794.0, mobility: 1.032"""	1.66372	0.000516262	1.67364e-06	AQPPGATNMIGYMGQTAYQYPPPPPPPPPSRK	generic|tr_Q3U741_Q3U741_MOUSE__chr11_-1_106783954_106783992_ENSMUST00000133426	|generic|sp_Q501J6_DDX17_MOUSE__chr11_-1_106783954_106783992_ENSMUST00000133426	|generic|tr_Q3U6Y5_Q3U6Y5_MOUSE	|generic|tr_Q78W10_Q78W10_MOUSE	|generic|tr_Q8K392_Q8K392_MOUSE|
"""index: 16974, intensity: 10125.0, mobility: 0.996"""	1.65295	0.000516262	1.80237e-06	FENKVPEKQKLFQEDNGMPVHLKGGASDALLYR	generic|sp_P48771_CX7A2_MOUSE__II_3500032|
"""index: 9042, intensity: 5549.0, mobility: 0.962"""	1.63799	0.000516262	1.99763e-06	QKPSQDVPPPITAAAGGPPHPQLK	generic|sp_O88935-1_SYN1_MOUSE__chr6_1_115261704_115261733_ENSMUST00000203768|
"""index: 19854, intensity: 4337.0, mobility: 1.058"""	1.62235	0.000516262	2.22463e-06	SAVSASQVYPGPAQSGTYLVAGSAQMTH	generic|sp_P70297_STAM1_MOUSE__chr2_1_14102418_14102489_ENSMUST00000193636__II_1014500	|generic|tr_Q3UGN9_Q3UGN9_MOUSE__chr2_1_14102418_14102489_ENSMUST00000193636	|generic|tr_Q3UMC8_Q3UMC8_MOUSE__chr2_1_14102418_14102489_ENSMUST00000193636	|generic|tr_Q3TPR2_Q3TPR2_MOUSE__chr2_1_14141735_14141881_ENSMUST00000193636|
"""index: 2825, intensity: 2961.0, mobility: 1.223"""	1.62219	0.000516262	2.22703e-06	AEEPAPGATAGDASSAAGPEQE	generic|sp_P26645_MARCS_MOUSE	|generic|tr_A0A0A1HAM8_A0A0A1HAM8_MOUSE|
"""index: 17067, intensity: 7293.0, mobility: 1.039"""	1.6188	0.000516262	2.27959e-06	FENKVPEKQKLFQEDNGMPVHLKGGASDALLYR	generic|sp_P48771_CX7A2_MOUSE__II_3500032|
"""index: 11116, intensity: 6423.0, mobility: 0.972"""	1.61867	0.000516262	2.28155e-06	KKTETQEKNTLPTKETIEQEKRSE	generic|tr_A6H6H4_A6H6H4_MOUSE|
"""index: 32012, intensity: 35382.0, mobility: 0.927"""	1.61733	0.000516262	2.30279e-06	GRTLSDYNIQKESTLHLVLRLR	generic|tr_B0LAC2_B0LAC2_MOUSE__IP_825414	|generic|tr_E9Q5F6_E9Q5F6_MOUSE__II_647476	|generic|tr_E9Q5F6_E9Q5F6_MOUSE__II_647476	|generic|tr_Q922Z8_Q922Z8_MOUSE__II_647476	|generic|tr_Q922Z8_Q922Z8_MOUSE__II_647476	|generic|tr_Q922Z8_Q922Z8_MOUSE__II_647476	|generic|tr_Q922Z8_Q922Z8_MOUSE__II_647476	|generic|tr_Q922Z8_Q922Z8_MOUSE__II_647476	|generic|tr_Q922Z8_Q922Z8_MOUSE__II_647476	|generic|tr_Q922Z8_Q922Z8_MOUSE__II_647476	|generic|tr_Q3TH47_Q3TH47_MOUSE__II_647476	|generic|tr_Q3TH47_Q3TH47_MOUSE__II_647476	|generic|tr_Q3TH47_Q3TH47_MOUSE__II_647476	|generic|tr_Q8VC46_Q8VC46_MOUSE__II_647476	|generic|tr_Q8VC46_Q8VC46_MOUSE__II_647476	|generic|tr_Q8VC46_Q8VC46_MOUSE__II_647476	|generic|tr_Q8VC46_Q8VC46_MOUSE__II_647476	|generic|tr_Q8VC46_Q8VC46_MOUSE__II_647476	|generic|tr_Q8VC46_Q8VC46_MOUSE__II_647476	|generic|tr_Q8VC46_Q8VC46_MOUSE__II_647476	|generic|tr_Q8VC46_Q8VC46_MOUSE__II_647476	|generic|tr_Q922B0_Q922B0_MOUSE__II_647476	|generic|tr_Q922B0_Q922B0_MOUSE__II_647476	|generic|tr_Q5SX22_Q5SX22_MOUSE__II_647476	|generic|tr_Q5SX22_Q5SX22_MOUSE__II_647476	|generic|tr_Q5SX22_Q5SX22_MOUSE__II_647476	|generic|tr_Q8R0Z9_Q8R0Z9_MOUSE__II_647476	|generic|tr_Q8R0Z9_Q8R0Z9_MOUSE__II_647476	|generic|tr_Q8R0Z9_Q8R0Z9_MOUSE__II_647476	|generic|tr_Q8R0Z9_Q8R0Z9_MOUSE__II_647476	|generic|sp_P0CG50_UBC_MOUSE__II_647476	|generic|sp_P0CG50_UBC_MOUSE__II_647476	|generic|sp_P0CG50_UBC_MOUSE__II_647476	|generic|sp_P0CG50_UBC_MOUSE__II_647476	|generic|sp_P0CG50_UBC_MOUSE__II_647476	|generic|sp_P0CG50_UBC_MOUSE__II_647476	|generic|sp_P0CG50_UBC_MOUSE__II_647476	|generic|sp_P0CG50_UBC_MOUSE__II_647476	|generic|sp_P0CG50_UBC_MOUSE__II_647476	|generic|tr_Q78XY9_Q78XY9_MOUSE__II_647476	|generic|tr_Q78XY9_Q78XY9_MOUSE__II_647476	|generic|tr_Q78XY9_Q78XY9_MOUSE__II_647476	|generic|tr_Q78XY9_Q78XY9_MOUSE__II_647476	|generic|tr_A5JUZ1_A5JUZ1_MOUSE__II_647476	|generic|sp_P62984_RL40_MOUSE__II_866586	|generic|tr_E9QNP0_E9QNP0_MOUSE__II_866571	|generic|tr_E9Q4P0_E9Q4P0_MOUSE__II_866571	|generic|tr_A0A0A6YW67_A0A0A6YW67_MOUSE__II_647476	|generic|tr_E9Q9J0_E9Q9J0_MOUSE__II_647476	|generic|tr_Q642L7_Q642L7_MOUSE__II_647476	|generic|IP_899761_TX=10090	|generic|sp_RS27A_HUMAN_|
"""index: 25439, intensity: 5927.0, mobility: 0.984"""	1.60958	0.000516262	2.42888e-06	TFPTFKFDDPKFEVIDKPQS	generic|sp_P97450_ATP5J_MOUSE__chr16_-1_84831325_84831486_ENSMUST00000146103__II_1074235|
"""index: 23228, intensity: 5095.0, mobility: 1.119"""	1.59536	0.000516262	2.67834e-06	VPSPVSSEDDLQEEEQLEQAIKEH	generic|sp_Q03517_SCG2_MOUSE	|generic|tr_Q4W8U9_Q4W8U9_MOUSE|
"""index: 17674, intensity: 18512.0, mobility: 0.984"""	1.58577	0.000516262	2.86095e-06	FENKVPEKQKLFQEDNGMPVHLKGGASDALLYR	generic|sp_P48771_CX7A2_MOUSE__II_3500032|
"""index: 4747, intensity: 2679.0, mobility: 1.319"""	1.56847	0.000516262	3.22253e-06	AGPQAAEPSTPSGPESGPTPASAEQNE	generic|sp_P28667_MRP_MOUSE|
"""index: 8860, intensity: 3902.0, mobility: 0.962"""	1.56606	0.000516262	3.27644e-06	ESSFSLSGSQIDDHVPKR	generic|sp_Q9EQF6_DPYL5_MOUSE__chr5_1_30791522_30791638_ENSMUST00000198503__II_944569|
"""index: 15656, intensity: 3818.0, mobility: 1.129"""	1.56552	0.000516262	3.28846e-06	SQVPNYTLTSSTLPQTGGSQQPPQPQQAYSQKA	generic|sp_P70297_STAM1_MOUSE__chr2_1_14102418_14102489_ENSMUST00000193636__II_1014500	|generic|IP_1121602_TX=10090	|generic|tr_Q3UMC8_Q3UMC8_MOUSE__chr2_1_14102418_14102489_ENSMUST00000193636	|generic|tr_Q9CU37_Q9CU37_MOUSE	|generic|tr_Q3TPR2_Q3TPR2_MOUSE__chr2_1_14141735_14141881_ENSMUST00000193636|
"""index: 24462, intensity: 36240.0, mobility: 0.957"""	1.55852	0.000516262	3.45078e-06	SHYEEGPGKNLPFSVENKWRLL	generic|sp_P17665_COX7C_MOUSE|
"""index: 19915, intensity: 41747.0, mobility: 0.935"""	1.55724	0.000516262	3.48131e-06	IPVGSLKNEDTPNRQYLDEDMLLK	generic|sp_Q03517_SCG2_MOUSE	|generic|tr_Q4W8U9_Q4W8U9_MOUSE|
"""index: 10763, intensity: 13908.0, mobility: 0.948"""	1.55302	0.000516262	3.58369e-06	KTETQEKNTLPTKETIEQEKRSE	generic|tr_A6H6H4_A6H6H4_MOUSE|
"""index: 29395, intensity: 5564.0, mobility: 1.074"""	1.55296	0.000516262	3.58514e-06	FALPAASEPVIPSSAEKIMDLK	generic|sp_Q99P72_RTN4_MOUSE	|generic|sp_Q99P72-3_RTN4_MOUSE|
"""index: 17186, intensity: 39938.0, mobility: 0.898"""	1.54764	0.000516262	3.71897e-06	PGPTQTLSPNGENNNDIIQDNGTIIPFRKHTVR	generic|sp_Q8R001_MARE2_MOUSE	|generic|sp_Q8R001_MARE2_MOUSE	|generic|tr_E9Q1B7_E9Q1B7_MOUSE__chr18_1_23853664_23853702_ENSMUST00000155708	|generic|tr_E9Q1B7_E9Q1B7_MOUSE__chr18_1_23853664_23853702_ENSMUST00000155708|
"""index: 4741, intensity: 4414.0, mobility: 0.832"""	1.52451	0.000516262	4.36017e-06	TDTEDKGEFLSEGGGVR	generic|sp_E9PV24_FIBA_MOUSE	|generic|sp_E9PV24-2_FIBA_MOUSE|
"""index: 17133, intensity: 24959.0, mobility: 0.993"""	1.52221	0.000516262	4.42976e-06	FENKVPEKQKLFQEDNGMPVHLKGGASDALLYR	generic|sp_P48771_CX7A2_MOUSE__II_3500032|
"""index: 13614, intensity: 3354.0, mobility: 1.229"""	1.51847	0.000516262	4.54511e-06	AANAASTAATSAAQNAFKGNQM	generic|tr_Q3TD71_Q3TD71_MOUSE	|generic|tr_Q3TSA8_Q3TSA8_MOUSE	|generic|tr_Q3UY11_Q3UY11_MOUSE|
"""index: 2290, intensity: 3417.0, mobility: 0.851"""	1.49988	0.000516262	5.16509e-06	GTPKESEPQAAADATEVKE	generic|sp_Q91XV3_BASP1_MOUSE|
"""index: 14027, intensity: 7171.0, mobility: 0.977"""	1.49782	0.000516262	5.23873e-06	EHPGAPPQPPAPLQPALAPPSRA	generic|sp_Q7TSJ2_MAP6_MOUSE__chr7_1_99336781_99337002_ENSMUST00000122101__II_884487	|generic|sp_Q7TSJ2-2_MAP6_MOUSE__chr7_1_99269285_99269317_ENSMUST00000208978__II_884487	|generic|tr_D3Z6W1_D3Z6W1_MOUSE__chr7_1_99269285_99269317_ENSMUST00000208978__II_884487|
"""index: 10792, intensity: 72260.0, mobility: 1.042"""	1.49775	0.000516262	5.24134e-06	SFDKAKLKKTETQEKNTLPTKETIEQEKRSE	generic|tr_A6H6H4_A6H6H4_MOUSE|
"""index: 2268, intensity: 5415.0, mobility: 0.814"""	1.49206	0.000516262	5.45041e-06	IPVGSLKNEDTPNR	generic|sp_Q03517_SCG2_MOUSE	|generic|tr_Q4W8U9_Q4W8U9_MOUSE|
"""index: 17517, intensity: 12512.0, mobility: 1.174"""	1.48937	0.000516262	5.55207e-06	IVQDGPPQSPPNIYYKV	generic|tr_Q543Q7_Q543Q7_MOUSE|
"""index: 14120, intensity: 3612.0, mobility: 0.995"""	1.47006	0.000516262	6.3407e-06	FENKVPEKQKLFQEDNGMPVHLKGGASDALLYR	generic|sp_P48771_CX7A2_MOUSE__II_3500032|
"""index: 32004, intensity: 5756.0, mobility: 0.815"""	1.46747	0.000516262	6.45496e-06	GRTLSDYNIQKESTLHLVLRLR	generic|tr_B0LAC2_B0LAC2_MOUSE__IP_825414	|generic|tr_E9Q5F6_E9Q5F6_MOUSE__II_647476	|generic|tr_E9Q5F6_E9Q5F6_MOUSE__II_647476	|generic|tr_Q922Z8_Q922Z8_MOUSE__II_647476	|generic|tr_Q922Z8_Q922Z8_MOUSE__II_647476	|generic|tr_Q922Z8_Q922Z8_MOUSE__II_647476	|generic|tr_Q922Z8_Q922Z8_MOUSE__II_647476	|generic|tr_Q922Z8_Q922Z8_MOUSE__II_647476	|generic|tr_Q922Z8_Q922Z8_MOUSE__II_647476	|generic|tr_Q922Z8_Q922Z8_MOUSE__II_647476	|generic|tr_Q3TH47_Q3TH47_MOUSE__II_647476	|generic|tr_Q3TH47_Q3TH47_MOUSE__II_647476	|generic|tr_Q3TH47_Q3TH47_MOUSE__II_647476	|generic|tr_Q8VC46_Q8VC46_MOUSE__II_647476	|generic|tr_Q8VC46_Q8VC46_MOUSE__II_647476	|generic|tr_Q8VC46_Q8VC46_MOUSE__II_647476	|generic|tr_Q8VC46_Q8VC46_MOUSE__II_647476	|generic|tr_Q8VC46_Q8VC46_MOUSE__II_647476	|generic|tr_Q8VC46_Q8VC46_MOUSE__II_647476	|generic|tr_Q8VC46_Q8VC46_MOUSE__II_647476	|generic|tr_Q8VC46_Q8VC46_MOUSE__II_647476	|generic|tr_Q922B0_Q922B0_MOUSE__II_647476	|generic|tr_Q922B0_Q922B0_MOUSE__II_647476	|generic|tr_Q5SX22_Q5SX22_MOUSE__II_647476	|generic|tr_Q5SX22_Q5SX22_MOUSE__II_647476	|generic|tr_Q5SX22_Q5SX22_MOUSE__II_647476	|generic|tr_Q8R0Z9_Q8R0Z9_MOUSE__II_647476	|generic|tr_Q8R0Z9_Q8R0Z9_MOUSE__II_647476	|generic|tr_Q8R0Z9_Q8R0Z9_MOUSE__II_647476	|generic|tr_Q8R0Z9_Q8R0Z9_MOUSE__II_647476	|generic|sp_P0CG50_UBC_MOUSE__II_647476	|generic|sp_P0CG50_UBC_MOUSE__II_647476	|generic|sp_P0CG50_UBC_MOUSE__II_647476	|generic|sp_P0CG50_UBC_MOUSE__II_647476	|generic|sp_P0CG50_UBC_MOUSE__II_647476	|generic|sp_P0CG50_UBC_MOUSE__II_647476	|generic|sp_P0CG50_UBC_MOUSE__II_647476	|generic|sp_P0CG50_UBC_MOUSE__II_647476	|generic|sp_P0CG50_UBC_MOUSE__II_647476	|generic|tr_Q78XY9_Q78XY9_MOUSE__II_647476	|generic|tr_Q78XY9_Q78XY9_MOUSE__II_647476	|generic|tr_Q78XY9_Q78XY9_MOUSE__II_647476	|generic|tr_Q78XY9_Q78XY9_MOUSE__II_647476	|generic|tr_A5JUZ1_A5JUZ1_MOUSE__II_647476	|generic|sp_P62984_RL40_MOUSE__II_866586	|generic|tr_E9QNP0_E9QNP0_MOUSE__II_866571	|generic|tr_E9Q4P0_E9Q4P0_MOUSE__II_866571	|generic|tr_A0A0A6YW67_A0A0A6YW67_MOUSE__II_647476	|generic|tr_E9Q9J0_E9Q9J0_MOUSE__II_647476	|generic|tr_Q642L7_Q642L7_MOUSE__II_647476	|generic|IP_899761_TX=10090	|generic|sp_RS27A_HUMAN_|
"""index: 3669, intensity: 4691.0, mobility: 0.904"""	1.46384	0.000516262	6.61804e-06	QPPPPPYYPPEDKKTQ	generic|tr_Q3TRG5_Q3TRG5_MOUSE__II_1123726	|generic|sp_P97765_WBP2_MOUSE__II_1123728	|generic|sp_P97765-2_WBP2_MOUSE__II_1123726	|generic|chr11_-1_116079543_116079920_ENSMUST00000074628|
"""index: 15234, intensity: 7893.0, mobility: 0.950"""	1.45734	0.000516262	6.92054e-06	MDVVKYESGPDGGEEMRKMKLGLVK	generic|tr_Q7M702_Q7M702_MOUSE|
"""index: 3380, intensity: 2658.0, mobility: 1.284"""	1.45599	0.000516262	6.98502e-06	SINKALASETNGTDSNGSNSSNIQ	generic|tr_B2RRX2_B2RRX2_MOUSE__chr3_1_136881464_136881544_ENSMUST00000196170__II_975051	|generic|sp_P63328-2_PP2BA_MOUSE__chr3_1_136881464_136881544_ENSMUST00000196170__II_975051	|generic|tr_Q4V9X0_Q4V9X0_MOUSE	|generic|tr_Q8C649_Q8C649_MOUSE|
"""index: 13741, intensity: 3205.0, mobility: 1.211"""	1.45407	0.000516262	7.07782e-06	AANAASTAATSAAQNAFKGNQM	generic|tr_Q3TD71_Q3TD71_MOUSE	|generic|tr_Q3TSA8_Q3TSA8_MOUSE	|generic|tr_Q3UY11_Q3UY11_MOUSE|
"""index: 14367, intensity: 5581.0, mobility: 1.047"""	1.4525	0.000516262	7.1546e-06	AVAGGAGVGGDSHLALPALERDH	generic|sp_P0C192_LRC4B_MOUSE__chr16_1_91662218_91662247_ENSMUST00000117633|
"""index: 18918, intensity: 22461.0, mobility: 0.921"""	1.45233	0.000516262	7.16298e-06	ASPQEVGKPYLESFQPNLH	generic|sp_Q99P72_RTN4_MOUSE	|generic|sp_Q99P72-3_RTN4_MOUSE|
"""index: 9634, intensity: 10064.0, mobility: 0.962"""	1.45006	0.000516262	7.27575e-06	TQEKNPLPSKETIEQEKQAG	generic|sp_P20065_TYB4_MOUSE__chrX_-1_167207501_167208325_ENSMUST00000112175	|generic|tr_Q6ZWX2_Q6ZWX2_MOUSE__chrX_-1_167207501_167208325_ENSMUST00000112175|
"""index: 8577, intensity: 3845.0, mobility: 1.147"""	1.44917	0.000516262	7.3207e-06	SEAPSSAAKAPAPAAPAAAEPQAEAPAAAASSEQSVAVKE	generic|sp_Q91XV3_BASP1_MOUSE|
"""index: 32826, intensity: 6431.0, mobility: 0.901"""	1.44236	0.000516262	7.67167e-06	DENPVVHFFKNIVTPR	generic|sp_P04370-7_MBP_MOUSE__II_1052165	|generic|II_1052178_TX=10090	|generic|tr_Q09J72_Q09J72_MOUSE	|generic|sp_P04370_MBP_MOUSE__chr18_1_82522092_82522145_ENSMUST00000143506	|generic|tr_A0A498WGS3_A0A498WGS3_MOUSE	|generic|tr_A0A411P8U6_A0A411P8U6_MOUSE__chr18_1_82522092_82522145_ENSMUST00000143506	|generic|sp_P04370-4_MBP_MOUSE	|generic|sp_P04370-5_MBP_MOUSE	|generic|sp_P04370-6_MBP_MOUSE	|generic|sp_P04370-8_MBP_MOUSE	|generic|sp_P04370-9_MBP_MOUSE	|generic|sp_P04370-10_MBP_MOUSE	|generic|sp_P04370-11_MBP_MOUSE	|generic|sp_P04370-13_MBP_MOUSE	|generic|sp_P04370-14_MBP_MOUSE|
"""index: 1639, intensity: 3588.0, mobility: 1.210"""	1.4376	0.000516262	7.92708e-06	KAEEPAPGATAGDASSAAGPEQE	generic|sp_P26645_MARCS_MOUSE	|generic|tr_A0A0A1HAM8_A0A0A1HAM8_MOUSE|
"""index: 6152, intensity: 4034.0, mobility: 0.871"""	1.4339	0.000516262	8.13112e-06	SGPMYLSDHENVGAETPK	generic|tr_V9GXH3_V9GXH3_MOUSE__chr6_-1_119694567_119694731_ENSMUST00000185139	|generic|tr_V9GXF0_V9GXF0_MOUSE__chr6_-1_119694567_119694731_ENSMUST00000185139	|generic|tr_V9GXP8_V9GXP8_MOUSE__chr6_-1_119694567_119694731_ENSMUST00000185139	|generic|tr_F8VPM7_F8VPM7_MOUSE__chr6_-1_119694567_119694731_ENSMUST00000185139	|generic|sp_Q99MI1_RB6I2_MOUSE__chr6_-1_119694567_119694731_ENSMUST00000185139	|generic|sp_Q99MI1-2_RB6I2_MOUSE__chr6_-1_119694567_119694731_ENSMUST00000185139	|generic|tr_V9GWT6_V9GWT6_MOUSE__chr6_-1_119694567_119694731_ENSMUST00000185139	|generic|tr_V9GX53_V9GX53_MOUSE__chr6_-1_119694567_119694731_ENSMUST00000185139|
"""index: 425, intensity: 2977.0, mobility: 0.932"""	1.42954	0.000516262	8.37862e-06	SKPKKPLGSSTAAPQRPIATQR	generic|sp_Q61166_MARE1_MOUSE|
"""index: 7179, intensity: 15547.0, mobility: 1.101"""	1.42177	0.000516262	8.83874e-06	AKAPAPAAPAAAEPQAEAPAAAASSEQSVAVKE	generic|sp_Q91XV3_BASP1_MOUSE|
"""index: 27480, intensity: 3632.0, mobility: 0.899"""	1.41828	0.000516262	9.05333e-06	LVEGDGSKIGVLPDSLQLLHD	generic|sp_Q5U464_ASAP3_MOUSE	|generic|tr_Q8BM35_Q8BM35_MOUSE|
"""index: 8547, intensity: 11977.0, mobility: 0.835"""	1.41826	0.000516262	9.05449e-06	KFDDPKFEVIDKPQS	generic|sp_P97450_ATP5J_MOUSE__chr16_-1_84831325_84831486_ENSMUST00000146103__II_1074235|
"""index: 10809, intensity: 10715.0, mobility: 0.980"""	1.4108	0.000516262	9.5315e-06	TQEKNTLPTKETIEQEKRSE	generic|tr_A6H6H4_A6H6H4_MOUSE|
"""index: 22416, intensity: 5664.0, mobility: 1.097"""	1.40722	0.000516262	9.76938e-06	TVQTAAANAASTAATSAAQNAFKGNQM	generic|tr_Q3TD71_Q3TD71_MOUSE	|generic|tr_Q3TSA8_Q3TSA8_MOUSE	|generic|tr_Q3UY11_Q3UY11_MOUSE|
"""index: 32698, intensity: 6488.0, mobility: 1.329"""	1.40449	0.000516262	9.95434e-06	SNPFMTGAPTGQLPTGSSSTNPFL	generic|tr_A0A087WR52_A0A087WR52_MOUSE__II_1032712	|generic|tr_A0A087WNV1_A0A087WNV1_MOUSE	|generic|sp_Q8K2K6_AGFG1_MOUSE	|generic|sp_Q8K2K6-1_AGFG1_MOUSE	|generic|sp_Q8K2K6-2_AGFG1_MOUSE	|generic|sp_Q8K2K6-3_AGFG1_MOUSE	|generic|tr_A0A087WSR7_A0A087WSR7_MOUSE|
"""index: 16463, intensity: 4439.0, mobility: 0.974"""	1.39597	0.000516262	1.0555e-05	VIGLQMGTNRGASQAGMTGYGMPRQ	generic|sp_Q9WVA4_TAGL2_MOUSE|
"""index: 19898, intensity: 13814.0, mobility: 0.954"""	1.39556	0.000516262	1.05847e-05	IPVGSLKNEDTPNRQYLDEDMLLK	generic|sp_Q03517_SCG2_MOUSE	|generic|tr_Q4W8U9_Q4W8U9_MOUSE|
"""index: 21961, intensity: 5247.0, mobility: 1.005"""	1.38935	0.000516262	1.10464e-05	DTDGFNLEDALKETSSVKQR	generic|sp_Q8BIF0_C99L2_MOUSE	|generic|sp_Q8BIF0-2_C99L2_MOUSE|
"""index: 22604, intensity: 3515.0, mobility: 1.026"""	1.38805	0.000516262	1.11461e-05	AQPPGATNMIGYMGQTAYQYPPPPPPPPPSRK	generic|tr_Q3U741_Q3U741_MOUSE__chr11_-1_106783954_106783992_ENSMUST00000133426	|generic|sp_Q501J6_DDX17_MOUSE__chr11_-1_106783954_106783992_ENSMUST00000133426	|generic|tr_Q3U6Y5_Q3U6Y5_MOUSE	|generic|tr_Q78W10_Q78W10_MOUSE	|generic|tr_Q8K392_Q8K392_MOUSE|
"""index: 7074, intensity: 31201.0, mobility: 1.096"""	1.38777	0.000516262	1.11678e-05	AKAPAPAAPAAAEPQAEAPAAAASSEQSVAVKE	generic|sp_Q91XV3_BASP1_MOUSE|
"""index: 8600, intensity: 6767.0, mobility: 1.083"""	1.38225	0.000516262	1.15996e-05	AQPAPKPEPSFSEYASVQVQRK	generic|sp_P97797_SHPS1_MOUSE	|generic|sp_P97797-2_SHPS1_MOUSE	|generic|sp_P97797-3_SHPS1_MOUSE	|generic|sp_P97797-4_SHPS1_MOUSE	|generic|tr_Q2M4I8_Q2M4I8_MOUSE	|generic|tr_E0CX65_E0CX65_MOUSE|
"""index: 8445, intensity: 19639.0, mobility: 0.877"""	1.38198	0.000516262	1.16209e-05	KFDDPKFEVIDKPQS	generic|sp_P97450_ATP5J_MOUSE__chr16_-1_84831325_84831486_ENSMUST00000146103__II_1074235|
"""index: 7291, intensity: 6214.0, mobility: 1.069"""	1.38123	0.000516262	1.16812e-05	AAKAPAPAAPAAAEPQAEAPAAAASSEQSVAVKE	generic|sp_Q91XV3_BASP1_MOUSE|
"""index: 29490, intensity: 23133.0, mobility: 1.072"""	1.38115	0.000516262	1.16875e-05	FALPAASEPVIPSSAEKIMDLK	generic|sp_Q99P72_RTN4_MOUSE	|generic|sp_Q99P72-3_RTN4_MOUSE|
"""index: 12047, intensity: 6060.0, mobility: 1.106"""	1.37963	0.000516262	1.18106e-05	QSGFSLSGTQVDEGVRS	generic|tr_Q3TAS8_Q3TAS8_MOUSE__chr18_-1_43324332_43324412_ENSMUST00000237707	|generic|tr_E9PWE8_E9PWE8_MOUSE__chr18_-1_43324332_43324412_ENSMUST00000237707	|generic|sp_Q62188_DPYL3_MOUSE__chr18_-1_43324332_43324412_ENSMUST00000237707	|generic|tr_Q3TT92_Q3TT92_MOUSE__chr18_-1_43324332_43324412_ENSMUST00000237707|
"""index: 33706, intensity: 5038.0, mobility: 0.927"""	1.37886	0.000516262	1.18731e-05	SVDQDLGPEVPPENVLGALLR	generic|sp_Q9QXV0_PCS1N_MOUSE|
"""index: 8684, intensity: 3258.0, mobility: 1.194"""	1.37787	0.000516262	1.19543e-05	PAPAAPAAAEPQAEAPAAAASSEQSVAVKE	generic|sp_Q91XV3_BASP1_MOUSE|
"""index: 25170, intensity: 7693.0, mobility: 0.930"""	1.3767	0.000516262	1.20508e-05	GPAPGPAVAPSVATEAPKMSNADFAKLLLRK	generic|II_934114_TX=10090	|generic|sp_Q9JLI8_SART3_MOUSE__chr5_-1_113743129_113743260_ENSMUST00000197041|
"""index: 2128, intensity: 29589.0, mobility: 1.011"""	1.36412	0.000516262	1.31403e-05	SEPPESEAKPAPTEVKTVPNDATQTKENESKA	generic|tr_A0A0A6YY91_A0A0A6YY91_MOUSE__II_850562	|generic|sp_P13595_NCAM1_MOUSE	|generic|sp_P13595-2_NCAM1_MOUSE	|generic|tr_E9QB01_E9QB01_MOUSE	|generic|tr_A0A0A6YY47_A0A0A6YY47_MOUSE|
"""index: 17092, intensity: 6608.0, mobility: 1.021"""	1.36322	0.000516262	1.32219e-05	FENKVPEKQKLFQEDNGMPVHLKGGASDALLYR	generic|sp_P48771_CX7A2_MOUSE__II_3500032|
"""index: 7123, intensity: 6696.0, mobility: 1.081"""	1.3591	0.000516262	1.36018e-05	AKAPAPAAPAAAEPQAEAPAAAASSEQSVAVKE	generic|sp_Q91XV3_BASP1_MOUSE|
"""index: 15966, intensity: 3873.0, mobility: 0.898"""	1.35377	0.000516262	1.41098e-05	TMEDHAGDYTLLQDQEGDMDHGLK	generic|II_1128083_TX=10090	|generic|II_1128082_TX=10090	|generic|tr_A0A0A0MQC7_A0A0A0MQC7_MOUSE	|generic|tr_A2A5Y6_A2A5Y6_MOUSE	|generic|sp_P10637_TAU_MOUSE	|generic|sp_P10637-2_TAU_MOUSE	|generic|sp_P10637-3_TAU_MOUSE	|generic|sp_P10637-4_TAU_MOUSE	|generic|tr_Q3UH19_Q3UH19_MOUSE	|generic|sp_P10637-6_TAU_MOUSE	|generic|tr_Q547J4_Q547J4_MOUSE	|generic|tr_B1AQW2_B1AQW2_MOUSE	|generic|tr_B1AQW4_B1AQW4_MOUSE	|generic|tr_B1AQW6_B1AQW6_MOUSE	|generic|tr_B1AQW5_B1AQW5_MOUSE|
"""index: 17241, intensity: 10608.0, mobility: 0.903"""	1.35297	0.000516262	1.41873e-05	PGPTQTLSPNGENNNDIIQDNGTIIPFRKHTVR	generic|sp_Q8R001_MARE2_MOUSE	|generic|sp_Q8R001_MARE2_MOUSE	|generic|tr_E9Q1B7_E9Q1B7_MOUSE__chr18_1_23853664_23853702_ENSMUST00000155708	|generic|tr_E9Q1B7_E9Q1B7_MOUSE__chr18_1_23853664_23853702_ENSMUST00000155708|
"""index: 19518, intensity: 9650.0, mobility: 0.990"""	1.35133	0.000516262	1.43482e-05	PGPTQTLSPNGENNNDIIQDNGTIIPFRKHT	generic|sp_Q8R001_MARE2_MOUSE	|generic|sp_Q8R001_MARE2_MOUSE	|generic|tr_E9Q1B7_E9Q1B7_MOUSE__chr18_1_23853664_23853702_ENSMUST00000155708	|generic|tr_E9Q1B7_E9Q1B7_MOUSE__chr18_1_23853664_23853702_ENSMUST00000155708|
"""index: 13187, intensity: 5004.0, mobility: 1.004"""	1.35065	0.000516262	1.44154e-05	NEFRAWTDIKPVKPIKAKPQY	generic|sp_Q7TSJ2-3_MAP6_MOUSE__chr7_1_99269285_99269317_ENSMUST00000208978__II_884492	|generic|sp_Q7TSJ2_MAP6_MOUSE__chr7_1_99336781_99337002_ENSMUST00000122101__II_884487	|generic|sp_Q7TSJ2-2_MAP6_MOUSE__chr7_1_99269285_99269317_ENSMUST00000208978__II_884487	|generic|tr_D3Z6W1_D3Z6W1_MOUSE__chr7_1_99269285_99269317_ENSMUST00000208978__II_884487	|generic|II_884478_TX=10090	|generic|tr_A0A140LIT9_A0A140LIT9_MOUSE__chr7_1_99336781_99337002_ENSMUST00000122101|
"""index: 15798, intensity: 5568.0, mobility: 0.951"""	1.34988	0.000516262	1.44922e-05	TLHPYNTFAAGFNSTGLPHSHSTTRV	generic|tr_A0A5S9EES2_A0A5S9EES2_MOUSE	|generic|tr_A2AGI2_A2AGI2_MOUSE	|generic|tr_B2RWZ9_B2RWZ9_MOUSE	|generic|tr_Q69ZI4_Q69ZI4_MOUSE	|generic|tr_A0A5S9EER5_A0A5S9EER5_MOUSE	|generic|tr_A2AGI3_A2AGI3_MOUSE	|generic|sp_Q8BYM5_NLGN3_MOUSE|
"""index: 32119, intensity: 52675.0, mobility: 1.082"""	1.34944	0.000516262	1.45363e-05	QQRLIFAGKQLEDGRTLSDYNIQKESTLHLVLRLR	generic|tr_B0LAC2_B0LAC2_MOUSE__IP_825414	|generic|tr_E9Q5F6_E9Q5F6_MOUSE__II_647476	|generic|tr_E9Q5F6_E9Q5F6_MOUSE__II_647476	|generic|tr_Q922Z8_Q922Z8_MOUSE__II_647476	|generic|tr_Q922Z8_Q922Z8_MOUSE__II_647476	|generic|tr_Q922Z8_Q922Z8_MOUSE__II_647476	|generic|tr_Q922Z8_Q922Z8_MOUSE__II_647476	|generic|tr_Q922Z8_Q922Z8_MOUSE__II_647476	|generic|tr_Q922Z8_Q922Z8_MOUSE__II_647476	|generic|tr_Q922Z8_Q922Z8_MOUSE__II_647476	|generic|tr_Q3TH47_Q3TH47_MOUSE__II_647476	|generic|tr_Q3TH47_Q3TH47_MOUSE__II_647476	|generic|tr_Q3TH47_Q3TH47_MOUSE__II_647476	|generic|tr_Q8VC46_Q8VC46_MOUSE__II_647476	|generic|tr_Q8VC46_Q8VC46_MOUSE__II_647476	|generic|tr_Q8VC46_Q8VC46_MOUSE__II_647476	|generic|tr_Q8VC46_Q8VC46_MOUSE__II_647476	|generic|tr_Q8VC46_Q8VC46_MOUSE__II_647476	|generic|tr_Q8VC46_Q8VC46_MOUSE__II_647476	|generic|tr_Q8VC46_Q8VC46_MOUSE__II_647476	|generic|tr_Q8VC46_Q8VC46_MOUSE__II_647476	|generic|tr_Q922B0_Q922B0_MOUSE__II_647476	|generic|tr_Q922B0_Q922B0_MOUSE__II_647476	|generic|tr_Q5SX22_Q5SX22_MOUSE__II_647476	|generic|tr_Q5SX22_Q5SX22_MOUSE__II_647476	|generic|tr_Q5SX22_Q5SX22_MOUSE__II_647476	|generic|tr_Q8R0Z9_Q8R0Z9_MOUSE__II_647476	|generic|tr_Q8R0Z9_Q8R0Z9_MOUSE__II_647476	|generic|tr_Q8R0Z9_Q8R0Z9_MOUSE__II_647476	|generic|tr_Q8R0Z9_Q8R0Z9_MOUSE__II_647476	|generic|sp_P0CG50_UBC_MOUSE__II_647476	|generic|sp_P0CG50_UBC_MOUSE__II_647476	|generic|sp_P0CG50_UBC_MOUSE__II_647476	|generic|sp_P0CG50_UBC_MOUSE__II_647476	|generic|sp_P0CG50_UBC_MOUSE__II_647476	|generic|sp_P0CG50_UBC_MOUSE__II_647476	|generic|sp_P0CG50_UBC_MOUSE__II_647476	|generic|sp_P0CG50_UBC_MOUSE__II_647476	|generic|sp_P0CG50_UBC_MOUSE__II_647476	|generic|tr_Q78XY9_Q78XY9_MOUSE__II_647476	|generic|tr_Q78XY9_Q78XY9_MOUSE__II_647476	|generic|tr_Q78XY9_Q78XY9_MOUSE__II_647476	|generic|tr_Q78XY9_Q78XY9_MOUSE__II_647476	|generic|tr_A5JUZ1_A5JUZ1_MOUSE__II_647476	|generic|sp_P62984_RL40_MOUSE__II_866586	|generic|tr_E9QNP0_E9QNP0_MOUSE__II_866571	|generic|tr_E9Q4P0_E9Q4P0_MOUSE__II_866571	|generic|tr_A0A0A6YW67_A0A0A6YW67_MOUSE__II_647476	|generic|tr_E9Q9J0_E9Q9J0_MOUSE__II_647476	|generic|tr_Q642L7_Q642L7_MOUSE__II_647476	|generic|IP_899761_TX=10090	|generic|sp_RS27A_HUMAN_|
"""index: 8376, intensity: 5275.0, mobility: 0.925"""	1.34822	0.000516262	1.46585e-05	TYAPVISAEKAYHEQ	generic|tr_Q99KA2_Q99KA2_MOUSE__IP_3506393	|generic|tr_A0A0A0MQA5_A0A0A0MQA5_MOUSE__chr1_-1_75215622_75215885_ENSMUST00000188593__IP_3506393	|generic|sp_P05213_TBA1B_MOUSE__IP_3506392	|generic|tr_Q52L87_Q52L87_MOUSE__IP_3506392	|generic|sp_P68368_TBA4A_MOUSE__chr1_-1_75215622_75215885_ENSMUST00000188593__IP_3506393	|generic|tr_Q3TIZ0_Q3TIZ0_MOUSE__IP_3506393	|generic|sp_P68369_TBA1A_MOUSE__IP_3506392	|generic|IP_988840_TX=10090	|generic|IP_1052575_TX=10090	|generic|IP_3456589_TX=10090	|generic|IP_3502747_TX=10090	|generic|tr_Q9D9Y2_Q9D9Y2_MOUSE	|generic|sp_P05214_TBA3_MOUSE|
"""index: 6916, intensity: 6813.0, mobility: 0.935"""	1.3475	0.000516262	1.47315e-05	ATSGPMYLSDHENVGAETPKST	generic|tr_V9GXH3_V9GXH3_MOUSE__chr6_-1_119694567_119694731_ENSMUST00000185139	|generic|tr_V9GXF0_V9GXF0_MOUSE__chr6_-1_119694567_119694731_ENSMUST00000185139	|generic|tr_V9GXP8_V9GXP8_MOUSE__chr6_-1_119694567_119694731_ENSMUST00000185139	|generic|tr_F8VPM7_F8VPM7_MOUSE__chr6_-1_119694567_119694731_ENSMUST00000185139	|generic|sp_Q99MI1_RB6I2_MOUSE__chr6_-1_119694567_119694731_ENSMUST00000185139	|generic|sp_Q99MI1-2_RB6I2_MOUSE__chr6_-1_119694567_119694731_ENSMUST00000185139	|generic|tr_V9GWT6_V9GWT6_MOUSE__chr6_-1_119694567_119694731_ENSMUST00000185139	|generic|tr_V9GX53_V9GX53_MOUSE__chr6_-1_119694567_119694731_ENSMUST00000185139|
"""index: 32274, intensity: 17940.0, mobility: 1.059"""	1.34494	0.000516262	1.49926e-05	QLEDGRTLSDYNIQKESTLHLVLRLRGG	generic|tr_B0LAC2_B0LAC2_MOUSE__IP_825414	|generic|tr_E9Q5F6_E9Q5F6_MOUSE__II_647476	|generic|tr_E9Q5F6_E9Q5F6_MOUSE__II_647476	|generic|tr_Q922Z8_Q922Z8_MOUSE__II_647476	|generic|tr_Q922Z8_Q922Z8_MOUSE__II_647476	|generic|tr_Q922Z8_Q922Z8_MOUSE__II_647476	|generic|tr_Q922Z8_Q922Z8_MOUSE__II_647476	|generic|tr_Q922Z8_Q922Z8_MOUSE__II_647476	|generic|tr_Q922Z8_Q922Z8_MOUSE__II_647476	|generic|tr_Q922Z8_Q922Z8_MOUSE__II_647476	|generic|tr_Q3TH47_Q3TH47_MOUSE__II_647476	|generic|tr_Q3TH47_Q3TH47_MOUSE__II_647476	|generic|tr_Q3TH47_Q3TH47_MOUSE__II_647476	|generic|tr_Q8VC46_Q8VC46_MOUSE__II_647476	|generic|tr_Q8VC46_Q8VC46_MOUSE__II_647476	|generic|tr_Q8VC46_Q8VC46_MOUSE__II_647476	|generic|tr_Q8VC46_Q8VC46_MOUSE__II_647476	|generic|tr_Q8VC46_Q8VC46_MOUSE__II_647476	|generic|tr_Q8VC46_Q8VC46_MOUSE__II_647476	|generic|tr_Q8VC46_Q8VC46_MOUSE__II_647476	|generic|tr_Q8VC46_Q8VC46_MOUSE__II_647476	|generic|tr_Q922B0_Q922B0_MOUSE__II_647476	|generic|tr_Q922B0_Q922B0_MOUSE__II_647476	|generic|tr_Q5SX22_Q5SX22_MOUSE__II_647476	|generic|tr_Q5SX22_Q5SX22_MOUSE__II_647476	|generic|tr_Q5SX22_Q5SX22_MOUSE__II_647476	|generic|tr_Q8R0Z9_Q8R0Z9_MOUSE__II_647476	|generic|tr_Q8R0Z9_Q8R0Z9_MOUSE__II_647476	|generic|tr_Q8R0Z9_Q8R0Z9_MOUSE__II_647476	|generic|tr_Q8R0Z9_Q8R0Z9_MOUSE__II_647476	|generic|sp_P0CG50_UBC_MOUSE__II_647476	|generic|sp_P0CG50_UBC_MOUSE__II_647476	|generic|sp_P0CG50_UBC_MOUSE__II_647476	|generic|sp_P0CG50_UBC_MOUSE__II_647476	|generic|sp_P0CG50_UBC_MOUSE__II_647476	|generic|sp_P0CG50_UBC_MOUSE__II_647476	|generic|sp_P0CG50_UBC_MOUSE__II_647476	|generic|sp_P0CG50_UBC_MOUSE__II_647476	|generic|sp_P0CG50_UBC_MOUSE__II_647476	|generic|tr_Q78XY9_Q78XY9_MOUSE__II_647476	|generic|tr_Q78XY9_Q78XY9_MOUSE__II_647476	|generic|tr_Q78XY9_Q78XY9_MOUSE__II_647476	|generic|tr_Q78XY9_Q78XY9_MOUSE__II_647476	|generic|tr_A5JUZ1_A5JUZ1_MOUSE__II_647476	|generic|sp_P62984_RL40_MOUSE__II_866586	|generic|tr_E9QNP0_E9QNP0_MOUSE__II_866571	|generic|tr_E9Q4P0_E9Q4P0_MOUSE__II_866571	|generic|tr_A0A0A6YW67_A0A0A6YW67_MOUSE__II_647476	|generic|tr_E9Q9J0_E9Q9J0_MOUSE__II_647476	|generic|tr_Q642L7_Q642L7_MOUSE__II_647476	|generic|IP_899761_TX=10090	|generic|sp_RS27A_HUMAN_|
"""index: 32111, intensity: 39415.0, mobility: 1.128"""	1.34259	0.000516262	1.52376e-05	PPDQQRLIFAGKQLEDGRTLSDYNIQKESTLHLVLRLR	generic|tr_B0LAC2_B0LAC2_MOUSE__IP_825414	|generic|tr_E9Q5F6_E9Q5F6_MOUSE__II_647476	|generic|tr_E9Q5F6_E9Q5F6_MOUSE__II_647476	|generic|tr_Q922Z8_Q922Z8_MOUSE__II_647476	|generic|tr_Q922Z8_Q922Z8_MOUSE__II_647476	|generic|tr_Q922Z8_Q922Z8_MOUSE__II_647476	|generic|tr_Q922Z8_Q922Z8_MOUSE__II_647476	|generic|tr_Q922Z8_Q922Z8_MOUSE__II_647476	|generic|tr_Q922Z8_Q922Z8_MOUSE__II_647476	|generic|tr_Q922Z8_Q922Z8_MOUSE__II_647476	|generic|tr_Q3TH47_Q3TH47_MOUSE__II_647476	|generic|tr_Q3TH47_Q3TH47_MOUSE__II_647476	|generic|tr_Q3TH47_Q3TH47_MOUSE__II_647476	|generic|tr_Q8VC46_Q8VC46_MOUSE__II_647476	|generic|tr_Q8VC46_Q8VC46_MOUSE__II_647476	|generic|tr_Q8VC46_Q8VC46_MOUSE__II_647476	|generic|tr_Q8VC46_Q8VC46_MOUSE__II_647476	|generic|tr_Q8VC46_Q8VC46_MOUSE__II_647476	|generic|tr_Q8VC46_Q8VC46_MOUSE__II_647476	|generic|tr_Q8VC46_Q8VC46_MOUSE__II_647476	|generic|tr_Q8VC46_Q8VC46_MOUSE__II_647476	|generic|tr_Q922B0_Q922B0_MOUSE__II_647476	|generic|tr_Q922B0_Q922B0_MOUSE__II_647476	|generic|tr_Q5SX22_Q5SX22_MOUSE__II_647476	|generic|tr_Q5SX22_Q5SX22_MOUSE__II_647476	|generic|tr_Q5SX22_Q5SX22_MOUSE__II_647476	|generic|tr_Q8R0Z9_Q8R0Z9_MOUSE__II_647476	|generic|tr_Q8R0Z9_Q8R0Z9_MOUSE__II_647476	|generic|tr_Q8R0Z9_Q8R0Z9_MOUSE__II_647476	|generic|tr_Q8R0Z9_Q8R0Z9_MOUSE__II_647476	|generic|sp_P0CG50_UBC_MOUSE__II_647476	|generic|sp_P0CG50_UBC_MOUSE__II_647476	|generic|sp_P0CG50_UBC_MOUSE__II_647476	|generic|sp_P0CG50_UBC_MOUSE__II_647476	|generic|sp_P0CG50_UBC_MOUSE__II_647476	|generic|sp_P0CG50_UBC_MOUSE__II_647476	|generic|sp_P0CG50_UBC_MOUSE__II_647476	|generic|sp_P0CG50_UBC_MOUSE__II_647476	|generic|sp_P0CG50_UBC_MOUSE__II_647476	|generic|tr_Q78XY9_Q78XY9_MOUSE__II_647476	|generic|tr_Q78XY9_Q78XY9_MOUSE__II_647476	|generic|tr_Q78XY9_Q78XY9_MOUSE__II_647476	|generic|tr_Q78XY9_Q78XY9_MOUSE__II_647476	|generic|tr_A5JUZ1_A5JUZ1_MOUSE__II_647476	|generic|sp_P62984_RL40_MOUSE__II_866586	|generic|tr_E9QNP0_E9QNP0_MOUSE__II_866571	|generic|tr_E9Q4P0_E9Q4P0_MOUSE__II_866571	|generic|tr_A0A0A6YW67_A0A0A6YW67_MOUSE__II_647476	|generic|tr_E9Q9J0_E9Q9J0_MOUSE__II_647476	|generic|tr_Q642L7_Q642L7_MOUSE__II_647476	|generic|IP_899761_TX=10090	|generic|sp_RS27A_HUMAN_|
"""index: 19053, intensity: 6247.0, mobility: 1.004"""	1.34083	0.000516262	1.54231e-05	PGPTQTLSPNGENNNDIIQDNGTIIPFRKHT	generic|sp_Q8R001_MARE2_MOUSE	|generic|sp_Q8R001_MARE2_MOUSE	|generic|tr_E9Q1B7_E9Q1B7_MOUSE__chr18_1_23853664_23853702_ENSMUST00000155708	|generic|tr_E9Q1B7_E9Q1B7_MOUSE__chr18_1_23853664_23853702_ENSMUST00000155708|
"""index: 22145, intensity: 6426.0, mobility: 0.990"""	1.33967	0.000516262	1.55469e-05	DTDGFNLEDALKETSSVKQR	generic|sp_Q8BIF0_C99L2_MOUSE	|generic|sp_Q8BIF0-2_C99L2_MOUSE|
"""index: 15880, intensity: 2608.0, mobility: 1.313"""	1.33814	0.000516262	1.57108e-05	GAMNQPQTQYSATPNYTYSNEM	generic|sp_Q9JKD3_SCAM5_MOUSE__chr9_-1_57443670_57443780_ENSMUST00000215208__II_3456302|
"""index: 8708, intensity: 5262.0, mobility: 1.195"""	1.33787	0.000516262	1.57404e-05	PAPAAPAAAEPQAEAPAAAASSEQSVAVKE	generic|sp_Q91XV3_BASP1_MOUSE|
"""index: 8522, intensity: 40326.0, mobility: 0.859"""	1.33455	0.000516262	1.61037e-05	KFDDPKFEVIDKPQS	generic|sp_P97450_ATP5J_MOUSE__chr16_-1_84831325_84831486_ENSMUST00000146103__II_1074235|
"""index: 2262, intensity: 3605.0, mobility: 0.793"""	1.32948	0.000516262	1.66746e-05	IPVGSLKNEDTPNR	generic|sp_Q03517_SCG2_MOUSE	|generic|tr_Q4W8U9_Q4W8U9_MOUSE|
"""index: 19707, intensity: 6647.0, mobility: 1.155"""	1.32739	0.000516262	1.69161e-05	QSGFSLSGAQIDDNIPR	generic|sp_O08553_DPYL2_MOUSE|
"""index: 18166, intensity: 15012.0, mobility: 0.994"""	1.3266	0.000516262	1.70084e-05	FNLPEPAPPRPSLSQDEVKAETIRS	generic|sp_O88935_SYN1_MOUSE__chr6_1_115261704_115261733_ENSMUST00000203768	|generic|sp_O88935-3_SYN1_MOUSE__chr6_1_115261704_115261733_ENSMUST00000203768|
"""index: 19146, intensity: 11116.0, mobility: 1.020"""	1.32293	0.000516262	1.74435e-05	PGPTQTLSPNGENNNDIIQDNGTIIPFRKHT	generic|sp_Q8R001_MARE2_MOUSE	|generic|sp_Q8R001_MARE2_MOUSE	|generic|tr_E9Q1B7_E9Q1B7_MOUSE__chr18_1_23853664_23853702_ENSMUST00000155708	|generic|tr_E9Q1B7_E9Q1B7_MOUSE__chr18_1_23853664_23853702_ENSMUST00000155708|
"""index: 15690, intensity: 8862.0, mobility: 1.066"""	1.31439	0.000516262	1.84993e-05	QMEEKPVPAAPVPSPVAPAPVPSRRNPPGGKSSLVLG	generic|sp_P97825_JUPI1_MOUSE__II_1124041|
"""index: 28863, intensity: 4324.0, mobility: 0.962"""	1.3135	0.000516262	1.86123e-05	FGSGFAAPFFIVRHQLLKK	generic|tr_B8JJB0_B8JJB0_MOUSE__IP_1059380	|generic|tr_B8JJA9_B8JJA9_MOUSE	|generic|sp_P17665_COX7C_MOUSE|
"""index: 28090, intensity: 4879.0, mobility: 1.060"""	1.31112	0.000516262	1.89192e-05	TLADEVSASLAKQGL	generic|II_1128081_TX=10090	|generic|II_1128079_TX=10090	|generic|tr_A0A0A0MQC7_A0A0A0MQC7_MOUSE	|generic|tr_A2A5Y6_A2A5Y6_MOUSE	|generic|sp_P10637_TAU_MOUSE	|generic|sp_P10637-2_TAU_MOUSE	|generic|sp_P10637-4_TAU_MOUSE	|generic|tr_Q3UH19_Q3UH19_MOUSE	|generic|sp_P10637-6_TAU_MOUSE	|generic|tr_Q8C5K4_Q8C5K4_MOUSE	|generic|tr_Q547J4_Q547J4_MOUSE	|generic|tr_B1AQW2_B1AQW2_MOUSE	|generic|sp_TAU_HUMAN_|
"""index: 15227, intensity: 12635.0, mobility: 1.018"""	1.3038	0.000516262	1.9896e-05	LKPRTVATPLNQVANPNSAIFGGARPREEVVQKEQE	generic|tr_Q80U88_Q80U88_MOUSE__chr5_-1_134625358_134625459_ENSMUST00000202289__II_929730	|generic|tr_Q3V244_Q3V244_MOUSE__chr5_-1_134625358_134625459_ENSMUST00000202289__II_929730	|generic|tr_Q3TG58_Q3TG58_MOUSE__chr5_-1_134625358_134625459_ENSMUST00000202289__II_929730	|generic|tr_Q564E5_Q564E5_MOUSE__chr5_-1_134625358_134625459_ENSMUST00000202289__II_929730|
"""index: 8738, intensity: 5356.0, mobility: 1.037"""	1.30214	0.000516262	2.0125e-05	AQPAPKPEPSFSEYASVQVQRK	generic|sp_P97797_SHPS1_MOUSE	|generic|sp_P97797-2_SHPS1_MOUSE	|generic|sp_P97797-3_SHPS1_MOUSE	|generic|sp_P97797-4_SHPS1_MOUSE	|generic|tr_Q2M4I8_Q2M4I8_MOUSE	|generic|tr_E0CX65_E0CX65_MOUSE|
"""index: 14198, intensity: 4902.0, mobility: 1.026"""	1.29006	0.000516262	2.18686e-05	GRPDVFPPPLSSEHNGQVAEDAVSRPKDDGVPEVR	generic|tr_A0A087WQ93_A0A087WQ93_MOUSE	|generic|sp_Q0VGU4_VGF_MOUSE|
"""index: 10728, intensity: 11014.0, mobility: 0.991"""	1.28711	0.000516262	2.23165e-05	FDKAKLKKTETQEKNTLPTKETIEQEKRSE	generic|tr_A6H6H4_A6H6H4_MOUSE|
"""index: 12331, intensity: 4286.0, mobility: 0.977"""	1.28573	0.000516262	2.25303e-05	LSPSPTPATQSPKKPPAKDPLADLNIKD	generic|tr_Q8CHE0_Q8CHE0_MOUSE__II_846019	|generic|tr_E9QLK9_E9QLK9_MOUSE	|generic|tr_E9Q9A3_E9Q9A3_MOUSE	|generic|tr_E9QQ05_E9QQ05_MOUSE	|generic|tr_Q7TT20_Q7TT20_MOUSE	|generic|sp_Q61548_AP180_MOUSE	|generic|sp_Q61548-2_AP180_MOUSE	|generic|sp_Q61548-3_AP180_MOUSE	|generic|tr_Q3UI39_Q3UI39_MOUSE	|generic|tr_A0A5F8MPL3_A0A5F8MPL3_MOUSE|
"""index: 15116, intensity: 4114.0, mobility: 0.958"""	1.28042	0.000516262	2.33679e-05	LKPRTVATPLNQVANPNSAIFGGARPREEVVQKEQE	generic|tr_Q80U88_Q80U88_MOUSE__chr5_-1_134625358_134625459_ENSMUST00000202289__II_929730	|generic|tr_Q3V244_Q3V244_MOUSE__chr5_-1_134625358_134625459_ENSMUST00000202289__II_929730	|generic|tr_Q3TG58_Q3TG58_MOUSE__chr5_-1_134625358_134625459_ENSMUST00000202289__II_929730	|generic|tr_Q564E5_Q564E5_MOUSE__chr5_-1_134625358_134625459_ENSMUST00000202289__II_929730|
"""index: 19373, intensity: 4409.0, mobility: 1.076"""	1.27454	0.000516262	2.43322e-05	FSLSGAQIDDNIPR	generic|sp_O08553_DPYL2_MOUSE|
"""index: 2352, intensity: 21618.0, mobility: 0.847"""	1.27415	0.000516262	2.43981e-05	IAQDNEPEKPVADSETKM	generic|tr_Q543U3_Q543U3_MOUSE__chr15_-1_8636132_8636311_ENSMUST00000125997__II_1092018	|generic|tr_Q8C3T7_Q8C3T7_MOUSE__chr15_-1_8636132_8636311_ENSMUST00000125997	|generic|tr_Q8C7W8_Q8C7W8_MOUSE__chr15_-1_8636132_8636311_ENSMUST00000125997|
"""index: 11321, intensity: 4495.0, mobility: 1.234"""	1.27341	0.000516262	2.45213e-05	MGAAQGAMNQPQTQYSATPNY	generic|sp_Q9JKD3_SCAM5_MOUSE__chr9_-1_57443670_57443780_ENSMUST00000215208__II_3456302|
"""index: 8644, intensity: 25141.0, mobility: 0.843"""	1.27264	0.000516262	2.46515e-05	KFDDPKFEVIDKPQS	generic|sp_P97450_ATP5J_MOUSE__chr16_-1_84831325_84831486_ENSMUST00000146103__II_1074235|
"""index: 22542, intensity: 5109.0, mobility: 0.962"""	1.27239	0.000516262	2.46941e-05	MPQLPVAVPQQGLRLQPAKAQIVR	generic|tr_F6VP19_F6VP19_MOUSE__chr11_1_105923483_105923716_ENSMUST00000089485__II_1127893	|generic|sp_A2A690_TANC2_MOUSE__chr11_1_105923483_105923716_ENSMUST00000089485__II_1127893	|generic|sp_A2A690-2_TANC2_MOUSE__chr11_1_105923483_105923716_ENSMUST00000089485__II_1127893|
"""index: 24317, intensity: 8318.0, mobility: 0.958"""	1.27208	0.000516262	2.47475e-05	SHYEEGPGKNLPFSVENKWRLL	generic|sp_P17665_COX7C_MOUSE|
"""index: 7020, intensity: 27313.0, mobility: 1.119"""	1.26431	0.000516262	2.61055e-05	AKAPAPAAPAAAEPQAEAPAAAASSEQSVAVKE	generic|sp_Q91XV3_BASP1_MOUSE|
"""index: 18813, intensity: 5402.0, mobility: 0.920"""	1.26143	0.000516262	2.66288e-05	ASPQEVGKPYLESFQPNLH	generic|sp_Q99P72_RTN4_MOUSE	|generic|sp_Q99P72-3_RTN4_MOUSE|
"""index: 20866, intensity: 20772.0, mobility: 0.927"""	1.26122	0.000516262	2.66669e-05	SHYEEGPGKNLPFSVENKWRL	generic|sp_P17665_COX7C_MOUSE|
"""index: 10247, intensity: 3436.0, mobility: 1.364"""	1.26067	0.000516262	2.67678e-05	EGESPPVNGTDEAAGATGDAIEPAPPSQ	generic|sp_P28667_MRP_MOUSE|
"""index: 3694, intensity: 5056.0, mobility: 1.170"""	1.26012	0.000516262	2.68694e-05	AEPSTPSGPESGPTPASAEQNE	generic|sp_P28667_MRP_MOUSE|
"""index: 869, intensity: 3609.0, mobility: 0.948"""	1.26005	0.000516262	2.68825e-05	NGSAPAADKEEPASGSAATPAAAEKD	generic|sp_P26645_MARCS_MOUSE	|generic|tr_Q05BL6_Q05BL6_MOUSE	|generic|tr_A0A0A1HAM8_A0A0A1HAM8_MOUSE|
"""index: 15554, intensity: 30219.0, mobility: 1.075"""	1.25999	0.000516262	2.68926e-05	APPGRPDVFPPPLSSEHNGQVAEDAVSRPKDDGVPEVR	generic|tr_A0A087WQ93_A0A087WQ93_MOUSE	|generic|sp_Q0VGU4_VGF_MOUSE|
"""index: 1709, intensity: 7158.0, mobility: 0.982"""	1.25721	0.000516262	2.74125e-05	KSEPPESEAKPAPTEVKTVPNDATQTKENESKA	generic|tr_A0A0A6YY91_A0A0A6YY91_MOUSE__II_850562	|generic|sp_P13595_NCAM1_MOUSE	|generic|sp_P13595-2_NCAM1_MOUSE	|generic|tr_E9QB01_E9QB01_MOUSE	|generic|tr_A0A0A6YY47_A0A0A6YY47_MOUSE|
"""index: 6954, intensity: 7078.0, mobility: 1.098"""	1.2571	0.000516262	2.74335e-05	AKAPAPAAPAAAEPQAEAPAAAASSEQSVAVKE	generic|sp_Q91XV3_BASP1_MOUSE|
"""index: 24030, intensity: 6703.0, mobility: 1.005"""	1.25488	0.000516262	2.78542e-05	LDFDPFKPDVAPAGSAAATHSPMSQ	generic|tr_C6EQG9_C6EQG9_MOUSE__chr13_1_19096037_19096096_ENSMUST00000200273__II_3475147	|generic|tr_A0A668KM31_A0A668KM31_MOUSE__chr13_1_19096037_19096096_ENSMUST00000200273__II_1109702	|generic|tr_A0A0G2JEG8_A0A0G2JEG8_MOUSE__chr13_1_19096037_19096096_ENSMUST00000200273__II_1109702	|generic|sp_Q7TQF7_AMPH_MOUSE__chr13_1_19096037_19096096_ENSMUST00000200273__II_1109702|
"""index: 15777, intensity: 5878.0, mobility: 1.153"""	1.24954	0.000516262	2.88969e-05	SQVPNYTLTSSTLPQTGGSQQPPQPQQAYSQKA	generic|sp_P70297_STAM1_MOUSE__chr2_1_14102418_14102489_ENSMUST00000193636__II_1014500	|generic|IP_1121602_TX=10090	|generic|tr_Q3UMC8_Q3UMC8_MOUSE__chr2_1_14102418_14102489_ENSMUST00000193636	|generic|tr_Q9CU37_Q9CU37_MOUSE	|generic|tr_Q3TPR2_Q3TPR2_MOUSE__chr2_1_14141735_14141881_ENSMUST00000193636|
"""index: 27184, intensity: 20067.0, mobility: 0.909"""	1.24913	0.000516262	2.89786e-05	DADSSVEKQVALLKALYGHGQISH	generic|tr_A0A0A0MQA8_A0A0A0MQA8_MOUSE	|generic|sp_P41539_TKN1_MOUSE|
"""index: 1667, intensity: 12568.0, mobility: 1.245"""	1.24706	0.000516262	2.93949e-05	KAEEPAPGATAGDASSAAGPEQE	generic|sp_P26645_MARCS_MOUSE	|generic|tr_A0A0A1HAM8_A0A0A1HAM8_MOUSE|
"""index: 22368, intensity: 4948.0, mobility: 0.966"""	1.2444	0.000516262	2.99363e-05	VVYPQGSLEEEENGPMGQPSPLPITDKPLK	generic|sp_P63115_AAA1_MOUSE__chr7_1_35186599_35186658_ENSMUST00000131048__II_893271	|generic|tr_Q8C0A7_Q8C0A7_MOUSE__chr7_1_35186599_35186658_ENSMUST00000131048__II_893271	|generic|II_893268_TX=10090|
"""index: 15847, intensity: 4404.0, mobility: 1.118"""	1.244	0.000516262	3.002e-05	SQVPNYTLTSSTLPQTGGSQQPPQPQQAYSQKA	generic|sp_P70297_STAM1_MOUSE__chr2_1_14102418_14102489_ENSMUST00000193636__II_1014500	|generic|IP_1121602_TX=10090	|generic|tr_Q3UMC8_Q3UMC8_MOUSE__chr2_1_14102418_14102489_ENSMUST00000193636	|generic|tr_Q9CU37_Q9CU37_MOUSE	|generic|tr_Q3TPR2_Q3TPR2_MOUSE__chr2_1_14141735_14141881_ENSMUST00000193636|
"""index: 15269, intensity: 11503.0, mobility: 1.013"""	1.23975	0.000516262	3.09101e-05	LKPRTVATPLNQVANPNSAIFGGARPREEVVQKEQE	generic|tr_Q80U88_Q80U88_MOUSE__chr5_-1_134625358_134625459_ENSMUST00000202289__II_929730	|generic|tr_Q3V244_Q3V244_MOUSE__chr5_-1_134625358_134625459_ENSMUST00000202289__II_929730	|generic|tr_Q3TG58_Q3TG58_MOUSE__chr5_-1_134625358_134625459_ENSMUST00000202289__II_929730	|generic|tr_Q564E5_Q564E5_MOUSE__chr5_-1_134625358_134625459_ENSMUST00000202289__II_929730|
"""index: 4965, intensity: 3784.0, mobility: 1.346"""	1.23181	0.000516262	3.2645e-05	AGPQAAEPSTPSGPESGPTPASAEQNE	generic|sp_P28667_MRP_MOUSE|
"""index: 20918, intensity: 8496.0, mobility: 0.956"""	1.22796	0.000516262	3.35216e-05	GHPVYIVQDGPPQSPPNIYYKV	generic|tr_Q543Q7_Q543Q7_MOUSE|
"""index: 7946, intensity: 4936.0, mobility: 0.862"""	1.22455	0.000516262	3.4317e-05	IVYKPVDLSKVTSK	generic|II_1128081_TX=10090	|generic|tr_A0A0A0MQC7_A0A0A0MQC7_MOUSE	|generic|tr_A2A5Y6_A2A5Y6_MOUSE	|generic|sp_P10637_TAU_MOUSE	|generic|sp_P10637-2_TAU_MOUSE	|generic|sp_P10637-3_TAU_MOUSE	|generic|sp_P10637-4_TAU_MOUSE	|generic|tr_Q3UH19_Q3UH19_MOUSE	|generic|sp_P10637-6_TAU_MOUSE	|generic|tr_Q8C5K4_Q8C5K4_MOUSE	|generic|tr_Q547J4_Q547J4_MOUSE	|generic|tr_B1AQW2_B1AQW2_MOUSE	|generic|sp_TAU_HUMAN_|
"""index: 8502, intensity: 5366.0, mobility: 0.926"""	1.22434	0.000516262	3.43648e-05	KFDDPKFEVIDKPQS	generic|sp_P97450_ATP5J_MOUSE__chr16_-1_84831325_84831486_ENSMUST00000146103__II_1074235|
"""index: 10940, intensity: 8167.0, mobility: 0.903"""	1.21851	0.000516262	3.57725e-05	LKKTETQEKNTLPTKETIEQEKRSE	generic|tr_A6H6H4_A6H6H4_MOUSE|
"""index: 1321, intensity: 24002.0, mobility: 0.819"""	1.21778	0.000516262	3.59527e-05	QDNEPEKPVADSETKM	generic|tr_Q543U3_Q543U3_MOUSE__chr15_-1_8636132_8636311_ENSMUST00000125997__II_1092018	|generic|tr_Q8C3T7_Q8C3T7_MOUSE__chr15_-1_8636132_8636311_ENSMUST00000125997	|generic|tr_Q8C7W8_Q8C7W8_MOUSE__chr15_-1_8636132_8636311_ENSMUST00000125997|
"""index: 28958, intensity: 49571.0, mobility: 1.039"""	1.21619	0.000516262	3.63484e-05	TLADEVSASLAKQGL	generic|II_1128081_TX=10090	|generic|II_1128079_TX=10090	|generic|tr_A0A0A0MQC7_A0A0A0MQC7_MOUSE	|generic|tr_A2A5Y6_A2A5Y6_MOUSE	|generic|sp_P10637_TAU_MOUSE	|generic|sp_P10637-2_TAU_MOUSE	|generic|sp_P10637-4_TAU_MOUSE	|generic|tr_Q3UH19_Q3UH19_MOUSE	|generic|sp_P10637-6_TAU_MOUSE	|generic|tr_Q8C5K4_Q8C5K4_MOUSE	|generic|tr_Q547J4_Q547J4_MOUSE	|generic|tr_B1AQW2_B1AQW2_MOUSE	|generic|sp_TAU_HUMAN_|
"""index: 8795, intensity: 21581.0, mobility: 1.194"""	1.21303	0.000516262	3.71461e-05	PAPAAPAAAEPQAEAPAAAASSEQSVAVKE	generic|sp_Q91XV3_BASP1_MOUSE|
"""index: 13425, intensity: 6062.0, mobility: 0.941"""	1.20997	0.000516262	3.79373e-05	EHPGAPPQPPAPLQPALAPPSR	generic|sp_Q7TSJ2_MAP6_MOUSE__chr7_1_99336781_99337002_ENSMUST00000122101__II_884487	|generic|sp_Q7TSJ2-2_MAP6_MOUSE__chr7_1_99269285_99269317_ENSMUST00000208978__II_884487	|generic|tr_D3Z6W1_D3Z6W1_MOUSE__chr7_1_99269285_99269317_ENSMUST00000208978__II_884487|
"""index: 7246, intensity: 5251.0, mobility: 1.110"""	1.20629	0.000516262	3.89074e-05	AAKAPAPAAPAAAEPQAEAPAAAASSEQSVAVKE	generic|sp_Q91XV3_BASP1_MOUSE|
"""index: 25971, intensity: 4836.0, mobility: 1.009"""	1.20199	0.000516262	4.00768e-05	SKPDDDILDIPLDDPGANAAAAKIQA	generic|sp_P60761_NEUG_MOUSE__chr9_-1_37545953_37552551_ENSMUST00000065668|
"""index: 1531, intensity: 316940.0, mobility: 0.879"""	1.20195	0.000516262	4.00867e-05	TLPTKETIEQEKRSE	generic|tr_A6H6H4_A6H6H4_MOUSE|
"""index: 2509, intensity: 2800.0, mobility: 1.076"""	1.20158	0.000516262	4.01895e-05	EAPAAAASSEQSVAVKE	generic|sp_Q91XV3_BASP1_MOUSE|
"""index: 4805, intensity: 2692.0, mobility: 1.349"""	1.20072	0.000516262	4.04288e-05	AGPQAAEPSTPSGPESGPTPASAEQNE	generic|sp_P28667_MRP_MOUSE|
"""index: 7558, intensity: 8787.0, mobility: 1.027"""	1.20055	0.000516262	4.04742e-05	LSRAQPAPKPEPSFSEYASVQVQRK	generic|sp_P97797_SHPS1_MOUSE	|generic|sp_P97797-2_SHPS1_MOUSE	|generic|sp_P97797-3_SHPS1_MOUSE	|generic|sp_P97797-4_SHPS1_MOUSE	|generic|tr_Q2M4I8_Q2M4I8_MOUSE	|generic|tr_E0CX65_E0CX65_MOUSE|
"""index: 3245, intensity: 3688.0, mobility: 0.847"""	1.1966	0.000516262	4.1589e-05	QPPPPPYYPPEDKK	generic|tr_Q3TRG5_Q3TRG5_MOUSE__II_1123726	|generic|sp_P97765_WBP2_MOUSE__II_1123728	|generic|sp_P97765-2_WBP2_MOUSE__II_1123726	|generic|chr11_-1_116079543_116079920_ENSMUST00000074628|
"""index: 10761, intensity: 15034.0, mobility: 0.945"""	1.19615	0.000516262	4.17191e-05	KAKLKKTETQEKNTLPTKETIEQEKRSE	generic|tr_A6H6H4_A6H6H4_MOUSE|
"""index: 18237, intensity: 4603.0, mobility: 0.993"""	1.19585	0.000516262	4.18054e-05	FNLPEPAPPRPSLSQDEVKAETIRS	generic|sp_O88935_SYN1_MOUSE__chr6_1_115261704_115261733_ENSMUST00000203768	|generic|sp_O88935-3_SYN1_MOUSE__chr6_1_115261704_115261733_ENSMUST00000203768|
"""index: 19822, intensity: 32529.0, mobility: 1.129"""	1.19112	0.000516262	4.31881e-05	QSGFSLSGAQIDDNIPR	generic|sp_O08553_DPYL2_MOUSE|
"""index: 6270, intensity: 5243.0, mobility: 0.864"""	1.1899	0.000516262	4.35504e-05	TPASAQTAAKREIYL	generic|tr_Q2TJI9_Q2TJI9_MOUSE__chr18_-1_38189545_38189796_ENSMUST00000160721__II_1060469	|generic|tr_F7BJK1_F7BJK1_MOUSE__chr18_-1_38189545_38189796_ENSMUST00000160721__II_1060474	|generic|tr_Q2TJI7_Q2TJI7_MOUSE|
"""index: 32060, intensity: 9626.0, mobility: 1.026"""	1.18769	0.000516262	4.42183e-05	QLEDGRTLSDYNIQKESTLHLVLRLR	generic|tr_B0LAC2_B0LAC2_MOUSE__IP_825414	|generic|tr_E9Q5F6_E9Q5F6_MOUSE__II_647476	|generic|tr_E9Q5F6_E9Q5F6_MOUSE__II_647476	|generic|tr_Q922Z8_Q922Z8_MOUSE__II_647476	|generic|tr_Q922Z8_Q922Z8_MOUSE__II_647476	|generic|tr_Q922Z8_Q922Z8_MOUSE__II_647476	|generic|tr_Q922Z8_Q922Z8_MOUSE__II_647476	|generic|tr_Q922Z8_Q922Z8_MOUSE__II_647476	|generic|tr_Q922Z8_Q922Z8_MOUSE__II_647476	|generic|tr_Q922Z8_Q922Z8_MOUSE__II_647476	|generic|tr_Q3TH47_Q3TH47_MOUSE__II_647476	|generic|tr_Q3TH47_Q3TH47_MOUSE__II_647476	|generic|tr_Q3TH47_Q3TH47_MOUSE__II_647476	|generic|tr_Q8VC46_Q8VC46_MOUSE__II_647476	|generic|tr_Q8VC46_Q8VC46_MOUSE__II_647476	|generic|tr_Q8VC46_Q8VC46_MOUSE__II_647476	|generic|tr_Q8VC46_Q8VC46_MOUSE__II_647476	|generic|tr_Q8VC46_Q8VC46_MOUSE__II_647476	|generic|tr_Q8VC46_Q8VC46_MOUSE__II_647476	|generic|tr_Q8VC46_Q8VC46_MOUSE__II_647476	|generic|tr_Q8VC46_Q8VC46_MOUSE__II_647476	|generic|tr_Q922B0_Q922B0_MOUSE__II_647476	|generic|tr_Q922B0_Q922B0_MOUSE__II_647476	|generic|tr_Q5SX22_Q5SX22_MOUSE__II_647476	|generic|tr_Q5SX22_Q5SX22_MOUSE__II_647476	|generic|tr_Q5SX22_Q5SX22_MOUSE__II_647476	|generic|tr_Q8R0Z9_Q8R0Z9_MOUSE__II_647476	|generic|tr_Q8R0Z9_Q8R0Z9_MOUSE__II_647476	|generic|tr_Q8R0Z9_Q8R0Z9_MOUSE__II_647476	|generic|tr_Q8R0Z9_Q8R0Z9_MOUSE__II_647476	|generic|sp_P0CG50_UBC_MOUSE__II_647476	|generic|sp_P0CG50_UBC_MOUSE__II_647476	|generic|sp_P0CG50_UBC_MOUSE__II_647476	|generic|sp_P0CG50_UBC_MOUSE__II_647476	|generic|sp_P0CG50_UBC_MOUSE__II_647476	|generic|sp_P0CG50_UBC_MOUSE__II_647476	|generic|sp_P0CG50_UBC_MOUSE__II_647476	|generic|sp_P0CG50_UBC_MOUSE__II_647476	|generic|sp_P0CG50_UBC_MOUSE__II_647476	|generic|tr_Q78XY9_Q78XY9_MOUSE__II_647476	|generic|tr_Q78XY9_Q78XY9_MOUSE__II_647476	|generic|tr_Q78XY9_Q78XY9_MOUSE__II_647476	|generic|tr_Q78XY9_Q78XY9_MOUSE__II_647476	|generic|tr_A5JUZ1_A5JUZ1_MOUSE__II_647476	|generic|sp_P62984_RL40_MOUSE__II_866586	|generic|tr_E9QNP0_E9QNP0_MOUSE__II_866571	|generic|tr_E9Q4P0_E9Q4P0_MOUSE__II_866571	|generic|tr_A0A0A6YW67_A0A0A6YW67_MOUSE__II_647476	|generic|tr_E9Q9J0_E9Q9J0_MOUSE__II_647476	|generic|tr_Q642L7_Q642L7_MOUSE__II_647476	|generic|IP_899761_TX=10090	|generic|sp_RS27A_HUMAN_|
"""index: 18150, intensity: 6538.0, mobility: 0.885"""	1.18584	0.000516262	4.47841e-05	FNLPEPAPPRPSLSQDEVKAETIRS	generic|sp_O88935_SYN1_MOUSE__chr6_1_115261704_115261733_ENSMUST00000203768	|generic|sp_O88935-3_SYN1_MOUSE__chr6_1_115261704_115261733_ENSMUST00000203768|
"""index: 480, intensity: 3238.0, mobility: 0.824"""	1.17919	0.000516262	4.68796e-05	APVDNRDHNEEMVTR	generic|tr_Q3UZU8_Q3UZU8_MOUSE	|generic|sp_P16014_SCG1_MOUSE	|generic|tr_Q8BP91_Q8BP91_MOUSE	|generic|tr_Q3UZP2_Q3UZP2_MOUSE	|generic|tr_Q9CTW1_Q9CTW1_MOUSE|
"""index: 4397, intensity: 18751.0, mobility: 0.946"""	1.17857	0.000516262	4.70807e-05	KVLEYLNQEQAEQGREH	generic|sp_Q03517_SCG2_MOUSE	|generic|tr_Q4W8U9_Q4W8U9_MOUSE|
"""index: 26721, intensity: 3241.0, mobility: 1.092"""	1.17556	0.000516262	4.80673e-05	RPASPPSVPGGSQQGTPEEAAEALLTESVRSQTH	generic|tr_A0A087WQ93_A0A087WQ93_MOUSE	|generic|sp_Q0VGU4_VGF_MOUSE|
"""index: 3505, intensity: 6317.0, mobility: 0.898"""	1.17138	0.000516262	4.94674e-05	TLPTKETIEQEKRSEIS	generic|tr_A6H6H4_A6H6H4_MOUSE|
"""index: 24700, intensity: 131393.0, mobility: 1.002"""	1.16606	0.000516262	5.13117e-05	APNLSRMGAVPVMIPAQSKDGSIV	generic|sp_P97792_CXAR_MOUSE__chr16_1_78334866_78334964_ENSMUST00000231251|
"""index: 4074, intensity: 4275.0, mobility: 1.018"""	1.16481	0.000516262	5.17536e-05	GLPPVAHPPHAPSPGQTVKPEADRDHTSD	generic|tr_A0A0J9YU62_A0A0J9YU62_MOUSE__chr5_-1_33249103_33249207_ENSMUST00000202962__II_942165	|generic|sp_O88712_CTBP1_MOUSE__chr5_-1_33249103_33249207_ENSMUST00000202962__II_942165	|generic|sp_O88712-2_CTBP1_MOUSE__chr5_-1_33249103_33249207_ENSMUST00000202962__II_942165	|generic|sp_O88712-3_CTBP1_MOUSE__chr5_-1_33249103_33249207_ENSMUST00000202962__II_942165|
"""index: 13663, intensity: 3311.0, mobility: 1.184"""	1.16294	0.000516262	5.24236e-05	NAPVTEYMSQNANFQNPR	generic|tr_A0A0G2JGJ4_A0A0G2JGJ4_MOUSE__II_933118	|generic|sp_Q6P5F7_TTYH3_MOUSE__chr5_-1_140634755_140634850_ENSMUST00000198704|
"""index: 33055, intensity: 10812.0, mobility: 1.066"""	1.1613	0.000516262	5.302e-05	TLAEDVTAALAKQGL	generic|sp_P20357_MTAP2_MOUSE__chr1_1_66438885_66439007_ENSMUST00000172486	|generic|tr_Q80ZL4_Q80ZL4_MOUSE__chr1_1_66438885_66439007_ENSMUST00000172486	|generic|tr_Q3TLQ0_Q3TLQ0_MOUSE__chr1_1_66438885_66439007_ENSMUST00000172486	|generic|tr_Q80X35_Q80X35_MOUSE__chr1_1_66438885_66439007_ENSMUST00000172486	|generic|tr_B2KGT5_B2KGT5_MOUSE__chr1_1_66438885_66439007_ENSMUST00000172486	|generic|tr_A0A668KLC6_A0A668KLC6_MOUSE__chr1_1_66438885_66439007_ENSMUST00000172486|
"""index: 6506, intensity: 30266.0, mobility: 1.090"""	1.15892	0.000516262	5.38947e-05	SPAPATGASGQASELAPSTADSAVPPAPAKTEKGPVETK	generic|tr_A0A0A6YY91_A0A0A6YY91_MOUSE__II_850562|
"""index: 2304, intensity: 4865.0, mobility: 0.848"""	1.15735	0.000516262	5.4478e-05	IAQDNEPEKPVADSETKM	generic|tr_Q543U3_Q543U3_MOUSE__chr15_-1_8636132_8636311_ENSMUST00000125997__II_1092018	|generic|tr_Q8C3T7_Q8C3T7_MOUSE__chr15_-1_8636132_8636311_ENSMUST00000125997	|generic|tr_Q8C7W8_Q8C7W8_MOUSE__chr15_-1_8636132_8636311_ENSMUST00000125997|
"""index: 1694, intensity: 3347.0, mobility: 0.868"""	1.15724	0.000516262	5.45188e-05	TETQEKNTLPTKETIEQEKR	generic|tr_A6H6H4_A6H6H4_MOUSE|
"""index: 23185, intensity: 6755.0, mobility: 0.904"""	1.15545	0.000516262	5.5197e-05	VPPVQVSPLIKFGRYS	generic|sp_Q06185_ATP5I_MOUSE__II_935115	|generic|sp_Q06185_ATP5I_MOUSE__II_935115	|generic|IP_987891_TX=10090	|generic|IP_987891_TX=10090	|generic|tr_Q5EBI8_Q5EBI8_MOUSE	|generic|tr_Q5EBI8_Q5EBI8_MOUSE	|generic|tr_Q8BTB6_Q8BTB6_MOUSE	|generic|tr_Q8BTB6_Q8BTB6_MOUSE|
"""index: 10538, intensity: 10534.0, mobility: 0.999"""	1.15476	0.000516262	5.54596e-05	ASFDKAKLKKTETQEKNTLPTKETIEQEKRSE	generic|tr_A6H6H4_A6H6H4_MOUSE|
"""index: 4769, intensity: 3920.0, mobility: 0.930"""	1.15311	0.000516262	5.60929e-05	AGPQAAEPSTPSGPESGPTPASAEQNE	generic|sp_P28667_MRP_MOUSE|
"""index: 22514, intensity: 4108.0, mobility: 0.963"""	1.14852	0.000516262	5.78904e-05	MPQLPVAVPQQGLRLQPAKAQIVR	generic|tr_F6VP19_F6VP19_MOUSE__chr11_1_105923483_105923716_ENSMUST00000089485__II_1127893	|generic|sp_A2A690_TANC2_MOUSE__chr11_1_105923483_105923716_ENSMUST00000089485__II_1127893	|generic|sp_A2A690-2_TANC2_MOUSE__chr11_1_105923483_105923716_ENSMUST00000089485__II_1127893|
"""index: 17119, intensity: 7817.0, mobility: 1.042"""	1.14787	0.000516262	5.81507e-05	PGPTQTLSPNGENNNDIIQDNGTIIPFRKHTVR	generic|sp_Q8R001_MARE2_MOUSE	|generic|sp_Q8R001_MARE2_MOUSE	|generic|tr_E9Q1B7_E9Q1B7_MOUSE__chr18_1_23853664_23853702_ENSMUST00000155708	|generic|tr_E9Q1B7_E9Q1B7_MOUSE__chr18_1_23853664_23853702_ENSMUST00000155708|
"""index: 29580, intensity: 20820.0, mobility: 1.058"""	1.1473	0.000516262	5.83783e-05	TLADEVSASLAKQGL	generic|II_1128081_TX=10090	|generic|II_1128079_TX=10090	|generic|tr_A0A0A0MQC7_A0A0A0MQC7_MOUSE	|generic|tr_A2A5Y6_A2A5Y6_MOUSE	|generic|sp_P10637_TAU_MOUSE	|generic|sp_P10637-2_TAU_MOUSE	|generic|sp_P10637-4_TAU_MOUSE	|generic|tr_Q3UH19_Q3UH19_MOUSE	|generic|sp_P10637-6_TAU_MOUSE	|generic|tr_Q8C5K4_Q8C5K4_MOUSE	|generic|tr_Q547J4_Q547J4_MOUSE	|generic|tr_B1AQW2_B1AQW2_MOUSE	|generic|sp_TAU_HUMAN_|
"""index: 17960, intensity: 6677.0, mobility: 0.968"""	1.14614	0.000516262	5.88439e-05	FNLPEPAPPRPSLSQDEVKAETIRS	generic|sp_O88935_SYN1_MOUSE__chr6_1_115261704_115261733_ENSMUST00000203768	|generic|sp_O88935-3_SYN1_MOUSE__chr6_1_115261704_115261733_ENSMUST00000203768|
"""index: 4887, intensity: 3033.0, mobility: 0.890"""	1.14281	0.000516262	6.021e-05	TDTEDKGEFLSEGGGVR	generic|sp_E9PV24_FIBA_MOUSE	|generic|sp_E9PV24-2_FIBA_MOUSE|
"""index: 33799, intensity: 8379.0, mobility: 1.241"""	1.14087	0.000516262	6.10165e-05	SPQLATLADEVSASLAKQGL	generic|II_1128081_TX=10090	|generic|II_1128079_TX=10090	|generic|tr_A0A0A0MQC7_A0A0A0MQC7_MOUSE	|generic|tr_A2A5Y6_A2A5Y6_MOUSE	|generic|sp_P10637_TAU_MOUSE	|generic|sp_P10637-2_TAU_MOUSE	|generic|sp_P10637-4_TAU_MOUSE	|generic|tr_Q3UH19_Q3UH19_MOUSE	|generic|sp_P10637-6_TAU_MOUSE	|generic|tr_Q8C5K4_Q8C5K4_MOUSE	|generic|tr_Q547J4_Q547J4_MOUSE	|generic|tr_B1AQW2_B1AQW2_MOUSE	|generic|sp_TAU_HUMAN_|
"""index: 22555, intensity: 4280.0, mobility: 1.027"""	1.14022	0.000516262	6.12926e-05	AQPPGATNMIGYMGQTAYQYPPPPPPPPPSRK	generic|tr_Q3U741_Q3U741_MOUSE__chr11_-1_106783954_106783992_ENSMUST00000133426	|generic|sp_Q501J6_DDX17_MOUSE__chr11_-1_106783954_106783992_ENSMUST00000133426	|generic|tr_Q3U6Y5_Q3U6Y5_MOUSE	|generic|tr_Q78W10_Q78W10_MOUSE	|generic|tr_Q8K392_Q8K392_MOUSE|
"""index: 2998, intensity: 5123.0, mobility: 0.890"""	1.13984	0.000516262	6.14518e-05	SPGFSDSTSAAKETAAAHQASS	generic|sp_P14873_MAP1B_MOUSE	|generic|tr_B2RQQ5_B2RQQ5_MOUSE|
"""index: 25945, intensity: 3690.0, mobility: 1.011"""	1.13865	0.000516262	6.19572e-05	SKPDDDILDIPLDDPGANAAAAKIQA	generic|sp_P60761_NEUG_MOUSE__chr9_-1_37545953_37552551_ENSMUST00000065668|
"""index: 32803, intensity: 6111.0, mobility: 0.901"""	1.13547	0.000516262	6.33282e-05	DENPVVHFFKNIVTPR	generic|sp_P04370-7_MBP_MOUSE__II_1052165	|generic|II_1052178_TX=10090	|generic|tr_Q09J72_Q09J72_MOUSE	|generic|sp_P04370_MBP_MOUSE__chr18_1_82522092_82522145_ENSMUST00000143506	|generic|tr_A0A498WGS3_A0A498WGS3_MOUSE	|generic|tr_A0A411P8U6_A0A411P8U6_MOUSE__chr18_1_82522092_82522145_ENSMUST00000143506	|generic|sp_P04370-4_MBP_MOUSE	|generic|sp_P04370-5_MBP_MOUSE	|generic|sp_P04370-6_MBP_MOUSE	|generic|sp_P04370-8_MBP_MOUSE	|generic|sp_P04370-9_MBP_MOUSE	|generic|sp_P04370-10_MBP_MOUSE	|generic|sp_P04370-11_MBP_MOUSE	|generic|sp_P04370-13_MBP_MOUSE	|generic|sp_P04370-14_MBP_MOUSE|
"""index: 21043, intensity: 3551.0, mobility: 1.216"""	1.13494	0.000516262	6.356e-05	YIVQDGPPQSPPNIYYKV	generic|tr_Q543Q7_Q543Q7_MOUSE|
"""index: 16548, intensity: 3576.0, mobility: 1.153"""	1.13489	0.000516262	6.35802e-05	VIGLQMGTNRGASQAGMTGYGMPRQ	generic|sp_Q9WVA4_TAGL2_MOUSE|
"""index: 17216, intensity: 5402.0, mobility: 0.958"""	1.13487	0.000516262	6.35888e-05	PGPTQTLSPNGENNNDIIQDNGTIIPFRKHTVR	generic|sp_Q8R001_MARE2_MOUSE	|generic|sp_Q8R001_MARE2_MOUSE	|generic|tr_E9Q1B7_E9Q1B7_MOUSE__chr18_1_23853664_23853702_ENSMUST00000155708	|generic|tr_E9Q1B7_E9Q1B7_MOUSE__chr18_1_23853664_23853702_ENSMUST00000155708|
"""index: 13469, intensity: 6971.0, mobility: 1.021"""	1.13134	0.000516262	6.51532e-05	EPYDDIVGETVEK	generic|tr_Q78TF3_Q78TF3_MOUSE__chr9_1_109978869_110002753_ENSMUST00000169851	|generic|sp_P27546_MAP4_MOUSE	|generic|sp_P27546-2_MAP4_MOUSE	|generic|sp_P27546-3_MAP4_MOUSE|
"""index: 15213, intensity: 57657.0, mobility: 1.048"""	1.12928	0.000516262	6.60803e-05	AEPYDDIVGETVEK	generic|tr_Q78TF3_Q78TF3_MOUSE__chr9_1_109978869_110002753_ENSMUST00000169851	|generic|sp_P27546_MAP4_MOUSE	|generic|sp_P27546-2_MAP4_MOUSE	|generic|sp_P27546-3_MAP4_MOUSE|
"""index: 2137, intensity: 5776.0, mobility: 1.328"""	1.12855	0.000516262	6.64139e-05	AAGEKAEEPAPGATAGDASSAAGPEQE	generic|sp_P26645_MARCS_MOUSE	|generic|tr_A0A0A1HAM8_A0A0A1HAM8_MOUSE|
"""index: 14663, intensity: 6490.0, mobility: 1.038"""	1.12829	0.000516262	6.65304e-05	GRPDVFPPPLSSEHNGQVAEDAVSRPKDDGVPEVR	generic|tr_A0A087WQ93_A0A087WQ93_MOUSE	|generic|sp_Q0VGU4_VGF_MOUSE|
"""index: 4327, intensity: 21498.0, mobility: 0.872"""	1.12764	0.000516262	6.68292e-05	MGTNRGASQAGMTGYGMPRQ	generic|sp_Q9WVA4_TAGL2_MOUSE|
"""index: 21406, intensity: 2703.0, mobility: 1.246"""	1.12713	0.000516262	6.70634e-05	SGVQQYTAMYPTAAIAPVAH	generic|tr_D3Z4T1_D3Z4T1_MOUSE	|generic|tr_D3Z4C5_D3Z4C5_MOUSE	|generic|tr_D3Z580_D3Z580_MOUSE	|generic|tr_D3Z588_D3Z588_MOUSE	|generic|tr_A0A5F8MPH2_A0A5F8MPH2_MOUSE|
"""index: 21131, intensity: 4648.0, mobility: 0.935"""	1.12713	0.000516262	6.70664e-05	YVSPEDLEAQLQSDERGGH	generic|tr_G5E8T0_G5E8T0_MOUSE__chr2_1_181546445_181546492_ENSMUST00000116365|
"""index: 15545, intensity: 3135.0, mobility: 0.846"""	1.12531	0.000516262	6.79117e-05	MDEGNFKTPDIDLAKD	generic|tr_A0A0A6YY91_A0A0A6YY91_MOUSE__II_850562	|generic|sp_P13595_NCAM1_MOUSE|
"""index: 18245, intensity: 28066.0, mobility: 0.973"""	1.12454	0.000516262	6.82719e-05	FNLPEPAPPRPSLSQDEVKAETIRS	generic|sp_O88935_SYN1_MOUSE__chr6_1_115261704_115261733_ENSMUST00000203768	|generic|sp_O88935-3_SYN1_MOUSE__chr6_1_115261704_115261733_ENSMUST00000203768|
"""index: 2297, intensity: 4995.0, mobility: 0.847"""	1.12207	0.000516262	6.94424e-05	GTPKESEPQAAADATEVKE	generic|sp_Q91XV3_BASP1_MOUSE|
"""index: 3504, intensity: 2577.0, mobility: 1.199"""	1.12136	0.000516262	6.97798e-05	AEPSTPSGPESGPTPASAEQNE	generic|sp_P28667_MRP_MOUSE|
"""index: 8732, intensity: 6653.0, mobility: 1.058"""	1.11974	0.000516262	7.05633e-05	AQPAPKPEPSFSEYASVQVQRK	generic|sp_P97797_SHPS1_MOUSE	|generic|sp_P97797-2_SHPS1_MOUSE	|generic|sp_P97797-3_SHPS1_MOUSE	|generic|sp_P97797-4_SHPS1_MOUSE	|generic|tr_Q2M4I8_Q2M4I8_MOUSE	|generic|tr_E0CX65_E0CX65_MOUSE|
"""index: 31439, intensity: 4269.0, mobility: 1.230"""	1.1185	0.000516262	7.11651e-05	SPQLATLADEVSASLAKQ	generic|II_1128081_TX=10090	|generic|II_1128079_TX=10090	|generic|tr_A0A0A0MQC7_A0A0A0MQC7_MOUSE	|generic|tr_A2A5Y6_A2A5Y6_MOUSE	|generic|sp_P10637_TAU_MOUSE	|generic|sp_P10637-2_TAU_MOUSE	|generic|sp_P10637-3_TAU_MOUSE	|generic|sp_P10637-4_TAU_MOUSE	|generic|tr_Q3UH19_Q3UH19_MOUSE	|generic|sp_P10637-6_TAU_MOUSE	|generic|tr_Q8C5K4_Q8C5K4_MOUSE	|generic|tr_Q547J4_Q547J4_MOUSE	|generic|tr_B1AQW2_B1AQW2_MOUSE	|generic|sp_TAU_HUMAN_|
"""index: 2265, intensity: 3163.0, mobility: 1.083"""	1.1172	0.000516262	7.18072e-05	IPVGSLKNEDTPNR	generic|sp_Q03517_SCG2_MOUSE	|generic|tr_Q4W8U9_Q4W8U9_MOUSE|
"""index: 21987, intensity: 4029.0, mobility: 1.177"""	1.11716	0.000516262	7.18254e-05	EAPSNLSVNELLTPQGPR	generic|tr_Q8CAD1_Q8CAD1_MOUSE__chrX_1_20851679_20851816_ENSMUST00000136451__II_836925|
"""index: 22596, intensity: 4881.0, mobility: 0.878"""	1.11578	0.000516262	7.25085e-05	FAAPFFIVRHQLLKK	generic|tr_B8JJB0_B8JJB0_MOUSE__IP_1059380	|generic|IP_950204_TX=10090	|generic|tr_B8JJA9_B8JJA9_MOUSE	|generic|sp_P17665_COX7C_MOUSE|
"""index: 8617, intensity: 8912.0, mobility: 0.948"""	1.11142	0.000516262	7.4716e-05	AQPAPKPEPSFSEYASVQVQRK	generic|sp_P97797_SHPS1_MOUSE	|generic|sp_P97797-2_SHPS1_MOUSE	|generic|sp_P97797-3_SHPS1_MOUSE	|generic|sp_P97797-4_SHPS1_MOUSE	|generic|tr_Q2M4I8_Q2M4I8_MOUSE	|generic|tr_E0CX65_E0CX65_MOUSE|
"""index: 3182, intensity: 2513.0, mobility: 1.134"""	1.10898	0.000516262	7.59852e-05	ATDEAAASAAPAASPEPQPE	generic|sp_P26645_MARCS_MOUSE	|generic|tr_A0A0A1HAM8_A0A0A1HAM8_MOUSE|
"""index: 3080, intensity: 3317.0, mobility: 0.843"""	1.10442	0.000516262	7.84052e-05	AAGFNSTGLPHSHSTTRV	generic|tr_A0A5S9EES2_A0A5S9EES2_MOUSE	|generic|tr_A2AGI2_A2AGI2_MOUSE	|generic|tr_B2RWZ9_B2RWZ9_MOUSE	|generic|tr_Q69ZI4_Q69ZI4_MOUSE	|generic|tr_A0A5S9EER5_A0A5S9EER5_MOUSE	|generic|tr_A2AGI3_A2AGI3_MOUSE	|generic|sp_Q8BYM5_NLGN3_MOUSE|
"""index: 1249, intensity: 3767.0, mobility: 0.827"""	1.10374	0.000516262	7.87716e-05	TQEKNTLPTKETIEQEKR	generic|tr_A6H6H4_A6H6H4_MOUSE|
"""index: 33572, intensity: 5059.0, mobility: 0.958"""	1.10362	0.000516262	7.88352e-05	APGAMLQIEALQEVLKKLKS	generic|sp_P56388_CART_MOUSE|
"""index: 26767, intensity: 4173.0, mobility: 1.239"""	1.10282	0.000516262	7.92702e-05	AYPATAAAAPMIGYPMPTGYSQ	generic|tr_Q921Y3_Q921Y3_MOUSE__chr11_-1_106781850_106782137_ENSMUST00000133426__II_1125049	|generic|tr_Q9CSD9_Q9CSD9_MOUSE__chr11_-1_106783954_106783992_ENSMUST00000133426__II_1125049	|generic|tr_Q3V0Z8_Q3V0Z8_MOUSE__chr11_-1_106784876_106784983_ENSMUST00000133426__II_1125049	|generic|tr_A1L333_A1L333_MOUSE__chr11_-1_106784876_106784983_ENSMUST00000133426__II_1125049	|generic|tr_Q3UXW3_Q3UXW3_MOUSE__chr11_-1_106784876_106784983_ENSMUST00000133426__II_1125049	|generic|tr_Q5U222_Q5U222_MOUSE__chr11_-1_106784876_106784983_ENSMUST00000133426__II_1125049	|generic|tr_Q8BTS0_Q8BTS0_MOUSE__chr11_-1_106784876_106784983_ENSMUST00000133426__II_1125049|
"""index: 8361, intensity: 8733.0, mobility: 0.850"""	1.1017	0.000516262	7.98858e-05	KFDDPKFEVIDKPQS	generic|sp_P97450_ATP5J_MOUSE__chr16_-1_84831325_84831486_ENSMUST00000146103__II_1074235|
"""index: 23658, intensity: 7185.0, mobility: 0.908"""	1.09994	0.000516262	8.08561e-05	VPPVQVSPLIKFGRYS	generic|sp_Q06185_ATP5I_MOUSE__II_935115	|generic|sp_Q06185_ATP5I_MOUSE__II_935115	|generic|IP_987891_TX=10090	|generic|IP_987891_TX=10090	|generic|tr_Q5EBI8_Q5EBI8_MOUSE	|generic|tr_Q5EBI8_Q5EBI8_MOUSE	|generic|tr_Q8BTB6_Q8BTB6_MOUSE	|generic|tr_Q8BTB6_Q8BTB6_MOUSE|
"""index: 18076, intensity: 8279.0, mobility: 0.931"""	1.09916	0.000516262	8.12932e-05	FNLPEPAPPRPSLSQDEVKAETIRS	generic|sp_O88935_SYN1_MOUSE__chr6_1_115261704_115261733_ENSMUST00000203768	|generic|sp_O88935-3_SYN1_MOUSE__chr6_1_115261704_115261733_ENSMUST00000203768|
"""index: 3745, intensity: 2894.0, mobility: 1.208"""	1.09902	0.000516262	8.137e-05	AEPSTPSGPESGPTPASAEQNE	generic|sp_P28667_MRP_MOUSE|
"""index: 1201, intensity: 81391.0, mobility: 0.835"""	1.09832	0.000516262	8.17613e-05	TLPTKETIEQEKR	generic|tr_A6H6H4_A6H6H4_MOUSE|
"""index: 15339, intensity: 4723.0, mobility: 0.924"""	1.09707	0.000516262	8.24664e-05	QSGFSLSGAQIDDNIPRR	generic|sp_O08553_DPYL2_MOUSE|
"""index: 13324, intensity: 4760.0, mobility: 0.924"""	1.09674	0.000516262	8.26591e-05	SGDKVLALAGFDVEKAKK	generic|sp_Q8K3C3_LZIC_MOUSE|
"""index: 1359, intensity: 5137.0, mobility: 0.831"""	1.09608	0.000516262	8.30352e-05	QDNEPEKPVADSETKM	generic|tr_Q543U3_Q543U3_MOUSE__chr15_-1_8636132_8636311_ENSMUST00000125997__II_1092018	|generic|tr_Q8C3T7_Q8C3T7_MOUSE__chr15_-1_8636132_8636311_ENSMUST00000125997	|generic|tr_Q8C7W8_Q8C7W8_MOUSE__chr15_-1_8636132_8636311_ENSMUST00000125997|
"""index: 25549, intensity: 3454.0, mobility: 1.107"""	1.09352	0.000516262	8.45096e-05	PSGLGPPPPPPPPSLHPFGPFPPPPPTATSHNNTLPHPHSTT	generic|tr_Q6PHN2_Q6PHN2_MOUSE	|generic|sp_Q69ZK9_NLGN2_MOUSE|
"""index: 33101, intensity: 97826.0, mobility: 1.064"""	1.09198	0.000516262	8.5405e-05	TLAEDVTAALAKQGL	generic|sp_P20357_MTAP2_MOUSE__chr1_1_66438885_66439007_ENSMUST00000172486	|generic|tr_Q80ZL4_Q80ZL4_MOUSE__chr1_1_66438885_66439007_ENSMUST00000172486	|generic|tr_Q3TLQ0_Q3TLQ0_MOUSE__chr1_1_66438885_66439007_ENSMUST00000172486	|generic|tr_Q80X35_Q80X35_MOUSE__chr1_1_66438885_66439007_ENSMUST00000172486	|generic|tr_B2KGT5_B2KGT5_MOUSE__chr1_1_66438885_66439007_ENSMUST00000172486	|generic|tr_A0A668KLC6_A0A668KLC6_MOUSE__chr1_1_66438885_66439007_ENSMUST00000172486|
"""index: 15936, intensity: 4409.0, mobility: 1.178"""	1.09198	0.000516262	8.54099e-05	ALEPEDLPQAAEQDEMR	generic|tr_Q545V6_Q545V6_MOUSE|
"""index: 1793, intensity: 3643.0, mobility: 0.968"""	1.09188	0.000516262	8.54666e-05	AVAAPATDAPQAKQEAPSTKGPD	generic|tr_A0A0A6YY91_A0A0A6YY91_MOUSE__II_850562	|generic|sp_P13595_NCAM1_MOUSE|
"""index: 20167, intensity: 5552.0, mobility: 0.927"""	1.09133	0.000516262	8.5787e-05	FNLPEPAPPRPSLSQDEVKAETIRSLR	generic|sp_O88935_SYN1_MOUSE__chr6_1_115261704_115261733_ENSMUST00000203768	|generic|sp_O88935-3_SYN1_MOUSE__chr6_1_115261704_115261733_ENSMUST00000203768|
"""index: 28722, intensity: 27594.0, mobility: 1.034"""	1.09065	0.000516262	8.61894e-05	TLADEVSASLAKQGL	generic|II_1128081_TX=10090	|generic|II_1128079_TX=10090	|generic|tr_A0A0A0MQC7_A0A0A0MQC7_MOUSE	|generic|tr_A2A5Y6_A2A5Y6_MOUSE	|generic|sp_P10637_TAU_MOUSE	|generic|sp_P10637-2_TAU_MOUSE	|generic|sp_P10637-4_TAU_MOUSE	|generic|tr_Q3UH19_Q3UH19_MOUSE	|generic|sp_P10637-6_TAU_MOUSE	|generic|tr_Q8C5K4_Q8C5K4_MOUSE	|generic|tr_Q547J4_Q547J4_MOUSE	|generic|tr_B1AQW2_B1AQW2_MOUSE	|generic|sp_TAU_HUMAN_|
"""index: 21994, intensity: 3956.0, mobility: 0.927"""	1.0904	0.000516262	8.63382e-05	DQGPVVPGLPKDQVPVVPGSLK	generic|sp_Q7TSJ2_MAP6_MOUSE__chr7_1_99336781_99337002_ENSMUST00000122101__II_884487	|generic|tr_A0A140LIT9_A0A140LIT9_MOUSE__chr7_1_99336781_99337002_ENSMUST00000122101|
"""index: 10544, intensity: 7032.0, mobility: 1.055"""	1.08795	0.000516262	8.78051e-05	PDMGEIASFDKAKLKKTETQEKNTLPTKETIEQEKR	generic|tr_A6H6H4_A6H6H4_MOUSE|
"""index: 1064, intensity: 3692.0, mobility: 0.835"""	1.08444	0.000516262	8.99546e-05	TLPTKETIEQEKR	generic|tr_A6H6H4_A6H6H4_MOUSE|
"""index: 1724, intensity: 3786.0, mobility: 0.986"""	1.084	0.000516262	9.02239e-05	SEPQAAADATEVKE	generic|sp_Q91XV3_BASP1_MOUSE|
"""index: 718, intensity: 4794.0, mobility: 0.811"""	1.08276	0.000516262	9.0996e-05	FPKPEGSQDKSLHN	generic|sp_P47867_SCG3_MOUSE__II_3456604	|generic|sp_P47867-2_SCG3_MOUSE__II_3456604	|generic|tr_A0A1Y7VLI5_A0A1Y7VLI5_MOUSE|
"""index: 3513, intensity: 14950.0, mobility: 0.943"""	1.08264	0.000516262	9.10713e-05	TLPTKETIEQEKRSEIS	generic|tr_A6H6H4_A6H6H4_MOUSE|
"""index: 4737, intensity: 7763.0, mobility: 0.837"""	1.08179	0.000516262	9.16106e-05	TPPPPYEQVVKDK	generic|sp_Q8R1C3_VOPP1_MOUSE__chr6_-1_57774707_57774748_ENSMUST00000204878|
"""index: 20189, intensity: 5574.0, mobility: 1.002"""	1.07839	0.000516262	9.37732e-05	PGPTQTLSPNGENNNDIIQDNGTIIPFRKHT	generic|sp_Q8R001_MARE2_MOUSE	|generic|sp_Q8R001_MARE2_MOUSE	|generic|tr_E9Q1B7_E9Q1B7_MOUSE__chr18_1_23853664_23853702_ENSMUST00000155708	|generic|tr_E9Q1B7_E9Q1B7_MOUSE__chr18_1_23853664_23853702_ENSMUST00000155708|
"""index: 13418, intensity: 31703.0, mobility: 0.895"""	1.07818	0.000516262	9.39107e-05	SHYEEGPGKNLPFSVENKWR	generic|sp_P17665_COX7C_MOUSE|
"""index: 1934, intensity: 27997.0, mobility: 0.866"""	1.07796	0.000516262	9.40545e-05	KNPLPSKETIEQEKQAG	generic|sp_P20065_TYB4_MOUSE__chrX_-1_167207501_167208325_ENSMUST00000112175	|generic|tr_Q6ZWX2_Q6ZWX2_MOUSE__chrX_-1_167207501_167208325_ENSMUST00000112175|
"""index: 29584, intensity: 7449.0, mobility: 1.047"""	1.07557	0.000516262	9.56145e-05	FALPAASEPVIPSSAEKIMDLK	generic|sp_Q99P72_RTN4_MOUSE	|generic|sp_Q99P72-3_RTN4_MOUSE|
"""index: 3553, intensity: 47950.0, mobility: 0.940"""	1.07525	0.000516262	9.58221e-05	TLPTKETIEQEKRSEIS	generic|tr_A6H6H4_A6H6H4_MOUSE|
"""index: 4306, intensity: 4676.0, mobility: 0.897"""	1.07433	0.000516262	9.64292e-05	MGTNRGASQAGMTGYGMPRQ	generic|sp_Q9WVA4_TAGL2_MOUSE|
"""index: 2832, intensity: 3861.0, mobility: 0.820"""	1.07128	0.000516262	9.84719e-05	QDDPSAPHKIQDPLK	generic|sp_Q71M36_CSPG5_MOUSE__chr9_1_110262108_110262221_ENSMUST00000197850__II_842345	|generic|II_842338_TX=10090|
"""index: 4858, intensity: 3205.0, mobility: 1.367"""	1.06946	0.000516262	9.9715e-05	AGPQAAEPSTPSGPESGPTPASAEQNE	generic|sp_P28667_MRP_MOUSE|
"""index: 7746, intensity: 3805.0, mobility: 1.239"""	1.06759	0.000516262	0.000101008	EQAVTDAAMTSKTLGKVT	generic|sp_P20357_MTAP2_MOUSE__chr1_1_66438885_66439007_ENSMUST00000172486	|generic|tr_G3UZK9_G3UZK9_MOUSE	|generic|tr_Q3URJ7_Q3URJ7_MOUSE	|generic|tr_A0A668KLC6_A0A668KLC6_MOUSE__chr1_1_66438885_66439007_ENSMUST00000172486|
"""index: 26942, intensity: 6347.0, mobility: 1.261"""	1.06676	0.000516262	0.000101587	AYPATAAAAPMIGYPMPTGYSQ	generic|tr_Q921Y3_Q921Y3_MOUSE__chr11_-1_106781850_106782137_ENSMUST00000133426__II_1125049	|generic|tr_Q9CSD9_Q9CSD9_MOUSE__chr11_-1_106783954_106783992_ENSMUST00000133426__II_1125049	|generic|tr_Q3V0Z8_Q3V0Z8_MOUSE__chr11_-1_106784876_106784983_ENSMUST00000133426__II_1125049	|generic|tr_A1L333_A1L333_MOUSE__chr11_-1_106784876_106784983_ENSMUST00000133426__II_1125049	|generic|tr_Q3UXW3_Q3UXW3_MOUSE__chr11_-1_106784876_106784983_ENSMUST00000133426__II_1125049	|generic|tr_Q5U222_Q5U222_MOUSE__chr11_-1_106784876_106784983_ENSMUST00000133426__II_1125049	|generic|tr_Q8BTS0_Q8BTS0_MOUSE__chr11_-1_106784876_106784983_ENSMUST00000133426__II_1125049|
"""index: 4908, intensity: 3464.0, mobility: 1.280"""	1.06583	0.000516262	0.000102238	AGPQAAEPSTPSGPESGPTPASAEQNE	generic|sp_P28667_MRP_MOUSE|
"""index: 33115, intensity: 7555.0, mobility: 1.095"""	1.06529	0.000516262	0.000102616	TLAEDVTAALAKQGL	generic|sp_P20357_MTAP2_MOUSE__chr1_1_66438885_66439007_ENSMUST00000172486	|generic|tr_Q80ZL4_Q80ZL4_MOUSE__chr1_1_66438885_66439007_ENSMUST00000172486	|generic|tr_Q3TLQ0_Q3TLQ0_MOUSE__chr1_1_66438885_66439007_ENSMUST00000172486	|generic|tr_Q80X35_Q80X35_MOUSE__chr1_1_66438885_66439007_ENSMUST00000172486	|generic|tr_B2KGT5_B2KGT5_MOUSE__chr1_1_66438885_66439007_ENSMUST00000172486	|generic|tr_A0A668KLC6_A0A668KLC6_MOUSE__chr1_1_66438885_66439007_ENSMUST00000172486|
"""index: 13318, intensity: 6980.0, mobility: 0.899"""	1.0636	0.000516262	0.000103817	SHYEEGPGKNLPFSVENKWR	generic|sp_P17665_COX7C_MOUSE|
"""index: 1309, intensity: 3135.0, mobility: 0.817"""	1.06297	0.000516262	0.000104271	ISKQEYDESGPSIVHRK	generic|tr_F8WGM8_F8WGM8_MOUSE__II_1122449	|generic|tr_Q3UAF6_Q3UAF6_MOUSE	|generic|sp_P60710_ACTB_MOUSE	|generic|tr_Q3U804_Q3U804_MOUSE	|generic|tr_Q3UAF7_Q3UAF7_MOUSE	|generic|tr_Q3U939_Q3U939_MOUSE	|generic|tr_E9Q1F2_E9Q1F2_MOUSE	|generic|tr_Q3UBP6_Q3UBP6_MOUSE	|generic|tr_Q3UGS0_Q3UGS0_MOUSE	|generic|tr_Q3UCF8_Q3UCF8_MOUSE	|generic|tr_Q3TIJ9_Q3TIJ9_MOUSE	|generic|tr_Q3TSB7_Q3TSB7_MOUSE	|generic|tr_Q3UBQ4_Q3UBQ4_MOUSE	|generic|tr_Q3UA89_Q3UA89_MOUSE	|generic|tr_Q3U5R4_Q3U5R4_MOUSE	|generic|tr_Q4KL81_Q4KL81_MOUSE	|generic|tr_B1ATY1_B1ATY1_MOUSE	|generic|tr_Q61276_Q61276_MOUSE	|generic|tr_Q3UAA9_Q3UAA9_MOUSE|
"""index: 7790, intensity: 5469.0, mobility: 0.905"""	1.06274	0.000516262	0.000104431	EQAVTDAAMTSKTLGKVT	generic|sp_P20357_MTAP2_MOUSE__chr1_1_66438885_66439007_ENSMUST00000172486	|generic|tr_G3UZK9_G3UZK9_MOUSE	|generic|tr_Q3URJ7_Q3URJ7_MOUSE	|generic|tr_A0A668KLC6_A0A668KLC6_MOUSE__chr1_1_66438885_66439007_ENSMUST00000172486|
"""index: 3432, intensity: 85205.0, mobility: 0.924"""	1.06187	0.000516262	0.00010506	TLPTKETIEQEKRSEIS	generic|tr_A6H6H4_A6H6H4_MOUSE|
"""index: 19143, intensity: 5398.0, mobility: 0.889"""	1.06099	0.000516262	0.000105696	PTFKFDDPKFEVIDKPQS	generic|sp_P97450_ATP5J_MOUSE__chr16_-1_84831325_84831486_ENSMUST00000146103__II_1074235|
"""index: 9568, intensity: 4187.0, mobility: 1.001"""	1.05741	0.000516262	0.000108336	KVLEYLNQEQAEQGREHL	generic|sp_Q03517_SCG2_MOUSE	|generic|tr_Q4W8U9_Q4W8U9_MOUSE|
"""index: 26087, intensity: 4125.0, mobility: 1.007"""	1.05505	0.000516262	0.000110105	SKPDDDILDIPLDDPGANAAAAKIQA	generic|sp_P60761_NEUG_MOUSE__chr9_-1_37545953_37552551_ENSMUST00000065668|
"""index: 28234, intensity: 121020.0, mobility: 1.061"""	1.05459	0.000516262	0.000110456	TLADEVSASLAKQGL	generic|II_1128081_TX=10090	|generic|II_1128079_TX=10090	|generic|tr_A0A0A0MQC7_A0A0A0MQC7_MOUSE	|generic|tr_A2A5Y6_A2A5Y6_MOUSE	|generic|sp_P10637_TAU_MOUSE	|generic|sp_P10637-2_TAU_MOUSE	|generic|sp_P10637-4_TAU_MOUSE	|generic|tr_Q3UH19_Q3UH19_MOUSE	|generic|sp_P10637-6_TAU_MOUSE	|generic|tr_Q8C5K4_Q8C5K4_MOUSE	|generic|tr_Q547J4_Q547J4_MOUSE	|generic|tr_B1AQW2_B1AQW2_MOUSE	|generic|sp_TAU_HUMAN_|
"""index: 3271, intensity: 3953.0, mobility: 0.864"""	1.05382	0.000516262	0.000111041	GTNRGASQAGMTGYGMPRQ	generic|sp_Q9WVA4_TAGL2_MOUSE|
"""index: 23326, intensity: 7373.0, mobility: 1.066"""	1.05263	0.000516262	0.000111956	VSGDYGHPVYIVQDGPPQSPPNIYYKV	generic|tr_Q543Q7_Q543Q7_MOUSE|
"""index: 23316, intensity: 4066.0, mobility: 1.012"""	1.05116	0.000516262	0.000113089	QASGLGSSQLIDTHLLQARANLTQ	generic|tr_S4R209_S4R209_MOUSE__II_1027838	|generic|tr_S4R2L9_S4R2L9_MOUSE__chr1_-1_162673402_162673536_ENSMUST00000182149__II_1027843	|generic|tr_S4R294_S4R294_MOUSE__chr1_-1_162723106_162723174_ENSMUST00000182288__II_1027809	|generic|sp_Q3TLH4_PRC2C_MOUSE__chr1_-1_162723106_162723174_ENSMUST00000182288__II_1027809	|generic|sp_Q3TLH4-5_PRC2C_MOUSE__chr1_-1_162723106_162723174_ENSMUST00000182288__II_1027809	|generic|tr_S4R2J9_S4R2J9_MOUSE__chr1_-1_162723106_162723174_ENSMUST00000182288	|generic|tr_A0A0A0MQ79_A0A0A0MQ79_MOUSE__chr1_-1_162723106_162723174_ENSMUST00000182288|
"""index: 33644, intensity: 7827.0, mobility: 1.238"""	1.04649	0.000516262	0.000116783	GGPGLPPMMPPGPPAPNTNPFL	generic|sp_Q80VP1_EPN1_MOUSE	|generic|sp_Q80VP1-2_EPN1_MOUSE|
"""index: 17040, intensity: 9377.0, mobility: 0.898"""	1.04636	0.000516262	0.000116886	PGPTQTLSPNGENNNDIIQDNGTIIPFRKHTVR	generic|sp_Q8R001_MARE2_MOUSE	|generic|sp_Q8R001_MARE2_MOUSE	|generic|tr_E9Q1B7_E9Q1B7_MOUSE__chr18_1_23853664_23853702_ENSMUST00000155708	|generic|tr_E9Q1B7_E9Q1B7_MOUSE__chr18_1_23853664_23853702_ENSMUST00000155708|
"""index: 13949, intensity: 43064.0, mobility: 0.937"""	1.04565	0.000516262	0.000117458	GEKLSPKSDISPLTPRESSPLY	generic|sp_P14873_MAP1B_MOUSE	|generic|tr_B2RQQ5_B2RQQ5_MOUSE|
"""index: 4207, intensity: 5216.0, mobility: 0.929"""	1.044	0.000516262	0.000118799	QPPPPPYYPPEDKKTQ	generic|tr_Q3TRG5_Q3TRG5_MOUSE__II_1123726	|generic|sp_P97765_WBP2_MOUSE__II_1123728	|generic|sp_P97765-2_WBP2_MOUSE__II_1123726	|generic|chr11_-1_116079543_116079920_ENSMUST00000074628|
"""index: 32478, intensity: 55361.0, mobility: 0.967"""	1.04059	0.000516262	0.000121619	YNIQKESTLHLVLRLR	generic|tr_B0LAC2_B0LAC2_MOUSE__IP_825414	|generic|tr_E9Q5F6_E9Q5F6_MOUSE__II_647476	|generic|tr_E9Q5F6_E9Q5F6_MOUSE__II_647476	|generic|tr_Q922Z8_Q922Z8_MOUSE__II_647476	|generic|tr_Q922Z8_Q922Z8_MOUSE__II_647476	|generic|tr_Q922Z8_Q922Z8_MOUSE__II_647476	|generic|tr_Q922Z8_Q922Z8_MOUSE__II_647476	|generic|tr_Q922Z8_Q922Z8_MOUSE__II_647476	|generic|tr_Q922Z8_Q922Z8_MOUSE__II_647476	|generic|tr_Q922Z8_Q922Z8_MOUSE__II_647476	|generic|tr_Q3TH47_Q3TH47_MOUSE__II_647476	|generic|tr_Q3TH47_Q3TH47_MOUSE__II_647476	|generic|tr_Q3TH47_Q3TH47_MOUSE__II_647476	|generic|tr_Q8VC46_Q8VC46_MOUSE__II_647476	|generic|tr_Q8VC46_Q8VC46_MOUSE__II_647476	|generic|tr_Q8VC46_Q8VC46_MOUSE__II_647476	|generic|tr_Q8VC46_Q8VC46_MOUSE__II_647476	|generic|tr_Q8VC46_Q8VC46_MOUSE__II_647476	|generic|tr_Q8VC46_Q8VC46_MOUSE__II_647476	|generic|tr_Q8VC46_Q8VC46_MOUSE__II_647476	|generic|tr_Q8VC46_Q8VC46_MOUSE__II_647476	|generic|tr_Q922B0_Q922B0_MOUSE__II_647476	|generic|tr_Q922B0_Q922B0_MOUSE__II_647476	|generic|tr_Q5SX22_Q5SX22_MOUSE__II_647476	|generic|tr_Q5SX22_Q5SX22_MOUSE__II_647476	|generic|tr_Q5SX22_Q5SX22_MOUSE__II_647476	|generic|tr_Q8R0Z9_Q8R0Z9_MOUSE__II_647476	|generic|tr_Q8R0Z9_Q8R0Z9_MOUSE__II_647476	|generic|tr_Q8R0Z9_Q8R0Z9_MOUSE__II_647476	|generic|tr_Q8R0Z9_Q8R0Z9_MOUSE__II_647476	|generic|sp_P0CG50_UBC_MOUSE__II_647476	|generic|sp_P0CG50_UBC_MOUSE__II_647476	|generic|sp_P0CG50_UBC_MOUSE__II_647476	|generic|sp_P0CG50_UBC_MOUSE__II_647476	|generic|sp_P0CG50_UBC_MOUSE__II_647476	|generic|sp_P0CG50_UBC_MOUSE__II_647476	|generic|sp_P0CG50_UBC_MOUSE__II_647476	|generic|sp_P0CG50_UBC_MOUSE__II_647476	|generic|sp_P0CG50_UBC_MOUSE__II_647476	|generic|tr_Q78XY9_Q78XY9_MOUSE__II_647476	|generic|tr_Q78XY9_Q78XY9_MOUSE__II_647476	|generic|tr_Q78XY9_Q78XY9_MOUSE__II_647476	|generic|tr_Q78XY9_Q78XY9_MOUSE__II_647476	|generic|tr_A5JUZ1_A5JUZ1_MOUSE__II_647476	|generic|sp_P62984_RL40_MOUSE__II_866586	|generic|tr_E9QNP0_E9QNP0_MOUSE__II_866571	|generic|tr_E9Q4P0_E9Q4P0_MOUSE__II_866571	|generic|tr_A0A0A6YW67_A0A0A6YW67_MOUSE__II_647476	|generic|tr_E9Q9J0_E9Q9J0_MOUSE__II_647476	|generic|tr_Q642L7_Q642L7_MOUSE__II_647476	|generic|IP_899761_TX=10090	|generic|IP_1119889_TX=10090	|generic|sp_RS27A_HUMAN_|
"""index: 15101, intensity: 27529.0, mobility: 1.069"""	1.03915	0.000516262	0.000122826	APPGRPDVFPPPLSSEHNGQVAEDAVSRPKDDGVPEVR	generic|tr_A0A087WQ93_A0A087WQ93_MOUSE	|generic|sp_Q0VGU4_VGF_MOUSE|
"""index: 11401, intensity: 4695.0, mobility: 1.223"""	1.03865	0.000516262	0.000123256	SESEDYSPSSSETVRSPNSPF	generic|tr_Q9JLM6_Q9JLM6_MOUSE__chr3_1_55533624_55533734_ENSMUST00000199702__II_984463	|generic|tr_A3KN70_A3KN70_MOUSE__chr3_1_55533624_55533734_ENSMUST00000199702__II_984463	|generic|tr_A0A0G2JE54_A0A0G2JE54_MOUSE__chr3_1_55533624_55533734_ENSMUST00000199702__II_984463	|generic|tr_A0A0G2JGQ6_A0A0G2JGQ6_MOUSE__chr3_1_55533624_55533734_ENSMUST00000199702__II_984463	|generic|tr_Q8CHG1_Q8CHG1_MOUSE__chr3_1_55533624_55533734_ENSMUST00000199702__II_984463	|generic|sp_Q9JLM8_DCLK1_MOUSE__chr3_1_55533624_55533734_ENSMUST00000199702	|generic|tr_Q8CCN4_Q8CCN4_MOUSE__chr3_1_55533624_55533734_ENSMUST00000199702|
"""index: 19663, intensity: 6692.0, mobility: 1.130"""	1.03796	0.000516262	0.000123838	QSGFSLSGAQIDDNIPR	generic|sp_O08553_DPYL2_MOUSE|
"""index: 26051, intensity: 3657.0, mobility: 0.964"""	1.0371	0.000516262	0.000124576	SKPDDDILDIPLDDPGANAAAAKIQA	generic|sp_P60761_NEUG_MOUSE__chr9_-1_37545953_37552551_ENSMUST00000065668|
"""index: 11704, intensity: 7422.0, mobility: 0.975"""	1.03647	0.000516262	0.000125117	QQPQAASPSVPEPHSLTPVAQSDPLVRRQRVQD	generic|tr_Q3TTW8_Q3TTW8_MOUSE__chr2_-1_103775412_103775516_ENSMUST00000137390	|generic|tr_F6YLI0_F6YLI0_MOUSE__chr2_-1_103775412_103775516_ENSMUST00000137390	|generic|sp_Q60865_CAPR1_MOUSE__chr2_-1_103775412_103775516_ENSMUST00000137390|
"""index: 13873, intensity: 7591.0, mobility: 0.927"""	1.03567	0.000516262	0.000125806	EHPGAPPQPPAPLQPALAPPSRA	generic|sp_Q7TSJ2_MAP6_MOUSE__chr7_1_99336781_99337002_ENSMUST00000122101__II_884487	|generic|sp_Q7TSJ2-2_MAP6_MOUSE__chr7_1_99269285_99269317_ENSMUST00000208978__II_884487	|generic|tr_D3Z6W1_D3Z6W1_MOUSE__chr7_1_99269285_99269317_ENSMUST00000208978__II_884487|
"""index: 8206, intensity: 4880.0, mobility: 0.909"""	1.03391	0.000516262	0.000127334	TYAPVISAEKAYHEQ	generic|tr_Q99KA2_Q99KA2_MOUSE__IP_3506393	|generic|tr_A0A0A0MQA5_A0A0A0MQA5_MOUSE__chr1_-1_75215622_75215885_ENSMUST00000188593__IP_3506393	|generic|sp_P05213_TBA1B_MOUSE__IP_3506392	|generic|tr_Q52L87_Q52L87_MOUSE__IP_3506392	|generic|sp_P68368_TBA4A_MOUSE__chr1_-1_75215622_75215885_ENSMUST00000188593__IP_3506393	|generic|tr_Q3TIZ0_Q3TIZ0_MOUSE__IP_3506393	|generic|sp_P68369_TBA1A_MOUSE__IP_3506392	|generic|IP_988840_TX=10090	|generic|IP_1052575_TX=10090	|generic|IP_3456589_TX=10090	|generic|IP_3502747_TX=10090	|generic|tr_Q9D9Y2_Q9D9Y2_MOUSE	|generic|sp_P05214_TBA3_MOUSE|
"""index: 26034, intensity: 3353.0, mobility: 0.968"""	1.03237	0.000516262	0.000128695	SKPDDDILDIPLDDPGANAAAAKIQA	generic|sp_P60761_NEUG_MOUSE__chr9_-1_37545953_37552551_ENSMUST00000065668|
"""index: 17695, intensity: 32490.0, mobility: 1.026"""	1.03149	0.000516262	0.000129474	FSDIPNPIGSENSE	generic|sp_CAS1_BOVIN_|
"""index: 1987, intensity: 4186.0, mobility: 0.897"""	1.03079	0.000516262	0.0001301	TETQEKNTLPTKETIEQEKRSE	generic|tr_A6H6H4_A6H6H4_MOUSE|
"""index: 31704, intensity: 5040.0, mobility: 1.247"""	1.0295	0.000516262	0.000131258	GSPVIAAANSLGIPVPAAAGAQQ	generic|sp_Q60737_CSK21_MOUSE__II_1001537|
"""index: 1634, intensity: 18193.0, mobility: 0.908"""	1.02949	0.000516262	0.000131269	TLPTKETIEQEKRSE	generic|tr_A6H6H4_A6H6H4_MOUSE|
"""index: 7051, intensity: 16721.0, mobility: 1.081"""	1.02924	0.000516262	0.000131496	AKAPAPAAPAAAEPQAEAPAAAASSEQSVAVKE	generic|sp_Q91XV3_BASP1_MOUSE|
"""index: 18418, intensity: 5485.0, mobility: 0.826"""	1.02841	0.000516262	0.000132249	VSPSLLTGSSPLHLRS	generic|tr_A0A1L1STR9_A0A1L1STR9_MOUSE__II_3455162|
"""index: 5010, intensity: 5649.0, mobility: 1.314"""	1.02566	0.000516262	0.00013477	AGPQAAEPSTPSGPESGPTPASAEQNE	generic|sp_P28667_MRP_MOUSE|
"""index: 9245, intensity: 9713.0, mobility: 1.192"""	1.02555	0.000516262	0.000134875	PAPAAPAAAEPQAEAPAAAASSEQSVAVKE	generic|sp_Q91XV3_BASP1_MOUSE|
"""index: 2305, intensity: 14535.0, mobility: 0.794"""	1.02522	0.000516262	0.000135181	IPVGSLKNEDTPNR	generic|sp_Q03517_SCG2_MOUSE	|generic|tr_Q4W8U9_Q4W8U9_MOUSE|
"""index: 23495, intensity: 19561.0, mobility: 1.112"""	1.02518	0.000516262	0.000135218	AAAAPMIGYPMPTGYSQ	generic|tr_Q921Y3_Q921Y3_MOUSE__chr11_-1_106781850_106782137_ENSMUST00000133426__II_1125049	|generic|tr_Q9CSD9_Q9CSD9_MOUSE__chr11_-1_106783954_106783992_ENSMUST00000133426__II_1125049	|generic|tr_Q3V0Z8_Q3V0Z8_MOUSE__chr11_-1_106784876_106784983_ENSMUST00000133426__II_1125049	|generic|tr_A1L333_A1L333_MOUSE__chr11_-1_106784876_106784983_ENSMUST00000133426__II_1125049	|generic|tr_Q3UXW3_Q3UXW3_MOUSE__chr11_-1_106784876_106784983_ENSMUST00000133426__II_1125049	|generic|tr_Q5U222_Q5U222_MOUSE__chr11_-1_106784876_106784983_ENSMUST00000133426__II_1125049	|generic|tr_Q8BTS0_Q8BTS0_MOUSE__chr11_-1_106784876_106784983_ENSMUST00000133426__II_1125049|
"""index: 32224, intensity: 28080.0, mobility: 0.989"""	1.02491	0.000516262	0.000135469	EDGRTLSDYNIQKESTLHLVLRLR	generic|tr_B0LAC2_B0LAC2_MOUSE__IP_825414	|generic|tr_E9Q5F6_E9Q5F6_MOUSE__II_647476	|generic|tr_E9Q5F6_E9Q5F6_MOUSE__II_647476	|generic|tr_Q922Z8_Q922Z8_MOUSE__II_647476	|generic|tr_Q922Z8_Q922Z8_MOUSE__II_647476	|generic|tr_Q922Z8_Q922Z8_MOUSE__II_647476	|generic|tr_Q922Z8_Q922Z8_MOUSE__II_647476	|generic|tr_Q922Z8_Q922Z8_MOUSE__II_647476	|generic|tr_Q922Z8_Q922Z8_MOUSE__II_647476	|generic|tr_Q922Z8_Q922Z8_MOUSE__II_647476	|generic|tr_Q3TH47_Q3TH47_MOUSE__II_647476	|generic|tr_Q3TH47_Q3TH47_MOUSE__II_647476	|generic|tr_Q3TH47_Q3TH47_MOUSE__II_647476	|generic|tr_Q8VC46_Q8VC46_MOUSE__II_647476	|generic|tr_Q8VC46_Q8VC46_MOUSE__II_647476	|generic|tr_Q8VC46_Q8VC46_MOUSE__II_647476	|generic|tr_Q8VC46_Q8VC46_MOUSE__II_647476	|generic|tr_Q8VC46_Q8VC46_MOUSE__II_647476	|generic|tr_Q8VC46_Q8VC46_MOUSE__II_647476	|generic|tr_Q8VC46_Q8VC46_MOUSE__II_647476	|generic|tr_Q8VC46_Q8VC46_MOUSE__II_647476	|generic|tr_Q922B0_Q922B0_MOUSE__II_647476	|generic|tr_Q922B0_Q922B0_MOUSE__II_647476	|generic|tr_Q5SX22_Q5SX22_MOUSE__II_647476	|generic|tr_Q5SX22_Q5SX22_MOUSE__II_647476	|generic|tr_Q5SX22_Q5SX22_MOUSE__II_647476	|generic|tr_Q8R0Z9_Q8R0Z9_MOUSE__II_647476	|generic|tr_Q8R0Z9_Q8R0Z9_MOUSE__II_647476	|generic|tr_Q8R0Z9_Q8R0Z9_MOUSE__II_647476	|generic|tr_Q8R0Z9_Q8R0Z9_MOUSE__II_647476	|generic|sp_P0CG50_UBC_MOUSE__II_647476	|generic|sp_P0CG50_UBC_MOUSE__II_647476	|generic|sp_P0CG50_UBC_MOUSE__II_647476	|generic|sp_P0CG50_UBC_MOUSE__II_647476	|generic|sp_P0CG50_UBC_MOUSE__II_647476	|generic|sp_P0CG50_UBC_MOUSE__II_647476	|generic|sp_P0CG50_UBC_MOUSE__II_647476	|generic|sp_P0CG50_UBC_MOUSE__II_647476	|generic|sp_P0CG50_UBC_MOUSE__II_647476	|generic|tr_Q78XY9_Q78XY9_MOUSE__II_647476	|generic|tr_Q78XY9_Q78XY9_MOUSE__II_647476	|generic|tr_Q78XY9_Q78XY9_MOUSE__II_647476	|generic|tr_Q78XY9_Q78XY9_MOUSE__II_647476	|generic|tr_A5JUZ1_A5JUZ1_MOUSE__II_647476	|generic|sp_P62984_RL40_MOUSE__II_866586	|generic|tr_E9QNP0_E9QNP0_MOUSE__II_866571	|generic|tr_E9Q4P0_E9Q4P0_MOUSE__II_866571	|generic|tr_A0A0A6YW67_A0A0A6YW67_MOUSE__II_647476	|generic|tr_E9Q9J0_E9Q9J0_MOUSE__II_647476	|generic|tr_Q642L7_Q642L7_MOUSE__II_647476	|generic|IP_899761_TX=10090	|generic|sp_RS27A_HUMAN_|
"""index: 4345, intensity: 3585.0, mobility: 0.892"""	1.02469	0.000516262	0.00013567	GSQIDDHVPKRASARILAPPGGRSSG	generic|sp_Q9EQF6_DPYL5_MOUSE__chr5_1_30791522_30791638_ENSMUST00000198503__II_944569|
"""index: 17438, intensity: 3275.0, mobility: 0.895"""	1.02425	0.000516262	0.000136083	GQHTISPLDLAKLNQVARQQSH	generic|sp_P60335_PCBP1_MOUSE|
"""index: 33642, intensity: 4066.0, mobility: 1.414"""	1.02395	0.000516262	0.000136363	APATSILEYPIEPSGVLGMAFPTKG	generic|sp_Q9QYS9-4_QKI_MOUSE|
"""index: 3911, intensity: 5707.0, mobility: 0.822"""	1.02329	0.000516262	0.000136988	MGSNKGASQAGMTGYGMPRQ	generic|tr_Q9D6K2_Q9D6K2_MOUSE	|generic|sp_Q9R1Q8_TAGL3_MOUSE|
"""index: 33800, intensity: 7655.0, mobility: 1.174"""	1.02136	0.000516262	0.000138813	SPQLATLAEDVTAALAKQ	generic|sp_P20357_MTAP2_MOUSE__chr1_1_66438885_66439007_ENSMUST00000172486	|generic|tr_Q80ZL4_Q80ZL4_MOUSE__chr1_1_66438885_66439007_ENSMUST00000172486	|generic|tr_Q3TLQ0_Q3TLQ0_MOUSE__chr1_1_66438885_66439007_ENSMUST00000172486	|generic|tr_Q80X35_Q80X35_MOUSE__chr1_1_66438885_66439007_ENSMUST00000172486	|generic|tr_B2KGT5_B2KGT5_MOUSE__chr1_1_66438885_66439007_ENSMUST00000172486	|generic|tr_A0A668KLC6_A0A668KLC6_MOUSE__chr1_1_66438885_66439007_ENSMUST00000172486|
"""index: 32350, intensity: 12889.0, mobility: 0.978"""	1.02056	0.000516262	0.000139581	GRTLSDYNIQKESTLHLVLRLR	generic|tr_B0LAC2_B0LAC2_MOUSE__IP_825414	|generic|tr_E9Q5F6_E9Q5F6_MOUSE__II_647476	|generic|tr_E9Q5F6_E9Q5F6_MOUSE__II_647476	|generic|tr_Q922Z8_Q922Z8_MOUSE__II_647476	|generic|tr_Q922Z8_Q922Z8_MOUSE__II_647476	|generic|tr_Q922Z8_Q922Z8_MOUSE__II_647476	|generic|tr_Q922Z8_Q922Z8_MOUSE__II_647476	|generic|tr_Q922Z8_Q922Z8_MOUSE__II_647476	|generic|tr_Q922Z8_Q922Z8_MOUSE__II_647476	|generic|tr_Q922Z8_Q922Z8_MOUSE__II_647476	|generic|tr_Q3TH47_Q3TH47_MOUSE__II_647476	|generic|tr_Q3TH47_Q3TH47_MOUSE__II_647476	|generic|tr_Q3TH47_Q3TH47_MOUSE__II_647476	|generic|tr_Q8VC46_Q8VC46_MOUSE__II_647476	|generic|tr_Q8VC46_Q8VC46_MOUSE__II_647476	|generic|tr_Q8VC46_Q8VC46_MOUSE__II_647476	|generic|tr_Q8VC46_Q8VC46_MOUSE__II_647476	|generic|tr_Q8VC46_Q8VC46_MOUSE__II_647476	|generic|tr_Q8VC46_Q8VC46_MOUSE__II_647476	|generic|tr_Q8VC46_Q8VC46_MOUSE__II_647476	|generic|tr_Q8VC46_Q8VC46_MOUSE__II_647476	|generic|tr_Q922B0_Q922B0_MOUSE__II_647476	|generic|tr_Q922B0_Q922B0_MOUSE__II_647476	|generic|tr_Q5SX22_Q5SX22_MOUSE__II_647476	|generic|tr_Q5SX22_Q5SX22_MOUSE__II_647476	|generic|tr_Q5SX22_Q5SX22_MOUSE__II_647476	|generic|tr_Q8R0Z9_Q8R0Z9_MOUSE__II_647476	|generic|tr_Q8R0Z9_Q8R0Z9_MOUSE__II_647476	|generic|tr_Q8R0Z9_Q8R0Z9_MOUSE__II_647476	|generic|tr_Q8R0Z9_Q8R0Z9_MOUSE__II_647476	|generic|sp_P0CG50_UBC_MOUSE__II_647476	|generic|sp_P0CG50_UBC_MOUSE__II_647476	|generic|sp_P0CG50_UBC_MOUSE__II_647476	|generic|sp_P0CG50_UBC_MOUSE__II_647476	|generic|sp_P0CG50_UBC_MOUSE__II_647476	|generic|sp_P0CG50_UBC_MOUSE__II_647476	|generic|sp_P0CG50_UBC_MOUSE__II_647476	|generic|sp_P0CG50_UBC_MOUSE__II_647476	|generic|sp_P0CG50_UBC_MOUSE__II_647476	|generic|tr_Q78XY9_Q78XY9_MOUSE__II_647476	|generic|tr_Q78XY9_Q78XY9_MOUSE__II_647476	|generic|tr_Q78XY9_Q78XY9_MOUSE__II_647476	|generic|tr_Q78XY9_Q78XY9_MOUSE__II_647476	|generic|tr_A5JUZ1_A5JUZ1_MOUSE__II_647476	|generic|sp_P62984_RL40_MOUSE__II_866586	|generic|tr_E9QNP0_E9QNP0_MOUSE__II_866571	|generic|tr_E9Q4P0_E9Q4P0_MOUSE__II_866571	|generic|tr_A0A0A6YW67_A0A0A6YW67_MOUSE__II_647476	|generic|tr_E9Q9J0_E9Q9J0_MOUSE__II_647476	|generic|tr_Q642L7_Q642L7_MOUSE__II_647476	|generic|IP_899761_TX=10090	|generic|sp_RS27A_HUMAN_|
"""index: 14352, intensity: 4325.0, mobility: 1.049"""	1.01831	0.000516262	0.000141763	AVAGGAGVGGDSHLALPALERDH	generic|sp_P0C192_LRC4B_MOUSE__chr16_1_91662218_91662247_ENSMUST00000117633|
"""index: 28788, intensity: 428763.0, mobility: 1.059"""	1.01764	0.000516262	0.000142418	TLADEVSASLAKQGL	generic|II_1128081_TX=10090	|generic|II_1128079_TX=10090	|generic|tr_A0A0A0MQC7_A0A0A0MQC7_MOUSE	|generic|tr_A2A5Y6_A2A5Y6_MOUSE	|generic|sp_P10637_TAU_MOUSE	|generic|sp_P10637-2_TAU_MOUSE	|generic|sp_P10637-4_TAU_MOUSE	|generic|tr_Q3UH19_Q3UH19_MOUSE	|generic|sp_P10637-6_TAU_MOUSE	|generic|tr_Q8C5K4_Q8C5K4_MOUSE	|generic|tr_Q547J4_Q547J4_MOUSE	|generic|tr_B1AQW2_B1AQW2_MOUSE	|generic|sp_TAU_HUMAN_|
"""index: 27499, intensity: 6205.0, mobility: 0.899"""	1.0169	0.000516262	0.000143142	LVEGDGSKIGVLPDSLQLLHD	generic|sp_Q5U464_ASAP3_MOUSE	|generic|tr_Q8BM35_Q8BM35_MOUSE|
"""index: 21192, intensity: 6667.0, mobility: 0.986"""	1.01618	0.000516262	0.000143847	ETKLSTEPSPEFSNYSEIAKFEKSVPDH	generic|sp_Q99P72_RTN4_MOUSE	|generic|sp_Q99P72-3_RTN4_MOUSE|
"""index: 26591, intensity: 3707.0, mobility: 1.262"""	1.01596	0.000516262	0.000144064	AYPATAAAAPMIGYPMPTGYSQ	generic|tr_Q921Y3_Q921Y3_MOUSE__chr11_-1_106781850_106782137_ENSMUST00000133426__II_1125049	|generic|tr_Q9CSD9_Q9CSD9_MOUSE__chr11_-1_106783954_106783992_ENSMUST00000133426__II_1125049	|generic|tr_Q3V0Z8_Q3V0Z8_MOUSE__chr11_-1_106784876_106784983_ENSMUST00000133426__II_1125049	|generic|tr_A1L333_A1L333_MOUSE__chr11_-1_106784876_106784983_ENSMUST00000133426__II_1125049	|generic|tr_Q3UXW3_Q3UXW3_MOUSE__chr11_-1_106784876_106784983_ENSMUST00000133426__II_1125049	|generic|tr_Q5U222_Q5U222_MOUSE__chr11_-1_106784876_106784983_ENSMUST00000133426__II_1125049	|generic|tr_Q8BTS0_Q8BTS0_MOUSE__chr11_-1_106784876_106784983_ENSMUST00000133426__II_1125049|
"""index: 10825, intensity: 22307.0, mobility: 1.021"""	1.01345	0.000516262	0.000146575	ASFDKAKLKKTETQEKNTLPTKETIEQEKRSE	generic|tr_A6H6H4_A6H6H4_MOUSE|
"""index: 33785, intensity: 4970.0, mobility: 1.241"""	1.01067	0.000516262	0.000149403	SPQLATLADEVSASLAKQGL	generic|II_1128081_TX=10090	|generic|II_1128079_TX=10090	|generic|tr_A0A0A0MQC7_A0A0A0MQC7_MOUSE	|generic|tr_A2A5Y6_A2A5Y6_MOUSE	|generic|sp_P10637_TAU_MOUSE	|generic|sp_P10637-2_TAU_MOUSE	|generic|sp_P10637-4_TAU_MOUSE	|generic|tr_Q3UH19_Q3UH19_MOUSE	|generic|sp_P10637-6_TAU_MOUSE	|generic|tr_Q8C5K4_Q8C5K4_MOUSE	|generic|tr_Q547J4_Q547J4_MOUSE	|generic|tr_B1AQW2_B1AQW2_MOUSE	|generic|sp_TAU_HUMAN_|
"""index: 22303, intensity: 6082.0, mobility: 1.034"""	1.01009	0.000516262	0.000150004	AQPPGATNMIGYMGQTAYQYPPPPPPPPPSRK	generic|tr_Q3U741_Q3U741_MOUSE__chr11_-1_106783954_106783992_ENSMUST00000133426	|generic|sp_Q501J6_DDX17_MOUSE__chr11_-1_106783954_106783992_ENSMUST00000133426	|generic|tr_Q3U6Y5_Q3U6Y5_MOUSE	|generic|tr_Q78W10_Q78W10_MOUSE	|generic|tr_Q8K392_Q8K392_MOUSE|
"""index: 24559, intensity: 5399.0, mobility: 1.063"""	1.01007	0.000516262	0.000150024	VDETNMYEGVGRMF	generic|tr_Q8CEH4_Q8CEH4_MOUSE	|generic|tr_Q9CQF7_Q9CQF7_MOUSE__chr18_-1_36404377_36404445_ENSMUST00000237792	|generic|sp_Q9CWM4_PFD1_MOUSE__chr18_-1_36404377_36404445_ENSMUST00000237792|
"""index: 1203, intensity: 3485.0, mobility: 0.824"""	1.00986	0.000516262	0.000150245	QEKNTLPTKETIEQEKR	generic|tr_A6H6H4_A6H6H4_MOUSE|
"""index: 28619, intensity: 5254.0, mobility: 1.021"""	1.00975	0.000516262	0.00015036	TLADEVSASLAKQGL	generic|II_1128081_TX=10090	|generic|II_1128079_TX=10090	|generic|tr_A0A0A0MQC7_A0A0A0MQC7_MOUSE	|generic|tr_A2A5Y6_A2A5Y6_MOUSE	|generic|sp_P10637_TAU_MOUSE	|generic|sp_P10637-2_TAU_MOUSE	|generic|sp_P10637-4_TAU_MOUSE	|generic|tr_Q3UH19_Q3UH19_MOUSE	|generic|sp_P10637-6_TAU_MOUSE	|generic|tr_Q8C5K4_Q8C5K4_MOUSE	|generic|tr_Q547J4_Q547J4_MOUSE	|generic|tr_B1AQW2_B1AQW2_MOUSE	|generic|sp_TAU_HUMAN_|
"""index: 15763, intensity: 30856.0, mobility: 1.017"""	1.00887	0.000516262	0.00015127	AQMEEKPVPAAPVPSPVAPAPVPSRRNPPGGKSSLVLG	generic|sp_P97825_JUPI1_MOUSE__II_1124041|
"""index: 18644, intensity: 7509.0, mobility: 1.117"""	1.00767	0.000516262	0.000152524	AEPYDDIVGETVEKTE	generic|tr_Q78TF3_Q78TF3_MOUSE__chr9_1_109978869_110002753_ENSMUST00000169851	|generic|sp_P27546_MAP4_MOUSE	|generic|sp_P27546-2_MAP4_MOUSE	|generic|sp_P27546-3_MAP4_MOUSE|
"""index: 16027, intensity: 5016.0, mobility: 0.898"""	1.00508	0.000516262	0.000155266	TMEDHAGDYTLLQDQEGDMDHGLK	generic|II_1128083_TX=10090	|generic|II_1128082_TX=10090	|generic|tr_A0A0A0MQC7_A0A0A0MQC7_MOUSE	|generic|tr_A2A5Y6_A2A5Y6_MOUSE	|generic|sp_P10637_TAU_MOUSE	|generic|sp_P10637-2_TAU_MOUSE	|generic|sp_P10637-3_TAU_MOUSE	|generic|sp_P10637-4_TAU_MOUSE	|generic|tr_Q3UH19_Q3UH19_MOUSE	|generic|sp_P10637-6_TAU_MOUSE	|generic|tr_Q547J4_Q547J4_MOUSE	|generic|tr_B1AQW2_B1AQW2_MOUSE	|generic|tr_B1AQW4_B1AQW4_MOUSE	|generic|tr_B1AQW6_B1AQW6_MOUSE	|generic|tr_B1AQW5_B1AQW5_MOUSE|
"""index: 25963, intensity: 62723.0, mobility: 1.158"""	1.00351	0.000516262	0.000156948	SLSAASAPLVETSTPLRL	generic|sp_Q9QXV0_PCS1N_MOUSE|
"""index: 31440, intensity: 28329.0, mobility: 1.181"""	1.00307	0.000516262	0.000157421	SPQLATLADEVSASLAKQ	generic|II_1128081_TX=10090	|generic|II_1128079_TX=10090	|generic|tr_A0A0A0MQC7_A0A0A0MQC7_MOUSE	|generic|tr_A2A5Y6_A2A5Y6_MOUSE	|generic|sp_P10637_TAU_MOUSE	|generic|sp_P10637-2_TAU_MOUSE	|generic|sp_P10637-3_TAU_MOUSE	|generic|sp_P10637-4_TAU_MOUSE	|generic|tr_Q3UH19_Q3UH19_MOUSE	|generic|sp_P10637-6_TAU_MOUSE	|generic|tr_Q8C5K4_Q8C5K4_MOUSE	|generic|tr_Q547J4_Q547J4_MOUSE	|generic|tr_B1AQW2_B1AQW2_MOUSE	|generic|sp_TAU_HUMAN_|
"""index: 4781, intensity: 4406.0, mobility: 0.819"""	1.00078	0.000516262	0.000159926	TDTEDKGEFLSEGGGVR	generic|sp_E9PV24_FIBA_MOUSE	|generic|sp_E9PV24-2_FIBA_MOUSE|
"""index: 1440, intensity: 3825.0, mobility: 0.864"""	1.00043	0.000516262	0.000160309	QEKNTLPTKETIEQEKRSE	generic|tr_A6H6H4_A6H6H4_MOUSE|
"""index: 19116, intensity: 10697.0, mobility: 1.113"""	1.0002	0.000516262	0.000160562	AEPYDDIVGETVEKTE	generic|tr_Q78TF3_Q78TF3_MOUSE__chr9_1_109978869_110002753_ENSMUST00000169851	|generic|sp_P27546_MAP4_MOUSE	|generic|sp_P27546-2_MAP4_MOUSE	|generic|sp_P27546-3_MAP4_MOUSE|
"""index: 20949, intensity: 5202.0, mobility: 0.956"""	0.997448	0.000516262	0.000163631	HPVYIVQDGPPQSPPNIYYKV	generic|tr_Q543Q7_Q543Q7_MOUSE|
"""index: 23310, intensity: 22211.0, mobility: 1.115"""	0.996535	0.000516262	0.000164662	VPSPVSSEDDLQEEEQLEQAIKEH	generic|sp_Q03517_SCG2_MOUSE	|generic|tr_Q4W8U9_Q4W8U9_MOUSE|
"""index: 33852, intensity: 3739.0, mobility: 1.255"""	0.994515	0.000516262	0.000166965	SPQLATLAEDVTAALAKQ	generic|sp_P20357_MTAP2_MOUSE__chr1_1_66438885_66439007_ENSMUST00000172486	|generic|tr_Q80ZL4_Q80ZL4_MOUSE__chr1_1_66438885_66439007_ENSMUST00000172486	|generic|tr_Q3TLQ0_Q3TLQ0_MOUSE__chr1_1_66438885_66439007_ENSMUST00000172486	|generic|tr_Q80X35_Q80X35_MOUSE__chr1_1_66438885_66439007_ENSMUST00000172486	|generic|tr_B2KGT5_B2KGT5_MOUSE__chr1_1_66438885_66439007_ENSMUST00000172486	|generic|tr_A0A668KLC6_A0A668KLC6_MOUSE__chr1_1_66438885_66439007_ENSMUST00000172486|
"""index: 14745, intensity: 26998.0, mobility: 1.047"""	0.993957	0.000516262	0.000167607	AEPYDDIVGETVEK	generic|tr_Q78TF3_Q78TF3_MOUSE__chr9_1_109978869_110002753_ENSMUST00000169851	|generic|sp_P27546_MAP4_MOUSE	|generic|sp_P27546-2_MAP4_MOUSE	|generic|sp_P27546-3_MAP4_MOUSE|
"""index: 17966, intensity: 5635.0, mobility: 0.984"""	0.992807	0.000516262	0.000168939	FENKVPEKQKLFQEDNGMPVHLKGGASDALLYRA	generic|sp_P48771_CX7A2_MOUSE__II_3500032|
"""index: 10659, intensity: 9723.0, mobility: 0.869"""	0.992041	0.000516262	0.000169831	TQEKNTLPTKETIEQEKRSE	generic|tr_A6H6H4_A6H6H4_MOUSE|
"""index: 15581, intensity: 3933.0, mobility: 0.848"""	0.991708	0.000516262	0.000170221	MDEGNFKTPDIDLAKD	generic|tr_A0A0A6YY91_A0A0A6YY91_MOUSE__II_850562	|generic|sp_P13595_NCAM1_MOUSE|
"""index: 32223, intensity: 42855.0, mobility: 1.039"""	0.991179	0.000516262	0.000170841	QLEDGRTLSDYNIQKESTLHLVLRLR	generic|tr_B0LAC2_B0LAC2_MOUSE__IP_825414	|generic|tr_E9Q5F6_E9Q5F6_MOUSE__II_647476	|generic|tr_E9Q5F6_E9Q5F6_MOUSE__II_647476	|generic|tr_Q922Z8_Q922Z8_MOUSE__II_647476	|generic|tr_Q922Z8_Q922Z8_MOUSE__II_647476	|generic|tr_Q922Z8_Q922Z8_MOUSE__II_647476	|generic|tr_Q922Z8_Q922Z8_MOUSE__II_647476	|generic|tr_Q922Z8_Q922Z8_MOUSE__II_647476	|generic|tr_Q922Z8_Q922Z8_MOUSE__II_647476	|generic|tr_Q922Z8_Q922Z8_MOUSE__II_647476	|generic|tr_Q3TH47_Q3TH47_MOUSE__II_647476	|generic|tr_Q3TH47_Q3TH47_MOUSE__II_647476	|generic|tr_Q3TH47_Q3TH47_MOUSE__II_647476	|generic|tr_Q8VC46_Q8VC46_MOUSE__II_647476	|generic|tr_Q8VC46_Q8VC46_MOUSE__II_647476	|generic|tr_Q8VC46_Q8VC46_MOUSE__II_647476	|generic|tr_Q8VC46_Q8VC46_MOUSE__II_647476	|generic|tr_Q8VC46_Q8VC46_MOUSE__II_647476	|generic|tr_Q8VC46_Q8VC46_MOUSE__II_647476	|generic|tr_Q8VC46_Q8VC46_MOUSE__II_647476	|generic|tr_Q8VC46_Q8VC46_MOUSE__II_647476	|generic|tr_Q922B0_Q922B0_MOUSE__II_647476	|generic|tr_Q922B0_Q922B0_MOUSE__II_647476	|generic|tr_Q5SX22_Q5SX22_MOUSE__II_647476	|generic|tr_Q5SX22_Q5SX22_MOUSE__II_647476	|generic|tr_Q5SX22_Q5SX22_MOUSE__II_647476	|generic|tr_Q8R0Z9_Q8R0Z9_MOUSE__II_647476	|generic|tr_Q8R0Z9_Q8R0Z9_MOUSE__II_647476	|generic|tr_Q8R0Z9_Q8R0Z9_MOUSE__II_647476	|generic|tr_Q8R0Z9_Q8R0Z9_MOUSE__II_647476	|generic|sp_P0CG50_UBC_MOUSE__II_647476	|generic|sp_P0CG50_UBC_MOUSE__II_647476	|generic|sp_P0CG50_UBC_MOUSE__II_647476	|generic|sp_P0CG50_UBC_MOUSE__II_647476	|generic|sp_P0CG50_UBC_MOUSE__II_647476	|generic|sp_P0CG50_UBC_MOUSE__II_647476	|generic|sp_P0CG50_UBC_MOUSE__II_647476	|generic|sp_P0CG50_UBC_MOUSE__II_647476	|generic|sp_P0CG50_UBC_MOUSE__II_647476	|generic|tr_Q78XY9_Q78XY9_MOUSE__II_647476	|generic|tr_Q78XY9_Q78XY9_MOUSE__II_647476	|generic|tr_Q78XY9_Q78XY9_MOUSE__II_647476	|generic|tr_Q78XY9_Q78XY9_MOUSE__II_647476	|generic|tr_A5JUZ1_A5JUZ1_MOUSE__II_647476	|generic|sp_P62984_RL40_MOUSE__II_866586	|generic|tr_E9QNP0_E9QNP0_MOUSE__II_866571	|generic|tr_E9Q4P0_E9Q4P0_MOUSE__II_866571	|generic|tr_A0A0A6YW67_A0A0A6YW67_MOUSE__II_647476	|generic|tr_E9Q9J0_E9Q9J0_MOUSE__II_647476	|generic|tr_Q642L7_Q642L7_MOUSE__II_647476	|generic|IP_899761_TX=10090	|generic|sp_RS27A_HUMAN_|
"""index: 24016, intensity: 4189.0, mobility: 1.002"""	0.991091	0.000516262	0.000170944	LDFDPFKPDVAPAGSAAATHSPMSQ	generic|tr_C6EQG9_C6EQG9_MOUSE__chr13_1_19096037_19096096_ENSMUST00000200273__II_3475147	|generic|tr_A0A668KM31_A0A668KM31_MOUSE__chr13_1_19096037_19096096_ENSMUST00000200273__II_1109702	|generic|tr_A0A0G2JEG8_A0A0G2JEG8_MOUSE__chr13_1_19096037_19096096_ENSMUST00000200273__II_1109702	|generic|sp_Q7TQF7_AMPH_MOUSE__chr13_1_19096037_19096096_ENSMUST00000200273__II_1109702|
"""index: 32084, intensity: 90582.0, mobility: 0.816"""	0.990896	0.000516262	0.000171173	GRTLSDYNIQKESTLHLVLRLR	generic|tr_B0LAC2_B0LAC2_MOUSE__IP_825414	|generic|tr_E9Q5F6_E9Q5F6_MOUSE__II_647476	|generic|tr_E9Q5F6_E9Q5F6_MOUSE__II_647476	|generic|tr_Q922Z8_Q922Z8_MOUSE__II_647476	|generic|tr_Q922Z8_Q922Z8_MOUSE__II_647476	|generic|tr_Q922Z8_Q922Z8_MOUSE__II_647476	|generic|tr_Q922Z8_Q922Z8_MOUSE__II_647476	|generic|tr_Q922Z8_Q922Z8_MOUSE__II_647476	|generic|tr_Q922Z8_Q922Z8_MOUSE__II_647476	|generic|tr_Q922Z8_Q922Z8_MOUSE__II_647476	|generic|tr_Q3TH47_Q3TH47_MOUSE__II_647476	|generic|tr_Q3TH47_Q3TH47_MOUSE__II_647476	|generic|tr_Q3TH47_Q3TH47_MOUSE__II_647476	|generic|tr_Q8VC46_Q8VC46_MOUSE__II_647476	|generic|tr_Q8VC46_Q8VC46_MOUSE__II_647476	|generic|tr_Q8VC46_Q8VC46_MOUSE__II_647476	|generic|tr_Q8VC46_Q8VC46_MOUSE__II_647476	|generic|tr_Q8VC46_Q8VC46_MOUSE__II_647476	|generic|tr_Q8VC46_Q8VC46_MOUSE__II_647476	|generic|tr_Q8VC46_Q8VC46_MOUSE__II_647476	|generic|tr_Q8VC46_Q8VC46_MOUSE__II_647476	|generic|tr_Q922B0_Q922B0_MOUSE__II_647476	|generic|tr_Q922B0_Q922B0_MOUSE__II_647476	|generic|tr_Q5SX22_Q5SX22_MOUSE__II_647476	|generic|tr_Q5SX22_Q5SX22_MOUSE__II_647476	|generic|tr_Q5SX22_Q5SX22_MOUSE__II_647476	|generic|tr_Q8R0Z9_Q8R0Z9_MOUSE__II_647476	|generic|tr_Q8R0Z9_Q8R0Z9_MOUSE__II_647476	|generic|tr_Q8R0Z9_Q8R0Z9_MOUSE__II_647476	|generic|tr_Q8R0Z9_Q8R0Z9_MOUSE__II_647476	|generic|sp_P0CG50_UBC_MOUSE__II_647476	|generic|sp_P0CG50_UBC_MOUSE__II_647476	|generic|sp_P0CG50_UBC_MOUSE__II_647476	|generic|sp_P0CG50_UBC_MOUSE__II_647476	|generic|sp_P0CG50_UBC_MOUSE__II_647476	|generic|sp_P0CG50_UBC_MOUSE__II_647476	|generic|sp_P0CG50_UBC_MOUSE__II_647476	|generic|sp_P0CG50_UBC_MOUSE__II_647476	|generic|sp_P0CG50_UBC_MOUSE__II_647476	|generic|tr_Q78XY9_Q78XY9_MOUSE__II_647476	|generic|tr_Q78XY9_Q78XY9_MOUSE__II_647476	|generic|tr_Q78XY9_Q78XY9_MOUSE__II_647476	|generic|tr_Q78XY9_Q78XY9_MOUSE__II_647476	|generic|tr_A5JUZ1_A5JUZ1_MOUSE__II_647476	|generic|sp_P62984_RL40_MOUSE__II_866586	|generic|tr_E9QNP0_E9QNP0_MOUSE__II_866571	|generic|tr_E9Q4P0_E9Q4P0_MOUSE__II_866571	|generic|tr_A0A0A6YW67_A0A0A6YW67_MOUSE__II_647476	|generic|tr_E9Q9J0_E9Q9J0_MOUSE__II_647476	|generic|tr_Q642L7_Q642L7_MOUSE__II_647476	|generic|IP_899761_TX=10090	|generic|sp_RS27A_HUMAN_|
"""index: 28445, intensity: 3994.0, mobility: 1.006"""	0.990813	0.000516262	0.000171271	ALPPPPPAPPGPPEIYYTSRPPAL	generic|sp_Q80TR1_AGRL1_MOUSE__chr8_1_83938832_83939086_ENSMUST00000124355	|generic|sp_Q80TR1-2_AGRL1_MOUSE__chr8_1_83938832_83939086_ENSMUST00000124355	|generic|tr_Q3UYB4_Q3UYB4_MOUSE__chr8_1_83938832_83939086_ENSMUST00000124355	|generic|tr_E9Q9Q9_E9Q9Q9_MOUSE__chr8_1_83938832_83939086_ENSMUST00000124355	|generic|tr_H7BX15_H7BX15_MOUSE__chr8_1_83938832_83939086_ENSMUST00000124355	|generic|tr_E9Q3V9_E9Q3V9_MOUSE__chr8_1_83938832_83939086_ENSMUST00000124355|
"""index: 17262, intensity: 5245.0, mobility: 1.023"""	0.990707	0.000516262	0.000171396	PGPTQTLSPNGENNNDIIQDNGTIIPFRKHTVR	generic|sp_Q8R001_MARE2_MOUSE	|generic|sp_Q8R001_MARE2_MOUSE	|generic|tr_E9Q1B7_E9Q1B7_MOUSE__chr18_1_23853664_23853702_ENSMUST00000155708	|generic|tr_E9Q1B7_E9Q1B7_MOUSE__chr18_1_23853664_23853702_ENSMUST00000155708|
"""index: 1605, intensity: 4059.0, mobility: 0.806"""	0.990251	0.000516262	0.000171934	PTKETIEQEKRSE	generic|tr_A6H6H4_A6H6H4_MOUSE|
"""index: 15557, intensity: 4948.0, mobility: 0.853"""	0.986999	0.000516262	0.000175824	APVPMPDLKNVRSKIGSTENLK	generic|tr_A0A0A0MQC7_A0A0A0MQC7_MOUSE	|generic|tr_A2A5Y6_A2A5Y6_MOUSE	|generic|sp_P10637_TAU_MOUSE	|generic|sp_P10637-2_TAU_MOUSE	|generic|sp_P10637-3_TAU_MOUSE	|generic|sp_P10637-4_TAU_MOUSE	|generic|tr_Q3UH19_Q3UH19_MOUSE	|generic|sp_P10637-6_TAU_MOUSE	|generic|tr_Q547J4_Q547J4_MOUSE	|generic|tr_B1AQW2_B1AQW2_MOUSE|
"""index: 23856, intensity: 5103.0, mobility: 0.998"""	0.984966	0.000516262	0.000178299	AERPLVTDMTPSLETEMTLGKET	generic|sp_P27546_MAP4_MOUSE	|generic|sp_P27546-2_MAP4_MOUSE	|generic|sp_P27546-3_MAP4_MOUSE|
"""index: 1303, intensity: 4147.0, mobility: 0.846"""	0.984697	0.000516262	0.000178629	QDNEPEKPVADSETKM	generic|tr_Q543U3_Q543U3_MOUSE__chr15_-1_8636132_8636311_ENSMUST00000125997__II_1092018	|generic|tr_Q8C3T7_Q8C3T7_MOUSE__chr15_-1_8636132_8636311_ENSMUST00000125997	|generic|tr_Q8C7W8_Q8C7W8_MOUSE__chr15_-1_8636132_8636311_ENSMUST00000125997|
"""index: 13945, intensity: 5789.0, mobility: 0.988"""	0.982488	0.000516262	0.000181364	FENKVPEKQKLFQEDNGMPVHLKGGASDALLYR	generic|sp_P48771_CX7A2_MOUSE__II_3500032|
"""index: 10577, intensity: 18427.0, mobility: 0.994"""	0.980496	0.000516262	0.000183866	IASFDKAKLKKTETQEKNTLPTKETIEQEKR	generic|tr_A6H6H4_A6H6H4_MOUSE|
"""index: 25877, intensity: 14495.0, mobility: 1.158"""	0.979264	0.000516262	0.00018543	SLSAASAPLVETSTPLRL	generic|sp_Q9QXV0_PCS1N_MOUSE|
"""index: 15595, intensity: 5719.0, mobility: 0.946"""	0.979223	0.000516262	0.000185482	VIGLQMGSNKGASQAGMTGYGMPRQ	generic|tr_Q9D6K2_Q9D6K2_MOUSE	|generic|sp_Q9R1Q8_TAGL3_MOUSE|
"""index: 26413, intensity: 2674.0, mobility: 1.325"""	0.978314	0.000516262	0.000186646	AATTPATSVPFAATATANQIILK	generic|sp_Q8C181_MBNL2_MOUSE	|generic|sp_Q8C181-2_MBNL2_MOUSE	|generic|tr_A0A2K6EDM5_A0A2K6EDM5_MOUSE|
"""index: 18688, intensity: 11744.0, mobility: 1.095"""	0.977989	0.000516262	0.000187064	TNEIVEEQYTPQSL	generic|sp_Q03517_SCG2_MOUSE	|generic|tr_Q4W8U9_Q4W8U9_MOUSE|
"""index: 958, intensity: 3114.0, mobility: 0.868"""	0.977613	0.000516262	0.000187549	EYLNQEQAEQGREH	generic|sp_Q03517_SCG2_MOUSE	|generic|tr_Q4W8U9_Q4W8U9_MOUSE|
"""index: 16198, intensity: 4517.0, mobility: 1.009"""	0.97634	0.000516262	0.000189197	EHPGAPPQPPAPLQPALAPPSRAVA	generic|sp_Q7TSJ2_MAP6_MOUSE__chr7_1_99336781_99337002_ENSMUST00000122101__II_884487	|generic|sp_Q7TSJ2-2_MAP6_MOUSE__chr7_1_99269285_99269317_ENSMUST00000208978__II_884487	|generic|tr_D3Z6W1_D3Z6W1_MOUSE__chr7_1_99269285_99269317_ENSMUST00000208978__II_884487|
"""index: 25613, intensity: 3978.0, mobility: 1.113"""	0.974315	0.000516262	0.000191851	PSGLGPPPPPPPPSLHPFGPFPPPPPTATSHNNTLPHPHSTT	generic|tr_Q6PHN2_Q6PHN2_MOUSE	|generic|sp_Q69ZK9_NLGN2_MOUSE|
"""index: 3913, intensity: 4402.0, mobility: 1.065"""	0.972647	0.000516262	0.000194064	GFAQDSQAKVSQLK	generic|sp_Q5HZI2_C2C4C_MOUSE|
"""index: 14156, intensity: 4867.0, mobility: 0.964"""	0.972579	0.000516262	0.000194156	EDPATFKPPKMDVPMVEGKKQPLR	generic|sp_Q9DBN4_P33MX_MOUSE	|generic|sp_Q9DBN4-2_P33MX_MOUSE	|generic|tr_D3Z1F7_D3Z1F7_MOUSE|
"""index: 24676, intensity: 4839.0, mobility: 1.172"""	0.972413	0.000516262	0.000194377	QSGFSLSGAQIDDNIPR	generic|sp_O08553_DPYL2_MOUSE|
"""index: 27968, intensity: 44547.0, mobility: 0.943"""	0.972333	0.000516262	0.000194484	QEPVLGPVRGPF	generic|sp_CASB_BOVIN_|
"""index: 11194, intensity: 19152.0, mobility: 0.922"""	0.971398	0.000516262	0.000195738	NTLPTKETIEQEKRSE	generic|tr_A6H6H4_A6H6H4_MOUSE|
"""index: 595, intensity: 4286.0, mobility: 0.773"""	0.970196	0.000516262	0.000197364	AVVKEKAPAAPKTPS	generic|tr_O88723_O88723_MOUSE__II_1050419	|generic|tr_E9Q5N7_E9Q5N7_MOUSE__chr11_-1_76808827_76808859_ENSMUST00000021201__II_1050419	|generic|tr_Q6ZQ25_Q6ZQ25_MOUSE__chr11_-1_76808827_76808859_ENSMUST00000021201__II_1050419	|generic|tr_A0A494B8Y4_A0A494B8Y4_MOUSE__chr11_-1_76808827_76808859_ENSMUST00000021201__II_1050419	|generic|tr_B2RX09_B2RX09_MOUSE__chr11_-1_76808827_76808859_ENSMUST00000021201__II_1050419	|generic|tr_E9PUN2_E9PUN2_MOUSE__chr11_-1_76808827_76808859_ENSMUST00000021201	|generic|tr_Q3UGZ9_Q3UGZ9_MOUSE__chr11_-1_76808827_76808859_ENSMUST00000021201	|generic|tr_E9PUM9_E9PUM9_MOUSE__chr11_-1_76808827_76808859_ENSMUST00000021201	|generic|tr_Q6PAI9_Q6PAI9_MOUSE	|generic|sp_E9Q7X7_NRX2A_MOUSE__chr11_-1_76808827_76808859_ENSMUST00000021201	|generic|tr_E9PUN0_E9PUN0_MOUSE__chr11_-1_76808827_76808859_ENSMUST00000021201|
"""index: 24548, intensity: 4721.0, mobility: 0.966"""	0.970111	0.000516262	0.000197479	APVMIMNGKDEMHDVEDELAQRVSR	generic|sp_Q9QYB5_ADDG_MOUSE	|generic|sp_Q9QYB5-2_ADDG_MOUSE	|generic|tr_A0A494B9K4_A0A494B9K4_MOUSE	|generic|tr_Q8BJH2_Q8BJH2_MOUSE	|generic|tr_Q8BM29_Q8BM29_MOUSE	|generic|tr_Q9JLE2_Q9JLE2_MOUSE	|generic|tr_Q05C56_Q05C56_MOUSE	|generic|tr_Q05DT0_Q05DT0_MOUSE|
"""index: 23412, intensity: 51129.0, mobility: 1.068"""	0.969731	0.000516262	0.000197996	SVFQELGKLTGPSNQ	generic|sp_Q03517_SCG2_MOUSE	|generic|tr_Q4W8U9_Q4W8U9_MOUSE|
"""index: 1287, intensity: 3829.0, mobility: 0.957"""	0.967778	0.000516262	0.000200674	TVVGTYHGSQDQPHQVPGNH	generic|tr_F6YP03_F6YP03_MOUSE__II_1004805	|generic|II_1004795_TX=10090	|generic|tr_Q3TTW8_Q3TTW8_MOUSE__chr2_-1_103775412_103775516_ENSMUST00000137390	|generic|tr_Q3TEY4_Q3TEY4_MOUSE__chr2_-1_103775412_103775516_ENSMUST00000137390	|generic|tr_A1L0T9_A1L0T9_MOUSE__chr2_-1_103775412_103775516_ENSMUST00000137390	|generic|sp_Q60865_CAPR1_MOUSE__chr2_-1_103775412_103775516_ENSMUST00000137390|
"""index: 33862, intensity: 5098.0, mobility: 1.255"""	0.967353	0.000516262	0.00020126	SPQLATLAEDVTAALAKQ	generic|sp_P20357_MTAP2_MOUSE__chr1_1_66438885_66439007_ENSMUST00000172486	|generic|tr_Q80ZL4_Q80ZL4_MOUSE__chr1_1_66438885_66439007_ENSMUST00000172486	|generic|tr_Q3TLQ0_Q3TLQ0_MOUSE__chr1_1_66438885_66439007_ENSMUST00000172486	|generic|tr_Q80X35_Q80X35_MOUSE__chr1_1_66438885_66439007_ENSMUST00000172486	|generic|tr_B2KGT5_B2KGT5_MOUSE__chr1_1_66438885_66439007_ENSMUST00000172486	|generic|tr_A0A668KLC6_A0A668KLC6_MOUSE__chr1_1_66438885_66439007_ENSMUST00000172486|
"""index: 1596, intensity: 3108.0, mobility: 1.246"""	0.966296	0.000516262	0.000202729	KAEEPAPGATAGDASSAAGPEQE	generic|sp_P26645_MARCS_MOUSE	|generic|tr_A0A0A1HAM8_A0A0A1HAM8_MOUSE|
"""index: 29943, intensity: 11770.0, mobility: 1.056"""	0.962706	0.000516262	0.000207798	TLADEVSASLAKQGL	generic|II_1128081_TX=10090	|generic|II_1128079_TX=10090	|generic|tr_A0A0A0MQC7_A0A0A0MQC7_MOUSE	|generic|tr_A2A5Y6_A2A5Y6_MOUSE	|generic|sp_P10637_TAU_MOUSE	|generic|sp_P10637-2_TAU_MOUSE	|generic|sp_P10637-4_TAU_MOUSE	|generic|tr_Q3UH19_Q3UH19_MOUSE	|generic|sp_P10637-6_TAU_MOUSE	|generic|tr_Q8C5K4_Q8C5K4_MOUSE	|generic|tr_Q547J4_Q547J4_MOUSE	|generic|tr_B1AQW2_B1AQW2_MOUSE	|generic|sp_TAU_HUMAN_|
"""index: 736, intensity: 4644.0, mobility: 0.945"""	0.962623	0.000516262	0.000207917	AATKAAQPPTETAESSQAEEEKD	generic|sp_P06837_NEUM_MOUSE|
"""index: 27071, intensity: 4770.0, mobility: 0.909"""	0.962425	0.000516262	0.0002082	DADSSVEKQVALLKALYGHGQISH	generic|tr_A0A0A0MQA8_A0A0A0MQA8_MOUSE	|generic|sp_P41539_TKN1_MOUSE|
"""index: 6065, intensity: 8345.0, mobility: 0.917"""	0.960959	0.000516262	0.000210309	LQNGDVVGQHAFPGSTVHPRISK	generic|sp_P70188-2_KIFA3_MOUSE|
"""index: 7497, intensity: 11535.0, mobility: 1.120"""	0.960758	0.000516262	0.000210599	AKAPAPAAPAAAEPQAEAPAAAASSEQSVAVKE	generic|sp_Q91XV3_BASP1_MOUSE|
"""index: 12128, intensity: 4323.0, mobility: 1.207"""	0.960172	0.000516262	0.000211451	SSFSLSGSQIDDHVPK	generic|sp_Q9EQF6_DPYL5_MOUSE__chr5_1_30791522_30791638_ENSMUST00000198503__II_944569|
"""index: 25417, intensity: 6301.0, mobility: 0.970"""	0.953687	0.000516262	0.000221095	MLNDPDMVLADPATEDTFRMDR	generic|II_866636_TX=10090	|generic|sp_Q68ED7_CRTC1_MOUSE__chr8_-1_70386124_70386300_ENSMUST00000142769|
"""index: 15067, intensity: 10267.0, mobility: 1.017"""	0.953506	0.000516262	0.000221371	LKPRTVATPLNQVANPNSAIFGGARPREEVVQKEQE	generic|tr_Q80U88_Q80U88_MOUSE__chr5_-1_134625358_134625459_ENSMUST00000202289__II_929730	|generic|tr_Q3V244_Q3V244_MOUSE__chr5_-1_134625358_134625459_ENSMUST00000202289__II_929730	|generic|tr_Q3TG58_Q3TG58_MOUSE__chr5_-1_134625358_134625459_ENSMUST00000202289__II_929730	|generic|tr_Q564E5_Q564E5_MOUSE__chr5_-1_134625358_134625459_ENSMUST00000202289__II_929730|
"""index: 5109, intensity: 3445.0, mobility: 0.959"""	0.952829	0.000516262	0.000222404	AISEAAAQYNPEPPPPRSHYSN	generic|tr_A0A0R4IZW8_A0A0R4IZW8_MOUSE__chr7_-1_30193874_30194080_ENSMUST00000146852__II_894141	|generic|sp_O88456_CPNS1_MOUSE__II_894144|
"""index: 1955, intensity: 3950.0, mobility: 0.911"""	0.951832	0.000516262	0.000223935	TETQEKNTLPTKETIEQEKRSE	generic|tr_A6H6H4_A6H6H4_MOUSE|
"""index: 3021, intensity: 2593.0, mobility: 1.101"""	0.949385	0.000516262	0.000227736	APTSASGLSGHTTLSGGGDQ	generic|tr_A0A0G2JFT4_A0A0G2JFT4_MOUSE__II_842423	|generic|tr_A0A0G2JFK3_A0A0G2JFK3_MOUSE	|generic|tr_A0A0G2JDU1_A0A0G2JDU1_MOUSE	|generic|tr_A0A0G2JDY5_A0A0G2JDY5_MOUSE	|generic|tr_A0A140T8T5_A0A140T8T5_MOUSE	|generic|tr_E9PZ43_E9PZ43_MOUSE	|generic|sp_P27546_MAP4_MOUSE	|generic|sp_P27546-2_MAP4_MOUSE	|generic|sp_P27546-3_MAP4_MOUSE	|generic|sp_P27546-4_MAP4_MOUSE	|generic|tr_A0A0G2JDN7_A0A0G2JDN7_MOUSE|
"""index: 18828, intensity: 5036.0, mobility: 1.141"""	0.948657	0.000516262	0.000228878	NVNYGYQQQGLPLEATAAPGDTMLKSKNKVTQPGP	generic|sp_P97793_ALK_MOUSE__chr18_-1_35213482_35213511_ENSMUST00000091636__II_3462863|
"""index: 10712, intensity: 11301.0, mobility: 0.899"""	0.948415	0.000516262	0.000229259	KNTLPTKETIEQEKRSE	generic|tr_A6H6H4_A6H6H4_MOUSE|
"""index: 6997, intensity: 3316.0, mobility: 1.159"""	0.946699	0.000516262	0.000231982	AKAPAPAAPAAAEPQAEAPAAAASSEQSVAVKE	generic|sp_Q91XV3_BASP1_MOUSE|
"""index: 15700, intensity: 4706.0, mobility: 0.991"""	0.946017	0.000516262	0.000233071	ESSFSLSGSQIDDHVPKRASARIL	generic|sp_Q9EQF6_DPYL5_MOUSE__chr5_1_30791522_30791638_ENSMUST00000198503__II_944569|
"""index: 1912, intensity: 44841.0, mobility: 0.877"""	0.944796	0.000516262	0.000235038	TLPTKETIEQEKRSE	generic|tr_A6H6H4_A6H6H4_MOUSE|
"""index: 7244, intensity: 27308.0, mobility: 0.901"""	0.944244	0.000516262	0.000235931	VANPNSAIFGGARPREEVVQKEQE	generic|tr_Q80U88_Q80U88_MOUSE__chr5_-1_134625358_134625459_ENSMUST00000202289__II_929730	|generic|tr_Q3V244_Q3V244_MOUSE__chr5_-1_134625358_134625459_ENSMUST00000202289__II_929730	|generic|tr_Q3TG58_Q3TG58_MOUSE__chr5_-1_134625358_134625459_ENSMUST00000202289__II_929730	|generic|tr_Q564E5_Q564E5_MOUSE__chr5_-1_134625358_134625459_ENSMUST00000202289__II_929730|
"""index: 1056, intensity: 47485.0, mobility: 0.848"""	0.944169	0.000516262	0.000236054	LPTKETIEQEKRSE	generic|tr_A6H6H4_A6H6H4_MOUSE|
"""index: 22801, intensity: 20264.0, mobility: 1.075"""	0.944018	0.000516262	0.000236299	TAPEEELAALQLGPTH	generic|tr_A0A5S9EES2_A0A5S9EES2_MOUSE	|generic|tr_A2AGI2_A2AGI2_MOUSE	|generic|tr_B2RWZ9_B2RWZ9_MOUSE	|generic|tr_Q69ZI4_Q69ZI4_MOUSE	|generic|tr_A0A5S9EER5_A0A5S9EER5_MOUSE	|generic|tr_A2AGI3_A2AGI3_MOUSE	|generic|sp_Q8BYM5_NLGN3_MOUSE|
"""index: 31396, intensity: 4017.0, mobility: 0.909"""	0.942758	0.000516262	0.000238356	SPQLATLADEVSASLAKQ	generic|II_1128081_TX=10090	|generic|II_1128079_TX=10090	|generic|tr_A0A0A0MQC7_A0A0A0MQC7_MOUSE	|generic|tr_A2A5Y6_A2A5Y6_MOUSE	|generic|sp_P10637_TAU_MOUSE	|generic|sp_P10637-2_TAU_MOUSE	|generic|sp_P10637-3_TAU_MOUSE	|generic|sp_P10637-4_TAU_MOUSE	|generic|tr_Q3UH19_Q3UH19_MOUSE	|generic|sp_P10637-6_TAU_MOUSE	|generic|tr_Q8C5K4_Q8C5K4_MOUSE	|generic|tr_Q547J4_Q547J4_MOUSE	|generic|tr_B1AQW2_B1AQW2_MOUSE	|generic|sp_TAU_HUMAN_|
"""index: 18338, intensity: 7439.0, mobility: 1.002"""	0.941928	0.000516262	0.00023972	LQTLHPYNTFAAGFNSTGLPHSHSTTRV	generic|tr_A0A5S9EES2_A0A5S9EES2_MOUSE	|generic|tr_A2AGI2_A2AGI2_MOUSE	|generic|tr_B2RWZ9_B2RWZ9_MOUSE	|generic|tr_Q69ZI4_Q69ZI4_MOUSE	|generic|tr_A0A5S9EER5_A0A5S9EER5_MOUSE	|generic|tr_A2AGI3_A2AGI3_MOUSE	|generic|sp_Q8BYM5_NLGN3_MOUSE|
"""index: 10359, intensity: 6371.0, mobility: 0.917"""	0.941795	0.000516262	0.000239938	PNVPNTQPAIMKPTEEHPAY	generic|tr_Q3TD71_Q3TD71_MOUSE	|generic|tr_Q3TSA8_Q3TSA8_MOUSE	|generic|tr_Q3TSA8_Q3TSA8_MOUSE	|generic|tr_Q9D577_Q9D577_MOUSE	|generic|tr_Q9D577_Q9D577_MOUSE	|generic|tr_D3YTP4_D3YTP4_MOUSE	|generic|tr_D3YTP4_D3YTP4_MOUSE	|generic|tr_Q3UY11_Q3UY11_MOUSE|
"""index: 22888, intensity: 4948.0, mobility: 1.071"""	0.941197	0.000516262	0.000240928	LATLADEVSASLAKQG	generic|II_1128081_TX=10090	|generic|II_1128079_TX=10090	|generic|tr_A0A0A0MQC7_A0A0A0MQC7_MOUSE	|generic|tr_A2A5Y6_A2A5Y6_MOUSE	|generic|sp_P10637_TAU_MOUSE	|generic|sp_P10637-2_TAU_MOUSE	|generic|sp_P10637-3_TAU_MOUSE	|generic|sp_P10637-4_TAU_MOUSE	|generic|tr_Q3UH19_Q3UH19_MOUSE	|generic|sp_P10637-6_TAU_MOUSE	|generic|tr_Q8C5K4_Q8C5K4_MOUSE	|generic|tr_Q547J4_Q547J4_MOUSE	|generic|tr_B1AQW2_B1AQW2_MOUSE	|generic|sp_TAU_HUMAN_|
"""index: 17258, intensity: 202648.0, mobility: 0.979"""	0.94106	0.000516262	0.000241155	TLADEVSASLAKQ	generic|II_1128081_TX=10090	|generic|II_1128079_TX=10090	|generic|tr_A0A0A0MQC7_A0A0A0MQC7_MOUSE	|generic|tr_A2A5Y6_A2A5Y6_MOUSE	|generic|sp_P10637_TAU_MOUSE	|generic|sp_P10637-2_TAU_MOUSE	|generic|sp_P10637-3_TAU_MOUSE	|generic|sp_P10637-4_TAU_MOUSE	|generic|tr_Q3UH19_Q3UH19_MOUSE	|generic|sp_P10637-6_TAU_MOUSE	|generic|tr_Q8C5K4_Q8C5K4_MOUSE	|generic|tr_Q547J4_Q547J4_MOUSE	|generic|tr_B1AQW2_B1AQW2_MOUSE	|generic|sp_TAU_HUMAN_|
"""index: 22661, intensity: 6701.0, mobility: 1.060"""	0.940106	0.000516262	0.000242744	TAPEEELAALQLGPTH	generic|tr_A0A5S9EES2_A0A5S9EES2_MOUSE	|generic|tr_A2AGI2_A2AGI2_MOUSE	|generic|tr_B2RWZ9_B2RWZ9_MOUSE	|generic|tr_Q69ZI4_Q69ZI4_MOUSE	|generic|tr_A0A5S9EER5_A0A5S9EER5_MOUSE	|generic|tr_A2AGI3_A2AGI3_MOUSE	|generic|sp_Q8BYM5_NLGN3_MOUSE|
"""index: 527, intensity: 3120.0, mobility: 0.805"""	0.9399	0.000516262	0.000243086	EVRPQVHPNYR	generic|tr_G5E923_G5E923_MOUSE__chr17_1_35237646_35237798_ENSMUST00000146711__II_1065819	|generic|tr_B0V2H4_B0V2H4_MOUSE__chr17_1_35235973_35237798_ENSMUST00000118384__II_1065819	|generic|sp_Q9WTT4_VATG2_MOUSE__chr17_1_35237646_35237798_ENSMUST00000146711__II_1065819|
"""index: 24620, intensity: 5093.0, mobility: 0.825"""	0.939452	0.000516262	0.000243837	YLPGPLQDMFKK	generic|sp_P63040_CPLX1_MOUSE	|generic|sp_P84086_CPLX2_MOUSE|
"""index: 15649, intensity: 12378.0, mobility: 1.045"""	0.939009	0.000516262	0.000244582	AEPYDDIVGETVEK	generic|tr_Q78TF3_Q78TF3_MOUSE__chr9_1_109978869_110002753_ENSMUST00000169851	|generic|sp_P27546_MAP4_MOUSE	|generic|sp_P27546-2_MAP4_MOUSE	|generic|sp_P27546-3_MAP4_MOUSE|
"""index: 26312, intensity: 5325.0, mobility: 0.954"""	0.934143	0.000516262	0.000252905	SPAAPSPGSSGGGGFFSSLSNAVKQT	generic|sp_O88935_SYN1_MOUSE__chr6_1_115261704_115261733_ENSMUST00000203768	|generic|sp_O88935-1_SYN1_MOUSE__chr6_1_115261704_115261733_ENSMUST00000203768	|generic|sp_O88935-3_SYN1_MOUSE__chr6_1_115261704_115261733_ENSMUST00000203768|
"""index: 1421, intensity: 74061.0, mobility: 0.879"""	0.932121	0.000516262	0.000256446	TLPTKETIEQEKRSE	generic|tr_A6H6H4_A6H6H4_MOUSE|
"""index: 419, intensity: 55461.0, mobility: 0.906"""	0.931785	0.000516262	0.00025704	SANSNPAMAPRE	generic|tr_Q545V6_Q545V6_MOUSE|
"""index: 29379, intensity: 6220.0, mobility: 1.037"""	0.930728	0.000516262	0.000258916	TLADEVSASLAKQGL	generic|II_1128081_TX=10090	|generic|II_1128079_TX=10090	|generic|tr_A0A0A0MQC7_A0A0A0MQC7_MOUSE	|generic|tr_A2A5Y6_A2A5Y6_MOUSE	|generic|sp_P10637_TAU_MOUSE	|generic|sp_P10637-2_TAU_MOUSE	|generic|sp_P10637-4_TAU_MOUSE	|generic|tr_Q3UH19_Q3UH19_MOUSE	|generic|sp_P10637-6_TAU_MOUSE	|generic|tr_Q8C5K4_Q8C5K4_MOUSE	|generic|tr_Q547J4_Q547J4_MOUSE	|generic|tr_B1AQW2_B1AQW2_MOUSE	|generic|sp_TAU_HUMAN_|
"""index: 2913, intensity: 2506.0, mobility: 0.826"""	0.930479	0.000516262	0.000259359	GSNKGASQAGMTGYGMPRQ	generic|tr_Q9D6K2_Q9D6K2_MOUSE	|generic|sp_Q9R1Q8_TAGL3_MOUSE|
"""index: 14965, intensity: 52827.0, mobility: 1.005"""	0.929867	0.000516262	0.000260453	LKPRTVATPLNQVANPNSAIFGGARPREEVVQKEQE	generic|tr_Q80U88_Q80U88_MOUSE__chr5_-1_134625358_134625459_ENSMUST00000202289__II_929730	|generic|tr_Q3V244_Q3V244_MOUSE__chr5_-1_134625358_134625459_ENSMUST00000202289__II_929730	|generic|tr_Q3TG58_Q3TG58_MOUSE__chr5_-1_134625358_134625459_ENSMUST00000202289__II_929730	|generic|tr_Q564E5_Q564E5_MOUSE__chr5_-1_134625358_134625459_ENSMUST00000202289__II_929730|
"""index: 3564, intensity: 23024.0, mobility: 0.920"""	0.929224	0.000516262	0.000261608	QPPPPPYYPPEDKKTQ	generic|tr_Q3TRG5_Q3TRG5_MOUSE__II_1123726	|generic|sp_P97765_WBP2_MOUSE__II_1123728	|generic|sp_P97765-2_WBP2_MOUSE__II_1123726	|generic|chr11_-1_116079543_116079920_ENSMUST00000074628|
"""index: 30989, intensity: 4605.0, mobility: 1.164"""	0.927884	0.000516262	0.000264029	LESVFQELGKLTGPSNQ	generic|sp_Q03517_SCG2_MOUSE	|generic|tr_Q4W8U9_Q4W8U9_MOUSE|
"""index: 1463, intensity: 2525.0, mobility: 1.093"""	0.92645	0.000516262	0.000266647	AAPTEPVIHNGSQGTGTNG	generic|tr_Q99JN5_Q99JN5_MOUSE__II_976767	|generic|sp_Q9DAW9_CNN3_MOUSE__chr3_1_121449985_121450074_ENSMUST00000198393__II_976767	|generic|tr_A0A0G2JDV8_A0A0G2JDV8_MOUSE__chr3_1_121449985_121450074_ENSMUST00000198393__II_976768	|generic|IP_3492811_TX=10090|
"""index: 31591, intensity: 5567.0, mobility: 1.208"""	0.924514	0.000516262	0.000270221	SPQLATLADEVSASLAKQG	generic|II_1128081_TX=10090	|generic|II_1128079_TX=10090	|generic|tr_A0A0A0MQC7_A0A0A0MQC7_MOUSE	|generic|tr_A2A5Y6_A2A5Y6_MOUSE	|generic|sp_P10637_TAU_MOUSE	|generic|sp_P10637-2_TAU_MOUSE	|generic|sp_P10637-3_TAU_MOUSE	|generic|sp_P10637-4_TAU_MOUSE	|generic|tr_Q3UH19_Q3UH19_MOUSE	|generic|sp_P10637-6_TAU_MOUSE	|generic|tr_Q8C5K4_Q8C5K4_MOUSE	|generic|tr_Q547J4_Q547J4_MOUSE	|generic|tr_B1AQW2_B1AQW2_MOUSE	|generic|sp_TAU_HUMAN_|
"""index: 19895, intensity: 30727.0, mobility: 0.953"""	0.924497	0.000516262	0.000270253	AIPQPDLTKLHQLAMQQSH	generic|tr_Q3TF69_Q3TF69_MOUSE__II_3495156	|generic|tr_A0A2R8W6U6_A0A2R8W6U6_MOUSE__chr15_1_102490634_102490807_ENSMUST00000230631__II_772974	|generic|tr_A0A2R8VHP9_A0A2R8VHP9_MOUSE__chr15_1_102490634_102490807_ENSMUST00000230631__II_772974	|generic|sp_Q61990_PCBP2_MOUSE__chr15_1_102490634_102490807_ENSMUST00000230631__II_772974	|generic|sp_Q61990-2_PCBP2_MOUSE__chr15_1_102490634_102490807_ENSMUST00000230631__II_772974	|generic|sp_Q61990-3_PCBP2_MOUSE__chr15_1_102490634_102490807_ENSMUST00000230631__II_772974	|generic|tr_A0A2R8VI92_A0A2R8VI92_MOUSE__chr15_1_102490634_102490807_ENSMUST00000230631__II_772974	|generic|tr_B2M1R7_B2M1R7_MOUSE__chr15_1_102490634_102490807_ENSMUST00000230631__II_772974	|generic|tr_Q3TT81_Q3TT81_MOUSE__chr15_1_102490634_102490807_ENSMUST00000230631__II_772974	|generic|tr_A0A2R8W6H3_A0A2R8W6H3_MOUSE__chr15_1_102490634_102490807_ENSMUST00000230631__II_772974	|generic|tr_A0A2R8VKF0_A0A2R8VKF0_MOUSE	|generic|tr_A0A2R8VHZ0_A0A2R8VHZ0_MOUSE	|generic|tr_A0A2R8VJY1_A0A2R8VJY1_MOUSE	|generic|tr_A0A2R8VI73_A0A2R8VI73_MOUSE	|generic|tr_A0A2R8VI12_A0A2R8VI12_MOUSE	|generic|tr_A0A2R8VHY9_A0A2R8VHY9_MOUSE	|generic|tr_A0A2R8VHL8_A0A2R8VHL8_MOUSE|
"""index: 25983, intensity: 4165.0, mobility: 0.991"""	0.922888	0.000516262	0.000273259	SKPDDDILDIPLDDPGANAAAAKIQA	generic|sp_P60761_NEUG_MOUSE__chr9_-1_37545953_37552551_ENSMUST00000065668|
"""index: 20128, intensity: 5003.0, mobility: 0.935"""	0.922207	0.000516262	0.000274543	AIPQPDLTKLHQLAMQQSH	generic|tr_Q3TF69_Q3TF69_MOUSE__II_3495156	|generic|tr_A0A2R8W6U6_A0A2R8W6U6_MOUSE__chr15_1_102490634_102490807_ENSMUST00000230631__II_772974	|generic|tr_A0A2R8VHP9_A0A2R8VHP9_MOUSE__chr15_1_102490634_102490807_ENSMUST00000230631__II_772974	|generic|sp_Q61990_PCBP2_MOUSE__chr15_1_102490634_102490807_ENSMUST00000230631__II_772974	|generic|sp_Q61990-2_PCBP2_MOUSE__chr15_1_102490634_102490807_ENSMUST00000230631__II_772974	|generic|sp_Q61990-3_PCBP2_MOUSE__chr15_1_102490634_102490807_ENSMUST00000230631__II_772974	|generic|tr_A0A2R8VI92_A0A2R8VI92_MOUSE__chr15_1_102490634_102490807_ENSMUST00000230631__II_772974	|generic|tr_B2M1R7_B2M1R7_MOUSE__chr15_1_102490634_102490807_ENSMUST00000230631__II_772974	|generic|tr_Q3TT81_Q3TT81_MOUSE__chr15_1_102490634_102490807_ENSMUST00000230631__II_772974	|generic|tr_A0A2R8W6H3_A0A2R8W6H3_MOUSE__chr15_1_102490634_102490807_ENSMUST00000230631__II_772974	|generic|tr_A0A2R8VKF0_A0A2R8VKF0_MOUSE	|generic|tr_A0A2R8VHZ0_A0A2R8VHZ0_MOUSE	|generic|tr_A0A2R8VJY1_A0A2R8VJY1_MOUSE	|generic|tr_A0A2R8VI73_A0A2R8VI73_MOUSE	|generic|tr_A0A2R8VI12_A0A2R8VI12_MOUSE	|generic|tr_A0A2R8VHY9_A0A2R8VHY9_MOUSE	|generic|tr_A0A2R8VHL8_A0A2R8VHL8_MOUSE|
"""index: 25406, intensity: 5522.0, mobility: 0.990"""	0.921845	0.000516262	0.000275227	MLNDPDMVLADPATEDTFRMDR	generic|II_866636_TX=10090	|generic|sp_Q68ED7_CRTC1_MOUSE__chr8_-1_70386124_70386300_ENSMUST00000142769|
"""index: 9797, intensity: 12813.0, mobility: 1.181"""	0.920036	0.000516262	0.000278673	AALGSPAPATGASGQASELAPSTADSAVPPAPAKTEKGPVETK	generic|tr_A0A0A6YY91_A0A0A6YY91_MOUSE__II_850562|
"""index: 23094, intensity: 105340.0, mobility: 0.984"""	0.919799	0.000516262	0.000279128	TLAEDVTAALAKQ	generic|sp_P20357_MTAP2_MOUSE__chr1_1_66438885_66439007_ENSMUST00000172486	|generic|tr_Q80ZL4_Q80ZL4_MOUSE__chr1_1_66438885_66439007_ENSMUST00000172486	|generic|tr_Q3TLQ0_Q3TLQ0_MOUSE__chr1_1_66438885_66439007_ENSMUST00000172486	|generic|tr_Q80X35_Q80X35_MOUSE__chr1_1_66438885_66439007_ENSMUST00000172486	|generic|tr_B2KGT5_B2KGT5_MOUSE__chr1_1_66438885_66439007_ENSMUST00000172486	|generic|tr_A0A668KLC6_A0A668KLC6_MOUSE__chr1_1_66438885_66439007_ENSMUST00000172486|
"""index: 14642, intensity: 6358.0, mobility: 1.045"""	0.919457	0.000516262	0.000279786	AEPYDDIVGETVEK	generic|tr_Q78TF3_Q78TF3_MOUSE__chr9_1_109978869_110002753_ENSMUST00000169851	|generic|sp_P27546_MAP4_MOUSE	|generic|sp_P27546-2_MAP4_MOUSE	|generic|sp_P27546-3_MAP4_MOUSE|
"""index: 26629, intensity: 2996.0, mobility: 1.271"""	0.919128	0.000516262	0.000280419	AYPATAAAAPMIGYPMPTGYSQ	generic|tr_Q921Y3_Q921Y3_MOUSE__chr11_-1_106781850_106782137_ENSMUST00000133426__II_1125049	|generic|tr_Q9CSD9_Q9CSD9_MOUSE__chr11_-1_106783954_106783992_ENSMUST00000133426__II_1125049	|generic|tr_Q3V0Z8_Q3V0Z8_MOUSE__chr11_-1_106784876_106784983_ENSMUST00000133426__II_1125049	|generic|tr_A1L333_A1L333_MOUSE__chr11_-1_106784876_106784983_ENSMUST00000133426__II_1125049	|generic|tr_Q3UXW3_Q3UXW3_MOUSE__chr11_-1_106784876_106784983_ENSMUST00000133426__II_1125049	|generic|tr_Q5U222_Q5U222_MOUSE__chr11_-1_106784876_106784983_ENSMUST00000133426__II_1125049	|generic|tr_Q8BTS0_Q8BTS0_MOUSE__chr11_-1_106784876_106784983_ENSMUST00000133426__II_1125049|
"""index: 24508, intensity: 4115.0, mobility: 1.150"""	0.918503	0.000516262	0.000281627	PSGLGPPPPPPPPSLHPFGPFPPPPPTATSHNNTLPHPHSTTRV	generic|tr_Q6PHN2_Q6PHN2_MOUSE	|generic|sp_Q69ZK9_NLGN2_MOUSE|
"""index: 22485, intensity: 3139.0, mobility: 1.033"""	0.918475	0.000516262	0.000281681	AQPPGATNMIGYMGQTAYQYPPPPPPPPPSRK	generic|tr_Q3U741_Q3U741_MOUSE__chr11_-1_106783954_106783992_ENSMUST00000133426	|generic|sp_Q501J6_DDX17_MOUSE__chr11_-1_106783954_106783992_ENSMUST00000133426	|generic|tr_Q3U6Y5_Q3U6Y5_MOUSE	|generic|tr_Q78W10_Q78W10_MOUSE	|generic|tr_Q8K392_Q8K392_MOUSE|
"""index: 22532, intensity: 3926.0, mobility: 0.861"""	0.918217	0.000516262	0.000282181	TISPLDLAKLNQVARQQ	generic|sp_P60335_PCBP1_MOUSE|
"""index: 3355, intensity: 21084.0, mobility: 0.925"""	0.917585	0.000516262	0.00028341	TLPTKETIEQEKRSEIS	generic|tr_A6H6H4_A6H6H4_MOUSE|
"""index: 22186, intensity: 23176.0, mobility: 1.021"""	0.91701	0.000516262	0.000284533	LAEDVTAALAKQGL	generic|sp_P20357_MTAP2_MOUSE__chr1_1_66438885_66439007_ENSMUST00000172486	|generic|tr_Q80ZL4_Q80ZL4_MOUSE__chr1_1_66438885_66439007_ENSMUST00000172486	|generic|tr_Q3TLQ0_Q3TLQ0_MOUSE__chr1_1_66438885_66439007_ENSMUST00000172486	|generic|tr_Q80X35_Q80X35_MOUSE__chr1_1_66438885_66439007_ENSMUST00000172486	|generic|tr_B2KGT5_B2KGT5_MOUSE__chr1_1_66438885_66439007_ENSMUST00000172486	|generic|tr_A0A668KLC6_A0A668KLC6_MOUSE__chr1_1_66438885_66439007_ENSMUST00000172486|
"""index: 4333, intensity: 4491.0, mobility: 0.947"""	0.9165	0.000516262	0.000285533	KVLEYLNQEQAEQGREH	generic|sp_Q03517_SCG2_MOUSE	|generic|tr_Q4W8U9_Q4W8U9_MOUSE|
"""index: 16919, intensity: 4879.0, mobility: 1.152"""	0.913918	0.000516262	0.000290648	IVQDGPPQSPPNIYYKV	generic|tr_Q543Q7_Q543Q7_MOUSE|
"""index: 5341, intensity: 2520.0, mobility: 1.179"""	0.91011	0.000516262	0.000298362	SKQETQSAEPPPPEPPRI	generic|sp_Q8BIF0_C99L2_MOUSE	|generic|sp_Q8BIF0-2_C99L2_MOUSE	|generic|tr_I7HJQ8_I7HJQ8_MOUSE	|generic|tr_A2AP74_A2AP74_MOUSE|
"""index: 22736, intensity: 3703.0, mobility: 0.869"""	0.909986	0.000516262	0.000298616	TAPEEELAALQLGPTH	generic|tr_A0A5S9EES2_A0A5S9EES2_MOUSE	|generic|tr_A2AGI2_A2AGI2_MOUSE	|generic|tr_B2RWZ9_B2RWZ9_MOUSE	|generic|tr_Q69ZI4_Q69ZI4_MOUSE	|generic|tr_A0A5S9EER5_A0A5S9EER5_MOUSE	|generic|tr_A2AGI3_A2AGI3_MOUSE	|generic|sp_Q8BYM5_NLGN3_MOUSE|
"""index: 6205, intensity: 4671.0, mobility: 1.068"""	0.909361	0.000516262	0.000299903	GLPPVAHPPHAPSPGQTVKPEADRDHTSDQL	generic|tr_A0A0J9YU62_A0A0J9YU62_MOUSE__chr5_-1_33249103_33249207_ENSMUST00000202962__II_942165	|generic|sp_O88712_CTBP1_MOUSE__chr5_-1_33249103_33249207_ENSMUST00000202962__II_942165	|generic|sp_O88712-2_CTBP1_MOUSE__chr5_-1_33249103_33249207_ENSMUST00000202962__II_942165	|generic|sp_O88712-3_CTBP1_MOUSE__chr5_-1_33249103_33249207_ENSMUST00000202962__II_942165|
"""index: 7032, intensity: 7195.0, mobility: 1.033"""	0.908654	0.000516262	0.000301366	AKAPAPAAPAAAEPQAEAPAAAASSEQSVAVKE	generic|sp_Q91XV3_BASP1_MOUSE|
"""index: 13644, intensity: 5390.0, mobility: 0.953"""	0.908022	0.000516262	0.000302677	AANAASTAATSAAQNAFKGNQM	generic|tr_Q3TD71_Q3TD71_MOUSE	|generic|tr_Q3TSA8_Q3TSA8_MOUSE	|generic|tr_Q3UY11_Q3UY11_MOUSE|
"""index: 8888, intensity: 2973.0, mobility: 0.819"""	0.907601	0.000516262	0.000303556	KFDDPKFEVIDKPQS	generic|sp_P97450_ATP5J_MOUSE__chr16_-1_84831325_84831486_ENSMUST00000146103__II_1074235|
"""index: 3002, intensity: 3705.0, mobility: 0.962"""	0.907246	0.000516262	0.000304298	SPGFSDSTSAAKETAAAHQASS	generic|sp_P14873_MAP1B_MOUSE	|generic|tr_B2RQQ5_B2RQQ5_MOUSE|
"""index: 1219, intensity: 3512.0, mobility: 0.917"""	0.906319	0.000516262	0.000306244	KTETQEKNTLPTKETIEQEKRSE	generic|tr_A6H6H4_A6H6H4_MOUSE|
"""index: 14619, intensity: 3927.0, mobility: 1.150"""	0.906002	0.000516262	0.000306912	NPEPQDQGELFQGVDPR	generic|tr_A0A087WQ93_A0A087WQ93_MOUSE	|generic|sp_Q0VGU4_VGF_MOUSE|
"""index: 16070, intensity: 7327.0, mobility: 1.036"""	0.90496	0.000516262	0.000309119	APSSRGLGAAEFGGAAGEVEAPGETFAQRKIH	generic|tr_A0A3B2WBC6_A0A3B2WBC6_MOUSE|
"""index: 1405, intensity: 3016.0, mobility: 0.920"""	0.904353	0.000516262	0.000310412	KTETQEKNTLPTKETIEQEKRSE	generic|tr_A6H6H4_A6H6H4_MOUSE|
"""index: 33021, intensity: 4843.0, mobility: 0.935"""	0.904262	0.000516262	0.000310607	MGMGVAGMPPFGMPPAPPPPPPQN	generic|II_1050538_TX=10090	|generic|sp_Q64213-3_SF01_MOUSE__chr19_1_6372570_6372629_ENSMUST00000113485	|generic|tr_Q3UK67_Q3UK67_MOUSE__chr19_1_6372570_6372629_ENSMUST00000113485|
"""index: 2293, intensity: 2947.0, mobility: 1.327"""	0.903227	0.000516262	0.000312826	AAGEKAEEPAPGATAGDASSAAGPEQE	generic|sp_P26645_MARCS_MOUSE	|generic|tr_A0A0A1HAM8_A0A0A1HAM8_MOUSE|
"""index: 3188, intensity: 4039.0, mobility: 0.830"""	0.902989	0.000516262	0.000313339	TNRGASQAGMTGYGMPRQ	generic|sp_Q9WVA4_TAGL2_MOUSE|
"""index: 20871, intensity: 6526.0, mobility: 0.941"""	0.902235	0.000516262	0.000314968	SHYEEGPGKNLPFSVENKWRL	generic|sp_P17665_COX7C_MOUSE|
"""index: 13964, intensity: 5028.0, mobility: 0.954"""	0.901852	0.000516262	0.000315799	EHPGAPPQPPAPLQPALAPPSRA	generic|sp_Q7TSJ2_MAP6_MOUSE__chr7_1_99336781_99337002_ENSMUST00000122101__II_884487	|generic|sp_Q7TSJ2-2_MAP6_MOUSE__chr7_1_99269285_99269317_ENSMUST00000208978__II_884487	|generic|tr_D3Z6W1_D3Z6W1_MOUSE__chr7_1_99269285_99269317_ENSMUST00000208978__II_884487|
"""index: 26325, intensity: 4543.0, mobility: 1.157"""	0.900657	0.000516262	0.000318404	SLSAASAPLVETSTPLRL	generic|sp_Q9QXV0_PCS1N_MOUSE|
"""index: 16076, intensity: 7173.0, mobility: 1.012"""	0.898197	0.000516262	0.000323838	APPGRPDVFPPPLSSEHNGQVAEDAVSRPKDDGVPEVRA	generic|tr_A0A087WQ93_A0A087WQ93_MOUSE	|generic|sp_Q0VGU4_VGF_MOUSE|
"""index: 33858, intensity: 7374.0, mobility: 0.975"""	0.897581	0.000516262	0.000325213	SPQLATLADEVSASLAKQGL	generic|II_1128081_TX=10090	|generic|II_1128079_TX=10090	|generic|tr_A0A0A0MQC7_A0A0A0MQC7_MOUSE	|generic|tr_A2A5Y6_A2A5Y6_MOUSE	|generic|sp_P10637_TAU_MOUSE	|generic|sp_P10637-2_TAU_MOUSE	|generic|sp_P10637-4_TAU_MOUSE	|generic|tr_Q3UH19_Q3UH19_MOUSE	|generic|sp_P10637-6_TAU_MOUSE	|generic|tr_Q8C5K4_Q8C5K4_MOUSE	|generic|tr_Q547J4_Q547J4_MOUSE	|generic|tr_B1AQW2_B1AQW2_MOUSE	|generic|sp_TAU_HUMAN_|
"""index: 11481, intensity: 6993.0, mobility: 1.233"""	0.897379	0.000516262	0.000325665	MGAAQGAMNQPQTQYSATPNY	generic|sp_Q9JKD3_SCAM5_MOUSE__chr9_-1_57443670_57443780_ENSMUST00000215208__II_3456302|
"""index: 17270, intensity: 5082.0, mobility: 1.000"""	0.897144	0.000516262	0.000326192	TLADEVSASLAKQ	generic|II_1128081_TX=10090	|generic|II_1128079_TX=10090	|generic|tr_A0A0A0MQC7_A0A0A0MQC7_MOUSE	|generic|tr_A2A5Y6_A2A5Y6_MOUSE	|generic|sp_P10637_TAU_MOUSE	|generic|sp_P10637-2_TAU_MOUSE	|generic|sp_P10637-3_TAU_MOUSE	|generic|sp_P10637-4_TAU_MOUSE	|generic|tr_Q3UH19_Q3UH19_MOUSE	|generic|sp_P10637-6_TAU_MOUSE	|generic|tr_Q8C5K4_Q8C5K4_MOUSE	|generic|tr_Q547J4_Q547J4_MOUSE	|generic|tr_B1AQW2_B1AQW2_MOUSE	|generic|sp_TAU_HUMAN_|
"""index: 13671, intensity: 3019.0, mobility: 1.225"""	0.894951	0.000516262	0.000331149	NQPQTQYSATPNYTYSNEM	generic|sp_Q9JKD3_SCAM5_MOUSE__chr9_-1_57443670_57443780_ENSMUST00000215208__II_3456302|
"""index: 6881, intensity: 383434.0, mobility: 0.915"""	0.894496	0.000516262	0.000332186	AEPPPPEPPRI	generic|sp_Q8BIF0_C99L2_MOUSE	|generic|sp_Q8BIF0-2_C99L2_MOUSE	|generic|tr_I7HJQ8_I7HJQ8_MOUSE	|generic|tr_A2AP74_A2AP74_MOUSE|
"""index: 15418, intensity: 4678.0, mobility: 0.916"""	0.893215	0.000516262	0.000335127	APVPMPDLKNVRSKIGSTENLK	generic|tr_A0A0A0MQC7_A0A0A0MQC7_MOUSE	|generic|tr_A2A5Y6_A2A5Y6_MOUSE	|generic|sp_P10637_TAU_MOUSE	|generic|sp_P10637-2_TAU_MOUSE	|generic|sp_P10637-3_TAU_MOUSE	|generic|sp_P10637-4_TAU_MOUSE	|generic|tr_Q3UH19_Q3UH19_MOUSE	|generic|sp_P10637-6_TAU_MOUSE	|generic|tr_Q547J4_Q547J4_MOUSE	|generic|tr_B1AQW2_B1AQW2_MOUSE|
"""index: 33734, intensity: 4306.0, mobility: 1.313"""	0.893157	0.000516262	0.00033526	MGMGVAGMPPFGMPPAPPPPPPQN	generic|II_1050538_TX=10090	|generic|sp_Q64213-3_SF01_MOUSE__chr19_1_6372570_6372629_ENSMUST00000113485	|generic|tr_Q3UK67_Q3UK67_MOUSE__chr19_1_6372570_6372629_ENSMUST00000113485|
"""index: 20474, intensity: 2910.0, mobility: 1.249"""	0.89184	0.000516262	0.000338311	NTEDDLPVYLARPGSAAQTP	generic|tr_Q6P1J1_Q6P1J1_MOUSE__chr5_1_37273379_37273519_ENSMUST00000202377	|generic|tr_Q71H75_Q71H75_MOUSE	|generic|tr_Q3TY94_Q3TY94_MOUSE__chr5_1_37273379_37273519_ENSMUST00000202377|
"""index: 33962, intensity: 8163.0, mobility: 1.156"""	0.891598	0.000516262	0.000338873	LATLAEDVTAALAKQGL	generic|sp_P20357_MTAP2_MOUSE__chr1_1_66438885_66439007_ENSMUST00000172486	|generic|tr_Q80ZL4_Q80ZL4_MOUSE__chr1_1_66438885_66439007_ENSMUST00000172486	|generic|tr_Q3TLQ0_Q3TLQ0_MOUSE__chr1_1_66438885_66439007_ENSMUST00000172486	|generic|tr_Q80X35_Q80X35_MOUSE__chr1_1_66438885_66439007_ENSMUST00000172486	|generic|tr_B2KGT5_B2KGT5_MOUSE__chr1_1_66438885_66439007_ENSMUST00000172486	|generic|tr_A0A668KLC6_A0A668KLC6_MOUSE__chr1_1_66438885_66439007_ENSMUST00000172486|
"""index: 20958, intensity: 2928.0, mobility: 1.317"""	0.890628	0.000516262	0.000341142	NQVPVQPEATQVPLVSSTSEGYTA	generic|tr_Q3TTW8_Q3TTW8_MOUSE__chr2_-1_103775412_103775516_ENSMUST00000137390	|generic|tr_Q3TEY4_Q3TEY4_MOUSE__chr2_-1_103775412_103775516_ENSMUST00000137390	|generic|tr_A1L0T9_A1L0T9_MOUSE__chr2_-1_103775412_103775516_ENSMUST00000137390	|generic|sp_Q60865_CAPR1_MOUSE__chr2_-1_103775412_103775516_ENSMUST00000137390|
"""index: 33218, intensity: 3197.0, mobility: 0.796"""	0.890267	0.000516262	0.00034199	EQEELENYIEHVLLHRP	generic|sp_Q0VGU4_VGF_MOUSE|
"""index: 2326, intensity: 4155.0, mobility: 0.752"""	0.889932	0.000516262	0.00034278	IPVGSLKNEDTPNR	generic|sp_Q03517_SCG2_MOUSE	|generic|tr_Q4W8U9_Q4W8U9_MOUSE|
"""index: 1757, intensity: 11934.0, mobility: 0.789"""	0.88987	0.000516262	0.000342925	TLPTKETIEQEKRSE	generic|tr_A6H6H4_A6H6H4_MOUSE|
"""index: 1354, intensity: 59910.0, mobility: 0.835"""	0.887748	0.000516262	0.000347967	TLPTKETIEQEKR	generic|tr_A6H6H4_A6H6H4_MOUSE|
"""index: 22937, intensity: 25821.0, mobility: 0.986"""	0.886703	0.000516262	0.000350476	TLAEDVTAALAKQ	generic|sp_P20357_MTAP2_MOUSE__chr1_1_66438885_66439007_ENSMUST00000172486	|generic|tr_Q80ZL4_Q80ZL4_MOUSE__chr1_1_66438885_66439007_ENSMUST00000172486	|generic|tr_Q3TLQ0_Q3TLQ0_MOUSE__chr1_1_66438885_66439007_ENSMUST00000172486	|generic|tr_Q80X35_Q80X35_MOUSE__chr1_1_66438885_66439007_ENSMUST00000172486	|generic|tr_B2KGT5_B2KGT5_MOUSE__chr1_1_66438885_66439007_ENSMUST00000172486	|generic|tr_A0A668KLC6_A0A668KLC6_MOUSE__chr1_1_66438885_66439007_ENSMUST00000172486|
"""index: 18012, intensity: 6209.0, mobility: 0.904"""	0.886535	0.000516262	0.000350883	FNLPEPAPPRPSLSQDEVKAETIRS	generic|sp_O88935_SYN1_MOUSE__chr6_1_115261704_115261733_ENSMUST00000203768	|generic|sp_O88935-3_SYN1_MOUSE__chr6_1_115261704_115261733_ENSMUST00000203768|
"""index: 4559, intensity: 29125.0, mobility: 0.839"""	0.886293	0.000516262	0.000351466	TPPPPYEQVVKDK	generic|sp_Q8R1C3_VOPP1_MOUSE__chr6_-1_57774707_57774748_ENSMUST00000204878|
"""index: 12161, intensity: 4408.0, mobility: 1.262"""	0.886016	0.000516262	0.000352137	AMGAAQGAMNQPQTQYSATPNY	generic|sp_Q9JKD3_SCAM5_MOUSE__chr9_-1_57443670_57443780_ENSMUST00000215208__II_3456302|
"""index: 32964, intensity: 23789.0, mobility: 1.308"""	0.885101	0.000516262	0.00035436	MGMGVAGMPPFGMPPAPPPPPPQN	generic|II_1050538_TX=10090	|generic|sp_Q64213-3_SF01_MOUSE__chr19_1_6372570_6372629_ENSMUST00000113485	|generic|tr_Q3UK67_Q3UK67_MOUSE__chr19_1_6372570_6372629_ENSMUST00000113485|
"""index: 5346, intensity: 9041.0, mobility: 1.023"""	0.884572	0.000516262	0.000355652	SSASSTQPLLVHEDA	generic|tr_Q3ULJ6_Q3ULJ6_MOUSE__chr5_1_75654426_75654545_ENSMUST00000202167	|generic|sp_P05532_KIT_MOUSE__chr5_1_75654426_75654545_ENSMUST00000202167	|generic|sp_P05532-2_KIT_MOUSE__chr5_1_75654426_75654545_ENSMUST00000202167	|generic|sp_P05532-3_KIT_MOUSE__chr5_1_75654426_75654545_ENSMUST00000202167|
"""index: 4687, intensity: 24422.0, mobility: 0.821"""	0.881529	0.000516262	0.000363172	IPVGSLKNEDTPNRQY	generic|sp_Q03517_SCG2_MOUSE	|generic|tr_Q4W8U9_Q4W8U9_MOUSE|
"""index: 24022, intensity: 5693.0, mobility: 1.079"""	0.881384	0.000516262	0.000363534	LLEAAQEEGAVTPDLPGLEKVQVRPE	generic|sp_Q62361_TRH_MOUSE|
"""index: 832, intensity: 12925.0, mobility: 0.801"""	0.87921	0.000516262	0.000369012	LPTKETIEQEKR	generic|tr_A6H6H4_A6H6H4_MOUSE|
"""index: 3595, intensity: 3411.0, mobility: 0.834"""	0.877325	0.000516262	0.000373828	QPPPPPYYPPEDKK	generic|tr_Q3TRG5_Q3TRG5_MOUSE__II_1123726	|generic|sp_P97765_WBP2_MOUSE__II_1123728	|generic|sp_P97765-2_WBP2_MOUSE__II_1123726	|generic|chr11_-1_116079543_116079920_ENSMUST00000074628|
"""index: 1015, intensity: 3867.0, mobility: 0.893"""	0.876268	0.000516262	0.000376555	EAKPAPTEVKTVPNDATQTKENESKA	generic|tr_A0A0A6YY91_A0A0A6YY91_MOUSE__II_850562	|generic|sp_P13595_NCAM1_MOUSE	|generic|sp_P13595-2_NCAM1_MOUSE	|generic|tr_E9QB01_E9QB01_MOUSE	|generic|tr_A0A0A6YY47_A0A0A6YY47_MOUSE|
"""index: 26301, intensity: 7238.0, mobility: 1.054"""	0.870618	0.000516262	0.000391475	AATTPATSVPFAATATANQIILK	generic|sp_Q8C181_MBNL2_MOUSE	|generic|sp_Q8C181-2_MBNL2_MOUSE	|generic|tr_A0A2K6EDM5_A0A2K6EDM5_MOUSE|
"""index: 10661, intensity: 12538.0, mobility: 1.004"""	0.868513	0.000516262	0.000397184	TETQEKNTLPTKETIEQEKRSE	generic|tr_A6H6H4_A6H6H4_MOUSE|
"""index: 32002, intensity: 10850.0, mobility: 0.945"""	0.868292	0.000516262	0.000397789	GRTLSDYNIQKESTLHLVLRLRGG	generic|tr_B0LAC2_B0LAC2_MOUSE__IP_825414	|generic|tr_E9Q5F6_E9Q5F6_MOUSE__II_647476	|generic|tr_E9Q5F6_E9Q5F6_MOUSE__II_647476	|generic|tr_Q922Z8_Q922Z8_MOUSE__II_647476	|generic|tr_Q922Z8_Q922Z8_MOUSE__II_647476	|generic|tr_Q922Z8_Q922Z8_MOUSE__II_647476	|generic|tr_Q922Z8_Q922Z8_MOUSE__II_647476	|generic|tr_Q922Z8_Q922Z8_MOUSE__II_647476	|generic|tr_Q922Z8_Q922Z8_MOUSE__II_647476	|generic|tr_Q922Z8_Q922Z8_MOUSE__II_647476	|generic|tr_Q3TH47_Q3TH47_MOUSE__II_647476	|generic|tr_Q3TH47_Q3TH47_MOUSE__II_647476	|generic|tr_Q3TH47_Q3TH47_MOUSE__II_647476	|generic|tr_Q8VC46_Q8VC46_MOUSE__II_647476	|generic|tr_Q8VC46_Q8VC46_MOUSE__II_647476	|generic|tr_Q8VC46_Q8VC46_MOUSE__II_647476	|generic|tr_Q8VC46_Q8VC46_MOUSE__II_647476	|generic|tr_Q8VC46_Q8VC46_MOUSE__II_647476	|generic|tr_Q8VC46_Q8VC46_MOUSE__II_647476	|generic|tr_Q8VC46_Q8VC46_MOUSE__II_647476	|generic|tr_Q8VC46_Q8VC46_MOUSE__II_647476	|generic|tr_Q922B0_Q922B0_MOUSE__II_647476	|generic|tr_Q922B0_Q922B0_MOUSE__II_647476	|generic|tr_Q5SX22_Q5SX22_MOUSE__II_647476	|generic|tr_Q5SX22_Q5SX22_MOUSE__II_647476	|generic|tr_Q5SX22_Q5SX22_MOUSE__II_647476	|generic|tr_Q8R0Z9_Q8R0Z9_MOUSE__II_647476	|generic|tr_Q8R0Z9_Q8R0Z9_MOUSE__II_647476	|generic|tr_Q8R0Z9_Q8R0Z9_MOUSE__II_647476	|generic|tr_Q8R0Z9_Q8R0Z9_MOUSE__II_647476	|generic|sp_P0CG50_UBC_MOUSE__II_647476	|generic|sp_P0CG50_UBC_MOUSE__II_647476	|generic|sp_P0CG50_UBC_MOUSE__II_647476	|generic|sp_P0CG50_UBC_MOUSE__II_647476	|generic|sp_P0CG50_UBC_MOUSE__II_647476	|generic|sp_P0CG50_UBC_MOUSE__II_647476	|generic|sp_P0CG50_UBC_MOUSE__II_647476	|generic|sp_P0CG50_UBC_MOUSE__II_647476	|generic|sp_P0CG50_UBC_MOUSE__II_647476	|generic|tr_Q78XY9_Q78XY9_MOUSE__II_647476	|generic|tr_Q78XY9_Q78XY9_MOUSE__II_647476	|generic|tr_Q78XY9_Q78XY9_MOUSE__II_647476	|generic|tr_Q78XY9_Q78XY9_MOUSE__II_647476	|generic|tr_A5JUZ1_A5JUZ1_MOUSE__II_647476	|generic|sp_P62984_RL40_MOUSE__II_866586	|generic|tr_E9QNP0_E9QNP0_MOUSE__II_866571	|generic|tr_E9Q4P0_E9Q4P0_MOUSE__II_866571	|generic|tr_A0A0A6YW67_A0A0A6YW67_MOUSE__II_647476	|generic|tr_E9Q9J0_E9Q9J0_MOUSE__II_647476	|generic|tr_Q642L7_Q642L7_MOUSE__II_647476	|generic|IP_899761_TX=10090	|generic|sp_RS27A_HUMAN_|
"""index: 3435, intensity: 14918.0, mobility: 0.938"""	0.867867	0.000516262	0.000398953	TLPTKETIEQEKRSEIS	generic|tr_A6H6H4_A6H6H4_MOUSE|
"""index: 23031, intensity: 28703.0, mobility: 1.031"""	0.867705	0.000516262	0.000399398	TLAEDVTAALAKQ	generic|sp_P20357_MTAP2_MOUSE__chr1_1_66438885_66439007_ENSMUST00000172486	|generic|tr_Q80ZL4_Q80ZL4_MOUSE__chr1_1_66438885_66439007_ENSMUST00000172486	|generic|tr_Q3TLQ0_Q3TLQ0_MOUSE__chr1_1_66438885_66439007_ENSMUST00000172486	|generic|tr_Q80X35_Q80X35_MOUSE__chr1_1_66438885_66439007_ENSMUST00000172486	|generic|tr_B2KGT5_B2KGT5_MOUSE__chr1_1_66438885_66439007_ENSMUST00000172486	|generic|tr_A0A668KLC6_A0A668KLC6_MOUSE__chr1_1_66438885_66439007_ENSMUST00000172486|
"""index: 20411, intensity: 4650.0, mobility: 1.142"""	0.865853	0.000516262	0.000404517	SQPPPPPPPPPPTQEAQETTPSLDEELSKEAKVTAAPE	generic|tr_A0A0R4J1E3_A0A0R4J1E3_MOUSE__chr13_-1_55481535_55481678_ENSMUST00000135705	|generic|sp_Q9QXS6_DREB_MOUSE__chr13_-1_55481535_55481678_ENSMUST00000135705	|generic|tr_Q3TRK3_Q3TRK3_MOUSE__chr13_-1_55481535_55481678_ENSMUST00000135705|
"""index: 8705, intensity: 7854.0, mobility: 0.906"""	0.865101	0.000516262	0.000406613	HQPGGGKVQIVYKPVDLSKVTSK	generic|sp_P10637-3_TAU_MOUSE	|generic|sp_P10637-4_TAU_MOUSE|
"""index: 2202, intensity: 5899.0, mobility: 0.932"""	0.864417	0.000516262	0.000408532	KTETQEKNPLPSKETIEQEKQAG	generic|sp_P20065_TYB4_MOUSE__chrX_-1_167207501_167208325_ENSMUST00000112175	|generic|tr_Q6ZWX2_Q6ZWX2_MOUSE__chrX_-1_167207501_167208325_ENSMUST00000112175|
"""index: 1495, intensity: 5853.0, mobility: 0.861"""	0.863104	0.000516262	0.000412239	TLPTKETIEQEKRSE	generic|tr_A6H6H4_A6H6H4_MOUSE|
"""index: 20308, intensity: 4879.0, mobility: 1.130"""	0.861837	0.000516262	0.000415846	QSGFSLSGAQIDDNIPR	generic|sp_O08553_DPYL2_MOUSE|
"""index: 13452, intensity: 5612.0, mobility: 1.017"""	0.861624	0.000516262	0.000416455	EPYDDIVGETVEK	generic|tr_Q78TF3_Q78TF3_MOUSE__chr9_1_109978869_110002753_ENSMUST00000169851	|generic|sp_P27546_MAP4_MOUSE	|generic|sp_P27546-2_MAP4_MOUSE	|generic|sp_P27546-3_MAP4_MOUSE|
"""index: 4573, intensity: 4517.0, mobility: 0.851"""	0.86148	0.000516262	0.000416868	GVASVAEKTKEQASHLG	generic|sp_Q91ZZ3_SYUB_MOUSE|
"""index: 24479, intensity: 2765.0, mobility: 0.749"""	0.860844	0.000516262	0.000418695	YLPGPLQDMFKK	generic|sp_P63040_CPLX1_MOUSE	|generic|sp_P84086_CPLX2_MOUSE|
"""index: 20755, intensity: 3977.0, mobility: 0.929"""	0.859634	0.000516262	0.000422194	SHYEEGPGKNLPFSVENKWRL	generic|sp_P17665_COX7C_MOUSE|
"""index: 12245, intensity: 24119.0, mobility: 1.022"""	0.859632	0.000516262	0.000422199	QVANPNSAIFGGARP	generic|tr_Q80U88_Q80U88_MOUSE__chr5_-1_134625358_134625459_ENSMUST00000202289__II_929730	|generic|tr_Q3V244_Q3V244_MOUSE__chr5_-1_134625358_134625459_ENSMUST00000202289__II_929730	|generic|tr_Q3TG58_Q3TG58_MOUSE__chr5_-1_134625358_134625459_ENSMUST00000202289__II_929730	|generic|tr_Q564E5_Q564E5_MOUSE__chr5_-1_134625358_134625459_ENSMUST00000202289__II_929730|
"""index: 20163, intensity: 6237.0, mobility: 1.147"""	0.85961	0.000516262	0.000422265	QSGFSLSGAQIDDNIPR	generic|sp_O08553_DPYL2_MOUSE|
"""index: 15461, intensity: 4897.0, mobility: 1.136"""	0.859204	0.000516262	0.000423445	QPPPKPPLQAEPPTQEDPTTEVLTESTGEKQE	generic|sp_E9PUL5_PRRT2_MOUSE|
"""index: 34183, intensity: 26926.0, mobility: 1.262"""	0.859101	0.000516262	0.000423744	LLYQEPVLGPVRGPFPIIV	generic|sp_CASB_BOVIN_|
"""index: 2124, intensity: 3452.0, mobility: 1.319"""	0.859092	0.000516262	0.000423772	AAGEKAEEPAPGATAGDASSAAGPEQE	generic|sp_P26645_MARCS_MOUSE	|generic|tr_A0A0A1HAM8_A0A0A1HAM8_MOUSE|
"""index: 20384, intensity: 14671.0, mobility: 0.741"""	0.858988	0.000516262	0.000424075	LPGPLQDMFKK	generic|sp_P63040_CPLX1_MOUSE	|generic|sp_P84086_CPLX2_MOUSE|
"""index: 14310, intensity: 4673.0, mobility: 1.048"""	0.858423	0.000516262	0.000425724	AVAGGAGVGGDSHLALPALERDH	generic|sp_P0C192_LRC4B_MOUSE__chr16_1_91662218_91662247_ENSMUST00000117633|
"""index: 33187, intensity: 4652.0, mobility: 0.890"""	0.857816	0.000516262	0.000427507	QEELENYIEHVLLHRP	generic|sp_Q0VGU4_VGF_MOUSE|
"""index: 30155, intensity: 3114.0, mobility: 0.850"""	0.857603	0.000516262	0.000428133	SLPGTGGVASDFVKKATAFLHR	generic|sp_Q3UH66-5_WNK2_MOUSE__chr6_-1_120002189_120002227_ENSMUST00000159397__II_1106824	|generic|sp_Q3UH66-7_WNK2_MOUSE__chr6_-1_120002189_120002227_ENSMUST00000159397__II_1106821	|generic|tr_E9QMI9_E9QMI9_MOUSE__chr6_-1_120002189_120002227_ENSMUST00000159397__II_1106821	|generic|tr_A0A0R4J1Z1_A0A0R4J1Z1_MOUSE__chr17_-1_25985528_25985557_ENSMUST00000212520__II_1106821	|generic|tr_F6SRP4_F6SRP4_MOUSE__chr15_1_92246035_92246064_ENSMUST00000000109__II_1106824	|generic|tr_E9QM73_E9QM73_MOUSE__chr6_-1_120002189_120002227_ENSMUST00000159397__II_1106824	|generic|tr_E9Q6Q2_E9Q6Q2_MOUSE__chr6_-1_120002189_120002227_ENSMUST00000159397	|generic|sp_Q3UH66_WNK2_MOUSE__chr6_-1_120002189_120002227_ENSMUST00000159397	|generic|sp_Q3UH66-2_WNK2_MOUSE__chr6_-1_120002189_120002227_ENSMUST00000159397	|generic|sp_Q3UH66-3_WNK2_MOUSE__chr6_-1_120002189_120002227_ENSMUST00000159397	|generic|sp_Q3UH66-4_WNK2_MOUSE__chr6_-1_120002189_120002227_ENSMUST00000159397	|generic|sp_Q3UH66-6_WNK2_MOUSE__chr6_-1_120002189_120002227_ENSMUST00000159397	|generic|tr_E9QJQ9_E9QJQ9_MOUSE__chr6_-1_120002189_120002227_ENSMUST00000159397	|generic|tr_E9QMI8_E9QMI8_MOUSE__chr6_-1_120002189_120002227_ENSMUST00000159397	|generic|tr_E0CYT1_E0CYT1_MOUSE__chr6_-1_120002189_120002227_ENSMUST00000159397	|generic|tr_E0CZE3_E0CZE3_MOUSE__chr6_-1_120002189_120002227_ENSMUST00000159397|
"""index: 29204, intensity: 70871.0, mobility: 1.055"""	0.853754	0.000516262	0.000439617	TLADEVSASLAKQGL	generic|II_1128081_TX=10090	|generic|II_1128079_TX=10090	|generic|tr_A0A0A0MQC7_A0A0A0MQC7_MOUSE	|generic|tr_A2A5Y6_A2A5Y6_MOUSE	|generic|sp_P10637_TAU_MOUSE	|generic|sp_P10637-2_TAU_MOUSE	|generic|sp_P10637-4_TAU_MOUSE	|generic|tr_Q3UH19_Q3UH19_MOUSE	|generic|sp_P10637-6_TAU_MOUSE	|generic|tr_Q8C5K4_Q8C5K4_MOUSE	|generic|tr_Q547J4_Q547J4_MOUSE	|generic|tr_B1AQW2_B1AQW2_MOUSE	|generic|sp_TAU_HUMAN_|
"""index: 27009, intensity: 2824.0, mobility: 1.180"""	0.85371	0.000516262	0.00043975	TLPSLTPAAAELSSSPLSQ	generic|sp_Q91VX2_UBAP2_MOUSE	|generic|tr_A2AMY5_A2AMY5_MOUSE|
"""index: 1884, intensity: 5430.0, mobility: 0.988"""	0.85315	0.000516262	0.000441448	SEPQAAADATEVKE	generic|sp_Q91XV3_BASP1_MOUSE|
"""index: 25961, intensity: 4741.0, mobility: 1.009"""	0.851226	0.000516262	0.000447328	SKPDDDILDIPLDDPGANAAAAKIQA	generic|sp_P60761_NEUG_MOUSE__chr9_-1_37545953_37552551_ENSMUST00000065668|
"""index: 686, intensity: 4051.0, mobility: 1.064"""	0.851213	0.000516262	0.000447367	AAAPGPAAGGEAPKAGEAS	generic|sp_Q91XV3_BASP1_MOUSE|
"""index: 3686, intensity: 43717.0, mobility: 0.922"""	0.850636	0.000516262	0.000449146	TLPTKETIEQEKRSEIS	generic|tr_A6H6H4_A6H6H4_MOUSE|
"""index: 7551, intensity: 5224.0, mobility: 1.096"""	0.850634	0.000516262	0.000449154	AKAPAPAAPAAAEPQAEAPAAAASSEQSVAVKE	generic|sp_Q91XV3_BASP1_MOUSE|
"""index: 1254, intensity: 11483.0, mobility: 1.083"""	0.850138	0.000516262	0.000450687	TLPTKETIEQEKR	generic|tr_A6H6H4_A6H6H4_MOUSE|
"""index: 5624, intensity: 4677.0, mobility: 0.876"""	0.849798	0.000516262	0.000451743	SKQETQSAEPPPPEPPRI	generic|sp_Q8BIF0_C99L2_MOUSE	|generic|sp_Q8BIF0-2_C99L2_MOUSE	|generic|tr_I7HJQ8_I7HJQ8_MOUSE	|generic|tr_A2AP74_A2AP74_MOUSE|
"""index: 17231, intensity: 28537.0, mobility: 1.013"""	0.84911	0.000516262	0.000453886	FENKVPEKQKLFQEDNGMPVHLKGGASDALLYR	generic|sp_P48771_CX7A2_MOUSE__II_3500032|
"""index: 20682, intensity: 3211.0, mobility: 1.022"""	0.84806	0.000516262	0.000457175	FSDNQLQEGKNVIGLQMGTNRGASQAGMTGYGMPRQ	generic|sp_Q9WVA4_TAGL2_MOUSE|
"""index: 16937, intensity: 8277.0, mobility: 1.095"""	0.84803	0.000516262	0.000457271	GQPASGGGGGYGPQGDYGQQGYGQQGAPTSFSNQM	generic|sp_Q62277_SYPH_MOUSE|
"""index: 1549, intensity: 16796.0, mobility: 0.787"""	0.847681	0.000516262	0.000458367	TLPTKETIEQEKRSE	generic|tr_A6H6H4_A6H6H4_MOUSE|
"""index: 11348, intensity: 9978.0, mobility: 0.985"""	0.846924	0.000516262	0.000460762	ASFDKAKLKKTETQEKNTLPTKETIEQEKRSE	generic|tr_A6H6H4_A6H6H4_MOUSE|
"""index: 6998, intensity: 5902.0, mobility: 1.095"""	0.846777	0.000516262	0.000461226	SPAPATGASGQASELAPSTADSAVPPAPAKTEKGPVETK	generic|tr_A0A0A6YY91_A0A0A6YY91_MOUSE__II_850562|
"""index: 713, intensity: 3341.0, mobility: 0.977"""	0.846363	0.000516262	0.000462542	ASAPAQAPKGAQAPKGAQAPVK	generic|sp_P47915_RL29_MOUSE__IP_989185	|generic|IP_949381_TX=10090	|generic|IP_1051693_TX=10090	|generic|IP_3502862_TX=10090|
"""index: 20430, intensity: 4743.0, mobility: 0.815"""	0.845518	0.000516262	0.000465237	GRTLSDYNIQKESTLHLVLRLR	generic|tr_B0LAC2_B0LAC2_MOUSE__IP_825414	|generic|tr_E9Q5F6_E9Q5F6_MOUSE__II_647476	|generic|tr_E9Q5F6_E9Q5F6_MOUSE__II_647476	|generic|tr_Q922Z8_Q922Z8_MOUSE__II_647476	|generic|tr_Q922Z8_Q922Z8_MOUSE__II_647476	|generic|tr_Q922Z8_Q922Z8_MOUSE__II_647476	|generic|tr_Q922Z8_Q922Z8_MOUSE__II_647476	|generic|tr_Q922Z8_Q922Z8_MOUSE__II_647476	|generic|tr_Q922Z8_Q922Z8_MOUSE__II_647476	|generic|tr_Q922Z8_Q922Z8_MOUSE__II_647476	|generic|tr_Q3TH47_Q3TH47_MOUSE__II_647476	|generic|tr_Q3TH47_Q3TH47_MOUSE__II_647476	|generic|tr_Q3TH47_Q3TH47_MOUSE__II_647476	|generic|tr_Q8VC46_Q8VC46_MOUSE__II_647476	|generic|tr_Q8VC46_Q8VC46_MOUSE__II_647476	|generic|tr_Q8VC46_Q8VC46_MOUSE__II_647476	|generic|tr_Q8VC46_Q8VC46_MOUSE__II_647476	|generic|tr_Q8VC46_Q8VC46_MOUSE__II_647476	|generic|tr_Q8VC46_Q8VC46_MOUSE__II_647476	|generic|tr_Q8VC46_Q8VC46_MOUSE__II_647476	|generic|tr_Q8VC46_Q8VC46_MOUSE__II_647476	|generic|tr_Q922B0_Q922B0_MOUSE__II_647476	|generic|tr_Q922B0_Q922B0_MOUSE__II_647476	|generic|tr_Q5SX22_Q5SX22_MOUSE__II_647476	|generic|tr_Q5SX22_Q5SX22_MOUSE__II_647476	|generic|tr_Q5SX22_Q5SX22_MOUSE__II_647476	|generic|tr_Q8R0Z9_Q8R0Z9_MOUSE__II_647476	|generic|tr_Q8R0Z9_Q8R0Z9_MOUSE__II_647476	|generic|tr_Q8R0Z9_Q8R0Z9_MOUSE__II_647476	|generic|tr_Q8R0Z9_Q8R0Z9_MOUSE__II_647476	|generic|sp_P0CG50_UBC_MOUSE__II_647476	|generic|sp_P0CG50_UBC_MOUSE__II_647476	|generic|sp_P0CG50_UBC_MOUSE__II_647476	|generic|sp_P0CG50_UBC_MOUSE__II_647476	|generic|sp_P0CG50_UBC_MOUSE__II_647476	|generic|sp_P0CG50_UBC_MOUSE__II_647476	|generic|sp_P0CG50_UBC_MOUSE__II_647476	|generic|sp_P0CG50_UBC_MOUSE__II_647476	|generic|sp_P0CG50_UBC_MOUSE__II_647476	|generic|tr_Q78XY9_Q78XY9_MOUSE__II_647476	|generic|tr_Q78XY9_Q78XY9_MOUSE__II_647476	|generic|tr_Q78XY9_Q78XY9_MOUSE__II_647476	|generic|tr_Q78XY9_Q78XY9_MOUSE__II_647476	|generic|tr_A5JUZ1_A5JUZ1_MOUSE__II_647476	|generic|sp_P62984_RL40_MOUSE__II_866586	|generic|tr_E9QNP0_E9QNP0_MOUSE__II_866571	|generic|tr_E9Q4P0_E9Q4P0_MOUSE__II_866571	|generic|tr_A0A0A6YW67_A0A0A6YW67_MOUSE__II_647476	|generic|tr_E9Q9J0_E9Q9J0_MOUSE__II_647476	|generic|tr_Q642L7_Q642L7_MOUSE__II_647476	|generic|IP_899761_TX=10090	|generic|sp_RS27A_HUMAN_|
"""index: 702, intensity: 14670.0, mobility: 0.831"""	0.844952	0.000516262	0.000467052	FPKPEGSQDKSLHN	generic|sp_P47867_SCG3_MOUSE__II_3456604	|generic|sp_P47867-2_SCG3_MOUSE__II_3456604	|generic|tr_A0A1Y7VLI5_A0A1Y7VLI5_MOUSE|
"""index: 22853, intensity: 4517.0, mobility: 0.982"""	0.843699	0.000516262	0.000471096	TLAEDVTAALAKQ	generic|sp_P20357_MTAP2_MOUSE__chr1_1_66438885_66439007_ENSMUST00000172486	|generic|tr_Q80ZL4_Q80ZL4_MOUSE__chr1_1_66438885_66439007_ENSMUST00000172486	|generic|tr_Q3TLQ0_Q3TLQ0_MOUSE__chr1_1_66438885_66439007_ENSMUST00000172486	|generic|tr_Q80X35_Q80X35_MOUSE__chr1_1_66438885_66439007_ENSMUST00000172486	|generic|tr_B2KGT5_B2KGT5_MOUSE__chr1_1_66438885_66439007_ENSMUST00000172486	|generic|tr_A0A668KLC6_A0A668KLC6_MOUSE__chr1_1_66438885_66439007_ENSMUST00000172486|
"""index: 994, intensity: 2913.0, mobility: 0.945"""	0.843661	0.000516262	0.000471218	SPGFSDSTSAAKE	generic|sp_P14873_MAP1B_MOUSE	|generic|tr_B2RQQ5_B2RQQ5_MOUSE|
"""index: 1158, intensity: 11872.0, mobility: 1.132"""	0.843244	0.000516262	0.000472571	AAAPGEQAGGAGAEGAAGGEPRE	generic|sp_P26645_MARCS_MOUSE	|generic|tr_A0A0A1HAM8_A0A0A1HAM8_MOUSE|
"""index: 7542, intensity: 19201.0, mobility: 0.835"""	0.842087	0.000516262	0.000476348	ATPASAQTAAKREIYL	generic|tr_Q2TJI9_Q2TJI9_MOUSE__chr18_-1_38189545_38189796_ENSMUST00000160721__II_1060469	|generic|tr_F7BJK1_F7BJK1_MOUSE__chr18_-1_38189545_38189796_ENSMUST00000160721__II_1060474	|generic|tr_Q2TJI7_Q2TJI7_MOUSE|
"""index: 1629, intensity: 3114.0, mobility: 0.782"""	0.84088	0.000516262	0.000480319	TLPTKETIEQEKRSE	generic|tr_A6H6H4_A6H6H4_MOUSE|
"""index: 5950, intensity: 5506.0, mobility: 0.877"""	0.839794	0.000516262	0.000483917	SGPMYLSDHENVGAETPKST	generic|tr_V9GXH3_V9GXH3_MOUSE__chr6_-1_119694567_119694731_ENSMUST00000185139	|generic|tr_V9GXF0_V9GXF0_MOUSE__chr6_-1_119694567_119694731_ENSMUST00000185139	|generic|tr_V9GXP8_V9GXP8_MOUSE__chr6_-1_119694567_119694731_ENSMUST00000185139	|generic|tr_F8VPM7_F8VPM7_MOUSE__chr6_-1_119694567_119694731_ENSMUST00000185139	|generic|sp_Q99MI1_RB6I2_MOUSE__chr6_-1_119694567_119694731_ENSMUST00000185139	|generic|sp_Q99MI1-2_RB6I2_MOUSE__chr6_-1_119694567_119694731_ENSMUST00000185139	|generic|tr_V9GWT6_V9GWT6_MOUSE__chr6_-1_119694567_119694731_ENSMUST00000185139	|generic|tr_V9GX53_V9GX53_MOUSE__chr6_-1_119694567_119694731_ENSMUST00000185139|
"""index: 4635, intensity: 5481.0, mobility: 0.825"""	0.83958	0.000516262	0.000484632	IPVGSLKNEDTPNRQY	generic|sp_Q03517_SCG2_MOUSE	|generic|tr_Q4W8U9_Q4W8U9_MOUSE|
"""index: 14359, intensity: 8464.0, mobility: 0.922"""	0.839071	0.000516262	0.00048633	EHPGAPPQPPAPLQPALAPPSRA	generic|sp_Q7TSJ2_MAP6_MOUSE__chr7_1_99336781_99337002_ENSMUST00000122101__II_884487	|generic|sp_Q7TSJ2-2_MAP6_MOUSE__chr7_1_99269285_99269317_ENSMUST00000208978__II_884487	|generic|tr_D3Z6W1_D3Z6W1_MOUSE__chr7_1_99269285_99269317_ENSMUST00000208978__II_884487|
"""index: 1501, intensity: 10356.0, mobility: 0.966"""	0.838577	0.000516262	0.000487987	KSEPPESEAKPAPTEVKTVPNDATQTKENESKA	generic|tr_A0A0A6YY91_A0A0A6YY91_MOUSE__II_850562	|generic|sp_P13595_NCAM1_MOUSE	|generic|sp_P13595-2_NCAM1_MOUSE	|generic|tr_E9QB01_E9QB01_MOUSE	|generic|tr_A0A0A6YY47_A0A0A6YY47_MOUSE|
"""index: 24576, intensity: 4917.0, mobility: 1.159"""	0.838373	0.000516262	0.00048867	GSQTPQMPAQAMFMAPAQ	generic|sp_Q7TN29_SMAP2_MOUSE|
"""index: 1316, intensity: 2575.0, mobility: 0.817"""	0.837745	0.000516262	0.000490787	ISKQEYDESGPSIVHRK	generic|tr_F8WGM8_F8WGM8_MOUSE__II_1122449	|generic|tr_Q3UAF6_Q3UAF6_MOUSE	|generic|sp_P60710_ACTB_MOUSE	|generic|tr_Q3U804_Q3U804_MOUSE	|generic|tr_Q3UAF7_Q3UAF7_MOUSE	|generic|tr_Q3U939_Q3U939_MOUSE	|generic|tr_E9Q1F2_E9Q1F2_MOUSE	|generic|tr_Q3UBP6_Q3UBP6_MOUSE	|generic|tr_Q3UGS0_Q3UGS0_MOUSE	|generic|tr_Q3UCF8_Q3UCF8_MOUSE	|generic|tr_Q3TIJ9_Q3TIJ9_MOUSE	|generic|tr_Q3TSB7_Q3TSB7_MOUSE	|generic|tr_Q3UBQ4_Q3UBQ4_MOUSE	|generic|tr_Q3UA89_Q3UA89_MOUSE	|generic|tr_Q3U5R4_Q3U5R4_MOUSE	|generic|tr_Q4KL81_Q4KL81_MOUSE	|generic|tr_B1ATY1_B1ATY1_MOUSE	|generic|tr_Q61276_Q61276_MOUSE	|generic|tr_Q3UAA9_Q3UAA9_MOUSE|
"""index: 32257, intensity: 18695.0, mobility: 0.889"""	0.836244	0.000516262	0.00049588	GRTLSDYNIQKESTLHLVLRLR	generic|tr_B0LAC2_B0LAC2_MOUSE__IP_825414	|generic|tr_E9Q5F6_E9Q5F6_MOUSE__II_647476	|generic|tr_E9Q5F6_E9Q5F6_MOUSE__II_647476	|generic|tr_Q922Z8_Q922Z8_MOUSE__II_647476	|generic|tr_Q922Z8_Q922Z8_MOUSE__II_647476	|generic|tr_Q922Z8_Q922Z8_MOUSE__II_647476	|generic|tr_Q922Z8_Q922Z8_MOUSE__II_647476	|generic|tr_Q922Z8_Q922Z8_MOUSE__II_647476	|generic|tr_Q922Z8_Q922Z8_MOUSE__II_647476	|generic|tr_Q922Z8_Q922Z8_MOUSE__II_647476	|generic|tr_Q3TH47_Q3TH47_MOUSE__II_647476	|generic|tr_Q3TH47_Q3TH47_MOUSE__II_647476	|generic|tr_Q3TH47_Q3TH47_MOUSE__II_647476	|generic|tr_Q8VC46_Q8VC46_MOUSE__II_647476	|generic|tr_Q8VC46_Q8VC46_MOUSE__II_647476	|generic|tr_Q8VC46_Q8VC46_MOUSE__II_647476	|generic|tr_Q8VC46_Q8VC46_MOUSE__II_647476	|generic|tr_Q8VC46_Q8VC46_MOUSE__II_647476	|generic|tr_Q8VC46_Q8VC46_MOUSE__II_647476	|generic|tr_Q8VC46_Q8VC46_MOUSE__II_647476	|generic|tr_Q8VC46_Q8VC46_MOUSE__II_647476	|generic|tr_Q922B0_Q922B0_MOUSE__II_647476	|generic|tr_Q922B0_Q922B0_MOUSE__II_647476	|generic|tr_Q5SX22_Q5SX22_MOUSE__II_647476	|generic|tr_Q5SX22_Q5SX22_MOUSE__II_647476	|generic|tr_Q5SX22_Q5SX22_MOUSE__II_647476	|generic|tr_Q8R0Z9_Q8R0Z9_MOUSE__II_647476	|generic|tr_Q8R0Z9_Q8R0Z9_MOUSE__II_647476	|generic|tr_Q8R0Z9_Q8R0Z9_MOUSE__II_647476	|generic|tr_Q8R0Z9_Q8R0Z9_MOUSE__II_647476	|generic|sp_P0CG50_UBC_MOUSE__II_647476	|generic|sp_P0CG50_UBC_MOUSE__II_647476	|generic|sp_P0CG50_UBC_MOUSE__II_647476	|generic|sp_P0CG50_UBC_MOUSE__II_647476	|generic|sp_P0CG50_UBC_MOUSE__II_647476	|generic|sp_P0CG50_UBC_MOUSE__II_647476	|generic|sp_P0CG50_UBC_MOUSE__II_647476	|generic|sp_P0CG50_UBC_MOUSE__II_647476	|generic|sp_P0CG50_UBC_MOUSE__II_647476	|generic|tr_Q78XY9_Q78XY9_MOUSE__II_647476	|generic|tr_Q78XY9_Q78XY9_MOUSE__II_647476	|generic|tr_Q78XY9_Q78XY9_MOUSE__II_647476	|generic|tr_Q78XY9_Q78XY9_MOUSE__II_647476	|generic|tr_A5JUZ1_A5JUZ1_MOUSE__II_647476	|generic|sp_P62984_RL40_MOUSE__II_866586	|generic|tr_E9QNP0_E9QNP0_MOUSE__II_866571	|generic|tr_E9Q4P0_E9Q4P0_MOUSE__II_866571	|generic|tr_A0A0A6YW67_A0A0A6YW67_MOUSE__II_647476	|generic|tr_E9Q9J0_E9Q9J0_MOUSE__II_647476	|generic|tr_Q642L7_Q642L7_MOUSE__II_647476	|generic|IP_899761_TX=10090	|generic|sp_RS27A_HUMAN_|
"""index: 11285, intensity: 3066.0, mobility: 1.234"""	0.83522	0.000516262	0.000499383	MGAAQGAMNQPQTQYSATPNY	generic|sp_Q9JKD3_SCAM5_MOUSE__chr9_-1_57443670_57443780_ENSMUST00000215208__II_3456302|
"""index: 7351, intensity: 3956.0, mobility: 0.831"""	0.834883	0.000516262	0.000500544	ATPASAQTAAKREIYL	generic|tr_Q2TJI9_Q2TJI9_MOUSE__chr18_-1_38189545_38189796_ENSMUST00000160721__II_1060469	|generic|tr_F7BJK1_F7BJK1_MOUSE__chr18_-1_38189545_38189796_ENSMUST00000160721__II_1060474	|generic|tr_Q2TJI7_Q2TJI7_MOUSE|
"""index: 16701, intensity: 7062.0, mobility: 1.009"""	0.834715	0.000516262	0.00050112	EHPGAPPQPPAPLQPALAPPSRAVA	generic|sp_Q7TSJ2_MAP6_MOUSE__chr7_1_99336781_99337002_ENSMUST00000122101__II_884487	|generic|sp_Q7TSJ2-2_MAP6_MOUSE__chr7_1_99269285_99269317_ENSMUST00000208978__II_884487	|generic|tr_D3Z6W1_D3Z6W1_MOUSE__chr7_1_99269285_99269317_ENSMUST00000208978__II_884487|
"""index: 11493, intensity: 4522.0, mobility: 1.225"""	0.834031	0.000516262	0.000503485	APAATDEAAASAAPAASPEPQPECSPEAPPAPT	generic|sp_P26645_MARCS_MOUSE	|generic|tr_A0A0A1HAM8_A0A0A1HAM8_MOUSE|
"""index: 6541, intensity: 3278.0, mobility: 1.305"""	0.834001	0.000516262	0.000503589	GQPASGGGGGYGPQGDYGQQGYGQQGAPT	generic|sp_Q62277_SYPH_MOUSE|
"""index: 375, intensity: 2641.0, mobility: 1.081"""	0.833935	0.000516262	0.000503815	ATSPGVNSSASPQATDK	generic|sp_Q91Z67_SRGP2_MOUSE__chr1_-1_131436671_131436808_ENSMUST00000189893__II_1035663	|generic|tr_A0A2X0SZ45_A0A2X0SZ45_MOUSE__chr1_-1_131436671_131436808_ENSMUST00000189893|
"""index: 17097, intensity: 4038.0, mobility: 0.855"""	0.833095	0.000516262	0.000506736	IVQDGPPQSPPNIYYKV	generic|tr_Q543Q7_Q543Q7_MOUSE|
"""index: 26840, intensity: 4556.0, mobility: 0.988"""	0.833026	0.000516262	0.000506976	RPASPPSVPGGSQQGTPEEAAEALLTESVRSQTH	generic|tr_A0A087WQ93_A0A087WQ93_MOUSE	|generic|sp_Q0VGU4_VGF_MOUSE|
"""index: 33809, intensity: 5165.0, mobility: 0.917"""	0.83245	0.000516262	0.000508987	SPQLATLAEDVTAALAKQ	generic|sp_P20357_MTAP2_MOUSE__chr1_1_66438885_66439007_ENSMUST00000172486	|generic|tr_Q80ZL4_Q80ZL4_MOUSE__chr1_1_66438885_66439007_ENSMUST00000172486	|generic|tr_Q3TLQ0_Q3TLQ0_MOUSE__chr1_1_66438885_66439007_ENSMUST00000172486	|generic|tr_Q80X35_Q80X35_MOUSE__chr1_1_66438885_66439007_ENSMUST00000172486	|generic|tr_B2KGT5_B2KGT5_MOUSE__chr1_1_66438885_66439007_ENSMUST00000172486	|generic|tr_A0A668KLC6_A0A668KLC6_MOUSE__chr1_1_66438885_66439007_ENSMUST00000172486|
"""index: 28375, intensity: 559761.0, mobility: 1.063"""	0.832391	0.000516262	0.000509196	TLADEVSASLAKQGL	generic|II_1128081_TX=10090	|generic|II_1128079_TX=10090	|generic|tr_A0A0A0MQC7_A0A0A0MQC7_MOUSE	|generic|tr_A2A5Y6_A2A5Y6_MOUSE	|generic|sp_P10637_TAU_MOUSE	|generic|sp_P10637-2_TAU_MOUSE	|generic|sp_P10637-4_TAU_MOUSE	|generic|tr_Q3UH19_Q3UH19_MOUSE	|generic|sp_P10637-6_TAU_MOUSE	|generic|tr_Q8C5K4_Q8C5K4_MOUSE	|generic|tr_Q547J4_Q547J4_MOUSE	|generic|tr_B1AQW2_B1AQW2_MOUSE	|generic|sp_TAU_HUMAN_|
"""index: 2528, intensity: 4476.0, mobility: 0.876"""	0.832377	0.000516262	0.000509242	TLPTKETIEQEKRSE	generic|tr_A6H6H4_A6H6H4_MOUSE|
"""index: 4727, intensity: 3091.0, mobility: 1.162"""	0.831198	0.000516262	0.00051339	GSQQPPQPQQAYSQKAL	generic|sp_P70297_STAM1_MOUSE__chr2_1_14102418_14102489_ENSMUST00000193636__II_1014500	|generic|IP_1121602_TX=10090	|generic|tr_Q3UMC8_Q3UMC8_MOUSE__chr2_1_14102418_14102489_ENSMUST00000193636	|generic|tr_Q9CU37_Q9CU37_MOUSE	|generic|tr_Q3TPR2_Q3TPR2_MOUSE__chr2_1_14141735_14141881_ENSMUST00000193636|
"""index: 8221, intensity: 5031.0, mobility: 0.970"""	0.831029	0.000516262	0.000513987	HIQQNEALAAKAGLLGQPR	generic|sp_Q9WV98_TIM9_MOUSE__chr12_-1_71123552_71126371_ENSMUST00000220482__II_3496937	|generic|II_3470935_TX=10090|
"""index: 20883, intensity: 5039.0, mobility: 0.958"""	0.830529	0.000516262	0.000515758	HPVYIVQDGPPQSPPNIYYKV	generic|tr_Q543Q7_Q543Q7_MOUSE|
"""index: 30071, intensity: 21639.0, mobility: 1.099"""	0.829661	0.000516262	0.000518844	LLYQEPVLGPVRGPF	generic|sp_CASB_BOVIN_|
"""index: 23220, intensity: 15431.0, mobility: 1.075"""	0.828573	0.000516262	0.000522742	TAPEEELAALQLGPTH	generic|tr_A0A5S9EES2_A0A5S9EES2_MOUSE	|generic|tr_A2AGI2_A2AGI2_MOUSE	|generic|tr_B2RWZ9_B2RWZ9_MOUSE	|generic|tr_Q69ZI4_Q69ZI4_MOUSE	|generic|tr_A0A5S9EER5_A0A5S9EER5_MOUSE	|generic|tr_A2AGI3_A2AGI3_MOUSE	|generic|sp_Q8BYM5_NLGN3_MOUSE|
"""index: 2362, intensity: 11552.0, mobility: 0.862"""	0.826757	0.000516262	0.000529311	IAQDNEPEKPVADSETKM	generic|tr_Q543U3_Q543U3_MOUSE__chr15_-1_8636132_8636311_ENSMUST00000125997__II_1092018	|generic|tr_Q8C3T7_Q8C3T7_MOUSE__chr15_-1_8636132_8636311_ENSMUST00000125997	|generic|tr_Q8C7W8_Q8C7W8_MOUSE__chr15_-1_8636132_8636311_ENSMUST00000125997|
"""index: 22875, intensity: 4295.0, mobility: 1.074"""	0.826645	0.000516262	0.00052972	LATLADEVSASLAKQG	generic|II_1128081_TX=10090	|generic|II_1128079_TX=10090	|generic|tr_A0A0A0MQC7_A0A0A0MQC7_MOUSE	|generic|tr_A2A5Y6_A2A5Y6_MOUSE	|generic|sp_P10637_TAU_MOUSE	|generic|sp_P10637-2_TAU_MOUSE	|generic|sp_P10637-3_TAU_MOUSE	|generic|sp_P10637-4_TAU_MOUSE	|generic|tr_Q3UH19_Q3UH19_MOUSE	|generic|sp_P10637-6_TAU_MOUSE	|generic|tr_Q8C5K4_Q8C5K4_MOUSE	|generic|tr_Q547J4_Q547J4_MOUSE	|generic|tr_B1AQW2_B1AQW2_MOUSE	|generic|sp_TAU_HUMAN_|
"""index: 3200, intensity: 4785.0, mobility: 0.847"""	0.825525	0.000516262	0.000533816	GTNRGASQAGMTGYGMPRQ	generic|sp_Q9WVA4_TAGL2_MOUSE|
"""index: 33206, intensity: 12516.0, mobility: 0.929"""	0.825251	0.000516262	0.000534824	EQEELENYIEHVLLHRP	generic|sp_Q0VGU4_VGF_MOUSE|
"""index: 15536, intensity: 4109.0, mobility: 1.112"""	0.82507	0.000516262	0.00053549	QVPNYTLTSSTLPQTGGSQQPPQPQQAYSQKA	generic|sp_P70297_STAM1_MOUSE__chr2_1_14102418_14102489_ENSMUST00000193636__II_1014500	|generic|IP_1121602_TX=10090	|generic|tr_Q3UMC8_Q3UMC8_MOUSE__chr2_1_14102418_14102489_ENSMUST00000193636	|generic|tr_Q9CU37_Q9CU37_MOUSE	|generic|tr_Q3TPR2_Q3TPR2_MOUSE__chr2_1_14141735_14141881_ENSMUST00000193636|
"""index: 18503, intensity: 4808.0, mobility: 0.897"""	0.824237	0.000516262	0.000538565	LQTLHPYNTFAAGFNSTGLPHSHSTTRV	generic|tr_A0A5S9EES2_A0A5S9EES2_MOUSE	|generic|tr_A2AGI2_A2AGI2_MOUSE	|generic|tr_B2RWZ9_B2RWZ9_MOUSE	|generic|tr_Q69ZI4_Q69ZI4_MOUSE	|generic|tr_A0A5S9EER5_A0A5S9EER5_MOUSE	|generic|tr_A2AGI3_A2AGI3_MOUSE	|generic|sp_Q8BYM5_NLGN3_MOUSE|
"""index: 16717, intensity: 91717.0, mobility: 1.000"""	0.823578	0.000516262	0.000541011	LADEVSASLAKQGL	generic|II_1128081_TX=10090	|generic|II_1128079_TX=10090	|generic|tr_A0A0A0MQC7_A0A0A0MQC7_MOUSE	|generic|tr_A2A5Y6_A2A5Y6_MOUSE	|generic|sp_P10637_TAU_MOUSE	|generic|sp_P10637-2_TAU_MOUSE	|generic|sp_P10637-4_TAU_MOUSE	|generic|tr_Q3UH19_Q3UH19_MOUSE	|generic|sp_P10637-6_TAU_MOUSE	|generic|tr_Q8C5K4_Q8C5K4_MOUSE	|generic|tr_Q547J4_Q547J4_MOUSE	|generic|tr_B1AQW2_B1AQW2_MOUSE	|generic|sp_TAU_HUMAN_|
"""index: 3064, intensity: 4749.0, mobility: 0.859"""	0.820326	0.000516262	0.000553247	MGSNKGASQAGMTGYGMPRQ	generic|tr_Q9D6K2_Q9D6K2_MOUSE	|generic|sp_Q9R1Q8_TAGL3_MOUSE|
"""index: 14116, intensity: 5144.0, mobility: 0.910"""	0.81974	0.000516262	0.000555483	MGSNKGASQAGMTGYGMPRQIM	generic|tr_Q9D6K2_Q9D6K2_MOUSE	|generic|sp_Q9R1Q8_TAGL3_MOUSE|
"""index: 423, intensity: 2857.0, mobility: 0.931"""	0.81958	0.000516262	0.000556094	SKPKKPLGSSTAAPQRPIATQR	generic|sp_Q61166_MARE1_MOUSE|
"""index: 4589, intensity: 3531.0, mobility: 0.895"""	0.819453	0.000516262	0.00055658	DEGAEAPVEGDIHYQRG	generic|sp_O35633-2_VIAAT_MOUSE	|generic|tr_Q49S98_Q49S98_MOUSE|
"""index: 27747, intensity: 15965.0, mobility: 0.948"""	0.81893	0.000516262	0.000558584	QEPVLGPVRGPF	generic|sp_CASB_BOVIN_|
"""index: 1631, intensity: 54963.0, mobility: 1.139"""	0.817933	0.000516262	0.000562427	TLPTKETIEQEKRSE	generic|tr_A6H6H4_A6H6H4_MOUSE|
"""index: 2254, intensity: 2954.0, mobility: 0.798"""	0.816863	0.000516262	0.000566581	IPVGSLKNEDTPNR	generic|sp_Q03517_SCG2_MOUSE	|generic|tr_Q4W8U9_Q4W8U9_MOUSE|
"""index: 17014, intensity: 18215.0, mobility: 1.178"""	0.815285	0.000516262	0.000572766	IVQDGPPQSPPNIYYKV	generic|tr_Q543Q7_Q543Q7_MOUSE|
"""index: 1318, intensity: 10028.0, mobility: 1.136"""	0.815244	0.000516262	0.000572928	AAAPGEQAGGAGAEGAAGGEPRE	generic|sp_P26645_MARCS_MOUSE	|generic|tr_A0A0A1HAM8_A0A0A1HAM8_MOUSE|
"""index: 22974, intensity: 11309.0, mobility: 1.013"""	0.814987	0.000516262	0.000573941	TLAEDVTAALAKQ	generic|sp_P20357_MTAP2_MOUSE__chr1_1_66438885_66439007_ENSMUST00000172486	|generic|tr_Q80ZL4_Q80ZL4_MOUSE__chr1_1_66438885_66439007_ENSMUST00000172486	|generic|tr_Q3TLQ0_Q3TLQ0_MOUSE__chr1_1_66438885_66439007_ENSMUST00000172486	|generic|tr_Q80X35_Q80X35_MOUSE__chr1_1_66438885_66439007_ENSMUST00000172486	|generic|tr_B2KGT5_B2KGT5_MOUSE__chr1_1_66438885_66439007_ENSMUST00000172486	|generic|tr_A0A668KLC6_A0A668KLC6_MOUSE__chr1_1_66438885_66439007_ENSMUST00000172486|
"""index: 25504, intensity: 4464.0, mobility: 1.056"""	0.814882	0.000516262	0.000574356	GPPLDAYSIQGQHTISPLDLAKLNQVARQQSH	generic|sp_P60335_PCBP1_MOUSE|
"""index: 5924, intensity: 15842.0, mobility: 1.088"""	0.813117	0.000516262	0.000581369	STAATSAAQNAFKGNQM	generic|tr_Q3TD71_Q3TD71_MOUSE	|generic|tr_Q3TSA8_Q3TSA8_MOUSE	|generic|tr_Q3UY11_Q3UY11_MOUSE|
"""index: 33589, intensity: 8532.0, mobility: 0.961"""	0.812122	0.000516262	0.000585361	APGAMLQIEALQEVLKKLKS	generic|sp_P56388_CART_MOUSE|
"""index: 4527, intensity: 4340.0, mobility: 0.994"""	0.811728	0.000516262	0.000586949	GSRNMGGPYGGGNYGPGGSGGSGGYGGRSRY	generic|tr_B7ZP22_B7ZP22_MOUSE__II_591379	|generic|sp_O88569_ROA2_MOUSE__II_591379	|generic|sp_O88569-2_ROA2_MOUSE__II_591379	|generic|sp_O88569-3_ROA2_MOUSE__II_591379|
"""index: 20340, intensity: 35548.0, mobility: 0.963"""	0.811284	0.000516262	0.000588744	TISPLDLAKLNQVARQQSH	generic|sp_P60335_PCBP1_MOUSE|
"""index: 16533, intensity: 6122.0, mobility: 0.934"""	0.810973	0.000516262	0.000590005	GVASVAEKTKEQASHLGGAVF	generic|sp_Q91ZZ3_SYUB_MOUSE|
"""index: 4172, intensity: 4030.0, mobility: 0.841"""	0.809111	0.000516262	0.000597608	SQIDDHVPKRASARILAPPGGRSSG	generic|sp_Q9EQF6_DPYL5_MOUSE__chr5_1_30791522_30791638_ENSMUST00000198503__II_944569|
"""index: 26886, intensity: 3751.0, mobility: 0.836"""	0.808601	0.000516262	0.000599708	FASFPTTKTYFPHF	generic|tr_Q91VB8_Q91VB8_MOUSE__chr11_1_32297143_32297208_ENSMUST00000147010__II_1141542	|generic|tr_Q9CWS5_Q9CWS5_MOUSE__chr11_1_32297143_32297208_ENSMUST00000147010__II_1141542	|generic|tr_Q9CY10_Q9CY10_MOUSE__chr11_1_32297143_32297208_ENSMUST00000147010__II_1141542	|generic|tr_A8DUV1_A8DUV1_MOUSE__chr11_1_32297143_32297208_ENSMUST00000147010	|generic|tr_Q9QWJ3_Q9QWJ3_MOUSE	|generic|tr_Q61287_Q61287_MOUSE__chr11_1_32297143_32297208_ENSMUST00000147010	|generic|tr_Q8BPF4_Q8BPF4_MOUSE__chr11_1_32297143_32297208_ENSMUST00000147010	|generic|tr_Q9CY06_Q9CY06_MOUSE	|generic|tr_A8DUV3_A8DUV3_MOUSE__chr11_1_32297143_32297208_ENSMUST00000147010	|generic|tr_Q61649_Q61649_MOUSE|
"""index: 15512, intensity: 2504.0, mobility: 1.312"""	0.80844	0.000516262	0.000600373	AMNQPQTQYSATPNYTYSNEM	generic|sp_Q9JKD3_SCAM5_MOUSE__chr9_-1_57443670_57443780_ENSMUST00000215208__II_3456302|
"""index: 16631, intensity: 24272.0, mobility: 0.979"""	0.808002	0.000516262	0.000602186	TLADEVSASLAKQ	generic|II_1128081_TX=10090	|generic|II_1128079_TX=10090	|generic|tr_A0A0A0MQC7_A0A0A0MQC7_MOUSE	|generic|tr_A2A5Y6_A2A5Y6_MOUSE	|generic|sp_P10637_TAU_MOUSE	|generic|sp_P10637-2_TAU_MOUSE	|generic|sp_P10637-3_TAU_MOUSE	|generic|sp_P10637-4_TAU_MOUSE	|generic|tr_Q3UH19_Q3UH19_MOUSE	|generic|sp_P10637-6_TAU_MOUSE	|generic|tr_Q8C5K4_Q8C5K4_MOUSE	|generic|tr_Q547J4_Q547J4_MOUSE	|generic|tr_B1AQW2_B1AQW2_MOUSE	|generic|sp_TAU_HUMAN_|
"""index: 28150, intensity: 22110.0, mobility: 1.060"""	0.807472	0.000516262	0.000604386	TLADEVSASLAKQGL	generic|II_1128081_TX=10090	|generic|II_1128079_TX=10090	|generic|tr_A0A0A0MQC7_A0A0A0MQC7_MOUSE	|generic|tr_A2A5Y6_A2A5Y6_MOUSE	|generic|sp_P10637_TAU_MOUSE	|generic|sp_P10637-2_TAU_MOUSE	|generic|sp_P10637-4_TAU_MOUSE	|generic|tr_Q3UH19_Q3UH19_MOUSE	|generic|sp_P10637-6_TAU_MOUSE	|generic|tr_Q8C5K4_Q8C5K4_MOUSE	|generic|tr_Q547J4_Q547J4_MOUSE	|generic|tr_B1AQW2_B1AQW2_MOUSE	|generic|sp_TAU_HUMAN_|
"""index: 32193, intensity: 30389.0, mobility: 1.145"""	0.806821	0.000516262	0.000607096	GRTLSDYNIQKESTLHLVLRLR	generic|tr_B0LAC2_B0LAC2_MOUSE__IP_825414	|generic|tr_E9Q5F6_E9Q5F6_MOUSE__II_647476	|generic|tr_E9Q5F6_E9Q5F6_MOUSE__II_647476	|generic|tr_Q922Z8_Q922Z8_MOUSE__II_647476	|generic|tr_Q922Z8_Q922Z8_MOUSE__II_647476	|generic|tr_Q922Z8_Q922Z8_MOUSE__II_647476	|generic|tr_Q922Z8_Q922Z8_MOUSE__II_647476	|generic|tr_Q922Z8_Q922Z8_MOUSE__II_647476	|generic|tr_Q922Z8_Q922Z8_MOUSE__II_647476	|generic|tr_Q922Z8_Q922Z8_MOUSE__II_647476	|generic|tr_Q3TH47_Q3TH47_MOUSE__II_647476	|generic|tr_Q3TH47_Q3TH47_MOUSE__II_647476	|generic|tr_Q3TH47_Q3TH47_MOUSE__II_647476	|generic|tr_Q8VC46_Q8VC46_MOUSE__II_647476	|generic|tr_Q8VC46_Q8VC46_MOUSE__II_647476	|generic|tr_Q8VC46_Q8VC46_MOUSE__II_647476	|generic|tr_Q8VC46_Q8VC46_MOUSE__II_647476	|generic|tr_Q8VC46_Q8VC46_MOUSE__II_647476	|generic|tr_Q8VC46_Q8VC46_MOUSE__II_647476	|generic|tr_Q8VC46_Q8VC46_MOUSE__II_647476	|generic|tr_Q8VC46_Q8VC46_MOUSE__II_647476	|generic|tr_Q922B0_Q922B0_MOUSE__II_647476	|generic|tr_Q922B0_Q922B0_MOUSE__II_647476	|generic|tr_Q5SX22_Q5SX22_MOUSE__II_647476	|generic|tr_Q5SX22_Q5SX22_MOUSE__II_647476	|generic|tr_Q5SX22_Q5SX22_MOUSE__II_647476	|generic|tr_Q8R0Z9_Q8R0Z9_MOUSE__II_647476	|generic|tr_Q8R0Z9_Q8R0Z9_MOUSE__II_647476	|generic|tr_Q8R0Z9_Q8R0Z9_MOUSE__II_647476	|generic|tr_Q8R0Z9_Q8R0Z9_MOUSE__II_647476	|generic|sp_P0CG50_UBC_MOUSE__II_647476	|generic|sp_P0CG50_UBC_MOUSE__II_647476	|generic|sp_P0CG50_UBC_MOUSE__II_647476	|generic|sp_P0CG50_UBC_MOUSE__II_647476	|generic|sp_P0CG50_UBC_MOUSE__II_647476	|generic|sp_P0CG50_UBC_MOUSE__II_647476	|generic|sp_P0CG50_UBC_MOUSE__II_647476	|generic|sp_P0CG50_UBC_MOUSE__II_647476	|generic|sp_P0CG50_UBC_MOUSE__II_647476	|generic|tr_Q78XY9_Q78XY9_MOUSE__II_647476	|generic|tr_Q78XY9_Q78XY9_MOUSE__II_647476	|generic|tr_Q78XY9_Q78XY9_MOUSE__II_647476	|generic|tr_Q78XY9_Q78XY9_MOUSE__II_647476	|generic|tr_A5JUZ1_A5JUZ1_MOUSE__II_647476	|generic|sp_P62984_RL40_MOUSE__II_866586	|generic|tr_E9QNP0_E9QNP0_MOUSE__II_866571	|generic|tr_E9Q4P0_E9Q4P0_MOUSE__II_866571	|generic|tr_A0A0A6YW67_A0A0A6YW67_MOUSE__II_647476	|generic|tr_E9Q9J0_E9Q9J0_MOUSE__II_647476	|generic|tr_Q642L7_Q642L7_MOUSE__II_647476	|generic|IP_899761_TX=10090	|generic|sp_RS27A_HUMAN_|
"""index: 16571, intensity: 5754.0, mobility: 1.044"""	0.806726	0.000516262	0.000607492	AAEFGGAAGEVEAPGETFAQRKIHLQIARQR	generic|tr_A0A3B2WBC6_A0A3B2WBC6_MOUSE|
"""index: 15205, intensity: 3786.0, mobility: 0.954"""	0.806179	0.000516262	0.000609781	MDVVKYESGPDGGEEMRKMKLGLVK	generic|tr_Q7M702_Q7M702_MOUSE|
"""index: 4500, intensity: 14164.0, mobility: 0.840"""	0.806164	0.000516262	0.000609845	TPPPPYEQVVKDK	generic|sp_Q8R1C3_VOPP1_MOUSE__chr6_-1_57774707_57774748_ENSMUST00000204878|
"""index: 3248, intensity: 3883.0, mobility: 0.947"""	0.806061	0.000516262	0.000610276	GTNRGASQAGMTGYGMPRQ	generic|sp_Q9WVA4_TAGL2_MOUSE|
"""index: 15108, intensity: 6557.0, mobility: 1.026"""	0.805109	0.000516262	0.000614285	LKPRTVATPLNQVANPNSAIFGGARPREEVVQKEQE	generic|tr_Q80U88_Q80U88_MOUSE__chr5_-1_134625358_134625459_ENSMUST00000202289__II_929730	|generic|tr_Q3V244_Q3V244_MOUSE__chr5_-1_134625358_134625459_ENSMUST00000202289__II_929730	|generic|tr_Q3TG58_Q3TG58_MOUSE__chr5_-1_134625358_134625459_ENSMUST00000202289__II_929730	|generic|tr_Q564E5_Q564E5_MOUSE__chr5_-1_134625358_134625459_ENSMUST00000202289__II_929730|
"""index: 4933, intensity: 39595.0, mobility: 0.948"""	0.804777	0.000516262	0.00061569	LADEVSASLAKQ	generic|II_1128081_TX=10090	|generic|II_1128079_TX=10090	|generic|tr_A0A0A0MQC7_A0A0A0MQC7_MOUSE	|generic|tr_A2A5Y6_A2A5Y6_MOUSE	|generic|sp_P10637_TAU_MOUSE	|generic|sp_P10637-2_TAU_MOUSE	|generic|sp_P10637-3_TAU_MOUSE	|generic|sp_P10637-4_TAU_MOUSE	|generic|tr_Q3UH19_Q3UH19_MOUSE	|generic|sp_P10637-6_TAU_MOUSE	|generic|tr_Q8C5K4_Q8C5K4_MOUSE	|generic|tr_Q547J4_Q547J4_MOUSE	|generic|tr_B1AQW2_B1AQW2_MOUSE	|generic|sp_TAU_HUMAN_|
"""index: 23447, intensity: 7101.0, mobility: 1.006"""	0.804705	0.000516262	0.000615994	TLAEDVTAALAKQ	generic|sp_P20357_MTAP2_MOUSE__chr1_1_66438885_66439007_ENSMUST00000172486	|generic|tr_Q80ZL4_Q80ZL4_MOUSE__chr1_1_66438885_66439007_ENSMUST00000172486	|generic|tr_Q3TLQ0_Q3TLQ0_MOUSE__chr1_1_66438885_66439007_ENSMUST00000172486	|generic|tr_Q80X35_Q80X35_MOUSE__chr1_1_66438885_66439007_ENSMUST00000172486	|generic|tr_B2KGT5_B2KGT5_MOUSE__chr1_1_66438885_66439007_ENSMUST00000172486	|generic|tr_A0A668KLC6_A0A668KLC6_MOUSE__chr1_1_66438885_66439007_ENSMUST00000172486|
"""index: 13880, intensity: 5585.0, mobility: 0.952"""	0.803483	0.000516262	0.000621192	AQQESPPKNYLGVEEEKIMDHSHSDG	generic|sp_Q6P5F6_S39AA_MOUSE|
"""index: 24647, intensity: 3692.0, mobility: 1.227"""	0.802392	0.000516262	0.00062587	TNEIVEEQYTPQSLATLES	generic|sp_Q03517_SCG2_MOUSE	|generic|tr_Q4W8U9_Q4W8U9_MOUSE|
"""index: 33814, intensity: 8401.0, mobility: 1.066"""	0.801385	0.000516262	0.000630222	TLAEDVTAALAKQGL	generic|sp_P20357_MTAP2_MOUSE__chr1_1_66438885_66439007_ENSMUST00000172486	|generic|tr_Q80ZL4_Q80ZL4_MOUSE__chr1_1_66438885_66439007_ENSMUST00000172486	|generic|tr_Q3TLQ0_Q3TLQ0_MOUSE__chr1_1_66438885_66439007_ENSMUST00000172486	|generic|tr_Q80X35_Q80X35_MOUSE__chr1_1_66438885_66439007_ENSMUST00000172486	|generic|tr_B2KGT5_B2KGT5_MOUSE__chr1_1_66438885_66439007_ENSMUST00000172486	|generic|tr_A0A668KLC6_A0A668KLC6_MOUSE__chr1_1_66438885_66439007_ENSMUST00000172486|
"""index: 1014, intensity: 10729.0, mobility: 0.848"""	0.80102	0.000516262	0.000631806	LPTKETIEQEKRSE	generic|tr_A6H6H4_A6H6H4_MOUSE|
"""index: 3167, intensity: 3867.0, mobility: 0.851"""	0.800373	0.000516262	0.000634625	GTNRGASQAGMTGYGMPRQ	generic|sp_Q9WVA4_TAGL2_MOUSE|
"""index: 17773, intensity: 31278.0, mobility: 0.978"""	0.800188	0.000516262	0.00063543	TLADEVSASLAKQ	generic|II_1128081_TX=10090	|generic|II_1128079_TX=10090	|generic|tr_A0A0A0MQC7_A0A0A0MQC7_MOUSE	|generic|tr_A2A5Y6_A2A5Y6_MOUSE	|generic|sp_P10637_TAU_MOUSE	|generic|sp_P10637-2_TAU_MOUSE	|generic|sp_P10637-3_TAU_MOUSE	|generic|sp_P10637-4_TAU_MOUSE	|generic|tr_Q3UH19_Q3UH19_MOUSE	|generic|sp_P10637-6_TAU_MOUSE	|generic|tr_Q8C5K4_Q8C5K4_MOUSE	|generic|tr_Q547J4_Q547J4_MOUSE	|generic|tr_B1AQW2_B1AQW2_MOUSE	|generic|sp_TAU_HUMAN_|
"""index: 4255, intensity: 4577.0, mobility: 0.873"""	0.798397	0.000516262	0.000643307	MGTNRGASQAGMTGYGMPRQ	generic|sp_Q9WVA4_TAGL2_MOUSE|
"""index: 13906, intensity: 3871.0, mobility: 0.917"""	0.797434	0.000516262	0.000647581	LSPGTSDTKDLMGNIEQNEHA	generic|tr_Q2HZ94_Q2HZ94_MOUSE__chr2_1_14330984_14331175_ENSMUST00000146168__II_1014464|
"""index: 7584, intensity: 8176.0, mobility: 0.920"""	0.797139	0.000516262	0.000648897	LSRAQPAPKPEPSFSEYASVQVQRK	generic|sp_P97797_SHPS1_MOUSE	|generic|sp_P97797-2_SHPS1_MOUSE	|generic|sp_P97797-3_SHPS1_MOUSE	|generic|sp_P97797-4_SHPS1_MOUSE	|generic|tr_Q2M4I8_Q2M4I8_MOUSE	|generic|tr_E0CX65_E0CX65_MOUSE|
"""index: 5694, intensity: 3387.0, mobility: 1.034"""	0.796559	0.000516262	0.000651488	TEEEAGPQAAEPSTPSGPESGPTPASAEQNE	generic|sp_P28667_MRP_MOUSE|
"""index: 3731, intensity: 6430.0, mobility: 0.830"""	0.796364	0.000516262	0.000652364	MGSNKGASQAGMTGYGMPRQ	generic|tr_Q9D6K2_Q9D6K2_MOUSE	|generic|sp_Q9R1Q8_TAGL3_MOUSE|
"""index: 13268, intensity: 2845.0, mobility: 0.769"""	0.795687	0.000516262	0.000655408	SGDKVLALAGFDVEKAKK	generic|sp_Q8K3C3_LZIC_MOUSE|
"""index: 2197, intensity: 4438.0, mobility: 0.978"""	0.794922	0.000516262	0.000658864	AAGEKAEEPAPGATAGDASSAAGPEQE	generic|sp_P26645_MARCS_MOUSE	|generic|tr_A0A0A1HAM8_A0A0A1HAM8_MOUSE|
"""index: 32217, intensity: 33780.0, mobility: 0.883"""	0.794875	0.000516262	0.000659078	QLEDGHTLSDYNIQKESTLHLVLRLR	generic|IP_1119889_TX=10090|
"""index: 22724, intensity: 11369.0, mobility: 0.993"""	0.792599	0.000516262	0.000669475	KLPNDLLDLQQPTFHPSVH	generic|tr_A0A140LHQ8_A0A140LHQ8_MOUSE__II_885340	|generic|tr_A0A1L1SUR7_A0A1L1SUR7_MOUSE__II_3498699	|generic|tr_Q570Z8_Q570Z8_MOUSE__chr5_1_121425971_121426000_ENSMUST00000042163	|generic|tr_Q3TD51_Q3TD51_MOUSE	|generic|sp_Q7M6Y3_PICAL_MOUSE	|generic|sp_Q7M6Y3-3_PICAL_MOUSE	|generic|sp_Q7M6Y3-4_PICAL_MOUSE	|generic|sp_Q7M6Y3-5_PICAL_MOUSE	|generic|sp_Q7M6Y3-6_PICAL_MOUSE|
"""index: 29117, intensity: 8707.0, mobility: 1.077"""	0.791989	0.000516262	0.000672292	TLADEVSASLAKQGL	generic|II_1128081_TX=10090	|generic|II_1128079_TX=10090	|generic|tr_A0A0A0MQC7_A0A0A0MQC7_MOUSE	|generic|tr_A2A5Y6_A2A5Y6_MOUSE	|generic|sp_P10637_TAU_MOUSE	|generic|sp_P10637-2_TAU_MOUSE	|generic|sp_P10637-4_TAU_MOUSE	|generic|tr_Q3UH19_Q3UH19_MOUSE	|generic|sp_P10637-6_TAU_MOUSE	|generic|tr_Q8C5K4_Q8C5K4_MOUSE	|generic|tr_Q547J4_Q547J4_MOUSE	|generic|tr_B1AQW2_B1AQW2_MOUSE	|generic|sp_TAU_HUMAN_|
"""index: 2999, intensity: 18291.0, mobility: 0.826"""	0.791889	0.000516262	0.000672752	GSNKGASQAGMTGYGMPRQ	generic|tr_Q9D6K2_Q9D6K2_MOUSE	|generic|sp_Q9R1Q8_TAGL3_MOUSE|
"""index: 29670, intensity: 2879.0, mobility: 1.207"""	0.791538	0.000516262	0.00067438	GSQTPQMPAQAMFMAPAQM	generic|sp_Q7TN29_SMAP2_MOUSE|
"""index: 20280, intensity: 6350.0, mobility: 0.859"""	0.79032	0.000516262	0.000680049	TISPLDLAKLNQVARQQSH	generic|sp_P60335_PCBP1_MOUSE|
"""index: 8232, intensity: 5209.0, mobility: 0.972"""	0.789623	0.000516262	0.000683321	HIQQNEALAAKAGLLGQPR	generic|sp_Q9WV98_TIM9_MOUSE__chr12_-1_71123552_71126371_ENSMUST00000220482__II_3496937	|generic|II_3470935_TX=10090|
"""index: 31262, intensity: 5500.0, mobility: 0.980"""	0.789503	0.000516262	0.000683885	PAYHSSLMDPDTKLIGNMALLPLR	generic|II_936665_TX=10090	|generic|II_936665_TX=10090	|generic|sp_Q9JM76_ARPC3_MOUSE	|generic|sp_Q9JM76_ARPC3_MOUSE|
"""index: 28381, intensity: 5912.0, mobility: 1.023"""	0.789324	0.000516262	0.000684727	TLADEVSASLAKQGL	generic|II_1128081_TX=10090	|generic|II_1128079_TX=10090	|generic|tr_A0A0A0MQC7_A0A0A0MQC7_MOUSE	|generic|tr_A2A5Y6_A2A5Y6_MOUSE	|generic|sp_P10637_TAU_MOUSE	|generic|sp_P10637-2_TAU_MOUSE	|generic|sp_P10637-4_TAU_MOUSE	|generic|tr_Q3UH19_Q3UH19_MOUSE	|generic|sp_P10637-6_TAU_MOUSE	|generic|tr_Q8C5K4_Q8C5K4_MOUSE	|generic|tr_Q547J4_Q547J4_MOUSE	|generic|tr_B1AQW2_B1AQW2_MOUSE	|generic|sp_TAU_HUMAN_|
"""index: 25589, intensity: 2864.0, mobility: 1.201"""	0.788216	0.000516262	0.000689966	ASAGFGQPPSTTAGWSGSSSGQTLSTQLWK	generic|tr_D3YVX4_D3YVX4_MOUSE__chr1_-1_23849295_23849438_ENSMUST00000133398__II_1043053	|generic|sp_Q91VZ6_SMAP1_MOUSE__chr1_-1_23849295_23849438_ENSMUST00000133398__II_1043053|
"""index: 19245, intensity: 5444.0, mobility: 1.043"""	0.787957	0.000516262	0.000691195	LSEPNQTENDALEPEDLPQAAEQDEMR	generic|tr_Q545V6_Q545V6_MOUSE|
"""index: 16697, intensity: 103857.0, mobility: 0.979"""	0.78768	0.000516262	0.000692513	TLADEVSASLAKQ	generic|II_1128081_TX=10090	|generic|II_1128079_TX=10090	|generic|tr_A0A0A0MQC7_A0A0A0MQC7_MOUSE	|generic|tr_A2A5Y6_A2A5Y6_MOUSE	|generic|sp_P10637_TAU_MOUSE	|generic|sp_P10637-2_TAU_MOUSE	|generic|sp_P10637-3_TAU_MOUSE	|generic|sp_P10637-4_TAU_MOUSE	|generic|tr_Q3UH19_Q3UH19_MOUSE	|generic|sp_P10637-6_TAU_MOUSE	|generic|tr_Q8C5K4_Q8C5K4_MOUSE	|generic|tr_Q547J4_Q547J4_MOUSE	|generic|tr_B1AQW2_B1AQW2_MOUSE	|generic|sp_TAU_HUMAN_|
"""index: 30979, intensity: 3784.0, mobility: 1.167"""	0.787652	0.000516262	0.000692645	LESVFQELGKLTGPSNQ	generic|sp_Q03517_SCG2_MOUSE	|generic|tr_Q4W8U9_Q4W8U9_MOUSE|
"""index: 11137, intensity: 6676.0, mobility: 0.861"""	0.787606	0.000516262	0.000692864	TQEKNTLPTKETIEQEKRSE	generic|tr_A6H6H4_A6H6H4_MOUSE|
"""index: 7013, intensity: 4168.0, mobility: 1.029"""	0.787548	0.000516262	0.000693142	AKAPAPAAPAAAEPQAEAPAAAASSEQSVAVKE	generic|sp_Q91XV3_BASP1_MOUSE|
"""index: 14214, intensity: 8846.0, mobility: 1.028"""	0.786526	0.000516262	0.000698031	GRPDVFPPPLSSEHNGQVAEDAVSRPKDDGVPEVR	generic|tr_A0A087WQ93_A0A087WQ93_MOUSE	|generic|sp_Q0VGU4_VGF_MOUSE|
"""index: 20237, intensity: 5948.0, mobility: 0.905"""	0.784994	0.000516262	0.000705425	GASLKPEFVDIINAKQ	generic|sp_P17751_TPIS_MOUSE__chr6_-1_124812786_124812911_ENSMUST00000149610__II_906215	|generic|IP_3463923_TX=10090	|generic|tr_H7BXC3_H7BXC3_MOUSE|
"""index: 32113, intensity: 66782.0, mobility: 0.974"""	0.78251	0.000516262	0.000717577	YNIQKESTLHLVLRLR	generic|tr_B0LAC2_B0LAC2_MOUSE__IP_825414	|generic|tr_E9Q5F6_E9Q5F6_MOUSE__II_647476	|generic|tr_E9Q5F6_E9Q5F6_MOUSE__II_647476	|generic|tr_Q922Z8_Q922Z8_MOUSE__II_647476	|generic|tr_Q922Z8_Q922Z8_MOUSE__II_647476	|generic|tr_Q922Z8_Q922Z8_MOUSE__II_647476	|generic|tr_Q922Z8_Q922Z8_MOUSE__II_647476	|generic|tr_Q922Z8_Q922Z8_MOUSE__II_647476	|generic|tr_Q922Z8_Q922Z8_MOUSE__II_647476	|generic|tr_Q922Z8_Q922Z8_MOUSE__II_647476	|generic|tr_Q3TH47_Q3TH47_MOUSE__II_647476	|generic|tr_Q3TH47_Q3TH47_MOUSE__II_647476	|generic|tr_Q3TH47_Q3TH47_MOUSE__II_647476	|generic|tr_Q8VC46_Q8VC46_MOUSE__II_647476	|generic|tr_Q8VC46_Q8VC46_MOUSE__II_647476	|generic|tr_Q8VC46_Q8VC46_MOUSE__II_647476	|generic|tr_Q8VC46_Q8VC46_MOUSE__II_647476	|generic|tr_Q8VC46_Q8VC46_MOUSE__II_647476	|generic|tr_Q8VC46_Q8VC46_MOUSE__II_647476	|generic|tr_Q8VC46_Q8VC46_MOUSE__II_647476	|generic|tr_Q8VC46_Q8VC46_MOUSE__II_647476	|generic|tr_Q922B0_Q922B0_MOUSE__II_647476	|generic|tr_Q922B0_Q922B0_MOUSE__II_647476	|generic|tr_Q5SX22_Q5SX22_MOUSE__II_647476	|generic|tr_Q5SX22_Q5SX22_MOUSE__II_647476	|generic|tr_Q5SX22_Q5SX22_MOUSE__II_647476	|generic|tr_Q8R0Z9_Q8R0Z9_MOUSE__II_647476	|generic|tr_Q8R0Z9_Q8R0Z9_MOUSE__II_647476	|generic|tr_Q8R0Z9_Q8R0Z9_MOUSE__II_647476	|generic|tr_Q8R0Z9_Q8R0Z9_MOUSE__II_647476	|generic|sp_P0CG50_UBC_MOUSE__II_647476	|generic|sp_P0CG50_UBC_MOUSE__II_647476	|generic|sp_P0CG50_UBC_MOUSE__II_647476	|generic|sp_P0CG50_UBC_MOUSE__II_647476	|generic|sp_P0CG50_UBC_MOUSE__II_647476	|generic|sp_P0CG50_UBC_MOUSE__II_647476	|generic|sp_P0CG50_UBC_MOUSE__II_647476	|generic|sp_P0CG50_UBC_MOUSE__II_647476	|generic|sp_P0CG50_UBC_MOUSE__II_647476	|generic|tr_Q78XY9_Q78XY9_MOUSE__II_647476	|generic|tr_Q78XY9_Q78XY9_MOUSE__II_647476	|generic|tr_Q78XY9_Q78XY9_MOUSE__II_647476	|generic|tr_Q78XY9_Q78XY9_MOUSE__II_647476	|generic|tr_A5JUZ1_A5JUZ1_MOUSE__II_647476	|generic|sp_P62984_RL40_MOUSE__II_866586	|generic|tr_E9QNP0_E9QNP0_MOUSE__II_866571	|generic|tr_E9Q4P0_E9Q4P0_MOUSE__II_866571	|generic|tr_A0A0A6YW67_A0A0A6YW67_MOUSE__II_647476	|generic|tr_E9Q9J0_E9Q9J0_MOUSE__II_647476	|generic|tr_Q642L7_Q642L7_MOUSE__II_647476	|generic|IP_899761_TX=10090	|generic|IP_1119889_TX=10090	|generic|sp_RS27A_HUMAN_|
"""index: 24698, intensity: 13379.0, mobility: 1.163"""	0.781916	0.000516262	0.000720515	GSQTPQMPAQAMFMAPAQ	generic|sp_Q7TN29_SMAP2_MOUSE|
"""index: 19368, intensity: 4356.0, mobility: 1.134"""	0.781378	0.000516262	0.000723184	LVNSFLKGGGGGGGGGGLGGGLG	generic|tr_A0A0R4IZW8_A0A0R4IZW8_MOUSE__chr7_-1_30193874_30194080_ENSMUST00000146852__II_894141	|generic|sp_O88456_CPNS1_MOUSE__II_894144|
"""index: 32234, intensity: 23027.0, mobility: 0.882"""	0.781132	0.000516262	0.000724409	IQKESTLHLVLRLR	generic|tr_B0LAC2_B0LAC2_MOUSE__IP_825414	|generic|tr_E9Q5F6_E9Q5F6_MOUSE__II_647476	|generic|tr_E9Q5F6_E9Q5F6_MOUSE__II_647476	|generic|tr_Q922Z8_Q922Z8_MOUSE__II_647476	|generic|tr_Q922Z8_Q922Z8_MOUSE__II_647476	|generic|tr_Q922Z8_Q922Z8_MOUSE__II_647476	|generic|tr_Q922Z8_Q922Z8_MOUSE__II_647476	|generic|tr_Q922Z8_Q922Z8_MOUSE__II_647476	|generic|tr_Q922Z8_Q922Z8_MOUSE__II_647476	|generic|tr_Q922Z8_Q922Z8_MOUSE__II_647476	|generic|tr_Q3TH47_Q3TH47_MOUSE__II_647476	|generic|tr_Q3TH47_Q3TH47_MOUSE__II_647476	|generic|tr_Q3TH47_Q3TH47_MOUSE__II_647476	|generic|tr_Q8VC46_Q8VC46_MOUSE__II_647476	|generic|tr_Q8VC46_Q8VC46_MOUSE__II_647476	|generic|tr_Q8VC46_Q8VC46_MOUSE__II_647476	|generic|tr_Q8VC46_Q8VC46_MOUSE__II_647476	|generic|tr_Q8VC46_Q8VC46_MOUSE__II_647476	|generic|tr_Q8VC46_Q8VC46_MOUSE__II_647476	|generic|tr_Q8VC46_Q8VC46_MOUSE__II_647476	|generic|tr_Q8VC46_Q8VC46_MOUSE__II_647476	|generic|tr_Q922B0_Q922B0_MOUSE__II_647476	|generic|tr_Q922B0_Q922B0_MOUSE__II_647476	|generic|tr_Q5SX22_Q5SX22_MOUSE__II_647476	|generic|tr_Q5SX22_Q5SX22_MOUSE__II_647476	|generic|tr_Q5SX22_Q5SX22_MOUSE__II_647476	|generic|tr_Q8R0Z9_Q8R0Z9_MOUSE__II_647476	|generic|tr_Q8R0Z9_Q8R0Z9_MOUSE__II_647476	|generic|tr_Q8R0Z9_Q8R0Z9_MOUSE__II_647476	|generic|tr_Q8R0Z9_Q8R0Z9_MOUSE__II_647476	|generic|sp_P0CG50_UBC_MOUSE__II_647476	|generic|sp_P0CG50_UBC_MOUSE__II_647476	|generic|sp_P0CG50_UBC_MOUSE__II_647476	|generic|sp_P0CG50_UBC_MOUSE__II_647476	|generic|sp_P0CG50_UBC_MOUSE__II_647476	|generic|sp_P0CG50_UBC_MOUSE__II_647476	|generic|sp_P0CG50_UBC_MOUSE__II_647476	|generic|sp_P0CG50_UBC_MOUSE__II_647476	|generic|sp_P0CG50_UBC_MOUSE__II_647476	|generic|tr_Q78XY9_Q78XY9_MOUSE__II_647476	|generic|tr_Q78XY9_Q78XY9_MOUSE__II_647476	|generic|tr_Q78XY9_Q78XY9_MOUSE__II_647476	|generic|tr_Q78XY9_Q78XY9_MOUSE__II_647476	|generic|tr_A5JUZ1_A5JUZ1_MOUSE__II_647476	|generic|sp_P62984_RL40_MOUSE__II_866586	|generic|tr_E9QNP0_E9QNP0_MOUSE__II_866571	|generic|tr_E9Q4P0_E9Q4P0_MOUSE__II_866571	|generic|tr_A0A0A6YW67_A0A0A6YW67_MOUSE__II_647476	|generic|tr_E9Q9J0_E9Q9J0_MOUSE__II_647476	|generic|tr_Q642L7_Q642L7_MOUSE__II_647476	|generic|IP_899761_TX=10090	|generic|IP_1119889_TX=10090	|generic|sp_RS27A_HUMAN_|
"""index: 5054, intensity: 30115.0, mobility: 0.932"""	0.780497	0.000516262	0.00072758	LADEVSASLAKQ	generic|II_1128081_TX=10090	|generic|II_1128079_TX=10090	|generic|tr_A0A0A0MQC7_A0A0A0MQC7_MOUSE	|generic|tr_A2A5Y6_A2A5Y6_MOUSE	|generic|sp_P10637_TAU_MOUSE	|generic|sp_P10637-2_TAU_MOUSE	|generic|sp_P10637-3_TAU_MOUSE	|generic|sp_P10637-4_TAU_MOUSE	|generic|tr_Q3UH19_Q3UH19_MOUSE	|generic|sp_P10637-6_TAU_MOUSE	|generic|tr_Q8C5K4_Q8C5K4_MOUSE	|generic|tr_Q547J4_Q547J4_MOUSE	|generic|tr_B1AQW2_B1AQW2_MOUSE	|generic|sp_TAU_HUMAN_|
"""index: 23392, intensity: 12134.0, mobility: 0.993"""	0.778422	0.000516262	0.000738036	TLAEDVTAALAKQG	generic|sp_P20357_MTAP2_MOUSE__chr1_1_66438885_66439007_ENSMUST00000172486	|generic|tr_Q80ZL4_Q80ZL4_MOUSE__chr1_1_66438885_66439007_ENSMUST00000172486	|generic|tr_Q3TLQ0_Q3TLQ0_MOUSE__chr1_1_66438885_66439007_ENSMUST00000172486	|generic|tr_Q80X35_Q80X35_MOUSE__chr1_1_66438885_66439007_ENSMUST00000172486	|generic|tr_B2KGT5_B2KGT5_MOUSE__chr1_1_66438885_66439007_ENSMUST00000172486	|generic|tr_A0A668KLC6_A0A668KLC6_MOUSE__chr1_1_66438885_66439007_ENSMUST00000172486|
"""index: 22421, intensity: 17196.0, mobility: 0.959"""	0.777263	0.000516262	0.000743941	TVGLNVPASVRF	generic|sp_Q9CR68_UCRI_MOUSE|
"""index: 3482, intensity: 2739.0, mobility: 1.196"""	0.776841	0.000516262	0.000746107	AEPSTPSGPESGPTPASAEQNE	generic|sp_P28667_MRP_MOUSE|
"""index: 3208, intensity: 4502.0, mobility: 0.871"""	0.776812	0.000516262	0.000746253	SPGFSDSTSAAKETAAAHQA	generic|sp_P14873_MAP1B_MOUSE	|generic|tr_B2RQQ5_B2RQQ5_MOUSE|
"""index: 936, intensity: 2542.0, mobility: 1.081"""	0.776439	0.000516262	0.00074817	EYLNQEQAEQGREH	generic|sp_Q03517_SCG2_MOUSE	|generic|tr_Q4W8U9_Q4W8U9_MOUSE|
"""index: 3665, intensity: 8681.0, mobility: 0.935"""	0.776106	0.000516262	0.000749884	QPPPPPYYPPEDKKTQ	generic|tr_Q3TRG5_Q3TRG5_MOUSE__II_1123726	|generic|sp_P97765_WBP2_MOUSE__II_1123728	|generic|sp_P97765-2_WBP2_MOUSE__II_1123726	|generic|chr11_-1_116079543_116079920_ENSMUST00000074628|
"""index: 18255, intensity: 5833.0, mobility: 0.982"""	0.775249	0.000516262	0.000754321	FENKVPEKQKLFQEDNGMPVHLKGGASDALLYR	generic|sp_P48771_CX7A2_MOUSE__II_3500032|
"""index: 28711, intensity: 6058.0, mobility: 1.012"""	0.774525	0.000516262	0.000758083	TLADEVSASLAKQGL	generic|II_1128081_TX=10090	|generic|II_1128079_TX=10090	|generic|tr_A0A0A0MQC7_A0A0A0MQC7_MOUSE	|generic|tr_A2A5Y6_A2A5Y6_MOUSE	|generic|sp_P10637_TAU_MOUSE	|generic|sp_P10637-2_TAU_MOUSE	|generic|sp_P10637-4_TAU_MOUSE	|generic|tr_Q3UH19_Q3UH19_MOUSE	|generic|sp_P10637-6_TAU_MOUSE	|generic|tr_Q8C5K4_Q8C5K4_MOUSE	|generic|tr_Q547J4_Q547J4_MOUSE	|generic|tr_B1AQW2_B1AQW2_MOUSE	|generic|sp_TAU_HUMAN_|
"""index: 1647, intensity: 5550.0, mobility: 0.837"""	0.774407	0.000516262	0.000758699	TLPTKETIEQEKRSE	generic|tr_A6H6H4_A6H6H4_MOUSE|
"""index: 28482, intensity: 27863.0, mobility: 1.031"""	0.77421	0.000516262	0.000759728	TLADEVSASLAKQGL	generic|II_1128081_TX=10090	|generic|II_1128079_TX=10090	|generic|tr_A0A0A0MQC7_A0A0A0MQC7_MOUSE	|generic|tr_A2A5Y6_A2A5Y6_MOUSE	|generic|sp_P10637_TAU_MOUSE	|generic|sp_P10637-2_TAU_MOUSE	|generic|sp_P10637-4_TAU_MOUSE	|generic|tr_Q3UH19_Q3UH19_MOUSE	|generic|sp_P10637-6_TAU_MOUSE	|generic|tr_Q8C5K4_Q8C5K4_MOUSE	|generic|tr_Q547J4_Q547J4_MOUSE	|generic|tr_B1AQW2_B1AQW2_MOUSE	|generic|sp_TAU_HUMAN_|
"""index: 1448, intensity: 3438.0, mobility: 0.862"""	0.773872	0.000516262	0.000761498	NTLPTKETIEQEKR	generic|tr_A6H6H4_A6H6H4_MOUSE|
"""index: 30612, intensity: 2638.0, mobility: 1.233"""	0.77387	0.000516262	0.000761506	AIPLITVPGQGPPPGGQPDPEL	generic|tr_Q3URZ9_Q3URZ9_MOUSE__chr9_1_56896610_56896783_ENSMUST00000217052	|generic|sp_Q8VHY0_CSPG4_MOUSE__chr9_1_56896610_56896783_ENSMUST00000217052	|generic|sp_Q8VHY0-2_CSPG4_MOUSE__chr9_1_56898834_56898890_ENSMUST00000217052|
"""index: 9109, intensity: 4944.0, mobility: 0.946"""	0.773834	0.000516262	0.000761696	AQPAPKPEPSFSEYASVQVQRK	generic|sp_P97797_SHPS1_MOUSE	|generic|sp_P97797-2_SHPS1_MOUSE	|generic|sp_P97797-3_SHPS1_MOUSE	|generic|sp_P97797-4_SHPS1_MOUSE	|generic|tr_Q2M4I8_Q2M4I8_MOUSE	|generic|tr_E0CX65_E0CX65_MOUSE|
"""index: 5833, intensity: 3426.0, mobility: 1.087"""	0.773738	0.000516262	0.0007622	STAATSAAQNAFKGNQM	generic|tr_Q3TD71_Q3TD71_MOUSE	|generic|tr_Q3TSA8_Q3TSA8_MOUSE	|generic|tr_Q3UY11_Q3UY11_MOUSE|
"""index: 3085, intensity: 3987.0, mobility: 0.840"""	0.773725	0.000516262	0.000762267	AAGFNSTGLPHSHSTTRV	generic|tr_A0A5S9EES2_A0A5S9EES2_MOUSE	|generic|tr_A2AGI2_A2AGI2_MOUSE	|generic|tr_B2RWZ9_B2RWZ9_MOUSE	|generic|tr_Q69ZI4_Q69ZI4_MOUSE	|generic|tr_A0A5S9EER5_A0A5S9EER5_MOUSE	|generic|tr_A2AGI3_A2AGI3_MOUSE	|generic|sp_Q8BYM5_NLGN3_MOUSE|
"""index: 23338, intensity: 6094.0, mobility: 1.140"""	0.773603	0.000516262	0.000762905	VPSPVSSEDDLQEEEQLEQAIKEH	generic|sp_Q03517_SCG2_MOUSE	|generic|tr_Q4W8U9_Q4W8U9_MOUSE|
"""index: 32812, intensity: 9084.0, mobility: 0.905"""	0.772803	0.000516262	0.000767116	VYFGSGFAAPFFIVRHQLLKK	generic|tr_B8JJB0_B8JJB0_MOUSE__IP_1059380	|generic|tr_B8JJA9_B8JJA9_MOUSE	|generic|sp_P17665_COX7C_MOUSE|
"""index: 4837, intensity: 4206.0, mobility: 0.910"""	0.77127	0.000516262	0.000775246	LADEVSASLAKQ	generic|II_1128081_TX=10090	|generic|II_1128079_TX=10090	|generic|tr_A0A0A0MQC7_A0A0A0MQC7_MOUSE	|generic|tr_A2A5Y6_A2A5Y6_MOUSE	|generic|sp_P10637_TAU_MOUSE	|generic|sp_P10637-2_TAU_MOUSE	|generic|sp_P10637-3_TAU_MOUSE	|generic|sp_P10637-4_TAU_MOUSE	|generic|tr_Q3UH19_Q3UH19_MOUSE	|generic|sp_P10637-6_TAU_MOUSE	|generic|tr_Q8C5K4_Q8C5K4_MOUSE	|generic|tr_Q547J4_Q547J4_MOUSE	|generic|tr_B1AQW2_B1AQW2_MOUSE	|generic|sp_TAU_HUMAN_|
"""index: 4711, intensity: 3911.0, mobility: 1.144"""	0.770713	0.000516262	0.00077822	GSQQPPQPQQAYSQKAL	generic|sp_P70297_STAM1_MOUSE__chr2_1_14102418_14102489_ENSMUST00000193636__II_1014500	|generic|IP_1121602_TX=10090	|generic|tr_Q3UMC8_Q3UMC8_MOUSE__chr2_1_14102418_14102489_ENSMUST00000193636	|generic|tr_Q9CU37_Q9CU37_MOUSE	|generic|tr_Q3TPR2_Q3TPR2_MOUSE__chr2_1_14141735_14141881_ENSMUST00000193636|
"""index: 20284, intensity: 3291.0, mobility: 1.251"""	0.770168	0.000516262	0.000781144	NTEDDLPVYLARPGSAAQTP	generic|tr_Q6P1J1_Q6P1J1_MOUSE__chr5_1_37273379_37273519_ENSMUST00000202377	|generic|tr_Q71H75_Q71H75_MOUSE	|generic|tr_Q3TY94_Q3TY94_MOUSE__chr5_1_37273379_37273519_ENSMUST00000202377|
"""index: 18287, intensity: 5121.0, mobility: 1.170"""	0.769658	0.000516262	0.000783886	LVNSFLKGGGGGGGGGGLGGGLGN	generic|tr_A0A0R4IZW8_A0A0R4IZW8_MOUSE__chr7_-1_30193874_30194080_ENSMUST00000146852__II_894141	|generic|sp_O88456_CPNS1_MOUSE__II_894144|
"""index: 8896, intensity: 7328.0, mobility: 0.982"""	0.768918	0.000516262	0.000787888	GPPLDAYSIQGQH	generic|sp_P60335_PCBP1_MOUSE|
"""index: 4654, intensity: 4375.0, mobility: 0.999"""	0.768796	0.000516262	0.000788547	GASQAGMTGYGMPRQ	generic|tr_Q9D6K2_Q9D6K2_MOUSE	|generic|sp_Q9WVA4_TAGL2_MOUSE	|generic|sp_Q9R1Q8_TAGL3_MOUSE|
"""index: 32934, intensity: 5106.0, mobility: 0.927"""	0.768645	0.000516262	0.000789366	MGMGVAGMPPFGMPPAPPPPPPQN	generic|II_1050538_TX=10090	|generic|sp_Q64213-3_SF01_MOUSE__chr19_1_6372570_6372629_ENSMUST00000113485	|generic|tr_Q3UK67_Q3UK67_MOUSE__chr19_1_6372570_6372629_ENSMUST00000113485|
"""index: 17725, intensity: 30771.0, mobility: 0.998"""	0.765817	0.000516262	0.000804871	TLADEVSASLAKQG	generic|II_1128081_TX=10090	|generic|II_1128079_TX=10090	|generic|tr_A0A0A0MQC7_A0A0A0MQC7_MOUSE	|generic|tr_A2A5Y6_A2A5Y6_MOUSE	|generic|sp_P10637_TAU_MOUSE	|generic|sp_P10637-2_TAU_MOUSE	|generic|sp_P10637-3_TAU_MOUSE	|generic|sp_P10637-4_TAU_MOUSE	|generic|tr_Q3UH19_Q3UH19_MOUSE	|generic|sp_P10637-6_TAU_MOUSE	|generic|tr_Q8C5K4_Q8C5K4_MOUSE	|generic|tr_Q547J4_Q547J4_MOUSE	|generic|tr_B1AQW2_B1AQW2_MOUSE	|generic|sp_TAU_HUMAN_|
"""index: 2115, intensity: 3760.0, mobility: 1.297"""	0.765797	0.000516262	0.00080498	AAGEKAEEPAPGATAGDASSAAGPEQE	generic|sp_P26645_MARCS_MOUSE	|generic|tr_A0A0A1HAM8_A0A0A1HAM8_MOUSE|
"""index: 8801, intensity: 4710.0, mobility: 0.827"""	0.765653	0.000516262	0.000805778	KFDDPKFEVIDKPQS	generic|sp_P97450_ATP5J_MOUSE__chr16_-1_84831325_84831486_ENSMUST00000146103__II_1074235|
"""index: 13795, intensity: 7247.0, mobility: 0.989"""	0.764829	0.000516262	0.000810355	ESSFSLSGSQIDDHVPKRASARILAPPGGRSSG	generic|sp_Q9EQF6_DPYL5_MOUSE__chr5_1_30791522_30791638_ENSMUST00000198503__II_944569|
"""index: 8168, intensity: 5505.0, mobility: 0.984"""	0.76477	0.000516262	0.000810684	SLSGAQIDDNIPR	generic|sp_O08553_DPYL2_MOUSE|
"""index: 35010, intensity: 3102.0, mobility: 1.269"""	0.764383	0.000516262	0.000812847	MITDVQLAIFANMLGVSLFLLVVLYHYVAVNNPKKQE	generic|sp_Q99LX8_OST4_MOUSE__chr5_-1_30907422_30907535_ENSMUST00000132034|
"""index: 1526, intensity: 7811.0, mobility: 0.831"""	0.764177	0.000516262	0.000814	TLPTKETIEQEKR	generic|tr_A6H6H4_A6H6H4_MOUSE|
"""index: 17728, intensity: 4886.0, mobility: 0.945"""	0.763591	0.000516262	0.000817285	AAEFGGAAGEVEAPGETFAQRKIHLQ	generic|tr_A0A3B2WBC6_A0A3B2WBC6_MOUSE|
"""index: 21591, intensity: 4438.0, mobility: 0.942"""	0.763233	0.000516262	0.000819297	TDGFNLEDALK	generic|sp_Q8BIF0_C99L2_MOUSE	|generic|sp_Q8BIF0-2_C99L2_MOUSE	|generic|tr_I7HJQ8_I7HJQ8_MOUSE|
"""index: 23036, intensity: 26670.0, mobility: 1.076"""	0.762264	0.000516262	0.00082478	AAAPMIGYPMPTGYSQ	generic|tr_Q921Y3_Q921Y3_MOUSE__chr11_-1_106781850_106782137_ENSMUST00000133426__II_1125049	|generic|tr_Q9CSD9_Q9CSD9_MOUSE__chr11_-1_106783954_106783992_ENSMUST00000133426__II_1125049	|generic|tr_Q3V0Z8_Q3V0Z8_MOUSE__chr11_-1_106784876_106784983_ENSMUST00000133426__II_1125049	|generic|tr_A1L333_A1L333_MOUSE__chr11_-1_106784876_106784983_ENSMUST00000133426__II_1125049	|generic|tr_Q3UXW3_Q3UXW3_MOUSE__chr11_-1_106784876_106784983_ENSMUST00000133426__II_1125049	|generic|tr_Q5U222_Q5U222_MOUSE__chr11_-1_106784876_106784983_ENSMUST00000133426__II_1125049	|generic|tr_Q8BTS0_Q8BTS0_MOUSE__chr11_-1_106784876_106784983_ENSMUST00000133426__II_1125049|
"""index: 10612, intensity: 10200.0, mobility: 0.863"""	0.761879	0.000516262	0.000826967	NTLPTKETIEQEKR	generic|tr_A6H6H4_A6H6H4_MOUSE|
"""index: 4575, intensity: 4263.0, mobility: 0.817"""	0.760931	0.000516262	0.000832376	TPPPPYEQVVKDK	generic|sp_Q8R1C3_VOPP1_MOUSE__chr6_-1_57774707_57774748_ENSMUST00000204878|
"""index: 4809, intensity: 150589.0, mobility: 0.935"""	0.760925	0.000516262	0.00083241	LADEVSASLAKQ	generic|II_1128081_TX=10090	|generic|II_1128079_TX=10090	|generic|tr_A0A0A0MQC7_A0A0A0MQC7_MOUSE	|generic|tr_A2A5Y6_A2A5Y6_MOUSE	|generic|sp_P10637_TAU_MOUSE	|generic|sp_P10637-2_TAU_MOUSE	|generic|sp_P10637-3_TAU_MOUSE	|generic|sp_P10637-4_TAU_MOUSE	|generic|tr_Q3UH19_Q3UH19_MOUSE	|generic|sp_P10637-6_TAU_MOUSE	|generic|tr_Q8C5K4_Q8C5K4_MOUSE	|generic|tr_Q547J4_Q547J4_MOUSE	|generic|tr_B1AQW2_B1AQW2_MOUSE	|generic|sp_TAU_HUMAN_|
"""index: 22041, intensity: 5620.0, mobility: 1.020"""	0.760459	0.000516262	0.000835077	LAEDVTAALAKQGL	generic|sp_P20357_MTAP2_MOUSE__chr1_1_66438885_66439007_ENSMUST00000172486	|generic|tr_Q80ZL4_Q80ZL4_MOUSE__chr1_1_66438885_66439007_ENSMUST00000172486	|generic|tr_Q3TLQ0_Q3TLQ0_MOUSE__chr1_1_66438885_66439007_ENSMUST00000172486	|generic|tr_Q80X35_Q80X35_MOUSE__chr1_1_66438885_66439007_ENSMUST00000172486	|generic|tr_B2KGT5_B2KGT5_MOUSE__chr1_1_66438885_66439007_ENSMUST00000172486	|generic|tr_A0A668KLC6_A0A668KLC6_MOUSE__chr1_1_66438885_66439007_ENSMUST00000172486|
"""index: 5329, intensity: 17694.0, mobility: 1.036"""	0.759334	0.000516262	0.000841567	SSASSTQPLLVHEDA	generic|tr_Q3ULJ6_Q3ULJ6_MOUSE__chr5_1_75654426_75654545_ENSMUST00000202167	|generic|sp_P05532_KIT_MOUSE__chr5_1_75654426_75654545_ENSMUST00000202167	|generic|sp_P05532-2_KIT_MOUSE__chr5_1_75654426_75654545_ENSMUST00000202167	|generic|sp_P05532-3_KIT_MOUSE__chr5_1_75654426_75654545_ENSMUST00000202167|
"""index: 2154, intensity: 6496.0, mobility: 0.935"""	0.758392	0.000516262	0.000847034	AAGEKAEEPAPGATAGDASSAAGPEQE	generic|sp_P26645_MARCS_MOUSE	|generic|tr_A0A0A1HAM8_A0A0A1HAM8_MOUSE|
"""index: 30687, intensity: 5824.0, mobility: 1.059"""	0.758229	0.000516262	0.000847985	TLADEVSASLAKQGL	generic|II_1128081_TX=10090	|generic|II_1128079_TX=10090	|generic|tr_A0A0A0MQC7_A0A0A0MQC7_MOUSE	|generic|tr_A2A5Y6_A2A5Y6_MOUSE	|generic|sp_P10637_TAU_MOUSE	|generic|sp_P10637-2_TAU_MOUSE	|generic|sp_P10637-4_TAU_MOUSE	|generic|tr_Q3UH19_Q3UH19_MOUSE	|generic|sp_P10637-6_TAU_MOUSE	|generic|tr_Q8C5K4_Q8C5K4_MOUSE	|generic|tr_Q547J4_Q547J4_MOUSE	|generic|tr_B1AQW2_B1AQW2_MOUSE	|generic|sp_TAU_HUMAN_|
"""index: 6345, intensity: 6630.0, mobility: 1.080"""	0.758212	0.000516262	0.000848084	SPAPATGASGQASELAPSTADSAVPPAPAKTEKGPVETK	generic|tr_A0A0A6YY91_A0A0A6YY91_MOUSE__II_850562|
"""index: 7612, intensity: 3123.0, mobility: 1.125"""	0.757305	0.000516262	0.000853392	SVGSSASSTQPLLVHEDA	generic|tr_Q3ULJ6_Q3ULJ6_MOUSE__chr5_1_75654426_75654545_ENSMUST00000202167	|generic|sp_P05532_KIT_MOUSE__chr5_1_75654426_75654545_ENSMUST00000202167	|generic|sp_P05532-2_KIT_MOUSE__chr5_1_75654426_75654545_ENSMUST00000202167	|generic|sp_P05532-3_KIT_MOUSE__chr5_1_75654426_75654545_ENSMUST00000202167|
"""index: 19800, intensity: 8827.0, mobility: 0.937"""	0.756926	0.000516262	0.000855617	IPVGSLKNEDTPNRQYLDEDMLLK	generic|sp_Q03517_SCG2_MOUSE	|generic|tr_Q4W8U9_Q4W8U9_MOUSE|
"""index: 3262, intensity: 15644.0, mobility: 0.848"""	0.75544	0.000516262	0.000864406	GTNRGASQAGMTGYGMPRQ	generic|sp_Q9WVA4_TAGL2_MOUSE|
"""index: 16661, intensity: 6098.0, mobility: 0.935"""	0.755384	0.000516262	0.00086474	AAEFGGAAGEVEAPGETFAQRKIHLQIARQR	generic|tr_A0A3B2WBC6_A0A3B2WBC6_MOUSE|
"""index: 19758, intensity: 13879.0, mobility: 0.999"""	0.755326	0.000516262	0.000865083	PGPTQTLSPNGENNNDIIQDNGTIIPFRKHT	generic|sp_Q8R001_MARE2_MOUSE	|generic|sp_Q8R001_MARE2_MOUSE	|generic|tr_E9Q1B7_E9Q1B7_MOUSE__chr18_1_23853664_23853702_ENSMUST00000155708	|generic|tr_E9Q1B7_E9Q1B7_MOUSE__chr18_1_23853664_23853702_ENSMUST00000155708|
"""index: 428, intensity: 2558.0, mobility: 0.970"""	0.75517	0.000516262	0.00086601	LEGEDDPDRSMK	generic|sp_P26339_CMGA_MOUSE	|generic|tr_Q3UN28_Q3UN28_MOUSE|
"""index: 1059, intensity: 2933.0, mobility: 0.834"""	0.753855	0.000516262	0.000873879	TLPTKETIEQEKR	generic|tr_A6H6H4_A6H6H4_MOUSE|
"""index: 5648, intensity: 3614.0, mobility: 1.027"""	0.75307	0.000516262	0.000878609	ASQTSVPFDHLGK	generic|sp_Q9JMK2_KC1E_MOUSE__II_1087695	|generic|tr_Q8CBH9_Q8CBH9_MOUSE__II_1087695	|generic|tr_Q9QUI3_Q9QUI3_MOUSE__II_1087695|
"""index: 510, intensity: 2613.0, mobility: 0.916"""	0.752955	0.000516262	0.000879307	SKPKKPLGSSTAAPQRPIATQRTT	generic|sp_Q61166_MARE1_MOUSE|
"""index: 3242, intensity: 4475.0, mobility: 1.065"""	0.752556	0.000516262	0.00088172	SLSGSQIDDHVPK	generic|sp_Q9EQF6_DPYL5_MOUSE__chr5_1_30791522_30791638_ENSMUST00000198503__II_944569|
"""index: 4982, intensity: 4427.0, mobility: 0.958"""	0.751775	0.000516262	0.000886471	AGPQAAEPSTPSGPESGPTPASAEQNE	generic|sp_P28667_MRP_MOUSE|
"""index: 3447, intensity: 4362.0, mobility: 0.848"""	0.751632	0.000516262	0.000887343	QPPPPPYYPPEDKK	generic|tr_Q3TRG5_Q3TRG5_MOUSE__II_1123726	|generic|sp_P97765_WBP2_MOUSE__II_1123728	|generic|sp_P97765-2_WBP2_MOUSE__II_1123726	|generic|chr11_-1_116079543_116079920_ENSMUST00000074628|
"""index: 5497, intensity: 4406.0, mobility: 1.060"""	0.751299	0.000516262	0.000889377	TTFSPPVAAATAKNQS	generic|tr_A0A571BED8_A0A571BED8_MOUSE__chr11_-1_74395775_74395891_ENSMUST00000047488__II_1135417	|generic|sp_Q5SVL6_RPGP2_MOUSE__chr11_-1_74395775_74395891_ENSMUST00000047488__II_1135417	|generic|sp_Q5SVL6-2_RPGP2_MOUSE__chr11_-1_74395775_74395891_ENSMUST00000047488__II_1135417	|generic|tr_A0A171EBK8_A0A171EBK8_MOUSE__chr11_-1_74395775_74395891_ENSMUST00000047488|
"""index: 30486, intensity: 5167.0, mobility: 1.050"""	0.75113	0.000516262	0.000890407	LATLAEDVTAALAKQ	generic|sp_P20357_MTAP2_MOUSE__chr1_1_66438885_66439007_ENSMUST00000172486	|generic|tr_Q80ZL4_Q80ZL4_MOUSE__chr1_1_66438885_66439007_ENSMUST00000172486	|generic|tr_Q3TLQ0_Q3TLQ0_MOUSE__chr1_1_66438885_66439007_ENSMUST00000172486	|generic|tr_Q80X35_Q80X35_MOUSE__chr1_1_66438885_66439007_ENSMUST00000172486	|generic|tr_B2KGT5_B2KGT5_MOUSE__chr1_1_66438885_66439007_ENSMUST00000172486	|generic|tr_A0A668KLC6_A0A668KLC6_MOUSE__chr1_1_66438885_66439007_ENSMUST00000172486|
"""index: 2962, intensity: 3080.0, mobility: 1.175"""	0.750245	0.000516262	0.000895843	AEEPAPGATAGDASSAAGPEQE	generic|sp_P26645_MARCS_MOUSE	|generic|tr_A0A0A1HAM8_A0A0A1HAM8_MOUSE|
"""index: 15494, intensity: 5097.0, mobility: 0.937"""	0.750204	0.000516262	0.0008961	APVPMPDLKNVRSKIGSTENLK	generic|tr_A0A0A0MQC7_A0A0A0MQC7_MOUSE	|generic|tr_A2A5Y6_A2A5Y6_MOUSE	|generic|sp_P10637_TAU_MOUSE	|generic|sp_P10637-2_TAU_MOUSE	|generic|sp_P10637-3_TAU_MOUSE	|generic|sp_P10637-4_TAU_MOUSE	|generic|tr_Q3UH19_Q3UH19_MOUSE	|generic|sp_P10637-6_TAU_MOUSE	|generic|tr_Q547J4_Q547J4_MOUSE	|generic|tr_B1AQW2_B1AQW2_MOUSE|
"""index: 17064, intensity: 8616.0, mobility: 1.210"""	0.749299	0.000516262	0.000901695	SSFPEPTTDDVSPSLHAEVG	generic|sp_P14873_MAP1B_MOUSE	|generic|tr_B2RQQ5_B2RQQ5_MOUSE|
"""index: 17009, intensity: 4362.0, mobility: 1.125"""	0.74927	0.000516262	0.000901873	IVQDGPPQSPPNIYYKV	generic|tr_Q543Q7_Q543Q7_MOUSE|
"""index: 20742, intensity: 2703.0, mobility: 1.336"""	0.748319	0.000516262	0.000907792	NQVPVQPEATQVPLVSSTSEGYTA	generic|tr_Q3TTW8_Q3TTW8_MOUSE__chr2_-1_103775412_103775516_ENSMUST00000137390	|generic|tr_Q3TEY4_Q3TEY4_MOUSE__chr2_-1_103775412_103775516_ENSMUST00000137390	|generic|tr_A1L0T9_A1L0T9_MOUSE__chr2_-1_103775412_103775516_ENSMUST00000137390	|generic|sp_Q60865_CAPR1_MOUSE__chr2_-1_103775412_103775516_ENSMUST00000137390|
"""index: 17461, intensity: 7729.0, mobility: 1.021"""	0.748155	0.000516262	0.000908812	FSDIPNPIGSENSE	generic|sp_CAS1_BOVIN_|
"""index: 4736, intensity: 37035.0, mobility: 0.935"""	0.747842	0.000516262	0.000910773	LADEVSASLAKQ	generic|II_1128081_TX=10090	|generic|II_1128079_TX=10090	|generic|tr_A0A0A0MQC7_A0A0A0MQC7_MOUSE	|generic|tr_A2A5Y6_A2A5Y6_MOUSE	|generic|sp_P10637_TAU_MOUSE	|generic|sp_P10637-2_TAU_MOUSE	|generic|sp_P10637-3_TAU_MOUSE	|generic|sp_P10637-4_TAU_MOUSE	|generic|tr_Q3UH19_Q3UH19_MOUSE	|generic|sp_P10637-6_TAU_MOUSE	|generic|tr_Q8C5K4_Q8C5K4_MOUSE	|generic|tr_Q547J4_Q547J4_MOUSE	|generic|tr_B1AQW2_B1AQW2_MOUSE	|generic|sp_TAU_HUMAN_|
"""index: 6790, intensity: 9733.0, mobility: 0.929"""	0.746646	0.000516262	0.000918294	AEPPPPEPPRI	generic|sp_Q8BIF0_C99L2_MOUSE	|generic|sp_Q8BIF0-2_C99L2_MOUSE	|generic|tr_I7HJQ8_I7HJQ8_MOUSE	|generic|tr_A2AP74_A2AP74_MOUSE|
"""index: 1938, intensity: 3632.0, mobility: 0.772"""	0.746442	0.000516262	0.000919586	TLPTKETIEQEK	generic|tr_A6H6H4_A6H6H4_MOUSE|
"""index: 13686, intensity: 2803.0, mobility: 1.223"""	0.74565	0.000516262	0.000924604	NQPQTQYSATPNYTYSNEM	generic|sp_Q9JKD3_SCAM5_MOUSE__chr9_-1_57443670_57443780_ENSMUST00000215208__II_3456302|
"""index: 2949, intensity: 2575.0, mobility: 1.174"""	0.745541	0.000516262	0.000925297	AEEPAPGATAGDASSAAGPEQE	generic|sp_P26645_MARCS_MOUSE	|generic|tr_A0A0A1HAM8_A0A0A1HAM8_MOUSE|
"""index: 1872, intensity: 3197.0, mobility: 1.282"""	0.745242	0.000516262	0.000927203	AAGEKAEEPAPGATAGDASSAAGPE	generic|sp_P26645_MARCS_MOUSE	|generic|tr_A0A0A1HAM8_A0A0A1HAM8_MOUSE|
"""index: 10571, intensity: 19435.0, mobility: 1.055"""	0.744544	0.000516262	0.000931668	PDMGEIASFDKAKLKKTETQEKNTLPTKETIEQEKR	generic|tr_A6H6H4_A6H6H4_MOUSE|
"""index: 471, intensity: 5665.0, mobility: 0.903"""	0.743908	0.000516262	0.000935747	SANSNPAMAPRE	generic|tr_Q545V6_Q545V6_MOUSE|
"""index: 1945, intensity: 3120.0, mobility: 0.768"""	0.743344	0.000516262	0.000939387	TLPTKETIEQEK	generic|tr_A6H6H4_A6H6H4_MOUSE|
"""index: 12130, intensity: 5923.0, mobility: 1.023"""	0.742533	0.000516262	0.000944636	QVANPNSAIFGGARP	generic|tr_Q80U88_Q80U88_MOUSE__chr5_-1_134625358_134625459_ENSMUST00000202289__II_929730	|generic|tr_Q3V244_Q3V244_MOUSE__chr5_-1_134625358_134625459_ENSMUST00000202289__II_929730	|generic|tr_Q3TG58_Q3TG58_MOUSE__chr5_-1_134625358_134625459_ENSMUST00000202289__II_929730	|generic|tr_Q564E5_Q564E5_MOUSE__chr5_-1_134625358_134625459_ENSMUST00000202289__II_929730|
"""index: 34238, intensity: 23907.0, mobility: 1.284"""	0.74246	0.000516262	0.000945115	LLYQEPVLGPVRGPFPIIV	generic|sp_CASB_BOVIN_|
"""index: 22074, intensity: 4913.0, mobility: 0.872"""	0.741857	0.000516262	0.00094904	DTDGFNLEDALKETSSVKQR	generic|sp_Q8BIF0_C99L2_MOUSE	|generic|sp_Q8BIF0-2_C99L2_MOUSE|
"""index: 22983, intensity: 3797.0, mobility: 1.026"""	0.741783	0.000516262	0.00094952	SVVPSPKVSDTVVEPYNATLSVHQL	generic|sp_P68372_TBB4B_MOUSE__IP_840323	|generic|tr_Q9DCR1_Q9DCR1_MOUSE__IP_840323	|generic|tr_Q9CVR0_Q9CVR0_MOUSE__IP_840323	|generic|sp_Q9D6F9_TBB4A_MOUSE__IP_840323	|generic|sp_P99024_TBB5_MOUSE__chr17_-1_35836571_35838041_ENSMUST00000134978|
"""index: 12847, intensity: 5921.0, mobility: 1.124"""	0.741013	0.000516262	0.000954567	SEPAFQINTQSDPQPTS	generic|tr_A0A0J9YV24_A0A0J9YV24_MOUSE	|generic|sp_E9PUL5_PRRT2_MOUSE|
"""index: 12097, intensity: 3798.0, mobility: 1.208"""	0.740796	0.000516262	0.000955988	SSFSLSGSQIDDHVPK	generic|sp_Q9EQF6_DPYL5_MOUSE__chr5_1_30791522_30791638_ENSMUST00000198503__II_944569|
"""index: 30762, intensity: 4722.0, mobility: 1.147"""	0.739618	0.000516262	0.000963768	LLYQEPVLGPVRGPFP	generic|sp_CASB_BOVIN_|
"""index: 34443, intensity: 7043.0, mobility: 1.129"""	0.738266	0.000516262	0.000972765	QEPVLGPVRGPFPIIV	generic|sp_CASB_BOVIN_|
"""index: 2004, intensity: 3824.0, mobility: 0.822"""	0.737561	0.000516262	0.000977493	MKETIMNQEKLAK	generic|II_1106078_TX=10090	|generic|IP_970468_TX=10090	|generic|sp_Q64152_BTF3_MOUSE	|generic|sp_Q64152-2_BTF3_MOUSE|
"""index: 2909, intensity: 3919.0, mobility: 1.199"""	0.73751	0.000516262	0.000977842	AEEPAPGATAGDASSAAGPEQE	generic|sp_P26645_MARCS_MOUSE	|generic|tr_A0A0A1HAM8_A0A0A1HAM8_MOUSE|
"""index: 24656, intensity: 60377.0, mobility: 1.007"""	0.737316	0.000516262	0.000979143	APNLSRMGAVPVMIPAQSKDGSIV	generic|sp_P97792_CXAR_MOUSE__chr16_1_78334866_78334964_ENSMUST00000231251|
"""index: 20112, intensity: 3172.0, mobility: 1.201"""	0.736951	0.000516262	0.000981608	IVQEMPPQSPANIYYKV	generic|sp_P52800_EFNB2_MOUSE__chr8_-1_8660480_8660584_ENSMUST00000209169__II_867982	|generic|tr_Q544L9_Q544L9_MOUSE|
"""index: 3882, intensity: 3830.0, mobility: 0.808"""	0.736553	0.000516262	0.000984293	EDKGEFLSEGGGVR	generic|sp_E9PV24_FIBA_MOUSE	|generic|sp_E9PV24-2_FIBA_MOUSE|
"""index: 22874, intensity: 5855.0, mobility: 0.975"""	0.736325	0.000516262	0.000985842	TLAEDVTAALAKQ	generic|sp_P20357_MTAP2_MOUSE__chr1_1_66438885_66439007_ENSMUST00000172486	|generic|tr_Q80ZL4_Q80ZL4_MOUSE__chr1_1_66438885_66439007_ENSMUST00000172486	|generic|tr_Q3TLQ0_Q3TLQ0_MOUSE__chr1_1_66438885_66439007_ENSMUST00000172486	|generic|tr_Q80X35_Q80X35_MOUSE__chr1_1_66438885_66439007_ENSMUST00000172486	|generic|tr_B2KGT5_B2KGT5_MOUSE__chr1_1_66438885_66439007_ENSMUST00000172486	|generic|tr_A0A668KLC6_A0A668KLC6_MOUSE__chr1_1_66438885_66439007_ENSMUST00000172486|
"""index: 1114, intensity: 2604.0, mobility: 1.131"""	0.736263	0.000516262	0.000986263	AAAPGEQAGGAGAEGAAGGEPRE	generic|sp_P26645_MARCS_MOUSE	|generic|tr_A0A0A1HAM8_A0A0A1HAM8_MOUSE|
"""index: 13333, intensity: 4933.0, mobility: 0.925"""	0.735693	0.000516262	0.000990134	EHPGAPPQPPAPLQPALAPPSR	generic|sp_Q7TSJ2_MAP6_MOUSE__chr7_1_99336781_99337002_ENSMUST00000122101__II_884487	|generic|sp_Q7TSJ2-2_MAP6_MOUSE__chr7_1_99269285_99269317_ENSMUST00000208978__II_884487	|generic|tr_D3Z6W1_D3Z6W1_MOUSE__chr7_1_99269285_99269317_ENSMUST00000208978__II_884487|
"""index: 25820, intensity: 3114.0, mobility: 1.159"""	0.735096	0.000516262	0.000994204	SLSAASAPLVETSTPLRL	generic|sp_Q9QXV0_PCS1N_MOUSE|
"""index: 10917, intensity: 10575.0, mobility: 0.915"""	0.73448	0.000516262	0.000998425	KNTLPTKETIEQEKRSE	generic|tr_A6H6H4_A6H6H4_MOUSE|
"""index: 13210, intensity: 5423.0, mobility: 1.136"""	0.734304	0.000516262	0.000999635	AALGSPAPATGASGQASELAPSTADSAVPPAPAKTEKGPVE	generic|tr_A0A0A6YY91_A0A0A6YY91_MOUSE__II_850562|
"""index: 23312, intensity: 26942.0, mobility: 1.006"""	0.734041	0.000516262	0.00100145	TLAEDVTAALAKQG	generic|sp_P20357_MTAP2_MOUSE__chr1_1_66438885_66439007_ENSMUST00000172486	|generic|tr_Q80ZL4_Q80ZL4_MOUSE__chr1_1_66438885_66439007_ENSMUST00000172486	|generic|tr_Q3TLQ0_Q3TLQ0_MOUSE__chr1_1_66438885_66439007_ENSMUST00000172486	|generic|tr_Q80X35_Q80X35_MOUSE__chr1_1_66438885_66439007_ENSMUST00000172486	|generic|tr_B2KGT5_B2KGT5_MOUSE__chr1_1_66438885_66439007_ENSMUST00000172486	|generic|tr_A0A668KLC6_A0A668KLC6_MOUSE__chr1_1_66438885_66439007_ENSMUST00000172486|
"""index: 805, intensity: 3209.0, mobility: 0.803"""	0.733515	0.000516262	0.00100507	LPTKETIEQEKR	generic|tr_A6H6H4_A6H6H4_MOUSE|
"""index: 32869, intensity: 6211.0, mobility: 1.021"""	0.732332	0.000516262	0.00101329	VYFGSGFAAPFFIVRHQLLKK	generic|tr_B8JJB0_B8JJB0_MOUSE__IP_1059380	|generic|tr_B8JJA9_B8JJA9_MOUSE	|generic|sp_P17665_COX7C_MOUSE|
"""index: 9148, intensity: 4474.0, mobility: 0.972"""	0.731779	0.000516262	0.00101715	QKPSQDVPPPITAAAGGPPHPQLK	generic|sp_O88935-1_SYN1_MOUSE__chr6_1_115261704_115261733_ENSMUST00000203768|
"""index: 12153, intensity: 7995.0, mobility: 1.025"""	0.73154	0.000516262	0.00101882	QVANPNSAIFGGARP	generic|tr_Q80U88_Q80U88_MOUSE__chr5_-1_134625358_134625459_ENSMUST00000202289__II_929730	|generic|tr_Q3V244_Q3V244_MOUSE__chr5_-1_134625358_134625459_ENSMUST00000202289__II_929730	|generic|tr_Q3TG58_Q3TG58_MOUSE__chr5_-1_134625358_134625459_ENSMUST00000202289__II_929730	|generic|tr_Q564E5_Q564E5_MOUSE__chr5_-1_134625358_134625459_ENSMUST00000202289__II_929730|
"""index: 34158, intensity: 6001.0, mobility: 1.266"""	0.731435	0.000516262	0.00101956	LLYQEPVLGPVRGPFPIIV	generic|sp_CASB_BOVIN_|
"""index: 31050, intensity: 3920.0, mobility: 1.061"""	0.731251	0.000516262	0.00102085	TLADEVSASLAKQGL	generic|II_1128081_TX=10090	|generic|II_1128079_TX=10090	|generic|tr_A0A0A0MQC7_A0A0A0MQC7_MOUSE	|generic|tr_A2A5Y6_A2A5Y6_MOUSE	|generic|sp_P10637_TAU_MOUSE	|generic|sp_P10637-2_TAU_MOUSE	|generic|sp_P10637-4_TAU_MOUSE	|generic|tr_Q3UH19_Q3UH19_MOUSE	|generic|sp_P10637-6_TAU_MOUSE	|generic|tr_Q8C5K4_Q8C5K4_MOUSE	|generic|tr_Q547J4_Q547J4_MOUSE	|generic|tr_B1AQW2_B1AQW2_MOUSE	|generic|sp_TAU_HUMAN_|
"""index: 14346, intensity: 6379.0, mobility: 0.975"""	0.730545	0.000516262	0.00102581	QQAPPVRNLHQSGFSLSGAQIDDNIPRR	generic|sp_O08553_DPYL2_MOUSE|
"""index: 10609, intensity: 13051.0, mobility: 1.047"""	0.73052	0.000516262	0.00102599	SFDKAKLKKTETQEKNTLPTKETIEQEKR	generic|tr_A6H6H4_A6H6H4_MOUSE|
"""index: 25270, intensity: 8802.0, mobility: 0.926"""	0.729792	0.000516262	0.00103114	GPAPGPAVAPSVATEAPKMSNADFAKLLLRK	generic|II_934114_TX=10090	|generic|sp_Q9JLI8_SART3_MOUSE__chr5_-1_113743129_113743260_ENSMUST00000197041|
"""index: 495, intensity: 2649.0, mobility: 0.919"""	0.729152	0.000516262	0.00103569	SKPKKPLGSSTAAPQRPIATQRTT	generic|sp_Q61166_MARE1_MOUSE|
"""index: 23565, intensity: 10401.0, mobility: 0.983"""	0.729116	0.000516262	0.00103594	TLAEDVTAALAKQ	generic|sp_P20357_MTAP2_MOUSE__chr1_1_66438885_66439007_ENSMUST00000172486	|generic|tr_Q80ZL4_Q80ZL4_MOUSE__chr1_1_66438885_66439007_ENSMUST00000172486	|generic|tr_Q3TLQ0_Q3TLQ0_MOUSE__chr1_1_66438885_66439007_ENSMUST00000172486	|generic|tr_Q80X35_Q80X35_MOUSE__chr1_1_66438885_66439007_ENSMUST00000172486	|generic|tr_B2KGT5_B2KGT5_MOUSE__chr1_1_66438885_66439007_ENSMUST00000172486	|generic|tr_A0A668KLC6_A0A668KLC6_MOUSE__chr1_1_66438885_66439007_ENSMUST00000172486|
"""index: 21230, intensity: 6667.0, mobility: 0.741"""	0.729106	0.000516262	0.00103602	LPGPLQDMFKK	generic|sp_P63040_CPLX1_MOUSE	|generic|sp_P84086_CPLX2_MOUSE|
"""index: 22919, intensity: 6050.0, mobility: 1.031"""	0.729027	0.000516262	0.00103658	TLAEDVTAALAKQ	generic|sp_P20357_MTAP2_MOUSE__chr1_1_66438885_66439007_ENSMUST00000172486	|generic|tr_Q80ZL4_Q80ZL4_MOUSE__chr1_1_66438885_66439007_ENSMUST00000172486	|generic|tr_Q3TLQ0_Q3TLQ0_MOUSE__chr1_1_66438885_66439007_ENSMUST00000172486	|generic|tr_Q80X35_Q80X35_MOUSE__chr1_1_66438885_66439007_ENSMUST00000172486	|generic|tr_B2KGT5_B2KGT5_MOUSE__chr1_1_66438885_66439007_ENSMUST00000172486	|generic|tr_A0A668KLC6_A0A668KLC6_MOUSE__chr1_1_66438885_66439007_ENSMUST00000172486|
"""index: 1876, intensity: 15034.0, mobility: 0.909"""	0.726949	0.000516262	0.0010515	NTLPTKETIEQEKRSE	generic|tr_A6H6H4_A6H6H4_MOUSE|
"""index: 20328, intensity: 4955.0, mobility: 1.055"""	0.726837	0.000516262	0.00105231	SAVSASQVYPGPAQSGTYLVAGSAQMTH	generic|sp_P70297_STAM1_MOUSE__chr2_1_14102418_14102489_ENSMUST00000193636__II_1014500	|generic|tr_Q3UGN9_Q3UGN9_MOUSE__chr2_1_14102418_14102489_ENSMUST00000193636	|generic|tr_Q3UMC8_Q3UMC8_MOUSE__chr2_1_14102418_14102489_ENSMUST00000193636	|generic|tr_Q3TPR2_Q3TPR2_MOUSE__chr2_1_14141735_14141881_ENSMUST00000193636|
"""index: 2194, intensity: 23630.0, mobility: 0.951"""	0.726596	0.000516262	0.00105405	AAGEKAEEPAPGATAGDASSAAGPEQE	generic|sp_P26645_MARCS_MOUSE	|generic|tr_A0A0A1HAM8_A0A0A1HAM8_MOUSE|
"""index: 28342, intensity: 7279.0, mobility: 0.938"""	0.726	0.000516262	0.00105838	QEPVLGPVRGPF	generic|sp_CASB_BOVIN_|
"""index: 22744, intensity: 28028.0, mobility: 1.060"""	0.724828	0.000516262	0.00106695	LATLADEVSASLAKQ	generic|II_1128081_TX=10090	|generic|II_1128079_TX=10090	|generic|tr_A0A0A0MQC7_A0A0A0MQC7_MOUSE	|generic|tr_A2A5Y6_A2A5Y6_MOUSE	|generic|sp_P10637_TAU_MOUSE	|generic|sp_P10637-2_TAU_MOUSE	|generic|sp_P10637-3_TAU_MOUSE	|generic|sp_P10637-4_TAU_MOUSE	|generic|tr_Q3UH19_Q3UH19_MOUSE	|generic|sp_P10637-6_TAU_MOUSE	|generic|tr_Q8C5K4_Q8C5K4_MOUSE	|generic|tr_Q547J4_Q547J4_MOUSE	|generic|tr_B1AQW2_B1AQW2_MOUSE	|generic|sp_TAU_HUMAN_|
"""index: 551, intensity: 3480.0, mobility: 0.869"""	0.724452	0.000516262	0.00106971	SSSPGGAYVTR	generic|tr_A2AKJ2_A2AKJ2_MOUSE__II_1014558	|generic|tr_A0A0A6YWC8_A0A0A6YWC8_MOUSE__chr2_1_13574750_13574998_ENSMUST00000155605__II_1014555	|generic|tr_Q3V2S4_Q3V2S4_MOUSE__chr2_1_13574750_13574998_ENSMUST00000155605__II_1014555	|generic|tr_Q3UAX1_Q3UAX1_MOUSE__chr2_1_13574750_13574998_ENSMUST00000155605__II_1014555	|generic|tr_Q3TFD9_Q3TFD9_MOUSE__chr2_1_13574750_13574998_ENSMUST00000155605__II_1014555	|generic|tr_Q5FWJ3_Q5FWJ3_MOUSE__chr2_1_13574750_13574998_ENSMUST00000155605__II_1014555	|generic|tr_A4IF59_A4IF59_MOUSE__chr2_1_13574750_13574998_ENSMUST00000155605__II_1014555	|generic|tr_Q3TWV0_Q3TWV0_MOUSE__chr2_1_13574750_13574998_ENSMUST00000155605__II_1014555	|generic|tr_Q3U6S1_Q3U6S1_MOUSE__chr2_1_13582473_13582514_ENSMUST00000193675|
"""index: 23997, intensity: 6079.0, mobility: 0.921"""	0.724351	0.000516262	0.00107045	VPPVQVSPLIKFGRYSA	generic|sp_Q06185_ATP5I_MOUSE__II_935115	|generic|sp_Q06185_ATP5I_MOUSE__II_935115	|generic|tr_Q5EBI8_Q5EBI8_MOUSE	|generic|tr_Q5EBI8_Q5EBI8_MOUSE	|generic|tr_Q8BTB6_Q8BTB6_MOUSE	|generic|tr_Q8BTB6_Q8BTB6_MOUSE|
"""index: 16800, intensity: 427332.0, mobility: 0.980"""	0.724058	0.000516262	0.00107261	TLADEVSASLAKQ	generic|II_1128081_TX=10090	|generic|II_1128079_TX=10090	|generic|tr_A0A0A0MQC7_A0A0A0MQC7_MOUSE	|generic|tr_A2A5Y6_A2A5Y6_MOUSE	|generic|sp_P10637_TAU_MOUSE	|generic|sp_P10637-2_TAU_MOUSE	|generic|sp_P10637-3_TAU_MOUSE	|generic|sp_P10637-4_TAU_MOUSE	|generic|tr_Q3UH19_Q3UH19_MOUSE	|generic|sp_P10637-6_TAU_MOUSE	|generic|tr_Q8C5K4_Q8C5K4_MOUSE	|generic|tr_Q547J4_Q547J4_MOUSE	|generic|tr_B1AQW2_B1AQW2_MOUSE	|generic|sp_TAU_HUMAN_|
"""index: 10918, intensity: 15377.0, mobility: 0.825"""	0.722888	0.000516262	0.00108128	PTKETIEQEKRSE	generic|tr_A6H6H4_A6H6H4_MOUSE|
"""index: 21613, intensity: 4531.0, mobility: 1.137"""	0.722722	0.000516262	0.00108251	DFEPLPPVASPVKAPTPSG	generic|sp_O08539_BIN1_MOUSE__chr18_1_32435156_32435242_ENSMUST00000234373__II_3464090|
"""index: 4877, intensity: 3225.0, mobility: 0.977"""	0.721786	0.000516262	0.0010895	LDMGNEIDTQNR	generic|sp_P60879_SNP25_MOUSE	|generic|sp_P60879-2_SNP25_MOUSE|
"""index: 8399, intensity: 5459.0, mobility: 0.988"""	0.721152	0.000516262	0.00109426	GPPLDAYSIQGQH	generic|sp_P60335_PCBP1_MOUSE|
"""index: 4177, intensity: 3375.0, mobility: 0.970"""	0.721125	0.000516262	0.00109446	SQAGMTGYGMPRQ	generic|tr_Q9D6K2_Q9D6K2_MOUSE	|generic|sp_Q9WVA4_TAGL2_MOUSE	|generic|sp_Q9R1Q8_TAGL3_MOUSE|
"""index: 9834, intensity: 7922.0, mobility: 1.177"""	0.721065	0.000516262	0.00109491	PLPSKETIEQEKQAGES	generic|sp_P20065_TYB4_MOUSE__chrX_-1_167207501_167208325_ENSMUST00000112175	|generic|tr_Q6ZWX2_Q6ZWX2_MOUSE__chrX_-1_167207501_167208325_ENSMUST00000112175|
"""index: 32141, intensity: 16432.0, mobility: 0.827"""	0.720133	0.000516262	0.00110196	KESTLHLVLRLR	generic|tr_B0LAC2_B0LAC2_MOUSE__IP_825414	|generic|tr_E9Q5F6_E9Q5F6_MOUSE__II_647476	|generic|tr_E9Q5F6_E9Q5F6_MOUSE__II_647476	|generic|tr_Q922Z8_Q922Z8_MOUSE__II_647476	|generic|tr_Q922Z8_Q922Z8_MOUSE__II_647476	|generic|tr_Q922Z8_Q922Z8_MOUSE__II_647476	|generic|tr_Q922Z8_Q922Z8_MOUSE__II_647476	|generic|tr_Q922Z8_Q922Z8_MOUSE__II_647476	|generic|tr_Q922Z8_Q922Z8_MOUSE__II_647476	|generic|tr_Q922Z8_Q922Z8_MOUSE__II_647476	|generic|tr_Q3TH47_Q3TH47_MOUSE__II_647476	|generic|tr_Q3TH47_Q3TH47_MOUSE__II_647476	|generic|tr_Q3TH47_Q3TH47_MOUSE__II_647476	|generic|tr_Q8VC46_Q8VC46_MOUSE__II_647476	|generic|tr_Q8VC46_Q8VC46_MOUSE__II_647476	|generic|tr_Q8VC46_Q8VC46_MOUSE__II_647476	|generic|tr_Q8VC46_Q8VC46_MOUSE__II_647476	|generic|tr_Q8VC46_Q8VC46_MOUSE__II_647476	|generic|tr_Q8VC46_Q8VC46_MOUSE__II_647476	|generic|tr_Q8VC46_Q8VC46_MOUSE__II_647476	|generic|tr_Q8VC46_Q8VC46_MOUSE__II_647476	|generic|tr_Q922B0_Q922B0_MOUSE__II_647476	|generic|tr_Q922B0_Q922B0_MOUSE__II_647476	|generic|tr_Q5SX22_Q5SX22_MOUSE__II_647476	|generic|tr_Q5SX22_Q5SX22_MOUSE__II_647476	|generic|tr_Q5SX22_Q5SX22_MOUSE__II_647476	|generic|tr_Q8R0Z9_Q8R0Z9_MOUSE__II_647476	|generic|tr_Q8R0Z9_Q8R0Z9_MOUSE__II_647476	|generic|tr_Q8R0Z9_Q8R0Z9_MOUSE__II_647476	|generic|tr_Q8R0Z9_Q8R0Z9_MOUSE__II_647476	|generic|sp_P0CG50_UBC_MOUSE__II_647476	|generic|sp_P0CG50_UBC_MOUSE__II_647476	|generic|sp_P0CG50_UBC_MOUSE__II_647476	|generic|sp_P0CG50_UBC_MOUSE__II_647476	|generic|sp_P0CG50_UBC_MOUSE__II_647476	|generic|sp_P0CG50_UBC_MOUSE__II_647476	|generic|sp_P0CG50_UBC_MOUSE__II_647476	|generic|sp_P0CG50_UBC_MOUSE__II_647476	|generic|sp_P0CG50_UBC_MOUSE__II_647476	|generic|tr_Q78XY9_Q78XY9_MOUSE__II_647476	|generic|tr_Q78XY9_Q78XY9_MOUSE__II_647476	|generic|tr_Q78XY9_Q78XY9_MOUSE__II_647476	|generic|tr_Q78XY9_Q78XY9_MOUSE__II_647476	|generic|tr_A5JUZ1_A5JUZ1_MOUSE__II_647476	|generic|sp_P62984_RL40_MOUSE__II_866586	|generic|tr_E9QNP0_E9QNP0_MOUSE__II_866571	|generic|tr_E9Q4P0_E9Q4P0_MOUSE__II_866571	|generic|tr_A0A0A6YW67_A0A0A6YW67_MOUSE__II_647476	|generic|tr_E9Q9J0_E9Q9J0_MOUSE__II_647476	|generic|tr_Q642L7_Q642L7_MOUSE__II_647476	|generic|IP_899761_TX=10090	|generic|IP_1119889_TX=10090	|generic|sp_RS27A_HUMAN_|
"""index: 33751, intensity: 6019.0, mobility: 1.232"""	0.720095	0.000516262	0.00110225	ATLESVFQELGKLTGPSNQ	generic|sp_Q03517_SCG2_MOUSE	|generic|tr_Q4W8U9_Q4W8U9_MOUSE|
"""index: 24708, intensity: 4703.0, mobility: 0.899"""	0.719779	0.000516262	0.00110464	ADSSVEKQVALLKALYGHGQISH	generic|tr_A0A0A0MQA8_A0A0A0MQA8_MOUSE	|generic|sp_P41539_TKN1_MOUSE|
"""index: 3727, intensity: 22356.0, mobility: 0.866"""	0.719162	0.000516262	0.00110934	MGSNKGASQAGMTGYGMPRQ	generic|tr_Q9D6K2_Q9D6K2_MOUSE	|generic|sp_Q9R1Q8_TAGL3_MOUSE|
"""index: 14035, intensity: 6717.0, mobility: 0.954"""	0.718743	0.000516262	0.00111254	GEKLSPKSDISPLTPRESSPLY	generic|sp_P14873_MAP1B_MOUSE	|generic|tr_B2RQQ5_B2RQQ5_MOUSE|
"""index: 10777, intensity: 87132.0, mobility: 1.059"""	0.718357	0.000516262	0.00111549	ASFDKAKLKKTETQEKNTLPTKETIEQEKRSE	generic|tr_A6H6H4_A6H6H4_MOUSE|
"""index: 13824, intensity: 5178.0, mobility: 0.940"""	0.718302	0.000516262	0.00111592	AVNESRYGGPTPPYIPNHKLVAPEPMK	generic|tr_Q3B7X9_Q3B7X9_MOUSE	|generic|sp_Q91ZP9_NECA2_MOUSE	|generic|sp_Q91ZP9-2_NECA2_MOUSE	|generic|tr_Q3B7Y0_Q3B7Y0_MOUSE|
"""index: 20006, intensity: 6401.0, mobility: 0.852"""	0.718128	0.000516262	0.00111725	TELGSGDKVLALAGFDVEKAKK	generic|sp_Q8K3C3_LZIC_MOUSE|
"""index: 32177, intensity: 9125.0, mobility: 0.800"""	0.717753	0.000516262	0.00112014	YNIQKESTLHLVLRLR	generic|tr_B0LAC2_B0LAC2_MOUSE__IP_825414	|generic|tr_E9Q5F6_E9Q5F6_MOUSE__II_647476	|generic|tr_E9Q5F6_E9Q5F6_MOUSE__II_647476	|generic|tr_Q922Z8_Q922Z8_MOUSE__II_647476	|generic|tr_Q922Z8_Q922Z8_MOUSE__II_647476	|generic|tr_Q922Z8_Q922Z8_MOUSE__II_647476	|generic|tr_Q922Z8_Q922Z8_MOUSE__II_647476	|generic|tr_Q922Z8_Q922Z8_MOUSE__II_647476	|generic|tr_Q922Z8_Q922Z8_MOUSE__II_647476	|generic|tr_Q922Z8_Q922Z8_MOUSE__II_647476	|generic|tr_Q3TH47_Q3TH47_MOUSE__II_647476	|generic|tr_Q3TH47_Q3TH47_MOUSE__II_647476	|generic|tr_Q3TH47_Q3TH47_MOUSE__II_647476	|generic|tr_Q8VC46_Q8VC46_MOUSE__II_647476	|generic|tr_Q8VC46_Q8VC46_MOUSE__II_647476	|generic|tr_Q8VC46_Q8VC46_MOUSE__II_647476	|generic|tr_Q8VC46_Q8VC46_MOUSE__II_647476	|generic|tr_Q8VC46_Q8VC46_MOUSE__II_647476	|generic|tr_Q8VC46_Q8VC46_MOUSE__II_647476	|generic|tr_Q8VC46_Q8VC46_MOUSE__II_647476	|generic|tr_Q8VC46_Q8VC46_MOUSE__II_647476	|generic|tr_Q922B0_Q922B0_MOUSE__II_647476	|generic|tr_Q922B0_Q922B0_MOUSE__II_647476	|generic|tr_Q5SX22_Q5SX22_MOUSE__II_647476	|generic|tr_Q5SX22_Q5SX22_MOUSE__II_647476	|generic|tr_Q5SX22_Q5SX22_MOUSE__II_647476	|generic|tr_Q8R0Z9_Q8R0Z9_MOUSE__II_647476	|generic|tr_Q8R0Z9_Q8R0Z9_MOUSE__II_647476	|generic|tr_Q8R0Z9_Q8R0Z9_MOUSE__II_647476	|generic|tr_Q8R0Z9_Q8R0Z9_MOUSE__II_647476	|generic|sp_P0CG50_UBC_MOUSE__II_647476	|generic|sp_P0CG50_UBC_MOUSE__II_647476	|generic|sp_P0CG50_UBC_MOUSE__II_647476	|generic|sp_P0CG50_UBC_MOUSE__II_647476	|generic|sp_P0CG50_UBC_MOUSE__II_647476	|generic|sp_P0CG50_UBC_MOUSE__II_647476	|generic|sp_P0CG50_UBC_MOUSE__II_647476	|generic|sp_P0CG50_UBC_MOUSE__II_647476	|generic|sp_P0CG50_UBC_MOUSE__II_647476	|generic|tr_Q78XY9_Q78XY9_MOUSE__II_647476	|generic|tr_Q78XY9_Q78XY9_MOUSE__II_647476	|generic|tr_Q78XY9_Q78XY9_MOUSE__II_647476	|generic|tr_Q78XY9_Q78XY9_MOUSE__II_647476	|generic|tr_A5JUZ1_A5JUZ1_MOUSE__II_647476	|generic|sp_P62984_RL40_MOUSE__II_866586	|generic|tr_E9QNP0_E9QNP0_MOUSE__II_866571	|generic|tr_E9Q4P0_E9Q4P0_MOUSE__II_866571	|generic|tr_A0A0A6YW67_A0A0A6YW67_MOUSE__II_647476	|generic|tr_E9Q9J0_E9Q9J0_MOUSE__II_647476	|generic|tr_Q642L7_Q642L7_MOUSE__II_647476	|generic|IP_899761_TX=10090	|generic|IP_1119889_TX=10090	|generic|sp_RS27A_HUMAN_|
"""index: 32993, intensity: 20671.0, mobility: 1.308"""	0.717148	0.000516262	0.00112481	MGMGVAGMPPFGMPPAPPPPPPQN	generic|II_1050538_TX=10090	|generic|sp_Q64213-3_SF01_MOUSE__chr19_1_6372570_6372629_ENSMUST00000113485	|generic|tr_Q3UK67_Q3UK67_MOUSE__chr19_1_6372570_6372629_ENSMUST00000113485|
"""index: 4226, intensity: 4472.0, mobility: 0.943"""	0.716938	0.000516262	0.00112643	QAGMTGYGMPRQ	generic|tr_Q9D6K2_Q9D6K2_MOUSE	|generic|sp_Q9WVA4_TAGL2_MOUSE	|generic|sp_Q9R1Q8_TAGL3_MOUSE|
"""index: 15789, intensity: 28815.0, mobility: 1.092"""	0.716545	0.000516262	0.00112948	AQMEEKPVPAAPVPSPVAPAPVPSRRNPPGGKSSLVLG	generic|sp_P97825_JUPI1_MOUSE__II_1124041|
"""index: 33351, intensity: 6602.0, mobility: 1.047"""	0.715717	0.000516262	0.00113593	YDGVAELDQLLHY	generic|tr_Q3UZU8_Q3UZU8_MOUSE	|generic|sp_P16014_SCG1_MOUSE	|generic|tr_Q8BP91_Q8BP91_MOUSE|
"""index: 12197, intensity: 5507.0, mobility: 1.061"""	0.715458	0.000516262	0.00113795	AVAGGAGVGGDSHLALPALERDHLNHHHYVA	generic|sp_P0C192_LRC4B_MOUSE__chr16_1_91662218_91662247_ENSMUST00000117633|
"""index: 6149, intensity: 2646.0, mobility: 0.788"""	0.714803	0.000516262	0.00114309	SYGGYKEPAAPVSIQR	generic|tr_Q543N3_Q543N3_MOUSE__II_1131100	|generic|II_1131096_TX=10090	|generic|tr_A2A6H0_A2A6H0_MOUSE|
"""index: 1116, intensity: 19180.0, mobility: 0.834"""	0.714115	0.000516262	0.00114852	TLPTKETIEQEKR	generic|tr_A6H6H4_A6H6H4_MOUSE|
"""index: 3040, intensity: 3069.0, mobility: 0.874"""	0.714069	0.000516262	0.00114888	TLPTKETIEQEKRSE	generic|tr_A6H6H4_A6H6H4_MOUSE|
"""index: 20559, intensity: 9459.0, mobility: 1.120"""	0.713064	0.000516262	0.00115684	SQPPPPPPPPPPTQEAQETTPSLDEELSKEAKVTAAPE	generic|tr_A0A0R4J1E3_A0A0R4J1E3_MOUSE__chr13_-1_55481535_55481678_ENSMUST00000135705	|generic|sp_Q9QXS6_DREB_MOUSE__chr13_-1_55481535_55481678_ENSMUST00000135705	|generic|tr_Q3TRK3_Q3TRK3_MOUSE__chr13_-1_55481535_55481678_ENSMUST00000135705|
"""index: 7644, intensity: 4561.0, mobility: 1.128"""	0.711731	0.000516262	0.0011675	SVGSSASSTQPLLVHEDA	generic|tr_Q3ULJ6_Q3ULJ6_MOUSE__chr5_1_75654426_75654545_ENSMUST00000202167	|generic|sp_P05532_KIT_MOUSE__chr5_1_75654426_75654545_ENSMUST00000202167	|generic|sp_P05532-2_KIT_MOUSE__chr5_1_75654426_75654545_ENSMUST00000202167	|generic|sp_P05532-3_KIT_MOUSE__chr5_1_75654426_75654545_ENSMUST00000202167|
"""index: 20648, intensity: 3491.0, mobility: 1.052"""	0.711672	0.000516262	0.00116797	SQPPPPPPPPPPTQEAQETTPSLDEELSKEAKVTAAPE	generic|tr_A0A0R4J1E3_A0A0R4J1E3_MOUSE__chr13_-1_55481535_55481678_ENSMUST00000135705	|generic|sp_Q9QXS6_DREB_MOUSE__chr13_-1_55481535_55481678_ENSMUST00000135705	|generic|tr_Q3TRK3_Q3TRK3_MOUSE__chr13_-1_55481535_55481678_ENSMUST00000135705|
"""index: 27749, intensity: 10714.0, mobility: 0.932"""	0.711415	0.000516262	0.00117003	QEPVLGPVRGPF	generic|sp_CASB_BOVIN_|
"""index: 23299, intensity: 5966.0, mobility: 1.045"""	0.710809	0.000516262	0.00117492	VSGDYGHPVYIVQDGPPQSPPNIYYKV	generic|tr_Q543Q7_Q543Q7_MOUSE|
"""index: 19428, intensity: 6262.0, mobility: 1.090"""	0.710736	0.000516262	0.00117551	QMEEKPVPAAPVPSPVAPAPVPSRRNPPGGKSSLVLG	generic|sp_P97825_JUPI1_MOUSE__II_1124041|
"""index: 33651, intensity: 7471.0, mobility: 1.310"""	0.710708	0.000516262	0.00117573	MGMGVAGMPPFGMPPAPPPPPPQN	generic|II_1050538_TX=10090	|generic|sp_Q64213-3_SF01_MOUSE__chr19_1_6372570_6372629_ENSMUST00000113485	|generic|tr_Q3UK67_Q3UK67_MOUSE__chr19_1_6372570_6372629_ENSMUST00000113485|
"""index: 29331, intensity: 3359.0, mobility: 1.036"""	0.710707	0.000516262	0.00117575	TLADEVSASLAKQGL	generic|II_1128081_TX=10090	|generic|II_1128079_TX=10090	|generic|tr_A0A0A0MQC7_A0A0A0MQC7_MOUSE	|generic|tr_A2A5Y6_A2A5Y6_MOUSE	|generic|sp_P10637_TAU_MOUSE	|generic|sp_P10637-2_TAU_MOUSE	|generic|sp_P10637-4_TAU_MOUSE	|generic|tr_Q3UH19_Q3UH19_MOUSE	|generic|sp_P10637-6_TAU_MOUSE	|generic|tr_Q8C5K4_Q8C5K4_MOUSE	|generic|tr_Q547J4_Q547J4_MOUSE	|generic|tr_B1AQW2_B1AQW2_MOUSE	|generic|sp_TAU_HUMAN_|
"""index: 14396, intensity: 41440.0, mobility: 0.954"""	0.709645	0.000516262	0.00118437	IPVGSLKNEDTPNRQYLDEDM	generic|sp_Q03517_SCG2_MOUSE	|generic|tr_Q4W8U9_Q4W8U9_MOUSE|
"""index: 33725, intensity: 5455.0, mobility: 1.016"""	0.708594	0.000516262	0.00119296	SSPETLISDLLMK	generic|sp_P57774_NPY_MOUSE__chr6_1_49823598_49829327_ENSMUST00000031843|
"""index: 10582, intensity: 19401.0, mobility: 1.092"""	0.708064	0.000516262	0.00119731	PDMGEIASFDKAKLKKTETQEKNTLPTKETIEQEKRSE	generic|tr_A6H6H4_A6H6H4_MOUSE|
"""index: 32174, intensity: 57060.0, mobility: 1.004"""	0.707953	0.000516262	0.00119822	YNIQKESTLHLVLRLRGG	generic|tr_B0LAC2_B0LAC2_MOUSE__IP_825414	|generic|tr_E9Q5F6_E9Q5F6_MOUSE__II_647476	|generic|tr_E9Q5F6_E9Q5F6_MOUSE__II_647476	|generic|tr_Q922Z8_Q922Z8_MOUSE__II_647476	|generic|tr_Q922Z8_Q922Z8_MOUSE__II_647476	|generic|tr_Q922Z8_Q922Z8_MOUSE__II_647476	|generic|tr_Q922Z8_Q922Z8_MOUSE__II_647476	|generic|tr_Q922Z8_Q922Z8_MOUSE__II_647476	|generic|tr_Q922Z8_Q922Z8_MOUSE__II_647476	|generic|tr_Q922Z8_Q922Z8_MOUSE__II_647476	|generic|tr_Q3TH47_Q3TH47_MOUSE__II_647476	|generic|tr_Q3TH47_Q3TH47_MOUSE__II_647476	|generic|tr_Q3TH47_Q3TH47_MOUSE__II_647476	|generic|tr_Q8VC46_Q8VC46_MOUSE__II_647476	|generic|tr_Q8VC46_Q8VC46_MOUSE__II_647476	|generic|tr_Q8VC46_Q8VC46_MOUSE__II_647476	|generic|tr_Q8VC46_Q8VC46_MOUSE__II_647476	|generic|tr_Q8VC46_Q8VC46_MOUSE__II_647476	|generic|tr_Q8VC46_Q8VC46_MOUSE__II_647476	|generic|tr_Q8VC46_Q8VC46_MOUSE__II_647476	|generic|tr_Q8VC46_Q8VC46_MOUSE__II_647476	|generic|tr_Q922B0_Q922B0_MOUSE__II_647476	|generic|tr_Q922B0_Q922B0_MOUSE__II_647476	|generic|tr_Q5SX22_Q5SX22_MOUSE__II_647476	|generic|tr_Q5SX22_Q5SX22_MOUSE__II_647476	|generic|tr_Q5SX22_Q5SX22_MOUSE__II_647476	|generic|tr_Q8R0Z9_Q8R0Z9_MOUSE__II_647476	|generic|tr_Q8R0Z9_Q8R0Z9_MOUSE__II_647476	|generic|tr_Q8R0Z9_Q8R0Z9_MOUSE__II_647476	|generic|tr_Q8R0Z9_Q8R0Z9_MOUSE__II_647476	|generic|sp_P0CG50_UBC_MOUSE__II_647476	|generic|sp_P0CG50_UBC_MOUSE__II_647476	|generic|sp_P0CG50_UBC_MOUSE__II_647476	|generic|sp_P0CG50_UBC_MOUSE__II_647476	|generic|sp_P0CG50_UBC_MOUSE__II_647476	|generic|sp_P0CG50_UBC_MOUSE__II_647476	|generic|sp_P0CG50_UBC_MOUSE__II_647476	|generic|sp_P0CG50_UBC_MOUSE__II_647476	|generic|sp_P0CG50_UBC_MOUSE__II_647476	|generic|tr_Q78XY9_Q78XY9_MOUSE__II_647476	|generic|tr_Q78XY9_Q78XY9_MOUSE__II_647476	|generic|tr_Q78XY9_Q78XY9_MOUSE__II_647476	|generic|tr_Q78XY9_Q78XY9_MOUSE__II_647476	|generic|tr_A5JUZ1_A5JUZ1_MOUSE__II_647476	|generic|sp_P62984_RL40_MOUSE__II_866586	|generic|tr_E9QNP0_E9QNP0_MOUSE__II_866571	|generic|tr_E9Q4P0_E9Q4P0_MOUSE__II_866571	|generic|tr_A0A0A6YW67_A0A0A6YW67_MOUSE__II_647476	|generic|tr_E9Q9J0_E9Q9J0_MOUSE__II_647476	|generic|tr_Q642L7_Q642L7_MOUSE__II_647476	|generic|IP_899761_TX=10090	|generic|IP_1119889_TX=10090	|generic|sp_RS27A_HUMAN_|
"""index: 19095, intensity: 10849.0, mobility: 0.901"""	0.707108	0.000516262	0.00120521	ASPQEVGKPYLESFQPNLH	generic|sp_Q99P72_RTN4_MOUSE	|generic|sp_Q99P72-3_RTN4_MOUSE|
"""index: 15609, intensity: 5023.0, mobility: 1.142"""	0.706733	0.000516262	0.00120832	QVPNYTLTSSTLPQTGGSQQPPQPQQAYSQKA	generic|sp_P70297_STAM1_MOUSE__chr2_1_14102418_14102489_ENSMUST00000193636__II_1014500	|generic|IP_1121602_TX=10090	|generic|tr_Q3UMC8_Q3UMC8_MOUSE__chr2_1_14102418_14102489_ENSMUST00000193636	|generic|tr_Q9CU37_Q9CU37_MOUSE	|generic|tr_Q3TPR2_Q3TPR2_MOUSE__chr2_1_14141735_14141881_ENSMUST00000193636|
"""index: 17210, intensity: 134225.0, mobility: 1.004"""	0.706642	0.000516262	0.00120908	TLADEVSASLAKQG	generic|II_1128081_TX=10090	|generic|II_1128079_TX=10090	|generic|tr_A0A0A0MQC7_A0A0A0MQC7_MOUSE	|generic|tr_A2A5Y6_A2A5Y6_MOUSE	|generic|sp_P10637_TAU_MOUSE	|generic|sp_P10637-2_TAU_MOUSE	|generic|sp_P10637-3_TAU_MOUSE	|generic|sp_P10637-4_TAU_MOUSE	|generic|tr_Q3UH19_Q3UH19_MOUSE	|generic|sp_P10637-6_TAU_MOUSE	|generic|tr_Q8C5K4_Q8C5K4_MOUSE	|generic|tr_Q547J4_Q547J4_MOUSE	|generic|tr_B1AQW2_B1AQW2_MOUSE	|generic|sp_TAU_HUMAN_|
"""index: 1306, intensity: 2563.0, mobility: 1.036"""	0.706567	0.000516262	0.0012097	QQPPQPQQAYSQKA	generic|sp_P70297_STAM1_MOUSE__chr2_1_14102418_14102489_ENSMUST00000193636__II_1014500	|generic|IP_1121602_TX=10090	|generic|tr_Q3UMC8_Q3UMC8_MOUSE__chr2_1_14102418_14102489_ENSMUST00000193636	|generic|tr_Q9CU37_Q9CU37_MOUSE	|generic|tr_Q3TPR2_Q3TPR2_MOUSE__chr2_1_14141735_14141881_ENSMUST00000193636|
"""index: 4059, intensity: 4454.0, mobility: 1.015"""	0.706297	0.000516262	0.00121195	GLPPVAHPPHAPSPGQTVKPEADRDHTSD	generic|tr_A0A0J9YU62_A0A0J9YU62_MOUSE__chr5_-1_33249103_33249207_ENSMUST00000202962__II_942165	|generic|sp_O88712_CTBP1_MOUSE__chr5_-1_33249103_33249207_ENSMUST00000202962__II_942165	|generic|sp_O88712-2_CTBP1_MOUSE__chr5_-1_33249103_33249207_ENSMUST00000202962__II_942165	|generic|sp_O88712-3_CTBP1_MOUSE__chr5_-1_33249103_33249207_ENSMUST00000202962__II_942165|
"""index: 8018, intensity: 6047.0, mobility: 1.189"""	0.704632	0.000516262	0.0012259	RPQPPPPPPSAASPGATPGSATASAERASTAAPVA	generic|sp_O88935_SYN1_MOUSE__chr6_1_115261704_115261733_ENSMUST00000203768	|generic|sp_O88935-1_SYN1_MOUSE__chr6_1_115261704_115261733_ENSMUST00000203768	|generic|sp_O88935-3_SYN1_MOUSE__chr6_1_115261704_115261733_ENSMUST00000203768|
"""index: 2230, intensity: 3119.0, mobility: 1.088"""	0.704263	0.000516262	0.00122901	QEQAQEQVQPKPLES	generic|tr_Q9DBN0_Q9DBN0_MOUSE	|generic|sp_P06728_APOA4_MOUSE|
"""index: 7144, intensity: 4454.0, mobility: 0.900"""	0.70412	0.000516262	0.00123023	QPPTVVPGGDLAKVQR	generic|tr_Q99KA2_Q99KA2_MOUSE__IP_3506393	|generic|tr_A0A0A0MQA5_A0A0A0MQA5_MOUSE__chr1_-1_75215622_75215885_ENSMUST00000188593__IP_3506393	|generic|sp_P05213_TBA1B_MOUSE__IP_3506392	|generic|tr_Q52L87_Q52L87_MOUSE__IP_3506392	|generic|sp_P68368_TBA4A_MOUSE__chr1_-1_75215622_75215885_ENSMUST00000188593__IP_3506393	|generic|sp_Q9JJZ2_TBA8_MOUSE__IP_3506393	|generic|tr_Q3TIZ0_Q3TIZ0_MOUSE__IP_3506393	|generic|sp_P68369_TBA1A_MOUSE__IP_3506392	|generic|IP_988840_TX=10090	|generic|IP_1052575_TX=10090	|generic|IP_3502750_TX=10090	|generic|IP_3506396_TX=10090	|generic|tr_Q9D9Y2_Q9D9Y2_MOUSE	|generic|sp_P05214_TBA3_MOUSE|
"""index: 32106, intensity: 37971.0, mobility: 0.830"""	0.702587	0.000516262	0.00124326	GRTLSDYNIQKESTLHLVLRLRGG	generic|tr_B0LAC2_B0LAC2_MOUSE__IP_825414	|generic|tr_E9Q5F6_E9Q5F6_MOUSE__II_647476	|generic|tr_E9Q5F6_E9Q5F6_MOUSE__II_647476	|generic|tr_Q922Z8_Q922Z8_MOUSE__II_647476	|generic|tr_Q922Z8_Q922Z8_MOUSE__II_647476	|generic|tr_Q922Z8_Q922Z8_MOUSE__II_647476	|generic|tr_Q922Z8_Q922Z8_MOUSE__II_647476	|generic|tr_Q922Z8_Q922Z8_MOUSE__II_647476	|generic|tr_Q922Z8_Q922Z8_MOUSE__II_647476	|generic|tr_Q922Z8_Q922Z8_MOUSE__II_647476	|generic|tr_Q3TH47_Q3TH47_MOUSE__II_647476	|generic|tr_Q3TH47_Q3TH47_MOUSE__II_647476	|generic|tr_Q3TH47_Q3TH47_MOUSE__II_647476	|generic|tr_Q8VC46_Q8VC46_MOUSE__II_647476	|generic|tr_Q8VC46_Q8VC46_MOUSE__II_647476	|generic|tr_Q8VC46_Q8VC46_MOUSE__II_647476	|generic|tr_Q8VC46_Q8VC46_MOUSE__II_647476	|generic|tr_Q8VC46_Q8VC46_MOUSE__II_647476	|generic|tr_Q8VC46_Q8VC46_MOUSE__II_647476	|generic|tr_Q8VC46_Q8VC46_MOUSE__II_647476	|generic|tr_Q8VC46_Q8VC46_MOUSE__II_647476	|generic|tr_Q922B0_Q922B0_MOUSE__II_647476	|generic|tr_Q922B0_Q922B0_MOUSE__II_647476	|generic|tr_Q5SX22_Q5SX22_MOUSE__II_647476	|generic|tr_Q5SX22_Q5SX22_MOUSE__II_647476	|generic|tr_Q5SX22_Q5SX22_MOUSE__II_647476	|generic|tr_Q8R0Z9_Q8R0Z9_MOUSE__II_647476	|generic|tr_Q8R0Z9_Q8R0Z9_MOUSE__II_647476	|generic|tr_Q8R0Z9_Q8R0Z9_MOUSE__II_647476	|generic|tr_Q8R0Z9_Q8R0Z9_MOUSE__II_647476	|generic|sp_P0CG50_UBC_MOUSE__II_647476	|generic|sp_P0CG50_UBC_MOUSE__II_647476	|generic|sp_P0CG50_UBC_MOUSE__II_647476	|generic|sp_P0CG50_UBC_MOUSE__II_647476	|generic|sp_P0CG50_UBC_MOUSE__II_647476	|generic|sp_P0CG50_UBC_MOUSE__II_647476	|generic|sp_P0CG50_UBC_MOUSE__II_647476	|generic|sp_P0CG50_UBC_MOUSE__II_647476	|generic|sp_P0CG50_UBC_MOUSE__II_647476	|generic|tr_Q78XY9_Q78XY9_MOUSE__II_647476	|generic|tr_Q78XY9_Q78XY9_MOUSE__II_647476	|generic|tr_Q78XY9_Q78XY9_MOUSE__II_647476	|generic|tr_Q78XY9_Q78XY9_MOUSE__II_647476	|generic|tr_A5JUZ1_A5JUZ1_MOUSE__II_647476	|generic|sp_P62984_RL40_MOUSE__II_866586	|generic|tr_E9QNP0_E9QNP0_MOUSE__II_866571	|generic|tr_E9Q4P0_E9Q4P0_MOUSE__II_866571	|generic|tr_A0A0A6YW67_A0A0A6YW67_MOUSE__II_647476	|generic|tr_E9Q9J0_E9Q9J0_MOUSE__II_647476	|generic|tr_Q642L7_Q642L7_MOUSE__II_647476	|generic|IP_899761_TX=10090	|generic|sp_RS27A_HUMAN_|
"""index: 2413, intensity: 5455.0, mobility: 0.859"""	0.702283	0.000516262	0.00124587	EVRPQVHPNYRV	generic|tr_G5E923_G5E923_MOUSE__chr17_1_35237646_35237798_ENSMUST00000146711__II_1065819	|generic|tr_B0V2H4_B0V2H4_MOUSE__chr17_1_35235973_35237798_ENSMUST00000118384__II_1065819	|generic|sp_Q9WTT4_VATG2_MOUSE__chr17_1_35237646_35237798_ENSMUST00000146711__II_1065819|
"""index: 5363, intensity: 3343.0, mobility: 1.034"""	0.701843	0.000516262	0.00124964	AEAVAVLKGEQEKEAQYKDQPA	generic|tr_B2KGT5_B2KGT5_MOUSE__chr1_1_66438885_66439007_ENSMUST00000172486|
"""index: 9284, intensity: 3994.0, mobility: 1.153"""	0.700956	0.000516262	0.00125728	ATPSQPLQSSQPKQPQAPPTPQQTPATQTQGLPTQ	generic|sp_Q3UHJ0_AAK1_MOUSE__chr6_1_86950814_86950864_ENSMUST00000113668__II_911747	|generic|sp_Q3UHJ0-2_AAK1_MOUSE__chr6_1_86950814_86950864_ENSMUST00000113668__II_911747|
"""index: 21234, intensity: 3868.0, mobility: 1.083"""	0.700602	0.000516262	0.00126035	RQPPNPAPGAQQMGPPYYTDPGGPGMNPVGNTM	generic|sp_Q8R1C3_VOPP1_MOUSE__chr6_-1_57774707_57774748_ENSMUST00000204878	|generic|tr_A0A0N4SV49_A0A0N4SV49_MOUSE|
"""index: 3434, intensity: 12469.0, mobility: 0.804"""	0.700312	0.000516262	0.00126287	TLPTKETIEQEKRSEIS	generic|tr_A6H6H4_A6H6H4_MOUSE|
"""index: 3152, intensity: 2912.0, mobility: 0.990"""	0.699724	0.000516262	0.00126798	ILTGSSEPEAAPAPR	generic|sp_Q9QXV0_PCS1N_MOUSE|
"""index: 24709, intensity: 5664.0, mobility: 1.163"""	0.699296	0.000516262	0.00127171	SVGIPPSAAQSTGTTNPFL	generic|tr_Q69ZS5_Q69ZS5_MOUSE	|generic|tr_Q5NCM6_Q5NCM6_MOUSE	|generic|tr_J3QNT7_J3QNT7_MOUSE	|generic|tr_Q5NCM5_Q5NCM5_MOUSE	|generic|sp_Q8CHU3_EPN2_MOUSE	|generic|sp_Q8CHU3-2_EPN2_MOUSE|
"""index: 26681, intensity: 3185.0, mobility: 1.295"""	0.698637	0.000516262	0.00127749	AYPATAAAAPMIGYPMPTGYSQ	generic|tr_Q921Y3_Q921Y3_MOUSE__chr11_-1_106781850_106782137_ENSMUST00000133426__II_1125049	|generic|tr_Q9CSD9_Q9CSD9_MOUSE__chr11_-1_106783954_106783992_ENSMUST00000133426__II_1125049	|generic|tr_Q3V0Z8_Q3V0Z8_MOUSE__chr11_-1_106784876_106784983_ENSMUST00000133426__II_1125049	|generic|tr_A1L333_A1L333_MOUSE__chr11_-1_106784876_106784983_ENSMUST00000133426__II_1125049	|generic|tr_Q3UXW3_Q3UXW3_MOUSE__chr11_-1_106784876_106784983_ENSMUST00000133426__II_1125049	|generic|tr_Q5U222_Q5U222_MOUSE__chr11_-1_106784876_106784983_ENSMUST00000133426__II_1125049	|generic|tr_Q8BTS0_Q8BTS0_MOUSE__chr11_-1_106784876_106784983_ENSMUST00000133426__II_1125049|
"""index: 16677, intensity: 127032.0, mobility: 1.011"""	0.698153	0.000516262	0.00128175	LADEVSASLAKQGL	generic|II_1128081_TX=10090	|generic|II_1128079_TX=10090	|generic|tr_A0A0A0MQC7_A0A0A0MQC7_MOUSE	|generic|tr_A2A5Y6_A2A5Y6_MOUSE	|generic|sp_P10637_TAU_MOUSE	|generic|sp_P10637-2_TAU_MOUSE	|generic|sp_P10637-4_TAU_MOUSE	|generic|tr_Q3UH19_Q3UH19_MOUSE	|generic|sp_P10637-6_TAU_MOUSE	|generic|tr_Q8C5K4_Q8C5K4_MOUSE	|generic|tr_Q547J4_Q547J4_MOUSE	|generic|tr_B1AQW2_B1AQW2_MOUSE	|generic|sp_TAU_HUMAN_|
"""index: 8527, intensity: 4617.0, mobility: 1.146"""	0.697063	0.000516262	0.00129139	AASTAATSAAQNAFKGNQM	generic|tr_Q3TD71_Q3TD71_MOUSE	|generic|tr_Q3TSA8_Q3TSA8_MOUSE	|generic|tr_Q3UY11_Q3UY11_MOUSE|
"""index: 17137, intensity: 9261.0, mobility: 1.006"""	0.696549	0.000516262	0.00129597	FENKVPEKQKLFQEDNGMPVHLKGGASDALLYR	generic|sp_P48771_CX7A2_MOUSE__II_3500032|
"""index: 1169, intensity: 2518.0, mobility: 0.749"""	0.696269	0.000516262	0.00129846	SVEEEPWKREK	generic|II_1004965_TX=10090	|generic|tr_Q3UYK6_Q3UYK6_MOUSE__chr2_1_102781469_102781534_ENSMUST00000154446	|generic|tr_Q3USU5_Q3USU5_MOUSE__chr2_1_102781469_102781534_ENSMUST00000154446	|generic|sp_P43006-2_EAA2_MOUSE__chr2_1_102781469_102781534_ENSMUST00000154446|
"""index: 23469, intensity: 4882.0, mobility: 1.028"""	0.695716	0.000516262	0.00130341	SVMPSPKVSDTVVEPYNATLSVHQL	generic|IP_3501757_TX=10090	|generic|sp_Q7TMM9_TBB2A_MOUSE__chr17_-1_35836571_35838041_ENSMUST00000134978	|generic|sp_Q922F4_TBB6_MOUSE	|generic|tr_Q99J49_Q99J49_MOUSE	|generic|tr_Q3U9U3_Q3U9U3_MOUSE	|generic|tr_B2RSN3_B2RSN3_MOUSE__chr17_-1_35836571_35838041_ENSMUST00000134978|
"""index: 13991, intensity: 4988.0, mobility: 0.975"""	0.695498	0.000516262	0.00130536	EHPGAPPQPPAPLQPALAPPSRA	generic|sp_Q7TSJ2_MAP6_MOUSE__chr7_1_99336781_99337002_ENSMUST00000122101__II_884487	|generic|sp_Q7TSJ2-2_MAP6_MOUSE__chr7_1_99269285_99269317_ENSMUST00000208978__II_884487	|generic|tr_D3Z6W1_D3Z6W1_MOUSE__chr7_1_99269285_99269317_ENSMUST00000208978__II_884487|
"""index: 22913, intensity: 4300.0, mobility: 1.034"""	0.693109	0.000516262	0.00132699	TLAEDVTAALAKQ	generic|sp_P20357_MTAP2_MOUSE__chr1_1_66438885_66439007_ENSMUST00000172486	|generic|tr_Q80ZL4_Q80ZL4_MOUSE__chr1_1_66438885_66439007_ENSMUST00000172486	|generic|tr_Q3TLQ0_Q3TLQ0_MOUSE__chr1_1_66438885_66439007_ENSMUST00000172486	|generic|tr_Q80X35_Q80X35_MOUSE__chr1_1_66438885_66439007_ENSMUST00000172486	|generic|tr_B2KGT5_B2KGT5_MOUSE__chr1_1_66438885_66439007_ENSMUST00000172486	|generic|tr_A0A668KLC6_A0A668KLC6_MOUSE__chr1_1_66438885_66439007_ENSMUST00000172486|
"""index: 23372, intensity: 3845.0, mobility: 1.162"""	0.692632	0.000516262	0.00133135	SGPVPGTAINGTLPLSHM	generic|tr_Q3V2B6_Q3V2B6_MOUSE	|generic|tr_Q60I23_Q60I23_MOUSE	|generic|tr_Q3UES8_Q3UES8_MOUSE|
"""index: 3485, intensity: 3140.0, mobility: 1.206"""	0.692548	0.000516262	0.00133212	AEPSTPSGPESGPTPASAEQNE	generic|sp_P28667_MRP_MOUSE|
"""index: 9658, intensity: 12657.0, mobility: 1.007"""	0.691696	0.000516262	0.00133994	KTETQEKNPLPSKETIEQEKQAG	generic|sp_P20065_TYB4_MOUSE__chrX_-1_167207501_167208325_ENSMUST00000112175	|generic|tr_Q6ZWX2_Q6ZWX2_MOUSE__chrX_-1_167207501_167208325_ENSMUST00000112175|
"""index: 19480, intensity: 4756.0, mobility: 0.991"""	0.690709	0.000516262	0.00134907	PGPTQTLSPNGENNNDIIQDNGTIIPFRKH	generic|sp_Q8R001_MARE2_MOUSE	|generic|sp_Q8R001_MARE2_MOUSE	|generic|tr_E9Q1B7_E9Q1B7_MOUSE__chr18_1_23853664_23853702_ENSMUST00000155708	|generic|tr_E9Q1B7_E9Q1B7_MOUSE__chr18_1_23853664_23853702_ENSMUST00000155708|
"""index: 19856, intensity: 5456.0, mobility: 0.973"""	0.690008	0.000516262	0.00135558	LLYQEPVLGPVR	generic|sp_CASB_BOVIN_|
"""index: 20797, intensity: 5687.0, mobility: 0.964"""	0.689682	0.000516262	0.00135863	TISPLDLAKLNQVARQQSH	generic|sp_P60335_PCBP1_MOUSE|
"""index: 20773, intensity: 60773.0, mobility: 0.741"""	0.689506	0.000516262	0.00136027	LPGPLQDMFKK	generic|sp_P63040_CPLX1_MOUSE	|generic|sp_P84086_CPLX2_MOUSE|
"""index: 30479, intensity: 4409.0, mobility: 1.080"""	0.689194	0.000516262	0.0013632	ATLADEVSASLAKQGL	generic|II_1128081_TX=10090	|generic|II_1128079_TX=10090	|generic|tr_A0A0A0MQC7_A0A0A0MQC7_MOUSE	|generic|tr_A2A5Y6_A2A5Y6_MOUSE	|generic|sp_P10637_TAU_MOUSE	|generic|sp_P10637-2_TAU_MOUSE	|generic|sp_P10637-4_TAU_MOUSE	|generic|tr_Q3UH19_Q3UH19_MOUSE	|generic|sp_P10637-6_TAU_MOUSE	|generic|tr_Q8C5K4_Q8C5K4_MOUSE	|generic|tr_Q547J4_Q547J4_MOUSE	|generic|tr_B1AQW2_B1AQW2_MOUSE	|generic|sp_TAU_HUMAN_|
"""index: 1265, intensity: 2504.0, mobility: 0.779"""	0.689167	0.000516262	0.00136345	PTKETIEQEKR	generic|tr_A6H6H4_A6H6H4_MOUSE|
"""index: 8177, intensity: 5879.0, mobility: 1.053"""	0.68905	0.000516262	0.00136454	NPHVNPLPTGYEDE	generic|tr_Q9DCW5_Q9DCW5_MOUSE__chr5_-1_115345843_115345878_ENSMUST00000137766__II_938222	|generic|sp_P43024_CX6A1_MOUSE__chr5_-1_115345843_115345878_ENSMUST00000137766__II_938222|
"""index: 2288, intensity: 2845.0, mobility: 0.767"""	0.688973	0.000516262	0.00136527	IPVGSLKNEDTPNRQ	generic|sp_Q03517_SCG2_MOUSE	|generic|tr_Q4W8U9_Q4W8U9_MOUSE|
"""index: 722, intensity: 3171.0, mobility: 0.905"""	0.688723	0.000516262	0.00136762	ASAPAQAPKGAQAPKGAQAPVK	generic|sp_P47915_RL29_MOUSE__IP_989185	|generic|IP_949381_TX=10090	|generic|IP_1051693_TX=10090	|generic|IP_3502862_TX=10090|
"""index: 1714, intensity: 4691.0, mobility: 0.899"""	0.688669	0.000516262	0.00136813	SISNPPGSNLR	generic|tr_Q6SLK2_Q6SLK2_MOUSE__chr8_-1_70386333_70387567_ENSMUST00000076615__II_912506	|generic|tr_Q7TPR2_Q7TPR2_MOUSE__chr6_-1_119926370_119926648_ENSMUST00000159903__II_912506	|generic|sp_P83741_WNK1_MOUSE__chr8_-1_70386333_70387567_ENSMUST00000076615__II_912506	|generic|sp_P83741-2_WNK1_MOUSE__chr8_-1_70386333_70387567_ENSMUST00000076615__II_912506	|generic|sp_P83741-3_WNK1_MOUSE__chr8_-1_70386333_70387567_ENSMUST00000076615__II_912506	|generic|sp_P83741-4_WNK1_MOUSE__chr8_-1_70386333_70387567_ENSMUST00000076615__II_912506	|generic|sp_P83741-5_WNK1_MOUSE__chr8_-1_70386333_70387567_ENSMUST00000076615__II_912506|
"""index: 17389, intensity: 5082.0, mobility: 1.207"""	0.688535	0.000516262	0.00136938	LDIGAQGEALGYRQDDPSY	generic|tr_Q80VE7_Q80VE7_MOUSE__chr9_1_120959356_120959517_ENSMUST00000154356__II_841077	|generic|sp_Q02248_CTNB1_MOUSE__chr9_1_120959356_120959517_ENSMUST00000154356__II_630901|
"""index: 32585, intensity: 19403.0, mobility: 0.995"""	0.687491	0.000516262	0.00137925	LEDGRTLSDYNIQKESTLHLVLRLR	generic|tr_B0LAC2_B0LAC2_MOUSE__IP_825414	|generic|tr_E9Q5F6_E9Q5F6_MOUSE__II_647476	|generic|tr_E9Q5F6_E9Q5F6_MOUSE__II_647476	|generic|tr_Q922Z8_Q922Z8_MOUSE__II_647476	|generic|tr_Q922Z8_Q922Z8_MOUSE__II_647476	|generic|tr_Q922Z8_Q922Z8_MOUSE__II_647476	|generic|tr_Q922Z8_Q922Z8_MOUSE__II_647476	|generic|tr_Q922Z8_Q922Z8_MOUSE__II_647476	|generic|tr_Q922Z8_Q922Z8_MOUSE__II_647476	|generic|tr_Q922Z8_Q922Z8_MOUSE__II_647476	|generic|tr_Q3TH47_Q3TH47_MOUSE__II_647476	|generic|tr_Q3TH47_Q3TH47_MOUSE__II_647476	|generic|tr_Q3TH47_Q3TH47_MOUSE__II_647476	|generic|tr_Q8VC46_Q8VC46_MOUSE__II_647476	|generic|tr_Q8VC46_Q8VC46_MOUSE__II_647476	|generic|tr_Q8VC46_Q8VC46_MOUSE__II_647476	|generic|tr_Q8VC46_Q8VC46_MOUSE__II_647476	|generic|tr_Q8VC46_Q8VC46_MOUSE__II_647476	|generic|tr_Q8VC46_Q8VC46_MOUSE__II_647476	|generic|tr_Q8VC46_Q8VC46_MOUSE__II_647476	|generic|tr_Q8VC46_Q8VC46_MOUSE__II_647476	|generic|tr_Q922B0_Q922B0_MOUSE__II_647476	|generic|tr_Q922B0_Q922B0_MOUSE__II_647476	|generic|tr_Q5SX22_Q5SX22_MOUSE__II_647476	|generic|tr_Q5SX22_Q5SX22_MOUSE__II_647476	|generic|tr_Q5SX22_Q5SX22_MOUSE__II_647476	|generic|tr_Q8R0Z9_Q8R0Z9_MOUSE__II_647476	|generic|tr_Q8R0Z9_Q8R0Z9_MOUSE__II_647476	|generic|tr_Q8R0Z9_Q8R0Z9_MOUSE__II_647476	|generic|tr_Q8R0Z9_Q8R0Z9_MOUSE__II_647476	|generic|sp_P0CG50_UBC_MOUSE__II_647476	|generic|sp_P0CG50_UBC_MOUSE__II_647476	|generic|sp_P0CG50_UBC_MOUSE__II_647476	|generic|sp_P0CG50_UBC_MOUSE__II_647476	|generic|sp_P0CG50_UBC_MOUSE__II_647476	|generic|sp_P0CG50_UBC_MOUSE__II_647476	|generic|sp_P0CG50_UBC_MOUSE__II_647476	|generic|sp_P0CG50_UBC_MOUSE__II_647476	|generic|sp_P0CG50_UBC_MOUSE__II_647476	|generic|tr_Q78XY9_Q78XY9_MOUSE__II_647476	|generic|tr_Q78XY9_Q78XY9_MOUSE__II_647476	|generic|tr_Q78XY9_Q78XY9_MOUSE__II_647476	|generic|tr_Q78XY9_Q78XY9_MOUSE__II_647476	|generic|tr_A5JUZ1_A5JUZ1_MOUSE__II_647476	|generic|sp_P62984_RL40_MOUSE__II_866586	|generic|tr_E9QNP0_E9QNP0_MOUSE__II_866571	|generic|tr_E9Q4P0_E9Q4P0_MOUSE__II_866571	|generic|tr_A0A0A6YW67_A0A0A6YW67_MOUSE__II_647476	|generic|tr_E9Q9J0_E9Q9J0_MOUSE__II_647476	|generic|tr_Q642L7_Q642L7_MOUSE__II_647476	|generic|IP_899761_TX=10090	|generic|sp_RS27A_HUMAN_|
"""index: 25838, intensity: 9094.0, mobility: 1.069"""	0.686739	0.000516262	0.0013864	LYQEPVLGPVRGPF	generic|sp_CASB_BOVIN_|
"""index: 17506, intensity: 5851.0, mobility: 0.898"""	0.685254	0.000516262	0.00140063	PGPTQTLSPNGENNNDIIQDNGTIIPFRKHTVR	generic|sp_Q8R001_MARE2_MOUSE	|generic|sp_Q8R001_MARE2_MOUSE	|generic|tr_E9Q1B7_E9Q1B7_MOUSE__chr18_1_23853664_23853702_ENSMUST00000155708	|generic|tr_E9Q1B7_E9Q1B7_MOUSE__chr18_1_23853664_23853702_ENSMUST00000155708|
"""index: 24637, intensity: 57067.0, mobility: 0.964"""	0.684933	0.000516262	0.00140372	APNLSRMGAVPVMIPAQSKDGSIV	generic|sp_P97792_CXAR_MOUSE__chr16_1_78334866_78334964_ENSMUST00000231251|
"""index: 1794, intensity: 3688.0, mobility: 0.869"""	0.684841	0.000516262	0.00140462	TLPTKETIEQEKRSE	generic|tr_A6H6H4_A6H6H4_MOUSE|
"""index: 2313, intensity: 2648.0, mobility: 1.070"""	0.684611	0.000516262	0.00140683	QEQAQEQVQPKPLES	generic|tr_Q9DBN0_Q9DBN0_MOUSE	|generic|sp_P06728_APOA4_MOUSE|
"""index: 5503, intensity: 4530.0, mobility: 1.023"""	0.683924	0.000516262	0.0014135	SSASSTQPLLVHEDA	generic|tr_Q3ULJ6_Q3ULJ6_MOUSE__chr5_1_75654426_75654545_ENSMUST00000202167	|generic|sp_P05532_KIT_MOUSE__chr5_1_75654426_75654545_ENSMUST00000202167	|generic|sp_P05532-2_KIT_MOUSE__chr5_1_75654426_75654545_ENSMUST00000202167	|generic|sp_P05532-3_KIT_MOUSE__chr5_1_75654426_75654545_ENSMUST00000202167|
"""index: 28688, intensity: 5955.0, mobility: 1.092"""	0.683841	0.000516262	0.0014143	TLADEVSASLAKQGL	generic|II_1128081_TX=10090	|generic|II_1128079_TX=10090	|generic|tr_A0A0A0MQC7_A0A0A0MQC7_MOUSE	|generic|tr_A2A5Y6_A2A5Y6_MOUSE	|generic|sp_P10637_TAU_MOUSE	|generic|sp_P10637-2_TAU_MOUSE	|generic|sp_P10637-4_TAU_MOUSE	|generic|tr_Q3UH19_Q3UH19_MOUSE	|generic|sp_P10637-6_TAU_MOUSE	|generic|tr_Q8C5K4_Q8C5K4_MOUSE	|generic|tr_Q547J4_Q547J4_MOUSE	|generic|tr_B1AQW2_B1AQW2_MOUSE	|generic|sp_TAU_HUMAN_|
"""index: 7739, intensity: 3107.0, mobility: 1.240"""	0.683763	0.000516262	0.00141506	EQAVTDAAMTSKTLGKVT	generic|sp_P20357_MTAP2_MOUSE__chr1_1_66438885_66439007_ENSMUST00000172486	|generic|tr_G3UZK9_G3UZK9_MOUSE	|generic|tr_Q3URJ7_Q3URJ7_MOUSE	|generic|tr_A0A668KLC6_A0A668KLC6_MOUSE__chr1_1_66438885_66439007_ENSMUST00000172486|
"""index: 4816, intensity: 4116.0, mobility: 0.839"""	0.683469	0.000516262	0.00141793	TPPPPYEQVVKDK	generic|sp_Q8R1C3_VOPP1_MOUSE__chr6_-1_57774707_57774748_ENSMUST00000204878|
"""index: 649, intensity: 2677.0, mobility: 0.789"""	0.680994	0.000516262	0.00144227	EVRTPGQLSDNNSRQ	generic|sp_Q8C0E2_VP26B_MOUSE__chr9_-1_27019314_27019439_ENSMUST00000213917|
"""index: 16186, intensity: 8396.0, mobility: 1.095"""	0.68061	0.000516262	0.00144608	SLSAASAPLVETSTPLR	generic|sp_Q9QXV0_PCS1N_MOUSE|
"""index: 23311, intensity: 10783.0, mobility: 1.064"""	0.680079	0.000516262	0.00145136	SVFQELGKLTGPSNQ	generic|sp_Q03517_SCG2_MOUSE	|generic|tr_Q4W8U9_Q4W8U9_MOUSE|
"""index: 9951, intensity: 7550.0, mobility: 0.874"""	0.679874	0.000516262	0.00145342	KNPLPSKETIEQEKQAGES	generic|sp_P20065_TYB4_MOUSE__chrX_-1_167207501_167208325_ENSMUST00000112175	|generic|tr_Q6ZWX2_Q6ZWX2_MOUSE__chrX_-1_167207501_167208325_ENSMUST00000112175|
"""index: 16992, intensity: 5737.0, mobility: 1.005"""	0.679786	0.000516262	0.00145429	TLADEVSASLAKQG	generic|II_1128081_TX=10090	|generic|II_1128079_TX=10090	|generic|tr_A0A0A0MQC7_A0A0A0MQC7_MOUSE	|generic|tr_A2A5Y6_A2A5Y6_MOUSE	|generic|sp_P10637_TAU_MOUSE	|generic|sp_P10637-2_TAU_MOUSE	|generic|sp_P10637-3_TAU_MOUSE	|generic|sp_P10637-4_TAU_MOUSE	|generic|tr_Q3UH19_Q3UH19_MOUSE	|generic|sp_P10637-6_TAU_MOUSE	|generic|tr_Q8C5K4_Q8C5K4_MOUSE	|generic|tr_Q547J4_Q547J4_MOUSE	|generic|tr_B1AQW2_B1AQW2_MOUSE	|generic|sp_TAU_HUMAN_|
"""index: 4723, intensity: 3396.0, mobility: 0.959"""	0.679519	0.000516262	0.00145697	AGPQAAEPSTPSGPESGPTPASAEQNE	generic|sp_P28667_MRP_MOUSE|
"""index: 28446, intensity: 14899.0, mobility: 0.950"""	0.679508	0.000516262	0.00145707	QEPVLGPVRGPF	generic|sp_CASB_BOVIN_|
"""index: 13166, intensity: 8364.0, mobility: 1.091"""	0.679331	0.000516262	0.00145885	SSFPEPTTDDVSPSLH	generic|sp_P14873_MAP1B_MOUSE	|generic|tr_B2RQQ5_B2RQQ5_MOUSE|
"""index: 5607, intensity: 3709.0, mobility: 1.004"""	0.679244	0.000516262	0.00145973	ALDMGNEIDTQNR	generic|sp_P60879_SNP25_MOUSE	|generic|sp_P60879-2_SNP25_MOUSE|
"""index: 8759, intensity: 5215.0, mobility: 0.920"""	0.678894	0.000516262	0.00146324	AQPAPKPEPSFSEYASVQVQRK	generic|sp_P97797_SHPS1_MOUSE	|generic|sp_P97797-2_SHPS1_MOUSE	|generic|sp_P97797-3_SHPS1_MOUSE	|generic|sp_P97797-4_SHPS1_MOUSE	|generic|tr_Q2M4I8_Q2M4I8_MOUSE	|generic|tr_E0CX65_E0CX65_MOUSE|
"""index: 16875, intensity: 14195.0, mobility: 0.998"""	0.678676	0.000516262	0.00146544	TLADEVSASLAKQ	generic|II_1128081_TX=10090	|generic|II_1128079_TX=10090	|generic|tr_A0A0A0MQC7_A0A0A0MQC7_MOUSE	|generic|tr_A2A5Y6_A2A5Y6_MOUSE	|generic|sp_P10637_TAU_MOUSE	|generic|sp_P10637-2_TAU_MOUSE	|generic|sp_P10637-3_TAU_MOUSE	|generic|sp_P10637-4_TAU_MOUSE	|generic|tr_Q3UH19_Q3UH19_MOUSE	|generic|sp_P10637-6_TAU_MOUSE	|generic|tr_Q8C5K4_Q8C5K4_MOUSE	|generic|tr_Q547J4_Q547J4_MOUSE	|generic|tr_B1AQW2_B1AQW2_MOUSE	|generic|sp_TAU_HUMAN_|
"""index: 15270, intensity: 82509.0, mobility: 0.919"""	0.67854	0.000516262	0.00146681	AYGFRDPGPQL	generic|sp_P26339_CMGA_MOUSE	|generic|tr_Q3UN28_Q3UN28_MOUSE|
"""index: 15435, intensity: 6203.0, mobility: 0.903"""	0.677308	0.000516262	0.00147928	QSGFSLSGAQIDDNIPRRTT	generic|sp_O08553_DPYL2_MOUSE|
"""index: 16710, intensity: 4485.0, mobility: 1.115"""	0.67721	0.000516262	0.00148028	SLSAASAPLVETSTPLR	generic|sp_Q9QXV0_PCS1N_MOUSE|
"""index: 20753, intensity: 5027.0, mobility: 0.980"""	0.677171	0.000516262	0.00148068	TDGFNLEDALKETSSVKQR	generic|sp_Q8BIF0_C99L2_MOUSE	|generic|sp_Q8BIF0-2_C99L2_MOUSE|
"""index: 15764, intensity: 22607.0, mobility: 0.924"""	0.677037	0.000516262	0.00148205	TLADEVSASLAK	generic|II_1128081_TX=10090	|generic|II_1128079_TX=10090	|generic|tr_A0A0A0MQC7_A0A0A0MQC7_MOUSE	|generic|tr_A2A5Y6_A2A5Y6_MOUSE	|generic|sp_P10637_TAU_MOUSE	|generic|sp_P10637-2_TAU_MOUSE	|generic|sp_P10637-3_TAU_MOUSE	|generic|sp_P10637-4_TAU_MOUSE	|generic|tr_Q3UH19_Q3UH19_MOUSE	|generic|sp_P10637-6_TAU_MOUSE	|generic|tr_Q8C5K4_Q8C5K4_MOUSE	|generic|tr_Q547J4_Q547J4_MOUSE	|generic|tr_B1AQW2_B1AQW2_MOUSE	|generic|sp_TAU_HUMAN_|
"""index: 934, intensity: 2672.0, mobility: 0.853"""	0.676136	0.000516262	0.00149126	LPTKETIEQEKRSE	generic|tr_A6H6H4_A6H6H4_MOUSE|
"""index: 25418, intensity: 6153.0, mobility: 0.989"""	0.675635	0.000516262	0.0014964	MLNDPDMVLADPATEDTFRMDR	generic|II_866636_TX=10090	|generic|sp_Q68ED7_CRTC1_MOUSE__chr8_-1_70386124_70386300_ENSMUST00000142769|
"""index: 16416, intensity: 3909.0, mobility: 0.883"""	0.675193	0.000516262	0.00150095	EHALAQAELLKRQEELERKAAELDR	generic|tr_Q3TD71_Q3TD71_MOUSE	|generic|tr_Q3TSA8_Q3TSA8_MOUSE	|generic|tr_Q9D577_Q9D577_MOUSE	|generic|tr_D3YTP4_D3YTP4_MOUSE	|generic|tr_Q3UY11_Q3UY11_MOUSE|
"""index: 4343, intensity: 3178.0, mobility: 1.002"""	0.674365	0.000516262	0.00150953	ASQAGMTGYGMPRQ	generic|tr_Q9D6K2_Q9D6K2_MOUSE	|generic|sp_Q9WVA4_TAGL2_MOUSE	|generic|sp_Q9R1Q8_TAGL3_MOUSE|
"""index: 12608, intensity: 4907.0, mobility: 1.021"""	0.674075	0.000516262	0.00151253	GQPASGGGGGYGPQGDYGQQGYGQQGAPTSFSN	generic|sp_Q62277_SYPH_MOUSE|
"""index: 21097, intensity: 2684.0, mobility: 1.311"""	0.673655	0.000516262	0.00151692	QVPVQPEATQVPLVSSTSEGYTA	generic|tr_Q3TTW8_Q3TTW8_MOUSE__chr2_-1_103775412_103775516_ENSMUST00000137390	|generic|tr_Q3TEY4_Q3TEY4_MOUSE__chr2_-1_103775412_103775516_ENSMUST00000137390	|generic|tr_A1L0T9_A1L0T9_MOUSE__chr2_-1_103775412_103775516_ENSMUST00000137390	|generic|sp_Q60865_CAPR1_MOUSE__chr2_-1_103775412_103775516_ENSMUST00000137390|
"""index: 8918, intensity: 5740.0, mobility: 0.995"""	0.673555	0.000516262	0.00151796	ESSFSLSGSQIDDHVPKRAS	generic|sp_Q9EQF6_DPYL5_MOUSE__chr5_1_30791522_30791638_ENSMUST00000198503__II_944569|
"""index: 16024, intensity: 6815.0, mobility: 1.108"""	0.673229	0.000516262	0.00152136	QVPNYTLTSSTLPQTGGSQQPPQPQQAYSQKA	generic|sp_P70297_STAM1_MOUSE__chr2_1_14102418_14102489_ENSMUST00000193636__II_1014500	|generic|IP_1121602_TX=10090	|generic|tr_Q3UMC8_Q3UMC8_MOUSE__chr2_1_14102418_14102489_ENSMUST00000193636	|generic|tr_Q9CU37_Q9CU37_MOUSE	|generic|tr_Q3TPR2_Q3TPR2_MOUSE__chr2_1_14141735_14141881_ENSMUST00000193636|
"""index: 9190, intensity: 4598.0, mobility: 0.988"""	0.673224	0.000516262	0.00152141	AGQSVIGLQMGTNK	generic|tr_A0A0G2JFI6_A0A0G2JFI6_MOUSE__II_976767	|generic|tr_Q99JN5_Q99JN5_MOUSE__II_976767	|generic|sp_Q9DAW9_CNN3_MOUSE__chr3_1_121449985_121450074_ENSMUST00000198393__II_976767	|generic|tr_A0A0G2JDV8_A0A0G2JDV8_MOUSE__chr3_1_121449985_121450074_ENSMUST00000198393__II_976768	|generic|IP_3492811_TX=10090|
"""index: 2310, intensity: 3006.0, mobility: 0.988"""	0.671831	0.000516262	0.00153605	TQEKNPLPSKETIEQEKQ	generic|sp_P20065_TYB4_MOUSE__chrX_-1_167207501_167208325_ENSMUST00000112175	|generic|tr_Q6ZWX2_Q6ZWX2_MOUSE__chrX_-1_167207501_167208325_ENSMUST00000112175|
"""index: 9249, intensity: 6709.0, mobility: 0.940"""	0.671374	0.000516262	0.00154089	LAEDVTAALAKQ	generic|sp_P20357_MTAP2_MOUSE__chr1_1_66438885_66439007_ENSMUST00000172486	|generic|tr_Q80ZL4_Q80ZL4_MOUSE__chr1_1_66438885_66439007_ENSMUST00000172486	|generic|tr_Q3TLQ0_Q3TLQ0_MOUSE__chr1_1_66438885_66439007_ENSMUST00000172486	|generic|tr_Q80X35_Q80X35_MOUSE__chr1_1_66438885_66439007_ENSMUST00000172486	|generic|tr_B2KGT5_B2KGT5_MOUSE__chr1_1_66438885_66439007_ENSMUST00000172486	|generic|tr_A0A668KLC6_A0A668KLC6_MOUSE__chr1_1_66438885_66439007_ENSMUST00000172486|
"""index: 2098, intensity: 11375.0, mobility: 0.879"""	0.670953	0.000516262	0.00154535	TLPTKETIEQEKRSE	generic|tr_A6H6H4_A6H6H4_MOUSE|
"""index: 7605, intensity: 4960.0, mobility: 0.826"""	0.670016	0.000516262	0.00155535	DMAEIEKFDKSKLK	generic|sp_P20065_TYB4_MOUSE__chrX_-1_167207501_167208325_ENSMUST00000112175	|generic|tr_Q6ZWX2_Q6ZWX2_MOUSE__chrX_-1_167207501_167208325_ENSMUST00000112175|
"""index: 34303, intensity: 4283.0, mobility: 1.243"""	0.669774	0.000516262	0.00155794	LLYQEPVLGPVRGPFPIIV	generic|sp_CASB_BOVIN_|
"""index: 18839, intensity: 4187.0, mobility: 0.869"""	0.66944	0.000516262	0.00156152	KYLPGPLQDMFKK	generic|sp_P63040_CPLX1_MOUSE	|generic|sp_P84086_CPLX2_MOUSE|
"""index: 3047, intensity: 18139.0, mobility: 0.991"""	0.669049	0.000516262	0.00156573	ATSAAQNAFKGNQM	generic|tr_Q3TD71_Q3TD71_MOUSE	|generic|tr_Q3TSA8_Q3TSA8_MOUSE	|generic|tr_Q3UY11_Q3UY11_MOUSE|
"""index: 1049, intensity: 8786.0, mobility: 0.829"""	0.667446	0.000516262	0.00158307	LPTKETIEQEKRSE	generic|tr_A6H6H4_A6H6H4_MOUSE|
"""index: 15518, intensity: 5877.0, mobility: 0.840"""	0.66726	0.000516262	0.0015851	AERPLNEQIAEAEADKI	generic|sp_P47867_SCG3_MOUSE__II_3456604	|generic|sp_P47867-2_SCG3_MOUSE__II_3456604|
"""index: 13833, intensity: 8791.0, mobility: 0.989"""	0.667185	0.000516262	0.00158592	ESSFSLSGSQIDDHVPKRASARILAPPGGRSSG	generic|sp_Q9EQF6_DPYL5_MOUSE__chr5_1_30791522_30791638_ENSMUST00000198503__II_944569|
"""index: 23489, intensity: 26236.0, mobility: 1.079"""	0.667005	0.000516262	0.00158788	AAAPMIGYPMPTGYSQ	generic|tr_Q921Y3_Q921Y3_MOUSE__chr11_-1_106781850_106782137_ENSMUST00000133426__II_1125049	|generic|tr_Q9CSD9_Q9CSD9_MOUSE__chr11_-1_106783954_106783992_ENSMUST00000133426__II_1125049	|generic|tr_Q3V0Z8_Q3V0Z8_MOUSE__chr11_-1_106784876_106784983_ENSMUST00000133426__II_1125049	|generic|tr_A1L333_A1L333_MOUSE__chr11_-1_106784876_106784983_ENSMUST00000133426__II_1125049	|generic|tr_Q3UXW3_Q3UXW3_MOUSE__chr11_-1_106784876_106784983_ENSMUST00000133426__II_1125049	|generic|tr_Q5U222_Q5U222_MOUSE__chr11_-1_106784876_106784983_ENSMUST00000133426__II_1125049	|generic|tr_Q8BTS0_Q8BTS0_MOUSE__chr11_-1_106784876_106784983_ENSMUST00000133426__II_1125049|
"""index: 19704, intensity: 4829.0, mobility: 1.153"""	0.666952	0.000516262	0.00158846	QSGFSLSGAQIDDNIPR	generic|sp_O08553_DPYL2_MOUSE|
"""index: 19586, intensity: 4747.0, mobility: 1.090"""	0.66676	0.000516262	0.00159056	SNKTVQTAAANAASTAATSAAQNAFKGNQM	generic|tr_Q3TD71_Q3TD71_MOUSE	|generic|tr_Q3TSA8_Q3TSA8_MOUSE	|generic|tr_Q3UY11_Q3UY11_MOUSE|
"""index: 1795, intensity: 2986.0, mobility: 0.789"""	0.666418	0.000516262	0.0015943	AQDAYTYKDRDDYS	generic|tr_A0A0R4J0A6_A0A0R4J0A6_MOUSE__chr7_1_51622659_51622724_ENSMUST00000207945	|generic|sp_Q8BLE7_VGLU2_MOUSE__chr7_1_51622659_51622724_ENSMUST00000207945|
"""index: 6816, intensity: 8165.0, mobility: 0.900"""	0.666	0.000516262	0.00159889	AEPPPPEPPRI	generic|sp_Q8BIF0_C99L2_MOUSE	|generic|sp_Q8BIF0-2_C99L2_MOUSE	|generic|tr_I7HJQ8_I7HJQ8_MOUSE	|generic|tr_A2AP74_A2AP74_MOUSE|
"""index: 16591, intensity: 28099.0, mobility: 1.011"""	0.665874	0.000516262	0.00160028	LADEVSASLAKQGL	generic|II_1128081_TX=10090	|generic|II_1128079_TX=10090	|generic|tr_A0A0A0MQC7_A0A0A0MQC7_MOUSE	|generic|tr_A2A5Y6_A2A5Y6_MOUSE	|generic|sp_P10637_TAU_MOUSE	|generic|sp_P10637-2_TAU_MOUSE	|generic|sp_P10637-4_TAU_MOUSE	|generic|tr_Q3UH19_Q3UH19_MOUSE	|generic|sp_P10637-6_TAU_MOUSE	|generic|tr_Q8C5K4_Q8C5K4_MOUSE	|generic|tr_Q547J4_Q547J4_MOUSE	|generic|tr_B1AQW2_B1AQW2_MOUSE	|generic|sp_TAU_HUMAN_|
"""index: 7172, intensity: 3046.0, mobility: 1.126"""	0.665596	0.000516262	0.00160334	TVPIEAVTSKTSNIR	generic|tr_Q8BNA5_Q8BNA5_MOUSE__chr7_-1_144436965_144437021_ENSMUST00000134131	|generic|tr_Q921L6_Q921L6_MOUSE__chr7_-1_144436965_144437021_ENSMUST00000134131	|generic|sp_Q60598_SRC8_MOUSE__chr7_-1_144436965_144437021_ENSMUST00000134131|
"""index: 24783, intensity: 7843.0, mobility: 1.050"""	0.664672	0.000516262	0.00161356	YLPGPLQDMFKK	generic|sp_P63040_CPLX1_MOUSE	|generic|sp_P84086_CPLX2_MOUSE|
"""index: 5180, intensity: 2605.0, mobility: 1.125"""	0.664329	0.000516262	0.00161736	GATAEGAKDEAAAAAGGEGAAAPGEQAGGAGAEGAAGGEPRE	generic|sp_P26645_MARCS_MOUSE	|generic|tr_A0A0A1HAM8_A0A0A1HAM8_MOUSE|
"""index: 32895, intensity: 6830.0, mobility: 1.020"""	0.663155	0.000516262	0.00163047	VYFGSGFAAPFFIVRHQLLKK	generic|tr_B8JJB0_B8JJB0_MOUSE__IP_1059380	|generic|tr_B8JJA9_B8JJA9_MOUSE	|generic|sp_P17665_COX7C_MOUSE|
"""index: 32351, intensity: 84754.0, mobility: 0.926"""	0.661953	0.000516262	0.001644	GRTLSDYNIQKESTLHLVLRLR	generic|tr_B0LAC2_B0LAC2_MOUSE__IP_825414	|generic|tr_E9Q5F6_E9Q5F6_MOUSE__II_647476	|generic|tr_E9Q5F6_E9Q5F6_MOUSE__II_647476	|generic|tr_Q922Z8_Q922Z8_MOUSE__II_647476	|generic|tr_Q922Z8_Q922Z8_MOUSE__II_647476	|generic|tr_Q922Z8_Q922Z8_MOUSE__II_647476	|generic|tr_Q922Z8_Q922Z8_MOUSE__II_647476	|generic|tr_Q922Z8_Q922Z8_MOUSE__II_647476	|generic|tr_Q922Z8_Q922Z8_MOUSE__II_647476	|generic|tr_Q922Z8_Q922Z8_MOUSE__II_647476	|generic|tr_Q3TH47_Q3TH47_MOUSE__II_647476	|generic|tr_Q3TH47_Q3TH47_MOUSE__II_647476	|generic|tr_Q3TH47_Q3TH47_MOUSE__II_647476	|generic|tr_Q8VC46_Q8VC46_MOUSE__II_647476	|generic|tr_Q8VC46_Q8VC46_MOUSE__II_647476	|generic|tr_Q8VC46_Q8VC46_MOUSE__II_647476	|generic|tr_Q8VC46_Q8VC46_MOUSE__II_647476	|generic|tr_Q8VC46_Q8VC46_MOUSE__II_647476	|generic|tr_Q8VC46_Q8VC46_MOUSE__II_647476	|generic|tr_Q8VC46_Q8VC46_MOUSE__II_647476	|generic|tr_Q8VC46_Q8VC46_MOUSE__II_647476	|generic|tr_Q922B0_Q922B0_MOUSE__II_647476	|generic|tr_Q922B0_Q922B0_MOUSE__II_647476	|generic|tr_Q5SX22_Q5SX22_MOUSE__II_647476	|generic|tr_Q5SX22_Q5SX22_MOUSE__II_647476	|generic|tr_Q5SX22_Q5SX22_MOUSE__II_647476	|generic|tr_Q8R0Z9_Q8R0Z9_MOUSE__II_647476	|generic|tr_Q8R0Z9_Q8R0Z9_MOUSE__II_647476	|generic|tr_Q8R0Z9_Q8R0Z9_MOUSE__II_647476	|generic|tr_Q8R0Z9_Q8R0Z9_MOUSE__II_647476	|generic|sp_P0CG50_UBC_MOUSE__II_647476	|generic|sp_P0CG50_UBC_MOUSE__II_647476	|generic|sp_P0CG50_UBC_MOUSE__II_647476	|generic|sp_P0CG50_UBC_MOUSE__II_647476	|generic|sp_P0CG50_UBC_MOUSE__II_647476	|generic|sp_P0CG50_UBC_MOUSE__II_647476	|generic|sp_P0CG50_UBC_MOUSE__II_647476	|generic|sp_P0CG50_UBC_MOUSE__II_647476	|generic|sp_P0CG50_UBC_MOUSE__II_647476	|generic|tr_Q78XY9_Q78XY9_MOUSE__II_647476	|generic|tr_Q78XY9_Q78XY9_MOUSE__II_647476	|generic|tr_Q78XY9_Q78XY9_MOUSE__II_647476	|generic|tr_Q78XY9_Q78XY9_MOUSE__II_647476	|generic|tr_A5JUZ1_A5JUZ1_MOUSE__II_647476	|generic|sp_P62984_RL40_MOUSE__II_866586	|generic|tr_E9QNP0_E9QNP0_MOUSE__II_866571	|generic|tr_E9Q4P0_E9Q4P0_MOUSE__II_866571	|generic|tr_A0A0A6YW67_A0A0A6YW67_MOUSE__II_647476	|generic|tr_E9Q9J0_E9Q9J0_MOUSE__II_647476	|generic|tr_Q642L7_Q642L7_MOUSE__II_647476	|generic|IP_899761_TX=10090	|generic|sp_RS27A_HUMAN_|
"""index: 17356, intensity: 50142.0, mobility: 1.056"""	0.661445	0.000516262	0.00164975	QSGFSLSGTQVDEGVRSASKRIVAPPGGRSNITS	generic|tr_Q3TAS8_Q3TAS8_MOUSE__chr18_-1_43324332_43324412_ENSMUST00000237707	|generic|tr_E9PWE8_E9PWE8_MOUSE__chr18_-1_43324332_43324412_ENSMUST00000237707	|generic|sp_Q62188_DPYL3_MOUSE__chr18_-1_43324332_43324412_ENSMUST00000237707	|generic|tr_Q3TT92_Q3TT92_MOUSE__chr18_-1_43324332_43324412_ENSMUST00000237707|
"""index: 9631, intensity: 10599.0, mobility: 1.144"""	0.660572	0.000516262	0.00165969	NPLPSKETIEQEKQAG	generic|sp_P20065_TYB4_MOUSE__chrX_-1_167207501_167208325_ENSMUST00000112175	|generic|tr_Q6ZWX2_Q6ZWX2_MOUSE__chrX_-1_167207501_167208325_ENSMUST00000112175|
"""index: 26827, intensity: 5144.0, mobility: 0.989"""	0.660255	0.000516262	0.00166331	RPASPPSVPGGSQQGTPEEAAEALLTESVRSQTH	generic|tr_A0A087WQ93_A0A087WQ93_MOUSE	|generic|sp_Q0VGU4_VGF_MOUSE|
"""index: 14971, intensity: 36892.0, mobility: 0.986"""	0.660208	0.000516262	0.00166385	LKPRTVATPLNQVANPNSAIFGGARPREEVVQKEQE	generic|tr_Q80U88_Q80U88_MOUSE__chr5_-1_134625358_134625459_ENSMUST00000202289__II_929730	|generic|tr_Q3V244_Q3V244_MOUSE__chr5_-1_134625358_134625459_ENSMUST00000202289__II_929730	|generic|tr_Q3TG58_Q3TG58_MOUSE__chr5_-1_134625358_134625459_ENSMUST00000202289__II_929730	|generic|tr_Q564E5_Q564E5_MOUSE__chr5_-1_134625358_134625459_ENSMUST00000202289__II_929730|
"""index: 11787, intensity: 6109.0, mobility: 0.975"""	0.659867	0.000516262	0.00166775	QQPQAASPSVPEPHSLTPVAQSDPLVRRQRVQD	generic|tr_Q3TTW8_Q3TTW8_MOUSE__chr2_-1_103775412_103775516_ENSMUST00000137390	|generic|tr_F6YLI0_F6YLI0_MOUSE__chr2_-1_103775412_103775516_ENSMUST00000137390	|generic|sp_Q60865_CAPR1_MOUSE__chr2_-1_103775412_103775516_ENSMUST00000137390|
"""index: 10562, intensity: 21019.0, mobility: 1.058"""	0.659089	0.000516262	0.00167669	ASFDKAKLKKTETQEKNTLPTKETIEQEKRSE	generic|tr_A6H6H4_A6H6H4_MOUSE|
"""index: 13755, intensity: 9411.0, mobility: 0.937"""	0.65904	0.000516262	0.00167727	GEKLSPKSDISPLTPRESSPLY	generic|sp_P14873_MAP1B_MOUSE	|generic|tr_B2RQQ5_B2RQQ5_MOUSE|
"""index: 26010, intensity: 4650.0, mobility: 1.009"""	0.658907	0.000516262	0.0016788	SKPDDDILDIPLDDPGANAAAAKIQA	generic|sp_P60761_NEUG_MOUSE__chr9_-1_37545953_37552551_ENSMUST00000065668|
"""index: 12514, intensity: 5596.0, mobility: 0.961"""	0.65856	0.000516262	0.00168281	APPGRPDVFPPPLSSEHNGQVAEDAVSRPKD	generic|tr_A0A087WQ93_A0A087WQ93_MOUSE	|generic|sp_Q0VGU4_VGF_MOUSE|
"""index: 1608, intensity: 8659.0, mobility: 0.983"""	0.657877	0.000516262	0.00169072	KSEPPESEAKPAPTEVKTVPNDATQTKENESKA	generic|tr_A0A0A6YY91_A0A0A6YY91_MOUSE__II_850562	|generic|sp_P13595_NCAM1_MOUSE	|generic|sp_P13595-2_NCAM1_MOUSE	|generic|tr_E9QB01_E9QB01_MOUSE	|generic|tr_A0A0A6YY47_A0A0A6YY47_MOUSE|
"""index: 16212, intensity: 20380.0, mobility: 1.117"""	0.657311	0.000516262	0.00169733	SLSAASAPLVETSTPLR	generic|sp_Q9QXV0_PCS1N_MOUSE|
"""index: 6059, intensity: 71207.0, mobility: 0.887"""	0.656997	0.000516262	0.00170099	EPPPPEPPRI	generic|sp_Q8BIF0_C99L2_MOUSE	|generic|sp_Q8BIF0-2_C99L2_MOUSE	|generic|tr_I7HJQ8_I7HJQ8_MOUSE	|generic|tr_A2AP74_A2AP74_MOUSE|
"""index: 7185, intensity: 12150.0, mobility: 0.970"""	0.6567	0.000516262	0.00170446	SPQLEDEAKELQ	generic|tr_Q3UXY8_Q3UXY8_MOUSE	|generic|sp_P22005_PENK_MOUSE|
"""index: 8301, intensity: 5663.0, mobility: 0.871"""	0.656666	0.000516262	0.00170487	DKPDMGEIASFDKAKLKKTETQEKN	generic|tr_A0A0N4SVF0_A0A0N4SVF0_MOUSE	|generic|tr_A6H6H4_A6H6H4_MOUSE|
"""index: 32242, intensity: 20940.0, mobility: 0.877"""	0.656526	0.000516262	0.0017065	GRTLSDYNIQKESTLHLVLR	generic|tr_B0LAC2_B0LAC2_MOUSE__IP_825414	|generic|tr_E9Q5F6_E9Q5F6_MOUSE__II_647476	|generic|tr_E9Q5F6_E9Q5F6_MOUSE__II_647476	|generic|tr_Q922Z8_Q922Z8_MOUSE__II_647476	|generic|tr_Q922Z8_Q922Z8_MOUSE__II_647476	|generic|tr_Q922Z8_Q922Z8_MOUSE__II_647476	|generic|tr_Q922Z8_Q922Z8_MOUSE__II_647476	|generic|tr_Q922Z8_Q922Z8_MOUSE__II_647476	|generic|tr_Q922Z8_Q922Z8_MOUSE__II_647476	|generic|tr_Q922Z8_Q922Z8_MOUSE__II_647476	|generic|tr_Q3TH47_Q3TH47_MOUSE__II_647476	|generic|tr_Q3TH47_Q3TH47_MOUSE__II_647476	|generic|tr_Q3TH47_Q3TH47_MOUSE__II_647476	|generic|tr_Q8VC46_Q8VC46_MOUSE__II_647476	|generic|tr_Q8VC46_Q8VC46_MOUSE__II_647476	|generic|tr_Q8VC46_Q8VC46_MOUSE__II_647476	|generic|tr_Q8VC46_Q8VC46_MOUSE__II_647476	|generic|tr_Q8VC46_Q8VC46_MOUSE__II_647476	|generic|tr_Q8VC46_Q8VC46_MOUSE__II_647476	|generic|tr_Q8VC46_Q8VC46_MOUSE__II_647476	|generic|tr_Q8VC46_Q8VC46_MOUSE__II_647476	|generic|tr_Q922B0_Q922B0_MOUSE__II_647476	|generic|tr_Q922B0_Q922B0_MOUSE__II_647476	|generic|tr_Q5SX22_Q5SX22_MOUSE__II_647476	|generic|tr_Q5SX22_Q5SX22_MOUSE__II_647476	|generic|tr_Q5SX22_Q5SX22_MOUSE__II_647476	|generic|tr_Q8R0Z9_Q8R0Z9_MOUSE__II_647476	|generic|tr_Q8R0Z9_Q8R0Z9_MOUSE__II_647476	|generic|tr_Q8R0Z9_Q8R0Z9_MOUSE__II_647476	|generic|tr_Q8R0Z9_Q8R0Z9_MOUSE__II_647476	|generic|sp_P0CG50_UBC_MOUSE__II_647476	|generic|sp_P0CG50_UBC_MOUSE__II_647476	|generic|sp_P0CG50_UBC_MOUSE__II_647476	|generic|sp_P0CG50_UBC_MOUSE__II_647476	|generic|sp_P0CG50_UBC_MOUSE__II_647476	|generic|sp_P0CG50_UBC_MOUSE__II_647476	|generic|sp_P0CG50_UBC_MOUSE__II_647476	|generic|sp_P0CG50_UBC_MOUSE__II_647476	|generic|sp_P0CG50_UBC_MOUSE__II_647476	|generic|tr_Q8C2K3_Q8C2K3_MOUSE__II_647476	|generic|tr_Q78XY9_Q78XY9_MOUSE__II_647476	|generic|tr_Q78XY9_Q78XY9_MOUSE__II_647476	|generic|tr_Q78XY9_Q78XY9_MOUSE__II_647476	|generic|tr_Q78XY9_Q78XY9_MOUSE__II_647476	|generic|tr_A5JUZ1_A5JUZ1_MOUSE__II_647476	|generic|sp_P62984_RL40_MOUSE__II_866586	|generic|tr_E9QNP0_E9QNP0_MOUSE__II_866571	|generic|tr_E9Q4P0_E9Q4P0_MOUSE__II_866571	|generic|tr_A0A0A6YW67_A0A0A6YW67_MOUSE__II_647476	|generic|tr_E9Q9J0_E9Q9J0_MOUSE__II_647476	|generic|tr_Q642L7_Q642L7_MOUSE__II_647476	|generic|IP_989003_TX=10090	|generic|IP_899761_TX=10090	|generic|sp_RS27A_HUMAN_|
"""index: 16740, intensity: 3222.0, mobility: 1.115"""	0.655943	0.000516262	0.00171336	SLSAASAPLVETSTPLR	generic|sp_Q9QXV0_PCS1N_MOUSE|
"""index: 1803, intensity: 3703.0, mobility: 0.913"""	0.655839	0.000516262	0.00171459	NTLPTKETIEQEKRSE	generic|tr_A6H6H4_A6H6H4_MOUSE|
"""index: 25615, intensity: 4899.0, mobility: 0.954"""	0.65576	0.000516262	0.00171552	QGAFLPTELSLPHPDTQIH	generic|tr_I7HFI3_I7HFI3_MOUSE__chr9_1_32247112_32247219_ENSMUST00000174730__II_855045	|generic|sp_Q811P8_RHG32_MOUSE__chr9_1_32247112_32247219_ENSMUST00000174730__II_855045	|generic|sp_Q811P8-2_RHG32_MOUSE__chr9_1_32247112_32247219_ENSMUST00000174730__II_855045	|generic|tr_Q3US80_Q3US80_MOUSE|
"""index: 10553, intensity: 9767.0, mobility: 0.957"""	0.655602	0.000516262	0.00171738	SFDKAKLKKTETQEKNTLPTKETIEQEKR	generic|tr_A6H6H4_A6H6H4_MOUSE|
"""index: 17061, intensity: 32058.0, mobility: 1.004"""	0.654801	0.000516262	0.00172686	TLADEVSASLAKQG	generic|II_1128081_TX=10090	|generic|II_1128079_TX=10090	|generic|tr_A0A0A0MQC7_A0A0A0MQC7_MOUSE	|generic|tr_A2A5Y6_A2A5Y6_MOUSE	|generic|sp_P10637_TAU_MOUSE	|generic|sp_P10637-2_TAU_MOUSE	|generic|sp_P10637-3_TAU_MOUSE	|generic|sp_P10637-4_TAU_MOUSE	|generic|tr_Q3UH19_Q3UH19_MOUSE	|generic|sp_P10637-6_TAU_MOUSE	|generic|tr_Q8C5K4_Q8C5K4_MOUSE	|generic|tr_Q547J4_Q547J4_MOUSE	|generic|tr_B1AQW2_B1AQW2_MOUSE	|generic|sp_TAU_HUMAN_|
"""index: 23397, intensity: 6385.0, mobility: 0.993"""	0.65465	0.000516262	0.00172866	DTDGFNLEDALK	generic|sp_Q8BIF0_C99L2_MOUSE	|generic|sp_Q8BIF0-2_C99L2_MOUSE	|generic|tr_I7HJQ8_I7HJQ8_MOUSE|
"""index: 1299, intensity: 3158.0, mobility: 0.964"""	0.654569	0.000516262	0.00172962	LPTKETIEQEK	generic|tr_A6H6H4_A6H6H4_MOUSE|
"""index: 32836, intensity: 4107.0, mobility: 1.018"""	0.654566	0.000516262	0.00172966	VYFGSGFAAPFFIVRHQLLKK	generic|tr_B8JJB0_B8JJB0_MOUSE__IP_1059380	|generic|tr_B8JJA9_B8JJA9_MOUSE	|generic|sp_P17665_COX7C_MOUSE|
"""index: 20317, intensity: 4973.0, mobility: 1.074"""	0.65367	0.000516262	0.00174035	SGFSLSGAQIDDNIPR	generic|sp_O08553_DPYL2_MOUSE|
"""index: 4160, intensity: 3477.0, mobility: 0.869"""	0.653606	0.000516262	0.00174111	SQIDDHVPKRASARILAPPGGRSSG	generic|sp_Q9EQF6_DPYL5_MOUSE__chr5_1_30791522_30791638_ENSMUST00000198503__II_944569|
"""index: 3030, intensity: 2791.0, mobility: 0.793"""	0.652526	0.000516262	0.00175409	RGASQAGMTGYGMPRQ	generic|sp_Q9WVA4_TAGL2_MOUSE|
"""index: 10527, intensity: 8594.0, mobility: 1.038"""	0.652104	0.000516262	0.00175919	ASFDKAKLKKTETQEKNTLPTKETIEQEKR	generic|tr_A6H6H4_A6H6H4_MOUSE|
"""index: 1579, intensity: 7474.0, mobility: 0.861"""	0.651871	0.000516262	0.00176201	TQEKNTLPTKETIEQEKRSE	generic|tr_A6H6H4_A6H6H4_MOUSE|
"""index: 16111, intensity: 6344.0, mobility: 1.054"""	0.651784	0.000516262	0.00176306	SESAPLPETHQFGEGVSSPKTHLGETLTPLSK	generic|sp_Q0VGU4_VGF_MOUSE|
"""index: 18199, intensity: 30125.0, mobility: 1.097"""	0.651442	0.000516262	0.00176721	TNEIVEEQYTPQSL	generic|sp_Q03517_SCG2_MOUSE	|generic|tr_Q4W8U9_Q4W8U9_MOUSE|
"""index: 17808, intensity: 2983.0, mobility: 1.222"""	0.650877	0.000516262	0.00177409	SVFGDAYYEQQMTARQANA	generic|II_866636_TX=10090	|generic|sp_Q68ED7_CRTC1_MOUSE__chr8_-1_70386124_70386300_ENSMUST00000142769|
"""index: 7387, intensity: 3225.0, mobility: 0.888"""	0.650729	0.000516262	0.0017759	TVPIEAVTSKTSNIR	generic|tr_Q8BNA5_Q8BNA5_MOUSE__chr7_-1_144436965_144437021_ENSMUST00000134131	|generic|tr_Q921L6_Q921L6_MOUSE__chr7_-1_144436965_144437021_ENSMUST00000134131	|generic|sp_Q60598_SRC8_MOUSE__chr7_-1_144436965_144437021_ENSMUST00000134131|
"""index: 16861, intensity: 4456.0, mobility: 1.173"""	0.648411	0.000516262	0.00180443	IVQDGPPQSPPNIYYKV	generic|tr_Q543Q7_Q543Q7_MOUSE|
"""index: 7753, intensity: 5603.0, mobility: 1.058"""	0.647722	0.000516262	0.00181299	ETQSAEPPPPEPPRI	generic|sp_Q8BIF0_C99L2_MOUSE	|generic|sp_Q8BIF0-2_C99L2_MOUSE	|generic|tr_I7HJQ8_I7HJQ8_MOUSE	|generic|tr_A2AP74_A2AP74_MOUSE|
"""index: 10731, intensity: 49888.0, mobility: 0.805"""	0.647718	0.000516262	0.00181304	PTKETIEQEKRSE	generic|tr_A6H6H4_A6H6H4_MOUSE|
"""index: 21018, intensity: 7619.0, mobility: 1.142"""	0.646892	0.000516262	0.00182337	SQPPPPPPPPPPTQEAQETTPSLDEELSKEAKVTAAPE	generic|tr_A0A0R4J1E3_A0A0R4J1E3_MOUSE__chr13_-1_55481535_55481678_ENSMUST00000135705	|generic|sp_Q9QXS6_DREB_MOUSE__chr13_-1_55481535_55481678_ENSMUST00000135705	|generic|tr_Q3TRK3_Q3TRK3_MOUSE__chr13_-1_55481535_55481678_ENSMUST00000135705|
"""index: 5065, intensity: 4751.0, mobility: 0.973"""	0.646413	0.000516262	0.00182938	AGPQAAEPSTPSGPESGPTPASAEQNE	generic|sp_P28667_MRP_MOUSE|
"""index: 7897, intensity: 4605.0, mobility: 1.108"""	0.645857	0.000516262	0.00183639	GAPAQGQLVARPSSVNY	generic|tr_Q3UB97_Q3UB97_MOUSE	|generic|sp_O08992_SDCB1_MOUSE	|generic|tr_Q3U6J5_Q3U6J5_MOUSE	|generic|tr_Q3U724_Q3U724_MOUSE	|generic|tr_A2AKJ9_A2AKJ9_MOUSE	|generic|tr_Q3UBE4_Q3UBE4_MOUSE	|generic|tr_H3BLG5_H3BLG5_MOUSE|
"""index: 33998, intensity: 10721.0, mobility: 1.235"""	0.64558	0.000516262	0.00183989	LYQEPVLGPVRGPFPIIV	generic|sp_CASB_BOVIN_|
"""index: 22923, intensity: 4933.0, mobility: 1.245"""	0.645409	0.000516262	0.00184206	VAEIPDQPEALQPGPGITAAPVD	generic|II_883136_TX=10090	|generic|sp_E9PUL5_PRRT2_MOUSE|
"""index: 2280, intensity: 3039.0, mobility: 0.985"""	0.644766	0.000516262	0.00185021	RMPPRKDAVQQDGFNSLNTAHTTENHGTGNHSAQ	generic|tr_E0CZ78_E0CZ78_MOUSE__chr14_-1_20523775_20523846_ENSMUST00000161332	|generic|tr_A0A6B9EQU3_A0A6B9EQU3_MOUSE__chr14_-1_20523775_20523846_ENSMUST00000161332	|generic|sp_P48453_PP2BB_MOUSE__chr14_-1_20523775_20523846_ENSMUST00000161332	|generic|sp_P48453-2_PP2BB_MOUSE__chr14_-1_20523775_20523846_ENSMUST00000161332	|generic|tr_G3X8U7_G3X8U7_MOUSE__chr14_-1_20523775_20523846_ENSMUST00000161332|
"""index: 2514, intensity: 5471.0, mobility: 0.917"""	0.644325	0.000516262	0.00185583	TQEKNPLPSKETIEQEKQAG	generic|sp_P20065_TYB4_MOUSE__chrX_-1_167207501_167208325_ENSMUST00000112175	|generic|tr_Q6ZWX2_Q6ZWX2_MOUSE__chrX_-1_167207501_167208325_ENSMUST00000112175|
"""index: 931, intensity: 4875.0, mobility: 0.871"""	0.644221	0.000516262	0.00185716	EYLNQEQAEQGREH	generic|sp_Q03517_SCG2_MOUSE	|generic|tr_Q4W8U9_Q4W8U9_MOUSE|
"""index: 5244, intensity: 5714.0, mobility: 0.901"""	0.643855	0.000516262	0.00186184	DMAMEPDRKAAVSHWQQ	generic|tr_D3Z7S6_D3Z7S6_MOUSE__II_841068	|generic|tr_D3YUH4_D3YUH4_MOUSE__II_841068	|generic|sp_Q02248_CTNB1_MOUSE__chr9_1_120959356_120959517_ENSMUST00000154356__II_630901	|generic|tr_Q3UZT7_Q3UZT7_MOUSE__chr9_1_120959356_120959517_ENSMUST00000154356__II_630901	|generic|tr_D3Z5Q1_D3Z5Q1_MOUSE	|generic|tr_E9Q6A9_E9Q6A9_MOUSE__chr9_1_120951354_120951509_ENSMUST00000154356	|generic|tr_E9PW26_E9PW26_MOUSE	|generic|chr9_1_120950527_120950775_ENSMUST00000154356|
"""index: 14470, intensity: 3822.0, mobility: 1.245"""	0.643049	0.000516262	0.00187219	GQSMGGGNGQAANQTLSPQMWK	generic|sp_Q7TN29_SMAP2_MOUSE|
"""index: 5008, intensity: 3479.0, mobility: 0.837"""	0.643026	0.000516262	0.00187248	AVTSSAPPLPEDSTLKQK	generic|sp_Q8BGS1_E41L5_MOUSE	|generic|sp_Q8BGS1-3_E41L5_MOUSE|
"""index: 15930, intensity: 5761.0, mobility: 0.961"""	0.642987	0.000516262	0.00187298	ENKVPEKQKLFQEDNGMPVHLKGGASDALLYR	generic|sp_P48771_CX7A2_MOUSE__II_3500032|
"""index: 1746, intensity: 348457.0, mobility: 0.879"""	0.642203	0.000516262	0.00188311	TLPTKETIEQEKRSE	generic|tr_A6H6H4_A6H6H4_MOUSE|
"""index: 2950, intensity: 2572.0, mobility: 1.125"""	0.641882	0.000516262	0.00188726	AGIGDTPNQEDQAAGHVTQ	generic|II_1128083_TX=10090	|generic|II_1128082_TX=10090	|generic|tr_A0A0A0MQC7_A0A0A0MQC7_MOUSE	|generic|tr_A2A5Y6_A2A5Y6_MOUSE	|generic|sp_P10637_TAU_MOUSE	|generic|sp_P10637-2_TAU_MOUSE	|generic|sp_P10637-3_TAU_MOUSE	|generic|sp_P10637-4_TAU_MOUSE	|generic|tr_Q3UH19_Q3UH19_MOUSE	|generic|tr_Q547J4_Q547J4_MOUSE	|generic|tr_B1AQW2_B1AQW2_MOUSE	|generic|tr_B1AQW4_B1AQW4_MOUSE	|generic|tr_B1AQW6_B1AQW6_MOUSE|
"""index: 439, intensity: 2563.0, mobility: 0.798"""	0.641306	0.000516262	0.00189475	SQIDDHVPKRAS	generic|sp_Q9EQF6_DPYL5_MOUSE__chr5_1_30791522_30791638_ENSMUST00000198503__II_944569|
"""index: 4790, intensity: 4953.0, mobility: 1.201"""	0.641127	0.000516262	0.00189709	APAATDEAAASAAPAASPEPQPE	generic|sp_P26645_MARCS_MOUSE	|generic|tr_A0A0A1HAM8_A0A0A1HAM8_MOUSE|
"""index: 5275, intensity: 3786.0, mobility: 1.041"""	0.640327	0.000516262	0.00190755	SSASSTQPLLVHEDA	generic|tr_Q3ULJ6_Q3ULJ6_MOUSE__chr5_1_75654426_75654545_ENSMUST00000202167	|generic|sp_P05532_KIT_MOUSE__chr5_1_75654426_75654545_ENSMUST00000202167	|generic|sp_P05532-2_KIT_MOUSE__chr5_1_75654426_75654545_ENSMUST00000202167	|generic|sp_P05532-3_KIT_MOUSE__chr5_1_75654426_75654545_ENSMUST00000202167|
"""index: 3037, intensity: 2891.0, mobility: 0.773"""	0.639765	0.000516262	0.00191493	RGASQAGMTGYGMPRQ	generic|sp_Q9WVA4_TAGL2_MOUSE|
"""index: 27029, intensity: 2626.0, mobility: 1.005"""	0.638738	0.000516262	0.0019285	SPGPERRPPPAQAPAPQPAPQPAPTPSVGSSFFSSLSQAVK	generic|sp_Q64332_SYN2_MOUSE__chr6_1_115135318_115135464_ENSMUST00000203768__II_908925	|generic|sp_Q64332-2_SYN2_MOUSE__chr6_1_115135318_115135464_ENSMUST00000203768|
"""index: 20555, intensity: 5627.0, mobility: 1.028"""	0.63709	0.000516262	0.00195047	APEEELAALQLGPTH	generic|tr_A0A5S9EES2_A0A5S9EES2_MOUSE	|generic|tr_A2AGI2_A2AGI2_MOUSE	|generic|tr_B2RWZ9_B2RWZ9_MOUSE	|generic|tr_Q69ZI4_Q69ZI4_MOUSE	|generic|tr_A0A5S9EER5_A0A5S9EER5_MOUSE	|generic|tr_A2AGI3_A2AGI3_MOUSE	|generic|sp_Q8BYM5_NLGN3_MOUSE|
"""index: 10701, intensity: 7300.0, mobility: 0.877"""	0.636983	0.000516262	0.00195191	SVNVDYSKLKKEGPDF	generic|sp_Q62425_NDUA4_MOUSE__chr6_-1_11900535_11907365_ENSMUST00000204714__II_915882	|generic|tr_A0A0N4SVQ1_A0A0N4SVQ1_MOUSE__chr6_-1_11906016_11906045_ENSMUST00000203801|
"""index: 4246, intensity: 4584.0, mobility: 0.899"""	0.636773	0.000516262	0.00195473	EYLNQEQAEQGREHLA	generic|sp_Q03517_SCG2_MOUSE	|generic|tr_Q4W8U9_Q4W8U9_MOUSE|
"""index: 17110, intensity: 45386.0, mobility: 1.013"""	0.636583	0.000516262	0.00195729	LADEVSASLAKQGL	generic|II_1128081_TX=10090	|generic|II_1128079_TX=10090	|generic|tr_A0A0A0MQC7_A0A0A0MQC7_MOUSE	|generic|tr_A2A5Y6_A2A5Y6_MOUSE	|generic|sp_P10637_TAU_MOUSE	|generic|sp_P10637-2_TAU_MOUSE	|generic|sp_P10637-4_TAU_MOUSE	|generic|tr_Q3UH19_Q3UH19_MOUSE	|generic|sp_P10637-6_TAU_MOUSE	|generic|tr_Q8C5K4_Q8C5K4_MOUSE	|generic|tr_Q547J4_Q547J4_MOUSE	|generic|tr_B1AQW2_B1AQW2_MOUSE	|generic|sp_TAU_HUMAN_|
"""index: 5229, intensity: 6342.0, mobility: 1.009"""	0.636558	0.000516262	0.00195761	SASSTQPLLVHEDA	generic|tr_Q3ULJ6_Q3ULJ6_MOUSE__chr5_1_75654426_75654545_ENSMUST00000202167	|generic|sp_P05532_KIT_MOUSE__chr5_1_75654426_75654545_ENSMUST00000202167	|generic|sp_P05532-2_KIT_MOUSE__chr5_1_75654426_75654545_ENSMUST00000202167	|generic|sp_P05532-3_KIT_MOUSE__chr5_1_75654426_75654545_ENSMUST00000202167|
"""index: 1177, intensity: 4393.0, mobility: 0.852"""	0.636213	0.000516262	0.00196227	LPTKETIEQEKRSE	generic|tr_A6H6H4_A6H6H4_MOUSE|
"""index: 5481, intensity: 4192.0, mobility: 1.048"""	0.635889	0.000516262	0.00196665	ALDMGNEIDTQNRQ	generic|sp_P60879_SNP25_MOUSE	|generic|sp_P60879-2_SNP25_MOUSE|
"""index: 14627, intensity: 4996.0, mobility: 1.047"""	0.635523	0.000516262	0.0019716	AEPYDDIVGETVEK	generic|tr_Q78TF3_Q78TF3_MOUSE__chr9_1_109978869_110002753_ENSMUST00000169851	|generic|sp_P27546_MAP4_MOUSE	|generic|sp_P27546-2_MAP4_MOUSE	|generic|sp_P27546-3_MAP4_MOUSE|
"""index: 29475, intensity: 9380.0, mobility: 1.066"""	0.634927	0.000516262	0.0019797	TLADEVSASLAKQGL	generic|II_1128081_TX=10090	|generic|II_1128079_TX=10090	|generic|tr_A0A0A0MQC7_A0A0A0MQC7_MOUSE	|generic|tr_A2A5Y6_A2A5Y6_MOUSE	|generic|sp_P10637_TAU_MOUSE	|generic|sp_P10637-2_TAU_MOUSE	|generic|sp_P10637-4_TAU_MOUSE	|generic|tr_Q3UH19_Q3UH19_MOUSE	|generic|sp_P10637-6_TAU_MOUSE	|generic|tr_Q8C5K4_Q8C5K4_MOUSE	|generic|tr_Q547J4_Q547J4_MOUSE	|generic|tr_B1AQW2_B1AQW2_MOUSE	|generic|sp_TAU_HUMAN_|
"""index: 1949, intensity: 23064.0, mobility: 1.015"""	0.633999	0.000516262	0.00199237	AIEPAPPSQEAEAKG	generic|sp_P28667_MRP_MOUSE|
"""index: 22052, intensity: 3158.0, mobility: 1.166"""	0.633574	0.000516262	0.00199819	IVQEMPPQSPANIYYKV	generic|sp_P52800_EFNB2_MOUSE__chr8_-1_8660480_8660584_ENSMUST00000209169__II_867982	|generic|tr_Q544L9_Q544L9_MOUSE|
"""index: 25931, intensity: 3142.0, mobility: 1.012"""	0.633302	0.000516262	0.00200193	SKPDDDILDIPLDDPGANAAAAKIQA	generic|sp_P60761_NEUG_MOUSE__chr9_-1_37545953_37552551_ENSMUST00000065668|
"""index: 20157, intensity: 2830.0, mobility: 0.744"""	0.633021	0.000516262	0.0020058	LPGPLQDMFKK	generic|sp_P63040_CPLX1_MOUSE	|generic|sp_P84086_CPLX2_MOUSE|
"""index: 2315, intensity: 7287.0, mobility: 0.879"""	0.632442	0.000516262	0.0020138	TLPTKETIEQEKRSE	generic|tr_A6H6H4_A6H6H4_MOUSE|
"""index: 29541, intensity: 7108.0, mobility: 1.274"""	0.63238	0.000516262	0.00201467	GTGAQQSTPGVFMGPTNIPFTS	generic|tr_D3YVX4_D3YVX4_MOUSE__chr1_-1_23849295_23849438_ENSMUST00000133398__II_1043053	|generic|sp_Q91VZ6_SMAP1_MOUSE__chr1_-1_23849295_23849438_ENSMUST00000133398__II_1043053|
"""index: 5013, intensity: 17146.0, mobility: 0.966"""	0.632141	0.000516262	0.00201797	LADEVSASLAKQG	generic|II_1128081_TX=10090	|generic|II_1128079_TX=10090	|generic|tr_A0A0A0MQC7_A0A0A0MQC7_MOUSE	|generic|tr_A2A5Y6_A2A5Y6_MOUSE	|generic|sp_P10637_TAU_MOUSE	|generic|sp_P10637-2_TAU_MOUSE	|generic|sp_P10637-3_TAU_MOUSE	|generic|sp_P10637-4_TAU_MOUSE	|generic|tr_Q3UH19_Q3UH19_MOUSE	|generic|sp_P10637-6_TAU_MOUSE	|generic|tr_Q8C5K4_Q8C5K4_MOUSE	|generic|tr_Q547J4_Q547J4_MOUSE	|generic|tr_B1AQW2_B1AQW2_MOUSE	|generic|sp_TAU_HUMAN_|
"""index: 13742, intensity: 5130.0, mobility: 0.938"""	0.631677	0.000516262	0.00202442	GEKLSPKSDISPLTPRESSPLY	generic|sp_P14873_MAP1B_MOUSE	|generic|tr_B2RQQ5_B2RQQ5_MOUSE|
"""index: 18312, intensity: 9870.0, mobility: 0.974"""	0.631511	0.000516262	0.00202674	TLADEVSASLAKQ	generic|II_1128081_TX=10090	|generic|II_1128079_TX=10090	|generic|tr_A0A0A0MQC7_A0A0A0MQC7_MOUSE	|generic|tr_A2A5Y6_A2A5Y6_MOUSE	|generic|sp_P10637_TAU_MOUSE	|generic|sp_P10637-2_TAU_MOUSE	|generic|sp_P10637-3_TAU_MOUSE	|generic|sp_P10637-4_TAU_MOUSE	|generic|tr_Q3UH19_Q3UH19_MOUSE	|generic|sp_P10637-6_TAU_MOUSE	|generic|tr_Q8C5K4_Q8C5K4_MOUSE	|generic|tr_Q547J4_Q547J4_MOUSE	|generic|tr_B1AQW2_B1AQW2_MOUSE	|generic|sp_TAU_HUMAN_|
"""index: 405, intensity: 13523.0, mobility: 0.904"""	0.630691	0.000516262	0.00203819	SANSNPAMAPRE	generic|tr_Q545V6_Q545V6_MOUSE|
"""index: 7427, intensity: 7929.0, mobility: 1.170"""	0.630335	0.000516262	0.00204319	ATPASAQTAAKREIYL	generic|tr_Q2TJI9_Q2TJI9_MOUSE__chr18_-1_38189545_38189796_ENSMUST00000160721__II_1060469	|generic|tr_F7BJK1_F7BJK1_MOUSE__chr18_-1_38189545_38189796_ENSMUST00000160721__II_1060474	|generic|tr_Q2TJI7_Q2TJI7_MOUSE|
"""index: 1276, intensity: 2556.0, mobility: 0.783"""	0.630319	0.000516262	0.00204341	PTKETIEQEKR	generic|tr_A6H6H4_A6H6H4_MOUSE|
"""index: 3031, intensity: 3138.0, mobility: 1.221"""	0.630199	0.000516262	0.0020451	AEEPAPGATAGDASSAAGPEQE	generic|sp_P26645_MARCS_MOUSE	|generic|tr_A0A0A1HAM8_A0A0A1HAM8_MOUSE|
"""index: 1551, intensity: 2566.0, mobility: 1.044"""	0.629759	0.000516262	0.0020513	FAQDSQAKVSQLK	generic|sp_Q5HZI2_C2C4C_MOUSE|
"""index: 25862, intensity: 2827.0, mobility: 1.119"""	0.629557	0.000516262	0.00205414	MTTQPPGGPQAALAQSALQPIPVSTTAHFPYMTHPSVQAHHQQQL	generic|tr_F6V8M6_F6V8M6_MOUSE__chr5_1_121795013_121795252_ENSMUST00000159828__II_936931	|generic|tr_E9QM77_E9QM77_MOUSE__chr5_1_121795013_121795252_ENSMUST00000159828	|generic|tr_Q3UX51_Q3UX51_MOUSE__chr5_1_121795013_121795252_ENSMUST00000159828	|generic|tr_Q3UX07_Q3UX07_MOUSE__chr5_1_121795013_121795252_ENSMUST00000159828|
"""index: 2856, intensity: 3362.0, mobility: 1.174"""	0.628903	0.000516262	0.0020634	AEEPAPGATAGDASSAAGPEQE	generic|sp_P26645_MARCS_MOUSE	|generic|tr_A0A0A1HAM8_A0A0A1HAM8_MOUSE|
"""index: 454, intensity: 3080.0, mobility: 0.825"""	0.62865	0.000516262	0.00206699	VDRATLNVDKQNR	generic|sp_Q8R570_SNP47_MOUSE|
"""index: 16440, intensity: 6593.0, mobility: 0.985"""	0.6282	0.000516262	0.0020734	AEDVTAALAKQGL	generic|sp_P20357_MTAP2_MOUSE__chr1_1_66438885_66439007_ENSMUST00000172486	|generic|tr_Q80ZL4_Q80ZL4_MOUSE__chr1_1_66438885_66439007_ENSMUST00000172486	|generic|tr_Q3TLQ0_Q3TLQ0_MOUSE__chr1_1_66438885_66439007_ENSMUST00000172486	|generic|tr_Q80X35_Q80X35_MOUSE__chr1_1_66438885_66439007_ENSMUST00000172486	|generic|tr_B2KGT5_B2KGT5_MOUSE__chr1_1_66438885_66439007_ENSMUST00000172486	|generic|tr_A0A668KLC6_A0A668KLC6_MOUSE__chr1_1_66438885_66439007_ENSMUST00000172486|
"""index: 1267, intensity: 3052.0, mobility: 0.878"""	0.628091	0.000516262	0.00207496	TLPTKETIEQEKRSE	generic|tr_A6H6H4_A6H6H4_MOUSE|
"""index: 12965, intensity: 4964.0, mobility: 1.252"""	0.627657	0.000516262	0.00208115	ESSFSLSGSQIDDHVPK	generic|sp_Q9EQF6_DPYL5_MOUSE__chr5_1_30791522_30791638_ENSMUST00000198503__II_944569|
"""index: 6155, intensity: 5597.0, mobility: 1.183"""	0.627217	0.000516262	0.00208745	AYPTQPGQGYSQQSSQPYG	generic|tr_Q91VQ2_Q91VQ2_MOUSE__II_878670	|generic|tr_Q3UK30_Q3UK30_MOUSE__II_878670	|generic|tr_Q8CFQ9_Q8CFQ9_MOUSE__II_878670	|generic|tr_Q564D0_Q564D0_MOUSE__II_878670|
"""index: 8771, intensity: 14360.0, mobility: 0.982"""	0.626984	0.000516262	0.0020908	PEPEPQPEPEPEPEPEPQPEPEPEQ	generic|tr_C4IXT3_C4IXT3_MOUSE__chr11_-1_61157167_61157217_ENSMUST00000173525|
"""index: 725, intensity: 2820.0, mobility: 0.910"""	0.626657	0.000516262	0.00209551	ASAPAQAPKGAQAPKGAQAPVK	generic|sp_P47915_RL29_MOUSE__IP_989185	|generic|IP_949381_TX=10090	|generic|IP_1051693_TX=10090	|generic|IP_3502862_TX=10090|
"""index: 15629, intensity: 4952.0, mobility: 0.921"""	0.626481	0.000516262	0.00209804	TLADEVSASLAK	generic|II_1128081_TX=10090	|generic|II_1128079_TX=10090	|generic|tr_A0A0A0MQC7_A0A0A0MQC7_MOUSE	|generic|tr_A2A5Y6_A2A5Y6_MOUSE	|generic|sp_P10637_TAU_MOUSE	|generic|sp_P10637-2_TAU_MOUSE	|generic|sp_P10637-3_TAU_MOUSE	|generic|sp_P10637-4_TAU_MOUSE	|generic|tr_Q3UH19_Q3UH19_MOUSE	|generic|sp_P10637-6_TAU_MOUSE	|generic|tr_Q8C5K4_Q8C5K4_MOUSE	|generic|tr_Q547J4_Q547J4_MOUSE	|generic|tr_B1AQW2_B1AQW2_MOUSE	|generic|sp_TAU_HUMAN_|
"""index: 345, intensity: 2610.0, mobility: 0.806"""	0.626313	0.000516262	0.00210046	QDNEPEKPVADSETKM	generic|tr_Q543U3_Q543U3_MOUSE__chr15_-1_8636132_8636311_ENSMUST00000125997__II_1092018	|generic|tr_Q8C3T7_Q8C3T7_MOUSE__chr15_-1_8636132_8636311_ENSMUST00000125997	|generic|tr_Q8C7W8_Q8C7W8_MOUSE__chr15_-1_8636132_8636311_ENSMUST00000125997|
"""index: 6738, intensity: 111604.0, mobility: 0.901"""	0.62434	0.000516262	0.00212915	AEPPPPEPPRI	generic|sp_Q8BIF0_C99L2_MOUSE	|generic|sp_Q8BIF0-2_C99L2_MOUSE	|generic|tr_I7HJQ8_I7HJQ8_MOUSE	|generic|tr_A2AP74_A2AP74_MOUSE|
"""index: 13972, intensity: 6513.0, mobility: 0.922"""	0.623102	0.000516262	0.00214734	EHPGAPPQPPAPLQPALAPPSRA	generic|sp_Q7TSJ2_MAP6_MOUSE__chr7_1_99336781_99337002_ENSMUST00000122101__II_884487	|generic|sp_Q7TSJ2-2_MAP6_MOUSE__chr7_1_99269285_99269317_ENSMUST00000208978__II_884487	|generic|tr_D3Z6W1_D3Z6W1_MOUSE__chr7_1_99269285_99269317_ENSMUST00000208978__II_884487|
"""index: 13132, intensity: 26764.0, mobility: 0.991"""	0.622971	0.000516262	0.00214929	EIGDEENSAKFPI	generic|sp_P56942_MCH_MOUSE|
"""index: 25807, intensity: 27061.0, mobility: 1.081"""	0.622631	0.000516262	0.00215431	LYQEPVLGPVRGPF	generic|sp_CASB_BOVIN_|
"""index: 19664, intensity: 52786.0, mobility: 1.066"""	0.622092	0.000516262	0.00216232	AVPVMIPAQSKDGSIV	generic|sp_P97792_CXAR_MOUSE__chr16_1_78334866_78334964_ENSMUST00000231251|
"""index: 33013, intensity: 5783.0, mobility: 1.000"""	0.621063	0.000516262	0.00217766	GPPGVPPLYGPPML	generic|tr_E9Q150_E9Q150_MOUSE__chr16_1_20523410_20523535_ENSMUST00000169552	|generic|tr_E9Q967_E9Q967_MOUSE__chr16_1_20523410_20523535_ENSMUST00000169552	|generic|sp_Q61062_DVL3_MOUSE__chr16_1_20523410_20523535_ENSMUST00000169552|
"""index: 21622, intensity: 6217.0, mobility: 0.884"""	0.618739	0.000516262	0.00221273	VAPFPEVFGK	generic|sp_CAS1_BOVIN_|
"""index: 518, intensity: 2699.0, mobility: 0.943"""	0.618579	0.000516262	0.00221516	LTADSHPSYHTDG	generic|tr_Q921J3_Q921J3_MOUSE__chr2_1_181549329_181549376_ENSMUST00000116365	|generic|sp_P60904_DNJC5_MOUSE__chr2_1_181546445_181546492_ENSMUST00000116365|
"""index: 23263, intensity: 4595.0, mobility: 1.121"""	0.618127	0.000516262	0.00222205	MGAVPVMIPAQSKDGSIV	generic|sp_P97792_CXAR_MOUSE__chr16_1_78334866_78334964_ENSMUST00000231251|
"""index: 20169, intensity: 2723.0, mobility: 0.738"""	0.618115	0.000516262	0.00222224	LPGPLQDMFKK	generic|sp_P63040_CPLX1_MOUSE	|generic|sp_P84086_CPLX2_MOUSE|
"""index: 26282, intensity: 2918.0, mobility: 1.325"""	0.617688	0.000516262	0.00222877	AATTPATSVPFAATATANQIILK	generic|sp_Q8C181_MBNL2_MOUSE	|generic|sp_Q8C181-2_MBNL2_MOUSE	|generic|tr_A0A2K6EDM5_A0A2K6EDM5_MOUSE|
"""index: 15386, intensity: 6099.0, mobility: 1.167"""	0.616434	0.000516262	0.00224808	TPIVIQPASATETTQLTADSHPSYHTDG	generic|tr_Q921J3_Q921J3_MOUSE__chr2_1_181549329_181549376_ENSMUST00000116365	|generic|sp_P60904_DNJC5_MOUSE__chr2_1_181546445_181546492_ENSMUST00000116365|
"""index: 5501, intensity: 3014.0, mobility: 0.832"""	0.61635	0.000516262	0.00224936	SLPLVDTHSKRTL	generic|tr_Q3V2S4_Q3V2S4_MOUSE__chr2_1_13574750_13574998_ENSMUST00000155605__II_1014555	|generic|tr_Q3UAX1_Q3UAX1_MOUSE__chr2_1_13574750_13574998_ENSMUST00000155605__II_1014555	|generic|tr_Q3TFD9_Q3TFD9_MOUSE__chr2_1_13574750_13574998_ENSMUST00000155605__II_1014555	|generic|tr_Q5FWJ3_Q5FWJ3_MOUSE__chr2_1_13574750_13574998_ENSMUST00000155605__II_1014555	|generic|tr_Q3UD36_Q3UD36_MOUSE__chr2_1_13574750_13574998_ENSMUST00000155605__II_1014555	|generic|tr_Q3TWV0_Q3TWV0_MOUSE__chr2_1_13574750_13574998_ENSMUST00000155605__II_1014555	|generic|tr_Q3U6S1_Q3U6S1_MOUSE__chr2_1_13582473_13582514_ENSMUST00000193675|
"""index: 555, intensity: 3714.0, mobility: 0.872"""	0.61559	0.000516262	0.00226115	NPATSQPVTSSNHSSRGGSLQ	generic|tr_A0A571BEP7_A0A571BEP7_MOUSE__chr9_1_72721338_72721424_ENSMUST00000238368__II_847216	|generic|tr_A0A571BDN7_A0A571BDN7_MOUSE__chr9_1_72721338_72721424_ENSMUST00000238368__II_847218	|generic|tr_B2RSC8_B2RSC8_MOUSE__chr9_1_72721338_72721424_ENSMUST00000238368__II_847216	|generic|tr_Q3TUU1_Q3TUU1_MOUSE__chr9_1_72721338_72721424_ENSMUST00000238368__II_847216|
"""index: 5294, intensity: 6391.0, mobility: 0.931"""	0.614995	0.000516262	0.00227042	LADEVSASLAKQ	generic|II_1128081_TX=10090	|generic|II_1128079_TX=10090	|generic|tr_A0A0A0MQC7_A0A0A0MQC7_MOUSE	|generic|tr_A2A5Y6_A2A5Y6_MOUSE	|generic|sp_P10637_TAU_MOUSE	|generic|sp_P10637-2_TAU_MOUSE	|generic|sp_P10637-3_TAU_MOUSE	|generic|sp_P10637-4_TAU_MOUSE	|generic|tr_Q3UH19_Q3UH19_MOUSE	|generic|sp_P10637-6_TAU_MOUSE	|generic|tr_Q8C5K4_Q8C5K4_MOUSE	|generic|tr_Q547J4_Q547J4_MOUSE	|generic|tr_B1AQW2_B1AQW2_MOUSE	|generic|sp_TAU_HUMAN_|
"""index: 27586, intensity: 4487.0, mobility: 1.047"""	0.614418	0.000516262	0.00227944	APAPGPLSTTATPGATPALPVPIPDPESEKPD	generic|tr_E9Q6Q2_E9Q6Q2_MOUSE__chr6_-1_120002189_120002227_ENSMUST00000159397	|generic|sp_Q3UH66_WNK2_MOUSE__chr6_-1_120002189_120002227_ENSMUST00000159397	|generic|sp_Q3UH66-2_WNK2_MOUSE__chr6_-1_120002189_120002227_ENSMUST00000159397	|generic|sp_Q3UH66-3_WNK2_MOUSE__chr6_-1_120002189_120002227_ENSMUST00000159397	|generic|sp_Q3UH66-4_WNK2_MOUSE__chr6_-1_120002189_120002227_ENSMUST00000159397	|generic|sp_Q3UH66-6_WNK2_MOUSE__chr6_-1_120002189_120002227_ENSMUST00000159397	|generic|tr_Q3V473_Q3V473_MOUSE	|generic|tr_E9QJQ9_E9QJQ9_MOUSE__chr6_-1_120002189_120002227_ENSMUST00000159397	|generic|tr_E9QMI8_E9QMI8_MOUSE__chr6_-1_120002189_120002227_ENSMUST00000159397	|generic|tr_E0CYT1_E0CYT1_MOUSE__chr6_-1_120002189_120002227_ENSMUST00000159397	|generic|tr_E0CZE3_E0CZE3_MOUSE__chr6_-1_120002189_120002227_ENSMUST00000159397|
"""index: 25268, intensity: 5260.0, mobility: 1.034"""	0.613946	0.000516262	0.00228685	AAPQAENGPAPGPAVAPSVATEAPKMSNADFAKLLLRK	generic|II_934114_TX=10090	|generic|sp_Q9JLI8_SART3_MOUSE__chr5_-1_113743129_113743260_ENSMUST00000197041|
"""index: 17271, intensity: 4464.0, mobility: 0.940"""	0.613751	0.000516262	0.00228991	GKPEPMSSAEATPTASEIRNPVF	generic|sp_Q3UNH4_GRIN1_MOUSE|
"""index: 22879, intensity: 3053.0, mobility: 1.263"""	0.613573	0.000516262	0.00229272	VAEIPDQPEALQPGPGITAAPVD	generic|II_883136_TX=10090	|generic|sp_E9PUL5_PRRT2_MOUSE|
"""index: 5642, intensity: 4170.0, mobility: 0.925"""	0.613559	0.000516262	0.00229294	VLEYLNQEQAEQGREH	generic|sp_Q03517_SCG2_MOUSE	|generic|tr_Q4W8U9_Q4W8U9_MOUSE|
"""index: 24353, intensity: 4779.0, mobility: 1.044"""	0.613538	0.000516262	0.00229327	YLPGPLQDMFKK	generic|sp_P63040_CPLX1_MOUSE	|generic|sp_P84086_CPLX2_MOUSE|
"""index: 6914, intensity: 5556.0, mobility: 1.120"""	0.613145	0.000516262	0.00229948	AKAPAPAAPAAAEPQAEAPAAAASSEQSVAVKE	generic|sp_Q91XV3_BASP1_MOUSE|
"""index: 9803, intensity: 3374.0, mobility: 0.790"""	0.612302	0.000516262	0.00231284	GNMINLETKNTRL	generic|tr_E9PYQ9_E9PYQ9_MOUSE__chr16_-1_36754438_36754539_ENSMUST00000165380__II_1076067	|generic|sp_Q9ES07_S15A2_MOUSE__chr16_-1_36754438_36754539_ENSMUST00000165380__II_1076067	|generic|tr_Q9JM03_Q9JM03_MOUSE__chr16_-1_36754438_36754539_ENSMUST00000165380__II_1076067	|generic|tr_E9QMN8_E9QMN8_MOUSE__chr16_-1_36754438_36754539_ENSMUST00000165380__II_1076067|
"""index: 4274, intensity: 3403.0, mobility: 0.927"""	0.610944	0.000516262	0.00233453	PVLPGAYQQSH	generic|tr_Q4KKZ0_Q4KKZ0_MOUSE__II_1014275	|generic|sp_Q9DC07_LNEBL_MOUSE__II_794260	|generic|tr_F6RM14_F6RM14_MOUSE	|generic|tr_B7ZCI2_B7ZCI2_MOUSE|
"""index: 3556, intensity: 5789.0, mobility: 1.189"""	0.610716	0.000516262	0.00233819	AEPSTPSGPESGPTPASAEQNE	generic|sp_P28667_MRP_MOUSE|
"""index: 16663, intensity: 5602.0, mobility: 1.060"""	0.608826	0.000516262	0.00236876	AAEFGGAAGEVEAPGETFAQRKIHLQIARQR	generic|tr_A0A3B2WBC6_A0A3B2WBC6_MOUSE|
"""index: 493, intensity: 3097.0, mobility: 0.804"""	0.608335	0.000516262	0.00237678	GVASVAEKTKEQASH	generic|sp_Q91ZZ3_SYUB_MOUSE|
"""index: 14000, intensity: 6594.0, mobility: 0.950"""	0.608201	0.000516262	0.00237897	EHPGAPPQPPAPLQPALAPPSRA	generic|sp_Q7TSJ2_MAP6_MOUSE__chr7_1_99336781_99337002_ENSMUST00000122101__II_884487	|generic|sp_Q7TSJ2-2_MAP6_MOUSE__chr7_1_99269285_99269317_ENSMUST00000208978__II_884487	|generic|tr_D3Z6W1_D3Z6W1_MOUSE__chr7_1_99269285_99269317_ENSMUST00000208978__II_884487|
"""index: 19690, intensity: 3167.0, mobility: 1.180"""	0.607689	0.000516262	0.00238735	HDPDPNGELLPGSPTPEEPI	generic|sp_O70324_MOT8_MOUSE	|generic|tr_Q8K3S7_Q8K3S7_MOUSE|
"""index: 24278, intensity: 4882.0, mobility: 1.159"""	0.607463	0.000516262	0.00239106	SVGIPPSAAQSTGTTNPFL	generic|tr_Q69ZS5_Q69ZS5_MOUSE	|generic|tr_Q5NCM6_Q5NCM6_MOUSE	|generic|tr_J3QNT7_J3QNT7_MOUSE	|generic|tr_Q5NCM5_Q5NCM5_MOUSE	|generic|sp_Q8CHU3_EPN2_MOUSE	|generic|sp_Q8CHU3-2_EPN2_MOUSE|
"""index: 14903, intensity: 6607.0, mobility: 0.991"""	0.607233	0.000516262	0.00239484	LKPRTVATPLNQVANPNSAIFGGARPREEVVQKEQE	generic|tr_Q80U88_Q80U88_MOUSE__chr5_-1_134625358_134625459_ENSMUST00000202289__II_929730	|generic|tr_Q3V244_Q3V244_MOUSE__chr5_-1_134625358_134625459_ENSMUST00000202289__II_929730	|generic|tr_Q3TG58_Q3TG58_MOUSE__chr5_-1_134625358_134625459_ENSMUST00000202289__II_929730	|generic|tr_Q564E5_Q564E5_MOUSE__chr5_-1_134625358_134625459_ENSMUST00000202289__II_929730|
"""index: 21847, intensity: 10868.0, mobility: 1.282"""	0.607103	0.000516262	0.00239698	AAAPSPSPPGKEADDDVIQGASSGHQAFPAPVTDAGVAGSTL	generic|tr_G3UW55_G3UW55_MOUSE|
"""index: 32214, intensity: 49140.0, mobility: 1.044"""	0.607018	0.000516262	0.00239838	ESTLHLVLRLR	generic|tr_B0LAC2_B0LAC2_MOUSE__IP_825414	|generic|tr_E9Q5F6_E9Q5F6_MOUSE__II_647476	|generic|tr_E9Q5F6_E9Q5F6_MOUSE__II_647476	|generic|tr_Q922Z8_Q922Z8_MOUSE__II_647476	|generic|tr_Q922Z8_Q922Z8_MOUSE__II_647476	|generic|tr_Q922Z8_Q922Z8_MOUSE__II_647476	|generic|tr_Q922Z8_Q922Z8_MOUSE__II_647476	|generic|tr_Q922Z8_Q922Z8_MOUSE__II_647476	|generic|tr_Q922Z8_Q922Z8_MOUSE__II_647476	|generic|tr_Q922Z8_Q922Z8_MOUSE__II_647476	|generic|tr_Q3TH47_Q3TH47_MOUSE__II_647476	|generic|tr_Q3TH47_Q3TH47_MOUSE__II_647476	|generic|tr_Q3TH47_Q3TH47_MOUSE__II_647476	|generic|tr_Q8VC46_Q8VC46_MOUSE__II_647476	|generic|tr_Q8VC46_Q8VC46_MOUSE__II_647476	|generic|tr_Q8VC46_Q8VC46_MOUSE__II_647476	|generic|tr_Q8VC46_Q8VC46_MOUSE__II_647476	|generic|tr_Q8VC46_Q8VC46_MOUSE__II_647476	|generic|tr_Q8VC46_Q8VC46_MOUSE__II_647476	|generic|tr_Q8VC46_Q8VC46_MOUSE__II_647476	|generic|tr_Q8VC46_Q8VC46_MOUSE__II_647476	|generic|tr_Q922B0_Q922B0_MOUSE__II_647476	|generic|tr_Q922B0_Q922B0_MOUSE__II_647476	|generic|tr_Q5SX22_Q5SX22_MOUSE__II_647476	|generic|tr_Q5SX22_Q5SX22_MOUSE__II_647476	|generic|tr_Q5SX22_Q5SX22_MOUSE__II_647476	|generic|tr_Q8R0Z9_Q8R0Z9_MOUSE__II_647476	|generic|tr_Q8R0Z9_Q8R0Z9_MOUSE__II_647476	|generic|tr_Q8R0Z9_Q8R0Z9_MOUSE__II_647476	|generic|tr_Q8R0Z9_Q8R0Z9_MOUSE__II_647476	|generic|sp_P0CG50_UBC_MOUSE__II_647476	|generic|sp_P0CG50_UBC_MOUSE__II_647476	|generic|sp_P0CG50_UBC_MOUSE__II_647476	|generic|sp_P0CG50_UBC_MOUSE__II_647476	|generic|sp_P0CG50_UBC_MOUSE__II_647476	|generic|sp_P0CG50_UBC_MOUSE__II_647476	|generic|sp_P0CG50_UBC_MOUSE__II_647476	|generic|sp_P0CG50_UBC_MOUSE__II_647476	|generic|sp_P0CG50_UBC_MOUSE__II_647476	|generic|tr_Q78XY9_Q78XY9_MOUSE__II_647476	|generic|tr_Q78XY9_Q78XY9_MOUSE__II_647476	|generic|tr_Q78XY9_Q78XY9_MOUSE__II_647476	|generic|tr_Q78XY9_Q78XY9_MOUSE__II_647476	|generic|tr_A5JUZ1_A5JUZ1_MOUSE__II_647476	|generic|sp_P62984_RL40_MOUSE__II_866586	|generic|tr_E9QNP0_E9QNP0_MOUSE__II_866571	|generic|tr_E9Q4P0_E9Q4P0_MOUSE__II_866571	|generic|tr_A0A0A6YW67_A0A0A6YW67_MOUSE__II_647476	|generic|tr_E9Q9J0_E9Q9J0_MOUSE__II_647476	|generic|tr_Q642L7_Q642L7_MOUSE__II_647476	|generic|IP_3474892_TX=10090	|generic|IP_899761_TX=10090	|generic|IP_1119889_TX=10090	|generic|sp_RS27A_HUMAN_|
"""index: 26506, intensity: 6295.0, mobility: 0.893"""	0.6058	0.000516262	0.00241856	LPGPLQDMFK	generic|sp_P63040_CPLX1_MOUSE	|generic|sp_P84086_CPLX2_MOUSE|
"""index: 7247, intensity: 8067.0, mobility: 1.061"""	0.605504	0.000516262	0.00242347	AKAPAPAAPAAAEPQAEAPAAAASSEQSVAVKE	generic|sp_Q91XV3_BASP1_MOUSE|
"""index: 16399, intensity: 5004.0, mobility: 1.032"""	0.605494	0.000516262	0.00242365	EHPGAPPQPPAPLQPALAPPSRAVA	generic|sp_Q7TSJ2_MAP6_MOUSE__chr7_1_99336781_99337002_ENSMUST00000122101__II_884487	|generic|sp_Q7TSJ2-2_MAP6_MOUSE__chr7_1_99269285_99269317_ENSMUST00000208978__II_884487	|generic|tr_D3Z6W1_D3Z6W1_MOUSE__chr7_1_99269285_99269317_ENSMUST00000208978__II_884487|
"""index: 31363, intensity: 3715.0, mobility: 0.958"""	0.605265	0.000516262	0.00242746	PAYHSSLMDPDTKLIGNMALLPLR	generic|II_936665_TX=10090	|generic|II_936665_TX=10090	|generic|sp_Q9JM76_ARPC3_MOUSE	|generic|sp_Q9JM76_ARPC3_MOUSE|
"""index: 3477, intensity: 4745.0, mobility: 0.853"""	0.605207	0.000516262	0.00242842	QPPPPPYYPPEDKK	generic|tr_Q3TRG5_Q3TRG5_MOUSE__II_1123726	|generic|sp_P97765_WBP2_MOUSE__II_1123728	|generic|sp_P97765-2_WBP2_MOUSE__II_1123726	|generic|chr11_-1_116079543_116079920_ENSMUST00000074628|
"""index: 9629, intensity: 47954.0, mobility: 0.810"""	0.604874	0.000516262	0.00243399	NPLPSKETIEQEKQAG	generic|sp_P20065_TYB4_MOUSE__chrX_-1_167207501_167208325_ENSMUST00000112175	|generic|tr_Q6ZWX2_Q6ZWX2_MOUSE__chrX_-1_167207501_167208325_ENSMUST00000112175|
"""index: 16481, intensity: 6936.0, mobility: 1.048"""	0.603687	0.000516262	0.00245394	APPGRPDVFPPPLSSEHNGQVAEDAVSRPKDDGVPEVRA	generic|tr_A0A087WQ93_A0A087WQ93_MOUSE	|generic|sp_Q0VGU4_VGF_MOUSE|
"""index: 8497, intensity: 3535.0, mobility: 0.996"""	0.602983	0.000516262	0.00246584	PEPEPQPEPEPEPEPEPQPEPEPEQ	generic|tr_C4IXT3_C4IXT3_MOUSE__chr11_-1_61157167_61157217_ENSMUST00000173525|
"""index: 10730, intensity: 9032.0, mobility: 0.876"""	0.601644	0.000516262	0.00248864	SVNVDYSKLKKEGPDF	generic|sp_Q62425_NDUA4_MOUSE__chr6_-1_11900535_11907365_ENSMUST00000204714__II_915882	|generic|tr_A0A0N4SVQ1_A0A0N4SVQ1_MOUSE__chr6_-1_11906016_11906045_ENSMUST00000203801|
"""index: 481, intensity: 2582.0, mobility: 0.916"""	0.601057	0.000516262	0.00249871	PQAAADATEVKE	generic|sp_Q91XV3_BASP1_MOUSE|
"""index: 23884, intensity: 27943.0, mobility: 1.066"""	0.59997	0.000516262	0.00251744	SVFQELGKLTGPSNQ	generic|sp_Q03517_SCG2_MOUSE	|generic|tr_Q4W8U9_Q4W8U9_MOUSE|
"""index: 32230, intensity: 27210.0, mobility: 1.115"""	0.599641	0.000516262	0.00252314	PDQQRLIFAGKQLEDGRTLSDYNIQKESTLHLVLRLR	generic|tr_B0LAC2_B0LAC2_MOUSE__IP_825414	|generic|tr_E9Q5F6_E9Q5F6_MOUSE__II_647476	|generic|tr_E9Q5F6_E9Q5F6_MOUSE__II_647476	|generic|tr_Q922Z8_Q922Z8_MOUSE__II_647476	|generic|tr_Q922Z8_Q922Z8_MOUSE__II_647476	|generic|tr_Q922Z8_Q922Z8_MOUSE__II_647476	|generic|tr_Q922Z8_Q922Z8_MOUSE__II_647476	|generic|tr_Q922Z8_Q922Z8_MOUSE__II_647476	|generic|tr_Q922Z8_Q922Z8_MOUSE__II_647476	|generic|tr_Q922Z8_Q922Z8_MOUSE__II_647476	|generic|tr_Q3TH47_Q3TH47_MOUSE__II_647476	|generic|tr_Q3TH47_Q3TH47_MOUSE__II_647476	|generic|tr_Q3TH47_Q3TH47_MOUSE__II_647476	|generic|tr_Q8VC46_Q8VC46_MOUSE__II_647476	|generic|tr_Q8VC46_Q8VC46_MOUSE__II_647476	|generic|tr_Q8VC46_Q8VC46_MOUSE__II_647476	|generic|tr_Q8VC46_Q8VC46_MOUSE__II_647476	|generic|tr_Q8VC46_Q8VC46_MOUSE__II_647476	|generic|tr_Q8VC46_Q8VC46_MOUSE__II_647476	|generic|tr_Q8VC46_Q8VC46_MOUSE__II_647476	|generic|tr_Q8VC46_Q8VC46_MOUSE__II_647476	|generic|tr_Q922B0_Q922B0_MOUSE__II_647476	|generic|tr_Q922B0_Q922B0_MOUSE__II_647476	|generic|tr_Q5SX22_Q5SX22_MOUSE__II_647476	|generic|tr_Q5SX22_Q5SX22_MOUSE__II_647476	|generic|tr_Q5SX22_Q5SX22_MOUSE__II_647476	|generic|tr_Q8R0Z9_Q8R0Z9_MOUSE__II_647476	|generic|tr_Q8R0Z9_Q8R0Z9_MOUSE__II_647476	|generic|tr_Q8R0Z9_Q8R0Z9_MOUSE__II_647476	|generic|tr_Q8R0Z9_Q8R0Z9_MOUSE__II_647476	|generic|sp_P0CG50_UBC_MOUSE__II_647476	|generic|sp_P0CG50_UBC_MOUSE__II_647476	|generic|sp_P0CG50_UBC_MOUSE__II_647476	|generic|sp_P0CG50_UBC_MOUSE__II_647476	|generic|sp_P0CG50_UBC_MOUSE__II_647476	|generic|sp_P0CG50_UBC_MOUSE__II_647476	|generic|sp_P0CG50_UBC_MOUSE__II_647476	|generic|sp_P0CG50_UBC_MOUSE__II_647476	|generic|sp_P0CG50_UBC_MOUSE__II_647476	|generic|tr_Q78XY9_Q78XY9_MOUSE__II_647476	|generic|tr_Q78XY9_Q78XY9_MOUSE__II_647476	|generic|tr_Q78XY9_Q78XY9_MOUSE__II_647476	|generic|tr_Q78XY9_Q78XY9_MOUSE__II_647476	|generic|tr_A5JUZ1_A5JUZ1_MOUSE__II_647476	|generic|sp_P62984_RL40_MOUSE__II_866586	|generic|tr_E9QNP0_E9QNP0_MOUSE__II_866571	|generic|tr_E9Q4P0_E9Q4P0_MOUSE__II_866571	|generic|tr_A0A0A6YW67_A0A0A6YW67_MOUSE__II_647476	|generic|tr_E9Q9J0_E9Q9J0_MOUSE__II_647476	|generic|tr_Q642L7_Q642L7_MOUSE__II_647476	|generic|IP_899761_TX=10090	|generic|sp_RS27A_HUMAN_|
"""index: 20371, intensity: 4038.0, mobility: 1.126"""	0.599008	0.000516262	0.00253414	QSGFSLSGAQIDDNIPR	generic|sp_O08553_DPYL2_MOUSE|
"""index: 9877, intensity: 6284.0, mobility: 0.796"""	0.598635	0.000516262	0.00254064	PLPSKETIEQEKQAG	generic|sp_P20065_TYB4_MOUSE__chrX_-1_167207501_167208325_ENSMUST00000112175	|generic|tr_Q6ZWX2_Q6ZWX2_MOUSE__chrX_-1_167207501_167208325_ENSMUST00000112175|
"""index: 2699, intensity: 3498.0, mobility: 1.169"""	0.598247	0.000516262	0.00254743	EEPAPGATAGDASSAAGPEQE	generic|sp_P26645_MARCS_MOUSE	|generic|tr_A0A0A1HAM8_A0A0A1HAM8_MOUSE|
"""index: 24154, intensity: 5585.0, mobility: 0.893"""	0.595644	0.000516262	0.00259342	VAPFPEVFGKEKVNEL	generic|sp_CAS1_BOVIN_|
"""index: 374, intensity: 3027.0, mobility: 0.731"""	0.595153	0.000516262	0.00260217	SQIDDHVPKR	generic|sp_Q9EQF6_DPYL5_MOUSE__chr5_1_30791522_30791638_ENSMUST00000198503__II_944569|
"""index: 11979, intensity: 5124.0, mobility: 0.872"""	0.594951	0.000516262	0.0026058	MDVVKYESGPDGGEEMRKMKLG	generic|tr_Q7M702_Q7M702_MOUSE|
"""index: 12072, intensity: 3853.0, mobility: 1.208"""	0.594941	0.000516262	0.00260597	SSFSLSGSQIDDHVPK	generic|sp_Q9EQF6_DPYL5_MOUSE__chr5_1_30791522_30791638_ENSMUST00000198503__II_944569|
"""index: 22398, intensity: 5216.0, mobility: 0.993"""	0.594306	0.000516262	0.00261738	GWTLNSAGYLLGPHAIDNHRSFSDKHGLT	generic|tr_Q3V002_Q3V002_MOUSE	|generic|tr_A0A498WGR4_A0A498WGR4_MOUSE|
"""index: 3140, intensity: 6601.0, mobility: 1.086"""	0.594283	0.000516262	0.00261779	QDNEPEKPVADSETKM	generic|tr_Q543U3_Q543U3_MOUSE__chr15_-1_8636132_8636311_ENSMUST00000125997__II_1092018	|generic|tr_Q8C3T7_Q8C3T7_MOUSE__chr15_-1_8636132_8636311_ENSMUST00000125997	|generic|tr_Q8C7W8_Q8C7W8_MOUSE__chr15_-1_8636132_8636311_ENSMUST00000125997|
"""index: 20383, intensity: 4440.0, mobility: 0.815"""	0.594075	0.000516262	0.00262153	GRTLSDYNIQKESTLHLVLRLR	generic|tr_B0LAC2_B0LAC2_MOUSE__IP_825414	|generic|tr_E9Q5F6_E9Q5F6_MOUSE__II_647476	|generic|tr_E9Q5F6_E9Q5F6_MOUSE__II_647476	|generic|tr_Q922Z8_Q922Z8_MOUSE__II_647476	|generic|tr_Q922Z8_Q922Z8_MOUSE__II_647476	|generic|tr_Q922Z8_Q922Z8_MOUSE__II_647476	|generic|tr_Q922Z8_Q922Z8_MOUSE__II_647476	|generic|tr_Q922Z8_Q922Z8_MOUSE__II_647476	|generic|tr_Q922Z8_Q922Z8_MOUSE__II_647476	|generic|tr_Q922Z8_Q922Z8_MOUSE__II_647476	|generic|tr_Q3TH47_Q3TH47_MOUSE__II_647476	|generic|tr_Q3TH47_Q3TH47_MOUSE__II_647476	|generic|tr_Q3TH47_Q3TH47_MOUSE__II_647476	|generic|tr_Q8VC46_Q8VC46_MOUSE__II_647476	|generic|tr_Q8VC46_Q8VC46_MOUSE__II_647476	|generic|tr_Q8VC46_Q8VC46_MOUSE__II_647476	|generic|tr_Q8VC46_Q8VC46_MOUSE__II_647476	|generic|tr_Q8VC46_Q8VC46_MOUSE__II_647476	|generic|tr_Q8VC46_Q8VC46_MOUSE__II_647476	|generic|tr_Q8VC46_Q8VC46_MOUSE__II_647476	|generic|tr_Q8VC46_Q8VC46_MOUSE__II_647476	|generic|tr_Q922B0_Q922B0_MOUSE__II_647476	|generic|tr_Q922B0_Q922B0_MOUSE__II_647476	|generic|tr_Q5SX22_Q5SX22_MOUSE__II_647476	|generic|tr_Q5SX22_Q5SX22_MOUSE__II_647476	|generic|tr_Q5SX22_Q5SX22_MOUSE__II_647476	|generic|tr_Q8R0Z9_Q8R0Z9_MOUSE__II_647476	|generic|tr_Q8R0Z9_Q8R0Z9_MOUSE__II_647476	|generic|tr_Q8R0Z9_Q8R0Z9_MOUSE__II_647476	|generic|tr_Q8R0Z9_Q8R0Z9_MOUSE__II_647476	|generic|sp_P0CG50_UBC_MOUSE__II_647476	|generic|sp_P0CG50_UBC_MOUSE__II_647476	|generic|sp_P0CG50_UBC_MOUSE__II_647476	|generic|sp_P0CG50_UBC_MOUSE__II_647476	|generic|sp_P0CG50_UBC_MOUSE__II_647476	|generic|sp_P0CG50_UBC_MOUSE__II_647476	|generic|sp_P0CG50_UBC_MOUSE__II_647476	|generic|sp_P0CG50_UBC_MOUSE__II_647476	|generic|sp_P0CG50_UBC_MOUSE__II_647476	|generic|tr_Q78XY9_Q78XY9_MOUSE__II_647476	|generic|tr_Q78XY9_Q78XY9_MOUSE__II_647476	|generic|tr_Q78XY9_Q78XY9_MOUSE__II_647476	|generic|tr_Q78XY9_Q78XY9_MOUSE__II_647476	|generic|tr_A5JUZ1_A5JUZ1_MOUSE__II_647476	|generic|sp_P62984_RL40_MOUSE__II_866586	|generic|tr_E9QNP0_E9QNP0_MOUSE__II_866571	|generic|tr_E9Q4P0_E9Q4P0_MOUSE__II_866571	|generic|tr_A0A0A6YW67_A0A0A6YW67_MOUSE__II_647476	|generic|tr_E9Q9J0_E9Q9J0_MOUSE__II_647476	|generic|tr_Q642L7_Q642L7_MOUSE__II_647476	|generic|IP_899761_TX=10090	|generic|sp_RS27A_HUMAN_|
"""index: 28680, intensity: 2984.0, mobility: 1.358"""	0.594058	0.000516262	0.00262184	GTGAQQSTPGVFMGPTNIPFTSQAPT	generic|tr_D3YVX4_D3YVX4_MOUSE__chr1_-1_23849295_23849438_ENSMUST00000133398__II_1043053	|generic|sp_Q91VZ6_SMAP1_MOUSE__chr1_-1_23849295_23849438_ENSMUST00000133398__II_1043053|
"""index: 13257, intensity: 3722.0, mobility: 0.888"""	0.593589	0.000516262	0.00263031	AAEFGGAAGEVEAPGETFAQRKIH	generic|tr_A0A3B2WBC6_A0A3B2WBC6_MOUSE|
"""index: 32082, intensity: 141570.0, mobility: 0.953"""	0.592423	0.000516262	0.00265148	GRTLSDYNIQKESTLHLVLRLRGG	generic|tr_B0LAC2_B0LAC2_MOUSE__IP_825414	|generic|tr_E9Q5F6_E9Q5F6_MOUSE__II_647476	|generic|tr_E9Q5F6_E9Q5F6_MOUSE__II_647476	|generic|tr_Q922Z8_Q922Z8_MOUSE__II_647476	|generic|tr_Q922Z8_Q922Z8_MOUSE__II_647476	|generic|tr_Q922Z8_Q922Z8_MOUSE__II_647476	|generic|tr_Q922Z8_Q922Z8_MOUSE__II_647476	|generic|tr_Q922Z8_Q922Z8_MOUSE__II_647476	|generic|tr_Q922Z8_Q922Z8_MOUSE__II_647476	|generic|tr_Q922Z8_Q922Z8_MOUSE__II_647476	|generic|tr_Q3TH47_Q3TH47_MOUSE__II_647476	|generic|tr_Q3TH47_Q3TH47_MOUSE__II_647476	|generic|tr_Q3TH47_Q3TH47_MOUSE__II_647476	|generic|tr_Q8VC46_Q8VC46_MOUSE__II_647476	|generic|tr_Q8VC46_Q8VC46_MOUSE__II_647476	|generic|tr_Q8VC46_Q8VC46_MOUSE__II_647476	|generic|tr_Q8VC46_Q8VC46_MOUSE__II_647476	|generic|tr_Q8VC46_Q8VC46_MOUSE__II_647476	|generic|tr_Q8VC46_Q8VC46_MOUSE__II_647476	|generic|tr_Q8VC46_Q8VC46_MOUSE__II_647476	|generic|tr_Q8VC46_Q8VC46_MOUSE__II_647476	|generic|tr_Q922B0_Q922B0_MOUSE__II_647476	|generic|tr_Q922B0_Q922B0_MOUSE__II_647476	|generic|tr_Q5SX22_Q5SX22_MOUSE__II_647476	|generic|tr_Q5SX22_Q5SX22_MOUSE__II_647476	|generic|tr_Q5SX22_Q5SX22_MOUSE__II_647476	|generic|tr_Q8R0Z9_Q8R0Z9_MOUSE__II_647476	|generic|tr_Q8R0Z9_Q8R0Z9_MOUSE__II_647476	|generic|tr_Q8R0Z9_Q8R0Z9_MOUSE__II_647476	|generic|tr_Q8R0Z9_Q8R0Z9_MOUSE__II_647476	|generic|sp_P0CG50_UBC_MOUSE__II_647476	|generic|sp_P0CG50_UBC_MOUSE__II_647476	|generic|sp_P0CG50_UBC_MOUSE__II_647476	|generic|sp_P0CG50_UBC_MOUSE__II_647476	|generic|sp_P0CG50_UBC_MOUSE__II_647476	|generic|sp_P0CG50_UBC_MOUSE__II_647476	|generic|sp_P0CG50_UBC_MOUSE__II_647476	|generic|sp_P0CG50_UBC_MOUSE__II_647476	|generic|sp_P0CG50_UBC_MOUSE__II_647476	|generic|tr_Q78XY9_Q78XY9_MOUSE__II_647476	|generic|tr_Q78XY9_Q78XY9_MOUSE__II_647476	|generic|tr_Q78XY9_Q78XY9_MOUSE__II_647476	|generic|tr_Q78XY9_Q78XY9_MOUSE__II_647476	|generic|tr_A5JUZ1_A5JUZ1_MOUSE__II_647476	|generic|sp_P62984_RL40_MOUSE__II_866586	|generic|tr_E9QNP0_E9QNP0_MOUSE__II_866571	|generic|tr_E9Q4P0_E9Q4P0_MOUSE__II_866571	|generic|tr_A0A0A6YW67_A0A0A6YW67_MOUSE__II_647476	|generic|tr_E9Q9J0_E9Q9J0_MOUSE__II_647476	|generic|tr_Q642L7_Q642L7_MOUSE__II_647476	|generic|IP_899761_TX=10090	|generic|sp_RS27A_HUMAN_|
"""index: 17333, intensity: 2851.0, mobility: 0.893"""	0.592375	0.000516262	0.00265235	GQHTISPLDLAKLNQVARQQSH	generic|sp_P60335_PCBP1_MOUSE|
"""index: 1415, intensity: 3472.0, mobility: 0.789"""	0.59222	0.000516262	0.00265518	TLPTKETIEQEKRSE	generic|tr_A6H6H4_A6H6H4_MOUSE|
"""index: 15026, intensity: 3339.0, mobility: 0.810"""	0.591391	0.000516262	0.00267035	EEGPGKNLPFSVENKWR	generic|sp_P17665_COX7C_MOUSE|
"""index: 12500, intensity: 6032.0, mobility: 0.958"""	0.591364	0.000516262	0.00267083	GGTGSGMGTLLISK	generic|sp_P68372_TBB4B_MOUSE__IP_840323	|generic|tr_Q9CVR0_Q9CVR0_MOUSE__IP_840323	|generic|sp_Q9D6F9_TBB4A_MOUSE__IP_840323	|generic|IP_1022517_TX=10090	|generic|sp_Q7TMM9_TBB2A_MOUSE__chr17_-1_35836571_35838041_ENSMUST00000134978	|generic|sp_Q922F4_TBB6_MOUSE	|generic|tr_Q3U9U3_Q3U9U3_MOUSE	|generic|sp_Q9ERD7_TBB3_MOUSE__chr17_-1_35836571_35838041_ENSMUST00000134978	|generic|tr_D5MR34_D5MR34_MOUSE	|generic|tr_B2RSN3_B2RSN3_MOUSE__chr17_-1_35836571_35838041_ENSMUST00000134978	|generic|sp_P99024_TBB5_MOUSE__chr17_-1_35836571_35838041_ENSMUST00000134978|
"""index: 2177, intensity: 21889.0, mobility: 0.874"""	0.591128	0.000516262	0.00267517	KNPLPSKETIEQEKQAGES	generic|sp_P20065_TYB4_MOUSE__chrX_-1_167207501_167208325_ENSMUST00000112175	|generic|tr_Q6ZWX2_Q6ZWX2_MOUSE__chrX_-1_167207501_167208325_ENSMUST00000112175|
"""index: 6835, intensity: 107626.0, mobility: 0.929"""	0.590877	0.000516262	0.00267979	AEPPPPEPPRI	generic|sp_Q8BIF0_C99L2_MOUSE	|generic|sp_Q8BIF0-2_C99L2_MOUSE	|generic|tr_I7HJQ8_I7HJQ8_MOUSE	|generic|tr_A2AP74_A2AP74_MOUSE|
"""index: 24228, intensity: 15866.0, mobility: 1.239"""	0.589701	0.000516262	0.00270154	TNEIVEEQYTPQSLATLES	generic|sp_Q03517_SCG2_MOUSE	|generic|tr_Q4W8U9_Q4W8U9_MOUSE|
"""index: 12296, intensity: 5562.0, mobility: 0.879"""	0.589681	0.000516262	0.00270192	FSLGFDEPAEQPVRKNK	generic|sp_P97825_JUPI1_MOUSE__II_1124041	|generic|II_1124038_TX=10090|
"""index: 4355, intensity: 4734.0, mobility: 0.774"""	0.589569	0.000516262	0.00270399	FENKVPEKQKLFQ	generic|sp_P48771_CX7A2_MOUSE__II_3500032	|generic|II_3500033_TX=10090|
"""index: 1965, intensity: 3267.0, mobility: 0.995"""	0.589185	0.000516262	0.00271114	SPGFSDSTSAAKETA	generic|sp_P14873_MAP1B_MOUSE	|generic|tr_B2RQQ5_B2RQQ5_MOUSE|
"""index: 30947, intensity: 3592.0, mobility: 1.167"""	0.588718	0.000516262	0.00271985	LESVFQELGKLTGPSNQ	generic|sp_Q03517_SCG2_MOUSE	|generic|tr_Q4W8U9_Q4W8U9_MOUSE|
"""index: 1708, intensity: 3074.0, mobility: 1.194"""	0.588491	0.000516262	0.0027241	KAEEPAPGATAGDASSAAGPEQE	generic|sp_P26645_MARCS_MOUSE	|generic|tr_A0A0A1HAM8_A0A0A1HAM8_MOUSE|
"""index: 22428, intensity: 5258.0, mobility: 0.986"""	0.58838	0.000516262	0.00272618	GWTLNSAGYLLGPHAIDNHRSFSDKHGLT	generic|tr_Q3V002_Q3V002_MOUSE	|generic|tr_A0A498WGR4_A0A498WGR4_MOUSE|
"""index: 9642, intensity: 10810.0, mobility: 1.125"""	0.588109	0.000516262	0.00273127	PLPSKETIEQEKQAG	generic|sp_P20065_TYB4_MOUSE__chrX_-1_167207501_167208325_ENSMUST00000112175	|generic|tr_Q6ZWX2_Q6ZWX2_MOUSE__chrX_-1_167207501_167208325_ENSMUST00000112175|
"""index: 15524, intensity: 5799.0, mobility: 1.120"""	0.588099	0.000516262	0.00273146	QMEEKPVPAAPVPSPVAPAPVPSRRNPPGGKSSLVLG	generic|sp_P97825_JUPI1_MOUSE__II_1124041|
"""index: 20211, intensity: 7963.0, mobility: 0.963"""	0.58779	0.000516262	0.00273725	TISPLDLAKLNQVARQQSH	generic|sp_P60335_PCBP1_MOUSE|
"""index: 8263, intensity: 5682.0, mobility: 1.012"""	0.587436	0.000516262	0.00274393	SLSGAQIDDNIPR	generic|sp_O08553_DPYL2_MOUSE|
"""index: 15396, intensity: 4920.0, mobility: 0.966"""	0.58715	0.000516262	0.00274932	AGALPALAQGAERV	generic|sp_Q9QZ26_KCNE5_MOUSE|
"""index: 1607, intensity: 6522.0, mobility: 1.081"""	0.58653	0.000516262	0.00276106	GSQQPPQPQQAYSQKA	generic|sp_P70297_STAM1_MOUSE__chr2_1_14102418_14102489_ENSMUST00000193636__II_1014500	|generic|IP_1121602_TX=10090	|generic|tr_Q3UMC8_Q3UMC8_MOUSE__chr2_1_14102418_14102489_ENSMUST00000193636	|generic|tr_Q9CU37_Q9CU37_MOUSE	|generic|tr_Q3TPR2_Q3TPR2_MOUSE__chr2_1_14141735_14141881_ENSMUST00000193636|
"""index: 5666, intensity: 3212.0, mobility: 0.872"""	0.586487	0.000516262	0.00276187	SKQETQSAEPPPPEPPRI	generic|sp_Q8BIF0_C99L2_MOUSE	|generic|sp_Q8BIF0-2_C99L2_MOUSE	|generic|tr_I7HJQ8_I7HJQ8_MOUSE	|generic|tr_A2AP74_A2AP74_MOUSE|
"""index: 833, intensity: 3883.0, mobility: 0.819"""	0.586313	0.000516262	0.00276519	TLPSKETIQQEKEHNERT	generic|tr_A2AF31_A2AF31_MOUSE__chrX_-1_136955445_136976801_ENSMUST00000127404	|generic|tr_Q8C0W0_Q8C0W0_MOUSE__chrX_-1_136955445_136976801_ENSMUST00000127404|
"""index: 17876, intensity: 3339.0, mobility: 1.221"""	0.586266	0.000516262	0.00276609	SVFGDAYYEQQMTARQANA	generic|II_866636_TX=10090	|generic|sp_Q68ED7_CRTC1_MOUSE__chr8_-1_70386124_70386300_ENSMUST00000142769|
"""index: 5124, intensity: 23792.0, mobility: 0.890"""	0.585612	0.000516262	0.00277854	EVRPQVHPNYRVTV	generic|tr_G5E923_G5E923_MOUSE__chr17_1_35237646_35237798_ENSMUST00000146711__II_1065819	|generic|tr_B0V2H4_B0V2H4_MOUSE__chr17_1_35235973_35237798_ENSMUST00000118384__II_1065819	|generic|sp_Q9WTT4_VATG2_MOUSE__chr17_1_35237646_35237798_ENSMUST00000146711__II_1065819|
"""index: 28562, intensity: 16091.0, mobility: 0.848"""	0.585529	0.000516262	0.00278013	TLADEVSASLAKQGL	generic|II_1128081_TX=10090	|generic|II_1128079_TX=10090	|generic|tr_A0A0A0MQC7_A0A0A0MQC7_MOUSE	|generic|tr_A2A5Y6_A2A5Y6_MOUSE	|generic|sp_P10637_TAU_MOUSE	|generic|sp_P10637-2_TAU_MOUSE	|generic|sp_P10637-4_TAU_MOUSE	|generic|tr_Q3UH19_Q3UH19_MOUSE	|generic|sp_P10637-6_TAU_MOUSE	|generic|tr_Q8C5K4_Q8C5K4_MOUSE	|generic|tr_Q547J4_Q547J4_MOUSE	|generic|tr_B1AQW2_B1AQW2_MOUSE	|generic|sp_TAU_HUMAN_|
"""index: 21807, intensity: 25642.0, mobility: 0.878"""	0.584782	0.000516262	0.00279443	VAPFPEVFGK	generic|sp_CAS1_BOVIN_|
"""index: 1264, intensity: 4681.0, mobility: 0.815"""	0.584536	0.000516262	0.00279916	QDNEPEKPVADSETKM	generic|tr_Q543U3_Q543U3_MOUSE__chr15_-1_8636132_8636311_ENSMUST00000125997__II_1092018	|generic|tr_Q8C3T7_Q8C3T7_MOUSE__chr15_-1_8636132_8636311_ENSMUST00000125997	|generic|tr_Q8C7W8_Q8C7W8_MOUSE__chr15_-1_8636132_8636311_ENSMUST00000125997|
"""index: 19557, intensity: 115564.0, mobility: 1.086"""	0.584348	0.000516262	0.00280279	AVPVMIPAQSKDGSIV	generic|sp_P97792_CXAR_MOUSE__chr16_1_78334866_78334964_ENSMUST00000231251|
"""index: 19845, intensity: 5270.0, mobility: 1.117"""	0.583978	0.000516262	0.00280992	FALPAASEPVIPSSAEK	generic|sp_Q99P72_RTN4_MOUSE	|generic|sp_Q99P72-3_RTN4_MOUSE|
"""index: 29620, intensity: 4502.0, mobility: 0.982"""	0.583536	0.000516262	0.00281846	VTLASHHPADFTPAVHASLDKFLASVST	generic|tr_Q91VB8_Q91VB8_MOUSE__chr11_1_32297143_32297208_ENSMUST00000147010__II_1141542	|generic|tr_Q9CWS5_Q9CWS5_MOUSE__chr11_1_32297143_32297208_ENSMUST00000147010__II_1141542	|generic|tr_Q9CY10_Q9CY10_MOUSE__chr11_1_32297143_32297208_ENSMUST00000147010__II_1141542	|generic|tr_A8DUV1_A8DUV1_MOUSE__chr11_1_32297143_32297208_ENSMUST00000147010	|generic|tr_Q61287_Q61287_MOUSE__chr11_1_32297143_32297208_ENSMUST00000147010	|generic|tr_A8DUV3_A8DUV3_MOUSE__chr11_1_32297143_32297208_ENSMUST00000147010|
"""index: 4019, intensity: 8647.0, mobility: 0.864"""	0.582582	0.000516262	0.00283702	MGSNKGASQAGMTGYGMPRQ	generic|tr_Q9D6K2_Q9D6K2_MOUSE	|generic|sp_Q9R1Q8_TAGL3_MOUSE|
"""index: 24027, intensity: 23904.0, mobility: 0.974"""	0.582447	0.000516262	0.00283964	SHYEEGPGKNLPFSVENKWRLLA	generic|sp_P17665_COX7C_MOUSE|
"""index: 1294, intensity: 18389.0, mobility: 0.920"""	0.581626	0.000516262	0.00285572	KTETQEKNTLPTKETIEQEKRSE	generic|tr_A6H6H4_A6H6H4_MOUSE|
"""index: 5717, intensity: 20966.0, mobility: 0.925"""	0.581579	0.000516262	0.00285663	VNELLTPQGPR	generic|tr_Q8CAD1_Q8CAD1_MOUSE__chrX_1_20851679_20851816_ENSMUST00000136451__II_836925|
"""index: 1061, intensity: 3078.0, mobility: 1.093"""	0.581448	0.000516262	0.00285921	LPTKETIEQEKRSE	generic|tr_A6H6H4_A6H6H4_MOUSE|
"""index: 10479, intensity: 7795.0, mobility: 0.815"""	0.580753	0.000516262	0.0028729	LLDEGHYPVRESPID	generic|tr_Q3UZU8_Q3UZU8_MOUSE	|generic|sp_P16014_SCG1_MOUSE	|generic|tr_Q8BP91_Q8BP91_MOUSE|
"""index: 12953, intensity: 4505.0, mobility: 0.863"""	0.580182	0.000516262	0.00288419	PSAPPPASAGLKSHPPPPEK	generic|tr_A0A0N4SUI7_A0A0N4SUI7_MOUSE__chrX_1_153723700_153723906_ENSMUST00000149514|
"""index: 4999, intensity: 3031.0, mobility: 1.296"""	0.58001	0.000516262	0.00288761	AGPQAAEPSTPSGPESGPTPASAEQNE	generic|sp_P28667_MRP_MOUSE|
"""index: 30929, intensity: 4855.0, mobility: 0.952"""	0.579407	0.000516262	0.0028996	APQGSLGEYLFERLTLKHD	generic|tr_Q9CPX4_Q9CPX4_MOUSE__chr7_-1_45458107_45458244_ENSMUST00000210106__II_3458510	|generic|tr_A0A1B0GR60_A0A1B0GR60_MOUSE__chr7_-1_45458107_45458244_ENSMUST00000210106__II_3458510	|generic|tr_Q9CZE7_Q9CZE7_MOUSE__chr7_-1_45458107_45458244_ENSMUST00000210106__II_3458510	|generic|IP_1120967_TX=10090	|generic|tr_Q3TJJ6_Q3TJJ6_MOUSE__chr7_-1_45458107_45458244_ENSMUST00000210106	|generic|tr_Q3UL79_Q3UL79_MOUSE__chr7_-1_45458107_45458244_ENSMUST00000210106	|generic|sp_P29391_FRIL1_MOUSE__chr7_-1_45458107_45458244_ENSMUST00000210106	|generic|tr_Q3THE6_Q3THE6_MOUSE|
"""index: 19891, intensity: 22773.0, mobility: 0.931"""	0.579334	0.000516262	0.00290105	SRMGAVPVMIPAQSKDGSIV	generic|sp_P97792_CXAR_MOUSE__chr16_1_78334866_78334964_ENSMUST00000231251|
"""index: 946, intensity: 2554.0, mobility: 1.091"""	0.578182	0.000516262	0.0029241	GSQQPPQPQQAYSQK	generic|sp_P70297_STAM1_MOUSE__chr2_1_14102418_14102489_ENSMUST00000193636__II_1014500	|generic|IP_1121602_TX=10090	|generic|tr_Q3UMC8_Q3UMC8_MOUSE__chr2_1_14102418_14102489_ENSMUST00000193636	|generic|tr_Q9CU37_Q9CU37_MOUSE	|generic|tr_Q3TPR2_Q3TPR2_MOUSE__chr2_1_14141735_14141881_ENSMUST00000193636|
"""index: 27913, intensity: 5424.0, mobility: 1.140"""	0.577433	0.000516262	0.0029392	FALPAASEPVIPSSAEKIMDLKEQPGNT	generic|sp_Q99P72_RTN4_MOUSE	|generic|sp_Q99P72-3_RTN4_MOUSE|
"""index: 1257, intensity: 3558.0, mobility: 0.758"""	0.577271	0.000516262	0.00294247	TLPTKETIEQEKR	generic|tr_A6H6H4_A6H6H4_MOUSE|
"""index: 678, intensity: 2955.0, mobility: 0.788"""	0.577016	0.000516262	0.00294763	EVRTPGQLSDNNSRQ	generic|sp_Q8C0E2_VP26B_MOUSE__chr9_-1_27019314_27019439_ENSMUST00000213917|
"""index: 3872, intensity: 2586.0, mobility: 1.190"""	0.576662	0.000516262	0.0029548	AEPSTPSGPESGPTPASAEQNE	generic|sp_P28667_MRP_MOUSE|
"""index: 23803, intensity: 7321.0, mobility: 1.007"""	0.576594	0.000516262	0.00295618	TLAEDVTAALAKQG	generic|sp_P20357_MTAP2_MOUSE__chr1_1_66438885_66439007_ENSMUST00000172486	|generic|tr_Q80ZL4_Q80ZL4_MOUSE__chr1_1_66438885_66439007_ENSMUST00000172486	|generic|tr_Q3TLQ0_Q3TLQ0_MOUSE__chr1_1_66438885_66439007_ENSMUST00000172486	|generic|tr_Q80X35_Q80X35_MOUSE__chr1_1_66438885_66439007_ENSMUST00000172486	|generic|tr_B2KGT5_B2KGT5_MOUSE__chr1_1_66438885_66439007_ENSMUST00000172486	|generic|tr_A0A668KLC6_A0A668KLC6_MOUSE__chr1_1_66438885_66439007_ENSMUST00000172486|
"""index: 5267, intensity: 16837.0, mobility: 0.836"""	0.57657	0.000516262	0.00295668	SKQETQSAEPPPPEPPRI	generic|sp_Q8BIF0_C99L2_MOUSE	|generic|sp_Q8BIF0-2_C99L2_MOUSE	|generic|tr_I7HJQ8_I7HJQ8_MOUSE	|generic|tr_A2AP74_A2AP74_MOUSE|
"""index: 7100, intensity: 4292.0, mobility: 1.015"""	0.576399	0.000516262	0.00296016	NPPGPISSEPASPLH	generic|tr_E9QN14_E9QN14_MOUSE__chr6_-1_112829435_112829617_ENSMUST00000060215	|generic|tr_F8VPQ4_F8VPQ4_MOUSE__chr6_-1_112829435_112829617_ENSMUST00000060215	|generic|sp_Q812A2_SRGP3_MOUSE__chr6_-1_112829435_112829617_ENSMUST00000060215|
"""index: 13881, intensity: 7464.0, mobility: 0.899"""	0.576183	0.000516262	0.00296457	SHYEEGPGKNLPFSVENKWR	generic|sp_P17665_COX7C_MOUSE|
"""index: 5417, intensity: 14262.0, mobility: 0.826"""	0.576005	0.000516262	0.00296818	KQETQSAEPPPPEPPRI	generic|sp_Q8BIF0_C99L2_MOUSE	|generic|sp_Q8BIF0-2_C99L2_MOUSE	|generic|tr_I7HJQ8_I7HJQ8_MOUSE	|generic|tr_A2AP74_A2AP74_MOUSE|
"""index: 10132, intensity: 4734.0, mobility: 0.932"""	0.575675	0.000516262	0.00297492	SVNPYLQGKRLDNVVAKKSVPHFSEEEKE	generic|tr_Q3TT51_Q3TT51_MOUSE|
"""index: 20530, intensity: 19712.0, mobility: 0.962"""	0.575599	0.000516262	0.00297647	LPGPLQDMFKK	generic|sp_P63040_CPLX1_MOUSE	|generic|sp_P84086_CPLX2_MOUSE|
"""index: 2070, intensity: 2994.0, mobility: 1.041"""	0.575553	0.000516262	0.00297741	EQAQEQVQPKPLES	generic|tr_Q9DBN0_Q9DBN0_MOUSE	|generic|sp_P06728_APOA4_MOUSE|
"""index: 4223, intensity: 3889.0, mobility: 0.945"""	0.575261	0.000516262	0.00298341	QAGMTGYGMPRQ	generic|tr_Q9D6K2_Q9D6K2_MOUSE	|generic|sp_Q9WVA4_TAGL2_MOUSE	|generic|sp_Q9R1Q8_TAGL3_MOUSE|
"""index: 16282, intensity: 8578.0, mobility: 0.924"""	0.575051	0.000516262	0.0029877	TLADEVSASLAK	generic|II_1128081_TX=10090	|generic|II_1128079_TX=10090	|generic|tr_A0A0A0MQC7_A0A0A0MQC7_MOUSE	|generic|tr_A2A5Y6_A2A5Y6_MOUSE	|generic|sp_P10637_TAU_MOUSE	|generic|sp_P10637-2_TAU_MOUSE	|generic|sp_P10637-3_TAU_MOUSE	|generic|sp_P10637-4_TAU_MOUSE	|generic|tr_Q3UH19_Q3UH19_MOUSE	|generic|sp_P10637-6_TAU_MOUSE	|generic|tr_Q8C5K4_Q8C5K4_MOUSE	|generic|tr_Q547J4_Q547J4_MOUSE	|generic|tr_B1AQW2_B1AQW2_MOUSE	|generic|sp_TAU_HUMAN_|
"""index: 30308, intensity: 6691.0, mobility: 1.060"""	0.574437	0.000516262	0.00300034	TLADEVSASLAKQGL	generic|II_1128081_TX=10090	|generic|II_1128079_TX=10090	|generic|tr_A0A0A0MQC7_A0A0A0MQC7_MOUSE	|generic|tr_A2A5Y6_A2A5Y6_MOUSE	|generic|sp_P10637_TAU_MOUSE	|generic|sp_P10637-2_TAU_MOUSE	|generic|sp_P10637-4_TAU_MOUSE	|generic|tr_Q3UH19_Q3UH19_MOUSE	|generic|sp_P10637-6_TAU_MOUSE	|generic|tr_Q8C5K4_Q8C5K4_MOUSE	|generic|tr_Q547J4_Q547J4_MOUSE	|generic|tr_B1AQW2_B1AQW2_MOUSE	|generic|sp_TAU_HUMAN_|
"""index: 5737, intensity: 12802.0, mobility: 0.970"""	0.574304	0.000516262	0.00300308	DIPNPIGSENSEK	generic|sp_CAS1_BOVIN_|
"""index: 10762, intensity: 8055.0, mobility: 0.867"""	0.572772	0.000516262	0.00303487	KNTLPTKETIEQEKR	generic|tr_A6H6H4_A6H6H4_MOUSE|
"""index: 32548, intensity: 8339.0, mobility: 0.876"""	0.572756	0.000516262	0.00303521	QLEDGRTLSDYNIQKESTLHLVLRLR	generic|tr_B0LAC2_B0LAC2_MOUSE__IP_825414	|generic|tr_E9Q5F6_E9Q5F6_MOUSE__II_647476	|generic|tr_E9Q5F6_E9Q5F6_MOUSE__II_647476	|generic|tr_Q922Z8_Q922Z8_MOUSE__II_647476	|generic|tr_Q922Z8_Q922Z8_MOUSE__II_647476	|generic|tr_Q922Z8_Q922Z8_MOUSE__II_647476	|generic|tr_Q922Z8_Q922Z8_MOUSE__II_647476	|generic|tr_Q922Z8_Q922Z8_MOUSE__II_647476	|generic|tr_Q922Z8_Q922Z8_MOUSE__II_647476	|generic|tr_Q922Z8_Q922Z8_MOUSE__II_647476	|generic|tr_Q3TH47_Q3TH47_MOUSE__II_647476	|generic|tr_Q3TH47_Q3TH47_MOUSE__II_647476	|generic|tr_Q3TH47_Q3TH47_MOUSE__II_647476	|generic|tr_Q8VC46_Q8VC46_MOUSE__II_647476	|generic|tr_Q8VC46_Q8VC46_MOUSE__II_647476	|generic|tr_Q8VC46_Q8VC46_MOUSE__II_647476	|generic|tr_Q8VC46_Q8VC46_MOUSE__II_647476	|generic|tr_Q8VC46_Q8VC46_MOUSE__II_647476	|generic|tr_Q8VC46_Q8VC46_MOUSE__II_647476	|generic|tr_Q8VC46_Q8VC46_MOUSE__II_647476	|generic|tr_Q8VC46_Q8VC46_MOUSE__II_647476	|generic|tr_Q922B0_Q922B0_MOUSE__II_647476	|generic|tr_Q922B0_Q922B0_MOUSE__II_647476	|generic|tr_Q5SX22_Q5SX22_MOUSE__II_647476	|generic|tr_Q5SX22_Q5SX22_MOUSE__II_647476	|generic|tr_Q5SX22_Q5SX22_MOUSE__II_647476	|generic|tr_Q8R0Z9_Q8R0Z9_MOUSE__II_647476	|generic|tr_Q8R0Z9_Q8R0Z9_MOUSE__II_647476	|generic|tr_Q8R0Z9_Q8R0Z9_MOUSE__II_647476	|generic|tr_Q8R0Z9_Q8R0Z9_MOUSE__II_647476	|generic|sp_P0CG50_UBC_MOUSE__II_647476	|generic|sp_P0CG50_UBC_MOUSE__II_647476	|generic|sp_P0CG50_UBC_MOUSE__II_647476	|generic|sp_P0CG50_UBC_MOUSE__II_647476	|generic|sp_P0CG50_UBC_MOUSE__II_647476	|generic|sp_P0CG50_UBC_MOUSE__II_647476	|generic|sp_P0CG50_UBC_MOUSE__II_647476	|generic|sp_P0CG50_UBC_MOUSE__II_647476	|generic|sp_P0CG50_UBC_MOUSE__II_647476	|generic|tr_Q78XY9_Q78XY9_MOUSE__II_647476	|generic|tr_Q78XY9_Q78XY9_MOUSE__II_647476	|generic|tr_Q78XY9_Q78XY9_MOUSE__II_647476	|generic|tr_Q78XY9_Q78XY9_MOUSE__II_647476	|generic|tr_A5JUZ1_A5JUZ1_MOUSE__II_647476	|generic|sp_P62984_RL40_MOUSE__II_866586	|generic|tr_E9QNP0_E9QNP0_MOUSE__II_866571	|generic|tr_E9Q4P0_E9Q4P0_MOUSE__II_866571	|generic|tr_A0A0A6YW67_A0A0A6YW67_MOUSE__II_647476	|generic|tr_E9Q9J0_E9Q9J0_MOUSE__II_647476	|generic|tr_Q642L7_Q642L7_MOUSE__II_647476	|generic|IP_899761_TX=10090	|generic|sp_RS27A_HUMAN_|
"""index: 15102, intensity: 30262.0, mobility: 0.990"""	0.572618	0.000516262	0.00303808	LKPRTVATPLNQVANPNSAIFGGARPREEVVQKEQE	generic|tr_Q80U88_Q80U88_MOUSE__chr5_-1_134625358_134625459_ENSMUST00000202289__II_929730	|generic|tr_Q3V244_Q3V244_MOUSE__chr5_-1_134625358_134625459_ENSMUST00000202289__II_929730	|generic|tr_Q3TG58_Q3TG58_MOUSE__chr5_-1_134625358_134625459_ENSMUST00000202289__II_929730	|generic|tr_Q564E5_Q564E5_MOUSE__chr5_-1_134625358_134625459_ENSMUST00000202289__II_929730|
"""index: 25463, intensity: 5605.0, mobility: 0.905"""	0.572568	0.000516262	0.00303912	FGHSLGGPLIATAFTNGYH	generic|tr_F8WJA5_F8WJA5_MOUSE__chr5_1_115430628_115430708_ENSMUST00000151444__II_938212	|generic|sp_Q61474_MSI1H_MOUSE__chr5_1_115430628_115430708_ENSMUST00000151444|
"""index: 1441, intensity: 3943.0, mobility: 0.789"""	0.571507	0.000516262	0.00306137	TLPTKETIEQEKRSE	generic|tr_A6H6H4_A6H6H4_MOUSE|
"""index: 23014, intensity: 22894.0, mobility: 0.968"""	0.57111	0.000516262	0.00306973	TLAEDVTAALAKQ	generic|sp_P20357_MTAP2_MOUSE__chr1_1_66438885_66439007_ENSMUST00000172486	|generic|tr_Q80ZL4_Q80ZL4_MOUSE__chr1_1_66438885_66439007_ENSMUST00000172486	|generic|tr_Q3TLQ0_Q3TLQ0_MOUSE__chr1_1_66438885_66439007_ENSMUST00000172486	|generic|tr_Q80X35_Q80X35_MOUSE__chr1_1_66438885_66439007_ENSMUST00000172486	|generic|tr_B2KGT5_B2KGT5_MOUSE__chr1_1_66438885_66439007_ENSMUST00000172486	|generic|tr_A0A668KLC6_A0A668KLC6_MOUSE__chr1_1_66438885_66439007_ENSMUST00000172486|
"""index: 26287, intensity: 5747.0, mobility: 0.855"""	0.570712	0.000516262	0.00307813	EEGPGKNLPFSVENKWRLL	generic|sp_P17665_COX7C_MOUSE|
"""index: 14465, intensity: 63052.0, mobility: 0.926"""	0.570701	0.000516262	0.00307838	IPVGSLKNEDTPNRQYLDEDM	generic|sp_Q03517_SCG2_MOUSE	|generic|tr_Q4W8U9_Q4W8U9_MOUSE|
"""index: 19324, intensity: 5092.0, mobility: 1.041"""	0.569353	0.000516262	0.00310702	FSLSGAQIDDNIPR	generic|sp_O08553_DPYL2_MOUSE|
"""index: 7685, intensity: 7210.0, mobility: 1.021"""	0.567865	0.000516262	0.00313895	TQSAEPPPPEPPRI	generic|sp_Q8BIF0_C99L2_MOUSE	|generic|sp_Q8BIF0-2_C99L2_MOUSE	|generic|tr_I7HJQ8_I7HJQ8_MOUSE	|generic|tr_A2AP74_A2AP74_MOUSE|
"""index: 30461, intensity: 5246.0, mobility: 1.082"""	0.567425	0.000516262	0.00314846	ATLADEVSASLAKQGL	generic|II_1128081_TX=10090	|generic|II_1128079_TX=10090	|generic|tr_A0A0A0MQC7_A0A0A0MQC7_MOUSE	|generic|tr_A2A5Y6_A2A5Y6_MOUSE	|generic|sp_P10637_TAU_MOUSE	|generic|sp_P10637-2_TAU_MOUSE	|generic|sp_P10637-4_TAU_MOUSE	|generic|tr_Q3UH19_Q3UH19_MOUSE	|generic|sp_P10637-6_TAU_MOUSE	|generic|tr_Q8C5K4_Q8C5K4_MOUSE	|generic|tr_Q547J4_Q547J4_MOUSE	|generic|tr_B1AQW2_B1AQW2_MOUSE	|generic|sp_TAU_HUMAN_|
"""index: 20391, intensity: 3855.0, mobility: 1.130"""	0.567264	0.000516262	0.00315194	SGFSLSGAQIDDNIPR	generic|sp_O08553_DPYL2_MOUSE|
"""index: 13840, intensity: 4283.0, mobility: 0.929"""	0.56623	0.000516262	0.00317442	EHPGAPPQPPAPLQPALAPPSRA	generic|sp_Q7TSJ2_MAP6_MOUSE__chr7_1_99336781_99337002_ENSMUST00000122101__II_884487	|generic|sp_Q7TSJ2-2_MAP6_MOUSE__chr7_1_99269285_99269317_ENSMUST00000208978__II_884487	|generic|tr_D3Z6W1_D3Z6W1_MOUSE__chr7_1_99269285_99269317_ENSMUST00000208978__II_884487|
"""index: 13332, intensity: 22150.0, mobility: 0.980"""	0.565361	0.000516262	0.00319344	EIGDEENSAKFPI	generic|sp_P56942_MCH_MOUSE|
"""index: 16936, intensity: 7668.0, mobility: 1.162"""	0.564606	0.000516262	0.00321005	IVQDGPPQSPPNIYYKV	generic|tr_Q543Q7_Q543Q7_MOUSE|
"""index: 15086, intensity: 9890.0, mobility: 0.914"""	0.563762	0.000516262	0.00322872	QSGFSLSGAQIDDNIPRRTTQ	generic|sp_O08553_DPYL2_MOUSE|
"""index: 4912, intensity: 3658.0, mobility: 0.909"""	0.562773	0.000516262	0.00325072	TAEQALPLGNGKAAEEARGSET	generic|sp_P31650_S6A11_MOUSE	|generic|sp_P31650_S6A11_MOUSE|
"""index: 342, intensity: 2738.0, mobility: 0.966"""	0.562723	0.000516262	0.00325186	QAGGAGAEGAAGGEPRE	generic|sp_P26645_MARCS_MOUSE	|generic|tr_A0A0A1HAM8_A0A0A1HAM8_MOUSE|
"""index: 26458, intensity: 7636.0, mobility: 1.181"""	0.562595	0.000516262	0.00325472	ALRGAALGPPVSLPAPLTE	generic|sp_Q6P6N5_SPRE3_MOUSE	|generic|tr_A0A0R4J0K0_A0A0R4J0K0_MOUSE|
"""index: 19710, intensity: 18084.0, mobility: 0.999"""	0.562255	0.000516262	0.00326233	PGPTQTLSPNGENNNDIIQDNGTIIPFRKHT	generic|sp_Q8R001_MARE2_MOUSE	|generic|sp_Q8R001_MARE2_MOUSE	|generic|tr_E9Q1B7_E9Q1B7_MOUSE__chr18_1_23853664_23853702_ENSMUST00000155708	|generic|tr_E9Q1B7_E9Q1B7_MOUSE__chr18_1_23853664_23853702_ENSMUST00000155708|
"""index: 586, intensity: 2612.0, mobility: 0.832"""	0.561632	0.000516262	0.00327632	LRAITEKETVEKERQ	generic|sp_P47867_SCG3_MOUSE__II_3456604	|generic|sp_P47867-2_SCG3_MOUSE__II_3456604	|generic|tr_A0A1L1SV66_A0A1L1SV66_MOUSE	|generic|chr9_-1_75681956_75682138_ENSMUST00000215603|
"""index: 4452, intensity: 5891.0, mobility: 0.843"""	0.561587	0.000516262	0.00327734	TPPPPYEQVVKDK	generic|sp_Q8R1C3_VOPP1_MOUSE__chr6_-1_57774707_57774748_ENSMUST00000204878|
"""index: 22914, intensity: 3499.0, mobility: 0.970"""	0.56139	0.000516262	0.00328177	IEMPVMPDISAH	generic|sp_Q9QYS9-3_QKI_MOUSE	|generic|tr_Q3UQQ1_Q3UQQ1_MOUSE|
"""index: 566, intensity: 3207.0, mobility: 1.015"""	0.560909	0.000516262	0.00329264	EAAAATEPGAGAADKEA	generic|sp_P26645_MARCS_MOUSE	|generic|tr_Q05BL6_Q05BL6_MOUSE|
"""index: 3927, intensity: 8058.0, mobility: 0.925"""	0.560586	0.000516262	0.00329996	QPPPPPYYPPEDKKTQ	generic|tr_Q3TRG5_Q3TRG5_MOUSE__II_1123726	|generic|sp_P97765_WBP2_MOUSE__II_1123728	|generic|sp_P97765-2_WBP2_MOUSE__II_1123726	|generic|chr11_-1_116079543_116079920_ENSMUST00000074628|
"""index: 27309, intensity: 2686.0, mobility: 0.815"""	0.560338	0.000516262	0.00330559	LLPAGWVLSHLESYKKRE	generic|sp_Q64445_COX8A_MOUSE__chr19_-1_7215389_7217512_ENSMUST00000039758|
"""index: 1191, intensity: 3569.0, mobility: 0.843"""	0.560317	0.000516262	0.00330606	KNTLPTKETIEQEKRSE	generic|tr_A6H6H4_A6H6H4_MOUSE|
"""index: 7306, intensity: 46070.0, mobility: 0.929"""	0.560286	0.000516262	0.00330675	AEPPPPEPPRI	generic|sp_Q8BIF0_C99L2_MOUSE	|generic|sp_Q8BIF0-2_C99L2_MOUSE	|generic|tr_I7HJQ8_I7HJQ8_MOUSE	|generic|tr_A2AP74_A2AP74_MOUSE|
"""index: 23093, intensity: 5972.0, mobility: 1.070"""	0.56008	0.000516262	0.00331146	LATLADEVSASLAKQG	generic|II_1128081_TX=10090	|generic|II_1128079_TX=10090	|generic|tr_A0A0A0MQC7_A0A0A0MQC7_MOUSE	|generic|tr_A2A5Y6_A2A5Y6_MOUSE	|generic|sp_P10637_TAU_MOUSE	|generic|sp_P10637-2_TAU_MOUSE	|generic|sp_P10637-3_TAU_MOUSE	|generic|sp_P10637-4_TAU_MOUSE	|generic|tr_Q3UH19_Q3UH19_MOUSE	|generic|sp_P10637-6_TAU_MOUSE	|generic|tr_Q8C5K4_Q8C5K4_MOUSE	|generic|tr_Q547J4_Q547J4_MOUSE	|generic|tr_B1AQW2_B1AQW2_MOUSE	|generic|sp_TAU_HUMAN_|
"""index: 31203, intensity: 4150.0, mobility: 1.134"""	0.55986	0.000516262	0.00331645	SPQLATLADEVSASLAK	generic|II_1128081_TX=10090	|generic|II_1128079_TX=10090	|generic|tr_A0A0A0MQC7_A0A0A0MQC7_MOUSE	|generic|tr_A2A5Y6_A2A5Y6_MOUSE	|generic|sp_P10637_TAU_MOUSE	|generic|sp_P10637-2_TAU_MOUSE	|generic|sp_P10637-3_TAU_MOUSE	|generic|sp_P10637-4_TAU_MOUSE	|generic|tr_Q3UH19_Q3UH19_MOUSE	|generic|sp_P10637-6_TAU_MOUSE	|generic|tr_Q8C5K4_Q8C5K4_MOUSE	|generic|tr_Q547J4_Q547J4_MOUSE	|generic|tr_B1AQW2_B1AQW2_MOUSE	|generic|sp_TAU_HUMAN_|
"""index: 5485, intensity: 3970.0, mobility: 0.883"""	0.559711	0.000516262	0.00331985	SKQETQSAEPPPPEPPRI	generic|sp_Q8BIF0_C99L2_MOUSE	|generic|sp_Q8BIF0-2_C99L2_MOUSE	|generic|tr_I7HJQ8_I7HJQ8_MOUSE	|generic|tr_A2AP74_A2AP74_MOUSE|
"""index: 2988, intensity: 15628.0, mobility: 0.868"""	0.559366	0.000516262	0.00332772	QEDAELQPR	generic|sp_P56388_CART_MOUSE	|generic|sp_P56388-2_CART_MOUSE	|generic|tr_Q3UY31_Q3UY31_MOUSE|
"""index: 8022, intensity: 3699.0, mobility: 0.941"""	0.558436	0.000516262	0.00334907	ATPYATTQILH	generic|tr_E9PYK2_E9PYK2_MOUSE__II_3486308	|generic|sp_Q7TPD3_ROBO2_MOUSE__II_3486308	|generic|tr_A0A338P6D2_A0A338P6D2_MOUSE__II_3486308	|generic|tr_A0A2I3BR72_A0A2I3BR72_MOUSE__II_1074444	|generic|tr_Q19AB3_Q19AB3_MOUSE__II_1074444	|generic|tr_E9Q6A0_E9Q6A0_MOUSE__II_1074444	|generic|tr_Q19AB2_Q19AB2_MOUSE__II_1074444	|generic|tr_A0A2I3BQB9_A0A2I3BQB9_MOUSE|
"""index: 30997, intensity: 3731.0, mobility: 1.002"""	0.558238	0.000516262	0.00335363	AKLQSSPDYLQVLEEQTALNKI	generic|tr_Q8BL04_Q8BL04_MOUSE	|generic|sp_Q810B8_SLIK4_MOUSE|
"""index: 3279, intensity: 4050.0, mobility: 0.931"""	0.558043	0.000516262	0.00335813	TLPTKETIEQEKRSEIS	generic|tr_A6H6H4_A6H6H4_MOUSE|
"""index: 1530, intensity: 21996.0, mobility: 0.974"""	0.557376	0.000516262	0.00337356	SLSGAQIDDNNPR	generic|tr_Q3TXY0_Q3TXY0_MOUSE__chr5_1_37273379_37273519_ENSMUST00000202377	|generic|tr_Q6P1J1_Q6P1J1_MOUSE__chr5_1_37273379_37273519_ENSMUST00000202377	|generic|sp_P97427_DPYL1_MOUSE__chr5_1_37273379_37273519_ENSMUST00000202377	|generic|tr_Q3TY94_Q3TY94_MOUSE__chr5_1_37273379_37273519_ENSMUST00000202377|
"""index: 17427, intensity: 15873.0, mobility: 1.054"""	0.557229	0.000516262	0.00337696	QSGFSLSGAQIDDNIPRRTTQRIVAPPGGRANITS	generic|sp_O08553_DPYL2_MOUSE|
"""index: 32484, intensity: 11800.0, mobility: 0.969"""	0.55706	0.000516262	0.00338089	PKFEVIDKPQS	generic|sp_P97450_ATP5J_MOUSE__chr16_-1_84831325_84831486_ENSMUST00000146103__II_1074235|
"""index: 451, intensity: 3454.0, mobility: 0.822"""	0.556918	0.000516262	0.00338419	VDRATLNVDKQNR	generic|sp_Q8R570_SNP47_MOUSE|
"""index: 8963, intensity: 4862.0, mobility: 1.239"""	0.556552	0.000516262	0.00339271	AMNQPQTQYSATPNYTYSN	generic|sp_Q9JKD3_SCAM5_MOUSE__chr9_-1_57443670_57443780_ENSMUST00000215208__II_3456302|
"""index: 26300, intensity: 8254.0, mobility: 1.159"""	0.556512	0.000516262	0.00339364	SLSAASAPLVETSTPLRL	generic|sp_Q9QXV0_PCS1N_MOUSE|
"""index: 5792, intensity: 4921.0, mobility: 1.044"""	0.556511	0.000516262	0.00339366	TAATSAAQNAFKGNQM	generic|tr_Q3TD71_Q3TD71_MOUSE	|generic|tr_Q3TSA8_Q3TSA8_MOUSE	|generic|tr_Q3UY11_Q3UY11_MOUSE|
"""index: 7672, intensity: 4271.0, mobility: 1.098"""	0.556436	0.000516262	0.0033954	AKAPAPAAPAAAEPQAEAPAAAASSEQSVAVKE	generic|sp_Q91XV3_BASP1_MOUSE|
"""index: 22167, intensity: 17968.0, mobility: 0.929"""	0.556154	0.000516262	0.003402	LSRMGAVPVMIPAQSKDGSIV	generic|sp_P97792_CXAR_MOUSE__chr16_1_78334866_78334964_ENSMUST00000231251|
"""index: 7764, intensity: 3342.0, mobility: 1.153"""	0.554685	0.000516262	0.00343651	APSSAAKAPAPAAPAAAEPQAEAPAAAASSEQSVAVKE	generic|sp_Q91XV3_BASP1_MOUSE|
"""index: 4182, intensity: 4777.0, mobility: 0.969"""	0.554076	0.000516262	0.0034509	SQAGMTGYGMPRQ	generic|tr_Q9D6K2_Q9D6K2_MOUSE	|generic|sp_Q9WVA4_TAGL2_MOUSE	|generic|sp_Q9R1Q8_TAGL3_MOUSE|
"""index: 13301, intensity: 2580.0, mobility: 0.767"""	0.55387	0.000516262	0.00345579	SGDKVLALAGFDVEKAKK	generic|sp_Q8K3C3_LZIC_MOUSE|
"""index: 1226, intensity: 2841.0, mobility: 1.038"""	0.553777	0.000516262	0.00345801	TQLTADSHPSYHTDG	generic|tr_Q921J3_Q921J3_MOUSE__chr2_1_181549329_181549376_ENSMUST00000116365	|generic|sp_P60904_DNJC5_MOUSE__chr2_1_181546445_181546492_ENSMUST00000116365|
"""index: 24374, intensity: 6810.0, mobility: 0.990"""	0.553657	0.000516262	0.00346088	SHYEEGPGKNLPFSVENKWRLL	generic|sp_P17665_COX7C_MOUSE|
"""index: 16229, intensity: 4995.0, mobility: 0.895"""	0.553034	0.000516262	0.00347572	GTNRGASQAGMTGYGMPRQIL	generic|sp_Q9WVA4_TAGL2_MOUSE|
"""index: 19656, intensity: 5686.0, mobility: 0.932"""	0.551944	0.000516262	0.00350184	ISPLDLAKLNQVARQQSH	generic|sp_P60335_PCBP1_MOUSE|
"""index: 5527, intensity: 42207.0, mobility: 0.837"""	0.551817	0.000516262	0.0035049	SKQETQSAEPPPPEPPRI	generic|sp_Q8BIF0_C99L2_MOUSE	|generic|sp_Q8BIF0-2_C99L2_MOUSE	|generic|tr_I7HJQ8_I7HJQ8_MOUSE	|generic|tr_A2AP74_A2AP74_MOUSE|
"""index: 14332, intensity: 2648.0, mobility: 0.824"""	0.551811	0.000516262	0.00350504	SNVPLETRHFLFK	generic|II_1141222_TX=10090	|generic|tr_A0A0A0MQB7_A0A0A0MQB7_MOUSE	|generic|tr_B9EJ72_B9EJ72_MOUSE	|generic|sp_Q9WTS5_TEN2_MOUSE	|generic|tr_A0A0A0MQ92_A0A0A0MQ92_MOUSE|
"""index: 19044, intensity: 4123.0, mobility: 1.224"""	0.551675	0.000516262	0.00350832	APYPQPQPQPVAPSYPGPTY	generic|tr_A0A0G2JGP8_A0A0G2JGP8_MOUSE__II_842670	|generic|tr_Q8BU09_Q8BU09_MOUSE__II_842670	|generic|tr_A0A0G2JER0_A0A0G2JER0_MOUSE__II_842670	|generic|tr_A0A0G2JGK4_A0A0G2JGK4_MOUSE__II_842670	|generic|sp_Q9D7I0_SHSA5_MOUSE__II_842670	|generic|sp_Q9D7I0-2_SHSA5_MOUSE__II_842670	|generic|sp_Q9D7I0-3_SHSA5_MOUSE__II_842670	|generic|sp_Q9D7I0-5_SHSA5_MOUSE__II_842670	|generic|tr_A0A0G2JG03_A0A0G2JG03_MOUSE|
"""index: 22439, intensity: 5884.0, mobility: 0.903"""	0.551336	0.000516262	0.00351649	GWTLNSAGYLLGPHAIDNHRSFSDKHGLT	generic|tr_Q3V002_Q3V002_MOUSE	|generic|tr_A0A498WGR4_A0A498WGR4_MOUSE|
"""index: 19667, intensity: 44519.0, mobility: 0.862"""	0.55113	0.000516262	0.00352148	RMGAVPVMIPAQSKDGSIV	generic|sp_P97792_CXAR_MOUSE__chr16_1_78334866_78334964_ENSMUST00000231251|
"""index: 9222, intensity: 4022.0, mobility: 1.157"""	0.551067	0.000516262	0.00352299	ATPSQPLQSSQPKQPQAPPTPQQTPATQTQGLPTQ	generic|sp_Q3UHJ0_AAK1_MOUSE__chr6_1_86950814_86950864_ENSMUST00000113668__II_911747	|generic|sp_Q3UHJ0-2_AAK1_MOUSE__chr6_1_86950814_86950864_ENSMUST00000113668__II_911747|
"""index: 13904, intensity: 4141.0, mobility: 0.845"""	0.550196	0.000516262	0.00354414	EDPATFKPPKMDVPMVEGKKQPLR	generic|sp_Q9DBN4_P33MX_MOUSE	|generic|sp_Q9DBN4-2_P33MX_MOUSE	|generic|tr_D3Z1F7_D3Z1F7_MOUSE|
"""index: 4903, intensity: 3765.0, mobility: 0.910"""	0.549975	0.000516262	0.00354955	TAEQALPLGNGKAAEEARGSET	generic|sp_P31650_S6A11_MOUSE	|generic|sp_P31650_S6A11_MOUSE|
"""index: 22883, intensity: 4696.0, mobility: 0.988"""	0.549832	0.000516262	0.00355301	NPEPQDQGELFQGVDPRALAS	generic|tr_A0A087WQ93_A0A087WQ93_MOUSE	|generic|sp_Q0VGU4_VGF_MOUSE|
"""index: 4562, intensity: 3651.0, mobility: 0.846"""	0.549433	0.000516262	0.00356279	GVASVAEKTKEQASHLG	generic|sp_Q91ZZ3_SYUB_MOUSE|
"""index: 32049, intensity: 4795.0, mobility: 0.822"""	0.549069	0.000516262	0.00357171	KESTLHLVLRLR	generic|tr_B0LAC2_B0LAC2_MOUSE__IP_825414	|generic|tr_E9Q5F6_E9Q5F6_MOUSE__II_647476	|generic|tr_E9Q5F6_E9Q5F6_MOUSE__II_647476	|generic|tr_Q922Z8_Q922Z8_MOUSE__II_647476	|generic|tr_Q922Z8_Q922Z8_MOUSE__II_647476	|generic|tr_Q922Z8_Q922Z8_MOUSE__II_647476	|generic|tr_Q922Z8_Q922Z8_MOUSE__II_647476	|generic|tr_Q922Z8_Q922Z8_MOUSE__II_647476	|generic|tr_Q922Z8_Q922Z8_MOUSE__II_647476	|generic|tr_Q922Z8_Q922Z8_MOUSE__II_647476	|generic|tr_Q3TH47_Q3TH47_MOUSE__II_647476	|generic|tr_Q3TH47_Q3TH47_MOUSE__II_647476	|generic|tr_Q3TH47_Q3TH47_MOUSE__II_647476	|generic|tr_Q8VC46_Q8VC46_MOUSE__II_647476	|generic|tr_Q8VC46_Q8VC46_MOUSE__II_647476	|generic|tr_Q8VC46_Q8VC46_MOUSE__II_647476	|generic|tr_Q8VC46_Q8VC46_MOUSE__II_647476	|generic|tr_Q8VC46_Q8VC46_MOUSE__II_647476	|generic|tr_Q8VC46_Q8VC46_MOUSE__II_647476	|generic|tr_Q8VC46_Q8VC46_MOUSE__II_647476	|generic|tr_Q8VC46_Q8VC46_MOUSE__II_647476	|generic|tr_Q922B0_Q922B0_MOUSE__II_647476	|generic|tr_Q922B0_Q922B0_MOUSE__II_647476	|generic|tr_Q5SX22_Q5SX22_MOUSE__II_647476	|generic|tr_Q5SX22_Q5SX22_MOUSE__II_647476	|generic|tr_Q5SX22_Q5SX22_MOUSE__II_647476	|generic|tr_Q8R0Z9_Q8R0Z9_MOUSE__II_647476	|generic|tr_Q8R0Z9_Q8R0Z9_MOUSE__II_647476	|generic|tr_Q8R0Z9_Q8R0Z9_MOUSE__II_647476	|generic|tr_Q8R0Z9_Q8R0Z9_MOUSE__II_647476	|generic|sp_P0CG50_UBC_MOUSE__II_647476	|generic|sp_P0CG50_UBC_MOUSE__II_647476	|generic|sp_P0CG50_UBC_MOUSE__II_647476	|generic|sp_P0CG50_UBC_MOUSE__II_647476	|generic|sp_P0CG50_UBC_MOUSE__II_647476	|generic|sp_P0CG50_UBC_MOUSE__II_647476	|generic|sp_P0CG50_UBC_MOUSE__II_647476	|generic|sp_P0CG50_UBC_MOUSE__II_647476	|generic|sp_P0CG50_UBC_MOUSE__II_647476	|generic|tr_Q78XY9_Q78XY9_MOUSE__II_647476	|generic|tr_Q78XY9_Q78XY9_MOUSE__II_647476	|generic|tr_Q78XY9_Q78XY9_MOUSE__II_647476	|generic|tr_Q78XY9_Q78XY9_MOUSE__II_647476	|generic|tr_A5JUZ1_A5JUZ1_MOUSE__II_647476	|generic|sp_P62984_RL40_MOUSE__II_866586	|generic|tr_E9QNP0_E9QNP0_MOUSE__II_866571	|generic|tr_E9Q4P0_E9Q4P0_MOUSE__II_866571	|generic|tr_A0A0A6YW67_A0A0A6YW67_MOUSE__II_647476	|generic|tr_E9Q9J0_E9Q9J0_MOUSE__II_647476	|generic|tr_Q642L7_Q642L7_MOUSE__II_647476	|generic|IP_899761_TX=10090	|generic|IP_1119889_TX=10090	|generic|sp_RS27A_HUMAN_|
"""index: 26425, intensity: 4542.0, mobility: 0.948"""	0.548563	0.000516262	0.00358415	EVLNENLLRF	generic|sp_CAS1_BOVIN_|
"""index: 2226, intensity: 4584.0, mobility: 0.800"""	0.547672	0.000516262	0.00360616	IPVGSLKNEDTPNRQ	generic|sp_Q03517_SCG2_MOUSE	|generic|tr_Q4W8U9_Q4W8U9_MOUSE|
"""index: 7425, intensity: 13372.0, mobility: 0.864"""	0.546763	0.000516262	0.00362873	EPPPPEPPRI	generic|sp_Q8BIF0_C99L2_MOUSE	|generic|sp_Q8BIF0-2_C99L2_MOUSE	|generic|tr_I7HJQ8_I7HJQ8_MOUSE	|generic|tr_A2AP74_A2AP74_MOUSE|
"""index: 23282, intensity: 5539.0, mobility: 0.963"""	0.546099	0.000516262	0.00364534	SLPQKSQHGRTQDENPVVHFFKNIVTPR	generic|sp_P04370-7_MBP_MOUSE__II_1052165	|generic|II_1052178_TX=10090	|generic|tr_Q09J72_Q09J72_MOUSE	|generic|sp_P04370_MBP_MOUSE__chr18_1_82522092_82522145_ENSMUST00000143506	|generic|tr_A0A498WGS3_A0A498WGS3_MOUSE	|generic|tr_A0A411P8U6_A0A411P8U6_MOUSE__chr18_1_82522092_82522145_ENSMUST00000143506	|generic|sp_P04370-4_MBP_MOUSE	|generic|sp_P04370-5_MBP_MOUSE	|generic|sp_P04370-6_MBP_MOUSE	|generic|sp_P04370-8_MBP_MOUSE	|generic|sp_P04370-9_MBP_MOUSE	|generic|sp_P04370-10_MBP_MOUSE	|generic|sp_P04370-11_MBP_MOUSE	|generic|sp_P04370-13_MBP_MOUSE	|generic|sp_P04370-14_MBP_MOUSE|
"""index: 19792, intensity: 2867.0, mobility: 1.059"""	0.54548	0.000516262	0.00366086	SAVSASQVYPGPAQSGTYLVAGSAQMTH	generic|sp_P70297_STAM1_MOUSE__chr2_1_14102418_14102489_ENSMUST00000193636__II_1014500	|generic|tr_Q3UGN9_Q3UGN9_MOUSE__chr2_1_14102418_14102489_ENSMUST00000193636	|generic|tr_Q3UMC8_Q3UMC8_MOUSE__chr2_1_14102418_14102489_ENSMUST00000193636	|generic|tr_Q3TPR2_Q3TPR2_MOUSE__chr2_1_14141735_14141881_ENSMUST00000193636|
"""index: 13266, intensity: 6212.0, mobility: 0.883"""	0.545276	0.000516262	0.003666	AAEFGGAAGEVEAPGETFAQRKIH	generic|tr_A0A3B2WBC6_A0A3B2WBC6_MOUSE|
"""index: 24678, intensity: 129827.0, mobility: 0.984"""	0.545225	0.000516262	0.0036673	APNLSRMGAVPVMIPAQSKDGSIV	generic|sp_P97792_CXAR_MOUSE__chr16_1_78334866_78334964_ENSMUST00000231251|
"""index: 23476, intensity: 8348.0, mobility: 1.055"""	0.544595	0.000516262	0.00368318	AAAPMIGYPMPTGYSQ	generic|tr_Q921Y3_Q921Y3_MOUSE__chr11_-1_106781850_106782137_ENSMUST00000133426__II_1125049	|generic|tr_Q9CSD9_Q9CSD9_MOUSE__chr11_-1_106783954_106783992_ENSMUST00000133426__II_1125049	|generic|tr_Q3V0Z8_Q3V0Z8_MOUSE__chr11_-1_106784876_106784983_ENSMUST00000133426__II_1125049	|generic|tr_A1L333_A1L333_MOUSE__chr11_-1_106784876_106784983_ENSMUST00000133426__II_1125049	|generic|tr_Q3UXW3_Q3UXW3_MOUSE__chr11_-1_106784876_106784983_ENSMUST00000133426__II_1125049	|generic|tr_Q5U222_Q5U222_MOUSE__chr11_-1_106784876_106784983_ENSMUST00000133426__II_1125049	|generic|tr_Q8BTS0_Q8BTS0_MOUSE__chr11_-1_106784876_106784983_ENSMUST00000133426__II_1125049|
"""index: 16721, intensity: 3615.0, mobility: 1.218"""	0.544316	0.000516262	0.00369026	TYAPVISAEKAYHEQL	generic|tr_Q99KA2_Q99KA2_MOUSE__IP_3506393	|generic|tr_A0A0A0MQA5_A0A0A0MQA5_MOUSE__chr1_-1_75215622_75215885_ENSMUST00000188593__IP_3506393	|generic|sp_P05213_TBA1B_MOUSE__IP_3506392	|generic|tr_Q52L87_Q52L87_MOUSE__IP_3506392	|generic|sp_P68368_TBA4A_MOUSE__chr1_-1_75215622_75215885_ENSMUST00000188593__IP_3506393	|generic|tr_Q3TIZ0_Q3TIZ0_MOUSE__IP_3506393	|generic|sp_P68369_TBA1A_MOUSE__IP_3506392	|generic|IP_988840_TX=10090	|generic|IP_1052575_TX=10090	|generic|IP_3502747_TX=10090	|generic|tr_Q9D9Y2_Q9D9Y2_MOUSE	|generic|sp_P05214_TBA3_MOUSE|
"""index: 1174, intensity: 2845.0, mobility: 1.085"""	0.54421	0.000516262	0.00369295	TLPTKETIEQEKR	generic|tr_A6H6H4_A6H6H4_MOUSE|
"""index: 20621, intensity: 5468.0, mobility: 1.131"""	0.544113	0.000516262	0.00369541	KTPSSMENDSSNLDPSQAPSLAQPLVFSNSKQNA	generic|tr_A0A0H2UH17_A0A0H2UH17_MOUSE__chr3_-1_90020893_90021060_ENSMUST00000196568__II_979012	|generic|tr_Q8BJ53_Q8BJ53_MOUSE__chr3_-1_90020893_90021060_ENSMUST00000196568__II_979012	|generic|tr_Q812D5_Q812D5_MOUSE__chr3_-1_90020893_90021060_ENSMUST00000196568__II_979012	|generic|tr_A0A0G2JDV6_A0A0G2JDV6_MOUSE__chr3_-1_90020893_90021060_ENSMUST00000196568__II_979012	|generic|sp_Q80X50_UBP2L_MOUSE__chr3_-1_90020893_90021060_ENSMUST00000196568__II_979012	|generic|sp_Q80X50-2_UBP2L_MOUSE__chr3_-1_90020893_90021060_ENSMUST00000196568__II_979012	|generic|sp_Q80X50-3_UBP2L_MOUSE__chr3_-1_90020893_90021060_ENSMUST00000196568__II_979012	|generic|sp_Q80X50-4_UBP2L_MOUSE__chr3_-1_90020893_90021060_ENSMUST00000196568__II_979012	|generic|sp_Q80X50-5_UBP2L_MOUSE__chr3_-1_90020893_90021060_ENSMUST00000196568__II_979012	|generic|tr_Q812D4_Q812D4_MOUSE__chr3_-1_90020893_90021060_ENSMUST00000196568__II_979012	|generic|chr3_-1_90025039_90025218_ENSMUST00000196568|
"""index: 11374, intensity: 11830.0, mobility: 0.980"""	0.542424	0.000516262	0.00373855	VANPNSAIFGGARP	generic|tr_Q80U88_Q80U88_MOUSE__chr5_-1_134625358_134625459_ENSMUST00000202289__II_929730	|generic|tr_Q3V244_Q3V244_MOUSE__chr5_-1_134625358_134625459_ENSMUST00000202289__II_929730	|generic|tr_Q3TG58_Q3TG58_MOUSE__chr5_-1_134625358_134625459_ENSMUST00000202289__II_929730	|generic|tr_Q564E5_Q564E5_MOUSE__chr5_-1_134625358_134625459_ENSMUST00000202289__II_929730|
"""index: 15517, intensity: 26023.0, mobility: 0.889"""	0.542412	0.000516262	0.00373886	QSGFSLSGAQIDDNIPRRTT	generic|sp_O08553_DPYL2_MOUSE|
"""index: 7942, intensity: 20345.0, mobility: 1.180"""	0.541214	0.000516262	0.00376976	AAQGAMNQPQTQYSATPNY	generic|sp_Q9JKD3_SCAM5_MOUSE__chr9_-1_57443670_57443780_ENSMUST00000215208__II_3456302|
"""index: 5766, intensity: 4251.0, mobility: 0.947"""	0.541182	0.000516262	0.00377058	VNELLTPQGPR	generic|tr_Q8CAD1_Q8CAD1_MOUSE__chrX_1_20851679_20851816_ENSMUST00000136451__II_836925|
"""index: 14026, intensity: 28329.0, mobility: 1.047"""	0.541145	0.000516262	0.00377153	VFQELGKLTGPSNQ	generic|sp_Q03517_SCG2_MOUSE	|generic|tr_Q4W8U9_Q4W8U9_MOUSE|
"""index: 10853, intensity: 9697.0, mobility: 0.908"""	0.540893	0.000516262	0.00377806	PSKETIEQEK	generic|sp_P20065_TYB4_MOUSE__chrX_-1_167207501_167208325_ENSMUST00000112175	|generic|tr_A2AEH9_A2AEH9_MOUSE	|generic|tr_Q6ZWX2_Q6ZWX2_MOUSE__chrX_-1_167207501_167208325_ENSMUST00000112175	|generic|tr_Q9D2R9_Q9D2R9_MOUSE|
"""index: 14812, intensity: 4403.0, mobility: 1.026"""	0.540836	0.000516262	0.00377957	GRPDVFPPPLSSEHNGQVAEDAVSRPKDDGVPEVR	generic|tr_A0A087WQ93_A0A087WQ93_MOUSE	|generic|sp_Q0VGU4_VGF_MOUSE|
"""index: 22633, intensity: 6128.0, mobility: 1.058"""	0.540627	0.000516262	0.00378498	LATLADEVSASLAKQ	generic|II_1128081_TX=10090	|generic|II_1128079_TX=10090	|generic|tr_A0A0A0MQC7_A0A0A0MQC7_MOUSE	|generic|tr_A2A5Y6_A2A5Y6_MOUSE	|generic|sp_P10637_TAU_MOUSE	|generic|sp_P10637-2_TAU_MOUSE	|generic|sp_P10637-3_TAU_MOUSE	|generic|sp_P10637-4_TAU_MOUSE	|generic|tr_Q3UH19_Q3UH19_MOUSE	|generic|sp_P10637-6_TAU_MOUSE	|generic|tr_Q8C5K4_Q8C5K4_MOUSE	|generic|tr_Q547J4_Q547J4_MOUSE	|generic|tr_B1AQW2_B1AQW2_MOUSE	|generic|sp_TAU_HUMAN_|
"""index: 16572, intensity: 6033.0, mobility: 0.974"""	0.540557	0.000516262	0.00378682	TLADEVSASLAKQ	generic|II_1128081_TX=10090	|generic|II_1128079_TX=10090	|generic|tr_A0A0A0MQC7_A0A0A0MQC7_MOUSE	|generic|tr_A2A5Y6_A2A5Y6_MOUSE	|generic|sp_P10637_TAU_MOUSE	|generic|sp_P10637-2_TAU_MOUSE	|generic|sp_P10637-3_TAU_MOUSE	|generic|sp_P10637-4_TAU_MOUSE	|generic|tr_Q3UH19_Q3UH19_MOUSE	|generic|sp_P10637-6_TAU_MOUSE	|generic|tr_Q8C5K4_Q8C5K4_MOUSE	|generic|tr_Q547J4_Q547J4_MOUSE	|generic|tr_B1AQW2_B1AQW2_MOUSE	|generic|sp_TAU_HUMAN_|
"""index: 1262, intensity: 3597.0, mobility: 0.986"""	0.540186	0.000516262	0.00379647	AQEQVQPKPLES	generic|tr_Q9DBN0_Q9DBN0_MOUSE	|generic|sp_P06728_APOA4_MOUSE|
"""index: 4703, intensity: 2744.0, mobility: 1.142"""	0.539728	0.000516262	0.00380842	GSQQPPQPQQAYSQKAL	generic|sp_P70297_STAM1_MOUSE__chr2_1_14102418_14102489_ENSMUST00000193636__II_1014500	|generic|IP_1121602_TX=10090	|generic|tr_Q3UMC8_Q3UMC8_MOUSE__chr2_1_14102418_14102489_ENSMUST00000193636	|generic|tr_Q9CU37_Q9CU37_MOUSE	|generic|tr_Q3TPR2_Q3TPR2_MOUSE__chr2_1_14141735_14141881_ENSMUST00000193636|
"""index: 1437, intensity: 3054.0, mobility: 1.045"""	0.538785	0.000516262	0.0038332	SQQPPQPQQAYSQKA	generic|sp_P70297_STAM1_MOUSE__chr2_1_14102418_14102489_ENSMUST00000193636__II_1014500	|generic|IP_1121602_TX=10090	|generic|tr_Q3UMC8_Q3UMC8_MOUSE__chr2_1_14102418_14102489_ENSMUST00000193636	|generic|tr_Q9CU37_Q9CU37_MOUSE	|generic|tr_Q3TPR2_Q3TPR2_MOUSE__chr2_1_14141735_14141881_ENSMUST00000193636|
"""index: 472, intensity: 2690.0, mobility: 0.993"""	0.538712	0.000516262	0.00383512	GEAKKTEAPAAAGPEAKSDAAPAASDSKPSS	generic|sp_Q91XV3_BASP1_MOUSE|
"""index: 14954, intensity: 6150.0, mobility: 1.060"""	0.537618	0.000516262	0.00386405	APPGRPDVFPPPLSSEHNGQVAEDAVSRPKDDGVPEVR	generic|tr_A0A087WQ93_A0A087WQ93_MOUSE	|generic|sp_Q0VGU4_VGF_MOUSE|
"""index: 662, intensity: 2501.0, mobility: 0.926"""	0.537504	0.000516262	0.00386708	AAAPGPAAGGEAPKA	generic|sp_Q91XV3_BASP1_MOUSE|
"""index: 589, intensity: 3599.0, mobility: 0.832"""	0.536978	0.000516262	0.00388108	LRAITEKETVEKERQ	generic|sp_P47867_SCG3_MOUSE__II_3456604	|generic|sp_P47867-2_SCG3_MOUSE__II_3456604	|generic|tr_A0A1L1SV66_A0A1L1SV66_MOUSE	|generic|chr9_-1_75681956_75682138_ENSMUST00000215603|
"""index: 26813, intensity: 2835.0, mobility: 0.988"""	0.536289	0.000516262	0.00389948	RPASPPSVPGGSQQGTPEEAAEALLTESVRSQTH	generic|tr_A0A087WQ93_A0A087WQ93_MOUSE	|generic|sp_Q0VGU4_VGF_MOUSE|
"""index: 16665, intensity: 3440.0, mobility: 1.221"""	0.535778	0.000516262	0.0039132	TYAPVISAEKAYHEQL	generic|tr_Q99KA2_Q99KA2_MOUSE__IP_3506393	|generic|tr_A0A0A0MQA5_A0A0A0MQA5_MOUSE__chr1_-1_75215622_75215885_ENSMUST00000188593__IP_3506393	|generic|sp_P05213_TBA1B_MOUSE__IP_3506392	|generic|tr_Q52L87_Q52L87_MOUSE__IP_3506392	|generic|sp_P68368_TBA4A_MOUSE__chr1_-1_75215622_75215885_ENSMUST00000188593__IP_3506393	|generic|tr_Q3TIZ0_Q3TIZ0_MOUSE__IP_3506393	|generic|sp_P68369_TBA1A_MOUSE__IP_3506392	|generic|IP_988840_TX=10090	|generic|IP_1052575_TX=10090	|generic|IP_3502747_TX=10090	|generic|tr_Q9D9Y2_Q9D9Y2_MOUSE	|generic|sp_P05214_TBA3_MOUSE|
"""index: 7208, intensity: 4636.0, mobility: 1.128"""	0.535501	0.000516262	0.00392064	TVPIEAVTSKTSNIR	generic|tr_Q8BNA5_Q8BNA5_MOUSE__chr7_-1_144436965_144437021_ENSMUST00000134131	|generic|tr_Q921L6_Q921L6_MOUSE__chr7_-1_144436965_144437021_ENSMUST00000134131	|generic|sp_Q60598_SRC8_MOUSE__chr7_-1_144436965_144437021_ENSMUST00000134131|
"""index: 2014, intensity: 3799.0, mobility: 0.787"""	0.535138	0.000516262	0.00393044	TLPTKETIEQEK	generic|tr_A6H6H4_A6H6H4_MOUSE|
"""index: 5466, intensity: 2865.0, mobility: 1.042"""	0.534621	0.000516262	0.00394443	ALDMGNEIDTQNRQ	generic|sp_P60879_SNP25_MOUSE	|generic|sp_P60879-2_SNP25_MOUSE|
"""index: 4923, intensity: 4240.0, mobility: 0.880"""	0.534073	0.000516262	0.00395931	TAEQALPLGNGKAAEEARGSET	generic|sp_P31650_S6A11_MOUSE	|generic|sp_P31650_S6A11_MOUSE|
"""index: 32157, intensity: 16674.0, mobility: 0.879"""	0.53406	0.000516262	0.00395966	QLEDGRTLSDYNIQKESTLHLVLRLR	generic|tr_B0LAC2_B0LAC2_MOUSE__IP_825414	|generic|tr_E9Q5F6_E9Q5F6_MOUSE__II_647476	|generic|tr_E9Q5F6_E9Q5F6_MOUSE__II_647476	|generic|tr_Q922Z8_Q922Z8_MOUSE__II_647476	|generic|tr_Q922Z8_Q922Z8_MOUSE__II_647476	|generic|tr_Q922Z8_Q922Z8_MOUSE__II_647476	|generic|tr_Q922Z8_Q922Z8_MOUSE__II_647476	|generic|tr_Q922Z8_Q922Z8_MOUSE__II_647476	|generic|tr_Q922Z8_Q922Z8_MOUSE__II_647476	|generic|tr_Q922Z8_Q922Z8_MOUSE__II_647476	|generic|tr_Q3TH47_Q3TH47_MOUSE__II_647476	|generic|tr_Q3TH47_Q3TH47_MOUSE__II_647476	|generic|tr_Q3TH47_Q3TH47_MOUSE__II_647476	|generic|tr_Q8VC46_Q8VC46_MOUSE__II_647476	|generic|tr_Q8VC46_Q8VC46_MOUSE__II_647476	|generic|tr_Q8VC46_Q8VC46_MOUSE__II_647476	|generic|tr_Q8VC46_Q8VC46_MOUSE__II_647476	|generic|tr_Q8VC46_Q8VC46_MOUSE__II_647476	|generic|tr_Q8VC46_Q8VC46_MOUSE__II_647476	|generic|tr_Q8VC46_Q8VC46_MOUSE__II_647476	|generic|tr_Q8VC46_Q8VC46_MOUSE__II_647476	|generic|tr_Q922B0_Q922B0_MOUSE__II_647476	|generic|tr_Q922B0_Q922B0_MOUSE__II_647476	|generic|tr_Q5SX22_Q5SX22_MOUSE__II_647476	|generic|tr_Q5SX22_Q5SX22_MOUSE__II_647476	|generic|tr_Q5SX22_Q5SX22_MOUSE__II_647476	|generic|tr_Q8R0Z9_Q8R0Z9_MOUSE__II_647476	|generic|tr_Q8R0Z9_Q8R0Z9_MOUSE__II_647476	|generic|tr_Q8R0Z9_Q8R0Z9_MOUSE__II_647476	|generic|tr_Q8R0Z9_Q8R0Z9_MOUSE__II_647476	|generic|sp_P0CG50_UBC_MOUSE__II_647476	|generic|sp_P0CG50_UBC_MOUSE__II_647476	|generic|sp_P0CG50_UBC_MOUSE__II_647476	|generic|sp_P0CG50_UBC_MOUSE__II_647476	|generic|sp_P0CG50_UBC_MOUSE__II_647476	|generic|sp_P0CG50_UBC_MOUSE__II_647476	|generic|sp_P0CG50_UBC_MOUSE__II_647476	|generic|sp_P0CG50_UBC_MOUSE__II_647476	|generic|sp_P0CG50_UBC_MOUSE__II_647476	|generic|tr_Q78XY9_Q78XY9_MOUSE__II_647476	|generic|tr_Q78XY9_Q78XY9_MOUSE__II_647476	|generic|tr_Q78XY9_Q78XY9_MOUSE__II_647476	|generic|tr_Q78XY9_Q78XY9_MOUSE__II_647476	|generic|tr_A5JUZ1_A5JUZ1_MOUSE__II_647476	|generic|sp_P62984_RL40_MOUSE__II_866586	|generic|tr_E9QNP0_E9QNP0_MOUSE__II_866571	|generic|tr_E9Q4P0_E9Q4P0_MOUSE__II_866571	|generic|tr_A0A0A6YW67_A0A0A6YW67_MOUSE__II_647476	|generic|tr_E9Q9J0_E9Q9J0_MOUSE__II_647476	|generic|tr_Q642L7_Q642L7_MOUSE__II_647476	|generic|IP_899761_TX=10090	|generic|sp_RS27A_HUMAN_|
"""index: 30409, intensity: 5449.0, mobility: 1.065"""	0.53308	0.000516262	0.00398639	LATLAEDVTAALAKQ	generic|sp_P20357_MTAP2_MOUSE__chr1_1_66438885_66439007_ENSMUST00000172486	|generic|tr_Q80ZL4_Q80ZL4_MOUSE__chr1_1_66438885_66439007_ENSMUST00000172486	|generic|tr_Q3TLQ0_Q3TLQ0_MOUSE__chr1_1_66438885_66439007_ENSMUST00000172486	|generic|tr_Q80X35_Q80X35_MOUSE__chr1_1_66438885_66439007_ENSMUST00000172486	|generic|tr_B2KGT5_B2KGT5_MOUSE__chr1_1_66438885_66439007_ENSMUST00000172486	|generic|tr_A0A668KLC6_A0A668KLC6_MOUSE__chr1_1_66438885_66439007_ENSMUST00000172486|
"""index: 18795, intensity: 4056.0, mobility: 0.958"""	0.533077	0.000516262	0.00398649	SVVPSPKVSDTVVEPYNATLSVH	generic|sp_P68372_TBB4B_MOUSE__IP_840323	|generic|tr_Q9DCR1_Q9DCR1_MOUSE__IP_840323	|generic|tr_Q9CVR0_Q9CVR0_MOUSE__IP_840323	|generic|sp_Q9D6F9_TBB4A_MOUSE__IP_840323	|generic|sp_P99024_TBB5_MOUSE__chr17_-1_35836571_35838041_ENSMUST00000134978|
"""index: 8228, intensity: 9025.0, mobility: 1.050"""	0.532989	0.000516262	0.00398888	ETQSAEPPPPEPPRI	generic|sp_Q8BIF0_C99L2_MOUSE	|generic|sp_Q8BIF0-2_C99L2_MOUSE	|generic|tr_I7HJQ8_I7HJQ8_MOUSE	|generic|tr_A2AP74_A2AP74_MOUSE|
"""index: 2300, intensity: 3236.0, mobility: 0.831"""	0.532393	0.000516262	0.00400524	TSLGQETEEEPHVR	generic|sp_Q8BGK5_S35F1_MOUSE|
"""index: 1999, intensity: 3221.0, mobility: 0.824"""	0.532311	0.000516262	0.00400751	MKETIMNQEKLAK	generic|II_1106078_TX=10090	|generic|IP_970468_TX=10090	|generic|sp_Q64152_BTF3_MOUSE	|generic|sp_Q64152-2_BTF3_MOUSE|
"""index: 4498, intensity: 4785.0, mobility: 1.017"""	0.531795	0.000516262	0.00402173	GASQAGMTGYGMPRQ	generic|tr_Q9D6K2_Q9D6K2_MOUSE	|generic|sp_Q9WVA4_TAGL2_MOUSE	|generic|sp_Q9R1Q8_TAGL3_MOUSE|
"""index: 32132, intensity: 16063.0, mobility: 0.853"""	0.531713	0.000516262	0.00402401	QKESTLHLVLRLR	generic|tr_B0LAC2_B0LAC2_MOUSE__IP_825414	|generic|tr_E9Q5F6_E9Q5F6_MOUSE__II_647476	|generic|tr_E9Q5F6_E9Q5F6_MOUSE__II_647476	|generic|tr_Q922Z8_Q922Z8_MOUSE__II_647476	|generic|tr_Q922Z8_Q922Z8_MOUSE__II_647476	|generic|tr_Q922Z8_Q922Z8_MOUSE__II_647476	|generic|tr_Q922Z8_Q922Z8_MOUSE__II_647476	|generic|tr_Q922Z8_Q922Z8_MOUSE__II_647476	|generic|tr_Q922Z8_Q922Z8_MOUSE__II_647476	|generic|tr_Q922Z8_Q922Z8_MOUSE__II_647476	|generic|tr_Q3TH47_Q3TH47_MOUSE__II_647476	|generic|tr_Q3TH47_Q3TH47_MOUSE__II_647476	|generic|tr_Q3TH47_Q3TH47_MOUSE__II_647476	|generic|tr_Q8VC46_Q8VC46_MOUSE__II_647476	|generic|tr_Q8VC46_Q8VC46_MOUSE__II_647476	|generic|tr_Q8VC46_Q8VC46_MOUSE__II_647476	|generic|tr_Q8VC46_Q8VC46_MOUSE__II_647476	|generic|tr_Q8VC46_Q8VC46_MOUSE__II_647476	|generic|tr_Q8VC46_Q8VC46_MOUSE__II_647476	|generic|tr_Q8VC46_Q8VC46_MOUSE__II_647476	|generic|tr_Q8VC46_Q8VC46_MOUSE__II_647476	|generic|tr_Q922B0_Q922B0_MOUSE__II_647476	|generic|tr_Q922B0_Q922B0_MOUSE__II_647476	|generic|tr_Q5SX22_Q5SX22_MOUSE__II_647476	|generic|tr_Q5SX22_Q5SX22_MOUSE__II_647476	|generic|tr_Q5SX22_Q5SX22_MOUSE__II_647476	|generic|tr_Q8R0Z9_Q8R0Z9_MOUSE__II_647476	|generic|tr_Q8R0Z9_Q8R0Z9_MOUSE__II_647476	|generic|tr_Q8R0Z9_Q8R0Z9_MOUSE__II_647476	|generic|tr_Q8R0Z9_Q8R0Z9_MOUSE__II_647476	|generic|sp_P0CG50_UBC_MOUSE__II_647476	|generic|sp_P0CG50_UBC_MOUSE__II_647476	|generic|sp_P0CG50_UBC_MOUSE__II_647476	|generic|sp_P0CG50_UBC_MOUSE__II_647476	|generic|sp_P0CG50_UBC_MOUSE__II_647476	|generic|sp_P0CG50_UBC_MOUSE__II_647476	|generic|sp_P0CG50_UBC_MOUSE__II_647476	|generic|sp_P0CG50_UBC_MOUSE__II_647476	|generic|sp_P0CG50_UBC_MOUSE__II_647476	|generic|tr_Q78XY9_Q78XY9_MOUSE__II_647476	|generic|tr_Q78XY9_Q78XY9_MOUSE__II_647476	|generic|tr_Q78XY9_Q78XY9_MOUSE__II_647476	|generic|tr_Q78XY9_Q78XY9_MOUSE__II_647476	|generic|tr_A5JUZ1_A5JUZ1_MOUSE__II_647476	|generic|sp_P62984_RL40_MOUSE__II_866586	|generic|tr_E9QNP0_E9QNP0_MOUSE__II_866571	|generic|tr_E9Q4P0_E9Q4P0_MOUSE__II_866571	|generic|tr_A0A0A6YW67_A0A0A6YW67_MOUSE__II_647476	|generic|tr_E9Q9J0_E9Q9J0_MOUSE__II_647476	|generic|tr_Q642L7_Q642L7_MOUSE__II_647476	|generic|IP_899761_TX=10090	|generic|IP_1119889_TX=10090	|generic|sp_RS27A_HUMAN_|
"""index: 2438, intensity: 3694.0, mobility: 0.839"""	0.531486	0.000516262	0.00403028	EVRPQVHPNYRV	generic|tr_G5E923_G5E923_MOUSE__chr17_1_35237646_35237798_ENSMUST00000146711__II_1065819	|generic|tr_B0V2H4_B0V2H4_MOUSE__chr17_1_35235973_35237798_ENSMUST00000118384__II_1065819	|generic|sp_Q9WTT4_VATG2_MOUSE__chr17_1_35237646_35237798_ENSMUST00000146711__II_1065819|
"""index: 4163, intensity: 3987.0, mobility: 0.946"""	0.531344	0.000516262	0.00403422	AAEPEQPEQPEQPAAEEPQAEEQ	generic|sp_P26645_MARCS_MOUSE	|generic|tr_A0A0A1HAM8_A0A0A1HAM8_MOUSE|
"""index: 23707, intensity: 4269.0, mobility: 1.082"""	0.530646	0.000516262	0.0040536	TAPEEELAALQLGPTH	generic|tr_A0A5S9EES2_A0A5S9EES2_MOUSE	|generic|tr_A2AGI2_A2AGI2_MOUSE	|generic|tr_B2RWZ9_B2RWZ9_MOUSE	|generic|tr_Q69ZI4_Q69ZI4_MOUSE	|generic|tr_A0A5S9EER5_A0A5S9EER5_MOUSE	|generic|tr_A2AGI3_A2AGI3_MOUSE	|generic|sp_Q8BYM5_NLGN3_MOUSE|
"""index: 623, intensity: 26232.0, mobility: 0.790"""	0.530156	0.000516262	0.00406729	SQIDDHVPKRASA	generic|sp_Q9EQF6_DPYL5_MOUSE__chr5_1_30791522_30791638_ENSMUST00000198503__II_944569|
"""index: 12728, intensity: 8579.0, mobility: 0.958"""	0.530095	0.000516262	0.00406899	APPGRPDVFPPPLSSEHNGQVAEDAVSRPKD	generic|tr_A0A087WQ93_A0A087WQ93_MOUSE	|generic|sp_Q0VGU4_VGF_MOUSE|
"""index: 7532, intensity: 5022.0, mobility: 0.938"""	0.52996	0.000516262	0.00407276	PEPQPEPEPEPEPEPQPEPEPEQ	generic|tr_C4IXT3_C4IXT3_MOUSE__chr11_-1_61157167_61157217_ENSMUST00000173525|
"""index: 1373, intensity: 2915.0, mobility: 1.129"""	0.529909	0.000516262	0.00407417	QSPQQHSSGDPTEEESPV	generic|tr_Q3UWP4_Q3UWP4_MOUSE	|generic|tr_Q8C2E6_Q8C2E6_MOUSE	|generic|tr_Q3TRK9_Q3TRK9_MOUSE	|generic|tr_Q8BPS5_Q8BPS5_MOUSE	|generic|sp_P53986_MOT1_MOUSE	|generic|tr_Q3TIU1_Q3TIU1_MOUSE|
"""index: 7831, intensity: 6068.0, mobility: 1.036"""	0.529074	0.000516262	0.00409761	LSRAQPAPKPEPSFSEYASVQVQRK	generic|sp_P97797_SHPS1_MOUSE	|generic|sp_P97797-2_SHPS1_MOUSE	|generic|sp_P97797-3_SHPS1_MOUSE	|generic|sp_P97797-4_SHPS1_MOUSE	|generic|tr_Q2M4I8_Q2M4I8_MOUSE	|generic|tr_E0CX65_E0CX65_MOUSE|
"""index: 19313, intensity: 4586.0, mobility: 0.988"""	0.528708	0.000516262	0.00410795	TEAPKMSNADFAKLLLRK	generic|II_934114_TX=10090	|generic|sp_Q9JLI8_SART3_MOUSE__chr5_-1_113743129_113743260_ENSMUST00000197041|
"""index: 4827, intensity: 18674.0, mobility: 0.832"""	0.528557	0.000516262	0.00411221	TDTEDKGEFLSEGGGVR	generic|sp_E9PV24_FIBA_MOUSE	|generic|sp_E9PV24-2_FIBA_MOUSE|
"""index: 4510, intensity: 4602.0, mobility: 0.824"""	0.528096	0.000516262	0.00412524	SQIDDHVPKRASARIL	generic|sp_Q9EQF6_DPYL5_MOUSE__chr5_1_30791522_30791638_ENSMUST00000198503__II_944569|
"""index: 19409, intensity: 4876.0, mobility: 1.106"""	0.527488	0.000516262	0.00414251	QMEEKPVPAAPVPSPVAPAPVPSRRNPPGGKSSLVLG	generic|sp_P97825_JUPI1_MOUSE__II_1124041|
"""index: 21590, intensity: 3306.0, mobility: 1.137"""	0.527315	0.000516262	0.00414745	DFEPLPPVASPVKAPTPSG	generic|sp_O08539_BIN1_MOUSE__chr18_1_32435156_32435242_ENSMUST00000234373__II_3464090|
"""index: 34198, intensity: 3558.0, mobility: 1.245"""	0.52721	0.000516262	0.00415042	LLYQEPVLGPVRGPFPIIV	generic|sp_CASB_BOVIN_|
"""index: 4375, intensity: 4460.0, mobility: 0.805"""	0.527122	0.000516262	0.00415293	SQIDDHVPKRASARIL	generic|sp_Q9EQF6_DPYL5_MOUSE__chr5_1_30791522_30791638_ENSMUST00000198503__II_944569|
"""index: 27801, intensity: 4811.0, mobility: 1.208"""	0.526289	0.000516262	0.00417676	FALPAASEPVIPSSAEKIM	generic|sp_Q99P72_RTN4_MOUSE	|generic|sp_Q99P72-3_RTN4_MOUSE|
"""index: 2048, intensity: 4272.0, mobility: 0.836"""	0.525707	0.000516262	0.0041935	AAAQYNPEPPPPRSHYSN	generic|tr_A0A0R4J1C2_A0A0R4J1C2_MOUSE__II_894144	|generic|tr_A0A0R4IZW8_A0A0R4IZW8_MOUSE__chr7_-1_30193874_30194080_ENSMUST00000146852__II_894141	|generic|sp_O88456_CPNS1_MOUSE__II_894144|
"""index: 1147, intensity: 3265.0, mobility: 0.908"""	0.525217	0.000516262	0.00420765	VQLAGTRESVDSAKPR	generic|sp_P35455_NEU2_MOUSE|
"""index: 23490, intensity: 5862.0, mobility: 1.029"""	0.524963	0.000516262	0.00421497	TLAEDVTAALAKQ	generic|sp_P20357_MTAP2_MOUSE__chr1_1_66438885_66439007_ENSMUST00000172486	|generic|tr_Q80ZL4_Q80ZL4_MOUSE__chr1_1_66438885_66439007_ENSMUST00000172486	|generic|tr_Q3TLQ0_Q3TLQ0_MOUSE__chr1_1_66438885_66439007_ENSMUST00000172486	|generic|tr_Q80X35_Q80X35_MOUSE__chr1_1_66438885_66439007_ENSMUST00000172486	|generic|tr_B2KGT5_B2KGT5_MOUSE__chr1_1_66438885_66439007_ENSMUST00000172486	|generic|tr_A0A668KLC6_A0A668KLC6_MOUSE__chr1_1_66438885_66439007_ENSMUST00000172486|
"""index: 21000, intensity: 24751.0, mobility: 0.964"""	0.524222	0.000516262	0.00423649	LPGPLQDMFKK	generic|sp_P63040_CPLX1_MOUSE	|generic|sp_P84086_CPLX2_MOUSE|
"""index: 4955, intensity: 4174.0, mobility: 0.963"""	0.524079	0.000516262	0.00424065	LADEVSASLAKQG	generic|II_1128081_TX=10090	|generic|II_1128079_TX=10090	|generic|tr_A0A0A0MQC7_A0A0A0MQC7_MOUSE	|generic|tr_A2A5Y6_A2A5Y6_MOUSE	|generic|sp_P10637_TAU_MOUSE	|generic|sp_P10637-2_TAU_MOUSE	|generic|sp_P10637-3_TAU_MOUSE	|generic|sp_P10637-4_TAU_MOUSE	|generic|tr_Q3UH19_Q3UH19_MOUSE	|generic|sp_P10637-6_TAU_MOUSE	|generic|tr_Q8C5K4_Q8C5K4_MOUSE	|generic|tr_Q547J4_Q547J4_MOUSE	|generic|tr_B1AQW2_B1AQW2_MOUSE	|generic|sp_TAU_HUMAN_|
"""index: 28378, intensity: 12608.0, mobility: 0.826"""	0.52302	0.000516262	0.00427161	TLADEVSASLAKQGL	generic|II_1128081_TX=10090	|generic|II_1128079_TX=10090	|generic|tr_A0A0A0MQC7_A0A0A0MQC7_MOUSE	|generic|tr_A2A5Y6_A2A5Y6_MOUSE	|generic|sp_P10637_TAU_MOUSE	|generic|sp_P10637-2_TAU_MOUSE	|generic|sp_P10637-4_TAU_MOUSE	|generic|tr_Q3UH19_Q3UH19_MOUSE	|generic|sp_P10637-6_TAU_MOUSE	|generic|tr_Q8C5K4_Q8C5K4_MOUSE	|generic|tr_Q547J4_Q547J4_MOUSE	|generic|tr_B1AQW2_B1AQW2_MOUSE	|generic|sp_TAU_HUMAN_|
"""index: 16762, intensity: 4459.0, mobility: 0.986"""	0.522541	0.000516262	0.00428569	AEDVTAALAKQGL	generic|sp_P20357_MTAP2_MOUSE__chr1_1_66438885_66439007_ENSMUST00000172486	|generic|tr_Q80ZL4_Q80ZL4_MOUSE__chr1_1_66438885_66439007_ENSMUST00000172486	|generic|tr_Q3TLQ0_Q3TLQ0_MOUSE__chr1_1_66438885_66439007_ENSMUST00000172486	|generic|tr_Q80X35_Q80X35_MOUSE__chr1_1_66438885_66439007_ENSMUST00000172486	|generic|tr_B2KGT5_B2KGT5_MOUSE__chr1_1_66438885_66439007_ENSMUST00000172486	|generic|tr_A0A668KLC6_A0A668KLC6_MOUSE__chr1_1_66438885_66439007_ENSMUST00000172486|
"""index: 14301, intensity: 3869.0, mobility: 0.862"""	0.521592	0.000516262	0.00431372	APVPMPDLKNVRSKIG	generic|tr_A0A0A0MQC7_A0A0A0MQC7_MOUSE	|generic|tr_A2A5Y6_A2A5Y6_MOUSE	|generic|sp_P10637_TAU_MOUSE	|generic|sp_P10637-2_TAU_MOUSE	|generic|sp_P10637-3_TAU_MOUSE	|generic|sp_P10637-4_TAU_MOUSE	|generic|tr_Q3UH19_Q3UH19_MOUSE	|generic|sp_P10637-6_TAU_MOUSE	|generic|tr_Q547J4_Q547J4_MOUSE	|generic|tr_B1AQW2_B1AQW2_MOUSE|
"""index: 403, intensity: 2609.0, mobility: 0.822"""	0.521458	0.000516262	0.00431769	SQIDDHVPKRASAR	generic|sp_Q9EQF6_DPYL5_MOUSE__chr5_1_30791522_30791638_ENSMUST00000198503__II_944569|
"""index: 7437, intensity: 4362.0, mobility: 0.940"""	0.521005	0.000516262	0.00433114	PEPQPEPEPEPEPEPQPEPEPEQ	generic|tr_C4IXT3_C4IXT3_MOUSE__chr11_-1_61157167_61157217_ENSMUST00000173525|
"""index: 1598, intensity: 3402.0, mobility: 1.000"""	0.520945	0.000516262	0.00433292	SLSGAQIDDNNPR	generic|tr_Q3TXY0_Q3TXY0_MOUSE__chr5_1_37273379_37273519_ENSMUST00000202377	|generic|tr_Q6P1J1_Q6P1J1_MOUSE__chr5_1_37273379_37273519_ENSMUST00000202377	|generic|sp_P97427_DPYL1_MOUSE__chr5_1_37273379_37273519_ENSMUST00000202377	|generic|tr_Q3TY94_Q3TY94_MOUSE__chr5_1_37273379_37273519_ENSMUST00000202377|
"""index: 20147, intensity: 7461.0, mobility: 0.921"""	0.520921	0.000516262	0.00433365	ELSAERPLNEQIAEAEADKI	generic|sp_P47867_SCG3_MOUSE__II_3456604	|generic|sp_P47867-2_SCG3_MOUSE__II_3456604|
"""index: 21618, intensity: 5181.0, mobility: 1.140"""	0.520483	0.000516262	0.00434669	DFEPLPPVASPVKAPTPSG	generic|sp_O08539_BIN1_MOUSE__chr18_1_32435156_32435242_ENSMUST00000234373__II_3464090|
"""index: 13389, intensity: 6152.0, mobility: 0.915"""	0.520344	0.000516262	0.00435086	SHYEEGPGKNLPFSVENKWR	generic|sp_P17665_COX7C_MOUSE|
"""index: 14127, intensity: 5661.0, mobility: 0.905"""	0.520029	0.000516262	0.00436028	MGSNKGASQAGMTGYGMPRQIM	generic|tr_Q9D6K2_Q9D6K2_MOUSE	|generic|sp_Q9R1Q8_TAGL3_MOUSE|
"""index: 8505, intensity: 3573.0, mobility: 1.144"""	0.519141	0.000516262	0.00438696	AASTAATSAAQNAFKGNQM	generic|tr_Q3TD71_Q3TD71_MOUSE	|generic|tr_Q3TSA8_Q3TSA8_MOUSE	|generic|tr_Q3UY11_Q3UY11_MOUSE|
"""index: 34213, intensity: 36450.0, mobility: 1.246"""	0.51852	0.000516262	0.0044057	LLYQEPVLGPVRGPFPIIV	generic|sp_CASB_BOVIN_|
"""index: 5661, intensity: 4913.0, mobility: 0.885"""	0.518246	0.000516262	0.00441401	HQPGGGKVQIVYKPVDLSK	generic|sp_P10637-3_TAU_MOUSE	|generic|sp_P10637-4_TAU_MOUSE|
"""index: 17771, intensity: 4746.0, mobility: 1.128"""	0.517849	0.000516262	0.00442604	VAPFPEVFGKEKVN	generic|sp_CAS1_BOVIN_|
"""index: 16996, intensity: 8600.0, mobility: 1.047"""	0.517432	0.000516262	0.00443875	GQPASGGGGGYGPQGDYGQQGYGQQGAPTSFSNQM	generic|sp_Q62277_SYPH_MOUSE|
"""index: 732, intensity: 15173.0, mobility: 0.869"""	0.517156	0.000516262	0.00444717	SPQLEDEAKE	generic|tr_Q3UXY8_Q3UXY8_MOUSE	|generic|sp_P22005_PENK_MOUSE|
"""index: 23745, intensity: 3532.0, mobility: 1.274"""	0.516567	0.000516262	0.00446521	LNYFKQEIPVQPTTSYPIQ	generic|sp_Q8R418_DICER_MOUSE__chr12_-1_104692123_104692185_ENSMUST00000222115__II_3473147	|generic|sp_Q8R418-2_DICER_MOUSE__chr12_-1_104692123_104692185_ENSMUST00000222115__II_3473147	|generic|tr_F8VQ54_F8VQ54_MOUSE__chr12_-1_104692123_104692185_ENSMUST00000222115__II_3473138	|generic|tr_Q6ZQ23_Q6ZQ23_MOUSE__chr12_-1_104692123_104692185_ENSMUST00000222115|
"""index: 9071, intensity: 2772.0, mobility: 1.284"""	0.516443	0.000516262	0.00446901	LQALDRPASPPSVPGGSQQGTPEE	generic|tr_A0A087WQ93_A0A087WQ93_MOUSE	|generic|sp_Q0VGU4_VGF_MOUSE|
"""index: 7932, intensity: 4039.0, mobility: 1.194"""	0.516245	0.000516262	0.00447508	RPQPPPPPPSAASPGATPGSATASAERASTAAPVA	generic|sp_O88935_SYN1_MOUSE__chr6_1_115261704_115261733_ENSMUST00000203768	|generic|sp_O88935-1_SYN1_MOUSE__chr6_1_115261704_115261733_ENSMUST00000203768	|generic|sp_O88935-3_SYN1_MOUSE__chr6_1_115261704_115261733_ENSMUST00000203768|
"""index: 21777, intensity: 5920.0, mobility: 0.900"""	0.516005	0.000516262	0.00448246	VAPFPEVFGK	generic|sp_CAS1_BOVIN_|
"""index: 22134, intensity: 4781.0, mobility: 0.869"""	0.515848	0.000516262	0.0044873	DTDGFNLEDALKETSSVKQR	generic|sp_Q8BIF0_C99L2_MOUSE	|generic|sp_Q8BIF0-2_C99L2_MOUSE|
"""index: 32976, intensity: 6018.0, mobility: 0.929"""	0.515662	0.000516262	0.00449303	TVYFGSGFAAPFFIVRHQLLKK	generic|tr_B8JJB0_B8JJB0_MOUSE__IP_1059380	|generic|tr_B8JJA9_B8JJA9_MOUSE	|generic|sp_P17665_COX7C_MOUSE|
"""index: 11759, intensity: 5437.0, mobility: 1.179"""	0.515619	0.000516262	0.00449435	GSQQPPQPQQAYSQKALL	generic|sp_P70297_STAM1_MOUSE__chr2_1_14102418_14102489_ENSMUST00000193636__II_1014500	|generic|IP_1121602_TX=10090	|generic|tr_Q3UMC8_Q3UMC8_MOUSE__chr2_1_14102418_14102489_ENSMUST00000193636	|generic|tr_Q9CU37_Q9CU37_MOUSE	|generic|tr_Q3TPR2_Q3TPR2_MOUSE__chr2_1_14141735_14141881_ENSMUST00000193636|
"""index: 23204, intensity: 5271.0, mobility: 0.878"""	0.515502	0.000516262	0.00449799	KLPNDLLDLQQPTFHPSVH	generic|tr_A0A140LHQ8_A0A140LHQ8_MOUSE__II_885340	|generic|tr_A0A1L1SUR7_A0A1L1SUR7_MOUSE__II_3498699	|generic|tr_Q570Z8_Q570Z8_MOUSE__chr5_1_121425971_121426000_ENSMUST00000042163	|generic|tr_Q3TD51_Q3TD51_MOUSE	|generic|sp_Q7M6Y3_PICAL_MOUSE	|generic|sp_Q7M6Y3-3_PICAL_MOUSE	|generic|sp_Q7M6Y3-4_PICAL_MOUSE	|generic|sp_Q7M6Y3-5_PICAL_MOUSE	|generic|sp_Q7M6Y3-6_PICAL_MOUSE|
"""index: 20191, intensity: 28491.0, mobility: 0.893"""	0.515207	0.000516262	0.0045071	SRMGAVPVMIPAQSKDGSIV	generic|sp_P97792_CXAR_MOUSE__chr16_1_78334866_78334964_ENSMUST00000231251|
"""index: 20311, intensity: 5344.0, mobility: 1.055"""	0.515048	0.000516262	0.00451202	SAVSASQVYPGPAQSGTYLVAGSAQMTH	generic|sp_P70297_STAM1_MOUSE__chr2_1_14102418_14102489_ENSMUST00000193636__II_1014500	|generic|tr_Q3UGN9_Q3UGN9_MOUSE__chr2_1_14102418_14102489_ENSMUST00000193636	|generic|tr_Q3UMC8_Q3UMC8_MOUSE__chr2_1_14102418_14102489_ENSMUST00000193636	|generic|tr_Q3TPR2_Q3TPR2_MOUSE__chr2_1_14141735_14141881_ENSMUST00000193636|
"""index: 19736, intensity: 50073.0, mobility: 0.892"""	0.515029	0.000516262	0.00451261	SRMGAVPVMIPAQSKDGSIV	generic|sp_P97792_CXAR_MOUSE__chr16_1_78334866_78334964_ENSMUST00000231251|
"""index: 34731, intensity: 4059.0, mobility: 1.085"""	0.514371	0.000516262	0.00453306	PPVPIPPPPPPPPPPPPPPPVI	generic|sp_Q9R0I7_YLPM1_MOUSE__chr12_1_85069619_85069765_ENSMUST00000164558__II_1113891	|generic|tr_E9Q803_E9Q803_MOUSE__chr12_1_85069619_85069765_ENSMUST00000164558__II_1113891	|generic|tr_D3YWX2_D3YWX2_MOUSE__chr12_1_85069619_85069765_ENSMUST00000164558__II_1113891	|generic|tr_F6YTL8_F6YTL8_MOUSE__chr12_1_85015355_85015597_ENSMUST00000164558__II_1113902|
"""index: 28195, intensity: 9469.0, mobility: 0.925"""	0.514267	0.000516262	0.00453628	QEPVLGPVRGPF	generic|sp_CASB_BOVIN_|
"""index: 15758, intensity: 3684.0, mobility: 0.916"""	0.513905	0.000516262	0.00454759	SPLVTHQNPAGPVAIAPELESK	generic|tr_Q5SSP3_Q5SSP3_MOUSE	|generic|tr_Q3US35_Q3US35_MOUSE	|generic|tr_Q9ESU8_Q9ESU8_MOUSE	|generic|tr_Q8BXT5_Q8BXT5_MOUSE	|generic|sp_O35874_SATT_MOUSE|
"""index: 32276, intensity: 28817.0, mobility: 0.900"""	0.513868	0.000516262	0.00454874	QLEDGHTLSDYNIQKESTLHLVLRLRGG	generic|IP_1119889_TX=10090|
"""index: 7628, intensity: 3750.0, mobility: 0.800"""	0.512945	0.000516262	0.00457767	ATPASAQTAAKREIYL	generic|tr_Q2TJI9_Q2TJI9_MOUSE__chr18_-1_38189545_38189796_ENSMUST00000160721__II_1060469	|generic|tr_F7BJK1_F7BJK1_MOUSE__chr18_-1_38189545_38189796_ENSMUST00000160721__II_1060474	|generic|tr_Q2TJI7_Q2TJI7_MOUSE|
"""index: 16091, intensity: 5035.0, mobility: 1.110"""	0.512824	0.000516262	0.00458148	SLSAASAPLVETSTPLR	generic|sp_Q9QXV0_PCS1N_MOUSE|
"""index: 13269, intensity: 3855.0, mobility: 1.139"""	0.512218	0.000516262	0.00460059	AALGSPAPATGASGQASELAPSTADSAVPPAPAKTEKGPVET	generic|tr_A0A0A6YY91_A0A0A6YY91_MOUSE__II_850562|
"""index: 23705, intensity: 2994.0, mobility: 1.274"""	0.512156	0.000516262	0.00460255	LNYFKQEIPVQPTTSYPIQ	generic|sp_Q8R418_DICER_MOUSE__chr12_-1_104692123_104692185_ENSMUST00000222115__II_3473147	|generic|sp_Q8R418-2_DICER_MOUSE__chr12_-1_104692123_104692185_ENSMUST00000222115__II_3473147	|generic|tr_F8VQ54_F8VQ54_MOUSE__chr12_-1_104692123_104692185_ENSMUST00000222115__II_3473138	|generic|tr_Q6ZQ23_Q6ZQ23_MOUSE__chr12_-1_104692123_104692185_ENSMUST00000222115|
"""index: 16761, intensity: 7089.0, mobility: 1.074"""	0.511902	0.000516262	0.00461056	GQPASGGGGGYGPQGDYGQQGYGQQGAPTSFSNQM	generic|sp_Q62277_SYPH_MOUSE|
"""index: 1366, intensity: 27922.0, mobility: 0.882"""	0.511021	0.000516262	0.00463855	ADEVSASLAKQ	generic|II_1128081_TX=10090	|generic|II_1128079_TX=10090	|generic|tr_A0A0A0MQC7_A0A0A0MQC7_MOUSE	|generic|tr_A2A5Y6_A2A5Y6_MOUSE	|generic|sp_P10637_TAU_MOUSE	|generic|sp_P10637-2_TAU_MOUSE	|generic|sp_P10637-3_TAU_MOUSE	|generic|sp_P10637-4_TAU_MOUSE	|generic|tr_Q3UH19_Q3UH19_MOUSE	|generic|sp_P10637-6_TAU_MOUSE	|generic|tr_Q8C5K4_Q8C5K4_MOUSE	|generic|tr_Q547J4_Q547J4_MOUSE	|generic|tr_B1AQW2_B1AQW2_MOUSE	|generic|sp_TAU_HUMAN_|
"""index: 2928, intensity: 3008.0, mobility: 0.811"""	0.510952	0.000516262	0.00464077	NKGASQAGMTGYGMPRQ	generic|tr_Q9D6K2_Q9D6K2_MOUSE	|generic|sp_Q9R1Q8_TAGL3_MOUSE|
"""index: 9626, intensity: 34064.0, mobility: 1.031"""	0.510829	0.000516262	0.00464469	PSKETIEQEKQAG	generic|sp_P20065_TYB4_MOUSE__chrX_-1_167207501_167208325_ENSMUST00000112175	|generic|tr_Q6ZWX2_Q6ZWX2_MOUSE__chrX_-1_167207501_167208325_ENSMUST00000112175|
"""index: 5419, intensity: 4451.0, mobility: 0.846"""	0.510007	0.000516262	0.00467097	VRILANGEIVQDDDPRVRTTTQHRS	generic|tr_D3Z7G3_D3Z7G3_MOUSE	|generic|tr_D3Z7G3_D3Z7G3_MOUSE	|generic|tr_D3Z2E9_D3Z2E9_MOUSE	|generic|tr_D3YYX8_D3YYX8_MOUSE	|generic|tr_D3YYX8_D3YYX8_MOUSE	|generic|sp_Q9D882_F241B_MOUSE	|generic|sp_Q9D882_F241B_MOUSE|
"""index: 2322, intensity: 2579.0, mobility: 1.074"""	0.509616	0.000516262	0.00468354	TSLGQETEEEPHVR	generic|sp_Q8BGK5_S35F1_MOUSE|
"""index: 5323, intensity: 3761.0, mobility: 0.990"""	0.509609	0.000516262	0.00468375	DPKFEVIDKPQS	generic|sp_P97450_ATP5J_MOUSE__chr16_-1_84831325_84831486_ENSMUST00000146103__II_1074235|
"""index: 21212, intensity: 8555.0, mobility: 0.952"""	0.509609	0.000516262	0.00468375	QEPVLGPVRGPF	generic|sp_CASB_BOVIN_|
"""index: 14379, intensity: 6356.0, mobility: 0.951"""	0.508975	0.000516262	0.00470418	EHPGAPPQPPAPLQPALAPPSRA	generic|sp_Q7TSJ2_MAP6_MOUSE__chr7_1_99336781_99337002_ENSMUST00000122101__II_884487	|generic|sp_Q7TSJ2-2_MAP6_MOUSE__chr7_1_99269285_99269317_ENSMUST00000208978__II_884487	|generic|tr_D3Z6W1_D3Z6W1_MOUSE__chr7_1_99269285_99269317_ENSMUST00000208978__II_884487|
"""index: 31337, intensity: 6379.0, mobility: 1.180"""	0.508716	0.000516262	0.00471256	SPQLATLADEVSASLAKQ	generic|II_1128081_TX=10090	|generic|II_1128079_TX=10090	|generic|tr_A0A0A0MQC7_A0A0A0MQC7_MOUSE	|generic|tr_A2A5Y6_A2A5Y6_MOUSE	|generic|sp_P10637_TAU_MOUSE	|generic|sp_P10637-2_TAU_MOUSE	|generic|sp_P10637-3_TAU_MOUSE	|generic|sp_P10637-4_TAU_MOUSE	|generic|tr_Q3UH19_Q3UH19_MOUSE	|generic|sp_P10637-6_TAU_MOUSE	|generic|tr_Q8C5K4_Q8C5K4_MOUSE	|generic|tr_Q547J4_Q547J4_MOUSE	|generic|tr_B1AQW2_B1AQW2_MOUSE	|generic|sp_TAU_HUMAN_|
"""index: 26023, intensity: 2752.0, mobility: 1.200"""	0.508416	0.000516262	0.00472228	TNEIVEEQYTPQSLATL	generic|sp_Q03517_SCG2_MOUSE	|generic|tr_Q4W8U9_Q4W8U9_MOUSE|
"""index: 17235, intensity: 2697.0, mobility: 1.327"""	0.508165	0.000516262	0.00473044	LSSTVLANQGAVLSPSTPASAGETS	generic|tr_A0A0A6YY91_A0A0A6YY91_MOUSE__II_850562	|generic|sp_P13595_NCAM1_MOUSE|
"""index: 7107, intensity: 7907.0, mobility: 1.087"""	0.507832	0.000516262	0.00474128	AMNQPQTQYSATPNY	generic|sp_Q9JKD3_SCAM5_MOUSE__chr9_-1_57443670_57443780_ENSMUST00000215208__II_3456302|
"""index: 16808, intensity: 5598.0, mobility: 0.964"""	0.507783	0.000516262	0.00474285	SKQQLSAEELDAQLDAYNAR	generic|sp_O08583_THOC4_MOUSE__II_1125641	|generic|sp_O08583-2_THOC4_MOUSE__II_1125641	|generic|sp_Q9JJW6-2_ALRF2_MOUSE|
"""index: 10651, intensity: 13917.0, mobility: 1.026"""	0.507244	0.000516262	0.00476045	IASFDKAKLKKTETQEKNTLPTKETIEQEKRSE	generic|tr_A6H6H4_A6H6H4_MOUSE|
"""index: 32093, intensity: 338067.0, mobility: 0.940"""	0.506975	0.000516262	0.00476924	GRTLSDYNIQKESTLHLVLRLR	generic|tr_B0LAC2_B0LAC2_MOUSE__IP_825414	|generic|tr_E9Q5F6_E9Q5F6_MOUSE__II_647476	|generic|tr_E9Q5F6_E9Q5F6_MOUSE__II_647476	|generic|tr_Q922Z8_Q922Z8_MOUSE__II_647476	|generic|tr_Q922Z8_Q922Z8_MOUSE__II_647476	|generic|tr_Q922Z8_Q922Z8_MOUSE__II_647476	|generic|tr_Q922Z8_Q922Z8_MOUSE__II_647476	|generic|tr_Q922Z8_Q922Z8_MOUSE__II_647476	|generic|tr_Q922Z8_Q922Z8_MOUSE__II_647476	|generic|tr_Q922Z8_Q922Z8_MOUSE__II_647476	|generic|tr_Q3TH47_Q3TH47_MOUSE__II_647476	|generic|tr_Q3TH47_Q3TH47_MOUSE__II_647476	|generic|tr_Q3TH47_Q3TH47_MOUSE__II_647476	|generic|tr_Q8VC46_Q8VC46_MOUSE__II_647476	|generic|tr_Q8VC46_Q8VC46_MOUSE__II_647476	|generic|tr_Q8VC46_Q8VC46_MOUSE__II_647476	|generic|tr_Q8VC46_Q8VC46_MOUSE__II_647476	|generic|tr_Q8VC46_Q8VC46_MOUSE__II_647476	|generic|tr_Q8VC46_Q8VC46_MOUSE__II_647476	|generic|tr_Q8VC46_Q8VC46_MOUSE__II_647476	|generic|tr_Q8VC46_Q8VC46_MOUSE__II_647476	|generic|tr_Q922B0_Q922B0_MOUSE__II_647476	|generic|tr_Q922B0_Q922B0_MOUSE__II_647476	|generic|tr_Q5SX22_Q5SX22_MOUSE__II_647476	|generic|tr_Q5SX22_Q5SX22_MOUSE__II_647476	|generic|tr_Q5SX22_Q5SX22_MOUSE__II_647476	|generic|tr_Q8R0Z9_Q8R0Z9_MOUSE__II_647476	|generic|tr_Q8R0Z9_Q8R0Z9_MOUSE__II_647476	|generic|tr_Q8R0Z9_Q8R0Z9_MOUSE__II_647476	|generic|tr_Q8R0Z9_Q8R0Z9_MOUSE__II_647476	|generic|sp_P0CG50_UBC_MOUSE__II_647476	|generic|sp_P0CG50_UBC_MOUSE__II_647476	|generic|sp_P0CG50_UBC_MOUSE__II_647476	|generic|sp_P0CG50_UBC_MOUSE__II_647476	|generic|sp_P0CG50_UBC_MOUSE__II_647476	|generic|sp_P0CG50_UBC_MOUSE__II_647476	|generic|sp_P0CG50_UBC_MOUSE__II_647476	|generic|sp_P0CG50_UBC_MOUSE__II_647476	|generic|sp_P0CG50_UBC_MOUSE__II_647476	|generic|tr_Q78XY9_Q78XY9_MOUSE__II_647476	|generic|tr_Q78XY9_Q78XY9_MOUSE__II_647476	|generic|tr_Q78XY9_Q78XY9_MOUSE__II_647476	|generic|tr_Q78XY9_Q78XY9_MOUSE__II_647476	|generic|tr_A5JUZ1_A5JUZ1_MOUSE__II_647476	|generic|sp_P62984_RL40_MOUSE__II_866586	|generic|tr_E9QNP0_E9QNP0_MOUSE__II_866571	|generic|tr_E9Q4P0_E9Q4P0_MOUSE__II_866571	|generic|tr_A0A0A6YW67_A0A0A6YW67_MOUSE__II_647476	|generic|tr_E9Q9J0_E9Q9J0_MOUSE__II_647476	|generic|tr_Q642L7_Q642L7_MOUSE__II_647476	|generic|IP_899761_TX=10090	|generic|sp_RS27A_HUMAN_|
"""index: 1036, intensity: 3397.0, mobility: 0.764"""	0.506771	0.000516262	0.00477592	LPTKETIEQEKRSE	generic|tr_A6H6H4_A6H6H4_MOUSE|
"""index: 7105, intensity: 5919.0, mobility: 0.940"""	0.506761	0.000516262	0.00477626	SAEPPPPEPPRI	generic|sp_Q8BIF0_C99L2_MOUSE	|generic|sp_Q8BIF0-2_C99L2_MOUSE	|generic|tr_I7HJQ8_I7HJQ8_MOUSE	|generic|tr_A2AP74_A2AP74_MOUSE|
"""index: 23304, intensity: 3012.0, mobility: 0.998"""	0.505954	0.000516262	0.00480282	DTDGFNLEDALK	generic|sp_Q8BIF0_C99L2_MOUSE	|generic|sp_Q8BIF0-2_C99L2_MOUSE	|generic|tr_I7HJQ8_I7HJQ8_MOUSE|
"""index: 1356, intensity: 2711.0, mobility: 0.855"""	0.503995	0.000516262	0.00486784	MGSNKGASQAGMTGYGMPRQ	generic|tr_Q9D6K2_Q9D6K2_MOUSE	|generic|sp_Q9R1Q8_TAGL3_MOUSE|
"""index: 619, intensity: 2851.0, mobility: 0.959"""	0.50378	0.000516262	0.00487505	SAPAQAPKGAQAPKGAQAPVK	generic|sp_P47915_RL29_MOUSE__IP_989185	|generic|IP_949381_TX=10090	|generic|IP_1051693_TX=10090	|generic|IP_3502862_TX=10090|
"""index: 4701, intensity: 8384.0, mobility: 0.934"""	0.50299	0.000516262	0.00490157	LADEVSASLAKQ	generic|II_1128081_TX=10090	|generic|II_1128079_TX=10090	|generic|tr_A0A0A0MQC7_A0A0A0MQC7_MOUSE	|generic|tr_A2A5Y6_A2A5Y6_MOUSE	|generic|sp_P10637_TAU_MOUSE	|generic|sp_P10637-2_TAU_MOUSE	|generic|sp_P10637-3_TAU_MOUSE	|generic|sp_P10637-4_TAU_MOUSE	|generic|tr_Q3UH19_Q3UH19_MOUSE	|generic|sp_P10637-6_TAU_MOUSE	|generic|tr_Q8C5K4_Q8C5K4_MOUSE	|generic|tr_Q547J4_Q547J4_MOUSE	|generic|tr_B1AQW2_B1AQW2_MOUSE	|generic|sp_TAU_HUMAN_|
"""index: 26145, intensity: 4162.0, mobility: 0.892"""	0.502982	0.000516262	0.00490181	LPGPLQDMFK	generic|sp_P63040_CPLX1_MOUSE	|generic|sp_P84086_CPLX2_MOUSE|
"""index: 2150, intensity: 35846.0, mobility: 0.962"""	0.502925	0.000516262	0.00490374	SEPPESEAKPAPTEVKTVPNDATQTKENESKA	generic|tr_A0A0A6YY91_A0A0A6YY91_MOUSE__II_850562	|generic|sp_P13595_NCAM1_MOUSE	|generic|sp_P13595-2_NCAM1_MOUSE	|generic|tr_E9QB01_E9QB01_MOUSE	|generic|tr_A0A0A6YY47_A0A0A6YY47_MOUSE|
"""index: 1282, intensity: 3720.0, mobility: 0.969"""	0.502744	0.000516262	0.00490985	AQEQVQPKPLES	generic|tr_Q9DBN0_Q9DBN0_MOUSE	|generic|sp_P06728_APOA4_MOUSE|
"""index: 8602, intensity: 3670.0, mobility: 0.917"""	0.502594	0.000516262	0.0049149	HQPGGGKVQIVYKPVDLSKVTSK	generic|sp_P10637-3_TAU_MOUSE	|generic|sp_P10637-4_TAU_MOUSE|
"""index: 4444, intensity: 4942.0, mobility: 0.900"""	0.501899	0.000516262	0.00493843	QPPPPPYYPPEDKKTQ	generic|tr_Q3TRG5_Q3TRG5_MOUSE__II_1123726	|generic|sp_P97765_WBP2_MOUSE__II_1123728	|generic|sp_P97765-2_WBP2_MOUSE__II_1123726	|generic|chr11_-1_116079543_116079920_ENSMUST00000074628|
"""index: 4497, intensity: 4109.0, mobility: 1.016"""	0.501043	0.000516262	0.00496754	GASQAGMTGYGMPRQ	generic|tr_Q9D6K2_Q9D6K2_MOUSE	|generic|sp_Q9WVA4_TAGL2_MOUSE	|generic|sp_Q9R1Q8_TAGL3_MOUSE|
"""index: 1512, intensity: 3034.0, mobility: 0.798"""	0.500962	0.000516262	0.00497028	GPGGPPTPLH	generic|sp_Q8C3Q5_SHSA7_MOUSE__II_898423	|generic|tr_F6T9T6_F6T9T6_MOUSE__II_898423	|generic|sp_Q8C3Q5-2_SHSA7_MOUSE|
"""index: 30503, intensity: 4658.0, mobility: 1.101"""	0.500181	0.000516262	0.00499704	QPLYPLVSAASHPLL	generic|tr_Q8BY82_Q8BY82_MOUSE__chr11_1_3234549_3234653_ENSMUST00000127950	|generic|tr_Q8BTX7_Q8BTX7_MOUSE__chr11_1_3234549_3234653_ENSMUST00000127950	|generic|sp_Q9EST3_4ET_MOUSE__chr11_1_3234549_3234653_ENSMUST00000127950	|generic|sp_Q9EST3-2_4ET_MOUSE__chr11_1_3234549_3234653_ENSMUST00000127950	|generic|tr_A8Y5K6_A8Y5K6_MOUSE__chr11_1_3234549_3234653_ENSMUST00000127950|
"""index: 10743, intensity: 5710.0, mobility: 0.826"""	0.49953	0.000516262	0.0050194	PTKETIEQEKRSE	generic|tr_A6H6H4_A6H6H4_MOUSE|
"""index: 3173, intensity: 2777.0, mobility: 1.130"""	0.499519	0.000516262	0.0050198	ATDEAAASAAPAASPEPQPE	generic|sp_P26645_MARCS_MOUSE	|generic|tr_A0A0A1HAM8_A0A0A1HAM8_MOUSE|
"""index: 7092, intensity: 4248.0, mobility: 0.952"""	0.498259	0.000516262	0.00506339	SAPLVETSTPLR	generic|sp_Q9QXV0_PCS1N_MOUSE	|generic|tr_Q9ESU4_Q9ESU4_MOUSE|
"""index: 23843, intensity: 34567.0, mobility: 0.986"""	0.497898	0.000516262	0.00507596	APIASIHSVDLDL	generic|sp_P97783_AF1Q_MOUSE__chr3_-1_95220185_95220457_ENSMUST00000198948|
"""index: 28524, intensity: 36602.0, mobility: 0.856"""	0.497841	0.000516262	0.00507796	TLADEVSASLAKQGL	generic|II_1128081_TX=10090	|generic|II_1128079_TX=10090	|generic|tr_A0A0A0MQC7_A0A0A0MQC7_MOUSE	|generic|tr_A2A5Y6_A2A5Y6_MOUSE	|generic|sp_P10637_TAU_MOUSE	|generic|sp_P10637-2_TAU_MOUSE	|generic|sp_P10637-4_TAU_MOUSE	|generic|tr_Q3UH19_Q3UH19_MOUSE	|generic|sp_P10637-6_TAU_MOUSE	|generic|tr_Q8C5K4_Q8C5K4_MOUSE	|generic|tr_Q547J4_Q547J4_MOUSE	|generic|tr_B1AQW2_B1AQW2_MOUSE	|generic|sp_TAU_HUMAN_|
"""index: 26360, intensity: 6296.0, mobility: 0.953"""	0.497819	0.000516262	0.00507873	SPAAPSPGSSGGGGFFSSLSNAVKQT	generic|sp_O88935_SYN1_MOUSE__chr6_1_115261704_115261733_ENSMUST00000203768	|generic|sp_O88935-1_SYN1_MOUSE__chr6_1_115261704_115261733_ENSMUST00000203768	|generic|sp_O88935-3_SYN1_MOUSE__chr6_1_115261704_115261733_ENSMUST00000203768|
"""index: 21504, intensity: 5665.0, mobility: 0.879"""	0.496799	0.000516262	0.0051144	SAPYEFPEESPIEQLEERRQR	generic|sp_Q9DBT5_AMPD2_MOUSE__chr3_-1_108079181_108079318_ENSMUST00000136712__II_980099	|generic|tr_A2AE27_A2AE27_MOUSE__chr3_-1_108079181_108079318_ENSMUST00000136712__II_980099|
"""index: 14420, intensity: 5156.0, mobility: 1.069"""	0.496539	0.000516262	0.00512356	NGSQSDLKDLTNPAGEEGDTSLRESLHPVTR	generic|sp_Q8BFU3_RN214_MOUSE__chr9_-1_45904802_45904849_ENSMUST00000213659__II_850853	|generic|sp_Q8BFU3-3_RN214_MOUSE__chr9_-1_45867735_45868001_ENSMUST00000162369__II_850853	|generic|tr_Q8BQY0_Q8BQY0_MOUSE__chr9_-1_45904802_45904849_ENSMUST00000213659	|generic|tr_Q8C8I5_Q8C8I5_MOUSE__chr9_-1_45904802_45904849_ENSMUST00000213659	|generic|sp_Q8BFU3-4_RN214_MOUSE__chr9_-1_45904802_45904849_ENSMUST00000213659|
"""index: 5335, intensity: 4642.0, mobility: 0.899"""	0.496295	0.000516262	0.00513216	GTQVDEGVRSASKRIVAPPGGRSNITS	generic|tr_Q3TAS8_Q3TAS8_MOUSE__chr18_-1_43324332_43324412_ENSMUST00000237707	|generic|tr_E9PWE8_E9PWE8_MOUSE__chr18_-1_43324332_43324412_ENSMUST00000237707	|generic|sp_Q62188_DPYL3_MOUSE__chr18_-1_43324332_43324412_ENSMUST00000237707	|generic|tr_Q3TT92_Q3TT92_MOUSE__chr18_-1_43324332_43324412_ENSMUST00000237707|
"""index: 22282, intensity: 4422.0, mobility: 0.989"""	0.496248	0.000516262	0.00513382	KLPNDLLDLQQPTFHPSVH	generic|tr_A0A140LHQ8_A0A140LHQ8_MOUSE__II_885340	|generic|tr_A0A1L1SUR7_A0A1L1SUR7_MOUSE__II_3498699	|generic|tr_Q570Z8_Q570Z8_MOUSE__chr5_1_121425971_121426000_ENSMUST00000042163	|generic|tr_Q3TD51_Q3TD51_MOUSE	|generic|sp_Q7M6Y3_PICAL_MOUSE	|generic|sp_Q7M6Y3-3_PICAL_MOUSE	|generic|sp_Q7M6Y3-4_PICAL_MOUSE	|generic|sp_Q7M6Y3-5_PICAL_MOUSE	|generic|sp_Q7M6Y3-6_PICAL_MOUSE|
"""index: 12263, intensity: 3824.0, mobility: 0.873"""	0.495344	0.000516262	0.00516575	FSLGFDEPAEQPVRKNK	generic|sp_P97825_JUPI1_MOUSE__II_1124041	|generic|II_1124038_TX=10090|
"""index: 25456, intensity: 3529.0, mobility: 1.047"""	0.494402	0.000516262	0.0051993	ENLEQVSGIIGNLR	generic|sp_P60879_SNP25_MOUSE	|generic|sp_P60879-2_SNP25_MOUSE|
"""index: 14557, intensity: 4258.0, mobility: 0.871"""	0.494372	0.000516262	0.00520034	FSLSGAQIDDNIPRRTTQ	generic|sp_O08553_DPYL2_MOUSE|
"""index: 21484, intensity: 4424.0, mobility: 0.945"""	0.493726	0.000516262	0.00522349	TEPSPEFSNYSEIAKFEKSVPDH	generic|sp_Q99P72_RTN4_MOUSE	|generic|sp_Q99P72-3_RTN4_MOUSE|
"""index: 1055, intensity: 3031.0, mobility: 0.909"""	0.493585	0.000516262	0.00522852	SEAKPAPTEVKTVPNDATQTKENESKA	generic|tr_A0A0A6YY91_A0A0A6YY91_MOUSE__II_850562	|generic|sp_P13595_NCAM1_MOUSE	|generic|sp_P13595-2_NCAM1_MOUSE	|generic|tr_E9QB01_E9QB01_MOUSE	|generic|tr_A0A0A6YY47_A0A0A6YY47_MOUSE|
"""index: 27883, intensity: 10432.0, mobility: 0.962"""	0.493194	0.000516262	0.00524258	QEPVLGPVRGPF	generic|sp_CASB_BOVIN_|
"""index: 4399, intensity: 5673.0, mobility: 0.770"""	0.492816	0.000516262	0.00525621	FSRSLAESELR	generic|sp_Q9DBT5_AMPD2_MOUSE__chr3_-1_108079181_108079318_ENSMUST00000136712__II_980099	|generic|tr_A2AE27_A2AE27_MOUSE__chr3_-1_108079181_108079318_ENSMUST00000136712__II_980099|
[truncated: 3,718,285 more chars]
