# Supplementary material for: Ion Mobility Coupled to a Time-of-Flight Mass Analyzer Combined With Fragment Intensity Predictions Improves Identification of Classical Bioactive Peptides and Small Open Reading Frame-Encoded Peptides
Source: Front Cell Dev Biol. 2021 Sep 17;9:720570. doi: 10.3389/fcell.2021.720570 (PMC8484717; doi:10.3389/fcell.2021.720570)
Supplement: Supplementary file 17 [file Data_Sheet_5.ZIP › sORFs_P5_posterior_b_1_1_1121.msgf_searchenginefeatures.pout_dec]

PSMId	score	q-value	posterior_error_prob	peptide	proteinIds
"""index: 14260, intensity: 5669.0, mobility: 1.096"""	0.281474	0.00100452	0.0223186	GPAPAPAPAPAPAPAPAPAPAPAAAPAPTSAAGGPVASGVSAAPVSAA	generic|sp_Q99PP7_TRI33_MOUSE__chr3_1_103339303_103339347_ENSMUST00000198706__II_981001_REVERSED	|generic|sp_Q99PP7-2_TRI33_MOUSE__chr3_1_103339303_103339347_ENSMUST00000198706_REVERSED|
"""index: 3154, intensity: 3733.0, mobility: 0.880"""	0.268793	0.00141844	0.024327	TLPTQSGMRPHLRHR	generic|IP_1129084_TX=10090_REVERSED|
"""index: 24292, intensity: 4602.0, mobility: 0.868"""	0.238756	0.00179372	0.0298203	VGLGWKHM	generic|IP_3496436_TX=10090_REVERSED|
"""index: 568, intensity: 12203.0, mobility: 0.827"""	0.20529	0.00217297	0.0373759	TGLDHTRP	generic|tr_Q3UHR2_Q3UHR2_MOUSE__chrX_1_75514373_75514405_ENSMUST00000114070_REVERSED	|generic|tr_Q3UHI8_Q3UHI8_MOUSE__chrX_1_75514373_75514405_ENSMUST00000114070_REVERSED	|generic|tr_Q3TRB0_Q3TRB0_MOUSE_REVERSED	|generic|tr_Q2VEB4_Q2VEB4_MOUSE__chrX_1_75514373_75514405_ENSMUST00000114070_REVERSED	|generic|tr_Q2VEB3_Q2VEB3_MOUSE__chrX_1_75514373_75514405_ENSMUST00000114070_REVERSED	|generic|tr_E9Q9K8_E9Q9K8_MOUSE__chrX_1_75514373_75514405_ENSMUST00000114070_REVERSED	|generic|tr_Q6ZQD9_Q6ZQD9_MOUSE__chrX_1_75514373_75514405_ENSMUST00000114070_REVERSED|
"""index: 22942, intensity: 25790.0, mobility: 0.963"""	0.184715	0.00256849	0.0429154	RRWSPYLR	generic|IP_892201_TX=10090_REVERSED|
"""index: 34197, intensity: 6313.0, mobility: 1.299"""	0.177406	0.00280336	0.0450687	ELEQENIVQPGIVGYEQTQL	generic|tr_J3QMW9_J3QMW9_MOUSE__IP_828501_REVERSED|
"""index: 33248, intensity: 3732.0, mobility: 1.128"""	0.138837	0.00316081	0.0582734	NPLPLKQILDIRTYQRIVFRCLYQL	generic|tr_Q5U469_Q5U469_MOUSE_REVERSED	|generic|sp_Q9JLY0_SOCS6_MOUSE_REVERSED|
"""index: 632, intensity: 2973.0, mobility: 0.917"""	0.127784	0.0035225	0.0626957	LISQASTHYIV	generic|sp_P07759_SPA3K_MOUSE_REVERSED	|generic|tr_A0A0R4J0I1_A0A0R4J0I1_MOUSE_REVERSED|
"""index: 2452, intensity: 3010.0, mobility: 0.778"""	0.12214	0.00390472	0.0650753	GPPPPPPPP	generic|sp_Q99PJ1-12_PCD15_MOUSE__II_1152339_REVERSED	|generic|sp_Q80YR4_ZN598_MOUSE__chr17_1_24680728_24680802_ENSMUST00000234988__II_3461576_REVERSED	|generic|sp_Q80YR4-2_ZN598_MOUSE__chr17_1_24680728_24680802_ENSMUST00000234988__II_3461576_REVERSED	|generic|sp_Q80YR4-3_ZN598_MOUSE__chr17_1_24680728_24680802_ENSMUST00000234988__II_3461576_REVERSED	|generic|tr_Q3TXX8_Q3TXX8_MOUSE__II_915139	|generic|tr_Q3TXX8_Q3TXX8_MOUSE__II_915139_REVERSED	|generic|tr_J3QNM3_J3QNM3_MOUSE__chr1_-1_181930674_181930754_ENSMUST00000195840__II_1028819	|generic|tr_Q3UQ99_Q3UQ99_MOUSE__II_915139	|generic|tr_Q3UQ99_Q3UQ99_MOUSE__II_915139_REVERSED	|generic|tr_E9QLZ9_E9QLZ9_MOUSE__chr1_-1_181930674_181930754_ENSMUST00000195840__II_1028819	|generic|tr_Q3UGK7_Q3UGK7_MOUSE__II_915139	|generic|tr_Q3UGK7_Q3UGK7_MOUSE__II_915139_REVERSED	|generic|sp_Q6P9Q4_FHOD1_MOUSE__II_859342	|generic|tr_A0A2I3BRQ7_A0A2I3BRQ7_MOUSE__chr15_-1_96414788_96414877_ENSMUST00000227069__II_3483093	|generic|tr_Q7TPN5_Q7TPN5_MOUSE__II_915139	|generic|tr_Q7TPN5_Q7TPN5_MOUSE__II_915139_REVERSED	|generic|tr_E9QKQ9_E9QKQ9_MOUSE__chr1_-1_181930674_181930754_ENSMUST00000195840__II_1028819	|generic|tr_Q3T9Z7_Q3T9Z7_MOUSE__II_954851_REVERSED	|generic|sp_Q6NXI6-2_RPRD2_MOUSE__chr3_-1_95790096_95790212_ENSMUST00000198741__II_977696_REVERSED	|generic|tr_A0A0A6YXB5_A0A0A6YXB5_MOUSE__II_1152336_REVERSED	|generic|tr_D3Z139_D3Z139_MOUSE__II_859065_REVERSED	|generic|tr_E9PVP4_E9PVP4_MOUSE__chr12_1_108683230_108683265_ENSMUST00000222048__II_3504210	|generic|sp_Q8BH43_WASF2_MOUSE__II_954851_REVERSED	|generic|tr_A0A0A6YWL3_A0A0A6YWL3_MOUSE__II_1152276_REVERSED	|generic|sp_Q3UR85_MYRF_MOUSE__chr19_-1_10223113_10223235_ENSMUST00000190922__II_1049632	|generic|sp_Q3UR85-2_MYRF_MOUSE__chr19_-1_10223113_10223235_ENSMUST00000190922__II_1049632	|generic|sp_Q3UR85-3_MYRF_MOUSE__chr19_-1_10223113_10223235_ENSMUST00000190922__II_1049643	|generic|tr_A0A0A6YW06_A0A0A6YW06_MOUSE__chr1_-1_181930674_181930754_ENSMUST00000195840__II_1028819	|generic|sp_Q14AX6_CDK12_MOUSE__chr13_-1_17739087_17739164_ENSMUST00000222359__II_1127685	|generic|sp_Q14AX6-3_CDK12_MOUSE__chr13_-1_17739087_17739164_ENSMUST00000222359__II_1127685	|generic|sp_Q8K0G8_ESRP2_MOUSE__II_859065_REVERSED	|generic|tr_E9Q159_E9Q159_MOUSE__II_1152336_REVERSED	|generic|tr_A0A0G2JFW6_A0A0G2JFW6_MOUSE__chr3_-1_95790096_95790212_ENSMUST00000198741__II_977696_REVERSED	|generic|tr_A0A1Y7VJA2_A0A1Y7VJA2_MOUSE__chr12_1_108683230_108683265_ENSMUST00000222048__II_3504211	|generic|tr_A0A140T8S2_A0A140T8S2_MOUSE__II_1152336_REVERSED	|generic|tr_Q3TH23_Q3TH23_MOUSE__II_859065_REVERSED	|generic|tr_F8WJB9_F8WJB9_MOUSE__chr12_1_108683230_108683265_ENSMUST00000222048__II_3504210	|generic|sp_Q99PJ1_PCD15_MOUSE__II_1152353_REVERSED	|generic|sp_Q99PJ1-2_PCD15_MOUSE__II_1152353_REVERSED	|generic|sp_Q99PJ1-4_PCD15_MOUSE__II_1152336_REVERSED	|generic|sp_Q99PJ1-5_PCD15_MOUSE__II_1152353_REVERSED	|generic|sp_Q99PJ1-6_PCD15_MOUSE__II_1152336_REVERSED	|generic|sp_Q99PJ1-7_PCD15_MOUSE__II_1152336_REVERSED	|generic|sp_P70429_EVL_MOUSE__chr12_1_108683230_108683265_ENSMUST00000222048__II_3504210	|generic|sp_P70429-2_EVL_MOUSE__chr12_1_108683230_108683265_ENSMUST00000222048__II_3504210	|generic|sp_Q99PJ1-8_PCD15_MOUSE__II_1152353_REVERSED	|generic|sp_Q99PJ1-9_PCD15_MOUSE__II_1152336_REVERSED	|generic|tr_A0A0A6YXC8_A0A0A6YXC8_MOUSE__chr1_-1_181930674_181930754_ENSMUST00000195840__II_1028819	|generic|sp_Q99PJ1-10_PCD15_MOUSE__II_1152336_REVERSED	|generic|sp_Q03173_ENAH_MOUSE__chr1_-1_181930674_181930754_ENSMUST00000195840__II_1028819	|generic|sp_Q03173-3_ENAH_MOUSE__chr1_-1_181930674_181930754_ENSMUST00000195840__II_1028819	|generic|sp_Q03173-4_ENAH_MOUSE__chr1_-1_181930674_181930754_ENSMUST00000195840__II_1028819	|generic|sp_Q03173-5_ENAH_MOUSE__chr1_-1_181930674_181930754_ENSMUST00000195840__II_1028819	|generic|sp_Q99PJ1-11_PCD15_MOUSE__II_1152336_REVERSED	|generic|sp_Q99PJ1-18_PCD15_MOUSE__II_1152336_REVERSED	|generic|sp_Q99PJ1-19_PCD15_MOUSE__II_1152336_REVERSED	|generic|sp_Q99PJ1-24_PCD15_MOUSE__II_1152336_REVERSED	|generic|sp_Q99PJ1-25_PCD15_MOUSE__II_1152347_REVERSED	|generic|sp_Q99PJ1-26_PCD15_MOUSE__II_1152336_REVERSED	|generic|tr_Q6PB99_Q6PB99_MOUSE__chr12_1_108683230_108683265_ENSMUST00000222048__II_3504210	|generic|tr_A0A0A6YY17_A0A0A6YY17_MOUSE__II_1152347_REVERSED	|generic|sp_Q03173-2_ENAH_MOUSE__II_1028819	|generic|sp_Q8CBH7_MARHB_MOUSE__II_1091368_REVERSED	|generic|IP_827256_TX=10090_REVERSED	|generic|IP_1102392_TX=10090_REVERSED	|generic|II_1050538_TX=10090_REVERSED	|generic|IP_1102405_TX=10090_REVERSED	|generic|IP_858763_TX=10090_REVERSED	|generic|IP_1119905_TX=10090_REVERSED	|generic|IP_864533_TX=10090_REVERSED	|generic|IP_3505138_TX=10090_REVERSED	|generic|II_1125665_TX=10090_REVERSED	|generic|tr_A0A2I3BQU5_A0A2I3BQU5_MOUSE__chr15_-1_96423513_96423584_ENSMUST00000227069	|generic|tr_Q3UBH2_Q3UBH2_MOUSE__chr19_-1_5279466_5279567_ENSMUST00000237781_REVERSED	|generic|sp_Q8VHQ2_SOCS7_MOUSE_REVERSED	|generic|tr_D3Z0K7_D3Z0K7_MOUSE_REVERSED	|generic|tr_Q3U3E7_Q3U3E7_MOUSE_REVERSED	|generic|tr_Q8CHG2_Q8CHG2_MOUSE__chr11_-1_99385419_99385448_ENSMUST00000103131_REVERSED	|generic|tr_A0A1B0GRU3_A0A1B0GRU3_MOUSE	|generic|tr_A0A1B0GRU3_A0A1B0GRU3_MOUSE_REVERSED	|generic|sp_Q05860_FMN1_MOUSE	|generic|sp_Q05860_FMN1_MOUSE	|generic|sp_Q05860_FMN1_MOUSE_REVERSED	|generic|sp_Q05860-2_FMN1_MOUSE	|generic|sp_Q05860-2_FMN1_MOUSE	|generic|sp_Q05860-2_FMN1_MOUSE_REVERSED	|generic|sp_Q05860-3_FMN1_MOUSE	|generic|sp_Q05860-3_FMN1_MOUSE	|generic|sp_Q05860-3_FMN1_MOUSE_REVERSED	|generic|chr19_-1_5293035_5293319_ENSMUST00000236014_REVERSED	|generic|sp_Q05860-5_FMN1_MOUSE	|generic|sp_Q05860-5_FMN1_MOUSE	|generic|sp_Q05860-5_FMN1_MOUSE_REVERSED	|generic|sp_Q05860-6_FMN1_MOUSE	|generic|sp_Q05860-6_FMN1_MOUSE	|generic|sp_Q05860-6_FMN1_MOUSE_REVERSED	|generic|tr_Q8BP69_Q8BP69_MOUSE__chr11_-1_99385419_99385448_ENSMUST00000103131_REVERSED	|generic|tr_Q8BKZ3_Q8BKZ3_MOUSE_REVERSED	|generic|tr_A0A0A6YVZ6_A0A0A6YVZ6_MOUSE	|generic|tr_Q6PHN2_Q6PHN2_MOUSE	|generic|sp_Q9QZ04_MAGL2_MOUSE_REVERSED	|generic|tr_A0A1W2P6X3_A0A1W2P6X3_MOUSE__chr11_1_103194683_103194832_ENSMUST00000021322_REVERSED	|generic|tr_Q3V386_Q3V386_MOUSE	|generic|tr_A0A286YCS6_A0A286YCS6_MOUSE_REVERSED	|generic|sp_Q9JL26_FMNL1_MOUSE__chr11_1_103194683_103194832_ENSMUST00000021322_REVERSED	|generic|tr_C9K0Z8_C9K0Z8_MOUSE__chr7_1_30415650_30415679_ENSMUST00000207982	|generic|sp_Q9JL26-2_FMNL1_MOUSE__chr11_1_103194683_103194832_ENSMUST00000021322_REVERSED	|generic|tr_E9QKR1_E9QKR1_MOUSE__chr1_-1_181930674_181930754_ENSMUST00000195840	|generic|tr_Q810T0_Q810T0_MOUSE__chr15_-1_96414788_96414877_ENSMUST00000227069	|generic|tr_Q9CS24_Q9CS24_MOUSE_REVERSED	|generic|sp_Q8C1S0_MED19_MOUSE__chr2_1_25054605_25054634_ENSMUST00000100334_REVERSED	|generic|tr_A0A494B9S9_A0A494B9S9_MOUSE_REVERSED	|generic|sp_Q6NXI6_RPRD2_MOUSE__chr3_-1_95790096_95790212_ENSMUST00000198741_REVERSED	|generic|tr_D3YXE6_D3YXE6_MOUSE_REVERSED	|generic|tr_Q9CSS1_Q9CSS1_MOUSE__chr15_-1_96414788_96414877_ENSMUST00000227069	|generic|tr_Q6ZPE9_Q6ZPE9_MOUSE__chr15_-1_96423513_96423584_ENSMUST00000227069	|generic|tr_Q3UJB0_Q3UJB0_MOUSE__chr19_-1_5279466_5279567_ENSMUST00000237781_REVERSED	|generic|tr_A0A5F8MPL0_A0A5F8MPL0_MOUSE	|generic|tr_A0A5F8MPL0_A0A5F8MPL0_MOUSE	|generic|tr_A0A5F8MPL0_A0A5F8MPL0_MOUSE_REVERSED	|generic|sp_Q6PEV3_WIPF2_MOUSE	|generic|sp_Q6PEV3_WIPF2_MOUSE_REVERSED	|generic|tr_E9PZM7_E9PZM7_MOUSE__chr15_-1_96423513_96423584_ENSMUST00000227069	|generic|sp_Q9CYT6_CAP2_MOUSE_REVERSED	|generic|tr_D3YZD0_D3YZD0_MOUSE__chr19_1_6372570_6372629_ENSMUST00000113485_REVERSED	|generic|tr_B7ZW99_B7ZW99_MOUSE	|generic|tr_B7ZW99_B7ZW99_MOUSE	|generic|tr_B7ZW99_B7ZW99_MOUSE_REVERSED	|generic|sp_Q8VHI6_WASF3_MOUSE	|generic|tr_Q9CW04_Q9CW04_MOUSE	|generic|sp_Q61345_FOXD1_MOUSE_REVERSED	|generic|chr10_-1_33624159_33624233_ENSMUST00000019920_REVERSED	|generic|tr_Q80VV6_Q80VV6_MOUSE_REVERSED	|generic|tr_A2AB60_A2AB60_MOUSE__chr11_1_103194683_103194832_ENSMUST00000021322_REVERSED	|generic|tr_D3YTR7_D3YTR7_MOUSE_REVERSED	|generic|sp_Q69Z61_PWP2A_MOUSE_REVERSED	|generic|sp_Q69Z61-2_PWP2A_MOUSE_REVERSED	|generic|tr_E9Q8K8_E9Q8K8_MOUSE	|generic|tr_E9Q8K8_E9Q8K8_MOUSE_REVERSED	|generic|tr_B9EHJ5_B9EHJ5_MOUSE	|generic|tr_B9EHJ5_B9EHJ5_MOUSE	|generic|tr_B9EHJ5_B9EHJ5_MOUSE_REVERSED	|generic|sp_Q6ZPZ3_ZC3H4_MOUSE	|generic|sp_Q6ZPZ3_ZC3H4_MOUSE_REVERSED	|generic|sp_Q6ZPZ3-2_ZC3H4_MOUSE	|generic|sp_Q6ZPZ3-2_ZC3H4_MOUSE_REVERSED	|generic|sp_Q9EQM3_NKX24_MOUSE	|generic|sp_O88703_HCN2_MOUSE__chr7_1_30415650_30415679_ENSMUST00000207982	|generic|sp_Q9DBD5_PELP1_MOUSE	|generic|tr_Q3UAI4_Q3UAI4_MOUSE__chr19_-1_5279466_5279567_ENSMUST00000237781_REVERSED	|generic|tr_Q8BZD7_Q8BZD7_MOUSE_REVERSED	|generic|tr_Q3TY82_Q3TY82_MOUSE__chr11_1_103194683_103194832_ENSMUST00000021322_REVERSED	|generic|sp_Q80Z10_ASTN2_MOUSE	|generic|sp_Q80Z10-2_ASTN2_MOUSE	|generic|tr_Q8CHD5_Q8CHD5_MOUSE__chr19_1_45518810_45518923_ENSMUST00000225662_REVERSED	|generic|sp_P10284_HXB4_MOUSE	|generic|sp_P10284_HXB4_MOUSE_REVERSED	|generic|sp_Q9QX96_SALL2_MOUSE__chr11_-1_99385419_99385448_ENSMUST00000103131_REVERSED	|generic|sp_Q80Z10-3_ASTN2_MOUSE	|generic|tr_A0A2I3BQV4_A0A2I3BQV4_MOUSE__chr11_-1_99385419_99385448_ENSMUST00000103131_REVERSED	|generic|sp_Q64213-3_SF01_MOUSE__chr19_1_6372570_6372629_ENSMUST00000113485_REVERSED	|generic|sp_Q69ZK9_NLGN2_MOUSE	|generic|sp_Q8CBH7-2_MARHB_MOUSE_REVERSED	|generic|tr_E9Q7P6_E9Q7P6_MOUSE	|generic|tr_E9Q7P6_E9Q7P6_MOUSE	|generic|tr_E9Q7P6_E9Q7P6_MOUSE_REVERSED	|generic|tr_A0A024CD92_A0A024CD92_MOUSE	|generic|tr_Q3UQU5_Q3UQU5_MOUSE_REVERSED	|generic|tr_Q80W39_Q80W39_MOUSE__chr19_-1_5279466_5279567_ENSMUST00000237781_REVERSED	|generic|tr_A0A571BEJ5_A0A571BEJ5_MOUSE	|generic|tr_A0A571BEJ5_A0A571BEJ5_MOUSE_REVERSED	|generic|tr_A0A571BEJ5_A0A571BEJ5_MOUSE_REVERSED	|generic|tr_Q3UK67_Q3UK67_MOUSE__chr19_1_6372570_6372629_ENSMUST00000113485_REVERSED	|generic|sp_D7PDD4_G6B_MOUSE_REVERSED|
"""index: 11468, intensity: 10986.0, mobility: 0.931"""	0.119246	0.0042952	0.0663284	LGQSAVVVATPVAVAAAAAAAAALDLMWWIRM	generic|chr15_-1_37448276_37459353_ENSMUST00000120746__IP_1085964_TX=10090_REVERSED|
"""index: 32706, intensity: 5372.0, mobility: 1.415"""	0.119119	0.00455927	0.0663843	RRPHFADKSKQLDFIRIARKQEEEEKISEEVEIVK	generic|sp_Q8BHX3-3_BOREA_MOUSE_REVERSED|
"""index: 21689, intensity: 4309.0, mobility: 0.909"""	0.102475	0.00487256	0.0740536	IVSNRLVSCNNAVLLILKPFTNAMRK	generic|IP_950368_TX=10090_REVERSED|
"""index: 5720, intensity: 8681.0, mobility: 0.911"""	0.0955514	0.00520253	0.0774844	TPPPHPPRPLM	generic|tr_A0A345IT91_A0A345IT91_MOUSE_REVERSED	|generic|tr_A0A345IT93_A0A345IT93_MOUSE_REVERSED|
"""index: 17980, intensity: 2841.0, mobility: 0.862"""	0.0884612	0.00541908	0.081152	RSRAPYVLSARFDCLHMQR	generic|IP_874047_TX=10090_REVERSED|
"""index: 1382, intensity: 4868.0, mobility: 0.819"""	0.0720402	0.00573682	0.0902789	QPPPQPLPK	generic|tr_E9QQ33_E9QQ33_MOUSE_REVERSED	|generic|sp_Q69ZI1_SH3R1_MOUSE_REVERSED	|generic|sp_Q69ZI1-2_SH3R1_MOUSE_REVERSED	|generic|sp_Q69ZI1-3_SH3R1_MOUSE_REVERSED	|generic|sp_Q69ZI1-4_SH3R1_MOUSE_REVERSED	|generic|tr_A0A1B0GSY0_A0A1B0GSY0_MOUSE_REVERSED|
"""index: 32370, intensity: 15762.0, mobility: 0.917"""	0.0682202	0.00603908	0.0925348	HILVLRIR	generic|IP_969705_TX=10090_REVERSED|
"""index: 10165, intensity: 4605.0, mobility: 1.060"""	0.059953	0.00638298	0.0975967	QQQQQQLQQQQQQLQQQQLMQQQQLQQQQQQLSGLAQASMKP	generic|sp_Q6PDK2_KMT2D_MOUSE__chrX_1_69523531_69523560_ENSMUST00000033532_REVERSED	|generic|tr_A0A0A0MQ73_A0A0A0MQ73_MOUSE__chrX_1_69523531_69523560_ENSMUST00000033532_REVERSED|
"""index: 33938, intensity: 4819.0, mobility: 1.196"""	0.0578868	0.00672805	0.0989011	LRCNDVSACVGLLRGTR	generic|sp_Q5YD48_A1CF_MOUSE__II_3464822_REVERSED	|generic|sp_Q5YD48-2_A1CF_MOUSE__II_3464822_REVERSED	|generic|sp_Q5YD48-3_A1CF_MOUSE__II_3464822_REVERSED	|generic|tr_A0A286YDF7_A0A286YDF7_MOUSE_REVERSED|
"""index: 3616, intensity: 3029.0, mobility: 0.810"""	0.0564462	0.00702494	0.09982	MALAAFIGALGQG	generic|tr_A0A498WFQ1_A0A498WFQ1_MOUSE__chr9_-1_62796154_62796183_ENSMUST00000034775__IP_1058540_REVERSED	|generic|tr_A0A494BAC3_A0A494BAC3_MOUSE_REVERSED	|generic|sp_Q61672_S29A2_MOUSE_REVERSED	|generic|tr_A0A494BAD2_A0A494BAD2_MOUSE_REVERSED|
"""index: 16798, intensity: 4366.0, mobility: 1.120"""	0.0507453	0.00726392	0.103534	EDTPPPELSCFVLPLFRRAKKVKHQCHSVSVAHT	generic|sp_P34152-2_FAK1_MOUSE__chr15_-1_73264210_73264329_ENSMUST00000227569__II_3484569_REVERSED|
"""index: 25304, intensity: 3835.0, mobility: 1.086"""	0.0385178	0.00749319	0.111929	APKLHPYEETSTVQIGWVKKWAAYLQIHVPYVGSHHPAVAYG	generic|tr_D3YWZ6_D3YWZ6_MOUSE__II_976310_REVERSED	|generic|II_976293_TX=10090_REVERSED	|generic|sp_Q9EQW8_NDST4_MOUSE_REVERSED|
"""index: 30016, intensity: 3863.0, mobility: 0.952"""	0.0261022	0.00782313	0.121081	YRNILTSQAAM	generic|IP_903215_TX=10090_REVERSED|
"""index: 23971, intensity: 3860.0, mobility: 0.834"""	0.025485	0.00815217	0.121553	VAPFYVVEQVEDRPR	generic|sp_Q9CZC8_SCRN1_MOUSE__chr6_-1_54509204_54509347_ENSMUST00000124325__II_920560_REVERSED	|generic|tr_D3YXW0_D3YXW0_MOUSE_REVERSED|
"""index: 15337, intensity: 4079.0, mobility: 0.894"""	0.0238159	0.00846024	0.122838	ESVQAEMLNSVWNWLSLLGDDMTIAPLI	generic|IP_1020705_TX=10090_REVERSED|
"""index: 20849, intensity: 2972.0, mobility: 1.243"""	0.0195237	0.0087927	0.126199	FRTVQVFNSEFIPFDRLQDFEGSLLHRQLRGPR	generic|sp_A1L3C1_F71E1_MOUSE__II_892223_REVERSED	|generic|tr_A0A0U1RNU0_A0A0U1RNU0_MOUSE__II_892223_REVERSED	|generic|tr_B7XG50_B7XG50_MOUSE__II_892223_REVERSED|
"""index: 9571, intensity: 2979.0, mobility: 0.824"""	0.0188443	0.00889621	0.126738	TLEQEKEQ	generic|sp_Q62209_SYCP1_MOUSE_REVERSED|
"""index: 2649, intensity: 4337.0, mobility: 0.887"""	-0.000125036	0.0092257	0.142648	EYEKYKEYQNGGIQLK	generic|tr_Q69Z88_Q69Z88_MOUSE__II_896738_REVERSED	|generic|tr_Q3UTP2_Q3UTP2_MOUSE_REVERSED	|generic|tr_Q8BK34_Q8BK34_MOUSE_REVERSED	|generic|tr_Q7TSV0_Q7TSV0_MOUSE_REVERSED|
"""index: 17251, intensity: 4199.0, mobility: 1.029"""	-0.000338136	0.00955519	0.142836	KWRLVPTLDPLE	generic|tr_Q91YD5_Q91YD5_MOUSE_REVERSED	|generic|tr_Q3UT74_Q3UT74_MOUSE_REVERSED	|generic|sp_B8JK39_ITA9_MOUSE_REVERSED	|generic|tr_E9QAP0_E9QAP0_MOUSE_REVERSED	|generic|tr_Q8BJG9_Q8BJG9_MOUSE_REVERSED|
"""index: 8682, intensity: 4727.0, mobility: 0.909"""	-0.000754988	0.00988468	0.143205	QEGTLTGLER	generic|IP_1063377_TX=10090_REVERSED|
"""index: 2183, intensity: 3752.0, mobility: 0.910"""	-0.00083958	0.0101639	0.14328	FDTMQLNMT	generic|tr_A0A087WR13_A0A087WR13_MOUSE__IP_1039938_REVERSED	|generic|tr_A0A571BD48_A0A571BD48_MOUSE__IP_1039938_REVERSED	|generic|tr_L7N1Y0_L7N1Y0_MOUSE__IP_1039938_REVERSED|
"""index: 17221, intensity: 4474.0, mobility: 1.027"""	-0.00527337	0.0104473	0.147258	KWRLVPTLDPLE	generic|tr_Q91YD5_Q91YD5_MOUSE_REVERSED	|generic|tr_Q3UT74_Q3UT74_MOUSE_REVERSED	|generic|sp_B8JK39_ITA9_MOUSE_REVERSED	|generic|tr_E9QAP0_E9QAP0_MOUSE_REVERSED	|generic|tr_Q8BJG9_Q8BJG9_MOUSE_REVERSED|
"""index: 6623, intensity: 2521.0, mobility: 0.773"""	-0.00839829	0.0107667	0.15012	IGGFARLN	generic|sp_Q8BWC0-3_TPC2_MOUSE__II_879599_REVERSED	|generic|II_879594_TX=10090_REVERSED	|generic|II_879607_TX=10090_REVERSED	|generic|II_879606_TX=10090_REVERSED	|generic|sp_Q8BWC0_TPC2_MOUSE_REVERSED	|generic|sp_Q8BWC0-2_TPC2_MOUSE_REVERSED	|generic|tr_B2RUK7_B2RUK7_MOUSE_REVERSED	|generic|tr_Q80UQ1_Q80UQ1_MOUSE_REVERSED|
"""index: 21830, intensity: 4373.0, mobility: 1.189"""	-0.0087285	0.0110858	0.150425	EDGSVTPTACLNVSQVVT	generic|IP_1051960_TX=10090_REVERSED|
"""index: 13161, intensity: 4252.0, mobility: 0.876"""	-0.0088526	0.0114007	0.15054	PVIPRLDEP	generic|sp_Q8K411_PREP_MOUSE__chr13_1_6567442_6567486_ENSMUST00000223492_REVERSED	|generic|sp_Q8K411-2_PREP_MOUSE__chr13_1_6567442_6567486_ENSMUST00000223492_REVERSED	|generic|sp_Q8K411-3_PREP_MOUSE__chr13_1_6567442_6567486_ENSMUST00000223492_REVERSED|
"""index: 27185, intensity: 5117.0, mobility: 0.859"""	-0.00950035	0.0116543	0.15114	KVLNPEKFVYKRT	generic|IP_885248_TX=10090_REVERSED|
"""index: 14743, intensity: 6351.0, mobility: 1.174"""	-0.0154867	0.0117947	0.156789	KDEATPAAPAQPNESFSGKSPHSAKRQLQR	generic|sp_Q3TYL0_IQAK1_MOUSE_REVERSED|
"""index: 6773, intensity: 3123.0, mobility: 0.805"""	-0.0273585	0.0121058	0.16853	LLAPPLCASTSQ	generic|tr_A0A338P6R1_A0A338P6R1_MOUSE__chr9_1_72999049_72999078_ENSMUST00000037977_REVERSED	|generic|tr_Q8BTA4_Q8BTA4_MOUSE__chr9_1_72999049_72999078_ENSMUST00000037977_REVERSED	|generic|tr_Q80VT5_Q80VT5_MOUSE__chr9_1_72999049_72999078_ENSMUST00000037977_REVERSED	|generic|tr_A0A338P7G0_A0A338P7G0_MOUSE__chr9_1_72999049_72999078_ENSMUST00000037977_REVERSED|
"""index: 30688, intensity: 2866.0, mobility: 0.999"""	-0.0277733	0.0124243	0.168953	ATGEPLHWQLR	generic|sp_Q5SV80_MYO19_MOUSE__II_1129204_REVERSED	|generic|II_1129197_TX=10090_REVERSED	|generic|II_1129200_TX=10090_REVERSED|
"""index: 20253, intensity: 4826.0, mobility: 0.831"""	-0.0277918	0.0126783	0.168972	PWELARGV	generic|IP_1067580_TX=10090_REVERSED|
"""index: 35349, intensity: 7590.0, mobility: 1.201"""	-0.0309223	0.0129747	0.172197	KRRVPLKKLPRK	generic|IP_897814_TX=10090_REVERSED|
"""index: 12878, intensity: 3349.0, mobility: 0.869"""	-0.0325854	0.0132869	0.173931	SPAPTPLMLFLNQRQSF	generic|IP_934352_TX=10090_REVERSED|
"""index: 10023, intensity: 5026.0, mobility: 1.349"""	-0.0328593	0.0135732	0.174218	ERERSHERRKERELQRNREREAEKEREKQEEEEREKR	generic|tr_Q3UXT9_Q3UXT9_MOUSE__II_1095286_REVERSED	|generic|tr_F6RJ39_F6RJ39_MOUSE__chr14_-1_54662164_54662199_ENSMUST00000129700__II_1095258_REVERSED	|generic|tr_B8JJ91_B8JJ91_MOUSE__II_1095264_REVERSED	|generic|sp_Q9JIX8_ACINU_MOUSE__chr14_-1_54662164_54662199_ENSMUST00000129700__II_1095258_REVERSED	|generic|sp_Q9JIX8-4_ACINU_MOUSE__chr14_-1_54662164_54662199_ENSMUST00000129700__II_1095258_REVERSED	|generic|tr_Q52KR6_Q52KR6_MOUSE_REVERSED	|generic|tr_Q80TU6_Q80TU6_MOUSE_REVERSED	|generic|tr_B8JJ92_B8JJ92_MOUSE_REVERSED	|generic|tr_Q7TSL7_Q7TSL7_MOUSE_REVERSED	|generic|sp_Q9JIX8-2_ACINU_MOUSE_REVERSED	|generic|sp_Q9JIX8-3_ACINU_MOUSE_REVERSED|
"""index: 17597, intensity: 29822.0, mobility: 1.001"""	-0.0346236	0.0138583	0.176076	HIVKALPALCNTTCSANSVIKLIKDYKPHNVGMVLVPAD	generic|IP_967268_TX=10090_REVERSED|
"""index: 18405, intensity: 3217.0, mobility: 1.214"""	-0.0350019	0.0141643	0.176477	GPMKGFHTISSKIGKHAMNA	generic|IP_875607_TX=10090_REVERSED|
"""index: 21615, intensity: 4129.0, mobility: 1.016"""	-0.036352	0.0144609	0.177913	GIHFVTILEKKKMCEMMTQFLHVA	generic|II_1000365_TX=10090_REVERSED	|generic|sp_Q923J1_TRPM7_MOUSE__chr2_-1_126795439_126795492_ENSMUST00000127277_REVERSED	|generic|tr_A2AI57_A2AI57_MOUSE__chr2_-1_126795439_126795492_ENSMUST00000127277_REVERSED	|generic|tr_B9EK83_B9EK83_MOUSE__chr2_-1_126795439_126795492_ENSMUST00000127277_REVERSED|
"""index: 13428, intensity: 4633.0, mobility: 0.977"""	-0.0375549	0.0147335	0.1792	CPSPGLGSPSVTTSEMRLLDKQLPSTEKVDESLMGGALL	generic|sp_Q99PP2_ZN318_MOUSE_REVERSED|
"""index: 8660, intensity: 4337.0, mobility: 0.909"""	-0.0387992	0.0150329	0.18054	QEGTLTGLER	generic|IP_1063377_TX=10090_REVERSED|
"""index: 33203, intensity: 14112.0, mobility: 1.120"""	-0.0399509	0.0153029	0.181788	LMRTLKLLPKQHQLEPLGSCCLHNIQFYDLFIYLVGPGDR	generic|tr_A0A1G5SK44_A0A1G5SK44_MOUSE_REVERSED	|generic|tr_A0A1G5SJR4_A0A1G5SJR4_MOUSE_REVERSED	|generic|sp_Q8CBA2_SLFN5_MOUSE_REVERSED|
"""index: 783, intensity: 3329.0, mobility: 0.961"""	-0.0437257	0.0156152	0.185928	VLSGESTLQTAV	generic|IP_3491250_TX=10090_REVERSED|
"""index: 28319, intensity: 8898.0, mobility: 1.076"""	-0.0439035	0.0158829	0.186125	ATVTYINKKGDYVPKRDGFIQPKFHQVMYEVVERNVRRPCK	generic|tr_A0A6I8MX18_A0A6I8MX18_MOUSE__chr4_-1_126459776_126459865_ENSMUST00000127800__II_956239_REVERSED	|generic|tr_Q8CGU0_Q8CGU0_MOUSE__chr4_-1_126459776_126459865_ENSMUST00000127800__II_956239_REVERSED	|generic|sp_Q8CJG1_AGO1_MOUSE__chr4_-1_126459776_126459865_ENSMUST00000127800__II_956239_REVERSED	|generic|tr_A2VDG1_A2VDG1_MOUSE__chr4_-1_126459776_126459865_ENSMUST00000127800__II_956239_REVERSED|
"""index: 23001, intensity: 8953.0, mobility: 0.890"""	-0.0470997	0.0160841	0.189695	YHFRILIG	generic|IP_1021947_TX=10090_REVERSED|
"""index: 15065, intensity: 7714.0, mobility: 1.150"""	-0.0523826	0.0163884	0.195718	PISTRCSRPLWPMVPPHPGPVSETAIAARQ	generic|chr7_1_139875092_139875328_ENSMUST00000026548__IP_877301_TX=10090_REVERSED|
"""index: 3292, intensity: 2847.0, mobility: 0.798"""	-0.0529627	0.0166821	0.196389	APGGLSQCK	generic|sp_E9PYL2_PRR12_MOUSE__chr7_-1_45028478_45028621_ENSMUST00000210410_REVERSED|
"""index: 25227, intensity: 5411.0, mobility: 1.115"""	-0.0535378	0.0169544	0.197056	LDDMMYARRKAVLKGERCNVAKFFREFCKMGNETLLSPDLQ	generic|tr_Q4FE56_Q4FE56_MOUSE__chrX_1_13114589_13114648_ENSMUST00000139764__IP_830538_REVERSED	|generic|sp_P70398_USP9X_MOUSE__chrX_1_13114589_13114648_ENSMUST00000139764_REVERSED|
"""index: 10350, intensity: 8750.0, mobility: 1.235"""	-0.0548938	0.0172202	0.198635	SPLGFNFYAISLGTFTHFLHILYSDKYFLYHRYFLALPY	generic|tr_A0A0N4SUM3_A0A0N4SUM3_MOUSE__II_906325_REVERSED|
"""index: 16683, intensity: 4516.0, mobility: 1.123"""	-0.0575719	0.0174312	0.201786	SEAGPPTRYLLKSNQLYLVQQHHKHLLFVMYGS	generic|tr_Q8R282_Q8R282_MOUSE_REVERSED|
"""index: 14699, intensity: 31670.0, mobility: 1.140"""	-0.0629393	0.0175971	0.208221	YVSIVPVYLCVSMSVPVCVHVCVVTNGLVR	generic|IP_3469545_TX=10090_REVERSED|
"""index: 13923, intensity: 7266.0, mobility: 1.145"""	-0.0680899	0.0179005	0.214549	WWYGLLLCVLGLMPNSARASGSLCAPLCRPCEV	generic|tr_Q3UN76_Q3UN76_MOUSE__IP_877853_REVERSED|
"""index: 2433, intensity: 93759.0, mobility: 0.884"""	-0.0685176	0.0181928	0.215082	TLPTETKFLSEMRIH	generic|sp_Q8BLG2_LPAR4_MOUSE_REVERSED	|generic|tr_Q80UD5_Q80UD5_MOUSE_REVERSED|
"""index: 15131, intensity: 8904.0, mobility: 1.163"""	-0.0693914	0.0184737	0.216173	TVPTMVPMVPMVPTVPMVPMVPMVPTVPMV	generic|IP_869294_TX=10090_REVERSED|
"""index: 4348, intensity: 3403.0, mobility: 0.938"""	-0.0701171	0.0187424	0.217082	PAPEIPPAKMTK	generic|tr_A0A5K1VVQ9_A0A5K1VVQ9_MOUSE__chr19_-1_7374046_7374075_ENSMUST00000237653__II_1006392_REVERSED	|generic|sp_A2ASS6_TITIN_MOUSE__chr19_-1_7374046_7374075_ENSMUST00000237653__II_1006392_REVERSED	|generic|sp_A2ASS6-2_TITIN_MOUSE__chr19_-1_7374046_7374075_ENSMUST00000237653__II_1006392_REVERSED	|generic|tr_A0A5K1VVQ1_A0A5K1VVQ1_MOUSE__chr19_-1_7374046_7374075_ENSMUST00000237653__II_1006392_REVERSED	|generic|tr_E9Q8K5_E9Q8K5_MOUSE__chr19_-1_7374046_7374075_ENSMUST00000237653__II_1006392_REVERSED	|generic|tr_E9Q8N1_E9Q8N1_MOUSE__chr19_-1_7374046_7374075_ENSMUST00000237653__II_1006392_REVERSED	|generic|tr_A2AT70_A2AT70_MOUSE_REVERSED	|generic|tr_Q3TZL3_Q3TZL3_MOUSE_REVERSED	|generic|tr_A2AT64_A2AT64_MOUSE_REVERSED	|generic|tr_A2AT67_A2AT67_MOUSE_REVERSED	|generic|tr_A2AT68_A2AT68_MOUSE_REVERSED	|generic|tr_A2AT66_A2AT66_MOUSE_REVERSED	|generic|tr_F7CR78_F7CR78_MOUSE_REVERSED	|generic|tr_A2AT65_A2AT65_MOUSE_REVERSED|
"""index: 29239, intensity: 4823.0, mobility: 0.931"""	-0.0715872	0.0190332	0.218933	LVTGLVQLHES	generic|IP_841609_TX=10090_REVERSED|
"""index: 20395, intensity: 3866.0, mobility: 1.017"""	-0.0727928	0.0193178	0.22046	DPRIGFLERFYRFAVPAYTK	generic|II_978052_TX=10090_REVERSED	|generic|sp_O70161_PI51C_MOUSE__chr10_1_81305714_81305833_ENSMUST00000160291_REVERSED	|generic|sp_O70161-2_PI51C_MOUSE__chr10_1_81305714_81305833_ENSMUST00000160291_REVERSED	|generic|sp_O70161-3_PI51C_MOUSE__chr10_1_81305714_81305833_ENSMUST00000160291_REVERSED	|generic|sp_P70182_PI51A_MOUSE_REVERSED	|generic|sp_P70182-2_PI51A_MOUSE_REVERSED	|generic|sp_P70182-3_PI51A_MOUSE_REVERSED	|generic|tr_F8WI18_F8WI18_MOUSE_REVERSED	|generic|tr_D3YUY3_D3YUY3_MOUSE_REVERSED	|generic|tr_F8WHW6_F8WHW6_MOUSE__chr10_1_81305714_81305833_ENSMUST00000160291_REVERSED|
"""index: 1066, intensity: 3425.0, mobility: 0.832"""	-0.0743023	0.019596	0.222385	TVSPTLAMSPAVTVSPAVA	generic|tr_D3YTR3_D3YTR3_MOUSE_REVERSED	|generic|sp_Q3UE17-2_MEX3D_MOUSE_REVERSED|
"""index: 855, intensity: 2739.0, mobility: 0.878"""	-0.0751001	0.0198496	0.223407	YLKTNERQ	generic|sp_E9PZJ8_ASCC3_MOUSE__chr10_1_50642696_50642734_ENSMUST00000217968__II_3495648_REVERSED|
"""index: 20594, intensity: 5932.0, mobility: 0.979"""	-0.0777138	0.0201262	0.226782	GCFAESTDKPRIGLSSRGNPR	generic|IP_1038662_TX=10090_REVERSED|
"""index: 19382, intensity: 3390.0, mobility: 0.931"""	-0.0792906	0.0202985	0.228837	AEEKVEVQNTP	generic|tr_A2A484_A2A484_MOUSE__chr2_-1_165785590_165785712_ENSMUST00000088113__II_998046_REVERSED	|generic|tr_Q3V1I9_Q3V1I9_MOUSE__chr2_-1_165785590_165785712_ENSMUST00000088113__II_998046_REVERSED	|generic|tr_Q8CHB3_Q8CHB3_MOUSE__chr2_-1_165785590_165785712_ENSMUST00000088113__II_998046_REVERSED	|generic|tr_E9Q8D1_E9Q8D1_MOUSE__chr2_-1_165785590_165785712_ENSMUST00000088113__II_998046_REVERSED	|generic|tr_Q80Y82_Q80Y82_MOUSE__chr2_-1_165785590_165785712_ENSMUST00000088113__II_998046_REVERSED	|generic|tr_A2A483_A2A483_MOUSE__chr2_-1_165785590_165785712_ENSMUST00000088113__II_998046_REVERSED	|generic|II_998053_TX=10090_REVERSED	|generic|tr_A2A482_A2A482_MOUSE__chr2_-1_165785590_165785712_ENSMUST00000088113_REVERSED	|generic|tr_Q3UH28_Q3UH28_MOUSE__chr2_-1_165785590_165785712_ENSMUST00000088113_REVERSED	|generic|tr_Q3U1M7_Q3U1M7_MOUSE__chr2_-1_165785590_165785712_ENSMUST00000088113_REVERSED	|generic|tr_Q3V437_Q3V437_MOUSE__chr2_-1_165785590_165785712_ENSMUST00000088113_REVERSED	|generic|tr_A2A485_A2A485_MOUSE_REVERSED	|generic|tr_Q80XT8_Q80XT8_MOUSE__chr2_-1_165785590_165785712_ENSMUST00000088113_REVERSED|
"""index: 9879, intensity: 7867.0, mobility: 1.031"""	-0.0862017	0.020597	0.238014	YYTGSTDQVRMWGAPLDSDTEFANPNWFSDPSNDQLI	generic|tr_A0A087WPS7_A0A087WPS7_MOUSE__chr7_-1_105567250_105567309_ENSMUST00000189265__II_886822_REVERSED	|generic|tr_A0A087WPI2_A0A087WPI2_MOUSE__chr7_-1_105567250_105567309_ENSMUST00000189265__II_886822_REVERSED|
"""index: 31308, intensity: 6455.0, mobility: 0.909"""	-0.0862069	0.0208831	0.238021	KTWLQLDPW	generic|IP_1083616_TX=10090_REVERSED|
"""index: 15513, intensity: 36318.0, mobility: 1.150"""	-0.0874985	0.0211058	0.239767	WWALSPWMPGTSLGTLRLHNRLCVLRGP	generic|IP_3482145_TX=10090_REVERSED|
"""index: 32305, intensity: 16540.0, mobility: 0.930"""	-0.091338	0.0213904	0.245015	PSDTVEVYENFRLIRRA	generic|tr_A1L3S9_A1L3S9_MOUSE_REVERSED	|generic|tr_B1AVP0_B1AVP0_MOUSE_REVERSED	|generic|tr_B1AVN9_B1AVN9_MOUSE_REVERSED	|generic|tr_Q3UQ19_Q3UQ19_MOUSE_REVERSED	|generic|tr_Q91VK6_Q91VK6_MOUSE_REVERSED	|generic|tr_F7D4H5_F7D4H5_MOUSE_REVERSED|
"""index: 7479, intensity: 2977.0, mobility: 1.013"""	-0.0921801	0.0216875	0.246177	ETWVGHPLSRHV	generic|IP_1046880_TX=10090_REVERSED|
"""index: 17821, intensity: 52687.0, mobility: 1.110"""	-0.0923071	0.0219846	0.246353	YVTLGQVGGSGGVYGRFVSRFCLSH	generic|IP_3458371_TX=10090_REVERSED|
"""index: 32571, intensity: 30653.0, mobility: 1.255"""	-0.0924165	0.0221697	0.246504	RSEFVEIKMVKPSEIKL	generic|IP_3471471_TX=10090_REVERSED|
"""index: 12609, intensity: 4213.0, mobility: 0.964"""	-0.0965444	0.0224586	0.252268	WYWAGSLDQAEENRKHHLGTDELM	generic|II_976653_TX=10090_REVERSED|
"""index: 23076, intensity: 6905.0, mobility: 1.163"""	-0.0966998	0.0227474	0.252487	RTFSLRRLRRATRAMWDTEPSRIRWKTKMQDM	generic|IP_1091783_TX=10090_REVERSED	|generic|IP_1091801_TX=10090_REVERSED|
"""index: 29568, intensity: 6219.0, mobility: 0.984"""	-0.0969642	0.0230224	0.25286	KWFTRELLS	generic|chr7_-1_126557368_126557442_ENSMUST00000032992_REVERSED	|generic|chr7_-1_126557239_126557442_ENSMUST00000032992_REVERSED|
"""index: 26534, intensity: 16660.0, mobility: 0.895"""	-0.0984071	0.0232627	0.254901	SSVPTVVHHK	generic|chr6_1_83194142_83194466_ENSMUST00000077407__IP_913285_TX=10090_REVERSED	|generic|chr6_1_83193969_83194466_ENSMUST00000077407__IP_913285_TX=10090_REVERSED	|generic|chr6_1_83193729_83194466_ENSMUST00000077407__IP_913285_TX=10090_REVERSED	|generic|chr6_1_83194121_83194466_ENSMUST00000077407__IP_913285_TX=10090_REVERSED|
"""index: 15980, intensity: 3683.0, mobility: 0.890"""	-0.101348	0.0235363	0.259101	RCALPPERR	generic|chr15_1_30172848_30173102_ENSMUST00000081728_REVERSED|
"""index: 2794, intensity: 3610.0, mobility: 0.867"""	-0.102078	0.0238305	0.26015	MIVKDVHSK	generic|sp_Q8K0T2_DC2L1_MOUSE_REVERSED|
"""index: 6101, intensity: 17750.0, mobility: 0.929"""	-0.102089	0.0239836	0.260166	GVEVRESPVAQFGIRQPTDGQVKAQG	generic|sp_Q8VCR8_MYLK2_MOUSE_REVERSED|
"""index: 13095, intensity: 3491.0, mobility: 1.199"""	-0.107678	0.0242477	0.268309	EQDQALPVSTVQAPSSPLGPSTPPVTSTQP	generic|tr_Q3UD78_Q3UD78_MOUSE_REVERSED	|generic|tr_Q3UCG9_Q3UCG9_MOUSE_REVERSED	|generic|tr_Q3TEV8_Q3TEV8_MOUSE_REVERSED	|generic|sp_Q6ZQM0_RFFL_MOUSE_REVERSED	|generic|sp_Q6ZQM0-3_RFFL_MOUSE_REVERSED	|generic|sp_Q6ZQM0-4_RFFL_MOUSE_REVERSED|
"""index: 33457, intensity: 34903.0, mobility: 0.994"""	-0.108368	0.0245399	0.269328	RRKGYYYTQ	generic|sp_Q5DTW2-2_SMBT2_MOUSE_REVERSED	|generic|tr_Q3UH63_Q3UH63_MOUSE_REVERSED|
"""index: 20991, intensity: 2946.0, mobility: 1.031"""	-0.108569	0.024832	0.269624	ENLKLVALNVPNR	generic|tr_C9K0Y4_C9K0Y4_MOUSE__chr11_1_57012082_57012123_ENSMUST00000125292_REVERSED	|generic|tr_Q7TNB5_Q7TNB5_MOUSE__chr11_1_57012082_57012123_ENSMUST00000125292_REVERSED	|generic|tr_Q6P9M2_Q6P9M2_MOUSE__chr11_1_57012082_57012123_ENSMUST00000125292_REVERSED|
"""index: 8525, intensity: 6721.0, mobility: 1.222"""	-0.108693	0.0251095	0.269807	KRLPPFVWLTCDTGMMSGMLLVKDGSAGPI	generic|tr_B2M0R5_B2M0R5_MOUSE_REVERSED	|generic|tr_A0A1B0GSQ3_A0A1B0GSQ3_MOUSE_REVERSED	|generic|tr_B2M0R4_B2M0R4_MOUSE_REVERSED	|generic|tr_B2M0R6_B2M0R6_MOUSE_REVERSED	|generic|tr_E9PW10_E9PW10_MOUSE_REVERSED|
"""index: 24434, intensity: 5822.0, mobility: 1.129"""	-0.109477	0.0253792	0.270969	EEDIEAAAALQAQQT	generic|tr_Q3UK68_Q3UK68_MOUSE_REVERSED	|generic|sp_P70670_NACAM_MOUSE_REVERSED	|generic|sp_Q60817_NACA_MOUSE_REVERSED|
"""index: 2385, intensity: 30097.0, mobility: 0.937"""	-0.110627	0.025656	0.272679	LVAPPLSLCIGEG	generic|IP_980629_TX=10090_REVERSED|
"""index: 27666, intensity: 2728.0, mobility: 1.015"""	-0.112357	0.0259324	0.275266	ADAFSLYFLFFY	generic|tr_Q7TR16_Q7TR16_MOUSE_REVERSED	|generic|tr_Q8VFF8_Q8VFF8_MOUSE_REVERSED	|generic|tr_Q8VFF9_Q8VFF9_MOUSE_REVERSED	|generic|tr_A0A2I3BQA3_A0A2I3BQA3_MOUSE_REVERSED|
"""index: 26814, intensity: 10112.0, mobility: 1.302"""	-0.113564	0.0262161	0.277081	MNFGLQMTKIHDVQSTMTHD	generic|IP_825783_TX=10090_REVERSED|
"""index: 2248, intensity: 4345.0, mobility: 0.885"""	-0.114372	0.0265074	0.278302	TLPTETKFLSEMRIH	generic|sp_Q8BLG2_LPAR4_MOUSE_REVERSED	|generic|tr_Q80UD5_Q80UD5_MOUSE_REVERSED|
"""index: 22707, intensity: 3074.0, mobility: 0.915"""	-0.114632	0.0267909	0.278694	MRLVSNIFGSPSARHYER	generic|IP_2445258_TX=10090_REVERSED|
"""index: 26420, intensity: 3490.0, mobility: 0.864"""	-0.115515	0.0270349	0.280033	KPTRRRGTKRS	generic|IP_1106857_TX=10090_REVERSED|
"""index: 21891, intensity: 4947.0, mobility: 1.102"""	-0.116374	0.0273256	0.28134	HHSSYLVDSAAYAFLA	generic|tr_D6RIQ1_D6RIQ1_MOUSE_REVERSED|
"""index: 35263, intensity: 3304.0, mobility: 1.335"""	-0.116677	0.0276083	0.281802	LPERAELLV	generic|tr_A2ASY0_A2ASY0_MOUSE_REVERSED	|generic|tr_Q05BL5_Q05BL5_MOUSE_REVERSED	|generic|tr_Q8BKP6_Q8BKP6_MOUSE_REVERSED	|generic|tr_Q505H1_Q505H1_MOUSE_REVERSED	|generic|sp_Q5HZG4_TAF3_MOUSE_REVERSED|
"""index: 18628, intensity: 4537.0, mobility: 1.018"""	-0.116943	0.0278584	0.282207	LWEVGMSVVKADP	generic|sp_Q3U435_MMP25_MOUSE__II_3488709_REVERSED	|generic|tr_A0A3B2WCE2_A0A3B2WCE2_MOUSE_REVERSED	|generic|tr_A0A3B2W7R0_A0A3B2W7R0_MOUSE_REVERSED|
"""index: 17295, intensity: 3271.0, mobility: 1.162"""	-0.118876	0.0280753	0.28517	EQPKFLEDMFKRNFMTSIIDNLVRKRDVET	generic|tr_A0ZV96_A0ZV96_MOUSE__chr4_1_126088343_126088438_ENSMUST00000129968_REVERSED|
"""index: 24316, intensity: 5545.0, mobility: 1.016"""	-0.12284	0.0283073	0.291313	DFQKAFATLDPPM	generic|tr_H3BJA3_H3BJA3_MOUSE__II_976628_REVERSED	|generic|tr_Q4FJZ6_Q4FJZ6_MOUSE__chr3_1_122266230_122266397_ENSMUST00000149983_REVERSED	|generic|tr_Q3T9P2_Q3T9P2_MOUSE_REVERSED|
"""index: 24209, intensity: 13635.0, mobility: 1.195"""	-0.126342	0.0285962	0.296814	YNQLESGRFYTLIEQW	generic|sp_P61222_ABCE1_MOUSE__chr8_-1_79687660_79687797_ENSMUST00000211509__II_3503047_REVERSED	|generic|tr_Q3TJM9_Q3TJM9_MOUSE__chr8_-1_79687660_79687797_ENSMUST00000211509__II_3503047_REVERSED	|generic|tr_Q6NXX7_Q6NXX7_MOUSE__chr8_-1_79687660_79687797_ENSMUST00000211509_REVERSED	|generic|tr_Q3TIU8_Q3TIU8_MOUSE__chr8_-1_79687660_79687797_ENSMUST00000211509_REVERSED|
"""index: 2814, intensity: 3811.0, mobility: 0.940"""	-0.126392	0.0288268	0.296893	ATEEAGAFPAWM	generic|chr11_-1_100440251_100440869_ENSMUST00000107398_REVERSED|
"""index: 1144, intensity: 3610.0, mobility: 0.911"""	-0.130549	0.0291066	0.303515	VQIQTNNYTAKIHAI	generic|sp_Q9DCA2_RT11_MOUSE__chr7_1_78783577_78783684_ENSMUST00000133553__II_890517_REVERSED	|generic|tr_Q3U8Y1_Q3U8Y1_MOUSE__chr7_1_78783577_78783684_ENSMUST00000133553__II_890517_REVERSED	|generic|tr_Q3TLY7_Q3TLY7_MOUSE__chr7_1_78783577_78783684_ENSMUST00000133553_REVERSED|
"""index: 2176, intensity: 4080.0, mobility: 0.956"""	-0.130733	0.0293863	0.30381	QLVSQCFGISH	generic|chr4_1_28821409_28821465_ENSMUST00000080934_REVERSED|
"""index: 11727, intensity: 18039.0, mobility: 1.052"""	-0.130928	0.0296403	0.304124	TRSGPALPGGAIAMAVSPNITSGIDG	generic|tr_A0A1L1ST98_A0A1L1ST98_MOUSE__II_3459775_REVERSED	|generic|tr_A0A1L1SQR4_A0A1L1SQR4_MOUSE_REVERSED	|generic|sp_Q8VDR9_DOCK6_MOUSE_REVERSED|
"""index: 15076, intensity: 5624.0, mobility: 1.108"""	-0.132541	0.0299022	0.306723	SLLESNNSTSRYYLVHALELAQASRRQ	generic|sp_Q8VD26_TM143_MOUSE__chr7_1_45908191_45908241_ENSMUST00000209292_REVERSED	|generic|sp_Q8VD26-2_TM143_MOUSE__chr7_1_45908191_45908241_ENSMUST00000209292_REVERSED	|generic|tr_G3X9F4_G3X9F4_MOUSE__chr7_1_45908191_45908241_ENSMUST00000209292_REVERSED	|generic|tr_A0A1B0GT63_A0A1B0GT63_MOUSE__chr7_1_45908191_45908241_ENSMUST00000209292_REVERSED|
"""index: 23626, intensity: 3388.0, mobility: 1.245"""	-0.13305	0.0301898	0.307546	EWLPGPSAARIQFVYRTAPKLNTVTVAPAGTKVTSYTQESQGK	generic|sp_Q8BYG9_EPHAA_MOUSE_REVERSED	|generic|tr_F6WVB0_F6WVB0_MOUSE_REVERSED|
"""index: 8203, intensity: 6392.0, mobility: 0.819"""	-0.133213	0.0304423	0.307811	DGELTRQP	generic|IP_1086098_TX=10090_REVERSED|
"""index: 4546, intensity: 12720.0, mobility: 0.917"""	-0.134033	0.0307118	0.30914	APPTLTSRDRP	generic|IP_894490_TX=10090_REVERSED|
"""index: 3015, intensity: 3976.0, mobility: 0.782"""	-0.134568	0.0309633	0.310011	SSMVVHFPTPFLPD	generic|IP_3488439_TX=10090_REVERSED|
"""index: 20492, intensity: 22175.0, mobility: 1.101"""	-0.135511	0.03125	0.311548	LEPLALMEVLLSLIEFFLTYPNRPSMDM	generic|II_956725_TX=10090_REVERSED	|generic|sp_Q8BHW6_SPT21_MOUSE_REVERSED|
"""index: 16345, intensity: 5992.0, mobility: 1.192"""	-0.135892	0.0315367	0.31217	LCDKPSGIFIPISNLYQSVQSNGKNDLRQ	generic|IP_2463724_TX=10090_REVERSED|
"""index: 32611, intensity: 9000.0, mobility: 1.218"""	-0.137155	0.0318143	0.314239	TIDEKVRNPETSVAEQVKNHERASVEAKEKRPKTNGRANPNVLK	generic|sp_O70514_FGFP1_MOUSE_REVERSED|
"""index: 5118, intensity: 3026.0, mobility: 1.055"""	-0.13732	0.032055	0.31451	REERASLMSEVH	generic|sp_Q9QZZ4_MYO15_MOUSE_REVERSED	|generic|sp_Q9QZZ4-2_MYO15_MOUSE_REVERSED	|generic|sp_Q9QZZ4-3_MYO15_MOUSE_REVERSED|
"""index: 15397, intensity: 5059.0, mobility: 1.086"""	-0.138462	0.0323412	0.316389	SELNLSSHIVMHNQKGTVVKLFKNCIFM	generic|IP_1076810_TX=10090_REVERSED|
"""index: 23467, intensity: 4476.0, mobility: 1.145"""	-0.138985	0.032618	0.317253	VMSMWKARQKWAKWCPMLELTPVQVGLVLVATCWLPVVSSTA	generic|IP_1034054_TX=10090_REVERSED|
"""index: 5231, intensity: 5457.0, mobility: 0.879"""	-0.139487	0.0328947	0.318084	ESINLDLSHS	generic|sp_Q3U827_RN180_MOUSE_REVERSED	|generic|sp_Q3U827-2_RN180_MOUSE_REVERSED	|generic|sp_Q3U827-3_RN180_MOUSE_REVERSED	|generic|sp_Q3U827-4_RN180_MOUSE_REVERSED	|generic|tr_A0A286YCL6_A0A286YCL6_MOUSE_REVERSED|
"""index: 15622, intensity: 3727.0, mobility: 1.023"""	-0.14038	0.0331808	0.319563	MCAGIGSIKTGLMISQGPVPVMSFLPWMRGLVSSM	generic|IP_3485158_TX=10090_REVERSED|
"""index: 4404, intensity: 2596.0, mobility: 1.005"""	-0.140589	0.0334095	0.31991	SQAKAEEYTPLE	generic|sp_Q9D4H4_AMOL1_MOUSE_REVERSED	|generic|sp_Q9D4H4-2_AMOL1_MOUSE_REVERSED	|generic|tr_A0A1Y7VM69_A0A1Y7VM69_MOUSE_REVERSED|
"""index: 23276, intensity: 6859.0, mobility: 1.152"""	-0.142022	0.033695	0.322296	QSSSPELNPLSNNQLERDLKKLLEWSRGC	generic|tr_F6VPT0_F6VPT0_MOUSE__II_957588_REVERSED	|generic|tr_A8Y5M9_A8Y5M9_MOUSE__II_957601_REVERSED	|generic|tr_A2AGD7_A2AGD7_MOUSE__II_957601_REVERSED	|generic|II_957590_TX=10090_REVERSED|
"""index: 751, intensity: 3664.0, mobility: 0.759"""	-0.142095	0.0339709	0.322418	ASLAKDLA	generic|sp_Q921W0_CHM1A_MOUSE__chr8_-1_123206140_123206211_ENSMUST00000167655__II_860458_REVERSED|
"""index: 21968, intensity: 3506.0, mobility: 1.118"""	-0.142275	0.0342075	0.322719	NYEVVLSFSSWPFDAGISHNHVVVCANT	generic|sp_A2ALV5_SHOC1_MOUSE_REVERSED|
"""index: 18609, intensity: 3077.0, mobility: 0.883"""	-0.143832	0.0344828	0.325326	REREASTYVPLSICEDPSYPGYSGQP	generic|sp_Q45VK7_DYHC2_MOUSE__chr9_-1_7052557_7052643_ENSMUST00000139671_REVERSED	|generic|sp_Q45VK7-2_DYHC2_MOUSE__chr9_-1_7052557_7052643_ENSMUST00000139671_REVERSED|
"""index: 29605, intensity: 3250.0, mobility: 1.137"""	-0.144976	0.0347479	0.32725	ENKHALAQDIFDTA	generic|tr_H3BKL8_H3BKL8_MOUSE_REVERSED|
"""index: 3566, intensity: 2926.0, mobility: 0.772"""	-0.14564	0.0350028	0.32837	CALVQVTVTAQAVFF	generic|sp_O08852_PKD1_MOUSE__chr17_1_24593294_24593350_ENSMUST00000227107__II_3488744_REVERSED|
"""index: 14544, intensity: 6172.0, mobility: 1.120"""	-0.145799	0.0352273	0.328638	KEDALSKRERQESPLKSHPSKRGSSVSAPSPS	generic|tr_Q3TQI2_Q3TQI2_MOUSE__chrX_1_20851679_20851816_ENSMUST00000136451__II_836925_REVERSED	|generic|tr_E9Q0P8_E9Q0P8_MOUSE__chrX_1_20851679_20851816_ENSMUST00000136451__II_836925_REVERSED	|generic|sp_P04627_ARAF_MOUSE__chrX_1_20851679_20851816_ENSMUST00000136451__II_836944_REVERSED	|generic|tr_Q3UXR0_Q3UXR0_MOUSE__chrX_1_20851679_20851816_ENSMUST00000136451_REVERSED|
"""index: 866, intensity: 3844.0, mobility: 1.085"""	-0.149088	0.0355013	0.334224	VGGGDGGGGGGGGGGGGGGGRGGRG	generic|IP_3467123_TX=10090_REVERSED|
"""index: 23514, intensity: 65640.0, mobility: 0.959"""	-0.149373	0.0357244	0.334711	IFNKINRFV	generic|IP_1021553_TX=10090_REVERSED|
"""index: 2447, intensity: 2755.0, mobility: 0.927"""	-0.150355	0.0358656	0.336391	ADDIVWDKLVG	generic|IP_990563_TX=10090_REVERSED|
"""index: 4917, intensity: 3546.0, mobility: 0.916"""	-0.153155	0.0361072	0.341211	ASPNDRRNVFRVSPAPSKVVQMV	generic|IP_3468075_TX=10090_REVERSED|
"""index: 16303, intensity: 4591.0, mobility: 1.140"""	-0.153396	0.0363893	0.341629	DIGWTVEYQRVKSAEKKWEKPCYKY	generic|sp_Q8C0V9_FRMD6_MOUSE_REVERSED|
"""index: 9909, intensity: 5904.0, mobility: 0.793"""	-0.153678	0.0366094	0.342117	CQLYIYQSFAKGCH	generic|IP_3471489_TX=10090_REVERSED|
"""index: 25323, intensity: 3213.0, mobility: 1.016"""	-0.154764	0.0368703	0.344001	AQRVAARQAAAAAGLLGATP	generic|chr2_-1_30472717_30472980_ENSMUST00000065134_REVERSED|
"""index: 18007, intensity: 5432.0, mobility: 0.970"""	-0.155112	0.0371517	0.344607	FNLPQPARPARPVSGRSLLARCPLCSSLAV	generic|sp_Q8CIT0_CRF_MOUSE_REVERSED|
"""index: 25345, intensity: 4257.0, mobility: 1.120"""	-0.155232	0.0374016	0.344815	IYVSLYVCVCVCLCLS	generic|IP_3476479_TX=10090_REVERSED|
"""index: 18179, intensity: 5981.0, mobility: 0.917"""	-0.155984	0.0376828	0.346125	QKAEFDQKRGATLVWN	generic|IP_3502303_TX=10090_REVERSED|
"""index: 24044, intensity: 2844.0, mobility: 1.202"""	-0.156424	0.0379427	0.346892	NFLNGLFQFFSEKPQR	generic|tr_A0A338P6N4_A0A338P6N4_MOUSE_REVERSED|
"""index: 8754, intensity: 6789.0, mobility: 1.079"""	-0.156771	0.0381915	0.347498	ESYTSVWLWSPSCSSWWTWFTGSAASTAFG	generic|IP_1044833_TX=10090_REVERSED|
"""index: 15570, intensity: 52607.0, mobility: 1.137"""	-0.157717	0.0384723	0.349154	TPGPSCLYTSLLNNSVLLVSASMLVTAQPE	generic|IP_1136061_TX=10090_REVERSED|
"""index: 10147, intensity: 9201.0, mobility: 0.936"""	-0.157816	0.038688	0.349329	VILGEDLEPVEDPLIAVEAHTE	generic|sp_Q8VHN7_AGRV1_MOUSE__chr1_-1_170880997_170881026_ENSMUST00000171447_REVERSED	|generic|tr_B8JJE0_B8JJE0_MOUSE__chr1_-1_170880997_170881026_ENSMUST00000171447_REVERSED|
"""index: 34103, intensity: 7741.0, mobility: 1.109"""	-0.160422	0.0389247	0.353916	ESNEQAPTQSERRRKGLLSVPPQESELS	generic|sp_Q62187_TTF1_MOUSE__II_1012671_REVERSED	|generic|II_1012653_TX=10090_REVERSED|
"""index: 16392, intensity: 7213.0, mobility: 1.114"""	-0.160925	0.0391828	0.354805	WWALSPWMPGTSLGTLRLHNRLCVLRGP	generic|IP_3482145_TX=10090_REVERSED|
"""index: 7081, intensity: 5454.0, mobility: 1.044"""	-0.161778	0.0394406	0.356317	PFHSSSVSGVIFHSVSRSIFGY	generic|IP_3454127_TX=10090_REVERSED|
"""index: 15082, intensity: 77988.0, mobility: 1.151"""	-0.162515	0.0396981	0.357625	KDEATPAAPAQPNESFSGKSPHSAKRQLQR	generic|sp_Q3TYL0_IQAK1_MOUSE_REVERSED|
"""index: 22306, intensity: 3125.0, mobility: 0.857"""	-0.16343	0.0399553	0.359254	ALFECTLLILFFDLF	generic|IP_3501921_TX=10090_REVERSED|
"""index: 22403, intensity: 3195.0, mobility: 1.147"""	-0.164321	0.0401786	0.360844	ERGSVWESHTYVSPHTPAVHEPLLRSSCFYIELTAAKYYM	generic|IP_1089262_TX=10090_REVERSED|
"""index: 15048, intensity: 6235.0, mobility: 1.123"""	-0.165461	0.0404125	0.362884	PISTRCSRPLWPMVPPHPGPVSETAIAARQ	generic|chr7_1_139875092_139875328_ENSMUST00000026548__IP_877301_TX=10090_REVERSED|
"""index: 23648, intensity: 3789.0, mobility: 1.099"""	-0.166192	0.0406799	0.364195	QHGECLVACVHLSKPS	generic|IP_1044549_TX=10090_REVERSED|
"""index: 25741, intensity: 4055.0, mobility: 0.980"""	-0.166259	0.0409357	0.364316	GDVNARQFLRRLRVCMTM	generic|tr_E9Q366_E9Q366_MOUSE_REVERSED|
"""index: 1499, intensity: 3790.0, mobility: 0.822"""	-0.167193	0.0412141	0.365997	EMVETASPF	generic|IP_1060788_TX=10090_REVERSED|
"""index: 5827, intensity: 3921.0, mobility: 0.990"""	-0.167381	0.0414811	0.366336	LDVTPAADVEVNLRDGLQSRLTNVEQEHNQ	generic|sp_K1M2_SHEEP__REVERSED|
"""index: 12726, intensity: 27314.0, mobility: 1.102"""	-0.16812	0.0417595	0.367669	LCVWFRSQQTPGQKSDMLFVLGCVARPQLLHDSRAHGGRVRFGP	generic|IP_829177_TX=10090_REVERSED|
"""index: 23634, intensity: 3972.0, mobility: 1.009"""	-0.16825	0.0420379	0.367904	EFGDQVDKFRR	generic|tr_G5E8Y2_G5E8Y2_MOUSE__chr3_1_14551481_14551531_ENSMUST00000171620__II_987240_REVERSED	|generic|tr_F7ANC5_F7ANC5_MOUSE__chr3_1_14551481_14551531_ENSMUST00000171620__II_987238_REVERSED	|generic|sp_Q69ZB0_LRCC1_MOUSE__chr3_1_14551481_14551531_ENSMUST00000171620__II_987240_REVERSED	|generic|sp_Q69ZB0-2_LRCC1_MOUSE__chr3_1_14551481_14551531_ENSMUST00000171620__II_987240_REVERSED	|generic|tr_E9QNC6_E9QNC6_MOUSE__chr3_1_14551481_14551531_ENSMUST00000171620__II_987240_REVERSED	|generic|sp_Q69ZB0-3_LRCC1_MOUSE__chr3_1_14551481_14551531_ENSMUST00000171620_REVERSED	|generic|tr_B9EI20_B9EI20_MOUSE__chr3_1_14551481_14551531_ENSMUST00000171620_REVERSED	|generic|tr_E9Q8Q7_E9Q8Q7_MOUSE__chr3_1_14551481_14551531_ENSMUST00000171620_REVERSED|
"""index: 18732, intensity: 6121.0, mobility: 1.061"""	-0.168274	0.0423045	0.367946	DSKMQQQIFGRLLCNHWTGRK	generic|IP_3492109_TX=10090_REVERSED|
"""index: 30543, intensity: 3747.0, mobility: 1.140"""	-0.168689	0.0425354	0.368697	ELQELINSVGPFLPQ	generic|tr_E3W997_E3W997_MOUSE_REVERSED	|generic|sp_Q3V3A1_CDK15_MOUSE_REVERSED	|generic|sp_Q3V3A1-2_CDK15_MOUSE_REVERSED	|generic|sp_Q3V3A1-3_CDK15_MOUSE_REVERSED|
"""index: 3707, intensity: 3659.0, mobility: 0.903"""	-0.169774	0.0427897	0.370661	DKEIGAEKGKDNGIMKM	generic|tr_B1ARU4_B1ARU4_MOUSE__chr4_-1_123457872_123457942_ENSMUST00000106220_REVERSED	|generic|sp_Q9QXZ0_MACF1_MOUSE_REVERSED	|generic|tr_E9QA63_E9QA63_MOUSE_REVERSED	|generic|tr_E9PVY8_E9PVY8_MOUSE__chr4_-1_123457872_123457942_ENSMUST00000106220_REVERSED|
"""index: 24894, intensity: 2957.0, mobility: 1.128"""	-0.170262	0.0430436	0.371548	EEDIEAAAALQAQQT	generic|tr_Q3UK68_Q3UK68_MOUSE_REVERSED	|generic|sp_P70670_NACAM_MOUSE_REVERSED	|generic|sp_Q60817_NACA_MOUSE_REVERSED|
"""index: 32578, intensity: 5064.0, mobility: 0.841"""	-0.170585	0.0433093	0.372135	LASTKMSLLTSAALL	generic|IP_858250_TX=10090_REVERSED|
"""index: 9579, intensity: 8112.0, mobility: 1.085"""	-0.172108	0.0435869	0.374909	SGERAATAAESGTAASESTSPPLRP	generic|sp_O09112_DUS8_MOUSE_REVERSED	|generic|tr_Q7TSZ9_Q7TSZ9_MOUSE_REVERSED|
"""index: 19793, intensity: 5364.0, mobility: 1.009"""	-0.172169	0.0438645	0.37502	FLPEAIEREMSEYDLKFAWLQL	generic|sp_Q6P9Q4_FHOD1_MOUSE__II_859342_REVERSED	|generic|II_859340_TX=10090_REVERSED|
"""index: 29884, intensity: 25068.0, mobility: 0.991"""	-0.172341	0.0441176	0.375334	QHRWRKRR	generic|tr_A3EWM2_A3EWM2_MOUSE_REVERSED|
"""index: 15660, intensity: 4835.0, mobility: 0.872"""	-0.172555	0.0443828	0.375726	PGLVEAQQKGLPLLFVQPSGSVM	generic|IP_2448828_TX=10090_REVERSED|
"""index: 15882, intensity: 15360.0, mobility: 1.142"""	-0.173792	0.0446602	0.37799	QCDLVTVRKRLDQVSEKNQDSYDALQAK	generic|tr_F7AX23_F7AX23_MOUSE__II_1128345_REVERSED	|generic|sp_Q9WV89_STXB4_MOUSE__II_1128345_REVERSED	|generic|sp_Q9WV89-4_STXB4_MOUSE__II_1128345_REVERSED	|generic|sp_Q9WV89-2_STXB4_MOUSE__chr2_1_131937148_131937183_ENSMUST00000091288_REVERSED|
"""index: 25884, intensity: 4521.0, mobility: 0.990"""	-0.174241	0.0449376	0.378814	LTAESELGALLID	generic|IP_1106334_TX=10090_REVERSED|
"""index: 1642, intensity: 29239.0, mobility: 0.856"""	-0.174723	0.0452024	0.379699	FSLRVALLLMDF	generic|tr_F6VSQ9_F6VSQ9_MOUSE__II_957468_REVERSED|
"""index: 9103, intensity: 3571.0, mobility: 1.132"""	-0.174979	0.0454798	0.38017	SYFHPCLQEEVQYRQLKQLATYSTPLKTSNM	generic|IP_3493878_TX=10090_REVERSED|
"""index: 26596, intensity: 4150.0, mobility: 0.927"""	-0.17549	0.0457571	0.381111	VQVMLCRQR	generic|tr_S4R1M0_S4R1M0_MOUSE__II_1034044_REVERSED	|generic|sp_P06800_PTPRC_MOUSE__II_1034044_REVERSED	|generic|sp_P06800-5_PTPRC_MOUSE__II_1034044_REVERSED	|generic|sp_P06800-6_PTPRC_MOUSE__II_1034044_REVERSED	|generic|tr_Q3U382_Q3U382_MOUSE_REVERSED	|generic|tr_Q8C6Q7_Q8C6Q7_MOUSE_REVERSED	|generic|tr_Q64730_Q64730_MOUSE_REVERSED|
"""index: 27356, intensity: 3435.0, mobility: 0.887"""	-0.175614	0.0459706	0.381338	FTNKFATNNIVNASSLLAMLSM	generic|IP_872195_TX=10090_REVERSED|
"""index: 2795, intensity: 2537.0, mobility: 1.093"""	-0.176536	0.0462348	0.383039	KWEFIKGCETCTYCK	generic|tr_Q91W94_Q91W94_MOUSE_REVERSED	|generic|tr_Q60915_Q60915_MOUSE_REVERSED	|generic|tr_Q8BY64_Q8BY64_MOUSE_REVERSED	|generic|tr_B8JJY0_B8JJY0_MOUSE_REVERSED	|generic|tr_A0A286YD24_A0A286YD24_MOUSE_REVERSED	|generic|tr_B8JJX9_B8JJX9_MOUSE_REVERSED|
"""index: 9809, intensity: 8796.0, mobility: 1.145"""	-0.176695	0.0465116	0.383332	EQIMTIINIKNFFIMTTIDSLLNTQFISPTPLMIDHVY	generic|tr_B2RX57_B2RX57_MOUSE__chr18_1_7920220_7920249_ENSMUST00000171042_REVERSED	|generic|sp_Q3V0Y1_P4R3C_MOUSE__chr18_1_7920220_7920249_ENSMUST00000171042_REVERSED|
"""index: 3512, intensity: 5185.0, mobility: 1.042"""	-0.176883	0.0467885	0.38368	LVTEREAEGGPGPGEP	generic|sp_Q9JL61_RFX5_MOUSE__II_978131_REVERSED	|generic|tr_Q0P5W9_Q0P5W9_MOUSE__II_978149_REVERSED|
"""index: 3328, intensity: 3598.0, mobility: 0.921"""	-0.177559	0.0470653	0.38493	APPELRQSSKN	generic|IP_1126176_TX=10090_REVERSED|
"""index: 13883, intensity: 3470.0, mobility: 0.841"""	-0.177859	0.0473422	0.385487	YTQKGIFSDTYCFTVS	generic|IP_1038018_TX=10090_REVERSED|
"""index: 8919, intensity: 4311.0, mobility: 0.942"""	-0.177898	0.047619	0.385558	DKFMRVGSRNKGSKSDTRSMLMTAPL	generic|tr_Q8CDC6_Q8CDC6_MOUSE__II_883692_REVERSED	|generic|tr_D3Z526_D3Z526_MOUSE__II_883692_REVERSED	|generic|tr_F8VQM8_F8VQM8_MOUSE__II_883674_REVERSED	|generic|tr_Q5F0M4_Q5F0M4_MOUSE_REVERSED	|generic|tr_E9PVR2_E9PVR2_MOUSE_REVERSED|
"""index: 5011, intensity: 25414.0, mobility: 1.107"""	-0.17817	0.0478033	0.386062	YVPSTMKIEWFHQ	generic|sp_Q571F5-4_SPSB3_MOUSE__chr17_1_24891406_24891570_ENSMUST00000117890__II_1071599_REVERSED	|generic|chr17_1_24890615_24890779_ENSMUST00000134932__II_1071589_TX=10090_REVERSED	|generic|chr17_1_24890591_24890779_ENSMUST00000134932__II_1071589_TX=10090_REVERSED	|generic|sp_Q571F5_SPSB3_MOUSE__chr17_1_24891560_24891703_ENSMUST00000068508__II_1071600_REVERSED	|generic|sp_Q571F5-2_SPSB3_MOUSE__chr17_1_24891560_24891703_ENSMUST00000068508__II_1071600_REVERSED	|generic|sp_Q571F5-3_SPSB3_MOUSE__chr17_1_24891560_24891703_ENSMUST00000068508__II_1071600_REVERSED	|generic|tr_D3YW96_D3YW96_MOUSE__chr17_1_24891560_24891703_ENSMUST00000068508__II_1071600_REVERSED	|generic|tr_E9PW49_E9PW49_MOUSE__chr17_1_24891560_24891703_ENSMUST00000068508__II_1071600_REVERSED|
"""index: 17187, intensity: 32032.0, mobility: 0.925"""	-0.18006	0.048053	0.389574	PAIPLMLPKSDERQEAEWVTHIGQHSLALVQW	generic|IP_921297_TX=10090_REVERSED	|generic|IP_921299_TX=10090_REVERSED|
"""index: 6717, intensity: 7711.0, mobility: 1.049"""	-0.180505	0.0483292	0.390405	EHCKSRELLTTELEANEQELQRVKELYNALRDNLFKMTEKE	generic|sp_K1H7_HUMAN__REVERSED|
"""index: 6550, intensity: 4098.0, mobility: 1.210"""	-0.180596	0.0485919	0.390574	QPKQPTSTVKSLYQCTEDSVCSEDGLTYLAISLVVLR	generic|sp_P53995_APC1_MOUSE__II_999968_REVERSED	|generic|tr_A2ATQ5_A2ATQ5_MOUSE__II_999968_REVERSED	|generic|tr_B7ZNX2_B7ZNX2_MOUSE__II_999968_REVERSED|
"""index: 20045, intensity: 40769.0, mobility: 0.994"""	-0.180737	0.0488276	0.390838	WSQPRRPHVM	generic|chr1_-1_132521847_132522422_ENSMUST00000086521__IP_1035266_TX=10090_REVERSED|
"""index: 22036, intensity: 5099.0, mobility: 1.018"""	-0.181974	0.0490764	0.393149	SLDEALAALAQLW	generic|IP_3481398_TX=10090_REVERSED|
"""index: 5977, intensity: 2624.0, mobility: 1.224"""	-0.183099	0.0493521	0.395257	WSGLAPRMHAAASSSSRSEM	generic|chr2_1_32109636_32109773_ENSMUST00000057423__IP_1011583_TX=10090_REVERSED|
"""index: 23650, intensity: 4144.0, mobility: 1.163"""	-0.183261	0.0496141	0.395562	PPIGETLETPGVRALAEGGMSELGRASPELHCRR	generic|tr_D3Z7A7_D3Z7A7_MOUSE_REVERSED	|generic|tr_O08548_O08548_MOUSE_REVERSED	|generic|sp_Q6ZPF4_FMNL3_MOUSE_REVERSED	|generic|sp_Q6ZPF4-2_FMNL3_MOUSE_REVERSED|
"""index: 24551, intensity: 4960.0, mobility: 1.151"""	-0.183312	0.0498897	0.395658	EEDIEAAAALQAQQT	generic|tr_Q3UK68_Q3UK68_MOUSE_REVERSED	|generic|sp_P70670_NACAM_MOUSE_REVERSED	|generic|sp_Q60817_NACA_MOUSE_REVERSED|
"""index: 14393, intensity: 6804.0, mobility: 1.197"""	-0.183587	0.0501516	0.396174	SELNTVPTRFFGPEVISVQVGFPAMDRRLSD	generic|sp_O55240_RDH5_MOUSE__II_1145938_REVERSED	|generic|tr_F7CWI9_F7CWI9_MOUSE_REVERSED|
"""index: 3501, intensity: 4689.0, mobility: 0.964"""	-0.183743	0.0504271	0.396467	SRAALCPGGRDRGGLWAWWR	generic|IP_3492376_TX=10090_REVERSED|
"""index: 5526, intensity: 4306.0, mobility: 0.922"""	-0.183826	0.0506747	0.396622	VLACDACQRVPDVFCMR	generic|tr_A0A1Y7VIQ0_A0A1Y7VIQ0_MOUSE__chr12_1_111823809_111823931_ENSMUST00000221488__II_3505038_REVERSED	|generic|tr_A0A1Y7VJT0_A0A1Y7VJT0_MOUSE__chr12_1_111823809_111823931_ENSMUST00000221488_REVERSED	|generic|tr_A0A1Y7VNH4_A0A1Y7VNH4_MOUSE__chr12_1_111823809_111823931_ENSMUST00000221488_REVERSED	|generic|sp_Q8VCM3_ZFY21_MOUSE__chr12_1_111823809_111823931_ENSMUST00000221488_REVERSED	|generic|tr_A0A1Y7VLE1_A0A1Y7VLE1_MOUSE__chr12_1_111823809_111823931_ENSMUST00000221488_REVERSED|
"""index: 8197, intensity: 4675.0, mobility: 0.964"""	-0.185361	0.0509361	0.399514	EVNSQRSHSSWNRYILSRTFVKHFLM	generic|IP_1095500_TX=10090_REVERSED|
"""index: 20385, intensity: 23582.0, mobility: 0.895"""	-0.185518	0.0512115	0.399811	GRNRTELR	generic|IP_925495_TX=10090_REVERSED|
"""index: 14018, intensity: 2744.0, mobility: 0.824"""	-0.185562	0.0514868	0.399894	TLSSAVGPLL	generic|IP_1022074_TX=10090_REVERSED|
"""index: 1155, intensity: 3770.0, mobility: 0.856"""	-0.185572	0.0517052	0.399912	EQVDFPSLHRVM	generic|IP_846822_TX=10090_REVERSED|
"""index: 20487, intensity: 4171.0, mobility: 1.018"""	-0.186867	0.0519802	0.40236	DPRIGFLERFYRFAVPAYTK	generic|II_978052_TX=10090_REVERSED	|generic|sp_O70161_PI51C_MOUSE__chr10_1_81305714_81305833_ENSMUST00000160291_REVERSED	|generic|sp_O70161-2_PI51C_MOUSE__chr10_1_81305714_81305833_ENSMUST00000160291_REVERSED	|generic|sp_O70161-3_PI51C_MOUSE__chr10_1_81305714_81305833_ENSMUST00000160291_REVERSED	|generic|sp_P70182_PI51A_MOUSE_REVERSED	|generic|sp_P70182-2_PI51A_MOUSE_REVERSED	|generic|sp_P70182-3_PI51A_MOUSE_REVERSED	|generic|tr_F8WI18_F8WI18_MOUSE_REVERSED	|generic|tr_D3YUY3_D3YUY3_MOUSE_REVERSED	|generic|tr_F8WHW6_F8WHW6_MOUSE__chr10_1_81305714_81305833_ENSMUST00000160291_REVERSED|
"""index: 8641, intensity: 89779.0, mobility: 1.123"""	-0.186925	0.0522265	0.40247	KFSDAQQEKAHKDKATKFESFFEEEYERIAEISESSNGKGTVV	generic|tr_Q80TX7_Q80TX7_MOUSE__chr16_1_29616666_29616695_ENSMUST00000160475_REVERSED|
"""index: 29570, intensity: 3761.0, mobility: 1.139"""	-0.187826	0.0524869	0.404178	ENKHALAQDIFDTA	generic|tr_H3BKL8_H3BKL8_MOUSE_REVERSED|
"""index: 23111, intensity: 3327.0, mobility: 1.252"""	-0.188328	0.0527617	0.405132	RPGSAVGLEQH	generic|sp_Q5SWP3_NACAD_MOUSE__II_1139406_REVERSED|
"""index: 10419, intensity: 12203.0, mobility: 1.185"""	-0.188444	0.053022	0.405351	LVTMLQDRDIERRTDFDRFNEPVLRVVNFYEEYPQLSLG	generic|sp_P19137_LAMA1_MOUSE__II_3462742_REVERSED	|generic|II_3462741_TX=10090_REVERSED|
"""index: 24600, intensity: 4336.0, mobility: 1.065"""	-0.188604	0.0532821	0.405656	SWEKVREKASQPGREGNIQHHQAGAPR	generic|sp_D3YXK1_SAMD1_MOUSE__II_3500461_REVERSED|
"""index: 8952, intensity: 28290.0, mobility: 1.013"""	-0.188783	0.0535567	0.405996	IVAPNQCIKSTKH	generic|tr_Q8K3S0_Q8K3S0_MOUSE_REVERSED	|generic|tr_Q8K3S1_Q8K3S1_MOUSE_REVERSED	|generic|tr_Q8K3S2_Q8K3S2_MOUSE_REVERSED	|generic|tr_Q8K3S3_Q8K3S3_MOUSE_REVERSED	|generic|tr_Q9D533_Q9D533_MOUSE_REVERSED|
"""index: 7287, intensity: 6477.0, mobility: 1.001"""	-0.188791	0.0538314	0.406012	PAAAAGPQ	generic|sp_Q9JHX2_SP5_MOUSE_REVERSED|
"""index: 15423, intensity: 3954.0, mobility: 0.941"""	-0.18888	0.0540763	0.406181	EETLKKQYLEQLANIDVY	generic|sp_Q8VE09_TT39C_MOUSE__chr18_1_12695295_12695594_ENSMUST00000234974__II_3463822_REVERSED	|generic|tr_G3X8X1_G3X8X1_MOUSE__chr18_1_12695295_12695594_ENSMUST00000234974__II_3463822_REVERSED	|generic|tr_A0A3Q4EGC9_A0A3Q4EGC9_MOUSE__chr18_1_12695295_12695594_ENSMUST00000234974__II_3463822_REVERSED	|generic|tr_A0A3Q4EHF6_A0A3Q4EHF6_MOUSE__II_3463822_REVERSED	|generic|tr_A0A3Q4EGM1_A0A3Q4EGM1_MOUSE__chr18_1_12695295_12695594_ENSMUST00000234974__II_3463822_REVERSED|
"""index: 4066, intensity: 3895.0, mobility: 1.083"""	-0.189491	0.0543061	0.407344	LVTEREAEGGPGPGEP	generic|sp_Q9JL61_RFX5_MOUSE__II_978131_REVERSED	|generic|tr_Q0P5W9_Q0P5W9_MOUSE__II_978149_REVERSED|
"""index: 20528, intensity: 12548.0, mobility: 1.101"""	-0.191366	0.0545804	0.410923	LEPLALMEVLLSLIEFFLTYPNRPSMDM	generic|II_956725_TX=10090_REVERSED	|generic|sp_Q8BHW6_SPT21_MOUSE_REVERSED|
"""index: 9550, intensity: 2586.0, mobility: 0.743"""	-0.191563	0.0547795	0.4113	KELREQEEQEK	generic|sp_A2AG50_MA7D2_MOUSE_REVERSED	|generic|sp_A2AG50-2_MA7D2_MOUSE_REVERSED	|generic|sp_A2AG50-3_MA7D2_MOUSE_REVERSED	|generic|tr_Q3TS73_Q3TS73_MOUSE_REVERSED	|generic|tr_A2AG51_A2AG51_MOUSE_REVERSED|
"""index: 34445, intensity: 6879.0, mobility: 0.956"""	-0.192571	0.0550383	0.413231	TTANPPRPRAR	generic|IP_1140015_TX=10090_REVERSED|
"""index: 30043, intensity: 4533.0, mobility: 1.053"""	-0.192921	0.055297	0.413903	QIGLPSTRSSASLF	generic|tr_B2RR30_B2RR30_MOUSE_REVERSED|
"""index: 3719, intensity: 4010.0, mobility: 0.967"""	-0.193435	0.0555556	0.414891	YIVPNLAPPVVVYLNALFIHICQPVNHGFR	generic|tr_Q7TRP1_Q7TRP1_MOUSE__II_3499307_REVERSED	|generic|tr_A0A1B0GSE1_A0A1B0GSE1_MOUSE__II_3499307_REVERSED|
"""index: 25018, intensity: 41427.0, mobility: 0.968"""	-0.193609	0.0557987	0.415225	AKRFESQIR	generic|tr_Q6PB43_Q6PB43_MOUSE__II_927465_REVERSED	|generic|tr_Q8VHD0_Q8VHD0_MOUSE__II_927483_REVERSED	|generic|sp_P97929_BRCA2_MOUSE__II_927483_REVERSED	|generic|tr_Q3TN53_Q3TN53_MOUSE_REVERSED|
"""index: 28960, intensity: 4004.0, mobility: 0.989"""	-0.194543	0.0560722	0.417022	PDSPLHASRAPW	generic|IP_3459231_TX=10090_REVERSED|
"""index: 15585, intensity: 5318.0, mobility: 0.901"""	-0.194548	0.0563303	0.417032	QQYSISINANICLISTYM	generic|IP_1078056_TX=10090_REVERSED|
"""index: 16660, intensity: 6077.0, mobility: 0.852"""	-0.194638	0.0566038	0.417206	QMRNVVYLLAVPNFNMYTSRLLRGGSSS	generic|IP_874252_TX=10090_REVERSED|
"""index: 24428, intensity: 4755.0, mobility: 1.126"""	-0.195456	0.0568461	0.418783	EEDIEAAAALQAQQT	generic|tr_Q3UK68_Q3UK68_MOUSE_REVERSED	|generic|sp_P70670_NACAM_MOUSE_REVERSED	|generic|sp_Q60817_NACA_MOUSE_REVERSED|
"""index: 843, intensity: 3697.0, mobility: 0.855"""	-0.196134	0.0570726	0.420092	APITPLRDGQ	generic|tr_Q3T9D4_Q3T9D4_MOUSE_REVERSED	|generic|tr_Q9JK62_Q9JK62_MOUSE_REVERSED	|generic|tr_A0A0B6VRS7_A0A0B6VRS7_MOUSE_REVERSED|
"""index: 23542, intensity: 7020.0, mobility: 0.885"""	-0.19667	0.0573301	0.421129	SAVLAIPWT	generic|IP_1020754_TX=10090_REVERSED|
"""index: 3313, intensity: 2919.0, mobility: 0.864"""	-0.197102	0.0575716	0.421965	EYNVVPPPEKGDNEQV	generic|sp_P70451_FER_MOUSE_REVERSED	|generic|sp_P70451-2_FER_MOUSE_REVERSED	|generic|sp_P70451-3_FER_MOUSE_REVERSED	|generic|sp_P70451-5_FER_MOUSE_REVERSED	|generic|tr_Q3TZJ5_Q3TZJ5_MOUSE_REVERSED|
"""index: 5139, intensity: 4013.0, mobility: 0.867"""	-0.197961	0.0577657	0.42363	LTTDEVEVH	generic|sp_Q8BGS2_BOLA2_MOUSE__chr7_1_126696186_126696284_ENSMUST00000144571_REVERSED	|generic|sp_Q8BGS2-2_BOLA2_MOUSE__chr7_1_126696186_126696284_ENSMUST00000144571_REVERSED|
"""index: 19686, intensity: 167422.0, mobility: 0.951"""	-0.199876	0.0579434	0.427354	QSADLGAVPPAQVMPQLQQQ	generic|sp_P56477_IRF5_MOUSE_REVERSED	|generic|tr_B2CC69_B2CC69_MOUSE_REVERSED|
"""index: 26661, intensity: 4179.0, mobility: 0.932"""	-0.202238	0.0581996	0.431965	FLNFFFIR	generic|IP_981700_TX=10090_REVERSED|
"""index: 15588, intensity: 5518.0, mobility: 0.950"""	-0.20386	0.0584716	0.435144	LEQRSASILFM	generic|IP_1138861_TX=10090_REVERSED|
"""index: 4148, intensity: 4144.0, mobility: 0.932"""	-0.203932	0.0587276	0.435285	FFHIPRHGCPV	generic|IP_3455140_TX=10090_REVERSED|
"""index: 4446, intensity: 2781.0, mobility: 0.808"""	-0.204162	0.0589834	0.435737	PAPHAVSFMRSVR	generic|sp_Q68FE6_RIPR1_MOUSE_REVERSED|
"""index: 14817, intensity: 2680.0, mobility: 1.142"""	-0.204405	0.059207	0.436215	SMVEVQTEYETFRVFDFGESHCTKLDKK	generic|IP_990095_TX=10090_REVERSED|
"""index: 26156, intensity: 2704.0, mobility: 1.090"""	-0.20527	0.0594624	0.437917	QKRLHMQSFREEVLPGAAVNRSGEPWPQ	generic|tr_A2AHJ7_A2AHJ7_MOUSE__chr2_-1_91938712_91938795_ENSMUST00000142231__II_1005634_REVERSED|
"""index: 19230, intensity: 5642.0, mobility: 1.112"""	-0.20615	0.0596691	0.439649	NSFIISAASFSDNSKC	generic|sp_A2ARV4_LRP2_MOUSE_REVERSED	|generic|tr_A2ARV5_A2ARV5_MOUSE_REVERSED|
"""index: 4120, intensity: 5144.0, mobility: 1.103"""	-0.207264	0.0599403	0.441849	FGTLMGANQIMFFTFDTQRGTVKERLMDNMEPF	generic|sp_Q91W10_S39A8_MOUSE__II_975099_REVERSED|
"""index: 8404, intensity: 4164.0, mobility: 0.935"""	-0.207315	0.0601789	0.44195	EDRIFSLAMF	generic|sp_Q8K1X4_NCKPL_MOUSE__chr15_1_103461569_103461685_ENSMUST00000229127__II_3453128_REVERSED	|generic|II_3483231_TX=10090_REVERSED	|generic|II_3453127_TX=10090_REVERSED	|generic|tr_Q3UDY0_Q3UDY0_MOUSE__chr15_1_103461569_103461685_ENSMUST00000229127_REVERSED|
"""index: 6147, intensity: 4188.0, mobility: 0.974"""	-0.2075	0.0604172	0.442315	EFYPLYFFQF	generic|sp_Q8R0J4_TM134_MOUSE__chr19_1_4131267_4131444_ENSMUST00000171743__II_1047435_REVERSED	|generic|sp_Q8R0J4-2_TM134_MOUSE__chr19_1_4131267_4131444_ENSMUST00000171743__IP_1047418_REVERSED	|generic|IP_1047437_TX=10090_REVERSED	|generic|IP_1047444_TX=10090_REVERSED	|generic|IP_1047443_TX=10090_REVERSED	|generic|IP_1047429_TX=10090_REVERSED	|generic|sp_Q8R0J4-3_TM134_MOUSE__chr19_1_4131267_4131444_ENSMUST00000171743_REVERSED|
"""index: 26362, intensity: 3460.0, mobility: 1.166"""	-0.207641	0.0606717	0.442594	SERRPLPPRLPAPIVM	generic|IP_836027_TX=10090_REVERSED	|generic|chrX_-1_38564095_38564953_ENSMUST00000115118_REVERSED|
"""index: 12557, intensity: 4747.0, mobility: 1.102"""	-0.207772	0.0609426	0.442853	SVEGATVPLSFCLRHCPWITGTHKLL	generic|IP_960908_TX=10090_REVERSED|
"""index: 28411, intensity: 3138.0, mobility: 0.953"""	-0.207829	0.0611803	0.442965	PISTPLINYS	generic|tr_Q3TRR5_Q3TRR5_MOUSE_REVERSED|
"""index: 4250, intensity: 10802.0, mobility: 1.004"""	-0.208174	0.0614344	0.443648	KPYETSPEEPE	generic|IP_1021865_TX=10090_REVERSED|
"""index: 20853, intensity: 3827.0, mobility: 0.966"""	-0.20851	0.061705	0.444314	STVAVLRWLR	generic|chr10_-1_127029595_127030512_ENSMUST00000152054_REVERSED|
"""index: 19840, intensity: 4459.0, mobility: 1.117"""	-0.20889	0.0619254	0.445067	NRKATSEALSAETSLH	generic|IP_3484276_TX=10090_REVERSED|
"""index: 17353, intensity: 4247.0, mobility: 1.162"""	-0.209949	0.0621958	0.447168	FQAKLTQGSEHSWSAGIGEPRWRLKRAMQRPG	generic|IP_1042407_TX=10090_REVERSED|
"""index: 4880, intensity: 3960.0, mobility: 0.790"""	-0.210177	0.0624662	0.447621	LIWSQTRRQWRC	generic|IP_954818_TX=10090_REVERSED|
"""index: 2522, intensity: 54736.0, mobility: 0.908"""	-0.210302	0.0627027	0.447868	TLPTETKFLSEMRIH	generic|sp_Q8BLG2_LPAR4_MOUSE_REVERSED	|generic|tr_Q80UD5_Q80UD5_MOUSE_REVERSED|
"""index: 4236, intensity: 3916.0, mobility: 1.184"""	-0.210549	0.062973	0.448359	KTSDSQEQPTNLKWHD	generic|IP_3493044_TX=10090_REVERSED|
"""index: 21093, intensity: 2688.0, mobility: 1.233"""	-0.211217	0.0632262	0.449688	ETDQRPKEA	generic|IP_1107023_TX=10090_REVERSED|
"""index: 5251, intensity: 2809.0, mobility: 1.047"""	-0.2119	0.0634621	0.451047	DILKASMESITFIRRLEMNLDTINKSLIMAHDLLGK	generic|sp_O54830_PR7A1_MOUSE_REVERSED	|generic|sp_O54830-2_PR7A1_MOUSE_REVERSED	|generic|tr_Q8BMT3_Q8BMT3_MOUSE_REVERSED|
"""index: 21478, intensity: 3616.0, mobility: 1.011"""	-0.212232	0.0636119	0.45171	LTAAWTETTLTVP	generic|tr_A0A494BBP1_A0A494BBP1_MOUSE_REVERSED	|generic|sp_Q9D8N1_CK024_MOUSE_REVERSED|
"""index: 10029, intensity: 11838.0, mobility: 0.903"""	-0.214373	0.0638642	0.455987	IVSLIMTAQVSQLWESVSSSY	generic|sp_P16646_PMP22_MOUSE_REVERSED	|generic|tr_Q5SXS3_Q5SXS3_MOUSE_REVERSED|
"""index: 26551, intensity: 5014.0, mobility: 1.164"""	-0.214451	0.0640646	0.456142	RMRMSSCTLSTRSMLTK	generic|IP_1062893_TX=10090_REVERSED|
"""index: 9413, intensity: 38240.0, mobility: 0.848"""	-0.215216	0.0642992	0.457674	LSSDLETKGESLHFAK	generic|IP_911425_TX=10090_REVERSED|
"""index: 31933, intensity: 3127.0, mobility: 1.277"""	-0.215558	0.0645161	0.45836	WLTKMFMETELWQQLGEP	generic|sp_Q8CI17_MB213_MOUSE_REVERSED|
"""index: 631, intensity: 3406.0, mobility: 0.916"""	-0.216335	0.0647327	0.459919	LISQASTHYIV	generic|sp_P07759_SPA3K_MOUSE_REVERSED	|generic|tr_A0A0R4J0I1_A0A0R4J0I1_MOUSE_REVERSED|
"""index: 2894, intensity: 3667.0, mobility: 0.911"""	-0.216593	0.0649664	0.460436	GLSGLPNPYFH	generic|tr_A0A140LIR9_A0A140LIR9_MOUSE_REVERSED|
"""index: 6258, intensity: 3382.0, mobility: 0.841"""	-0.216933	0.0652174	0.461119	PVMVINMY	generic|chr18_1_37958031_37958297_ENSMUST00000176902__IP_1060520_TX=10090_REVERSED|
"""index: 26067, intensity: 3385.0, mobility: 0.920"""	-0.217226	0.0654858	0.461708	VAELLLHMCR	generic|sp_Q3UQ28_PXDN_MOUSE__chr12_1_30015472_30015570_ENSMUST00000218620__II_3471634_REVERSED	|generic|tr_B2RX13_B2RX13_MOUSE__chr12_1_30015472_30015570_ENSMUST00000218620__II_3471634_REVERSED	|generic|II_1117622_TX=10090_REVERSED	|generic|tr_D3Z5M7_D3Z5M7_MOUSE__chr12_1_29984923_29984988_ENSMUST00000155318_REVERSED|
"""index: 14788, intensity: 4775.0, mobility: 1.130"""	-0.21744	0.0657365	0.462139	AHPRTVKLPNVMLCLKSSMTGQPAINISDT	generic|tr_D3YUV9_D3YUV9_MOUSE_REVERSED|
"""index: 6502, intensity: 4799.0, mobility: 0.953"""	-0.217962	0.0660048	0.46319	IAPVMAMYSQPLLDAMWLM	generic|IP_3470928_TX=10090_REVERSED	|generic|IP_1025289_TX=10090_REVERSED|
"""index: 27949, intensity: 15569.0, mobility: 1.020"""	-0.218203	0.0661666	0.463675	EILEKELQSIR	generic|tr_E9QLG3_E9QLG3_MOUSE__chr2_1_119903600_119903737_ENSMUST00000141776__II_1009166_REVERSED	|generic|sp_A2AWL7_MGAP_MOUSE__chr2_1_119903600_119903737_ENSMUST00000141776__II_1009166_REVERSED	|generic|sp_A2AWL7-3_MGAP_MOUSE__chr2_1_119903600_119903737_ENSMUST00000141776__II_1009166_REVERSED	|generic|tr_H7BX50_H7BX50_MOUSE__chr2_1_119903600_119903737_ENSMUST00000141776__II_1009166_REVERSED	|generic|sp_A2AWL7-2_MGAP_MOUSE__chr2_1_119903600_119903737_ENSMUST00000141776_REVERSED|
"""index: 22692, intensity: 7214.0, mobility: 0.803"""	-0.219133	0.0663989	0.465549	KHTELVTS	generic|IP_1129653_TX=10090_REVERSED|
"""index: 22732, intensity: 3723.0, mobility: 1.247"""	-0.22008	0.0666667	0.46746	STAVWRPASPEPEPFLSHK	generic|IP_911795_TX=10090_REVERSED|
"""index: 4097, intensity: 2725.0, mobility: 0.835"""	-0.220378	0.0669165	0.468061	MTPKWLMSDGIAPT	generic|IP_873772_TX=10090_REVERSED|
"""index: 6335, intensity: 5869.0, mobility: 0.867"""	-0.220951	0.0671662	0.46922	TMIAKEDPKPTNVIDEAD	generic|sp_O88990_ACTN3_MOUSE__II_1058627_REVERSED|
"""index: 18996, intensity: 3619.0, mobility: 0.864"""	-0.222404	0.0674338	0.472162	CIKGQTSLR	generic|IP_839613_TX=10090_REVERSED|
"""index: 23309, intensity: 5885.0, mobility: 1.264"""	-0.222523	0.0676652	0.472403	SSKLCQSGAVLDYMKIGVWYYPLQWWKYLPLMIPLPASLHP	generic|II_1008608_TX=10090_REVERSED	|generic|sp_Q64521_GPDM_MOUSE_REVERSED	|generic|tr_A2AQR0_A2AQR0_MOUSE_REVERSED|
"""index: 33418, intensity: 6536.0, mobility: 1.009"""	-0.222844	0.0679144	0.473054	TLSTATAPVRPHM	generic|chr6_-1_114862738_114862857_ENSMUST00000032459_REVERSED	|generic|chr6_-1_114862302_114862857_ENSMUST00000032459_REVERSED|
"""index: 979, intensity: 3232.0, mobility: 0.856"""	-0.222905	0.0681818	0.473177	LLAPPLRCE	generic|IP_1073212_TX=10090_REVERSED|
"""index: 3207, intensity: 9639.0, mobility: 0.921"""	-0.223015	0.0684492	0.473401	VLAPPQLSLWE	generic|IP_1152719_TX=10090_REVERSED|
"""index: 4748, intensity: 108454.0, mobility: 1.108"""	-0.223045	0.0686615	0.473461	YVPSTMKIEWFHQ	generic|sp_Q571F5-4_SPSB3_MOUSE__chr17_1_24891406_24891570_ENSMUST00000117890__II_1071599_REVERSED	|generic|chr17_1_24890615_24890779_ENSMUST00000134932__II_1071589_TX=10090_REVERSED	|generic|chr17_1_24890591_24890779_ENSMUST00000134932__II_1071589_TX=10090_REVERSED	|generic|sp_Q571F5_SPSB3_MOUSE__chr17_1_24891560_24891703_ENSMUST00000068508__II_1071600_REVERSED	|generic|sp_Q571F5-2_SPSB3_MOUSE__chr17_1_24891560_24891703_ENSMUST00000068508__II_1071600_REVERSED	|generic|sp_Q571F5-3_SPSB3_MOUSE__chr17_1_24891560_24891703_ENSMUST00000068508__II_1071600_REVERSED	|generic|tr_D3YW96_D3YW96_MOUSE__chr17_1_24891560_24891703_ENSMUST00000068508__II_1071600_REVERSED	|generic|tr_E9PW49_E9PW49_MOUSE__chr17_1_24891560_24891703_ENSMUST00000068508__II_1071600_REVERSED|
"""index: 10846, intensity: 4283.0, mobility: 0.822"""	-0.223423	0.0688919	0.474229	PLPMRFGEPQLQLE	generic|sp_A2APT9_KLD7A_MOUSE_REVERSED	|generic|tr_Q8C7K3_Q8C7K3_MOUSE_REVERSED|
"""index: 25030, intensity: 3612.0, mobility: 1.044"""	-0.223672	0.0691589	0.474733	LFPLQNGASNGWQL	generic|chr13_-1_28953395_28953670_ENSMUST00000067230__IP_1108009_TX=10090_REVERSED|
"""index: 8823, intensity: 3576.0, mobility: 0.866"""	-0.22404	0.0693333	0.475481	VSLIQYEMWLSQTSAAML	generic|chr6_-1_116043655_116043765_ENSMUST00000088896__IP_908637_TX=10090_REVERSED|
"""index: 13054, intensity: 3744.0, mobility: 1.023"""	-0.224968	0.0695258	0.477369	HGSPLSHAGPIMEINPDVVRHG	generic|sp_Q7TN75_PEG10_MOUSE_REVERSED	|generic|tr_E9Q3F7_E9Q3F7_MOUSE_REVERSED	|generic|tr_H3BJQ1_H3BJQ1_MOUSE_REVERSED|
"""index: 15627, intensity: 4527.0, mobility: 1.151"""	-0.226327	0.0697922	0.480137	TWRTLGSGRPLWSGKRWRDEIRPEFHQ	generic|chr8_-1_123842407_123845265_ENSMUST00000034452__IP_860268_TX=10090_REVERSED|
"""index: 16166, intensity: 10723.0, mobility: 1.181"""	-0.226666	0.0700586	0.480827	DIQSTVLQINMPRGDLPVGNYQKMAKLAD	generic|sp_O08583_THOC4_MOUSE__II_1125641_REVERSED	|generic|sp_O08583-2_THOC4_MOUSE__II_1125641_REVERSED|
"""index: 33153, intensity: 4412.0, mobility: 1.262"""	-0.226723	0.0703063	0.480944	RFLATPGSAAGGFKDMIAKRNQARPGRPRSPASVRREPAR	generic|sp_Q99LM3_SMTL1_MOUSE_REVERSED|
"""index: 12686, intensity: 10808.0, mobility: 1.045"""	-0.226792	0.0705538	0.481083	FFAAREIADLSMKNKGSSFFTQ	generic|tr_F6QXT4_F6QXT4_MOUSE__II_1090447_REVERSED	|generic|sp_Q924X2_CPT1B_MOUSE__II_1090435_REVERSED	|generic|tr_Q3UIM5_Q3UIM5_MOUSE__II_1090435_REVERSED|
"""index: 32321, intensity: 16704.0, mobility: 0.894"""	-0.227654	0.07082	0.482843	HLVLRIRN	generic|IP_1129193_TX=10090_REVERSED|
"""index: 30095, intensity: 6187.0, mobility: 1.139"""	-0.227706	0.0710863	0.482949	LLSSLAWAALYSRSFLPVMRSCS	generic|tr_A0A571BEW5_A0A571BEW5_MOUSE_REVERSED	|generic|sp_Q9JL06_LPAR2_MOUSE_REVERSED	|generic|tr_Q6P290_Q6P290_MOUSE_REVERSED|
"""index: 6096, intensity: 3454.0, mobility: 1.230"""	-0.227901	0.0713335	0.483348	WSGLAPRMHAAASSSSRSEM	generic|chr2_1_32109636_32109773_ENSMUST00000057423__IP_1011583_TX=10090_REVERSED|
"""index: 5891, intensity: 4366.0, mobility: 0.938"""	-0.228042	0.0715997	0.483636	MHGAAELHDRLRGATVANGTHP	generic|sp_A4FUP9_GL1D1_MOUSE_REVERSED	|generic|sp_A4FUP9-2_GL1D1_MOUSE_REVERSED|
"""index: 9403, intensity: 252326.0, mobility: 1.082"""	-0.228079	0.0718085	0.483712	MYKDYGELERLKKIEFLNGEVALLCIQSDSLISQPLMSLEL	generic|tr_Q8JZX5_Q8JZX5_MOUSE_REVERSED|
"""index: 34741, intensity: 12452.0, mobility: 1.098"""	-0.228815	0.0720553	0.485217	EPDISAGSIPTSGLKGDGPVASVLTVRFYENLEPMDEDLVYLN	generic|tr_G5E8P3_G5E8P3_MOUSE__II_1104586_REVERSED	|generic|II_1104592_TX=10090_REVERSED	|generic|tr_Q91ZS2_Q91ZS2_MOUSE_REVERSED	|generic|sp_Q8VHN7_AGRV1_MOUSE__chr1_-1_170880997_170881026_ENSMUST00000171447_REVERSED	|generic|tr_B8JJE0_B8JJE0_MOUSE__chr1_-1_170880997_170881026_ENSMUST00000171447_REVERSED	|generic|sp_Q8VHN7-2_AGRV1_MOUSE_REVERSED|
"""index: 19147, intensity: 4551.0, mobility: 0.969"""	-0.229146	0.072302	0.485893	YVAICAVEAKSKALEKCMSELASM	generic|tr_G3UY14_G3UY14_MOUSE__II_929859_REVERSED	|generic|tr_G3UYD0_G3UYD0_MOUSE__chr5_-1_134244690_134244743_ENSMUST00000174003__II_929869_REVERSED	|generic|sp_Q9ESZ8_GTF2I_MOUSE__chr5_-1_134244690_134244743_ENSMUST00000174003__II_929869_REVERSED	|generic|sp_Q9ESZ8-2_GTF2I_MOUSE__chr5_-1_134244690_134244743_ENSMUST00000174003__II_929869_REVERSED	|generic|sp_Q9ESZ8-3_GTF2I_MOUSE__chr5_-1_134244690_134244743_ENSMUST00000174003__II_929869_REVERSED	|generic|sp_Q9ESZ8-4_GTF2I_MOUSE__chr5_-1_134244690_134244743_ENSMUST00000174003__II_929869_REVERSED	|generic|sp_Q9ESZ8-5_GTF2I_MOUSE__chr5_-1_134244690_134244743_ENSMUST00000174003__II_929869_REVERSED	|generic|sp_Q9ESZ8-6_GTF2I_MOUSE__chr5_-1_134244690_134244743_ENSMUST00000174003__II_929869_REVERSED	|generic|tr_G3UWP6_G3UWP6_MOUSE_REVERSED	|generic|tr_G3UWV2_G3UWV2_MOUSE_REVERSED	|generic|tr_Q3UHU8_Q3UHU8_MOUSE__chr5_-1_134244690_134244743_ENSMUST00000174003_REVERSED	|generic|tr_G3UZU4_G3UZU4_MOUSE_REVERSED	|generic|sp_Q99NI3_GT2D2_MOUSE__chr5_1_134214086_134214154_ENSMUST00000123941_REVERSED	|generic|tr_G3UYD7_G3UYD7_MOUSE_REVERSED	|generic|tr_G3UYJ6_G3UYJ6_MOUSE__chr5_-1_134263581_134263742_ENSMUST00000174182_REVERSED|
"""index: 6186, intensity: 3990.0, mobility: 0.954"""	-0.229439	0.0725678	0.486492	QEQGQAPAWTPVMPEQGQAPA	generic|IP_3501649_TX=10090_REVERSED|
"""index: 21315, intensity: 3581.0, mobility: 1.012"""	-0.229464	0.0728336	0.486545	EADLLAPSSAPRPR	generic|tr_S4R1Y0_S4R1Y0_MOUSE_REVERSED	|generic|sp_Q0MW30_NEU1B_MOUSE_REVERSED|
"""index: 25319, intensity: 3253.0, mobility: 1.146"""	-0.229514	0.0730412	0.486646	ATTRAIAARSLIMLTH	generic|sp_Q8BMA5_NPAT_MOUSE_REVERSED|
"""index: 23120, intensity: 3779.0, mobility: 1.076"""	-0.230381	0.0733068	0.488423	LSTKSVMAKHTNVLFSGDPKQELITSESEVSFHLIHS	generic|IP_1085754_TX=10090_REVERSED|
"""index: 16768, intensity: 4968.0, mobility: 1.026"""	-0.230451	0.0735528	0.488566	TMIVATATTDFQPRGARGIMQLIDT	generic|sp_D3Z4R1_HFM1_MOUSE__II_935425_REVERSED|
"""index: 13553, intensity: 5726.0, mobility: 1.002"""	-0.231019	0.0737792	0.489732	YNDAMLKMRNQTQQKLQHVLRDKERKLAMVEEQ	generic|sp_Q6PH08-3_ERC2_MOUSE__chr14_1_28141230_28141385_ENSMUST00000209800__II_3479877_REVERSED	|generic|tr_Q5J8K8_Q5J8K8_MOUSE__chr14_1_28141230_28141385_ENSMUST00000209800_REVERSED	|generic|tr_Q5J8K6_Q5J8K6_MOUSE__chr14_1_28141230_28141385_ENSMUST00000209800_REVERSED	|generic|tr_Q8BKM7_Q8BKM7_MOUSE__chr14_1_28141230_28141385_ENSMUST00000209800_REVERSED	|generic|sp_Q6PH08-2_ERC2_MOUSE__chr14_1_28141230_28141385_ENSMUST00000209800_REVERSED	|generic|tr_Q3UHT7_Q3UHT7_MOUSE__chr14_1_28141230_28141385_ENSMUST00000209800_REVERSED	|generic|tr_Q5J8K5_Q5J8K5_MOUSE__chr14_1_28141230_28141385_ENSMUST00000209800_REVERSED|
"""index: 19627, intensity: 4462.0, mobility: 1.125"""	-0.232073	0.0739857	0.491894	DKRKEEMRVHHVAHGVYML	generic|tr_Q548M7_Q548M7_MOUSE_REVERSED|
"""index: 16506, intensity: 3861.0, mobility: 1.137"""	-0.233209	0.0742509	0.49423	LMICRHGQFQKQHW	generic|IP_1006295_TX=10090_REVERSED|
"""index: 8097, intensity: 3187.0, mobility: 1.147"""	-0.233385	0.0744371	0.494592	TKGSMMMRLIKKMMM	generic|chr6_-1_24616257_24616346_ENSMUST00000031695__IP_915153_TX=10090_REVERSED|
"""index: 28616, intensity: 29761.0, mobility: 1.034"""	-0.234022	0.0746624	0.495903	LVMGGAKGALDEDPK	generic|tr_A0A571BG20_A0A571BG20_MOUSE_REVERSED	|generic|tr_B1AQX6_B1AQX6_MOUSE_REVERSED	|generic|tr_B1AQX9_B1AQX9_MOUSE_REVERSED	|generic|tr_B1AQX7_B1AQX7_MOUSE_REVERSED	|generic|sp_Q9QWI6_SRCN1_MOUSE__chr11_-1_8545308_8545337_ENSMUST00000239091_REVERSED	|generic|sp_Q9QWI6-2_SRCN1_MOUSE__chr11_-1_8545308_8545337_ENSMUST00000239091_REVERSED	|generic|sp_Q9QWI6-3_SRCN1_MOUSE__chr11_-1_8545308_8545337_ENSMUST00000239091_REVERSED	|generic|tr_B1AQX8_B1AQX8_MOUSE_REVERSED	|generic|tr_A0A571BG39_A0A571BG39_MOUSE_REVERSED	|generic|tr_A0A571BDG0_A0A571BDG0_MOUSE_REVERSED	|generic|tr_A0A571BDG6_A0A571BDG6_MOUSE_REVERSED|
"""index: 18950, intensity: 5056.0, mobility: 1.054"""	-0.234806	0.0749074	0.497518	QSFLERKKSEMKKYSRATLMAMFYPFYTKCIPQWCGLLALLH	generic|sp_Q9DD20_MET7B_MOUSE_REVERSED|
"""index: 907, intensity: 3116.0, mobility: 0.927"""	-0.23494	0.0751522	0.497793	RALIAKSHESQ	generic|sp_Q8BHN1_TXLNG_MOUSE__II_829010_REVERSED	|generic|sp_Q8BHN1-3_TXLNG_MOUSE__II_829010_REVERSED	|generic|II_829008_TX=10090_REVERSED	|generic|IP_922339_TX=10090_REVERSED	|generic|sp_Q8BHN1-2_TXLNG_MOUSE_REVERSED	|generic|tr_A2AFJ4_A2AFJ4_MOUSE_REVERSED	|generic|tr_Q3TS51_Q3TS51_MOUSE_REVERSED	|generic|tr_Q3UYS7_Q3UYS7_MOUSE_REVERSED|
"""index: 17696, intensity: 15778.0, mobility: 0.972"""	-0.235394	0.075357	0.498731	QPDSIRRENLSPRLSKSFHRYRELEKTLNE	generic|tr_E0CYH7_E0CYH7_MOUSE_REVERSED	|generic|tr_E0CYM1_E0CYM1_MOUSE_REVERSED|
"""index: 33191, intensity: 4493.0, mobility: 1.184"""	-0.235823	0.0755814	0.499615	QVTAAKDKGETLGPHFEAAKQHVLNGESPQCTGSIVYGS	generic|tr_E9PZ43_E9PZ43_MOUSE_REVERSED	|generic|sp_P27546-4_MAP4_MOUSE_REVERSED	|generic|tr_A0A0G2JDN7_A0A0G2JDN7_MOUSE_REVERSED|
"""index: 11794, intensity: 3509.0, mobility: 1.121"""	-0.236456	0.0758256	0.500923	SLATRALSCSSAATPTVSKMRVRWSSNRDW	generic|tr_D6RJ44_D6RJ44_MOUSE_REVERSED|
"""index: 24668, intensity: 4532.0, mobility: 1.150"""	-0.23667	0.0759894	0.501365	EEDIEAAAALQAQQT	generic|tr_Q3UK68_Q3UK68_MOUSE_REVERSED	|generic|sp_P70670_NACAM_MOUSE_REVERSED	|generic|sp_Q60817_NACA_MOUSE_REVERSED|
"""index: 16928, intensity: 3297.0, mobility: 0.954"""	-0.237435	0.076193	0.502946	NGTSATLAPKATSTREVEVHVESS	generic|tr_B2RY70_B2RY70_MOUSE__chr8_1_117445344_117445385_ENSMUST00000211913__II_3505804_REVERSED	|generic|sp_Q9D486_CMIP_MOUSE__chr8_1_117445344_117445385_ENSMUST00000211913__II_3454966_REVERSED	|generic|sp_Q9D486-2_CMIP_MOUSE__chr8_1_117445344_117445385_ENSMUST00000211913__II_3505804_REVERSED	|generic|sp_Q9D486-3_CMIP_MOUSE__chr8_1_117445344_117445385_ENSMUST00000211913__II_3454966_REVERSED|
"""index: 19058, intensity: 3449.0, mobility: 1.228"""	-0.23783	0.0764566	0.503762	VNSGGGELPSAQSTEEDVKLR	generic|tr_F8WGW3_F8WGW3_MOUSE_REVERSED	|generic|sp_Q497V5_SRBD1_MOUSE_REVERSED|
"""index: 26872, intensity: 4781.0, mobility: 1.020"""	-0.238373	0.0767203	0.504885	RMILSRLMTHE	generic|IP_1077218_TX=10090_REVERSED|
"""index: 12511, intensity: 7655.0, mobility: 1.064"""	-0.23843	0.0769839	0.505004	SFHKKTATTVTSIVAGDFLSPSSS	generic|sp_Q8BKX6_SMG1_MOUSE__chr7_-1_118212881_118212973_ENSMUST00000208209__II_881761_REVERSED|
"""index: 5094, intensity: 3602.0, mobility: 1.006"""	-0.238471	0.0771865	0.505088	AEAAAVAGVYPFEGH	generic|tr_Q4H4B4_Q4H4B4_MOUSE__chr6_-1_93785441_93785593_ENSMUST00000204532__II_910395_REVERSED	|generic|tr_B9EKC0_B9EKC0_MOUSE__chr6_-1_93785441_93785593_ENSMUST00000204532__II_910395_REVERSED	|generic|sp_Q6RHR9_MAGI1_MOUSE__chr6_-1_93785441_93785593_ENSMUST00000204532__II_910395_REVERSED	|generic|sp_Q6RHR9-2_MAGI1_MOUSE__chr6_-1_93785441_93785593_ENSMUST00000204532__II_910395_REVERSED	|generic|sp_Q6RHR9-3_MAGI1_MOUSE__chr6_-1_93785441_93785593_ENSMUST00000204532__II_910395_REVERSED	|generic|tr_Q4VBG2_Q4VBG2_MOUSE__chr6_-1_93785441_93785593_ENSMUST00000204532__II_910395_REVERSED	|generic|tr_A0A0R4J0S6_A0A0R4J0S6_MOUSE__chr6_-1_93785441_93785593_ENSMUST00000204532__II_910395_REVERSED	|generic|tr_A0A0N4SUZ0_A0A0N4SUZ0_MOUSE__chr6_-1_93785441_93785593_ENSMUST00000204532__II_910395_REVERSED	|generic|tr_Q4H4B5_Q4H4B5_MOUSE__chr6_-1_93785441_93785593_ENSMUST00000204532__II_910395_REVERSED	|generic|tr_Q8BQR9_Q8BQR9_MOUSE_REVERSED|
"""index: 19578, intensity: 9601.0, mobility: 0.864"""	-0.239046	0.0774295	0.506279	RAVTDWLLRRAVPDMGT	generic|tr_Q6PHB8_Q6PHB8_MOUSE_REVERSED	|generic|tr_Q6AXE3_Q6AXE3_MOUSE_REVERSED	|generic|tr_Q80XT2_Q80XT2_MOUSE_REVERSED	|generic|sp_Q8R420_ABCA3_MOUSE_REVERSED	|generic|tr_Q9CVK4_Q9CVK4_MOUSE_REVERSED|
"""index: 23458, intensity: 3494.0, mobility: 0.937"""	-0.239325	0.0776929	0.506857	QVQEQATNETWRPIP	generic|chr6_-1_137527523_137537713_ENSMUST00000058210__IP_908154_TX=10090_REVERSED|
"""index: 24390, intensity: 5468.0, mobility: 1.112"""	-0.239445	0.0779563	0.507106	RSFPWLRQLCSHVRHRWVSGHGERNEK	generic|tr_Q8BVR5_Q8BVR5_MOUSE__II_3478471_REVERSED	|generic|tr_Q3V0R1_Q3V0R1_MOUSE__II_3478471_REVERSED	|generic|tr_Q3V0P0_Q3V0P0_MOUSE_REVERSED|
"""index: 4176, intensity: 2887.0, mobility: 0.801"""	-0.239461	0.0782196	0.507138	QPLPTLDM	generic|IP_1140909_TX=10090_REVERSED|
"""index: 1122, intensity: 3045.0, mobility: 0.938"""	-0.239552	0.0784211	0.507327	EQQPEPHEVVE	generic|tr_Q8C7C0_Q8C7C0_MOUSE_REVERSED|
"""index: 17826, intensity: 2844.0, mobility: 1.172"""	-0.240101	0.0786428	0.508465	QESVVAQFAQWRKNLRDQYQKVEGSRP	generic|tr_Q3UGX2_Q3UGX2_MOUSE__chr12_-1_76583756_76583920_ENSMUST00000170532_REVERSED	|generic|tr_Q3UGY4_Q3UGY4_MOUSE__chr12_-1_76583756_76583920_ENSMUST00000170532_REVERSED	|generic|sp_P15508_SPTB1_MOUSE_REVERSED	|generic|tr_B2RX08_B2RX08_MOUSE__chr12_-1_76583756_76583920_ENSMUST00000170532_REVERSED	|generic|tr_E9Q397_E9Q397_MOUSE_REVERSED|
"""index: 11107, intensity: 11067.0, mobility: 1.203"""	-0.240686	0.0789058	0.509678	DHVYCPPYLSYSKFHEIKGPAFRKLFRNDFTWLIRWDS	generic|sp_Q3UY23_FDXA1_MOUSE__II_850389_REVERSED	|generic|sp_Q3UY23-2_FDXA1_MOUSE__II_850389_REVERSED	|generic|sp_Q3UY23-3_FDXA1_MOUSE_REVERSED|
"""index: 2732, intensity: 3170.0, mobility: 0.894"""	-0.240762	0.0791689	0.509836	YPNGEVPELE	generic|sp_Q8BH74_NU107_MOUSE__chr10_-1_117781317_117781406_ENSMUST00000218576__II_3465820_REVERSED	|generic|tr_Q569X8_Q569X8_MOUSE__chr10_-1_117781317_117781406_ENSMUST00000218576__II_3465820_REVERSED	|generic|tr_E9Q4V9_E9Q4V9_MOUSE__chr10_-1_117781317_117781406_ENSMUST00000218576__II_3465820_REVERSED	|generic|tr_Q3TT06_Q3TT06_MOUSE__chr10_-1_117781317_117781406_ENSMUST00000218576_REVERSED|
"""index: 34299, intensity: 5662.0, mobility: 0.977"""	-0.241021	0.0793901	0.510373	YMLILSQLYI	generic|chr12_-1_41453947_41454033_ENSMUST00000043884_REVERSED|
"""index: 8298, intensity: 8890.0, mobility: 1.118"""	-0.241608	0.079653	0.511592	QLNPMRPMSVPSILLRMHPWSSTPSS	generic|IP_1000699_TX=10090_REVERSED|
"""index: 2165, intensity: 4570.0, mobility: 0.941"""	-0.241829	0.0798949	0.512051	VTGASPWTSSTSSPSSPWH	generic|chr19_-1_5082762_5082980_ENSMUST00000077066__IP_1058507_TX=10090_REVERSED|
"""index: 27788, intensity: 4638.0, mobility: 1.017"""	-0.242463	0.0801156	0.513369	TLSSKGLHRGAERGGEGRGEKMR	generic|IP_898711_TX=10090_REVERSED|
"""index: 538, intensity: 2639.0, mobility: 0.904"""	-0.242674	0.0803571	0.513807	KEAAVEAAQRTAFQIFACQQ	generic|sp_Q8BHS3_RBM22_MOUSE__chr18_1_60566485_60566529_ENSMUST00000161544__II_611178_REVERSED|
"""index: 12181, intensity: 5975.0, mobility: 1.023"""	-0.242951	0.0805774	0.514385	KQGAGGGSGGAPCILECTLVTPMLAA	generic|chr9_-1_44277590_44277823_ENSMUST00000162783_REVERSED|
"""index: 28238, intensity: 3652.0, mobility: 1.081"""	-0.24314	0.0808399	0.514777	VSMRDEVGNVGNPIK	generic|sp_Q9EQF5_DPYS_MOUSE_REVERSED	|generic|tr_Q8K0X3_Q8K0X3_MOUSE_REVERSED|
"""index: 5560, intensity: 4751.0, mobility: 0.940"""	-0.243189	0.0810598	0.514879	FRIEAEEGSMR	generic|sp_O70133_DHX9_MOUSE__chr1_-1_153464336_153464407_ENSMUST00000186966_REVERSED	|generic|sp_O70133-2_DHX9_MOUSE__chr1_-1_153464336_153464407_ENSMUST00000186966_REVERSED	|generic|sp_O70133-3_DHX9_MOUSE__chr1_-1_153464336_153464407_ENSMUST00000186966_REVERSED	|generic|tr_E9QNN1_E9QNN1_MOUSE__chr1_-1_153464336_153464407_ENSMUST00000186966_REVERSED	|generic|tr_A0A087WPL5_A0A087WPL5_MOUSE__chr1_-1_153464336_153464407_ENSMUST00000186966_REVERSED|
"""index: 20405, intensity: 25389.0, mobility: 0.883"""	-0.243582	0.0813221	0.515697	FVQKLSKW	generic|sp_Q0P5X1-2_LRIQ1_MOUSE_REVERSED|
"""index: 8594, intensity: 77451.0, mobility: 1.079"""	-0.244043	0.0815417	0.516657	KFSDAQQEKAHKDKATKFESFFEEEYERIAEISESSNGKGTVV	generic|tr_Q80TX7_Q80TX7_MOUSE__chr16_1_29616666_29616695_ENSMUST00000160475_REVERSED|
"""index: 3220, intensity: 2524.0, mobility: 0.872"""	-0.244931	0.0818039	0.518506	LDDSALSWR	generic|sp_Q91WC9_DGLB_MOUSE__chr5_1_143473039_143473122_ENSMUST00000174273__II_932555_REVERSED|
"""index: 4296, intensity: 3732.0, mobility: 0.975"""	-0.245176	0.0820661	0.519015	NNEDSTLQIARLRPLMLPSGPPSCLGSD	generic|sp_Q8VDG6_M3K21_MOUSE_REVERSED|
"""index: 778, intensity: 3421.0, mobility: 0.890"""	-0.245364	0.082242	0.519408	HSALVNELMI	generic|tr_A0A571BEL4_A0A571BEL4_MOUSE__II_1039443_REVERSED	|generic|sp_Q8CDI7_CC150_MOUSE__II_1039443_REVERSED	|generic|II_1039451_TX=10090_REVERSED|
"""index: 13106, intensity: 6903.0, mobility: 1.097"""	-0.247307	0.0824823	0.523463	SVEGATVPLSFCLRHCPWITGTHKLL	generic|IP_960908_TX=10090_REVERSED|
"""index: 13172, intensity: 6165.0, mobility: 1.169"""	-0.247636	0.0827442	0.524149	ELKNLRQLLMKEQMEQGSRIAERQMDLQQQLAKLDDHQPQI	generic|sp_Q8BQ48_CE295_MOUSE__chr10_1_62941042_62941071_ENSMUST00000044977__II_852728_REVERSED	|generic|sp_Q8BQ48-2_CE295_MOUSE__chr10_1_62941042_62941071_ENSMUST00000044977__II_852737_REVERSED	|generic|sp_Q8BQ48-3_CE295_MOUSE__chr10_1_62941042_62941071_ENSMUST00000044977__II_852728_REVERSED	|generic|sp_Q8BQ48-5_CE295_MOUSE__chr10_1_62941042_62941071_ENSMUST00000044977__II_3501922_REVERSED	|generic|sp_Q8BQ48-6_CE295_MOUSE__chr10_1_62941042_62941071_ENSMUST00000044977__II_3501922_REVERSED	|generic|tr_F7BWD7_F7BWD7_MOUSE__II_852728_REVERSED	|generic|tr_E9QPW4_E9QPW4_MOUSE__chr10_1_62941042_62941071_ENSMUST00000044977__II_852728_REVERSED	|generic|tr_A0A1N9NPH8_A0A1N9NPH8_MOUSE__chr10_1_62941042_62941071_ENSMUST00000044977__II_852728_REVERSED|
"""index: 1339, intensity: 3426.0, mobility: 1.117"""	-0.247722	0.083006	0.524329	STAGVAWT	generic|sp_Q3UHA3_SPTCS_MOUSE__II_1052887_REVERSED	|generic|sp_Q3UHA3-2_SPTCS_MOUSE__II_1000971_REVERSED|
"""index: 3127, intensity: 3050.0, mobility: 0.901"""	-0.247725	0.0831807	0.524335	IPAQSTPMLW	generic|IP_1095392_TX=10090_REVERSED|
"""index: 24381, intensity: 6050.0, mobility: 0.999"""	-0.248102	0.0833116	0.525123	WAVAVVYGSGISFALPSGGPEEESVPSVALCPKVV	generic|IP_1147167_TX=10090_REVERSED|
"""index: 14785, intensity: 4011.0, mobility: 1.121"""	-0.249077	0.0835509	0.527161	WWALSPWMPGTSLGTLRLHNRLCVLRGP	generic|IP_3482145_TX=10090_REVERSED|
"""index: 17121, intensity: 4386.0, mobility: 1.166"""	-0.249273	0.0837683	0.527573	TITGATVVQPLIAGYHGEEDFSPHRTVVRP	generic|tr_Q75WC0_Q75WC0_MOUSE__chr7_-1_79459685_79459726_ENSMUST00000149444__II_890317_REVERSED	|generic|tr_Q3UG70_Q3UG70_MOUSE__chr7_-1_79459685_79459726_ENSMUST00000149444__II_890317_REVERSED	|generic|tr_Q3UZX3_Q3UZX3_MOUSE__chr7_-1_79459685_79459726_ENSMUST00000149444__II_890317_REVERSED	|generic|tr_Q05BB8_Q05BB8_MOUSE__chr7_-1_79459685_79459726_ENSMUST00000149444__II_890317_REVERSED	|generic|II_890335_TX=10090_REVERSED	|generic|II_890323_TX=10090_REVERSED|
"""index: 18186, intensity: 4387.0, mobility: 0.947"""	-0.249903	0.0839635	0.52889	GSLQWRAYMCSLKLTMQTSMSF	generic|chr11_1_6346585_6346686_ENSMUST00000003461__IP_1139529_TX=10090_REVERSED|
"""index: 32241, intensity: 11221.0, mobility: 0.930"""	-0.251112	0.0841803	0.531422	PSDTVEVYENFRLIRRA	generic|tr_A1L3S9_A1L3S9_MOUSE_REVERSED	|generic|tr_B1AVP0_B1AVP0_MOUSE_REVERSED	|generic|tr_B1AVN9_B1AVN9_MOUSE_REVERSED	|generic|tr_Q3UQ19_Q3UQ19_MOUSE_REVERSED	|generic|tr_Q91VK6_Q91VK6_MOUSE_REVERSED	|generic|tr_F7D4H5_F7D4H5_MOUSE_REVERSED|
"""index: 12556, intensity: 5086.0, mobility: 0.899"""	-0.251439	0.084353	0.532106	QVMSIENTLLGYRVVVNCQ	generic|II_1126814_TX=10090_REVERSED	|generic|sp_Q99J87_DHX58_MOUSE_REVERSED	|generic|tr_Q3U606_Q3U606_MOUSE_REVERSED|
"""index: 23584, intensity: 4719.0, mobility: 1.097"""	-0.25266	0.0844156	0.534667	CKISETRVPLGAQAAAILKLAVYFQTPGFYGVRKAGCLETIQH	generic|tr_B9EI38_B9EI38_MOUSE_REVERSED	|generic|tr_A2AFI8_A2AFI8_MOUSE_REVERSED|
"""index: 9189, intensity: 8097.0, mobility: 1.058"""	-0.254456	0.0846753	0.538437	LYAYEYGDIDLKAMSNCFEQLKWIHEMVQKIRDGSLKDEQI	generic|tr_Q3U015_Q3U015_MOUSE__chr6_1_92152393_92152425_ENSMUST00000146175_REVERSED	|generic|tr_Q5DTL3_Q5DTL3_MOUSE__chr6_1_92164199_92164297_ENSMUST00000146175_REVERSED	|generic|sp_P49117_NR2C2_MOUSE__chr6_1_92152393_92152425_ENSMUST00000146175_REVERSED	|generic|tr_G3X9W4_G3X9W4_MOUSE__chr6_1_92152393_92152425_ENSMUST00000146175_REVERSED|
"""index: 71, intensity: 2779.0, mobility: 0.850"""	-0.254463	0.084891	0.538452	PARHTAQKM	generic|chr13_1_58860147_58860176_ENSMUST00000225488_REVERSED|
"""index: 14676, intensity: 3169.0, mobility: 1.194"""	-0.255041	0.0851064	0.539666	VRMYQVNAGLYLFDKR	generic|sp_Q61805_LBP_MOUSE__chr2_1_158308695_158308799_ENSMUST00000146600_REVERSED|
"""index: 20414, intensity: 6419.0, mobility: 0.924"""	-0.25537	0.0853437	0.540357	ACGGQPGYKHPYNIDDEHYIVSHFPLIRDK	generic|sp_O35598_ADA10_MOUSE__II_847529_REVERSED	|generic|tr_E9PYF2_E9PYF2_MOUSE_REVERSED	|generic|tr_Q6NZC0_Q6NZC0_MOUSE_REVERSED|
"""index: 11648, intensity: 35412.0, mobility: 0.900"""	-0.256006	0.0855809	0.541694	AIFYLDVKEDISSIDYNELF	generic|IP_950511_TX=10090_REVERSED|
"""index: 25791, intensity: 2679.0, mobility: 0.851"""	-0.2564	0.085818	0.542524	FQHKRPLVGGLIRVFS	generic|IP_1047443_TX=10090_REVERSED	|generic|IP_1047442_TX=10090_REVERSED|
"""index: 20234, intensity: 4644.0, mobility: 1.140"""	-0.256649	0.086055	0.543048	RSTSLVADLCIMWGKP	generic|IP_1116632_TX=10090_REVERSED|
"""index: 17525, intensity: 5813.0, mobility: 0.962"""	-0.256812	0.0862918	0.54339	LCKVVSSCGLGNR	generic|IP_1123622_TX=10090_REVERSED|
"""index: 3020, intensity: 2759.0, mobility: 0.913"""	-0.257104	0.0865509	0.544005	RVCGARGQEFPTVFFVC	generic|IP_1081572_TX=10090_REVERSED|
"""index: 10356, intensity: 39325.0, mobility: 1.118"""	-0.257257	0.0867876	0.544327	KDYSERKPMLYEPKSKWTMPVLISINRFYVRGQSAEFLYTS	generic|tr_Q91Z28_Q91Z28_MOUSE__II_974398_REVERSED	|generic|sp_Q9QX15_CA3A1_MOUSE__II_974404_REVERSED|
"""index: 20603, intensity: 9956.0, mobility: 0.948"""	-0.257448	0.0870016	0.544729	LSSNRLAELEETMKSALAQ	generic|tr_F6Q5A5_F6Q5A5_MOUSE__chrX_-1_134805079_134805108_ENSMUST00000119010__II_1029227_REVERSED	|generic|tr_E9PVY0_E9PVY0_MOUSE__chr1_1_180040055_180040204_ENSMUST00000134959__II_1029227_REVERSED	|generic|tr_H7BX44_H7BX44_MOUSE__chr1_1_180040055_180040204_ENSMUST00000134959__II_1029227_REVERSED	|generic|tr_D3YYN8_D3YYN8_MOUSE__chr1_1_180040055_180040204_ENSMUST00000134959__II_1029227_REVERSED	|generic|sp_Q3UU96_MRCKA_MOUSE__chr1_1_180040055_180040204_ENSMUST00000134959__II_1029227_REVERSED	|generic|sp_Q3UU96-2_MRCKA_MOUSE__chr1_1_180040055_180040204_ENSMUST00000134959__II_1029227_REVERSED	|generic|tr_F6YZJ7_F6YZJ7_MOUSE__chrX_-1_134805079_134805108_ENSMUST00000119010__II_1029227_REVERSED	|generic|tr_F6S5Z6_F6S5Z6_MOUSE__chrX_-1_134805079_134805108_ENSMUST00000119010__II_1029227_REVERSED	|generic|tr_B2RXX8_B2RXX8_MOUSE__chr1_1_180040055_180040204_ENSMUST00000134959__II_1029227_REVERSED	|generic|tr_A0A1D5RLQ9_A0A1D5RLQ9_MOUSE__chr1_1_180040055_180040204_ENSMUST00000134959__II_1029227_REVERSED|
"""index: 26888, intensity: 15904.0, mobility: 0.931"""	-0.25803	0.0872379	0.545955	RRMLFAKW	generic|chr16_1_21435757_21442382_ENSMUST00000096191__IP_1077710_TX=10090_REVERSED|
"""index: 15277, intensity: 3562.0, mobility: 0.989"""	-0.258325	0.0874968	0.546575	ALWLPNHPWVH	generic|IP_924108_TX=10090_REVERSED|
"""index: 6290, intensity: 4444.0, mobility: 0.825"""	-0.258424	0.0876875	0.546784	ESTLVRKPMSISASTI	generic|sp_P23607_ZFA_MOUSE_REVERSED|
"""index: 3790, intensity: 27115.0, mobility: 0.829"""	-0.259226	0.0879093	0.548473	PTLIVNENTLQYEMYK	generic|sp_Q91YE9_5NT1B_MOUSE__II_3470716_REVERSED	|generic|sp_Q91YE9-2_5NT1B_MOUSE__II_3470716_REVERSED	|generic|tr_A0A1Y7VK90_A0A1Y7VK90_MOUSE__II_3470716_REVERSED	|generic|tr_A0A1W2P782_A0A1W2P782_MOUSE__II_3470721_REVERSED	|generic|tr_A0A1W2P6X8_A0A1W2P6X8_MOUSE__II_3470716_REVERSED	|generic|tr_A0A1W2P7S7_A0A1W2P7S7_MOUSE__II_3470716_REVERSED	|generic|tr_A0A1W2P7E9_A0A1W2P7E9_MOUSE__II_3470716_REVERSED	|generic|tr_A0A1Y7VJB2_A0A1Y7VJB2_MOUSE__II_3470714_REVERSED	|generic|tr_A0A1W2P7K9_A0A1W2P7K9_MOUSE__II_3470716_REVERSED	|generic|II_3470709_TX=10090_REVERSED	|generic|tr_A0A1W2P893_A0A1W2P893_MOUSE_REVERSED	|generic|tr_A0A1W2P7D6_A0A1W2P7D6_MOUSE_REVERSED	|generic|tr_A0A1W2P7V4_A0A1W2P7V4_MOUSE_REVERSED	|generic|tr_A0A1W2P710_A0A1W2P710_MOUSE_REVERSED	|generic|tr_A0A1W2P6J4_A0A1W2P6J4_MOUSE_REVERSED	|generic|tr_A0A1W2P6R5_A0A1W2P6R5_MOUSE_REVERSED	|generic|tr_D6REF4_D6REF4_MOUSE_REVERSED|
"""index: 19724, intensity: 6065.0, mobility: 0.894"""	-0.259498	0.0879093	0.549048	SSLHLHVPLWCALMLSPTSRFD	generic|IP_1032996_TX=10090_REVERSED|
"""index: 7108, intensity: 4861.0, mobility: 1.026"""	-0.261555	0.0881671	0.553384	FLDKDEDKLENWKQILPPMM	generic|chr8_1_85051553_85051810_ENSMUST00000210576_REVERSED|
"""index: 9516, intensity: 10969.0, mobility: 0.885"""	-0.261567	0.0884021	0.553409	LGWLHWTGATVTRSPWSAQR	generic|IP_1122444_TX=10090_REVERSED|
"""index: 9854, intensity: 6472.0, mobility: 0.887"""	-0.261854	0.0885913	0.554016	KKNLDETMLQRLHHRK	generic|sp_E9Q5G3_KIF23_MOUSE__II_3506044_REVERSED	|generic|II_3506049_TX=10090_REVERSED	|generic|tr_A0A1L1SRP4_A0A1L1SRP4_MOUSE_REVERSED	|generic|tr_Q05DU6_Q05DU6_MOUSE_REVERSED|
"""index: 4268, intensity: 3256.0, mobility: 1.065"""	-0.262544	0.088826	0.555471	NLYANSGTETPYKYLPSNEGTYGEW	generic|sp_Q91XA9_CHIA_MOUSE__II_980458_REVERSED	|generic|tr_D3Z1S6_D3Z1S6_MOUSE__II_980458_REVERSED|
"""index: 12430, intensity: 3338.0, mobility: 0.868"""	-0.262779	0.0890834	0.555969	VFWLSAMML	generic|tr_C3S7Q6_C3S7Q6_MOUSE__II_3473915_REVERSED	|generic|tr_C3S7Q5_C3S7Q5_MOUSE_REVERSED|
"""index: 16539, intensity: 5163.0, mobility: 0.847"""	-0.262803	0.0892719	0.556019	SALIMKQP	generic|chr6_-1_72615829_72616119_ENSMUST00000070524__IP_913788_TX=10090_REVERSED|
"""index: 4470, intensity: 2780.0, mobility: 0.940"""	-0.263225	0.0895292	0.556911	LVAPPATLPCATQ	generic|IP_1040856_TX=10090_REVERSED|
"""index: 23587, intensity: 4378.0, mobility: 1.227"""	-0.26335	0.0897865	0.557174	NWTEMFTYSGYYMGRGVHLFLCIFF	generic|tr_Q9TET3_Q9TET3_MOUSE_REVERSED|
"""index: 21643, intensity: 3637.0, mobility: 0.843"""	-0.263554	0.0899974	0.557604	LTSTAAVRAE	generic|sp_Q6DFV3_RHG21_MOUSE_REVERSED	|generic|tr_B7ZCJ1_B7ZCJ1_MOUSE_REVERSED	|generic|tr_A0A0A0MQE8_A0A0A0MQE8_MOUSE_REVERSED	|generic|tr_B7ZCJ0_B7ZCJ0_MOUSE_REVERSED	|generic|tr_B2RWX1_B2RWX1_MOUSE_REVERSED|
"""index: 20332, intensity: 4382.0, mobility: 0.966"""	-0.263832	0.0902314	0.558192	DLSLNEMLNLVMFRFLF	generic|IP_839424_TX=10090_REVERSED|
"""index: 33301, intensity: 3959.0, mobility: 0.951"""	-0.264116	0.0904884	0.558791	MPPLIGPPMPPI	generic|sp_Q80W14-2_PR40B_MOUSE__II_1083044_REVERSED	|generic|tr_D6RD12_D6RD12_MOUSE__II_1083067_REVERSED	|generic|tr_D3Z1Y9_D3Z1Y9_MOUSE__II_1083044_REVERSED	|generic|tr_D3Z4N6_D3Z4N6_MOUSE__chr15_1_99316503_99316553_ENSMUST00000150636_REVERSED	|generic|sp_Q80W14_PR40B_MOUSE__chr15_1_99316503_99316553_ENSMUST00000150636_REVERSED	|generic|sp_Q80W14-3_PR40B_MOUSE__chr15_1_99316503_99316553_ENSMUST00000150636_REVERSED	|generic|tr_E9QMI6_E9QMI6_MOUSE_REVERSED	|generic|tr_E9QP07_E9QP07_MOUSE__chr15_1_99316503_99316553_ENSMUST00000150636_REVERSED	|generic|tr_A0A0R4J1S2_A0A0R4J1S2_MOUSE__chr15_1_99316503_99316553_ENSMUST00000150636_REVERSED|
"""index: 20182, intensity: 3838.0, mobility: 1.151"""	-0.264182	0.0907455	0.558931	YWRKPEQATAYDNLTPLSSYMKRPCLIMRQ	generic|IP_926903_TX=10090_REVERSED	|generic|IP_926910_TX=10090_REVERSED	|generic|IP_926955_TX=10090_REVERSED|
"""index: 4683, intensity: 25642.0, mobility: 1.107"""	-0.264498	0.0910026	0.5596	YVPSTMKIEWFHQ	generic|sp_Q571F5-4_SPSB3_MOUSE__chr17_1_24891406_24891570_ENSMUST00000117890__II_1071599_REVERSED	|generic|chr17_1_24890615_24890779_ENSMUST00000134932__II_1071589_TX=10090_REVERSED	|generic|chr17_1_24890591_24890779_ENSMUST00000134932__II_1071589_TX=10090_REVERSED	|generic|sp_Q571F5_SPSB3_MOUSE__chr17_1_24891560_24891703_ENSMUST00000068508__II_1071600_REVERSED	|generic|sp_Q571F5-2_SPSB3_MOUSE__chr17_1_24891560_24891703_ENSMUST00000068508__II_1071600_REVERSED	|generic|sp_Q571F5-3_SPSB3_MOUSE__chr17_1_24891560_24891703_ENSMUST00000068508__II_1071600_REVERSED	|generic|tr_D3YW96_D3YW96_MOUSE__chr17_1_24891560_24891703_ENSMUST00000068508__II_1071600_REVERSED	|generic|tr_E9PW49_E9PW49_MOUSE__chr17_1_24891560_24891703_ENSMUST00000068508__II_1071600_REVERSED|
"""index: 27716, intensity: 3669.0, mobility: 1.020"""	-0.264524	0.0911893	0.559654	TAQLTTAMQYLICFNQLRKQP	generic|IP_863654_TX=10090_REVERSED|
"""index: 15208, intensity: 6328.0, mobility: 1.107"""	-0.264739	0.0914462	0.560109	LCKVTVPKGVELPGSFQIEPDKPFSYID	generic|tr_Q91X98_Q91X98_MOUSE_REVERSED	|generic|tr_Q8K0X1_Q8K0X1_MOUSE_REVERSED	|generic|tr_A0A0G2JFP9_A0A0G2JFP9_MOUSE_REVERSED	|generic|tr_Q544V4_Q544V4_MOUSE_REVERSED	|generic|tr_Q3TR98_Q3TR98_MOUSE_REVERSED	|generic|sp_P29533_VCAM1_MOUSE_REVERSED	|generic|tr_Q3UPN1_Q3UPN1_MOUSE_REVERSED|
"""index: 1548, intensity: 4337.0, mobility: 0.850"""	-0.264921	0.0916795	0.560494	STCTSFAKHRADASSLS	generic|tr_Q8VH00_Q8VH00_MOUSE_REVERSED	|generic|tr_Q8VGW3_Q8VGW3_MOUSE_REVERSED|
"""index: 19904, intensity: 4026.0, mobility: 1.109"""	-0.265218	0.0919363	0.561122	NSFIISAASFSDNSKC	generic|sp_A2ARV4_LRP2_MOUSE_REVERSED	|generic|tr_A2ARV5_A2ARV5_MOUSE_REVERSED|
"""index: 2129, intensity: 6822.0, mobility: 0.934"""	-0.265284	0.0921458	0.56126	SGKLNLDIEPMSIKPMSVHMDPMKLK	generic|tr_E9Q616_E9Q616_MOUSE_REVERSED	|generic|tr_A0JLR7_A0JLR7_MOUSE_REVERSED|
"""index: 2546, intensity: 3982.0, mobility: 0.835"""	-0.265973	0.0923788	0.562717	FTLCSLSKKWLL	generic|IP_3474740_TX=10090_REVERSED|
"""index: 9955, intensity: 7625.0, mobility: 0.882"""	-0.266077	0.0925167	0.562938	SQSGTAPVTAEPSGLSHEEPT	generic|sp_Q923D3_PARM1_MOUSE_REVERSED|
"""index: 17811, intensity: 5836.0, mobility: 1.065"""	-0.266849	0.0927254	0.564571	ITNQPKMYMYIL	generic|tr_Q8VFG3_Q8VFG3_MOUSE_REVERSED|
"""index: 14204, intensity: 3034.0, mobility: 1.205"""	-0.26714	0.0929102	0.565186	TMNAMMAIYSHLHQFRR	generic|chr4_1_44926045_44929220_ENSMUST00000107824__IP_963720_TX=10090_REVERSED|
"""index: 17526, intensity: 3476.0, mobility: 0.906"""	-0.267401	0.0931184	0.565739	QRFISLDMWAGKQSFY	generic|sp_B2RRL2_JERKL_MOUSE_REVERSED|
"""index: 9313, intensity: 3844.0, mobility: 1.025"""	-0.267917	0.0933743	0.566829	SRSEAAKPCVQFYI	generic|chr6_-1_88508466_88508684_ENSMUST00000145421_REVERSED|
"""index: 5073, intensity: 2953.0, mobility: 1.097"""	-0.26799	0.0936061	0.566984	NEQAPCVGGPLATQQP	generic|II_959311_TX=10090_REVERSED|
"""index: 16706, intensity: 4862.0, mobility: 0.913"""	-0.268096	0.0938619	0.567209	QMRNVVYLLAVPNFNMYTSRLLRGGSSS	generic|IP_874252_TX=10090_REVERSED|
"""index: 16995, intensity: 13886.0, mobility: 1.135"""	-0.268309	0.0940455	0.567659	TPGPSCLYTSLLNNSVLLVSASMLVTAQPE	generic|IP_1136061_TX=10090_REVERSED|
"""index: 4853, intensity: 2767.0, mobility: 0.796"""	-0.268468	0.094277	0.567996	LLANSRSFNFKSFT	generic|tr_A0A338P727_A0A338P727_MOUSE_REVERSED	|generic|sp_O54803_P2RX6_MOUSE_REVERSED|
"""index: 5874, intensity: 3429.0, mobility: 0.968"""	-0.268642	0.0945324	0.568364	PDVVLANGPVTGET	generic|sp_Q8BH64_EHD2_MOUSE_REVERSED	|generic|tr_Q8R2X0_Q8R2X0_MOUSE_REVERSED|
"""index: 15100, intensity: 7017.0, mobility: 1.141"""	-0.269172	0.0947879	0.569486	STSRSYTRLHCTFYRMLGSFISSFQFLSRSKYVLLMPTMSIGVDLLRK	generic|IP_965715_TX=10090_REVERSED|
"""index: 4157, intensity: 13288.0, mobility: 0.954"""	-0.269219	0.0950192	0.569587	LGLSTSPSRHSCM	generic|chr3_1_108346668_108346757_ENSMUST00000135636__IP_979977_TX=10090_REVERSED|
"""index: 20734, intensity: 7016.0, mobility: 1.015"""	-0.269351	0.0952746	0.569866	AQNSIEPKQSMWLPEERPSRWTIRNSCQTM	generic|IP_872411_TX=10090_REVERSED|
"""index: 7673, intensity: 5184.0, mobility: 0.966"""	-0.269392	0.0954812	0.569953	SPTSPPPPGPATSPVAPPPTPTPGPGPPAGTT	generic|sp_Q8VIJ6_SFPQ_MOUSE_REVERSED|
"""index: 23743, intensity: 4251.0, mobility: 1.098"""	-0.269972	0.0956633	0.57118	PWRTCPLTAMPRHE	generic|IP_842295_TX=10090_REVERSED|
"""index: 5670, intensity: 3350.0, mobility: 1.132"""	-0.270492	0.0958695	0.572281	LFVCPPVQSSMQTPMKS	generic|IP_978580_TX=10090_REVERSED|
"""index: 3674, intensity: 2589.0, mobility: 1.190"""	-0.270959	0.0959044	0.57327	VEFQRMWCQRKEDEEQ	generic|sp_Q0P5X1_LRIQ1_MOUSE_REVERSED	|generic|sp_Q0P5X1-2_LRIQ1_MOUSE_REVERSED	|generic|tr_D3Z1J9_D3Z1J9_MOUSE_REVERSED|
"""index: 25547, intensity: 5423.0, mobility: 1.012"""	-0.271388	0.0961343	0.57418	DKSFITGSIKR	generic|IP_986580_TX=10090_REVERSED|
"""index: 25496, intensity: 4312.0, mobility: 1.085"""	-0.271774	0.0963886	0.574998	SDYVNLLRKNFTPQRISPHISPHISPHISPHPFLSFHCLHG	generic|IP_1107338_TX=10090_REVERSED|
"""index: 11365, intensity: 8047.0, mobility: 1.188"""	-0.271921	0.0966429	0.575308	NLGCQQVQSREQKKK	generic|IP_1075569_TX=10090_REVERSED|
"""index: 8015, intensity: 7880.0, mobility: 1.184"""	-0.272046	0.0968726	0.575574	SLHLASTTTSSQPVLEISSATFPTNVWKKFNGSHERYLPQFFSEPTPVPA	generic|sp_Q9JHX3_IL21R_MOUSE__II_880540_REVERSED	|generic|tr_Q3UBS8_Q3UBS8_MOUSE__II_880540_REVERSED|
"""index: 23600, intensity: 8179.0, mobility: 0.993"""	-0.272402	0.0971269	0.576328	KGVNAATMLNRQL	generic|IP_844214_TX=10090_REVERSED|
"""index: 17653, intensity: 6734.0, mobility: 1.183"""	-0.272432	0.0973564	0.576392	KRSGPRMGGALTWPLCFF	generic|IP_873499_TX=10090_REVERSED|
"""index: 23411, intensity: 30419.0, mobility: 1.137"""	-0.273091	0.0976106	0.577789	LFFSPLFPPLSSFPTYLLFICGLFYKATPVAQPAPCYVIDLPV	generic|IP_1117107_TX=10090_REVERSED|
"""index: 12443, intensity: 5655.0, mobility: 0.832"""	-0.273238	0.0978648	0.5781	QQMFQAAQLKQQQERREQ	generic|tr_Q8C6Y4_Q8C6Y4_MOUSE__chrX_1_7771039_7771074_ENSMUST00000115680_REVERSED	|generic|tr_A0A5H1ZRM6_A0A5H1ZRM6_MOUSE__chr6_1_97807205_97807291_ENSMUST00000148233_REVERSED	|generic|tr_Q5C9J0_Q5C9J0_MOUSE_REVERSED	|generic|tr_E9PZ28_E9PZ28_MOUSE__chrX_1_7771039_7771074_ENSMUST00000115680_REVERSED	|generic|sp_Q08874_MITF_MOUSE__chr6_1_97807205_97807291_ENSMUST00000148233_REVERSED	|generic|sp_Q08874-2_MITF_MOUSE__chr6_1_97807205_97807291_ENSMUST00000148233_REVERSED	|generic|sp_Q08874-3_MITF_MOUSE__chr6_1_97807205_97807291_ENSMUST00000148233_REVERSED	|generic|sp_Q08874-4_MITF_MOUSE__chrX_1_7771039_7771074_ENSMUST00000115680_REVERSED	|generic|sp_Q08874-5_MITF_MOUSE__chrX_1_7771039_7771074_ENSMUST00000115680_REVERSED	|generic|sp_Q08874-6_MITF_MOUSE__chrX_1_7771039_7771074_ENSMUST00000115680_REVERSED	|generic|sp_Q08874-7_MITF_MOUSE__chrX_1_7771039_7771074_ENSMUST00000115680_REVERSED|
"""index: 10810, intensity: 10766.0, mobility: 0.900"""	-0.273269	0.098119	0.578167	TLEQEKDKE	generic|tr_E9Q2S8_E9Q2S8_MOUSE_REVERSED|
"""index: 11674, intensity: 7188.0, mobility: 0.890"""	-0.273384	0.0983732	0.57841	TTANERIFT	generic|sp_Q8C3Y4_KNTC1_MOUSE__II_931188_REVERSED|
"""index: 1741, intensity: 3343.0, mobility: 0.858"""	-0.273557	0.0986274	0.578776	QYKAVQEPMARGIADKLK	generic|sp_Q4G0F8-3_UBN1_MOUSE__chr1_1_90214206_90214235_ENSMUST00000065587__II_3486486_REVERSED	|generic|sp_Q4G0F8_UBN1_MOUSE__chr1_1_90214206_90214235_ENSMUST00000065587_REVERSED	|generic|sp_Q4G0F8-2_UBN1_MOUSE__chr1_1_90214206_90214235_ENSMUST00000065587_REVERSED|
"""index: 14188, intensity: 3300.0, mobility: 1.077"""	-0.273683	0.0988564	0.579044	ACLSLITELRQRELREMEQERLREERQRRHYDMLDDR	generic|sp_Q8K1N2_PHLB2_MOUSE__II_1075057_REVERSED	|generic|sp_Q8K1N2-2_PHLB2_MOUSE__II_1075057_REVERSED	|generic|tr_D3Z069_D3Z069_MOUSE__II_1075057_REVERSED|
"""index: 19806, intensity: 4965.0, mobility: 1.043"""	-0.273779	0.0991105	0.579248	FHPMVAQYSSCIGM	generic|tr_A0A087WRN5_A0A087WRN5_MOUSE_REVERSED	|generic|tr_A0A087WSH6_A0A087WSH6_MOUSE_REVERSED	|generic|sp_Q3UPL5_CK096_MOUSE_REVERSED|
"""index: 27844, intensity: 4813.0, mobility: 1.076"""	-0.274352	0.0993647	0.580462	LFDIDAQALIPNAVVMRFFNARTGHPQYGIMMTGKKVMREKLV	generic|sp_Q9DBE0_CSAD_MOUSE__chr15_-1_102186390_102186440_ENSMUST00000231048__II_3485874_REVERSED	|generic|tr_A0A2R8VHN7_A0A2R8VHN7_MOUSE__chr15_-1_102177613_102177690_ENSMUST00000230322__II_2463036_REVERSED	|generic|tr_A0A2R8VHX0_A0A2R8VHX0_MOUSE__chr15_-1_102186390_102186440_ENSMUST00000231048__II_2463036_REVERSED	|generic|II_3483201_TX=10090_REVERSED|
"""index: 12688, intensity: 7922.0, mobility: 1.081"""	-0.274788	0.0996188	0.581385	SVEGATVPLSFCLRHCPWITGTHKLL	generic|IP_960908_TX=10090_REVERSED|
"""index: 15817, intensity: 4419.0, mobility: 1.082"""	-0.275128	0.0998729	0.582106	TVVRDFWFLLAGAECLLAMQFTLA	generic|IP_1053570_TX=10090_REVERSED|
"""index: 14895, intensity: 4373.0, mobility: 0.894"""	-0.275212	0.100102	0.582285	FSISKQHMVMNTLMKP	generic|tr_Q8VEV0_Q8VEV0_MOUSE_REVERSED|
"""index: 4868, intensity: 4425.0, mobility: 0.934"""	-0.275266	0.100356	0.582401	MMEAVPPGQL	generic|sp_Q9CXJ1_SYEM_MOUSE__chr7_-1_122044298_122044351_ENSMUST00000147397__II_880874_REVERSED	|generic|II_880883_TX=10090_REVERSED|
"""index: 33494, intensity: 9500.0, mobility: 1.115"""	-0.275388	0.100584	0.582659	GTRLDPHAGALGKLASGPGPLGAAGLAPAAHPSPVPTPPPTPHGPQLHM	generic|sp_P53566_CEBPA_MOUSE__chr7_1_35120391_35120498_ENSMUST00000205391_REVERSED	|generic|sp_P53566-3_CEBPA_MOUSE__chr7_1_35120391_35120498_ENSMUST00000205391_REVERSED	|generic|sp_P53566-4_CEBPA_MOUSE__chr7_1_35120391_35120498_ENSMUST00000205391_REVERSED	|generic|sp_P53566-5_CEBPA_MOUSE__chr7_1_35120391_35120498_ENSMUST00000205391_REVERSED	|generic|tr_Q3U2H8_Q3U2H8_MOUSE__chr7_1_35120391_35120498_ENSMUST00000205391_REVERSED|
"""index: 7257, intensity: 5392.0, mobility: 1.009"""	-0.275607	0.100838	0.583122	SMLQPCVVEKLHS	generic|chr5_-1_123570889_123570978_ENSMUST00000031388__IP_931284_TX=10090_REVERSED|
"""index: 18193, intensity: 3335.0, mobility: 1.069"""	-0.275649	0.101092	0.583213	EINYMQVKEEPV	generic|sp_Q9CUU3_SYCP2_MOUSE_REVERSED|
"""index: 5310, intensity: 3233.0, mobility: 0.843"""	-0.275847	0.101346	0.583632	PCPAWLPPIVSLHAMKERPA	generic|IP_865624_TX=10090_REVERSED|
"""index: 10665, intensity: 7945.0, mobility: 0.889"""	-0.276055	0.1016	0.584073	QLPNNLIFELDAEFLISFFQFFYVLFS	generic|IP_977805_TX=10090_REVERSED|
"""index: 1972, intensity: 2718.0, mobility: 0.991"""	-0.276387	0.101751	0.584778	LWTTPTSAQSDNR	generic|chr16_-1_23496080_23496166_ENSMUST00000089883_REVERSED|
"""index: 6512, intensity: 4372.0, mobility: 1.128"""	-0.277191	0.101979	0.586483	MQPLHHTSPITSLLPRRAHCSMRCSATKKLQPWYWSEQLK	generic|IP_945210_TX=10090_REVERSED|
"""index: 9198, intensity: 2808.0, mobility: 0.827"""	-0.277569	0.102155	0.587285	TPLVQFSNI	generic|IP_1112805_TX=10090_REVERSED|
"""index: 15834, intensity: 5537.0, mobility: 1.199"""	-0.278508	0.102382	0.589276	DLSGATPDEEAGDIKLPLPSTEPTAKQEVPK	generic|sp_Q3UFT3_GARE1_MOUSE__chr18_-1_21129125_21129385_ENSMUST00000234115__II_3463422_REVERSED|
"""index: 24883, intensity: 6793.0, mobility: 1.041"""	-0.278927	0.10261	0.590166	LLLLFMQIWRQFCPGASAWISLLLLWAWSM	generic|IP_860377_TX=10090_REVERSED|
"""index: 26450, intensity: 3153.0, mobility: 1.092"""	-0.279152	0.102837	0.590642	EAGVGLLDCASVLDKELTHLQALQFLLRCH	generic|tr_Z4YNA3_Z4YNA3_MOUSE__chr8_-1_70019741_70019800_ENSMUST00000212845__II_700300_REVERSED	|generic|sp_Q9D2X5_SCC4_MOUSE__chr8_-1_70019741_70019800_ENSMUST00000212845__II_700300_REVERSED	|generic|sp_Q9D2X5-2_SCC4_MOUSE__chr8_-1_70019741_70019800_ENSMUST00000212845__II_700300_REVERSED	|generic|II_3454223_TX=10090_REVERSED	|generic|II_3454214_TX=10090_REVERSED	|generic|tr_A0A1D5RLR7_A0A1D5RLR7_MOUSE__chr8_-1_70019741_70019800_ENSMUST00000212845_REVERSED	|generic|tr_A0A1D5RLW7_A0A1D5RLW7_MOUSE__chr8_-1_70030638_70030733_ENSMUST00000212845_REVERSED|
"""index: 22089, intensity: 3200.0, mobility: 1.010"""	-0.279511	0.10309	0.591406	EADLLAPSSAPRPR	generic|tr_S4R1Y0_S4R1Y0_MOUSE_REVERSED	|generic|sp_Q0MW30_NEU1B_MOUSE_REVERSED|
"""index: 22793, intensity: 6438.0, mobility: 1.064"""	-0.279538	0.103343	0.591463	AIEEDTSMESCGILSLNYSLIDQFLRKRSLTYDQV	generic|tr_Q6A049_Q6A049_MOUSE__chr10_1_115427462_115427506_ENSMUST00000127283__II_1144499_REVERSED	|generic|tr_B2RT41_B2RT41_MOUSE__chr10_1_115427462_115427506_ENSMUST00000127283__II_1144499_REVERSED	|generic|tr_Q6P7T8_Q6P7T8_MOUSE__chr10_1_115427462_115427506_ENSMUST00000127283_REVERSED|
"""index: 9003, intensity: 3482.0, mobility: 1.213"""	-0.27955	0.103597	0.591487	SMETKRVGAAPSETAKAPIECNELKE	generic|sp_Q6ZPY5_ZN507_MOUSE__chr7_-1_35775961_35776044_ENSMUST00000206615_REVERSED	|generic|tr_A0A0U1RQ77_A0A0U1RQ77_MOUSE_REVERSED|
"""index: 24042, intensity: 5029.0, mobility: 0.894"""	-0.279734	0.103824	0.591878	LGHYATLFDGLLSGKPD	generic|tr_A0A0R4J0Q6_A0A0R4J0Q6_MOUSE_REVERSED	|generic|sp_Q80VI1_TRI56_MOUSE_REVERSED|
"""index: 20645, intensity: 3990.0, mobility: 1.260"""	-0.28013	0.104051	0.592718	EKEKIVWSSCVSIIVFNMS	generic|IP_867340_TX=10090_REVERSED|
"""index: 19325, intensity: 15305.0, mobility: 0.991"""	-0.280174	0.104304	0.592811	QSADLGAVPPAQVMPQLQQQ	generic|sp_P56477_IRF5_MOUSE_REVERSED	|generic|tr_B2CC69_B2CC69_MOUSE_REVERSED|
"""index: 16200, intensity: 6292.0, mobility: 1.077"""	-0.280257	0.104398	0.592988	QYIPIDPRPPTPCQSFLSATSRTPEGAQLLMEVG	generic|II_2495939_TX=10090_REVERSED|
"""index: 6225, intensity: 4286.0, mobility: 0.932"""	-0.281295	0.104651	0.595191	ASLGQMRDVGI	generic|IP_856878_TX=10090_REVERSED|
"""index: 4411, intensity: 5940.0, mobility: 0.901"""	-0.281446	0.104904	0.59551	VDIISSVPRFDHPMSINLHPRR	generic|sp_Q9JK84_PAR6G_MOUSE_REVERSED	|generic|tr_Q8CBL3_Q8CBL3_MOUSE_REVERSED	|generic|tr_Q8CFJ8_Q8CFJ8_MOUSE_REVERSED|
"""index: 17775, intensity: 8859.0, mobility: 0.843"""	-0.281724	0.105051	0.5961	ALVEYKKP	generic|tr_Q6WIZ7_Q6WIZ7_MOUSE_REVERSED	|generic|tr_Q8BZI2_Q8BZI2_MOUSE_REVERSED|
"""index: 32007, intensity: 16644.0, mobility: 1.278"""	-0.28221	0.105303	0.597132	RSEFVEIKMVKPSEIKL	generic|IP_3471471_TX=10090_REVERSED|
"""index: 23303, intensity: 5593.0, mobility: 1.055"""	-0.282712	0.105502	0.598197	LCEIGAVGGGGLSPLLARLPSWCK	generic|IP_888204_TX=10090_REVERSED|
"""index: 10975, intensity: 7110.0, mobility: 1.101"""	-0.283133	0.105648	0.599091	KLENELRHITDLSNKVELELEAQHSE	generic|tr_B7ZNX8_B7ZNX8_MOUSE__II_1113303_REVERSED	|generic|tr_F7CIB0_F7CIB0_MOUSE__II_1113319_REVERSED	|generic|sp_Q8BI22-2_CE128_MOUSE__II_1113303_REVERSED|
"""index: 34520, intensity: 5422.0, mobility: 1.095"""	-0.283918	0.10582	0.600756	LLEALQLPYKCIK	generic|tr_Q3TQN9_Q3TQN9_MOUSE__chr1_1_34807113_34807295_ENSMUST00000160855__II_1047199_REVERSED	|generic|tr_A0A0G2JFA1_A0A0G2JFA1_MOUSE__II_832356_REVERSED	|generic|tr_E0CX56_E0CX56_MOUSE__chr1_1_34807113_34807295_ENSMUST00000160855__II_1047208_REVERSED	|generic|tr_E9PYK8_E9PYK8_MOUSE__chr1_1_34807113_34807295_ENSMUST00000160855__II_1047199_REVERSED	|generic|II_1094193_TX=10090_REVERSED	|generic|tr_B1AXI2_B1AXI2_MOUSE_REVERSED	|generic|tr_A0A0G2JE35_A0A0G2JE35_MOUSE_REVERSED	|generic|tr_B7ZNJ6_B7ZNJ6_MOUSE__chr14_1_60751689_60751871_ENSMUST00000162939_REVERSED	|generic|tr_S4R1K5_S4R1K5_MOUSE_REVERSED	|generic|tr_B1AXI6_B1AXI6_MOUSE_REVERSED	|generic|tr_A0A0G2JEU6_A0A0G2JEU6_MOUSE_REVERSED	|generic|tr_B1AXI4_B1AXI4_MOUSE_REVERSED	|generic|tr_A0A0G2JEH1_A0A0G2JEH1_MOUSE_REVERSED	|generic|sp_Q5DU57_SPT13_MOUSE__chr14_1_60751689_60751871_ENSMUST00000162939_REVERSED	|generic|sp_Q5DU57-2_SPT13_MOUSE__chr14_1_60760893_60761051_ENSMUST00000162939_REVERSED	|generic|tr_Q3TDW8_Q3TDW8_MOUSE__chr1_1_34807113_34807295_ENSMUST00000160855_REVERSED	|generic|tr_E9Q3I3_E9Q3I3_MOUSE__chr14_1_60751689_60751871_ENSMUST00000162939_REVERSED	|generic|tr_B9EHV2_B9EHV2_MOUSE__chr14_1_60751689_60751871_ENSMUST00000162939_REVERSED	|generic|sp_Q3UTH8_ARHG9_MOUSE_REVERSED	|generic|sp_Q3UTH8-2_ARHG9_MOUSE_REVERSED	|generic|sp_Q3UTH8-3_ARHG9_MOUSE_REVERSED	|generic|sp_Q3UTH8-4_ARHG9_MOUSE_REVERSED	|generic|tr_E0CYU0_E0CYU0_MOUSE__chr16_-1_37208085_37208114_ENSMUST00000114787_REVERSED|
"""index: 6588, intensity: 4928.0, mobility: 1.017"""	-0.284454	0.106019	0.601894	WHSGFPESELDLNGNNQGQKLEGLTKVEPIPN	generic|sp_Q9JMB1_THEG_MOUSE__II_1148040_REVERSED	|generic|sp_Q9JMB1-2_THEG_MOUSE__II_1148040_REVERSED|
"""index: 33740, intensity: 4216.0, mobility: 0.877"""	-0.284651	0.106244	0.602311	SDRTSLKEP	generic|sp_P97868_RBBP6_MOUSE__chr7_1_122990153_122990386_ENSMUST00000126053__II_880701_REVERSED	|generic|sp_P97868-2_RBBP6_MOUSE__chr7_1_122990153_122990386_ENSMUST00000126053__II_880701_REVERSED	|generic|tr_A0A338P6W1_A0A338P6W1_MOUSE__chr7_1_122990153_122990386_ENSMUST00000126053__II_880701_REVERSED|
"""index: 8598, intensity: 6276.0, mobility: 1.104"""	-0.284685	0.106469	0.602383	ESYTSVWLWSPSCSSWWTWFTGSAASTAFG	generic|IP_1044833_TX=10090_REVERSED|
"""index: 5729, intensity: 5013.0, mobility: 0.915"""	-0.285297	0.106694	0.603683	MTTPLPRFSPY	generic|IP_911031_TX=10090_REVERSED|
"""index: 703, intensity: 13993.0, mobility: 0.775"""	-0.285645	0.106918	0.60442	AYICLTKVTTKRR	generic|sp_Q8K2H6_APC10_MOUSE_REVERSED|
"""index: 24781, intensity: 2894.0, mobility: 1.186"""	-0.28623	0.107035	0.605661	LTLDWCGVVLCSCSIRI	generic|IP_1149986_TX=10090_REVERSED|
"""index: 23783, intensity: 4346.0, mobility: 1.082"""	-0.287608	0.107286	0.608585	MVYIDSLCAGFPDR	generic|IP_860937_TX=10090_REVERSED|
"""index: 7352, intensity: 3288.0, mobility: 1.157"""	-0.288475	0.107511	0.610424	EEGQLSNEFWDFLNF	generic|IP_1149406_TX=10090_REVERSED|
"""index: 15998, intensity: 4851.0, mobility: 1.102"""	-0.289095	0.1076	0.611739	VHLHGPVMMALFNDMVVSLDALQQEVLGWGALFPRP	generic|sp_Q80WB0_FND11_MOUSE_REVERSED	|generic|tr_A2AS00_A2AS00_MOUSE_REVERSED|
"""index: 1449, intensity: 2852.0, mobility: 0.990"""	-0.29034	0.107851	0.61438	SPSSCQSTKLGSRPRGNVPMLSICKKSSIHSSY	generic|tr_E9PXY5_E9PXY5_MOUSE__chr18_1_5705060_5705251_ENSMUST00000175925__II_1053112_REVERSED	|generic|tr_Q3URK4_Q3URK4_MOUSE_REVERSED	|generic|tr_A4QPD1_A4QPD1_MOUSE_REVERSED	|generic|sp_Q64318_ZEB1_MOUSE_REVERSED|
"""index: 854, intensity: 2608.0, mobility: 0.785"""	-0.290531	0.108101	0.614785	QMFPEMKELAR	generic|tr_Q99K04_Q99K04_MOUSE_REVERSED	|generic|tr_A2ATM9_A2ATM9_MOUSE_REVERSED	|generic|sp_Q9R0B6_LAMC3_MOUSE_REVERSED|
"""index: 21565, intensity: 4319.0, mobility: 0.959"""	-0.290632	0.108325	0.614999	ILDTPKPRHGLIIFTYFFLLFMNALLGFGAQFYL	generic|tr_A0A2I3BRL5_A0A2I3BRL5_MOUSE_REVERSED	|generic|tr_Q8R2C5_Q8R2C5_MOUSE_REVERSED	|generic|tr_K7N775_K7N775_MOUSE_REVERSED|
"""index: 4879, intensity: 2952.0, mobility: 0.847"""	-0.290747	0.108576	0.615242	PFDGSYLNQ	generic|IP_1004227_TX=10090_REVERSED|
"""index: 9383, intensity: 3642.0, mobility: 1.252"""	-0.290788	0.108772	0.61533	QWQLMYSEATHEAAHHEL	generic|tr_Q8C7M6_Q8C7M6_MOUSE__II_967031_REVERSED	|generic|sp_O35242_FAN_MOUSE__II_967034_REVERSED|
"""index: 17600, intensity: 3104.0, mobility: 0.748"""	-0.291172	0.108995	0.616143	SSMHTSYL	generic|sp_Q8VG06_OL491_MOUSE_REVERSED|
"""index: 18343, intensity: 5019.0, mobility: 1.208"""	-0.291304	0.109246	0.616422	LTQKTQTMQLQRTKRLSQFHIQCTRMM	generic|IP_1040044_TX=10090_REVERSED|
"""index: 27675, intensity: 9703.0, mobility: 1.097"""	-0.291628	0.109387	0.61711	RLTPGLPPPGGGGGALLLPASGPEPSAVR	generic|IP_950563_TX=10090_REVERSED|
"""index: 30179, intensity: 4228.0, mobility: 1.107"""	-0.292072	0.109637	0.61805	IISKKRMREKRTKKKRMRRWRRRRMRMKRRWRRMK	generic|IP_834925_TX=10090_REVERSED|
"""index: 1729, intensity: 5548.0, mobility: 0.779"""	-0.292143	0.109832	0.618202	QFPVDAMTKALYY	generic|tr_Q3UUH6_Q3UUH6_MOUSE__chr9_-1_44281078_44281227_ENSMUST00000161206__II_853826_REVERSED	|generic|tr_Q8BXW2_Q8BXW2_MOUSE__chr9_-1_44281078_44281227_ENSMUST00000161206__II_853826_REVERSED	|generic|tr_Q8K4E1_Q8K4E1_MOUSE__chr9_-1_44281078_44281227_ENSMUST00000161206__II_853826_REVERSED	|generic|tr_Q8R1U5_Q8R1U5_MOUSE__chr9_-1_44274632_44274841_ENSMUST00000159385__II_853830_REVERSED	|generic|tr_Q91WA9_Q91WA9_MOUSE__chr9_-1_44281078_44281227_ENSMUST00000161206__II_853826_REVERSED	|generic|tr_Q3U009_Q3U009_MOUSE__chr9_-1_44274632_44274841_ENSMUST00000159385__II_853830_REVERSED	|generic|sp_Q64343_ABCG1_MOUSE__chr17_1_31092323_31092430_ENSMUST00000139013_REVERSED	|generic|tr_A0A494BA50_A0A494BA50_MOUSE_REVERSED	|generic|tr_Q8R0S5_Q8R0S5_MOUSE_REVERSED|
"""index: 8196, intensity: 3879.0, mobility: 0.820"""	-0.29283	0.110083	0.619659	DGELTRQP	generic|IP_1086098_TX=10090_REVERSED|
"""index: 15888, intensity: 7342.0, mobility: 0.788"""	-0.292961	0.110305	0.619935	QLVPGLCP	generic|IP_1049658_TX=10090_REVERSED	|generic|IP_1049663_TX=10090_REVERSED|
"""index: 22972, intensity: 13641.0, mobility: 1.120"""	-0.293102	0.1105	0.620235	LIYVLSAKGGLYQSR	generic|IP_843750_TX=10090_REVERSED|
"""index: 10439, intensity: 4283.0, mobility: 0.824"""	-0.293767	0.11075	0.621642	PLPHGHRAQQLHHEVD	generic|IP_997245_TX=10090_REVERSED|
"""index: 8719, intensity: 14561.0, mobility: 1.184"""	-0.293844	0.111	0.621807	LAQYIFTYQVDTQVMQPRQNRIRSVFEFVDVKQESHIMDM	generic|tr_A0A1B0GRT6_A0A1B0GRT6_MOUSE_REVERSED	|generic|sp_P49446_PTPRE_MOUSE_REVERSED	|generic|sp_P49446-2_PTPRE_MOUSE_REVERSED	|generic|sp_P49446-3_PTPRE_MOUSE_REVERSED	|generic|tr_A0A1B0GRH2_A0A1B0GRH2_MOUSE_REVERSED	|generic|tr_Q3V1H5_Q3V1H5_MOUSE_REVERSED|
"""index: 2927, intensity: 3665.0, mobility: 0.884"""	-0.293857	0.11125	0.621833	ECIKPPLPEE	generic|IP_3498138_TX=10090_REVERSED|
"""index: 11356, intensity: 7640.0, mobility: 1.064"""	-0.293879	0.111472	0.62188	RNSFTLPISNGGPIIPVMKGDAS	generic|tr_Q8CBQ0_Q8CBQ0_MOUSE__chr9_1_66504672_66504923_ENSMUST00000130854__II_851099_REVERSED	|generic|tr_E9PZP8_E9PZP8_MOUSE__chr9_1_66497262_66497342_ENSMUST00000135600__II_851103_REVERSED|
"""index: 23744, intensity: 3175.0, mobility: 1.044"""	-0.294377	0.111722	0.622936	WLYKMRMTSLAL	generic|sp_Q71B07_D19L3_MOUSE__chr7_-1_35703485_35703559_ENSMUST00000143590__II_893083_REVERSED|
"""index: 26712, intensity: 9875.0, mobility: 0.909"""	-0.294423	0.111888	0.623033	LWLHIFQSSSC	generic|IP_1021832_TX=10090_REVERSED|
"""index: 11740, intensity: 5193.0, mobility: 0.852"""	-0.295116	0.11211	0.624501	VDTSHNPLMFINRPWK	generic|IP_943175_TX=10090_REVERSED|
"""index: 7405, intensity: 6792.0, mobility: 1.151"""	-0.295336	0.11236	0.624966	LFRQSQGFDLSRHSLVPPCDEGLPHHTMR	generic|tr_A0A494B9P7_A0A494B9P7_MOUSE_REVERSED	|generic|sp_Q8K2H3_FA13B_MOUSE__chr18_-1_34486975_34487040_ENSMUST00000236786_REVERSED|
"""index: 20058, intensity: 4568.0, mobility: 1.049"""	-0.29538	0.112525	0.62506	QRPPVTAPCLLFVM	generic|chr5_1_136911785_136912879_ENSMUST00000200157_REVERSED|
"""index: 23690, intensity: 4655.0, mobility: 0.927"""	-0.295839	0.112774	0.626031	KIDKSGSFIR	generic|tr_Q8VGV6_Q8VGV6_MOUSE_REVERSED|
"""index: 16585, intensity: 3341.0, mobility: 1.162"""	-0.296288	0.112968	0.626982	MLEGVVSGTGRQNQMRTKVLDIPYVATAGVAG	generic|sp_Q8BH59_CMC1_MOUSE__chr2_-1_71308050_71308136_ENSMUST00000184169__II_1007195_REVERSED|
"""index: 9431, intensity: 12303.0, mobility: 1.074"""	-0.296476	0.113217	0.627379	AAIFTDMSGVAQAFFVFSVAWQP	generic|tr_Q2T9H5_Q2T9H5_MOUSE_REVERSED	|generic|sp_Q9QZ25_VNN3_MOUSE_REVERSED|
"""index: 5098, intensity: 4975.0, mobility: 0.914"""	-0.296695	0.11341	0.627844	HHDRRPHCSQ	generic|chr10_1_52304598_52304636_ENSMUST00000069004_REVERSED|
"""index: 24404, intensity: 2641.0, mobility: 1.178"""	-0.29756	0.113546	0.629674	ELLTGPGCSEPTLFLSHR	generic|IP_1044722_TX=10090_REVERSED|
"""index: 12616, intensity: 31228.0, mobility: 1.056"""	-0.298173	0.113738	0.630971	CDALPPPPPLFPSKDALCPSPLPP	generic|sp_Q8CAF4_NHSL1_MOUSE_REVERSED	|generic|sp_Q8CAF4-3_NHSL1_MOUSE_REVERSED	|generic|tr_A0A140LIZ7_A0A140LIZ7_MOUSE_REVERSED|
"""index: 19549, intensity: 4023.0, mobility: 1.101"""	-0.29828	0.113959	0.631197	WPTRSSLDVQRQR	generic|IP_966271_TX=10090_REVERSED	|generic|IP_966259_TX=10090_REVERSED|
"""index: 9852, intensity: 8271.0, mobility: 1.053"""	-0.298535	0.114179	0.631736	IGQPQHSPKAPLFVLQEESPGS	generic|IP_3473400_TX=10090_REVERSED|
"""index: 18822, intensity: 5277.0, mobility: 1.101"""	-0.299006	0.114428	0.632733	VCLLSLCFSLSLSGRSWWPYSEL	generic|IP_977132_TX=10090_REVERSED|
"""index: 11625, intensity: 21397.0, mobility: 0.973"""	-0.299379	0.114648	0.633522	QENMQRLLEVQKTLYEI	generic|tr_Q3TAP7_Q3TAP7_MOUSE_REVERSED	|generic|sp_P97817_CDR2_MOUSE_REVERSED|
"""index: 16584, intensity: 2874.0, mobility: 0.904"""	-0.299684	0.114811	0.634166	AMKKQGLHLIMFLLSM	generic|IP_850288_TX=10090_REVERSED|
"""index: 12541, intensity: 9533.0, mobility: 1.079"""	-0.300337	0.115002	0.635545	QSTFSPFAKWRMEKDLAVRRQQSNRLSWCLGHLHHDPIPE	generic|tr_Q3V0B7_Q3V0B7_MOUSE_REVERSED	|generic|tr_E9QAB5_E9QAB5_MOUSE_REVERSED|
"""index: 29465, intensity: 2902.0, mobility: 1.097"""	-0.30045	0.115222	0.635786	ETVKELAVRMRDFV	generic|sp_O88327_CTNL1_MOUSE__II_962788_REVERSED|
"""index: 11692, intensity: 7029.0, mobility: 1.074"""	-0.30053	0.115413	0.635955	ETFAIKQKERYDEGEFNYVSSETDMTFNRLSSEGMKSLKENM	generic|II_862833_TX=10090_REVERSED	|generic|sp_Q91ZW3_SMCA5_MOUSE_REVERSED|
"""index: 17863, intensity: 3853.0, mobility: 0.852"""	-0.301357	0.115633	0.637701	KTPTNTTKL	generic|IP_1064133_TX=10090_REVERSED|
"""index: 12293, intensity: 5055.0, mobility: 1.155"""	-0.301886	0.115881	0.638819	KERWGSRGLNNRVNFKSTCPSPIRASPTAPLA	generic|chr9_-1_49546113_49546232_ENSMUST00000193547_REVERSED|
"""index: 22550, intensity: 4551.0, mobility: 1.039"""	-0.301888	0.116129	0.638822	RSWGTRCMTLKLN	generic|IP_931315_TX=10090_REVERSED|
"""index: 18664, intensity: 7445.0, mobility: 1.137"""	-0.302147	0.116377	0.63937	CRRDVYLRADVNDLA	generic|sp_P31254_UBA1Y_MOUSE__IP_824844_REVERSED|
"""index: 15935, intensity: 3470.0, mobility: 1.253"""	-0.302216	0.116596	0.639515	QQLYQWEQPSCWPMVQVLAVLFGKSFLRVEEPNG	generic|tr_Q3URX8_Q3URX8_MOUSE__II_1134886_REVERSED	|generic|tr_Q6P6L6_Q6P6L6_MOUSE__II_1134886_REVERSED	|generic|IP_3483619_TX=10090_REVERSED	|generic|tr_Q8K1K1_Q8K1K1_MOUSE_REVERSED|
"""index: 22517, intensity: 3740.0, mobility: 1.061"""	-0.302266	0.116844	0.63962	SVKPQTPLTGSAKMT	generic|tr_Q3TS00_Q3TS00_MOUSE__II_1140405_REVERSED	|generic|tr_Q8BY82_Q8BY82_MOUSE__chr11_1_3234549_3234653_ENSMUST00000127950_REVERSED	|generic|tr_Q8BTX7_Q8BTX7_MOUSE__chr11_1_3234549_3234653_ENSMUST00000127950_REVERSED	|generic|sp_Q9EST3_4ET_MOUSE__chr11_1_3234549_3234653_ENSMUST00000127950_REVERSED	|generic|sp_Q9EST3-2_4ET_MOUSE__chr11_1_3234549_3234653_ENSMUST00000127950_REVERSED	|generic|tr_Q5NBZ4_Q5NBZ4_MOUSE_REVERSED|
"""index: 33977, intensity: 8056.0, mobility: 0.983"""	-0.302292	0.117034	0.639676	WNNGLLGRAVSP	generic|IP_1006155_TX=10090_REVERSED|
"""index: 25365, intensity: 5692.0, mobility: 1.168"""	-0.302566	0.117137	0.640254	QGQFDKIEVALTEARKEYSLYVSNEQNYMEIEKQLKNIETTLESIKSR	generic|tr_B1AWG1_B1AWG1_MOUSE_REVERSED	|generic|tr_Q8CGJ7_Q8CGJ7_MOUSE_REVERSED	|generic|sp_Q8BKE9_IFT74_MOUSE_REVERSED	|generic|tr_Q05DN8_Q05DN8_MOUSE_REVERSED|
"""index: 20947, intensity: 4133.0, mobility: 1.110"""	-0.303149	0.117385	0.641484	WMIVNDLFFTILMLLDVIYFSVDRFLPWWTLNLIERSFLACMGI	generic|tr_Q8BYP4_Q8BYP4_MOUSE__II_964534_REVERSED	|generic|tr_Q8BZJ3_Q8BZJ3_MOUSE__II_964539_REVERSED	|generic|tr_Q14AY1_Q14AY1_MOUSE__IP_964542_REVERSED	|generic|tr_Q14BI1_Q14BI1_MOUSE__IP_964542_REVERSED	|generic|tr_Q8BUN9_Q8BUN9_MOUSE__IP_964542_REVERSED	|generic|tr_B1AXF3_B1AXF3_MOUSE__IP_964542_REVERSED	|generic|tr_B1AXF2_B1AXF2_MOUSE__IP_964542_REVERSED	|generic|II_964538_TX=10090_REVERSED	|generic|tr_Q3UWW4_Q3UWW4_MOUSE__chr4_-1_87227713_87227763_ENSMUST00000107157_REVERSED|
"""index: 4698, intensity: 37374.0, mobility: 1.107"""	-0.303165	0.117545	0.641519	YVPSTMKIEWFHQ	generic|sp_Q571F5-4_SPSB3_MOUSE__chr17_1_24891406_24891570_ENSMUST00000117890__II_1071599_REVERSED	|generic|chr17_1_24890615_24890779_ENSMUST00000134932__II_1071589_TX=10090_REVERSED	|generic|chr17_1_24890591_24890779_ENSMUST00000134932__II_1071589_TX=10090_REVERSED	|generic|sp_Q571F5_SPSB3_MOUSE__chr17_1_24891560_24891703_ENSMUST00000068508__II_1071600_REVERSED	|generic|sp_Q571F5-2_SPSB3_MOUSE__chr17_1_24891560_24891703_ENSMUST00000068508__II_1071600_REVERSED	|generic|sp_Q571F5-3_SPSB3_MOUSE__chr17_1_24891560_24891703_ENSMUST00000068508__II_1071600_REVERSED	|generic|tr_D3YW96_D3YW96_MOUSE__chr17_1_24891560_24891703_ENSMUST00000068508__II_1071600_REVERSED	|generic|tr_E9PW49_E9PW49_MOUSE__chr17_1_24891560_24891703_ENSMUST00000068508__II_1071600_REVERSED|
"""index: 7231, intensity: 5594.0, mobility: 0.935"""	-0.303636	0.117705	0.642512	KLPPPVIPECANEPKSNILFGALIDAEV	generic|tr_A0A0G2JEM4_A0A0G2JEM4_MOUSE_REVERSED|
"""index: 16270, intensity: 6964.0, mobility: 1.180"""	-0.303974	0.117865	0.643226	MQPWSLHVILCNLWVLICTKLPCWPLQ	generic|IP_1108075_TX=10090_REVERSED|
"""index: 32121, intensity: 46364.0, mobility: 0.931"""	-0.304105	0.118054	0.643501	RSEFVEIKMVKPSEIKL	generic|IP_3471471_TX=10090_REVERSED|
"""index: 11136, intensity: 66261.0, mobility: 0.931"""	-0.304501	0.118301	0.644336	VEDKALLSRPASAVTGEPFPAQP	generic|IP_933747_TX=10090_REVERSED|
"""index: 32240, intensity: 26733.0, mobility: 0.983"""	-0.304554	0.118489	0.644448	PDPLSTFQTQQETLGKKYAIDS	generic|tr_A0A1B0GSI0_A0A1B0GSI0_MOUSE_REVERSED	|generic|tr_Q9JL91_Q9JL91_MOUSE_REVERSED	|generic|tr_A0A571BF46_A0A571BF46_MOUSE_REVERSED	|generic|tr_A0A571BF58_A0A571BF58_MOUSE_REVERSED	|generic|tr_A0A1B0GSF5_A0A1B0GSF5_MOUSE_REVERSED	|generic|tr_E9Q1W3_E9Q1W3_MOUSE_REVERSED	|generic|tr_A2AQA9_A2AQA9_MOUSE_REVERSED|
"""index: 8114, intensity: 4822.0, mobility: 1.115"""	-0.305084	0.118678	0.645565	KAGLMEAADKERRLDEMKKEKEKLLRMKEEAVLSHDEV	generic|tr_Q80U27_Q80U27_MOUSE_REVERSED	|generic|tr_Q3UFZ8_Q3UFZ8_MOUSE_REVERSED	|generic|tr_Q3UHC4_Q3UHC4_MOUSE_REVERSED	|generic|tr_Q8BNH4_Q8BNH4_MOUSE_REVERSED|
"""index: 17850, intensity: 2956.0, mobility: 1.167"""	-0.305099	0.118924	0.645597	PTAQSGSNSMTHCVAHIGNPGNKLALSNMLSMQTQVHEC	generic|tr_A0A338P6V9_A0A338P6V9_MOUSE__II_3487177_REVERSED	|generic|sp_Q8K2J4_CCD14_MOUSE__II_3487177_REVERSED	|generic|II_3487172_TX=10090_REVERSED	|generic|II_3495694_TX=10090_REVERSED|
"""index: 10222, intensity: 68218.0, mobility: 1.158"""	-0.305575	0.119171	0.6466	FSVSMRSSLCNQVTNLMFHVYFRLFLPQLSAVITLLVPQEE	generic|IP_973780_TX=10090_REVERSED|
"""index: 8290, intensity: 7413.0, mobility: 0.869"""	-0.305701	0.119359	0.646866	FNRHCLNLSASIQMETSGFGKKNRL	generic|IP_3459183_TX=10090_REVERSED|
"""index: 25074, intensity: 5680.0, mobility: 1.134"""	-0.305907	0.119576	0.6473	WFARKCLSFELVTSVPDSFETPRLLSSMYFVKTLVHPHKMI	generic|tr_Q8BI58_Q8BI58_MOUSE_REVERSED|
"""index: 993, intensity: 3402.0, mobility: 0.850"""	-0.306071	0.119822	0.647646	WRGATGTPLVLHVTPTMLTWVP	generic|IP_961619_TX=10090_REVERSED|
"""index: 22105, intensity: 8238.0, mobility: 0.929"""	-0.306197	0.120039	0.647912	LCGRGVFDELD	generic|IP_832154_TX=10090_REVERSED|
"""index: 34761, intensity: 4152.0, mobility: 1.161"""	-0.306253	0.120286	0.648029	YRQCLVPPGPLGTSFTHSNEDMVMHSNEDMVMHSNEDMVMHSN	generic|IP_2469434_TX=10090_REVERSED|
"""index: 25570, intensity: 2739.0, mobility: 1.148"""	-0.306627	0.120443	0.648817	QELCTILHPKCSALGLFVLNSYNELMVDRYL	generic|tr_Q4QQP3_Q4QQP3_MOUSE__chr9_-1_53655268_53655297_ENSMUST00000034529_REVERSED	|generic|tr_Q7M6X0_Q7M6X0_MOUSE__chr9_-1_53655268_53655297_ENSMUST00000034529_REVERSED	|generic|tr_Q8BLX6_Q8BLX6_MOUSE_REVERSED|
"""index: 5604, intensity: 4335.0, mobility: 0.851"""	-0.307209	0.120512	0.650041	VEPQSMNQQPEEKIVGTKGLLIRS	generic|sp_Q80UV9_TAF1_MOUSE__chrX_1_101562127_101562291_ENSMUST00000143908__II_831688_REVERSED	|generic|sp_Q80UV9-3_TAF1_MOUSE__chrX_1_101562127_101562291_ENSMUST00000143908__II_831688_REVERSED	|generic|tr_B1Q2W7_B1Q2W7_MOUSE__chrX_1_101562127_101562291_ENSMUST00000143908__II_831688_REVERSED	|generic|tr_D3YZK4_D3YZK4_MOUSE__chrX_1_101562127_101562291_ENSMUST00000143908__II_831688_REVERSED	|generic|tr_S4R1B9_S4R1B9_MOUSE__chrX_1_101562127_101562291_ENSMUST00000143908_REVERSED|
"""index: 4431, intensity: 3519.0, mobility: 1.010"""	-0.307932	0.120698	0.651564	SQAKAEEYTPLE	generic|sp_Q9D4H4_AMOL1_MOUSE_REVERSED	|generic|sp_Q9D4H4-2_AMOL1_MOUSE_REVERSED	|generic|tr_A0A1Y7VM69_A0A1Y7VM69_MOUSE_REVERSED|
"""index: 2220, intensity: 2915.0, mobility: 1.131"""	-0.3086	0.120885	0.65297	HIASTDANPYNNGFSEMK	generic|tr_Q3US89_Q3US89_MOUSE_REVERSED	|generic|tr_Q8K119_Q8K119_MOUSE_REVERSED	|generic|tr_E9Q8A5_E9Q8A5_MOUSE_REVERSED|
"""index: 15352, intensity: 4504.0, mobility: 0.951"""	-0.308661	0.12113	0.653096	RWNQSHHAGNEAWYEAP	generic|IP_991335_TX=10090_REVERSED|
"""index: 7692, intensity: 5149.0, mobility: 0.964"""	-0.308942	0.121287	0.653689	IQDFICSISNGSNIACLLL	generic|chr18_1_6788628_6788714_ENSMUST00000234810_REVERSED|
"""index: 1074, intensity: 2678.0, mobility: 0.951"""	-0.30983	0.121443	0.655553	RPAGCQGKVFGY	generic|IP_1039056_TX=10090_REVERSED|
"""index: 30898, intensity: 2576.0, mobility: 1.009"""	-0.31019	0.121569	0.65631	VLEGRYLHSRR	generic|IP_839955_TX=10090_REVERSED|
"""index: 33719, intensity: 4301.0, mobility: 1.083"""	-0.311152	0.121575	0.658331	QEILSSVPLPSHV	generic|IP_1153237_TX=10090_REVERSED|
"""index: 21376, intensity: 2748.0, mobility: 1.214"""	-0.312094	0.12182	0.660307	FEFHRSAMMSRQIGVCDT	generic|IP_865053_TX=10090_REVERSED|
"""index: 7154, intensity: 3953.0, mobility: 1.061"""	-0.312635	0.122005	0.661443	WKRVTELMENY	generic|tr_A0A1L1STC6_A0A1L1STC6_MOUSE__chr10_-1_5368188_5368301_ENSMUST00000215887_REVERSED	|generic|sp_Q6ZWR6_SYNE1_MOUSE__chr10_-1_5368188_5368301_ENSMUST00000215887_REVERSED	|generic|sp_Q6ZWR6-4_SYNE1_MOUSE__chr10_-1_5368188_5368301_ENSMUST00000215887_REVERSED|
"""index: 23252, intensity: 6410.0, mobility: 1.130"""	-0.312926	0.122011	0.662053	LFFSPLFPPLSSFPTYLLFICGLFYKATPVAQPAPCYVIDLPV	generic|IP_1117107_TX=10090_REVERSED|
"""index: 19607, intensity: 5418.0, mobility: 0.977"""	-0.314057	0.122255	0.664422	QSPSLSSLGTAMFFPWLAVQS	generic|IP_936793_TX=10090_REVERSED|
"""index: 29092, intensity: 4586.0, mobility: 0.930"""	-0.314114	0.122439	0.664542	DKFFFSLSL	generic|IP_924134_TX=10090_REVERSED|
"""index: 34991, intensity: 4086.0, mobility: 1.056"""	-0.314734	0.122653	0.665839	HTILKGRFDWVRVSGDTAGTVFLKL	generic|tr_Q8CDS5_Q8CDS5_MOUSE__chr9_1_57036790_57036819_ENSMUST00000034832_REVERSED|
"""index: 16431, intensity: 7955.0, mobility: 1.010"""	-0.314792	0.122717	0.665961	LRQNPAQQPPPHQMSFVPESYPHMSRNELRHIPY	generic|sp_D3YWE6_MN1_MOUSE_REVERSED|
"""index: 12308, intensity: 5119.0, mobility: 0.909"""	-0.315874	0.122931	0.668224	LGPQGRVQQDEKWSQPAGEIG	generic|IP_980168_TX=10090_REVERSED|
"""index: 1331, intensity: 4260.0, mobility: 0.893"""	-0.316096	0.123174	0.668689	ASVGLAPGSAPTGC	generic|tr_D6RCW0_D6RCW0_MOUSE__chr5_-1_24444011_24444208_ENSMUST00000115043__II_945495_REVERSED	|generic|II_945493_TX=10090_REVERSED	|generic|II_945494_TX=10090_REVERSED|
"""index: 27919, intensity: 4165.0, mobility: 1.086"""	-0.316097	0.123418	0.668691	WRTGDKVLLKEP	generic|sp_Q8K0U4_HS12A_MOUSE__chr19_-1_58827552_58827641_ENSMUST00000236429_REVERSED|
"""index: 30258, intensity: 2524.0, mobility: 0.843"""	-0.316169	0.123661	0.668841	KMIKELLDNCNQLKEL	generic|tr_E9QPU2_E9QPU2_MOUSE_REVERSED	|generic|sp_Q3V0Q1_DYH12_MOUSE_REVERSED|
"""index: 22687, intensity: 6368.0, mobility: 1.055"""	-0.316178	0.123905	0.668861	ARSEMVLKYIHHCHRHCMQYCVDLLHMEAKIAR	generic|sp_Q3V089_RBM44_MOUSE__II_1031526_REVERSED|
"""index: 2853, intensity: 4654.0, mobility: 0.894"""	-0.316183	0.124088	0.66887	RGAEAQQTSLNFTHAVM	generic|IP_919585_TX=10090_REVERSED|
"""index: 15042, intensity: 3211.0, mobility: 0.874"""	-0.316888	0.12427	0.670345	MKHCNAYIEDDSMWLLIH	generic|tr_Q3UMJ6_Q3UMJ6_MOUSE__II_1063491_REVERSED	|generic|sp_Q8VE73_CUL7_MOUSE__chr17_1_46657510_46657539_ENSMUST00000145567__II_1063497_REVERSED	|generic|tr_Q8BUW2_Q8BUW2_MOUSE_REVERSED	|generic|sp_Q8VE73-3_CUL7_MOUSE__chr17_1_46657510_46657539_ENSMUST00000145567_REVERSED	|generic|tr_Q3U270_Q3U270_MOUSE_REVERSED	|generic|tr_E9Q6H4_E9Q6H4_MOUSE_REVERSED|
"""index: 12706, intensity: 3705.0, mobility: 0.871"""	-0.317642	0.124514	0.671918	QDLCVDKAKNNRLE	generic|tr_Q59J92_Q59J92_MOUSE__chr5_-1_131085893_131086066_ENSMUST00000160807__II_930018_REVERSED	|generic|sp_Q7TT15-2_GLT17_MOUSE__chr5_-1_131085893_131086066_ENSMUST00000160807__II_930015_REVERSED|
"""index: 22613, intensity: 3989.0, mobility: 1.011"""	-0.317754	0.124757	0.672151	SLDEALAALAQLW	generic|IP_3481398_TX=10090_REVERSED|
"""index: 19882, intensity: 3244.0, mobility: 1.186"""	-0.318136	0.124848	0.67295	QLVPAPCLTALRALMIFTLMRIDYHD	generic|tr_Q3UM57_Q3UM57_MOUSE_REVERSED	|generic|sp_Q6ZQ73_CAND2_MOUSE_REVERSED	|generic|tr_Q3TD19_Q3TD19_MOUSE_REVERSED|
"""index: 7804, intensity: 12829.0, mobility: 1.018"""	-0.318427	0.125091	0.673557	WGNQSFARGRRTADNRSRPR	generic|tr_Q9CSM0_Q9CSM0_MOUSE_REVERSED	|generic|tr_Q3TYT2_Q3TYT2_MOUSE_REVERSED|
"""index: 33287, intensity: 4413.0, mobility: 1.070"""	-0.31843	0.125273	0.673562	MKPFHGKTFPLK	generic|sp_Q811P8_RHG32_MOUSE__chr9_1_32247112_32247219_ENSMUST00000174730__II_855045_REVERSED|
"""index: 9648, intensity: 4637.0, mobility: 0.822"""	-0.318528	0.125516	0.673766	TLEQEKEQ	generic|sp_Q62209_SYCP1_MOUSE_REVERSED|
"""index: 8555, intensity: 4546.0, mobility: 1.083"""	-0.318703	0.125637	0.674131	HQQLLTDSSLNKVM	generic|sp_Q3TTP0_SHP1L_MOUSE_REVERSED|
"""index: 23330, intensity: 3878.0, mobility: 1.151"""	-0.31921	0.125879	0.675188	WSSYLRCLDLTYVFHFHYPCVGHRGVQQ	generic|IP_1045362_TX=10090_REVERSED|
"""index: 6357, intensity: 5071.0, mobility: 0.985"""	-0.319216	0.126122	0.675202	RCAGLEQMEEEK	generic|IP_971876_TX=10090_REVERSED|
"""index: 4242, intensity: 5296.0, mobility: 0.947"""	-0.319401	0.126334	0.675586	LPAVPYTGSTKF	generic|tr_Q9D576_Q9D576_MOUSE__IP_856099_REVERSED|
"""index: 11108, intensity: 4328.0, mobility: 1.110"""	-0.319556	0.126453	0.675911	KELVNFTVLHTPLSANSHFEQQLWRLPNLYF	generic|sp_Q9JJQ0_PIGB_MOUSE__chr9_-1_73032049_73032078_ENSMUST00000183904__II_847094_REVERSED|
"""index: 13802, intensity: 7615.0, mobility: 0.884"""	-0.320349	0.126665	0.677562	ATEVIVMPSWQGAPGQSTAM	generic|IP_876050_TX=10090_REVERSED	|generic|IP_879216_TX=10090_REVERSED	|generic|IP_876097_TX=10090_REVERSED	|generic|tr_Q32P06_Q32P06_MOUSE_REVERSED	|generic|tr_Q8R573_Q8R573_MOUSE_REVERSED|
"""index: 33922, intensity: 15863.0, mobility: 1.071"""	-0.320373	0.126877	0.677612	WRLPEVVLWW	generic|IP_830519_TX=10090_REVERSED|
"""index: 3908, intensity: 4921.0, mobility: 1.072"""	-0.320468	0.127119	0.677809	PSRPPPAQCRVPELH	generic|II_1132123_TX=10090_REVERSED	|generic|tr_Q5SUG3_Q5SUG3_MOUSE__chr15_1_80369739_80369771_ENSMUST00000162155_REVERSED	|generic|tr_Q5SUF5_Q5SUF5_MOUSE__chr15_1_80369739_80369771_ENSMUST00000162155_REVERSED	|generic|tr_Q5SUG2_Q5SUG2_MOUSE__chr15_1_80369739_80369771_ENSMUST00000162155_REVERSED	|generic|tr_Q6PFV8_Q6PFV8_MOUSE__chr15_1_80369739_80369771_ENSMUST00000162155_REVERSED	|generic|tr_Q5SUF9_Q5SUF9_MOUSE__chr15_1_80369739_80369771_ENSMUST00000162155_REVERSED	|generic|tr_Q5SUG0_Q5SUG0_MOUSE__chr15_1_80369739_80369771_ENSMUST00000162155_REVERSED	|generic|tr_Q5SUF7_Q5SUF7_MOUSE__chr15_1_80369739_80369771_ENSMUST00000162155_REVERSED	|generic|tr_E9PWL1_E9PWL1_MOUSE__chr15_1_80369739_80369771_ENSMUST00000162155_REVERSED	|generic|tr_Q27YN9_Q27YN9_MOUSE__chr15_1_80369739_80369771_ENSMUST00000162155_REVERSED	|generic|tr_Q9WUT2_Q9WUT2_MOUSE__chr15_1_80369739_80369771_ENSMUST00000162155_REVERSED	|generic|tr_Q5SUF8_Q5SUF8_MOUSE__chr15_1_80369739_80369771_ENSMUST00000162155_REVERSED	|generic|tr_Q5SUG4_Q5SUG4_MOUSE__chr15_1_80369739_80369771_ENSMUST00000162155_REVERSED	|generic|tr_Q5SUG1_Q5SUG1_MOUSE__chr15_1_80369739_80369771_ENSMUST00000162155_REVERSED	|generic|tr_Q5SUF6_Q5SUF6_MOUSE__chr15_1_80369739_80369771_ENSMUST00000162155_REVERSED|
"""index: 30834, intensity: 3922.0, mobility: 1.120"""	-0.320552	0.12733	0.677984	NKDQWCTTAVKKISPFFIEQDAGGKNNEHKVICSHEKGMAR	generic|tr_A2J006_A2J006_MOUSE__II_1109683_REVERSED	|generic|tr_A0A075B5Z2_A0A075B5Z2_MOUSE__II_1109683_REVERSED	|generic|sp_P01853_TCC1_MOUSE__II_1109683_REVERSED|
"""index: 5688, intensity: 4259.0, mobility: 0.888"""	-0.320611	0.127572	0.678107	FSNEGFCVVR	generic|IP_968944_TX=10090_REVERSED|
"""index: 21437, intensity: 2713.0, mobility: 1.245"""	-0.320686	0.127814	0.678264	LKWYSIHHYNILSQMQG	generic|tr_Q3UPM0_Q3UPM0_MOUSE_REVERSED|
"""index: 2996, intensity: 3906.0, mobility: 0.999"""	-0.320696	0.127963	0.678285	MTNAVAKAAMIHS	generic|sp_P80316_TCPE_MOUSE_REVERSED|
"""index: 15520, intensity: 10300.0, mobility: 1.124"""	-0.321554	0.128174	0.680069	VASDTAPLPKQDIKLATIHSFMDLTKHE	generic|tr_J3QM82_J3QM82_MOUSE_REVERSED	|generic|sp_Q8BXA7_PHLP2_MOUSE_REVERSED|
"""index: 12639, intensity: 3162.0, mobility: 0.834"""	-0.321897	0.128416	0.680782	IDEMKDRA	generic|tr_Q6P5E5_Q6P5E5_MOUSE__chr19_1_53644722_53644778_ENSMUST00000171083__II_1048148_REVERSED	|generic|sp_Q9CW03_SMC3_MOUSE__chr19_1_53644722_53644778_ENSMUST00000171083__II_1048148_REVERSED	|generic|tr_Q3TPG9_Q3TPG9_MOUSE_REVERSED	|generic|tr_Q3UNU2_Q3UNU2_MOUSE_REVERSED	|generic|tr_Q3US85_Q3US85_MOUSE_REVERSED|
"""index: 22408, intensity: 5428.0, mobility: 0.946"""	-0.322011	0.128627	0.681019	KEDLVFGTIQI	generic|IP_958058_TX=10090_REVERSED|
"""index: 25956, intensity: 11691.0, mobility: 0.911"""	-0.322285	0.128868	0.681588	VKMLFQKH	generic|sp_Q6PD03_2A5A_MOUSE__chr1_-1_191358921_191359010_ENSMUST00000191925_REVERSED	|generic|tr_Q3ULN8_Q3ULN8_MOUSE__chr1_-1_191357788_191357820_ENSMUST00000191925_REVERSED|
"""index: 8295, intensity: 164833.0, mobility: 0.916"""	-0.322334	0.129017	0.68169	GPGAAGGTGVAGPSAAGCGAAAAALAGGAAAGTAGAAALA	generic|tr_Q3V1N5_Q3V1N5_MOUSE__chr10_1_89745024_89745053_ENSMUST00000020112__II_3495284_REVERSED|
"""index: 19532, intensity: 4768.0, mobility: 1.103"""	-0.32261	0.129258	0.682262	VMLERSIDGSRRIP	generic|tr_Q1XGY5_Q1XGY5_MOUSE_REVERSED	|generic|sp_Q6NVD0_FREM2_MOUSE_REVERSED|
"""index: 27312, intensity: 4609.0, mobility: 1.054"""	-0.322612	0.129344	0.682267	EAARDRYKMERERLELAELEQ	generic|tr_S4R273_S4R273_MOUSE__chr9_-1_107742335_107742463_ENSMUST00000182371__II_843621_REVERSED	|generic|II_843611_TX=10090_REVERSED	|generic|sp_Q91YE7_RBM5_MOUSE__chr9_-1_107740967_107741065_ENSMUST00000182371_REVERSED	|generic|sp_Q91YE7-2_RBM5_MOUSE__chr9_-1_107740967_107741065_ENSMUST00000182371_REVERSED|
"""index: 28117, intensity: 4036.0, mobility: 0.942"""	-0.323314	0.12946	0.683725	STRHTRNLF	generic|II_3475514_TX=10090_REVERSED|
"""index: 16986, intensity: 2706.0, mobility: 1.168"""	-0.323886	0.12967	0.684912	VSFITPRLAKMDDSLLRIDGQFFGVRGGHC	generic|tr_Q5ICG6_Q5ICG6_MOUSE_REVERSED|
"""index: 20860, intensity: 3485.0, mobility: 1.323"""	-0.324021	0.129848	0.685192	MMTLLFIEAAGVFHIFFLQIM	generic|II_990499_TX=10090_REVERSED|
"""index: 23429, intensity: 2987.0, mobility: 0.941"""	-0.32465	0.129995	0.686495	ERFRAGELHS	generic|sp_Q571H0_NPA1P_MOUSE__II_1073843_REVERSED	|generic|tr_E9PU96_E9PU96_MOUSE__II_1073843_REVERSED|
"""index: 7139, intensity: 3405.0, mobility: 1.135"""	-0.325773	0.130205	0.688821	RAHVRFLTGLAGDPSPAGYFVRQIRAHVLAMACMVCPERTVYLDYG	generic|sp_Q6PAT0_ADAT3_MOUSE_REVERSED|
"""index: 16671, intensity: 3208.0, mobility: 1.082"""	-0.325915	0.13032	0.689115	EEKRSHSVFDYVPI	generic|tr_Q543C2_Q543C2_MOUSE__chr1_-1_167236599_167236628_ENSMUST00000192702__II_1027077_REVERSED	|generic|tr_A0A0B4J1E5_A0A0B4J1E5_MOUSE__chr1_-1_167236599_167236628_ENSMUST00000192702__II_1027077_REVERSED	|generic|tr_A0A0A6YXG9_A0A0A6YXG9_MOUSE__chr1_-1_167236599_167236628_ENSMUST00000192702__II_1027077_REVERSED	|generic|tr_Q8C476_Q8C476_MOUSE__chr1_-1_167236599_167236628_ENSMUST00000192702_REVERSED	|generic|tr_A0A0A6YXW7_A0A0A6YXW7_MOUSE__chr1_-1_167236599_167236628_ENSMUST00000192702_REVERSED|
"""index: 20098, intensity: 3637.0, mobility: 1.192"""	-0.326675	0.130497	0.690686	LYAVEINDRDYNYQQSIIEGWYKACEASLK	generic|tr_Q8CGB9_Q8CGB9_MOUSE__chr19_-1_37309784_37309873_ENSMUST00000154308__II_1045836_REVERSED	|generic|tr_F6RPJ9_F6RPJ9_MOUSE__chr19_-1_37309784_37309873_ENSMUST00000154308__II_1045836_REVERSED	|generic|II_1045828_TX=10090_REVERSED	|generic|sp_Q9JHR7_IDE_MOUSE__chr19_-1_37309784_37309873_ENSMUST00000154308_REVERSED|
"""index: 16361, intensity: 15075.0, mobility: 0.999"""	-0.326992	0.130612	0.691341	KSILKMEAKPQSTSCQPFIFI	generic|IP_918559_TX=10090_REVERSED|
"""index: 29823, intensity: 6707.0, mobility: 0.978"""	-0.327252	0.130821	0.691879	GGLQLIKPASAQD	generic|chr17_-1_35161039_35161477_ENSMUST00000025253__IP_1065876_TX=10090_REVERSED|
"""index: 27983, intensity: 3044.0, mobility: 1.162"""	-0.327883	0.130935	0.693181	MELLLDYLPVVNKCKMNYLHEMGKNSMHRI	generic|tr_Q3UWN0_Q3UWN0_MOUSE__II_1154537_REVERSED	|generic|tr_E7FJU2_E7FJU2_MOUSE__II_1154537_REVERSED	|generic|tr_B3VQI7_B3VQI7_MOUSE__II_1154537_REVERSED|
"""index: 14366, intensity: 2784.0, mobility: 1.097"""	-0.32962	0.131144	0.696762	FGIYIAPGFEDKVTVPMLPNYFDTVIGRGVWSCAVLAALGVAMFVI	generic|IP_3455039_TX=10090_REVERSED|
"""index: 23243, intensity: 4247.0, mobility: 1.124"""	-0.329749	0.13132	0.697028	RIWDSWRASVIPVAAEIRADMRRNQFAKEARARKMKYR	generic|tr_Q3TRC3_Q3TRC3_MOUSE_REVERSED	|generic|tr_Q8BRS9_Q8BRS9_MOUSE_REVERSED|
"""index: 23508, intensity: 5302.0, mobility: 1.053"""	-0.330187	0.131466	0.697929	QLLWTNQEIFPPFFFGTPDNDPYLSALRLSDFVLLVPVKQL	generic|IP_3501212_TX=10090_REVERSED|
"""index: 16659, intensity: 6765.0, mobility: 1.027"""	-0.330374	0.131485	0.698315	FPQTVPQHVHFRVTAQTRRYNEDTMDLTYVGMDK	generic|tr_Q3LFS9_Q3LFS9_MOUSE__II_891104_REVERSED	|generic|II_891088_TX=10090_REVERSED	|generic|tr_Q3LFS6_Q3LFS6_MOUSE_REVERSED	|generic|sp_P31809-3_CEAM1_MOUSE_REVERSED	|generic|sp_P31809-4_CEAM1_MOUSE_REVERSED|
"""index: 1194, intensity: 2765.0, mobility: 0.924"""	-0.331714	0.131629	0.701069	LDPSARCCKRE	generic|chr4_1_137724732_137727055_ENSMUST00000097837__IP_957435_TX=10090_REVERSED	|generic|IP_957428_TX=10090_REVERSED|
"""index: 30550, intensity: 5053.0, mobility: 1.033"""	-0.331851	0.131837	0.70135	RYLHRVKPCL	generic|IP_1097612_TX=10090_REVERSED|
"""index: 5860, intensity: 4107.0, mobility: 0.980"""	-0.332031	0.132075	0.701719	DKEETISTHYP	generic|IP_2448941_TX=10090_REVERSED|
"""index: 15961, intensity: 5696.0, mobility: 0.962"""	-0.332366	0.132188	0.702406	VAAEDASFENALIGGIKSFA	generic|tr_B9EKT6_B9EKT6_MOUSE_REVERSED	|generic|tr_A0A0A6YXJ2_A0A0A6YXJ2_MOUSE_REVERSED	|generic|tr_F8VQ29_F8VQ29_MOUSE_REVERSED|
"""index: 5174, intensity: 5379.0, mobility: 0.894"""	-0.33285	0.132363	0.703399	VPLTTPTSPQV	generic|IP_1020877_TX=10090_REVERSED|
"""index: 911, intensity: 2594.0, mobility: 0.938"""	-0.333422	0.13257	0.704571	MPTANSLIVW	generic|chrX_1_134304599_134304727_ENSMUST00000037687__IP_833982_TX=10090_REVERSED|
"""index: 20633, intensity: 3766.0, mobility: 1.146"""	-0.333841	0.132777	0.70543	QTQYVPLQGKTPMKTSSRVPPPPY	generic|tr_A0A0A0MQM2_A0A0A0MQM2_MOUSE__II_983847_REVERSED	|generic|sp_Q4KWH5-3_PLCH1_MOUSE__II_983847_REVERSED	|generic|sp_Q4KWH5-5_PLCH1_MOUSE__II_983847_REVERSED	|generic|II_983832_TX=10090_REVERSED	|generic|II_983842_TX=10090_REVERSED	|generic|II_983822_TX=10090_REVERSED|
"""index: 16475, intensity: 4026.0, mobility: 1.085"""	-0.334029	0.133015	0.705813	LQERRGKSMLYMR	generic|IP_1081872_TX=10090_REVERSED|
"""index: 3624, intensity: 12344.0, mobility: 0.945"""	-0.334144	0.133254	0.70605	VIAPHPIGTTHPG	generic|tr_Q8BGZ9_Q8BGZ9_MOUSE_REVERSED	|generic|tr_D3Z654_D3Z654_MOUSE_REVERSED	|generic|tr_Q3TYB0_Q3TYB0_MOUSE_REVERSED	|generic|sp_P27782-2_LEF1_MOUSE_REVERSED	|generic|tr_Q8C402_Q8C402_MOUSE_REVERSED|
"""index: 16125, intensity: 4146.0, mobility: 1.263"""	-0.334283	0.133492	0.706335	MGDAHIDIRIDAGVGHYSLMGLAMRPGPLGILTHSQR	generic|IP_3494318_TX=10090_REVERSED|
"""index: 9829, intensity: 8830.0, mobility: 0.970"""	-0.334378	0.133635	0.706529	HGMLHLVTPHQQHLHWLLWFIIPDYQYLYK	generic|IP_1025720_TX=10090_REVERSED|
"""index: 13985, intensity: 6742.0, mobility: 1.161"""	-0.334888	0.133873	0.707571	REQLFYIESCPMKISRVSFFLSLEIMESNLLSHGVIALLYVR	generic|IP_1118329_TX=10090_REVERSED|
"""index: 28761, intensity: 3799.0, mobility: 1.033"""	-0.334955	0.13408	0.707708	QKIISSTPMVANVP	generic|sp_G5E8Z2_TAF4B_MOUSE_REVERSED|
"""index: 14106, intensity: 6705.0, mobility: 0.932"""	-0.335149	0.134254	0.708104	GYFADGFCKQM	generic|tr_F6WIU1_F6WIU1_MOUSE__chr9_-1_21273921_21274187_ENSMUST00000184410__II_852105_REVERSED	|generic|tr_V9GXJ9_V9GXJ9_MOUSE__chr9_-1_21273921_21274187_ENSMUST00000184410__II_852105_REVERSED	|generic|sp_Q8VDQ9_KRI1_MOUSE__chr9_-1_21275265_21275336_ENSMUST00000184410_REVERSED|
"""index: 3617, intensity: 3936.0, mobility: 0.757"""	-0.335522	0.134428	0.708867	PMAGIAKQLEKV	generic|tr_Q3TWL1_Q3TWL1_MOUSE_REVERSED|
"""index: 25557, intensity: 3707.0, mobility: 1.086"""	-0.335689	0.134602	0.709208	KLPYWSVALLAAQE	generic|IP_1153521_TX=10090_REVERSED|
"""index: 13133, intensity: 10547.0, mobility: 0.924"""	-0.336507	0.134839	0.710877	QMDLVILNMF	generic|IP_1031353_TX=10090_REVERSED|
"""index: 29166, intensity: 4506.0, mobility: 1.102"""	-0.336697	0.134917	0.711264	DRHVSRYGFNPSGILTLCPLSS	generic|tr_Q3U6T3_Q3U6T3_MOUSE__chr11_1_118002374_118002544_ENSMUST00000017859_REVERSED	|generic|tr_B9EKS7_B9EKS7_MOUSE__chr11_1_118002374_118002544_ENSMUST00000017859_REVERSED|
"""index: 6168, intensity: 4155.0, mobility: 0.986"""	-0.337469	0.13509	0.712838	LLLSAWCVMVLH	generic|IP_837691_TX=10090_REVERSED|
"""index: 15794, intensity: 10656.0, mobility: 1.079"""	-0.337952	0.135328	0.713819	LLTCDPFTDDVVVQDLPQYKGEKGAKLL	generic|II_1094058_TX=10090_REVERSED	|generic|sp_Q80ZV0_RNH2B_MOUSE__chr14_1_62348562_62348636_ENSMUST00000169728_REVERSED|
"""index: 35261, intensity: 3839.0, mobility: 1.053"""	-0.338154	0.135565	0.714231	FIVMGVCLLTPFS	generic|IP_3468821_TX=10090_REVERSED|
"""index: 24836, intensity: 3658.0, mobility: 0.943"""	-0.33818	0.135738	0.714284	PSSRGDPLFEAQGRVQRDTLHEMK	generic|tr_B1AT64_B1AT64_MOUSE_REVERSED|
"""index: 1613, intensity: 4222.0, mobility: 0.962"""	-0.338902	0.135975	0.71575	WVTATGADGGGGRPL	generic|IP_850587_TX=10090_REVERSED|
"""index: 34119, intensity: 2984.0, mobility: 0.983"""	-0.33891	0.136083	0.715767	KLYFRSTYR	generic|sp_Q5DTY9_KCD16_MOUSE_REVERSED	|generic|tr_A0A494BB17_A0A494BB17_MOUSE_REVERSED|
"""index: 14799, intensity: 4134.0, mobility: 0.895"""	-0.339498	0.136321	0.716961	GLMAHKGILGRMLYTVDWNP	generic|tr_E9Q9H8_E9Q9H8_MOUSE_REVERSED	|generic|tr_B2RWD4_B2RWD4_MOUSE_REVERSED|
"""index: 15097, intensity: 3503.0, mobility: 0.916"""	-0.339541	0.136558	0.717049	MGAYSKTVVPCPVSDKGLASAMG	generic|chr3_1_89749664_89749777_ENSMUST00000098924__IP_979205_TX=10090_REVERSED	|generic|chr3_1_89749652_89749777_ENSMUST00000098924__IP_979205_TX=10090_REVERSED|
"""index: 7006, intensity: 11688.0, mobility: 1.022"""	-0.339838	0.136762	0.717651	RMQKAADQAKAEAAEKQKEIM	generic|sp_A2AG50_MA7D2_MOUSE_REVERSED	|generic|sp_A2AG50-2_MA7D2_MOUSE_REVERSED	|generic|tr_Q3TS73_Q3TS73_MOUSE_REVERSED	|generic|tr_A2AG51_A2AG51_MOUSE_REVERSED|
"""index: 7849, intensity: 4260.0, mobility: 0.972"""	-0.340086	0.136967	0.718153	PICATAVSPSSIQP	generic|tr_Q3UVV4_Q3UVV4_MOUSE_REVERSED|
"""index: 6523, intensity: 25631.0, mobility: 1.033"""	-0.340448	0.137204	0.718888	LPNKMEKQERYHGRKKLMSRITDHADDTKCYGEKKNKKR	generic|sp_Q8R3P9_SLF1_MOUSE_REVERSED|
"""index: 14801, intensity: 6015.0, mobility: 0.966"""	-0.34052	0.137408	0.719034	QLEEWMDANKIVVKRY	generic|IP_3471763_TX=10090_REVERSED|
"""index: 14520, intensity: 9490.0, mobility: 0.982"""	-0.340823	0.137645	0.719646	RSRWLCSRRSGYLRSLSFRSGGCG	generic|sp_Q68FE7_T151B_MOUSE_REVERSED|
"""index: 8620, intensity: 5295.0, mobility: 1.134"""	-0.340872	0.137882	0.719746	SLPQCPSLVSPAQPSHITHTSWP	generic|IP_986197_TX=10090_REVERSED|
"""index: 20312, intensity: 5265.0, mobility: 0.983"""	-0.3411	0.138119	0.720208	ACGGQPGYKHPYNIDDEHYIVSHFPLIRDK	generic|sp_O35598_ADA10_MOUSE__II_847529_REVERSED	|generic|tr_E9PYF2_E9PYF2_MOUSE_REVERSED	|generic|tr_Q6NZC0_Q6NZC0_MOUSE_REVERSED|
"""index: 13943, intensity: 7042.0, mobility: 1.125"""	-0.341114	0.138356	0.720235	DDYIISPSTSSRSPDK	generic|tr_Q3U438_Q3U438_MOUSE_REVERSED|
"""index: 26296, intensity: 4526.0, mobility: 0.925"""	-0.34117	0.13856	0.720348	LLLTGESEKD	generic|tr_A0A0G2JE08_A0A0G2JE08_MOUSE__chr3_1_94425887_94426120_ENSMUST00000196386__II_978352_REVERSED	|generic|tr_A0A0G2JFB2_A0A0G2JFB2_MOUSE_REVERSED	|generic|tr_Q6PGG8_Q6PGG8_MOUSE_REVERSED	|generic|tr_A0A0G2JFE0_A0A0G2JFE0_MOUSE_REVERSED	|generic|sp_Q80VL1_TDRKH_MOUSE_REVERSED|
"""index: 9831, intensity: 7631.0, mobility: 0.857"""	-0.341842	0.138797	0.721707	LPNMPPAEEKNLAEQSSM	generic|tr_E9QK20_E9QK20_MOUSE__chr1_-1_154483513_154483623_ENSMUST00000188965__II_1041223_REVERSED	|generic|tr_A0A087WS83_A0A087WS83_MOUSE__chr1_-1_154483513_154483623_ENSMUST00000188965__II_1041173_REVERSED	|generic|tr_B2RWX7_B2RWX7_MOUSE__chr1_-1_154483513_154483623_ENSMUST00000188965__II_1041173_REVERSED	|generic|sp_Q61290_CAC1E_MOUSE__chr1_-1_154483513_154483623_ENSMUST00000188965__II_1041173_REVERSED	|generic|II_1041191_TX=10090_REVERSED	|generic|tr_A0A1D5RLU3_A0A1D5RLU3_MOUSE__chr1_-1_154483513_154483623_ENSMUST00000188965_REVERSED|
"""index: 24149, intensity: 3545.0, mobility: 1.221"""	-0.341963	0.139001	0.721952	LAWRVYPGAGPSMAQSSSAP	generic|chr3_1_108186458_108186592_ENSMUST00000106659_REVERSED|
"""index: 1141, intensity: 11389.0, mobility: 0.839"""	-0.342228	0.139238	0.722489	QQLSQIQFWRNHR	generic|sp_Q99JN2_KLH22_MOUSE__chr16_1_17764447_17764650_ENSMUST00000144116__II_1079632_REVERSED	|generic|sp_Q99JN2-2_KLH22_MOUSE__chr16_1_17764447_17764650_ENSMUST00000144116_REVERSED|
"""index: 5964, intensity: 20168.0, mobility: 1.202"""	-0.342232	0.139474	0.722496	APIVASNQNP	generic|sp_Q9ER74_SALL1_MOUSE_REVERSED	|generic|tr_Q6P5E3_Q6P5E3_MOUSE_REVERSED	|generic|tr_Q9EPW7_Q9EPW7_MOUSE_REVERSED|
"""index: 12530, intensity: 4973.0, mobility: 0.975"""	-0.342403	0.139711	0.722841	SCQSLAPLLASFQFDVICCSVLEL	generic|tr_L7N1Y3_L7N1Y3_MOUSE__II_3503431_REVERSED	|generic|tr_A0A1Y7VJ51_A0A1Y7VJ51_MOUSE_REVERSED	|generic|tr_Q3UTB0_Q3UTB0_MOUSE_REVERSED|
"""index: 7965, intensity: 4168.0, mobility: 1.036"""	-0.342494	0.139948	0.723024	ELESFVHLCIFVVCKTADLYS	generic|IP_1043067_TX=10090_REVERSED|
"""index: 8009, intensity: 11112.0, mobility: 1.163"""	-0.342494	0.140185	0.723024	SPLISLLQHTQGSPTMGPQLGRRSNQFWHEER	generic|IP_989494_TX=10090_REVERSED|
"""index: 20710, intensity: 8612.0, mobility: 0.966"""	-0.34264	0.140422	0.72332	QVPISARPCLSIFMSCLRID	generic|IP_951943_TX=10090_REVERSED|
"""index: 26880, intensity: 3546.0, mobility: 1.233"""	-0.342744	0.140625	0.72353	DKYYYPLY	generic|tr_E9PYS0_E9PYS0_MOUSE__II_3488510_REVERSED	|generic|tr_A0A3B2WCR1_A0A3B2WCR1_MOUSE__II_3488522_REVERSED	|generic|tr_A0A3B2WAK9_A0A3B2WAK9_MOUSE__II_3488518_REVERSED	|generic|tr_A0A3B2WD17_A0A3B2WD17_MOUSE__II_3488519_REVERSED	|generic|tr_A0A3B2WAT0_A0A3B2WAT0_MOUSE__II_3488522_REVERSED	|generic|tr_A0A3B2WB20_A0A3B2WB20_MOUSE__II_3488521_REVERSED|
"""index: 19085, intensity: 3361.0, mobility: 1.047"""	-0.342824	0.140762	0.723691	TTKGPEPPLDPSLPFGAPLMSVQ	generic|sp_Q8K1E3_DLK2_MOUSE__II_1063668_REVERSED	|generic|sp_Q8K1E3-3_DLK2_MOUSE__II_1063668_REVERSED	|generic|sp_Q8K1E3-4_DLK2_MOUSE__II_1063668_REVERSED|
"""index: 5787, intensity: 4415.0, mobility: 0.927"""	-0.343118	0.140998	0.724283	LELVAMAVCFF	generic|IP_927667_TX=10090_REVERSED|
"""index: 31531, intensity: 4819.0, mobility: 0.996"""	-0.343477	0.141235	0.725007	YVAETLSPPERP	generic|tr_J3QK46_J3QK46_MOUSE_REVERSED|
"""index: 27008, intensity: 5062.0, mobility: 0.936"""	-0.343485	0.141471	0.725024	MTEGHLNKGNRYLHVPQTYRNR	generic|tr_E9QLU2_E9QLU2_MOUSE_REVERSED	|generic|sp_A7TZF3_SKIT4_MOUSE_REVERSED	|generic|sp_A7TZF3-2_SKIT4_MOUSE_REVERSED|
"""index: 18553, intensity: 4433.0, mobility: 1.028"""	-0.343502	0.141675	0.725058	PSPCLYQVCIVPPPCLYQATGNLHPWH	generic|IP_964056_TX=10090_REVERSED|
"""index: 14636, intensity: 24156.0, mobility: 0.975"""	-0.343514	0.141878	0.725082	GCVPIAQKIPLEGSRMYQ	generic|tr_Q91XW2_Q91XW2_MOUSE_REVERSED	|generic|tr_F8VPU6_F8VPU6_MOUSE_REVERSED|
"""index: 30713, intensity: 4184.0, mobility: 0.957"""	-0.343594	0.142114	0.725243	TTFLNRKLW	generic|chr5_1_144804127_144804171_ENSMUST00000100467_REVERSED	|generic|chr5_1_144804115_144804171_ENSMUST00000100467_REVERSED|
"""index: 8205, intensity: 7868.0, mobility: 0.989"""	-0.343644	0.14235	0.725345	GIQHPFPTQQRCIFAALVDL	generic|IP_2446149_TX=10090_REVERSED|
"""index: 9325, intensity: 6077.0, mobility: 1.080"""	-0.343682	0.142587	0.72542	KHRKTCKNKWHGMEKCYECQNKQLFPRKQCPQREKQPHAQ	generic|IP_3498572_TX=10090_REVERSED|
"""index: 16728, intensity: 4928.0, mobility: 1.137"""	-0.34381	0.142823	0.72568	PTVYTVQIYAYKPDLDKPNVKNSDQIIK	generic|tr_A0A2X0U4P8_A0A2X0U4P8_MOUSE__II_1032947_REVERSED	|generic|tr_A0A087WQ86_A0A087WQ86_MOUSE__chr1_-1_80615288_80615344_ENSMUST00000191505__II_1032947_REVERSED	|generic|tr_E9QM99_E9QM99_MOUSE__chr1_-1_80615288_80615344_ENSMUST00000191505__II_1032947_REVERSED	|generic|sp_Q8BZN6_DOC10_MOUSE__chr1_-1_80615288_80615344_ENSMUST00000191505__II_1032947_REVERSED	|generic|sp_Q8BZN6-2_DOC10_MOUSE__chr1_-1_80615288_80615344_ENSMUST00000191505__II_1032947_REVERSED	|generic|sp_Q8BZN6-3_DOC10_MOUSE__chr1_-1_80615288_80615344_ENSMUST00000191505__II_1032947_REVERSED	|generic|sp_Q8BZN6-4_DOC10_MOUSE__chr1_-1_80615288_80615344_ENSMUST00000191505__II_1032947_REVERSED	|generic|tr_A0A087WS26_A0A087WS26_MOUSE__II_1032947_REVERSED	|generic|tr_A0A087WRP5_A0A087WRP5_MOUSE__chr1_-1_80615288_80615344_ENSMUST00000191505__II_1032947_REVERSED	|generic|tr_A0A0R4J2B7_A0A0R4J2B7_MOUSE__II_1032947_REVERSED	|generic|tr_B2RWY0_B2RWY0_MOUSE__chr1_-1_80615288_80615344_ENSMUST00000191505__II_1032947_REVERSED|
"""index: 15906, intensity: 7094.0, mobility: 1.091"""	-0.343932	0.142992	0.725926	IFIFRCVLHYVCETKKKKKVKLFMDRHFIYKVNHTH	generic|IP_1092917_TX=10090_REVERSED|
"""index: 18362, intensity: 3295.0, mobility: 1.189"""	-0.344159	0.143229	0.726381	HILPPVGFVHHGRYDPTKNRKMFKPMSWVWAQ	generic|sp_Q8K031_STAR8_MOUSE_REVERSED|
"""index: 10362, intensity: 29285.0, mobility: 1.139"""	-0.344185	0.143465	0.726435	QQEQRRRAEEHARRAQELADEDERSRMREQRLREKEK	generic|sp_Q9ESU6_BRD4_MOUSE__chr17_-1_32197752_32197781_ENSMUST00000230565_REVERSED	|generic|tr_Q8BS78_Q8BS78_MOUSE__chr17_-1_32197752_32197781_ENSMUST00000230565_REVERSED	|generic|tr_Q3UH70_Q3UH70_MOUSE__chr17_-1_32197752_32197781_ENSMUST00000230565_REVERSED|
"""index: 11871, intensity: 5906.0, mobility: 0.989"""	-0.344248	0.143701	0.726562	SLGELGRTAGFMTKIEITFFF	generic|IP_878067_TX=10090_REVERSED|
"""index: 31679, intensity: 6948.0, mobility: 1.210"""	-0.344301	0.143938	0.726667	VDGELLLAFLYGGGGGPCTCTMVFGFAQAKPL	generic|sp_Q5PT54_NTCP5_MOUSE_REVERSED|
"""index: 21415, intensity: 142302.0, mobility: 0.972"""	-0.344302	0.14414	0.72667	LCSKFEQHNLRGSKDKDFHKF	generic|tr_A3KGU5_A3KGU5_MOUSE__chr2_1_30030480_30030602_ENSMUST00000201758__II_1012391_REVERSED	|generic|tr_B9EKJ1_B9EKJ1_MOUSE__chr2_1_30030480_30030602_ENSMUST00000201758__II_1012391_REVERSED	|generic|tr_A3KGU7_A3KGU7_MOUSE__chr2_1_30030480_30030602_ENSMUST00000201758__II_1012391_REVERSED	|generic|tr_A3KGU9_A3KGU9_MOUSE__chr2_1_30030480_30030602_ENSMUST00000201758__II_1012391_REVERSED	|generic|tr_B2RXX6_B2RXX6_MOUSE__chr2_1_30030480_30030602_ENSMUST00000201758__II_1012391_REVERSED	|generic|sp_P16546_SPTN1_MOUSE__chr2_1_30030480_30030602_ENSMUST00000201758__II_1012391_REVERSED	|generic|sp_P16546-2_SPTN1_MOUSE__chr2_1_30030480_30030602_ENSMUST00000201758__II_1012391_REVERSED	|generic|tr_E9Q447_E9Q447_MOUSE__chr2_1_30030480_30030602_ENSMUST00000201758__II_1012391_REVERSED	|generic|tr_B7ZWK3_B7ZWK3_MOUSE__chr2_1_30030480_30030602_ENSMUST00000201758__II_1012391_REVERSED	|generic|tr_Q58ES7_Q58ES7_MOUSE__chr2_1_30030480_30030602_ENSMUST00000201758_REVERSED	|generic|tr_Q6PA04_Q6PA04_MOUSE__chr2_1_30030480_30030602_ENSMUST00000201758_REVERSED	|generic|tr_Q3TYI8_Q3TYI8_MOUSE__chr2_1_30030480_30030602_ENSMUST00000201758_REVERSED|
"""index: 1381, intensity: 3081.0, mobility: 0.885"""	-0.34474	0.144376	0.72755	RESKVFSFK	generic|chr16_-1_14299882_14300031_ENSMUST00000120707__IP_1080350_TX=10090_REVERSED|
"""index: 27412, intensity: 5429.0, mobility: 1.181"""	-0.344874	0.144544	0.72782	ENTHDMINRGGILLKSEMAKYKAALLETAQQERRLDELMKEKEELLKQK	generic|tr_Q571A6_Q571A6_MOUSE__chr12_1_3402853_3402885_ENSMUST00000217891__II_3502447_REVERSED	|generic|sp_O35066_KIF3C_MOUSE__chr12_1_3402853_3402885_ENSMUST00000217891__II_3502447_REVERSED|
"""index: 8368, intensity: 2897.0, mobility: 0.806"""	-0.345604	0.14478	0.729286	DGELTRQP	generic|IP_1086098_TX=10090_REVERSED|
"""index: 3574, intensity: 3371.0, mobility: 1.235"""	-0.34593	0.145017	0.72994	QMEVDSVACHSGDATQASNQPN	generic|tr_G3UW94_G3UW94_MOUSE__chr17_-1_31658649_31658684_ENSMUST00000236475_REVERSED|
"""index: 1970, intensity: 3455.0, mobility: 0.856"""	-0.345987	0.14515	0.730054	ALTQKETLKEKANN	generic|sp_Q9D5Y1_CCD39_MOUSE__chr3_-1_33830653_33830760_ENSMUST00000200300__II_988349_REVERSED|
"""index: 15471, intensity: 32275.0, mobility: 0.962"""	-0.346274	0.145283	0.730631	VAAEDASFENALIGGIKSFA	generic|tr_B9EKT6_B9EKT6_MOUSE_REVERSED	|generic|tr_A0A0A6YXJ2_A0A0A6YXJ2_MOUSE_REVERSED	|generic|tr_F8VQ29_F8VQ29_MOUSE_REVERSED|
"""index: 24697, intensity: 12713.0, mobility: 1.299"""	-0.346654	0.145519	0.731392	VTVKSTGSSKPMATDCFYSKAI	generic|IP_923938_TX=10090_REVERSED|
"""index: 11192, intensity: 78577.0, mobility: 0.922"""	-0.346699	0.145686	0.731483	TSAGPSGGGLGLGTGDRGPQLVQVAQ	generic|sp_Q3U2I3_F16A2_MOUSE__chr7_-1_105378771_105379055_ENSMUST00000211549__II_3499375_REVERSED	|generic|sp_Q3U2I3-3_F16A2_MOUSE__chr7_-1_105378771_105379055_ENSMUST00000211549__II_3499375_REVERSED	|generic|tr_A0A1C7CYU5_A0A1C7CYU5_MOUSE__chr7_-1_105378771_105379055_ENSMUST00000211549__II_3499375_REVERSED	|generic|tr_Q8VDK9_Q8VDK9_MOUSE__chr7_-1_105378771_105379055_ENSMUST00000211549__II_3499375_REVERSED	|generic|sp_Q3U2I3-2_F16A2_MOUSE__chr7_-1_105378771_105379055_ENSMUST00000211549_REVERSED	|generic|tr_F8WHJ1_F8WHJ1_MOUSE__chr7_-1_105378771_105379055_ENSMUST00000211549_REVERSED|
"""index: 3919, intensity: 4509.0, mobility: 1.009"""	-0.347072	0.145853	0.732229	WWTSSPSASPSSPG	generic|chr6_-1_113194082_113194276_ENSMUST00000162280__IP_909496_TX=10090_REVERSED|
"""index: 25505, intensity: 3061.0, mobility: 0.952"""	-0.347765	0.146089	0.733617	VKDSGELEKSPN	generic|tr_Q3UQ07_Q3UQ07_MOUSE__IP_1119786_REVERSED|
"""index: 18763, intensity: 3733.0, mobility: 1.275"""	-0.347836	0.146255	0.733758	MNRIARRSMIADTVAKKFQRMALYMPRIAFLPF	generic|sp_Q9DBY1-2_SYVN1_MOUSE__chr19_1_6052350_6052487_ENSMUST00000235478__II_1058057_REVERSED	|generic|II_1058066_TX=10090_REVERSED	|generic|sp_Q9DBY1_SYVN1_MOUSE__chr19_1_6050006_6050095_ENSMUST00000235478_REVERSED	|generic|tr_A0A0R4J1R1_A0A0R4J1R1_MOUSE__chr19_1_6050006_6050095_ENSMUST00000235478_REVERSED	|generic|tr_E9QQ99_E9QQ99_MOUSE__chr19_1_6050006_6050095_ENSMUST00000235478_REVERSED	|generic|tr_D3Z1Y1_D3Z1Y1_MOUSE__chr19_1_6050006_6050095_ENSMUST00000235478_REVERSED|
"""index: 26257, intensity: 5736.0, mobility: 0.919"""	-0.348295	0.146456	0.734676	LALHMFLYV	generic|IP_964847_TX=10090_REVERSED|
"""index: 900, intensity: 21930.0, mobility: 0.839"""	-0.348336	0.146554	0.734757	LLAPPLRCE	generic|IP_1073212_TX=10090_REVERSED|
"""index: 26144, intensity: 45003.0, mobility: 0.966"""	-0.348708	0.146754	0.735501	DKQIKYKRM	generic|tr_D3Z458_D3Z458_MOUSE__II_867401_REVERSED	|generic|sp_Q9CRA4_MSMO1_MOUSE__chr8_-1_64718986_64719156_ENSMUST00000132013__II_867399_REVERSED|
"""index: 28553, intensity: 2793.0, mobility: 0.984"""	-0.348938	0.14699	0.735959	RNGLLCIPFNPP	generic|sp_Q91V14_S12A5_MOUSE__chr13_1_73814890_73814934_ENSMUST00000220522__II_998267_REVERSED	|generic|tr_A0A076FR46_A0A076FR46_MOUSE__chr13_1_73814890_73814934_ENSMUST00000220522__II_998267_REVERSED	|generic|tr_A0A076FSX1_A0A076FSX1_MOUSE__chr13_1_73814890_73814934_ENSMUST00000220522__II_998267_REVERSED|
"""index: 5402, intensity: 7141.0, mobility: 0.799"""	-0.34911	0.147225	0.736302	EAAMLQVKDRQEK	generic|II_963116_TX=10090_REVERSED	|generic|tr_A0A0U1RPJ4_A0A0U1RPJ4_MOUSE_REVERSED	|generic|tr_A0A0X1KG60_A0A0X1KG60_MOUSE_REVERSED	|generic|sp_Q5DTM8_BRE1A_MOUSE_REVERSED	|generic|sp_Q5DTM8-2_BRE1A_MOUSE_REVERSED	|generic|sp_Q3U319_BRE1B_MOUSE_REVERSED|
"""index: 22763, intensity: 3834.0, mobility: 1.004"""	-0.349124	0.14746	0.73633	QLEEKSMEVTYP	generic|tr_Q4QQP1_Q4QQP1_MOUSE__II_938862_REVERSED	|generic|tr_Q80UT2_Q80UT2_MOUSE__II_938862_REVERSED|
"""index: 26303, intensity: 6621.0, mobility: 0.872"""	-0.349252	0.14766	0.736585	ELDLVGYPK	generic|sp_Q6PDK2_KMT2D_MOUSE__chrX_1_69523531_69523560_ENSMUST00000033532_REVERSED	|generic|tr_A0A0A0MQ73_A0A0A0MQ73_MOUSE__chrX_1_69523531_69523560_ENSMUST00000033532_REVERSED|
"""index: 26137, intensity: 2551.0, mobility: 1.135"""	-0.349672	0.147896	0.737421	SDLWTSSRPKLAQQSWLPTSPKSPPLCP	generic|IP_897726_TX=10090_REVERSED|
"""index: 4508, intensity: 4714.0, mobility: 0.963"""	-0.34977	0.148131	0.737616	VMWLPLMASYR	generic|IP_1018245_TX=10090_REVERSED|
"""index: 24007, intensity: 8669.0, mobility: 0.990"""	-0.349813	0.148296	0.737704	RSKFKKFIN	generic|tr_A0A1D5RLV3_A0A1D5RLV3_MOUSE__chr1_1_66468450_66468542_ENSMUST00000114008_REVERSED	|generic|sp_Q8BLN6_UNC80_MOUSE__chr1_1_66468450_66468542_ENSMUST00000114008_REVERSED	|generic|tr_B8XCJ6_B8XCJ6_MOUSE__chr1_1_66468450_66468542_ENSMUST00000114008_REVERSED|
"""index: 12845, intensity: 5181.0, mobility: 0.915"""	-0.350177	0.148531	0.738427	PRQQLQQQAAPRQTSSFSLSVAPQ	generic|sp_P97460_NPAS2_MOUSE_REVERSED	|generic|tr_G3X9B7_G3X9B7_MOUSE_REVERSED|
"""index: 10348, intensity: 5857.0, mobility: 0.876"""	-0.350324	0.148766	0.738721	FRDNAPDWV	generic|tr_H9KV20_H9KV20_MOUSE_REVERSED	|generic|sp_B7ZWI3_TMM92_MOUSE_REVERSED	|generic|sp_B7ZWI3-2_TMM92_MOUSE_REVERSED|
"""index: 15236, intensity: 6569.0, mobility: 0.932"""	-0.350367	0.149001	0.738805	SFLYLSLYCN	generic|IP_829766_TX=10090_REVERSED|
"""index: 24086, intensity: 3710.0, mobility: 1.048"""	-0.350502	0.149201	0.739074	QSGKNQAGHLALLCH	generic|IP_3460762_TX=10090_REVERSED|
"""index: 29875, intensity: 4360.0, mobility: 0.973"""	-0.350713	0.149436	0.739494	NEPKLDRHVVM	generic|sp_Q8BRK8_AAPK2_MOUSE_REVERSED	|generic|tr_Q3TUQ7_Q3TUQ7_MOUSE_REVERSED	|generic|sp_Q5EG47_AAPK1_MOUSE_REVERSED|
"""index: 34915, intensity: 5084.0, mobility: 1.126"""	-0.350867	0.149671	0.7398	GRRSMGWSMSRRSRRGLPPPLAPSRQSARLSPCAKKKV	generic|IP_1072262_TX=10090_REVERSED|
"""index: 20236, intensity: 180448.0, mobility: 0.994"""	-0.350891	0.149906	0.739847	AFATEVAANLCKA	generic|tr_Q9R1R6_Q9R1R6_MOUSE__IP_1147517_REVERSED|
"""index: 14504, intensity: 4492.0, mobility: 0.874"""	-0.351038	0.15	0.740139	THTHTYMMYMYMYMYMYMYMYM	generic|IP_1023295_TX=10090_REVERSED|
"""index: 14060, intensity: 15743.0, mobility: 1.037"""	-0.35145	0.150199	0.740958	EGARARAAPPATLCGR	generic|II_1083048_TX=10090_REVERSED|
"""index: 6125, intensity: 4207.0, mobility: 1.018"""	-0.351572	0.150399	0.7412	SPCLAACPANHTGR	generic|chr10_-1_80951023_80951106_ENSMUST00000117805_REVERSED|
"""index: 33762, intensity: 8184.0, mobility: 1.037"""	-0.351658	0.150457	0.74137	VERAERAGRRR	generic|chr12_1_111574556_111574828_ENSMUST00000075281_REVERSED	|generic|chr12_1_111574655_111574828_ENSMUST00000075281_REVERSED|
"""index: 11976, intensity: 235726.0, mobility: 1.034"""	-0.352108	0.150691	0.742262	SAAAAAPLAVGSGPAGAAPPPPPPQQQ	generic|tr_E9Q5D6_E9Q5D6_MOUSE__chr13_-1_43421207_43421308_ENSMUST00000222239__II_3473939_REVERSED|
"""index: 3684, intensity: 3921.0, mobility: 1.052"""	-0.352199	0.150926	0.742443	SLIEPASSEMSFMFM	generic|IP_3489800_TX=10090_REVERSED|
"""index: 4828, intensity: 7199.0, mobility: 1.010"""	-0.352388	0.15116	0.742818	PASAAAVAAAQQQQQQQEQRQQQQQQ	generic|II_3461968_TX=10090_REVERSED	|generic|sp_Q9ESU6_BRD4_MOUSE__chr17_-1_32197752_32197781_ENSMUST00000230565_REVERSED	|generic|tr_Q8BS78_Q8BS78_MOUSE__chr17_-1_32197752_32197781_ENSMUST00000230565_REVERSED	|generic|tr_Q3UH70_Q3UH70_MOUSE__chr17_-1_32197752_32197781_ENSMUST00000230565_REVERSED|
"""index: 10750, intensity: 8075.0, mobility: 1.151"""	-0.352475	0.151394	0.742989	TGLTGETVRTVPDRLNFTVELKNWFTDAFAPYMDLVELL	generic|tr_M0QW64_M0QW64_MOUSE_REVERSED|
"""index: 456, intensity: 2882.0, mobility: 0.775"""	-0.352851	0.151629	0.743734	LQARASTHPLGGE	generic|tr_Q3TB80_Q3TB80_MOUSE__chr2_-1_155641585_155641680_ENSMUST00000152548__II_996775_REVERSED	|generic|tr_Q3US52_Q3US52_MOUSE__II_996775_REVERSED	|generic|tr_Q571F0_Q571F0_MOUSE__chr2_-1_155641585_155641680_ENSMUST00000152548__II_996775_REVERSED	|generic|sp_Q9JLV2_TP4AP_MOUSE__chr2_-1_155641585_155641680_ENSMUST00000152548__II_996775_REVERSED	|generic|tr_Q3TNI0_Q3TNI0_MOUSE__chr2_-1_155641585_155641680_ENSMUST00000152548__II_996775_REVERSED	|generic|tr_Q3U4F7_Q3U4F7_MOUSE__chr2_-1_155641585_155641680_ENSMUST00000152548_REVERSED	|generic|sp_Q9JLV2-2_TP4AP_MOUSE__chr2_-1_155641585_155641680_ENSMUST00000152548_REVERSED|
"""index: 13125, intensity: 5109.0, mobility: 0.958"""	-0.353271	0.151863	0.744564	WSWIYGDVNFVPLVYFNMR	generic|sp_P15089_CBPA3_MOUSE_REVERSED|
"""index: 5749, intensity: 3966.0, mobility: 1.032"""	-0.353468	0.152097	0.744954	RSPLPPSDLSVKHS	generic|IP_835721_TX=10090_REVERSED|
"""index: 21299, intensity: 6691.0, mobility: 0.996"""	-0.353508	0.152118	0.745033	QCSSWSTLGPSPTRGMRSEQHGVM	generic|IP_879590_TX=10090_REVERSED|
"""index: 16007, intensity: 4042.0, mobility: 1.246"""	-0.354161	0.152245	0.746324	QQLYQWEQPSCWPMVQVLAVLFGKSFLRVEEPNG	generic|tr_Q3URX8_Q3URX8_MOUSE__II_1134886_REVERSED	|generic|tr_Q6P6L6_Q6P6L6_MOUSE__II_1134886_REVERSED	|generic|IP_3483619_TX=10090_REVERSED	|generic|tr_Q8K1K1_Q8K1K1_MOUSE_REVERSED|
"""index: 4487, intensity: 5383.0, mobility: 0.953"""	-0.354322	0.152479	0.74664	LFQTLCRHSFSLGQEFLEQNDKLNL	generic|tr_Q3U9C4_Q3U9C4_MOUSE_REVERSED	|generic|sp_Q9CY73_RM44_MOUSE__chr1_1_79776154_79776315_ENSMUST00000189176_REVERSED	|generic|sp_Q9CY73-2_RM44_MOUSE__chr1_1_79778051_79778341_ENSMUST00000189176_REVERSED	|generic|tr_Q3UKG1_Q3UKG1_MOUSE_REVERSED|
"""index: 3547, intensity: 2542.0, mobility: 0.931"""	-0.35435	0.152606	0.746695	YPWLDTWPW	generic|IP_1137304_TX=10090_REVERSED|
"""index: 22429, intensity: 4784.0, mobility: 0.936"""	-0.35514	0.152768	0.748253	HFILFMWK	generic|IP_1101803_TX=10090_REVERSED	|generic|IP_853445_TX=10090_REVERSED	|generic|IP_853456_TX=10090_REVERSED	|generic|IP_855745_TX=10090_REVERSED	|generic|tr_D3Z1I7_D3Z1I7_MOUSE_REVERSED	|generic|tr_J3QMT9_J3QMT9_MOUSE_REVERSED	|generic|tr_Q3U156_Q3U156_MOUSE_REVERSED	|generic|tr_F6VLK5_F6VLK5_MOUSE_REVERSED	|generic|tr_J3QP72_J3QP72_MOUSE_REVERSED	|generic|tr_D3Z1I5_D3Z1I5_MOUSE_REVERSED	|generic|tr_J3QNK0_J3QNK0_MOUSE_REVERSED	|generic|tr_J3QPJ9_J3QPJ9_MOUSE_REVERSED	|generic|tr_D3Z496_D3Z496_MOUSE_REVERSED	|generic|tr_J3QM83_J3QM83_MOUSE_REVERSED|
"""index: 5522, intensity: 2985.0, mobility: 1.199"""	-0.355261	0.152966	0.748491	LFMTYLYIDYIYVYID	generic|IP_1124748_TX=10090_REVERSED|
"""index: 15982, intensity: 4712.0, mobility: 1.184"""	-0.355319	0.153199	0.748605	EEARCLVVELCLTKMVGH	generic|sp_P97313_PRKDC_MOUSE_REVERSED|
"""index: 25892, intensity: 3131.0, mobility: 1.119"""	-0.355344	0.153397	0.748654	IYVSLYVCVCVCLCLS	generic|IP_3476479_TX=10090_REVERSED|
"""index: 1868, intensity: 5253.0, mobility: 0.879"""	-0.355408	0.153631	0.748781	GIMTNETGRGS	generic|IP_982789_TX=10090_REVERSED|
"""index: 8993, intensity: 12550.0, mobility: 1.049"""	-0.35561	0.153864	0.749179	TNCVFFLSFCIISGIILFMALAVFFMATKFARSPISS	generic|tr_B2RWL4_B2RWL4_MOUSE_REVERSED	|generic|sp_Q4KL25_LHPL5_MOUSE_REVERSED	|generic|tr_A0AUV2_A0AUV2_MOUSE_REVERSED|
"""index: 5306, intensity: 4582.0, mobility: 0.950"""	-0.355616	0.154098	0.74919	TGGGPRSPVSWDFFPVLKQGIPVHN	generic|IP_895703_TX=10090_REVERSED|
"""index: 17649, intensity: 20746.0, mobility: 1.104"""	-0.355809	0.154295	0.749569	QPSSRGQALQPKVSRTDQTFASG	generic|tr_A0A0U1RP90_A0A0U1RP90_MOUSE__II_893359_REVERSED	|generic|II_893361_TX=10090_REVERSED	|generic|sp_Q8K2F8_LS14A_MOUSE_REVERSED|
"""index: 28215, intensity: 12599.0, mobility: 1.006"""	-0.355956	0.154528	0.749858	PKVVVSQCKVVQ	generic|IP_1090207_TX=10090_REVERSED|
"""index: 25409, intensity: 3763.0, mobility: 1.267"""	-0.356336	0.154654	0.750605	TRWWPPSQILEQESSLHDR	generic|IP_3461277_TX=10090_REVERSED|
"""index: 24526, intensity: 4799.0, mobility: 0.925"""	-0.356526	0.154887	0.750978	CFPPFVWFYRYMYLMTPT	generic|IP_989065_TX=10090_REVERSED|
"""index: 21579, intensity: 4418.0, mobility: 1.181"""	-0.356697	0.15512	0.751314	ERCLAMCGAKMLRRLM	generic|IP_1008840_TX=10090_REVERSED|
"""index: 5834, intensity: 3318.0, mobility: 1.029"""	-0.356825	0.155317	0.751566	IAYMCHAVTVAHKWNHYPVRRYNKKVSMIFRCLKELEF	generic|tr_Q7TPG2_Q7TPG2_MOUSE__chr17_1_8978923_8978997_ENSMUST00000115717__II_1071318_REVERSED	|generic|tr_F8WHK3_F8WHK3_MOUSE__chr17_1_8978923_8978997_ENSMUST00000115717__II_1071318_REVERSED	|generic|sp_Q8CA95_PDE10_MOUSE__chr17_1_8978923_8978997_ENSMUST00000115717__II_1071318_REVERSED	|generic|sp_Q8CA95-2_PDE10_MOUSE__chr17_1_8978923_8978997_ENSMUST00000115717__II_1071318_REVERSED	|generic|sp_Q8CA95-3_PDE10_MOUSE__chr17_1_8978923_8978997_ENSMUST00000115717__II_1071318_REVERSED	|generic|sp_Q8CA95-4_PDE10_MOUSE__chr17_1_8978923_8978997_ENSMUST00000115717__II_1071318_REVERSED	|generic|tr_A0A384DV92_A0A384DV92_MOUSE__chr17_1_8978923_8978997_ENSMUST00000115717__II_1071318_REVERSED	|generic|tr_Q7TPG1_Q7TPG1_MOUSE__chr17_1_8978923_8978997_ENSMUST00000115717__II_1071318_REVERSED|
"""index: 5555, intensity: 3261.0, mobility: 0.957"""	-0.357184	0.155478	0.752271	FTLGERRSHPFYRETDRKQHGLRSEQGEERKR	generic|tr_Q3ULB0_Q3ULB0_MOUSE__II_843555_REVERSED	|generic|tr_A0A0A6YY54_A0A0A6YY54_MOUSE__II_843555_REVERSED	|generic|tr_S4R1W5_S4R1W5_MOUSE__II_843555_REVERSED	|generic|tr_Q5DTS4_Q5DTS4_MOUSE__II_843555_REVERSED|
"""index: 23589, intensity: 10629.0, mobility: 1.109"""	-0.357658	0.155638	0.753199	MVTVTQFIKMRQKMELSTTTPLFRLTMRKNLLCNSRLTMT	generic|IP_1079303_TX=10090_REVERSED|
"""index: 17050, intensity: 2572.0, mobility: 0.885"""	-0.358177	0.155835	0.754215	QRGVAGVRQR	generic|sp_A2CI98_DYTN_MOUSE__II_1037974_REVERSED|
"""index: 32142, intensity: 7599.0, mobility: 1.415"""	-0.358242	0.155959	0.754342	GYSPLKKRFRQMEIYRPDTKKRQLDELLHQDLS	generic|sp_Q8VHK9_DHX36_MOUSE__chr3_-1_62501970_62502089_ENSMUST00000192223__II_983902_REVERSED	|generic|tr_B2RQS6_B2RQS6_MOUSE__chr3_-1_62501970_62502089_ENSMUST00000192223__II_983902_REVERSED	|generic|tr_A0JLR3_A0JLR3_MOUSE__chr3_-1_62501970_62502089_ENSMUST00000192223__II_983902_REVERSED|
"""index: 1296, intensity: 2684.0, mobility: 0.758"""	-0.358461	0.156192	0.75477	TDKVVETEKLEER	generic|IP_950169_TX=10090_REVERSED|
"""index: 24286, intensity: 6181.0, mobility: 1.262"""	-0.358617	0.156425	0.755075	HPRPTRCQPGPPDFLVPDGPR	generic|IP_927929_TX=10090_REVERSED|
"""index: 16184, intensity: 2908.0, mobility: 1.284"""	-0.358653	0.156621	0.755144	NNRAREWWSPRSAEKQRPRTDTHIRNERQFVRLLMSLMG	generic|tr_E9Q0P0_E9Q0P0_MOUSE_REVERSED|
"""index: 20894, intensity: 7032.0, mobility: 0.982"""	-0.358761	0.156817	0.755355	DLEQVQCVSKLITHNWR	generic|IP_995421_TX=10090_REVERSED|
"""index: 10038, intensity: 2526.0, mobility: 1.247"""	-0.358899	0.157013	0.755625	DSYYGPYFILPQLYLYPE	generic|sp_Q8BGY9_SC5A7_MOUSE__II_3462357_REVERSED	|generic|tr_Q3TPV0_Q3TPV0_MOUSE_REVERSED|
"""index: 23164, intensity: 30016.0, mobility: 0.952"""	-0.359207	0.157246	0.756227	QPRVPRSLAV	generic|tr_D3Z2S1_D3Z2S1_MOUSE_REVERSED	|generic|sp_Q9ESS0_DUS10_MOUSE_REVERSED|
"""index: 28838, intensity: 5426.0, mobility: 0.869"""	-0.359347	0.157405	0.7565	TFFHQSSYAM	generic|IP_969127_TX=10090_REVERSED|
"""index: 4743, intensity: 3953.0, mobility: 0.930"""	-0.35962	0.157638	0.757032	QERGEARPLSQIEKYLCLLESKSNQFEENFY	generic|tr_A0A571BEH6_A0A571BEH6_MOUSE__II_961011_REVERSED|
"""index: 22159, intensity: 6219.0, mobility: 1.119"""	-0.359623	0.157797	0.757038	QSVSLNLVTTLSMLDM	generic|chr2_-1_40802948_40810753_ENSMUST00000052550__IP_1009781_TX=10090_REVERSED|
"""index: 1494, intensity: 2661.0, mobility: 0.738"""	-0.359644	0.157956	0.75708	HVHRNTDSTRPIPKPMCL	generic|IP_3475722_TX=10090_REVERSED|
"""index: 25356, intensity: 9358.0, mobility: 1.169"""	-0.360093	0.158188	0.757954	QKRRSGTQPRYIRSR	generic|sp_O54788_DFFB_MOUSE__II_3491024_REVERSED	|generic|tr_Q8BP66_Q8BP66_MOUSE__II_3491024_REVERSED	|generic|tr_Q7TS81_Q7TS81_MOUSE_REVERSED|
"""index: 19587, intensity: 4462.0, mobility: 1.012"""	-0.360189	0.158347	0.758141	LWEVGMSVVKADP	generic|sp_Q3U435_MMP25_MOUSE__II_3488709_REVERSED	|generic|tr_A0A3B2WCE2_A0A3B2WCE2_MOUSE_REVERSED	|generic|tr_A0A3B2W7R0_A0A3B2W7R0_MOUSE_REVERSED|
"""index: 22400, intensity: 4777.0, mobility: 0.836"""	-0.360625	0.158505	0.75899	LGPFLDNILSLFLPED	generic|sp_Q91XQ0_DYH8_MOUSE_REVERSED	|generic|sp_Q91XQ0-2_DYH8_MOUSE_REVERSED|
"""index: 12649, intensity: 11659.0, mobility: 1.097"""	-0.361008	0.158738	0.759733	QEKEEEELRRKELRLKASQANQEQHLRDLEQFIQVKEAQE	generic|tr_A0A1D5RMD4_A0A1D5RMD4_MOUSE_REVERSED	|generic|sp_B1AVY7_KI16B_MOUSE_REVERSED	|generic|tr_E7FLY0_E7FLY0_MOUSE_REVERSED|
"""index: 23461, intensity: 3823.0, mobility: 1.169"""	-0.361035	0.15897	0.759786	MNVEVAAGKAKMHAIND	generic|IP_924624_TX=10090_REVERSED	|generic|tr_D3YUX6_D3YUX6_MOUSE_REVERSED	|generic|sp_Q80X89_UD2A1_MOUSE_REVERSED	|generic|sp_Q6PDD0_UD2A2_MOUSE_REVERSED	|generic|tr_A0A0J9YU36_A0A0J9YU36_MOUSE_REVERSED|
"""index: 12024, intensity: 4598.0, mobility: 0.964"""	-0.361164	0.159165	0.760038	LERQLEQETR	generic|sp_Q8CHW5_BICL2_MOUSE_REVERSED	|generic|tr_A0A3B2WCI5_A0A3B2WCI5_MOUSE_REVERSED|
"""index: 13242, intensity: 4908.0, mobility: 1.144"""	-0.361308	0.159397	0.760317	LRFNQNWYSALFPAPFRFHVWSAGESTFEGALL	generic|IP_845770_TX=10090_REVERSED|
"""index: 32560, intensity: 9974.0, mobility: 0.998"""	-0.361339	0.159629	0.760376	IFLYPVVVLLE	generic|IP_1084946_TX=10090_REVERSED|
"""index: 28815, intensity: 7583.0, mobility: 0.846"""	-0.361507	0.159824	0.760703	QSASLLSSLP	generic|IP_1070134_TX=10090_REVERSED|
"""index: 5883, intensity: 6128.0, mobility: 0.910"""	-0.361997	0.160019	0.761654	VEVLVRSTNNNHYRIREREVVL	generic|tr_A0A0R4J160_A0A0R4J160_MOUSE_REVERSED	|generic|sp_Q9R159_ADA25_MOUSE_REVERSED|
"""index: 31491, intensity: 3586.0, mobility: 0.936"""	-0.362295	0.160213	0.762232	SKHSPYRSVWM	generic|IP_1004083_TX=10090_REVERSED|
"""index: 32577, intensity: 8663.0, mobility: 0.898"""	-0.362503	0.160408	0.762634	IHLPKVVNT	generic|IP_987800_TX=10090_REVERSED	|generic|IP_987829_TX=10090_REVERSED	|generic|IP_987836_TX=10090_REVERSED	|generic|IP_1149653_TX=10090_REVERSED	|generic|IP_1061063_TX=10090_REVERSED	|generic|IP_1061063_TX=10090_REVERSED	|generic|tr_Q8BII3_Q8BII3_MOUSE_REVERSED|
"""index: 33617, intensity: 16329.0, mobility: 0.989"""	-0.362976	0.16064	0.76355	NIVYLWTCKR	generic|tr_Q05BG3_Q05BG3_MOUSE__chr12_-1_69805264_69805350_ENSMUST00000126584__II_1116119_REVERSED	|generic|tr_E9Q1T3_E9Q1T3_MOUSE__chr12_-1_69805264_69805350_ENSMUST00000126584__II_1116105_REVERSED	|generic|sp_Q8BPM2_M4K5_MOUSE__chr12_-1_69805264_69805350_ENSMUST00000126584__II_1116105_REVERSED	|generic|sp_Q8BPM2-2_M4K5_MOUSE__chr12_-1_69805264_69805350_ENSMUST00000126584__II_1116105_REVERSED	|generic|tr_E9PX30_E9PX30_MOUSE__chr12_-1_69805264_69805350_ENSMUST00000126584__II_1116105_REVERSED|
"""index: 4944, intensity: 3239.0, mobility: 1.092"""	-0.363121	0.16076	0.76383	EPNVWHSFFTMKNEMEAESPAQNK	generic|tr_Q3V0J3_Q3V0J3_MOUSE_REVERSED	|generic|sp_Q80YD3-2_F205C_MOUSE_REVERSED|
"""index: 19774, intensity: 7348.0, mobility: 1.156"""	-0.363229	0.160917	0.764039	FDTQLGLQGRVCLHEST	generic|IP_3456080_TX=10090_REVERSED|
"""index: 12392, intensity: 5385.0, mobility: 0.816"""	-0.363712	0.161074	0.764972	MKEYPVPVVTSKGLAKGYC	generic|tr_G3UYD0_G3UYD0_MOUSE__chr5_-1_134244690_134244743_ENSMUST00000174003__II_929869_REVERSED	|generic|sp_Q9ESZ8_GTF2I_MOUSE__chr5_-1_134244690_134244743_ENSMUST00000174003__II_929869_REVERSED	|generic|sp_Q9ESZ8-2_GTF2I_MOUSE__chr5_-1_134244690_134244743_ENSMUST00000174003__II_929869_REVERSED	|generic|sp_Q9ESZ8-3_GTF2I_MOUSE__chr5_-1_134244690_134244743_ENSMUST00000174003__II_929869_REVERSED	|generic|sp_Q9ESZ8-4_GTF2I_MOUSE__chr5_-1_134244690_134244743_ENSMUST00000174003__II_929869_REVERSED	|generic|sp_Q9ESZ8-5_GTF2I_MOUSE__chr5_-1_134244690_134244743_ENSMUST00000174003__II_929869_REVERSED	|generic|sp_Q9ESZ8-6_GTF2I_MOUSE__chr5_-1_134244690_134244743_ENSMUST00000174003__II_929869_REVERSED	|generic|tr_G3UWV2_G3UWV2_MOUSE_REVERSED	|generic|tr_Q3UHU8_Q3UHU8_MOUSE__chr5_-1_134244690_134244743_ENSMUST00000174003_REVERSED	|generic|tr_G3UZU4_G3UZU4_MOUSE_REVERSED	|generic|tr_G3UYD7_G3UYD7_MOUSE_REVERSED	|generic|tr_G3UYJ6_G3UYJ6_MOUSE__chr5_-1_134263581_134263742_ENSMUST00000174182_REVERSED|
"""index: 10318, intensity: 52555.0, mobility: 1.013"""	-0.363912	0.161193	0.765359	DQAGEAKSLVSLSRKTRVPCN	generic|IP_3494155_TX=10090_REVERSED	|generic|IP_3494165_TX=10090_REVERSED|
"""index: 26797, intensity: 4807.0, mobility: 0.919"""	-0.364213	0.161425	0.765939	EPEPQPRLKG	generic|tr_Q8C7Y8_Q8C7Y8_MOUSE_REVERSED|
"""index: 12913, intensity: 5950.0, mobility: 0.964"""	-0.364364	0.161618	0.766229	CDALPPPPPLFPSKDALCPSPLPP	generic|sp_Q8CAF4_NHSL1_MOUSE_REVERSED	|generic|sp_Q8CAF4-3_NHSL1_MOUSE_REVERSED	|generic|tr_A0A140LIZ7_A0A140LIZ7_MOUSE_REVERSED|
"""index: 22405, intensity: 5167.0, mobility: 1.011"""	-0.364583	0.16185	0.766651	ARFQRHCEAEEEGQKQAQLREQ	generic|sp_Q8CB59_F161B_MOUSE__chr12_-1_84353796_84353900_ENSMUST00000133230__II_1114082_REVERSED	|generic|sp_Q8CB59-2_F161B_MOUSE__chr12_-1_84353796_84353900_ENSMUST00000133230_REVERSED|
"""index: 24092, intensity: 5409.0, mobility: 0.930"""	-0.364615	0.162081	0.766714	EDTPIFLGGDEMEEEAQRVLP	generic|IP_970360_TX=10090_REVERSED|
"""index: 7256, intensity: 6122.0, mobility: 1.061"""	-0.36473	0.162312	0.766935	DFPSALSPLLFSPLSSQSYFNSV	generic|IP_829133_TX=10090_REVERSED|
"""index: 10405, intensity: 3690.0, mobility: 0.897"""	-0.364862	0.162543	0.767189	EERTAMSDGDQDAVRFRREDRALMKK	generic|tr_A0A1B0GR86_A0A1B0GR86_MOUSE__chr7_-1_45091437_45091661_ENSMUST00000210355__II_3492261_REVERSED	|generic|tr_A0A1B0GSK5_A0A1B0GSK5_MOUSE__II_3499846_REVERSED	|generic|tr_A0A1B0GS22_A0A1B0GS22_MOUSE__II_3498181_REVERSED	|generic|sp_Q8BH97_RCN3_MOUSE__chr7_-1_45083256_45083354_ENSMUST00000209761__II_3492261_REVERSED	|generic|tr_A0A1B0GR19_A0A1B0GR19_MOUSE__chr7_-1_45091437_45091661_ENSMUST00000210355__II_3492261_REVERSED|
"""index: 2710, intensity: 5597.0, mobility: 0.915"""	-0.364907	0.162775	0.767276	NLAKNEGNAKMHAATSAASI	generic|IP_988042_TX=10090_REVERSED|
"""index: 10592, intensity: 9500.0, mobility: 0.917"""	-0.365012	0.16293	0.767478	QVVEFMSIHLTTNLPHTSPEKYIRFEA	generic|sp_P55105_BMP8B_MOUSE_REVERSED	|generic|sp_P34821_BMP8A_MOUSE_REVERSED	|generic|sp_P34821-2_BMP8A_MOUSE_REVERSED	|generic|tr_Q76F77_Q76F77_MOUSE_REVERSED	|generic|tr_Q3TZB2_Q3TZB2_MOUSE_REVERSED	|generic|tr_Q76F75_Q76F75_MOUSE_REVERSED|
"""index: 14651, intensity: 3004.0, mobility: 1.199"""	-0.365122	0.163162	0.76769	LKLSCVCQMRKQVRSKEQASEKEQVGVSR	generic|IP_949109_TX=10090_REVERSED|
"""index: 33002, intensity: 5173.0, mobility: 1.240"""	-0.365182	0.163393	0.767805	ERARYSLEKKDHAPVHSFCECAQWFLINEESFEKRLFDSFYRVGVPD	generic|tr_E9Q1K7_E9Q1K7_MOUSE__chr5_1_35026334_35026405_ENSMUST00000201936__II_941558_REVERSED	|generic|tr_D3Z0G6_D3Z0G6_MOUSE__chr5_1_35026334_35026405_ENSMUST00000201936__II_941558_REVERSED	|generic|sp_Q8CGE9_RGS12_MOUSE__chr5_1_35026334_35026405_ENSMUST00000201936__II_941558_REVERSED	|generic|tr_D3Z0G5_D3Z0G5_MOUSE__chr5_1_35026334_35026405_ENSMUST00000201936_REVERSED	|generic|tr_E9Q652_E9Q652_MOUSE__chr5_1_35026334_35026405_ENSMUST00000201936_REVERSED	|generic|tr_D3Z0G7_D3Z0G7_MOUSE__chr5_1_35026334_35026405_ENSMUST00000201936_REVERSED	|generic|tr_Q3TTW9_Q3TTW9_MOUSE__chr5_1_35031877_35031933_ENSMUST00000030984_REVERSED	|generic|tr_Q9D677_Q9D677_MOUSE__chr5_1_35026334_35026405_ENSMUST00000201936_REVERSED|
"""index: 3842, intensity: 30437.0, mobility: 1.059"""	-0.36529	0.163624	0.768013	LFEAQDESGYNYSSGINVLQEFRW	generic|tr_A0A2R8VHM0_A0A2R8VHM0_MOUSE__II_3482963_REVERSED	|generic|tr_F7C1U0_F7C1U0_MOUSE__II_1088068_REVERSED	|generic|tr_F7B6A4_F7B6A4_MOUSE__II_1088063_REVERSED	|generic|II_1088062_TX=10090_REVERSED	|generic|tr_E0CZ97_E0CZ97_MOUSE_REVERSED	|generic|tr_A0A2R8VKL1_A0A2R8VKL1_MOUSE_REVERSED	|generic|tr_A6H697_A6H697_MOUSE_REVERSED	|generic|tr_E0CYQ0_E0CYQ0_MOUSE_REVERSED	|generic|tr_F6SYN4_F6SYN4_MOUSE_REVERSED	|generic|tr_E0CYD2_E0CYD2_MOUSE_REVERSED|
"""index: 9917, intensity: 4549.0, mobility: 1.150"""	-0.365688	0.163855	0.768777	YYRLAEQSALLWDEP	generic|sp_Q8CID3_FA20A_MOUSE__chr11_-1_109721308_109721493_ENSMUST00000155559__II_1124651_REVERSED|
"""index: 1635, intensity: 3827.0, mobility: 0.848"""	-0.365733	0.16401	0.768865	LLAPPATLQC	generic|tr_D3YVZ1_D3YVZ1_MOUSE__II_849361_REVERSED	|generic|tr_D3YXW9_D3YXW9_MOUSE__II_849361_REVERSED	|generic|tr_D3YUA2_D3YUA2_MOUSE__II_849361_REVERSED	|generic|tr_E9PZT7_E9PZT7_MOUSE_REVERSED	|generic|sp_O70491_STRA6_MOUSE_REVERSED	|generic|tr_E9PZN4_E9PZN4_MOUSE_REVERSED	|generic|tr_Q8C442_Q8C442_MOUSE_REVERSED	|generic|tr_E9Q3G2_E9Q3G2_MOUSE_REVERSED	|generic|tr_E9Q283_E9Q283_MOUSE_REVERSED	|generic|tr_E9Q9S7_E9Q9S7_MOUSE_REVERSED	|generic|tr_E9QAQ2_E9QAQ2_MOUSE_REVERSED	|generic|tr_A0A0R4J115_A0A0R4J115_MOUSE_REVERSED|
"""index: 1974, intensity: 4263.0, mobility: 0.986"""	-0.365829	0.164203	0.769049	LWTTPTSAQSDNR	generic|chr16_-1_23496080_23496166_ENSMUST00000089883_REVERSED|
"""index: 27278, intensity: 5660.0, mobility: 0.903"""	-0.365846	0.164434	0.769081	QLDLLVCYK	generic|chr8_1_104593511_104593621_ENSMUST00000059588_REVERSED|
"""index: 24778, intensity: 4373.0, mobility: 1.087"""	-0.365854	0.164627	0.769097	NRHLSHLSHASITPPAYGVPMHTSLQANHNVGLARASLLRSNFR	generic|IP_999853_TX=10090_REVERSED|
"""index: 15678, intensity: 2970.0, mobility: 0.858"""	-0.366136	0.164858	0.769637	WLRWKNWKLCTCLIHIL	generic|IP_981953_TX=10090_REVERSED|
"""index: 18868, intensity: 3691.0, mobility: 1.102"""	-0.366275	0.165051	0.769905	LDPWEQLPPSPVPLDWVTDQALE	generic|tr_Q8C904_Q8C904_MOUSE__IP_923475_REVERSED|
"""index: 29993, intensity: 4075.0, mobility: 0.966"""	-0.366514	0.165129	0.770363	MLNMPKWKE	generic|IP_830330_TX=10090_REVERSED|
"""index: 25204, intensity: 4581.0, mobility: 1.092"""	-0.366675	0.16536	0.770672	QLDFVEKTMTDVKQQLRQNEEILEDRQRLGEKLEDMKHQ	generic|tr_A0A668KLE1_A0A668KLE1_MOUSE__II_841982_REVERSED	|generic|tr_Q8C062_Q8C062_MOUSE__II_841982_REVERSED	|generic|tr_A0A1L1SSC0_A0A1L1SSC0_MOUSE__II_841982_REVERSED|
"""index: 7472, intensity: 3734.0, mobility: 0.821"""	-0.366682	0.165552	0.770685	RQFDLKNWSLVCKRY	generic|chr15_-1_91276059_91276169_ENSMUST00000109283_REVERSED|
"""index: 14833, intensity: 3627.0, mobility: 0.890"""	-0.366739	0.165745	0.770795	EVIRLEELSLGSRTMAASSFD	generic|tr_A0A5F8MPF0_A0A5F8MPF0_MOUSE__chr4_-1_149213292_149213456_ENSMUST00000123593__II_952271_REVERSED	|generic|sp_Q60575_KIF1B_MOUSE__chr4_-1_149213292_149213456_ENSMUST00000123593__II_952271_REVERSED	|generic|sp_Q60575-2_KIF1B_MOUSE__chr4_-1_149213292_149213456_ENSMUST00000123593__II_952271_REVERSED|
"""index: 7345, intensity: 5217.0, mobility: 0.958"""	-0.367924	0.165937	0.773062	LCTSCEISCMKL	generic|IP_1109675_TX=10090_REVERSED|
"""index: 15282, intensity: 2739.0, mobility: 0.895"""	-0.368051	0.166167	0.773303	AKPMNLDKSR	generic|IP_902934_TX=10090_REVERSED|
"""index: 28480, intensity: 4494.0, mobility: 1.196"""	-0.368146	0.166283	0.773486	EWEHRLQSLWTFAHPS	generic|tr_E9Q7N9_E9Q7N9_MOUSE__II_1111754_REVERSED	|generic|tr_Q9QZH1_Q9QZH1_MOUSE_REVERSED|
"""index: 21851, intensity: 11807.0, mobility: 0.996"""	-0.368343	0.166513	0.773861	LCSKFEQHNLRGSKDKDFHKF	generic|tr_A3KGU5_A3KGU5_MOUSE__chr2_1_30030480_30030602_ENSMUST00000201758__II_1012391_REVERSED	|generic|tr_B9EKJ1_B9EKJ1_MOUSE__chr2_1_30030480_30030602_ENSMUST00000201758__II_1012391_REVERSED	|generic|tr_A3KGU7_A3KGU7_MOUSE__chr2_1_30030480_30030602_ENSMUST00000201758__II_1012391_REVERSED	|generic|tr_A3KGU9_A3KGU9_MOUSE__chr2_1_30030480_30030602_ENSMUST00000201758__II_1012391_REVERSED	|generic|tr_B2RXX6_B2RXX6_MOUSE__chr2_1_30030480_30030602_ENSMUST00000201758__II_1012391_REVERSED	|generic|sp_P16546_SPTN1_MOUSE__chr2_1_30030480_30030602_ENSMUST00000201758__II_1012391_REVERSED	|generic|sp_P16546-2_SPTN1_MOUSE__chr2_1_30030480_30030602_ENSMUST00000201758__II_1012391_REVERSED	|generic|tr_E9Q447_E9Q447_MOUSE__chr2_1_30030480_30030602_ENSMUST00000201758__II_1012391_REVERSED	|generic|tr_B7ZWK3_B7ZWK3_MOUSE__chr2_1_30030480_30030602_ENSMUST00000201758__II_1012391_REVERSED	|generic|tr_Q58ES7_Q58ES7_MOUSE__chr2_1_30030480_30030602_ENSMUST00000201758_REVERSED	|generic|tr_Q6PA04_Q6PA04_MOUSE__chr2_1_30030480_30030602_ENSMUST00000201758_REVERSED	|generic|tr_Q3TYI8_Q3TYI8_MOUSE__chr2_1_30030480_30030602_ENSMUST00000201758_REVERSED|
"""index: 33879, intensity: 6969.0, mobility: 1.052"""	-0.368575	0.166705	0.774304	QPLPPAVAGPYGRAG	generic|IP_987548_TX=10090_REVERSED|
"""index: 3120, intensity: 4986.0, mobility: 0.969"""	-0.369099	0.166935	0.775302	DIIDEESSAMLQFPSSGSGPSGEK	generic|tr_A2AHW8_A2AHW8_MOUSE__chr2_-1_33023485_33023520_ENSMUST00000193171__II_1011011_REVERSED	|generic|sp_Q3V0G7_GARL3_MOUSE__chr2_-1_33104849_33104986_ENSMUST00000127509__II_1011011_REVERSED	|generic|sp_Q3V0G7-2_GARL3_MOUSE__chr2_-1_33023485_33023520_ENSMUST00000193171__II_1011011_REVERSED|
"""index: 29102, intensity: 2622.0, mobility: 1.070"""	-0.369109	0.166973	0.775321	IYSRQIRNAQKP	generic|chr14_-1_31016451_31016903_ENSMUST00000037739__IP_3477524_TX=10090_REVERSED|
"""index: 15964, intensity: 4593.0, mobility: 1.068"""	-0.36982	0.167203	0.776674	RTEQSVDKPSLGKF	generic|IP_1019751_TX=10090_REVERSED|
"""index: 32117, intensity: 14153.0, mobility: 1.221"""	-0.369981	0.167433	0.77698	QMIEQIIALHRVLEL	generic|sp_Q14DL0_UBQLN_MOUSE_REVERSED|
"""index: 18682, intensity: 5270.0, mobility: 1.020"""	-0.370001	0.167625	0.777017	LWEVGMSVVKADP	generic|sp_Q3U435_MMP25_MOUSE__II_3488709_REVERSED	|generic|tr_A0A3B2WCE2_A0A3B2WCE2_MOUSE_REVERSED	|generic|tr_A0A3B2W7R0_A0A3B2W7R0_MOUSE_REVERSED|
"""index: 16172, intensity: 5847.0, mobility: 0.877"""	-0.370238	0.167855	0.777469	FALLENISTDSCSLTLLPQ	generic|tr_Q7TRY4_Q7TRY4_MOUSE__II_3460505_REVERSED|
"""index: 2759, intensity: 2980.0, mobility: 0.877"""	-0.370339	0.168085	0.77766	DKYNVTSFQSNVRSKSAGGHA	generic|IP_884220_TX=10090_REVERSED|
"""index: 21662, intensity: 6764.0, mobility: 1.119"""	-0.370435	0.168315	0.777843	SPPLVAATWSVMKSHWTRPVSQTPSRRTGTKLHHGVTMRVGGPP	generic|IP_1112136_TX=10090_REVERSED|
"""index: 17317, intensity: 5892.0, mobility: 1.101"""	-0.370458	0.168544	0.777886	VKALEELFIELFHSKVGSPAQSDPNL	generic|tr_Q05CN2_Q05CN2_MOUSE__chr10_-1_78402606_78402680_ENSMUST00000219374__II_3465204_REVERSED	|generic|sp_P56183_RRP1_MOUSE__chr10_-1_78402606_78402680_ENSMUST00000219374__II_3465204_REVERSED	|generic|sp_P56183-2_RRP1_MOUSE__chr10_-1_78402606_78402680_ENSMUST00000219374__II_3468138_REVERSED	|generic|sp_P56183-3_RRP1_MOUSE__chr10_-1_78402606_78402680_ENSMUST00000219374__II_3468138_REVERSED|
"""index: 16286, intensity: 4022.0, mobility: 0.937"""	-0.370514	0.168581	0.777993	QAYMQVSLELDQSQNQHGYYYLDGMKLYAFSPADIQ	generic|sp_Q80TS8_SE1L3_MOUSE__chr5_-1_53187952_53188026_ENSMUST00000196435_REVERSED	|generic|sp_Q80TS8-2_SE1L3_MOUSE__chr5_-1_53187952_53188026_ENSMUST00000196435_REVERSED|
"""index: 22370, intensity: 3153.0, mobility: 0.814"""	-0.370908	0.168733	0.77874	TNLLFLDPPEVVTGMPPEAYHL	generic|tr_A2A9H6_A2A9H6_MOUSE_REVERSED|
"""index: 34349, intensity: 10156.0, mobility: 1.010"""	-0.370986	0.168924	0.778888	MRVGTHVDAPQL	generic|IP_1104793_TX=10090_REVERSED|
"""index: 19784, intensity: 4149.0, mobility: 1.139"""	-0.371023	0.169114	0.778958	EKAVLESINPVNAFPIENVDRKEVA	generic|sp_E9PYK3_PARP4_MOUSE__II_1094585_REVERSED|
"""index: 4675, intensity: 4447.0, mobility: 0.898"""	-0.371283	0.16915	0.779449	TISMSISVFVS	generic|IP_892647_TX=10090_REVERSED	|generic|II_892649_TX=10090_REVERSED|
"""index: 9810, intensity: 11198.0, mobility: 1.070"""	-0.371858	0.16934	0.780538	SDAQRAVDIVDIVKDGGVYREVDMVSFAPSPLRLGLDDLKP	generic|sp_Q3UWM4_KDM7A_MOUSE__II_917496_REVERSED|
"""index: 11944, intensity: 14396.0, mobility: 1.150"""	-0.372172	0.169492	0.78113	LRPSAATKSNNRRRDRYTMGGWFRMPEGYQVKTTGMRRHM	generic|IP_938720_TX=10090_REVERSED|
"""index: 1184, intensity: 3212.0, mobility: 0.888"""	-0.372375	0.169643	0.781515	GLPSFLWHPM	generic|IP_1036006_TX=10090_REVERSED|
"""index: 23982, intensity: 4782.0, mobility: 1.156"""	-0.373215	0.169872	0.783098	NQTLTKGTETSSVLSLSH	generic|sp_Q5FWH7_S39AC_MOUSE__II_1014456_REVERSED	|generic|sp_Q5FWH7-2_S39AC_MOUSE__II_1014463_REVERSED	|generic|tr_A2AQ77_A2AQ77_MOUSE__II_1014456_REVERSED|
"""index: 18124, intensity: 3849.0, mobility: 1.001"""	-0.373322	0.170101	0.783299	IVMQYCREVEP	generic|tr_Q3UAB1_Q3UAB1_MOUSE__IP_1046037_REVERSED	|generic|tr_Q4FJY6_Q4FJY6_MOUSE_REVERSED	|generic|tr_Q8BPC3_Q8BPC3_MOUSE__chr15_1_90228168_90228197_ENSMUST00000100309_REVERSED	|generic|tr_Q5FW82_Q5FW82_MOUSE_REVERSED	|generic|tr_E9PV48_E9PV48_MOUSE_REVERSED|
"""index: 7881, intensity: 21384.0, mobility: 0.842"""	-0.373393	0.170291	0.783432	ISSGWLVQKVWSIEA	generic|chr5_-1_84105867_84105944_ENSMUST00000053733_REVERSED|
"""index: 14612, intensity: 5668.0, mobility: 0.947"""	-0.37353	0.17052	0.78369	LCWSASIGVPQRGPLAKPHRQPYR	generic|IP_2438320_TX=10090_REVERSED|
"""index: 7120, intensity: 4697.0, mobility: 0.872"""	-0.373704	0.170748	0.784018	MVVGGGAGDIRG	generic|IP_1000666_TX=10090_REVERSED|
"""index: 35061, intensity: 16720.0, mobility: 1.273"""	-0.373855	0.170977	0.784302	FFLGCVLQLYWTGRSVPL	generic|IP_3507393_TX=10090_REVERSED|
"""index: 2648, intensity: 4858.0, mobility: 0.970"""	-0.374144	0.171206	0.784845	AYVAPMIWNEISLEGFLAEKDFVTDAPMNVP	generic|sp_Q8BGC1_CE022_MOUSE__chr15_-1_12823557_12823586_ENSMUST00000228888_REVERSED	|generic|sp_Q8BGC1-3_CE022_MOUSE__chr15_-1_12823557_12823586_ENSMUST00000228888_REVERSED|
"""index: 3016, intensity: 3491.0, mobility: 1.011"""	-0.374243	0.171435	0.785032	GLQDAESNGCFLP	generic|tr_Q545C3_Q545C3_MOUSE__chr10_1_127064422_127064457_ENSMUST00000142558__II_1143748_REVERSED	|generic|tr_Q8BP21_Q8BP21_MOUSE__chr10_1_127064422_127064457_ENSMUST00000142558__II_1143748_REVERSED	|generic|tr_Q9D193_Q9D193_MOUSE__chr10_1_127064422_127064457_ENSMUST00000142558__II_1143748_REVERSED	|generic|IP_825609_TX=10090_REVERSED	|generic|tr_E9Q9E4_E9Q9E4_MOUSE__chr10_1_127064422_127064457_ENSMUST00000142558_REVERSED	|generic|tr_E9PZX7_E9PZX7_MOUSE__chr10_1_127064422_127064457_ENSMUST00000142558_REVERSED|
"""index: 4821, intensity: 11289.0, mobility: 1.340"""	-0.37432	0.171664	0.785177	AEHSEAPFGPHGPATWVSPMPMTF	generic|IP_1002338_TX=10090_REVERSED|
"""index: 18212, intensity: 4413.0, mobility: 1.004"""	-0.374451	0.171893	0.785422	ELTAEMGCATRGL	generic|tr_G3UW70_G3UW70_MOUSE_REVERSED|
"""index: 12147, intensity: 2542.0, mobility: 0.804"""	-0.374617	0.172082	0.785733	TPKTAQWNYVPER	generic|tr_E9PY28_E9PY28_MOUSE__chr10_-1_80644599_80644775_ENSMUST00000151794__II_1147221_REVERSED	|generic|tr_E9PUS2_E9PUS2_MOUSE__chr10_-1_80644599_80644775_ENSMUST00000151794__II_1147221_REVERSED|
"""index: 15062, intensity: 4819.0, mobility: 0.978"""	-0.375104	0.172272	0.786647	YLCKEGNKPPITLEMYGHPIYQQTYDFRPKKML	generic|tr_Q3V0K6_Q3V0K6_MOUSE_REVERSED|
"""index: 29458, intensity: 6303.0, mobility: 1.132"""	-0.375164	0.172501	0.786758	QPMTALASATWKDT	generic|sp_A2RTF1_CTSRB_MOUSE__II_3471059_REVERSED|
"""index: 7010, intensity: 4951.0, mobility: 0.937"""	-0.375233	0.17265	0.786888	HSLKEPMLTRRPKNERCETIMWK	generic|sp_Q80X85_RT07_MOUSE_REVERSED|
"""index: 2389, intensity: 3269.0, mobility: 0.857"""	-0.375382	0.1728	0.787166	SNQFTCYLLKSTFAGCLRCG	generic|IP_1154034_TX=10090_REVERSED|
"""index: 15140, intensity: 2502.0, mobility: 0.821"""	-0.375566	0.173029	0.787511	APVPMPALVS	generic|IP_862767_TX=10090_REVERSED	|generic|IP_3503087_TX=10090_REVERSED|
"""index: 19741, intensity: 7746.0, mobility: 0.892"""	-0.375637	0.173257	0.787645	GKTSHYVPLFTVCVSFFVLMSF	generic|tr_L7N2E5_L7N2E5_MOUSE_REVERSED|
"""index: 3128, intensity: 2508.0, mobility: 0.840"""	-0.37585	0.173486	0.788042	ASWDSRDPVSRDTAPPP	generic|IP_3464829_TX=10090_REVERSED|
"""index: 24287, intensity: 3651.0, mobility: 1.172"""	-0.376129	0.173714	0.788563	MPVKVSRKEDLYFKSN	generic|tr_D3Z450_D3Z450_MOUSE_REVERSED|
"""index: 25125, intensity: 4957.0, mobility: 0.866"""	-0.376252	0.173903	0.788793	KEPTMFSSFVG	generic|tr_Q3TBT4_Q3TBT4_MOUSE__chr2_1_145885885_145885923_ENSMUST00000147976_REVERSED	|generic|sp_Q9D684_RIN2_MOUSE__chr2_1_145885885_145885923_ENSMUST00000147976_REVERSED	|generic|sp_Q9D684-2_RIN2_MOUSE__chr2_1_145885885_145885923_ENSMUST00000147976_REVERSED	|generic|tr_F8WGD2_F8WGD2_MOUSE__chr2_1_145885885_145885923_ENSMUST00000147976_REVERSED	|generic|tr_Q3U461_Q3U461_MOUSE__chr2_1_145885885_145885923_ENSMUST00000147976_REVERSED	|generic|tr_Q3TR60_Q3TR60_MOUSE__chr2_1_145885885_145885923_ENSMUST00000147976_REVERSED	|generic|tr_Q3U8Y2_Q3U8Y2_MOUSE__chr2_1_145885885_145885923_ENSMUST00000147976_REVERSED|
"""index: 1588, intensity: 6597.0, mobility: 0.855"""	-0.37641	0.174132	0.789089	FSLRVALLLMDF	generic|tr_F6VSQ9_F6VSQ9_MOUSE__II_957468_REVERSED|
"""index: 14047, intensity: 6406.0, mobility: 1.161"""	-0.376607	0.17432	0.789457	WERNTADMVEIVDGAKF	generic|tr_Q3TQN9_Q3TQN9_MOUSE__chr1_1_34807113_34807295_ENSMUST00000160855__II_1047199_REVERSED	|generic|tr_E0CX56_E0CX56_MOUSE__chr1_1_34807113_34807295_ENSMUST00000160855__II_1047208_REVERSED	|generic|tr_E9PYK8_E9PYK8_MOUSE__chr1_1_34807113_34807295_ENSMUST00000160855__II_1047199_REVERSED	|generic|II_1047188_TX=10090_REVERSED	|generic|tr_E0CYG8_E0CYG8_MOUSE__chr1_1_34807081_34807188_ENSMUST00000159747_REVERSED	|generic|tr_Q3UYJ6_Q3UYJ6_MOUSE_REVERSED	|generic|tr_Q3TDW8_Q3TDW8_MOUSE__chr1_1_34807113_34807295_ENSMUST00000160855_REVERSED	|generic|tr_E0CY60_E0CY60_MOUSE_REVERSED|
"""index: 9598, intensity: 5902.0, mobility: 0.983"""	-0.376713	0.174509	0.789654	KKLVVFDNEANTRKNIEDE	generic|tr_Q4L0E7_Q4L0E7_MOUSE_REVERSED	|generic|tr_Q678L1_Q678L1_MOUSE_REVERSED	|generic|tr_Q08EK4_Q08EK4_MOUSE_REVERSED	|generic|tr_Q08EK5_Q08EK5_MOUSE_REVERSED|
"""index: 9562, intensity: 8281.0, mobility: 0.801"""	-0.376832	0.174737	0.789875	INGAQRNFIHQWIG	generic|chr12_1_82341571_82341690_ENSMUST00000166429__IP_1114411_TX=10090_REVERSED|
"""index: 33974, intensity: 10873.0, mobility: 1.174"""	-0.376865	0.174966	0.789937	KRETVDGFPELRAQ	generic|tr_A2ANU2_A2ANU2_MOUSE_REVERSED	|generic|sp_Q8BGT9_GLT12_MOUSE_REVERSED|
"""index: 8472, intensity: 21178.0, mobility: 1.140"""	-0.376876	0.175194	0.789958	KFSDAQQEKAHKDKATKFESFFEEEYERIAEISESSNGKGTVV	generic|tr_Q80TX7_Q80TX7_MOUSE__chr16_1_29616666_29616695_ENSMUST00000160475_REVERSED|
"""index: 18985, intensity: 4115.0, mobility: 1.018"""	-0.376988	0.175342	0.790167	DAYVTIPKRQVTTPDEEERQPQPTCLHDQGPNMIVL	generic|tr_Q8C4L8_Q8C4L8_MOUSE_REVERSED|
"""index: 28629, intensity: 6222.0, mobility: 1.186"""	-0.377167	0.175531	0.790499	LIPSLVGGSCDYCFPAPNNTLPAWTESRLLERIRICAQSYSGSAQLRE	generic|tr_Q8C5I8_Q8C5I8_MOUSE__IP_947370_REVERSED|
"""index: 3625, intensity: 6679.0, mobility: 0.877"""	-0.37719	0.175759	0.790543	LKQKPTPMM	generic|IP_1006565_TX=10090_REVERSED|
"""index: 8788, intensity: 5539.0, mobility: 0.916"""	-0.377274	0.175987	0.790699	NGPPPHTMPNGPPPHHGMPTGPPPPHTMPTGPP	generic|sp_Q9QZ04_MAGL2_MOUSE_REVERSED|
"""index: 24593, intensity: 5805.0, mobility: 1.028"""	-0.37734	0.176175	0.790822	EAHRALLSMDMLDGRYPSLPWSSLLLAHHL	generic|IP_920014_TX=10090_REVERSED|
"""index: 9291, intensity: 4546.0, mobility: 0.905"""	-0.37766	0.176403	0.791417	PGWSGVIDSGLRPSAAVACVAPPG	generic|tr_Q9CW83_Q9CW83_MOUSE_REVERSED|
"""index: 6952, intensity: 6177.0, mobility: 1.210"""	-0.377695	0.176511	0.791483	QCWVTKSGKMTFNAKCTFTVSDGHRFPAKSGKNMFGG	generic|sp_P19070_CR2_MOUSE__II_1023919_REVERSED	|generic|tr_Q9DC83_Q9DC83_MOUSE__II_1023920_REVERSED	|generic|tr_A0A1B0GS59_A0A1B0GS59_MOUSE__II_1023916_REVERSED	|generic|tr_Q6LAP4_Q6LAP4_MOUSE_REVERSED	|generic|tr_A0A0A6YWG3_A0A0A6YWG3_MOUSE_REVERSED	|generic|tr_Q78EE4_Q78EE4_MOUSE_REVERSED|
"""index: 12833, intensity: 7284.0, mobility: 1.023"""	-0.378363	0.176739	0.792722	EEAGKGAAAAAAASSPPPPPPRLS	generic|tr_Q9CUQ2_Q9CUQ2_MOUSE__chr5_1_91594439_91594468_ENSMUST00000040576_REVERSED	|generic|tr_Q9CUA2_Q9CUA2_MOUSE__chr5_1_91594439_91594468_ENSMUST00000040576_REVERSED|
"""index: 28202, intensity: 3895.0, mobility: 1.026"""	-0.378485	0.176927	0.79295	KIVMSKMQVNPHA	generic|tr_A0A286YDT5_A0A286YDT5_MOUSE__chr17_1_43440124_43440168_ENSMUST00000225004__II_3460053_REVERSED	|generic|sp_G5E8Q8_AGRF5_MOUSE__chr17_1_43440124_43440168_ENSMUST00000225004_REVERSED	|generic|tr_Q69ZZ8_Q69ZZ8_MOUSE__chr17_1_43440124_43440168_ENSMUST00000225004_REVERSED|
"""index: 23267, intensity: 2673.0, mobility: 1.010"""	-0.379154	0.177114	0.794189	ELMMDRYLVKQTADLFAWEEQS	generic|tr_Q9CUC2_Q9CUC2_MOUSE_REVERSED	|generic|tr_A0A0U1RQ84_A0A0U1RQ84_MOUSE_REVERSED|
"""index: 10579, intensity: 9744.0, mobility: 0.827"""	-0.379262	0.177342	0.79439	IENVRCFLLYIFLL	generic|IP_1014103_TX=10090_REVERSED|
"""index: 18306, intensity: 4878.0, mobility: 1.066"""	-0.379371	0.17757	0.79459	PFVEIEDYVQEQ	generic|sp_Q6ZPF3_TIAM2_MOUSE__chr17_1_3518450_3518728_ENSMUST00000227405_REVERSED	|generic|sp_Q6ZPF3-2_TIAM2_MOUSE__chr17_1_3518450_3518728_ENSMUST00000227405_REVERSED	|generic|tr_A0A2X0SSQ6_A0A2X0SSQ6_MOUSE__chr17_1_3518450_3518728_ENSMUST00000227405_REVERSED|
"""index: 16945, intensity: 4995.0, mobility: 1.006"""	-0.379376	0.177798	0.794601	GAKPSPYSGSALPRIWEKSNLDL	generic|sp_Q6PDJ6_FBX42_MOUSE_REVERSED	|generic|tr_Q3TNG8_Q3TNG8_MOUSE_REVERSED	|generic|tr_Q3TBJ0_Q3TBJ0_MOUSE_REVERSED	|generic|tr_Q3UA61_Q3UA61_MOUSE_REVERSED	|generic|tr_Q3UBU7_Q3UBU7_MOUSE_REVERSED	|generic|tr_Q3TDH0_Q3TDH0_MOUSE_REVERSED|
"""index: 4187, intensity: 2762.0, mobility: 0.864"""	-0.379393	0.177808	0.794632	EGRTRQQSAPCPPPGPRAKW	generic|chr8_1_84633675_84636536_ENSMUST00000238701__IP_862356_TX=10090_REVERSED|
"""index: 13399, intensity: 21328.0, mobility: 0.937"""	-0.379743	0.177808	0.79528	WEPPALDNISKAPSMKRGSEKQ	generic|sp_Q9R013_CATF_MOUSE__chr19_1_4860403_4860465_ENSMUST00000237784_REVERSED	|generic|tr_Q99KQ9_Q99KQ9_MOUSE__chr19_1_4860403_4860465_ENSMUST00000237784_REVERSED	|generic|tr_Q9ES93_Q9ES93_MOUSE__chr19_1_4860403_4860465_ENSMUST00000237784_REVERSED|
"""index: 1092, intensity: 7314.0, mobility: 0.880"""	-0.380511	0.177995	0.796697	LGPPGPERLFG	generic|sp_TAU_HUMAN__REVERSED|
"""index: 8183, intensity: 18985.0, mobility: 1.141"""	-0.380677	0.178222	0.797003	KTTVDRTESWREVIEKCIDLLSEEELFASLIGQLADLKEEE	generic|sp_Q9CR29-2_CCD43_MOUSE__II_1125845_REVERSED	|generic|sp_Q9CR29_CCD43_MOUSE_REVERSED	|generic|tr_E9Q2S9_E9Q2S9_MOUSE_REVERSED|
"""index: 10498, intensity: 6002.0, mobility: 0.890"""	-0.380836	0.178409	0.797297	TTETQIKELGHWH	generic|IP_833569_TX=10090_REVERSED|
"""index: 25347, intensity: 3712.0, mobility: 0.999"""	-0.380952	0.178636	0.79751	MRIMYSLLRI	generic|chr4_1_15901102_15904268_ENSMUST00000029876_REVERSED|
"""index: 17498, intensity: 9357.0, mobility: 1.043"""	-0.381058	0.178823	0.797705	DLTKTYLITLREHPTDCVALGVLGT	generic|sp_Q9CPP6_NDUA5_MOUSE__II_915173_REVERSED|
"""index: 20574, intensity: 3741.0, mobility: 0.841"""	-0.381206	0.17905	0.797977	RVRCDSEAITGLLEAMT	generic|sp_A2AUM9_CE152_MOUSE_REVERSED|
"""index: 32575, intensity: 7788.0, mobility: 1.005"""	-0.381261	0.179277	0.798078	EPTLSCPLFLLPTLLGSSDSGF	generic|IP_963998_TX=10090_REVERSED|
"""index: 3677, intensity: 4968.0, mobility: 0.938"""	-0.381293	0.179505	0.798138	YAASISSMSVMR	generic|IP_1025965_TX=10090_REVERSED	|generic|IP_1025982_TX=10090_REVERSED|
"""index: 11643, intensity: 3494.0, mobility: 1.239"""	-0.381379	0.179732	0.798295	TIEPMSASLQLQQKEERE	generic|tr_Q8R3Q5_Q8R3Q5_MOUSE__chr7_-1_19531511_19531591_ENSMUST00000209190__II_892091_REVERSED	|generic|sp_Q8BKR5_PPR37_MOUSE__chr7_-1_19531511_19531591_ENSMUST00000209190__II_892091_REVERSED|
"""index: 11393, intensity: 2766.0, mobility: 1.200"""	-0.381575	0.179959	0.798657	PELPFWQDERCRLDQLRLVVNGLFDDQGKDKRAEKFIRR	generic|sp_B2RUP2_UN13D_MOUSE__II_1123748_REVERSED	|generic|sp_B2RUP2-2_UN13D_MOUSE__II_1123748_REVERSED	|generic|tr_A0A0R4J257_A0A0R4J257_MOUSE_REVERSED|
"""index: 24772, intensity: 4344.0, mobility: 1.023"""	-0.381925	0.180104	0.799299	QMIRRGATWAEEMDKPTVTHPLGA	generic|chr8_-1_24965018_24967186_ENSMUST00000208247__IP_865481_TX=10090_REVERSED|
"""index: 3043, intensity: 2659.0, mobility: 0.925"""	-0.382091	0.180209	0.799604	EVELWAEVVLFGQAIQPDEELIV	generic|IP_1061265_TX=10090_REVERSED|
"""index: 32923, intensity: 4316.0, mobility: 1.323"""	-0.382649	0.180272	0.800626	DWHLVSKFPEGDEKGDIGGMAA	generic|tr_E9Q641_E9Q641_MOUSE_REVERSED	|generic|sp_Q80XB4_NRAP_MOUSE_REVERSED	|generic|sp_Q80XB4-2_NRAP_MOUSE_REVERSED	|generic|sp_Q80XB4-3_NRAP_MOUSE_REVERSED	|generic|tr_E9PZF4_E9PZF4_MOUSE_REVERSED|
"""index: 23373, intensity: 5023.0, mobility: 1.088"""	-0.382891	0.180499	0.80107	GVFFFFFFFSLFFPLSSPHFSSLSLSLSLSLSLSLFFLFGL	generic|tr_Q8BIU2_Q8BIU2_MOUSE_REVERSED|
"""index: 8701, intensity: 3588.0, mobility: 1.172"""	-0.382968	0.180726	0.801211	QMKQYIHPKHYSCCESRIGNRWTGTLWIDSAICVCLFTSERH	generic|IP_967817_TX=10090_REVERSED|
"""index: 31393, intensity: 6935.0, mobility: 1.157"""	-0.383114	0.18087	0.801479	WPSGDGGGGGGGGGGGGGGGGGGGGGHS	generic|sp_P31360_PO3F2_MOUSE_REVERSED|
"""index: 3180, intensity: 2902.0, mobility: 1.000"""	-0.383507	0.180933	0.802197	SEPTQSVRSKDEP	generic|tr_Q8VC54_Q8VC54_MOUSE__II_936707_REVERSED	|generic|tr_D3Z3W7_D3Z3W7_MOUSE_REVERSED|
"""index: 27827, intensity: 3371.0, mobility: 0.868"""	-0.383665	0.181118	0.802485	QKALFLYGR	generic|IP_1055282_TX=10090_REVERSED|
"""index: 11063, intensity: 16082.0, mobility: 1.055"""	-0.38401	0.181222	0.803115	GHRRKEFALREKEAKQEWQLKELQQTMIGV	generic|sp_Q920F6_SMC1B_MOUSE_REVERSED|
"""index: 5608, intensity: 4104.0, mobility: 0.938"""	-0.384387	0.181366	0.803802	VPITSHLRICM	generic|IP_2469389_TX=10090_REVERSED|
"""index: 23477, intensity: 3493.0, mobility: 1.218"""	-0.38483	0.181592	0.804608	MGRPETTSFAEALAHLCSAL	generic|chr9_1_55223335_55223550_ENSMUST00000034859__IP_849879_TX=10090_REVERSED|
"""index: 17862, intensity: 7915.0, mobility: 1.038"""	-0.384844	0.181736	0.804635	DMKNILVILHKVGATKALMAHERTQGGKEFGTEFE	generic|tr_Q8BPH0_Q8BPH0_MOUSE_REVERSED	|generic|tr_Q8CCV1_Q8CCV1_MOUSE_REVERSED	|generic|sp_Q8R050_ERF3A_MOUSE_REVERSED	|generic|sp_Q8R050-2_ERF3A_MOUSE_REVERSED	|generic|tr_Q3UL02_Q3UL02_MOUSE_REVERSED|
"""index: 2545, intensity: 4412.0, mobility: 0.906"""	-0.385145	0.181962	0.805183	HINRRILLILMINGPIDLM	generic|IP_1074297_TX=10090_REVERSED|
"""index: 20987, intensity: 4895.0, mobility: 0.982"""	-0.385174	0.182106	0.805234	QPPVCFLVLLLGFSVEQTCQLGQVEK	generic|IP_900043_TX=10090_REVERSED|
"""index: 4267, intensity: 2552.0, mobility: 0.834"""	-0.385286	0.182332	0.805437	ENSYHEIINDDMNVLI	generic|tr_Q3TTU6_Q3TTU6_MOUSE__II_1085973_REVERSED	|generic|sp_Q8K5C0_GRHL2_MOUSE__II_1085983_REVERSED	|generic|tr_Q99KA7_Q99KA7_MOUSE__II_1085983_REVERSED	|generic|II_1085982_TX=10090_REVERSED|
"""index: 30333, intensity: 2868.0, mobility: 0.980"""	-0.38535	0.182434	0.805555	VSVKVVAALFGTDQEPRWLYV	generic|II_1136052_TX=10090_REVERSED|
"""index: 31201, intensity: 6406.0, mobility: 1.016"""	-0.385794	0.18266	0.806361	LMAPRLWVQPQ	generic|IP_1152049_TX=10090_REVERSED|
"""index: 34333, intensity: 6830.0, mobility: 0.986"""	-0.385885	0.182886	0.806525	KMMKMKVTQL	generic|chr6_-1_106795914_106800029_ENSMUST00000113239_REVERSED|
"""index: 10718, intensity: 12398.0, mobility: 0.964"""	-0.385936	0.18307	0.806619	PSAGTTQKNTHSA	generic|II_837678_TX=10090_REVERSED	|generic|tr_Q3UG37_Q3UG37_MOUSE__chrX_-1_7943383_7943463_ENSMUST00000137499_REVERSED	|generic|sp_Q9Z2V5_HDAC6_MOUSE__chrX_-1_7943383_7943463_ENSMUST00000137499_REVERSED	|generic|tr_A0A1B0GX25_A0A1B0GX25_MOUSE__chrX_-1_7943383_7943463_ENSMUST00000137499_REVERSED	|generic|tr_Q3U4Q5_Q3U4Q5_MOUSE__chrX_-1_7943383_7943463_ENSMUST00000137499_REVERSED	|generic|tr_Q8CGC3_Q8CGC3_MOUSE__chrX_-1_7943383_7943463_ENSMUST00000137499_REVERSED|
"""index: 11140, intensity: 9307.0, mobility: 1.056"""	-0.386105	0.183296	0.806924	QEWAGAVLGIEPNRDTRPLAAQEPVKDLEDELLCPDLGLA	generic|chr3_-1_107476629_107476880_ENSMUST00000168211_REVERSED|
"""index: 4550, intensity: 2503.0, mobility: 0.805"""	-0.386114	0.18348	0.806942	FMRFGGEPKRIV	generic|sp_Q6Q477_AT2B4_MOUSE__II_1034961_REVERSED	|generic|tr_D1FNM9_D1FNM9_MOUSE__II_1034961_REVERSED	|generic|sp_Q6Q477-2_AT2B4_MOUSE_REVERSED	|generic|tr_E9Q828_E9Q828_MOUSE_REVERSED	|generic|tr_F7AAP4_F7AAP4_MOUSE_REVERSED	|generic|tr_H2BL43_H2BL43_MOUSE_REVERSED	|generic|tr_D1FNM8_D1FNM8_MOUSE_REVERSED|
"""index: 8209, intensity: 3992.0, mobility: 1.107"""	-0.386567	0.183499	0.807761	ASRNQQAELASSLYKQFHAAHFCESSDMIQRY	generic|sp_Q7TT23_CT194_MOUSE__chr2_-1_130777201_130777257_ENSMUST00000148924__II_999484_REVERSED	|generic|tr_Q3V0A7_Q3V0A7_MOUSE__chr2_-1_130777201_130777257_ENSMUST00000148924_REVERSED|
"""index: 9072, intensity: 8779.0, mobility: 1.180"""	-0.387985	0.183724	0.810321	FFISTASIRKVDSMYGHTLHGGDPLDLGMIRDH	generic|sp_Q9CZN7_GLYM_MOUSE__chr10_-1_127517789_127517890_ENSMUST00000220356__II_3469566_REVERSED	|generic|sp_Q9CZN7-2_GLYM_MOUSE__chr10_-1_127517789_127517890_ENSMUST00000220356__II_3469566_REVERSED|
"""index: 14298, intensity: 27570.0, mobility: 0.888"""	-0.388068	0.18395	0.810471	DGEVKVMAGFG	generic|sp_Q60902-3_EP15R_MOUSE__chr8_-1_72384763_72384918_ENSMUST00000212950_REVERSED|
"""index: 16206, intensity: 6312.0, mobility: 1.055"""	-0.388072	0.184175	0.810477	VVRIKTSTSALSH	generic|sp_Q9JJH7_TRPM5_MOUSE__chr1_1_93505581_93505610_ENSMUST00000152476__II_880064_REVERSED	|generic|sp_Q9JJH7-2_TRPM5_MOUSE__chr1_1_93505581_93505610_ENSMUST00000152476_REVERSED	|generic|sp_Q9JJH7-3_TRPM5_MOUSE__chr1_1_93505581_93505610_ENSMUST00000152476_REVERSED|
"""index: 8624, intensity: 3016.0, mobility: 0.991"""	-0.388111	0.184317	0.810549	PEPEPEPEQLPEPEPEPEPEPKQEP	generic|tr_C4IXT3_C4IXT3_MOUSE__chr11_-1_61157167_61157217_ENSMUST00000173525_REVERSED|
"""index: 22480, intensity: 4568.0, mobility: 0.885"""	-0.388547	0.184543	0.811332	TVQQMLLPLCFLPWSR	generic|IP_942849_TX=10090_REVERSED|
"""index: 8740, intensity: 4216.0, mobility: 0.982"""	-0.388601	0.184643	0.811429	AAITKQRELEKQCQFLNTNLTELVTAQARLEA	generic|tr_A0A087WNN1_A0A087WNN1_MOUSE__II_1038846_REVERSED	|generic|sp_Q8BVM7_FACC1_MOUSE_REVERSED|
"""index: 32115, intensity: 21847.0, mobility: 0.851"""	-0.389235	0.184785	0.812568	DSPGADLSLKLWSPPRDL	generic|IP_1109071_TX=10090_REVERSED|
"""index: 20972, intensity: 4771.0, mobility: 0.999"""	-0.389441	0.184885	0.812938	MVRSLTHKPPPRFYDYSFEELTYPKARV	generic|sp_P97479_MYO7A_MOUSE__II_884759_REVERSED	|generic|sp_P97479-2_MYO7A_MOUSE__II_884759_REVERSED	|generic|tr_A0A0R4J113_A0A0R4J113_MOUSE__II_884759_REVERSED	|generic|tr_Q5MJ56_Q5MJ56_MOUSE__II_884759_REVERSED	|generic|tr_A0A0U1RPX7_A0A0U1RPX7_MOUSE_REVERSED|
"""index: 22077, intensity: 3467.0, mobility: 1.130"""	-0.389974	0.18511	0.813892	NGLRSYFNSMLEEAQCLFANLDAPVMKSTRISSLLDPDPGGVL	generic|sp_Q9JLT2_TREA_MOUSE__II_853689_REVERSED	|generic|tr_Q8VCS8_Q8VCS8_MOUSE__II_853689_REVERSED	|generic|tr_E9PYP7_E9PYP7_MOUSE__II_853689_REVERSED|
"""index: 9759, intensity: 12510.0, mobility: 1.136"""	-0.390013	0.185293	0.813963	SKREISYLCISCDARFVVVMDRFVSLLLTEMPAKTVHA	generic|tr_F6S7U1_F6S7U1_MOUSE__chr19_1_29602671_29602784_ENSMUST00000160452__II_1046440_REVERSED	|generic|tr_E9QPA1_E9QPA1_MOUSE__chr19_1_29602671_29602784_ENSMUST00000160452__II_1046438_REVERSED	|generic|sp_Q69ZJ7_RIC1_MOUSE__chr19_1_29602671_29602784_ENSMUST00000160452__II_1046438_REVERSED|
"""index: 4770, intensity: 5014.0, mobility: 0.879"""	-0.390142	0.185518	0.814194	GDNANWLRDLRNGSFVL	generic|sp_P58682_TLR8_MOUSE_REVERSED|
"""index: 25191, intensity: 6372.0, mobility: 1.090"""	-0.390174	0.185701	0.81425	LTIWRPSSLAGCAQPTLAISRVFGLTCWSRHQERAVLRDPPAP	generic|tr_C6EQH2_C6EQH2_MOUSE_REVERSED	|generic|sp_Q4U2R1_HERC2_MOUSE_REVERSED	|generic|sp_Q4U2R1-2_HERC2_MOUSE_REVERSED|
"""index: 18751, intensity: 6715.0, mobility: 0.932"""	-0.390406	0.185926	0.814665	MGVGVIRSPHPLTLTIQQGEGSGNCRW	generic|tr_Q3TZU4_Q3TZU4_MOUSE_REVERSED|
"""index: 29776, intensity: 5154.0, mobility: 1.180"""	-0.390435	0.186151	0.814718	WVDAEEALRRWGEPNG	generic|tr_Q8K469_Q8K469_MOUSE__II_937289_REVERSED	|generic|sp_P11928_OAS1A_MOUSE_REVERSED	|generic|tr_Q8VEH7_Q8VEH7_MOUSE_REVERSED|
"""index: 19342, intensity: 2986.0, mobility: 1.137"""	-0.390487	0.186376	0.814811	LLYLPYPIHLYPPCQ	generic|IP_1088464_TX=10090_REVERSED|
"""index: 663, intensity: 4407.0, mobility: 0.852"""	-0.39054	0.186517	0.814905	FRMKFTLREPKGPDAH	generic|tr_A2AFM3_A2AFM3_MOUSE__II_829998_REVERSED	|generic|tr_A2AFM4_A2AFM4_MOUSE__II_829998_REVERSED	|generic|sp_Q68G58-2_APEX2_MOUSE_REVERSED	|generic|sp_Q68G58-3_APEX2_MOUSE_REVERSED	|generic|sp_Q68G58-4_APEX2_MOUSE_REVERSED	|generic|sp_Q68G58-5_APEX2_MOUSE_REVERSED	|generic|tr_F7CPY7_F7CPY7_MOUSE_REVERSED	|generic|tr_A2AFM5_A2AFM5_MOUSE_REVERSED	|generic|sp_Q68G58_APEX2_MOUSE_REVERSED|
"""index: 14929, intensity: 4356.0, mobility: 0.940"""	-0.390981	0.1867	0.815692	IAWAMASAYIGGIMWFMCLWSLHEGRKE	generic|sp_Q69ZS6_SV2C_MOUSE__chr15_1_80881022_80881051_ENSMUST00000067689__II_1103769_REVERSED	|generic|tr_A2RSH4_A2RSH4_MOUSE__chr15_1_80881022_80881051_ENSMUST00000067689_REVERSED|
"""index: 5676, intensity: 4103.0, mobility: 1.027"""	-0.391032	0.186924	0.815782	FIYHHTELSFCVGSDNFSYNTNETPF	generic|IP_3490220_TX=10090_REVERSED|
"""index: 4838, intensity: 3537.0, mobility: 1.018"""	-0.391066	0.187149	0.815843	QSPPTAASRNQENM	generic|sp_Q571K4_TAB3_MOUSE_REVERSED|
"""index: 9126, intensity: 6832.0, mobility: 1.037"""	-0.3911	0.187332	0.815904	KAQQKASDVHNEFSLIVPYPSTKFAAEAIAELVDRLPVETTMT	generic|tr_Q3TWI4_Q3TWI4_MOUSE__chr19_-1_6965682_6965729_ENSMUST00000237726_REVERSED	|generic|tr_Q571K9_Q571K9_MOUSE__chr19_-1_6965682_6965729_ENSMUST00000237726_REVERSED	|generic|tr_Q8CI86_Q8CI86_MOUSE__chr19_-1_6965682_6965729_ENSMUST00000237726_REVERSED	|generic|tr_A0A494B9C1_A0A494B9C1_MOUSE__chr19_-1_6965682_6965729_ENSMUST00000237726_REVERSED	|generic|sp_P51432_PLCB3_MOUSE__chr19_-1_6965682_6965729_ENSMUST00000237726_REVERSED	|generic|tr_Q3TPL1_Q3TPL1_MOUSE__chr19_-1_6965682_6965729_ENSMUST00000237726_REVERSED|
"""index: 13387, intensity: 7764.0, mobility: 1.108"""	-0.391367	0.187556	0.816379	VTSVLSSWLTTRVDPNGEYMEKTKNKENLDLFIHSKLVANR	generic|tr_A0A0A6YVU2_A0A0A6YVU2_MOUSE__II_1044158_REVERSED|
"""index: 24265, intensity: 44756.0, mobility: 1.302"""	-0.391798	0.187739	0.817148	QMKNLHREEPTLMPDVEVIG	generic|sp_Q06335_APLP2_MOUSE__chr9_-1_31150871_31150939_ENSMUST00000216921__II_3506379_REVERSED	|generic|tr_Q61482_Q61482_MOUSE__chr9_-1_31150871_31150939_ENSMUST00000216921__II_3506379_REVERSED	|generic|tr_Q3UDL6_Q3UDL6_MOUSE__chr9_-1_31150871_31150939_ENSMUST00000216921__II_3506379_REVERSED	|generic|tr_Q7TT34_Q7TT34_MOUSE__chr9_-1_31150871_31150939_ENSMUST00000216921__II_3506379_REVERSED	|generic|tr_Q60709_Q60709_MOUSE__chr9_-1_31150871_31150939_ENSMUST00000216921__II_3506379_REVERSED	|generic|tr_Q8R0R7_Q8R0R7_MOUSE__chr9_-1_31150871_31150939_ENSMUST00000216921__II_3506379_REVERSED	|generic|tr_Q3U9N6_Q3U9N6_MOUSE__chr9_-1_31150871_31150939_ENSMUST00000216921__II_3506379_REVERSED	|generic|tr_Q64348_Q64348_MOUSE__chr9_-1_31150871_31150939_ENSMUST00000216921__II_3506379_REVERSED|
"""index: 21686, intensity: 10271.0, mobility: 1.112"""	-0.391924	0.187794	0.817372	TSTMIEEDYIKARTMYLQMDEPIMNVFAL	generic|tr_A0A3B2WD13_A0A3B2WD13_MOUSE__II_3491240_REVERSED	|generic|tr_L7N2A0_L7N2A0_MOUSE__II_3491240_REVERSED	|generic|tr_A0A3B2WCA7_A0A3B2WCA7_MOUSE__II_3491239_REVERSED	|generic|tr_A0A3B2WCV8_A0A3B2WCV8_MOUSE__II_3491240_REVERSED|
"""index: 22394, intensity: 3830.0, mobility: 0.825"""	-0.392727	0.188019	0.818798	SWRTLASR	generic|IP_3449671_TX=10090_REVERSED|
"""index: 32246, intensity: 23068.0, mobility: 1.044"""	-0.393227	0.188159	0.819683	SNTNKLMHLLIEAGKPPGSVRHGAGSKSKTMGELE	generic|IP_3481532_TX=10090_REVERSED|
"""index: 25218, intensity: 2945.0, mobility: 1.216"""	-0.393471	0.188341	0.820115	DDFPMCGTVMVYLVVGLSWVDYKKPDYPIGLLVEPSAYA	generic|sp_Q925K9_TSSK6_MOUSE_REVERSED|
"""index: 8428, intensity: 6237.0, mobility: 0.832"""	-0.393491	0.188565	0.82015	LSSNNVKASISATPDL	generic|sp_Q60930_VDAC2_MOUSE__chr14_1_21838003_21838047_ENSMUST00000132364__II_1101404_REVERSED	|generic|tr_G3UX26_G3UX26_MOUSE__chr14_1_21838003_21838047_ENSMUST00000132364__II_1101404_REVERSED|
"""index: 8268, intensity: 26068.0, mobility: 1.054"""	-0.39351	0.188705	0.820182	AERNPVKPPVEAMPGVPDLMLTQHAMH	generic|tr_A2AW73_A2AW73_MOUSE__chr2_1_124658504_124658569_ENSMUST00000132088_REVERSED	|generic|sp_Q76KF0_SEM6D_MOUSE__chr2_1_124658504_124658569_ENSMUST00000132088_REVERSED	|generic|sp_Q76KF0-2_SEM6D_MOUSE__chr2_1_124658504_124658569_ENSMUST00000132088_REVERSED	|generic|sp_Q76KF0-3_SEM6D_MOUSE__chr2_1_124658504_124658569_ENSMUST00000132088_REVERSED	|generic|sp_Q76KF0-4_SEM6D_MOUSE__chr2_1_124658504_124658569_ENSMUST00000132088_REVERSED	|generic|sp_Q76KF0-5_SEM6D_MOUSE__chr2_1_124658504_124658569_ENSMUST00000132088_REVERSED	|generic|sp_Q76KF0-6_SEM6D_MOUSE__chr2_1_124658504_124658569_ENSMUST00000132088_REVERSED|
"""index: 18971, intensity: 6184.0, mobility: 0.862"""	-0.394066	0.188886	0.821165	SPIQALEPVQHVNL	generic|IP_972259_TX=10090_REVERSED|
"""index: 18653, intensity: 5515.0, mobility: 1.005"""	-0.39439	0.18911	0.821737	LERIGPNEHFR	generic|tr_D3YUP5_D3YUP5_MOUSE_REVERSED|
"""index: 35751, intensity: 2660.0, mobility: 1.152"""	-0.394464	0.189335	0.821867	VPELPGKSSSTSGLAKQANPLYEPSMQPCPSPGVARQGP	generic|tr_A0A6B9UF22_A0A6B9UF22_MOUSE__chr9_-1_41989431_41989460_ENSMUST00000060989_REVERSED|
"""index: 2047, intensity: 4771.0, mobility: 0.920"""	-0.394474	0.189559	0.821885	IPMSGSTRLCW	generic|IP_894517_TX=10090_REVERSED|
"""index: 33012, intensity: 8651.0, mobility: 1.049"""	-0.394511	0.189698	0.82195	AAMTKGIGAPGQLVV	generic|tr_E9QNS0_E9QNS0_MOUSE_REVERSED	|generic|sp_Q91WS2_NLRP6_MOUSE_REVERSED	|generic|sp_Q91WS2-3_NLRP6_MOUSE_REVERSED|
"""index: 19371, intensity: 2630.0, mobility: 0.825"""	-0.394791	0.189922	0.822444	SSLVKPPA	generic|IP_968153_TX=10090_REVERSED	|generic|IP_1069406_TX=10090_REVERSED|
"""index: 5847, intensity: 3753.0, mobility: 0.968"""	-0.394809	0.19006	0.822475	RRMLIVCAQYV	generic|IP_1128489_TX=10090_REVERSED|
"""index: 12484, intensity: 5339.0, mobility: 0.945"""	-0.394961	0.190284	0.822742	ELEKRTAMTINPPGPLPAAPVDGT	generic|tr_F6V294_F6V294_MOUSE__II_1061969_REVERSED	|generic|tr_E9QPR5_E9QPR5_MOUSE__chr17_1_65836034_65836087_ENSMUST00000162109_REVERSED	|generic|tr_E9PX53_E9PX53_MOUSE__chr17_1_65836034_65836087_ENSMUST00000162109_REVERSED	|generic|sp_Q8K2V1_PP4R1_MOUSE__chr17_1_65836034_65836087_ENSMUST00000162109_REVERSED	|generic|sp_Q8K2V1-2_PP4R1_MOUSE__chr17_1_65836034_65836087_ENSMUST00000162109_REVERSED	|generic|tr_Q3TLM9_Q3TLM9_MOUSE__chr17_1_65836034_65836087_ENSMUST00000162109_REVERSED|
"""index: 4046, intensity: 4848.0, mobility: 1.034"""	-0.395006	0.190423	0.822821	LHFTLWYMLVPQAAAVAMTLYMRLQNRAGRVP	generic|tr_A0A140LHN0_A0A140LHN0_MOUSE__II_894536_REVERSED	|generic|sp_Q9CX30_YIF1B_MOUSE_REVERSED	|generic|sp_Q9CX30-2_YIF1B_MOUSE_REVERSED	|generic|tr_D3YY42_D3YY42_MOUSE_REVERSED|
"""index: 19214, intensity: 4512.0, mobility: 1.045"""	-0.395093	0.190561	0.822975	EELHQIKKEHDEKLTFHMELRANEAQVHFEE	generic|IP_876273_TX=10090_REVERSED|
"""index: 20199, intensity: 4361.0, mobility: 0.961"""	-0.39533	0.190615	0.823392	EMGVLQLLCYR	generic|chr6_1_58870159_58873783_ENSMUST00000031823__IP_920003_TX=10090_REVERSED	|generic|chr6_1_58868760_58873783_ENSMUST00000031823__IP_920003_TX=10090_REVERSED	|generic|chr6_1_58870156_58870251_ENSMUST00000031823_REVERSED|
"""index: 12502, intensity: 13655.0, mobility: 1.070"""	-0.39565	0.190838	0.823953	EMTKKSNGEKGEKEQQERGRQ	generic|sp_Q60520_SIN3A_MOUSE__chr9_1_57119108_57119191_ENSMUST00000167963_REVERSED	|generic|sp_Q60520-1_SIN3A_MOUSE__chr9_1_57119108_57119191_ENSMUST00000167963_REVERSED|
"""index: 1024, intensity: 3156.0, mobility: 0.890"""	-0.39566	0.191061	0.823971	FLDLNCSSFK	generic|IP_990705_TX=10090_REVERSED|
"""index: 6196, intensity: 4805.0, mobility: 1.065"""	-0.395686	0.191071	0.824017	EKMDKFLMRVYLPNVVNIVSTLNRELIFEKMNEF	generic|IP_3491281_TX=10090_REVERSED|
"""index: 28511, intensity: 3781.0, mobility: 1.256"""	-0.396254	0.191186	0.825012	WQNPTQLKWSMSQLYL	generic|IP_1097329_TX=10090_REVERSED|
"""index: 3361, intensity: 3419.0, mobility: 0.835"""	-0.396326	0.191186	0.825139	REPLTATYT	generic|sp_Q8BL06_UBP54_MOUSE__chr14_-1_20585994_20586137_ENSMUST00000143267_REVERSED|
"""index: 25651, intensity: 4432.0, mobility: 0.890"""	-0.396589	0.191186	0.825599	QPMHGTQTLFH	generic|sp_Q9ES18_FOXJ2_MOUSE_REVERSED|
"""index: 33256, intensity: 5709.0, mobility: 0.961"""	-0.397468	0.191366	0.827135	TKMIEKCGLSL	generic|IP_1140498_TX=10090_REVERSED|
"""index: 16817, intensity: 5988.0, mobility: 1.083"""	-0.397621	0.191546	0.827401	SSQKSTAVIAKDKQIIIETFEQVLHTVQVICRIHLQDGEIIMG	generic|tr_B1ARA9_B1ARA9_MOUSE_REVERSED	|generic|tr_B1ARB3_B1ARB3_MOUSE_REVERSED	|generic|tr_Q8CAW4_Q8CAW4_MOUSE_REVERSED	|generic|sp_Q08481_PECA1_MOUSE_REVERSED	|generic|sp_Q08481-2_PECA1_MOUSE_REVERSED	|generic|sp_Q08481-3_PECA1_MOUSE_REVERSED	|generic|sp_Q08481-4_PECA1_MOUSE_REVERSED|
"""index: 19562, intensity: 4608.0, mobility: 1.043"""	-0.397753	0.191726	0.827631	YYGDASLGGWFNSWLRGHRTML	generic|tr_Q3UE11_Q3UE11_MOUSE__chr4_-1_147923120_147923212_ENSMUST00000124292_REVERSED	|generic|tr_Q91Z26_Q91Z26_MOUSE_REVERSED	|generic|sp_Q9R0E2_PLOD1_MOUSE__chr4_-1_147923120_147923212_ENSMUST00000124292_REVERSED|
"""index: 17424, intensity: 2810.0, mobility: 1.277"""	-0.397853	0.191948	0.827805	RESEKSVNEVTEGMLAILMNL	generic|tr_Q32MT9_Q32MT9_MOUSE_REVERSED	|generic|tr_E2RUG8_E2RUG8_MOUSE_REVERSED	|generic|sp_Q8K424_TRPV3_MOUSE_REVERSED|
"""index: 5928, intensity: 32885.0, mobility: 1.142"""	-0.397876	0.192171	0.827844	WYRQLEEGLHKSRDEPLVSFMDDEELRR	generic|tr_A0A1C9IC75_A0A1C9IC75_MOUSE__II_3482494_REVERSED	|generic|tr_B7ZWC5_B7ZWC5_MOUSE_REVERSED	|generic|tr_E9Q236_E9Q236_MOUSE_REVERSED	|generic|tr_B9EKC2_B9EKC2_MOUSE_REVERSED	|generic|tr_E9Q467_E9Q467_MOUSE_REVERSED	|generic|tr_Q3TZN9_Q3TZN9_MOUSE_REVERSED|
"""index: 6640, intensity: 4822.0, mobility: 0.996"""	-0.398089	0.192265	0.828216	GAAAPEPT	generic|tr_A0A0D4BT04_A0A0D4BT04_MOUSE_REVERSED	|generic|sp_P55002_MFAP2_MOUSE_REVERSED	|generic|tr_Q99PM0_Q99PM0_MOUSE_REVERSED|
"""index: 23039, intensity: 6287.0, mobility: 1.114"""	-0.398703	0.192316	0.829283	LDRATMDQYLMIPEISYGLLAAFN	generic|sp_Q8CC88_VWA8_MOUSE_REVERSED	|generic|sp_Q8CC88-2_VWA8_MOUSE_REVERSED|
"""index: 8389, intensity: 4040.0, mobility: 1.080"""	-0.399078	0.19241	0.829934	KNNDDIYIKQGENIFDNDKLTPLEK	generic|tr_Q9CZS7_Q9CZS7_MOUSE__II_1014117_REVERSED	|generic|sp_O70172_PI42A_MOUSE__II_1014117_REVERSED	|generic|tr_A2ASS3_A2ASS3_MOUSE__chr2_-1_18845871_18845942_ENSMUST00000006912__II_1014116_REVERSED	|generic|tr_F6RJE8_F6RJE8_MOUSE_REVERSED|
"""index: 13337, intensity: 15576.0, mobility: 1.096"""	-0.399512	0.192632	0.830685	SDFIELNFTFAVFLCVFLCVGRYRFPRFERNVSSLAILHPPE	generic|tr_Q8BHT4_Q8BHT4_MOUSE_REVERSED|
"""index: 14811, intensity: 4563.0, mobility: 1.082"""	-0.399623	0.192854	0.830877	QYQEDLKKLVTDATENGPQKMFSDV	generic|II_832892_TX=10090_REVERSED	|generic|tr_Q3TIR6_Q3TIR6_MOUSE__chrX_1_75517140_75517217_ENSMUST00000123419_REVERSED	|generic|tr_A3KMJ8_A3KMJ8_MOUSE__chrX_1_75517140_75517217_ENSMUST00000123419_REVERSED	|generic|sp_P61759_PFD3_MOUSE__chrX_1_75517140_75517217_ENSMUST00000123419_REVERSED|
"""index: 7161, intensity: 5100.0, mobility: 0.967"""	-0.39967	0.193076	0.830959	AISKLGQTASSGHSGDGQGEHACAEQPESAQSYARPFKPS	generic|tr_Q6PCX8_Q6PCX8_MOUSE__II_3484820_REVERSED	|generic|tr_Q3V362_Q3V362_MOUSE_REVERSED	|generic|tr_Q3USU9_Q3USU9_MOUSE_REVERSED|
"""index: 18132, intensity: 3958.0, mobility: 0.935"""	-0.399692	0.193298	0.830997	DGLAEQAFDGIGVMGAGEETTIW	generic|IP_3481488_TX=10090_REVERSED|
"""index: 3847, intensity: 16212.0, mobility: 1.072"""	-0.399702	0.193477	0.831013	GMAWAAACASRVCRGVLGCARQVEPQM	generic|tr_A0A1S6GWH4_A0A1S6GWH4_MOUSE__chr13_1_69627132_69627170_ENSMUST00000136932__II_1105220_REVERSED|
"""index: 15231, intensity: 3656.0, mobility: 1.221"""	-0.399756	0.193699	0.831107	MLNRKPHNHAVMHNSPNSSLVKPLATLAR	generic|IP_1114883_TX=10090_REVERSED|
"""index: 5291, intensity: 3166.0, mobility: 0.805"""	-0.399762	0.193921	0.831117	IMARSIHVVNPGEW	generic|IP_1068758_TX=10090_REVERSED	|generic|tr_A0A494BA70_A0A494BA70_MOUSE_REVERSED	|generic|tr_A0A494BBQ2_A0A494BBQ2_MOUSE_REVERSED	|generic|tr_Q9CS68_Q9CS68_MOUSE_REVERSED	|generic|tr_A0A494B9P5_A0A494B9P5_MOUSE_REVERSED	|generic|sp_Q9WV84_NDKM_MOUSE_REVERSED	|generic|tr_A0A494BA94_A0A494BA94_MOUSE_REVERSED|
"""index: 27205, intensity: 5879.0, mobility: 0.925"""	-0.39979	0.194013	0.831167	LAVSYRTVEK	generic|sp_Q03137_EPHA4_MOUSE__chr1_-1_77398490_77398564_ENSMUST00000188952__II_1033162_REVERSED	|generic|sp_Q03137-2_EPHA4_MOUSE__chr1_-1_77398490_77398564_ENSMUST00000188952__II_1033162_REVERSED	|generic|tr_Q99KA8_Q99KA8_MOUSE__chr1_-1_77398490_77398564_ENSMUST00000188952__II_1033162_REVERSED	|generic|tr_Q3V1W9_Q3V1W9_MOUSE__chr1_-1_77398490_77398564_ENSMUST00000188952_REVERSED	|generic|tr_A0A087WQW6_A0A087WQW6_MOUSE_REVERSED	|generic|chr1_-1_77401098_77401307_ENSMUST00000188952_REVERSED|
"""index: 30643, intensity: 5278.0, mobility: 1.055"""	-0.400184	0.194235	0.831847	DDPEDLEEALEPIKRLIEEPDPC	generic|tr_K3W4P8_K3W4P8_MOUSE_REVERSED	|generic|sp_Q6QIY3_SCNAA_MOUSE_REVERSED	|generic|sp_Q6QIY3-2_SCNAA_MOUSE_REVERSED	|generic|tr_A0A0R5RP33_A0A0R5RP33_MOUSE_REVERSED	|generic|tr_A0A0R5RP34_A0A0R5RP34_MOUSE_REVERSED|
"""index: 18387, intensity: 5906.0, mobility: 1.107"""	-0.40022	0.194457	0.831909	NELNPMLPSPTSSYS	generic|tr_Q5QGZ6_Q5QGZ6_MOUSE__chr15_-1_72736831_72736860_ENSMUST00000023276_REVERSED	|generic|tr_A6H6H9_A6H6H9_MOUSE__chr15_-1_72736831_72736860_ENSMUST00000023276_REVERSED	|generic|sp_Q61818_RAI1_MOUSE__chr15_-1_72736831_72736860_ENSMUST00000023276_REVERSED	|generic|sp_Q61818-2_RAI1_MOUSE__chr15_-1_72736831_72736860_ENSMUST00000023276_REVERSED|
"""index: 18484, intensity: 5622.0, mobility: 1.129"""	-0.400427	0.194549	0.832268	QSIHYQHYRLGIIPFTRCVSCRVPHTVTEA	generic|II_1037977_TX=10090_REVERSED|
"""index: 8283, intensity: 3638.0, mobility: 0.813"""	-0.400853	0.194555	0.833002	CALKVVPMIDCFF	generic|tr_E9PVJ7_E9PVJ7_MOUSE_REVERSED	|generic|tr_Q7TS26_Q7TS26_MOUSE_REVERSED	|generic|tr_Q8K515_Q8K515_MOUSE_REVERSED	|generic|tr_A0A1L1STW7_A0A1L1STW7_MOUSE_REVERSED	|generic|tr_Q8VES6_Q8VES6_MOUSE_REVERSED	|generic|tr_K7N727_K7N727_MOUSE_REVERSED|
"""index: 6641, intensity: 17059.0, mobility: 0.930"""	-0.401349	0.194733	0.833854	KMSLTLKHQNNKFYQEVKE	generic|sp_Q8K411_PREP_MOUSE__chr13_1_6567442_6567486_ENSMUST00000223492_REVERSED	|generic|sp_Q8K411-2_PREP_MOUSE__chr13_1_6567442_6567486_ENSMUST00000223492_REVERSED	|generic|sp_Q8K411-3_PREP_MOUSE__chr13_1_6567442_6567486_ENSMUST00000223492_REVERSED|
"""index: 32184, intensity: 26649.0, mobility: 1.080"""	-0.401533	0.194955	0.834171	AHSITLMWLLLVLLACFKTSMISTYHLPFCIAVY	generic|tr_Q8VGR3_Q8VGR3_MOUSE_REVERSED	|generic|tr_Q9EPY3_Q9EPY3_MOUSE_REVERSED|
"""index: 8320, intensity: 3657.0, mobility: 1.043"""	-0.401584	0.195133	0.834259	DRFELGAQDIDTW	generic|IP_1128861_TX=10090_REVERSED|
"""index: 28919, intensity: 6536.0, mobility: 0.884"""	-0.401878	0.195354	0.834762	FFWFHEVHN	generic|IP_1060402_TX=10090_REVERSED|
"""index: 15666, intensity: 4752.0, mobility: 0.979"""	-0.401975	0.195532	0.834929	NVFGPISLSYHV	generic|IP_971724_TX=10090_REVERSED|
"""index: 4871, intensity: 3293.0, mobility: 1.275"""	-0.402265	0.195667	0.835427	EFLSHMSPISDANPFFTSAFEEP	generic|sp_Q80W31_ZN569_MOUSE_REVERSED|
"""index: 22985, intensity: 3872.0, mobility: 1.119"""	-0.402621	0.195715	0.836036	EAAALEAVVGRGGRGGD	generic|IP_955667_TX=10090_REVERSED|
"""index: 20437, intensity: 5090.0, mobility: 0.842"""	-0.403007	0.195935	0.836697	DFDWRGLPGKKNGQDM	generic|sp_Q9Z1M8_RED_MOUSE__chr18_1_36749214_36749288_ENSMUST00000235165__II_3464095_REVERSED	|generic|tr_Q8C2T9_Q8C2T9_MOUSE__chr18_1_36749214_36749288_ENSMUST00000235165__II_3464096_REVERSED|
"""index: 14506, intensity: 4888.0, mobility: 1.037"""	-0.403337	0.196156	0.83726	FQLDIQRNQRAE	generic|sp_Q80YR4_ZN598_MOUSE__chr17_1_24680728_24680802_ENSMUST00000234988__II_3461576_REVERSED	|generic|sp_Q80YR4-2_ZN598_MOUSE__chr17_1_24680728_24680802_ENSMUST00000234988__II_3461576_REVERSED	|generic|sp_Q80YR4-3_ZN598_MOUSE__chr17_1_24680728_24680802_ENSMUST00000234988__II_3461576_REVERSED	|generic|II_3461575_TX=10090_REVERSED|
"""index: 19965, intensity: 3353.0, mobility: 0.736"""	-0.403722	0.196377	0.837916	RYPDEGPKLQK	generic|tr_Q69ZR3_Q69ZR3_MOUSE__chr12_1_80601746_80601832_ENSMUST00000219267_REVERSED	|generic|sp_Q9JJ61_GLT16_MOUSE__chr12_1_80601746_80601832_ENSMUST00000219267_REVERSED|
"""index: 16110, intensity: 15278.0, mobility: 1.112"""	-0.403746	0.196598	0.837958	MKNAVTVDTSWVDYQWRKQGLVGGLVTG	generic|tr_Q6PG12_Q6PG12_MOUSE__chr12_1_4196768_4196926_ENSMUST00000152792__II_1118625_REVERSED	|generic|tr_Q6PGC0_Q6PGC0_MOUSE__chr12_1_4196768_4196926_ENSMUST00000152792__II_1118633_REVERSED	|generic|tr_Q80TY9_Q80TY9_MOUSE__chr12_1_4196768_4196926_ENSMUST00000152792__II_1118633_REVERSED	|generic|tr_B8JK56_B8JK56_MOUSE__chr12_1_4196768_4196926_ENSMUST00000152792__II_1118633_REVERSED	|generic|sp_Q8VHH7_ADCY3_MOUSE__chr12_1_4196768_4196926_ENSMUST00000152792__II_1118633_REVERSED|
"""index: 33815, intensity: 9184.0, mobility: 1.007"""	-0.403888	0.196732	0.838199	EAQLEVVFSQLR	generic|chr8_-1_111200188_111201598_ENSMUST00000169020_REVERSED|
"""index: 33629, intensity: 7489.0, mobility: 0.977"""	-0.404291	0.196953	0.838886	IVNEHKMHKL	generic|sp_P47811_MK14_MOUSE__chr17_1_28715383_28715445_ENSMUST00000233811__II_140196_REVERSED	|generic|tr_Q5U421_Q5U421_MOUSE__chr17_1_28715383_28715445_ENSMUST00000233811__II_140196_REVERSED	|generic|tr_B2KF34_B2KF34_MOUSE__chr17_1_28715383_28715445_ENSMUST00000233811_REVERSED	|generic|sp_P47811-2_MK14_MOUSE__chr17_1_28715383_28715445_ENSMUST00000233811_REVERSED	|generic|tr_A0A3B2WB60_A0A3B2WB60_MOUSE__chr17_1_28715383_28715445_ENSMUST00000233811_REVERSED|
"""index: 2277, intensity: 3703.0, mobility: 0.919"""	-0.404314	0.19713	0.838924	NQTKFICCCF	generic|IP_833354_TX=10090_REVERSED|
"""index: 7919, intensity: 12975.0, mobility: 1.179"""	-0.404476	0.197307	0.8392	SVDPLLSRFNNSISFVYKHSSYDYHMLQGIR	generic|sp_Q64689_SIA8C_MOUSE__chr18_1_64266960_64267073_ENSMUST00000129518_REVERSED	|generic|tr_Q9CUJ6_Q9CUJ6_MOUSE__chr18_1_64266960_64267073_ENSMUST00000129518_REVERSED|
"""index: 29175, intensity: 3934.0, mobility: 1.028"""	-0.404671	0.197528	0.839531	RLYFKLSSTIT	generic|sp_Q99J31_OPHN1_MOUSE__chr8_1_85302905_85302934_ENSMUST00000211597__II_832105_REVERSED	|generic|tr_A0A2X0SSN2_A0A2X0SSN2_MOUSE__chr8_1_85302905_85302934_ENSMUST00000211597__II_832105_REVERSED	|generic|tr_Q8C4C7_Q8C4C7_MOUSE__chr8_1_85302905_85302934_ENSMUST00000211597__II_832105_REVERSED|
"""index: 22991, intensity: 9552.0, mobility: 1.095"""	-0.404765	0.197705	0.83969	TRQLFGCIKLGLKRICGCWTDYTT	generic|IP_1145057_TX=10090_REVERSED|
"""index: 30658, intensity: 3779.0, mobility: 1.065"""	-0.404923	0.197926	0.839958	TLEEGVSGDLSRRL	generic|IP_2469024_TX=10090_REVERSED|
"""index: 15371, intensity: 3836.0, mobility: 1.188"""	-0.404934	0.197928	0.839976	ERMAERGQCMIAGTSVLL	generic|tr_Q3U3L6_Q3U3L6_MOUSE__II_880083_REVERSED	|generic|tr_G3X9S3_G3X9S3_MOUSE__II_880083_REVERSED	|generic|tr_Q7TNQ7_Q7TNQ7_MOUSE__II_880083_REVERSED	|generic|sp_Q9JHH2_TSN32_MOUSE__II_880083_REVERSED	|generic|sp_Q9JHH2-2_TSN32_MOUSE__II_880083_REVERSED	|generic|sp_Q9JHH2-3_TSN32_MOUSE__II_880083_REVERSED	|generic|sp_Q9JHH2-5_TSN32_MOUSE__II_880083_REVERSED	|generic|sp_Q9JHH2-6_TSN32_MOUSE__II_880083_REVERSED	|generic|II_880109_TX=10090_REVERSED	|generic|tr_D3Z0S2_D3Z0S2_MOUSE_REVERSED	|generic|tr_D3Z5A0_D3Z5A0_MOUSE_REVERSED	|generic|sp_Q9JHH2-4_TSN32_MOUSE_REVERSED	|generic|tr_D3Z599_D3Z599_MOUSE_REVERSED|
"""index: 33843, intensity: 6997.0, mobility: 1.048"""	-0.405508	0.198018	0.840949	QPLPPAVAGPYGRAG	generic|IP_987548_TX=10090_REVERSED|
"""index: 19282, intensity: 4051.0, mobility: 0.910"""	-0.405823	0.198066	0.841482	EMLNIEYPKQLHSNMFKQVSLPF	generic|IP_992225_TX=10090_REVERSED	|generic|II_3456064_TX=10090_REVERSED	|generic|sp_P54823_DDX6_MOUSE__chr9_1_44607432_44607596_ENSMUST00000213697_REVERSED|
"""index: 20669, intensity: 26614.0, mobility: 0.980"""	-0.406438	0.198066	0.84252	CGFAKGLTGSIIDLKHMIGDR	generic|tr_Q8R1G3_Q8R1G3_MOUSE__II_829982_REVERSED	|generic|tr_Q3TA47_Q3TA47_MOUSE__chrX_1_150557260_150557412_ENSMUST00000134670__II_829982_REVERSED	|generic|tr_Q3TNI1_Q3TNI1_MOUSE__chrX_1_150557260_150557412_ENSMUST00000134670__II_829982_REVERSED	|generic|tr_A2AFM1_A2AFM1_MOUSE__chrX_1_150557260_150557412_ENSMUST00000134670__II_829982_REVERSED	|generic|tr_A2AFM0_A2AFM0_MOUSE__chrX_1_150557260_150557412_ENSMUST00000134670__II_829982_REVERSED|
"""index: 10816, intensity: 5116.0, mobility: 0.852"""	-0.406912	0.198242	0.843319	LEQEMEKL	generic|tr_E6Y2W7_E6Y2W7_MOUSE__II_918906_REVERSED	|generic|tr_E9QP94_E9QP94_MOUSE__II_918906_REVERSED	|generic|tr_E6Y2W6_E6Y2W6_MOUSE__II_918906_REVERSED	|generic|tr_D3Z165_D3Z165_MOUSE__II_918906_REVERSED	|generic|tr_F6VCV9_F6VCV9_MOUSE__II_918906_REVERSED	|generic|sp_Q3TVA9-2_CC136_MOUSE__II_918906_REVERSED	|generic|tr_A0A0N4SW14_A0A0N4SW14_MOUSE_REVERSED	|generic|sp_Q3TVA9_CC136_MOUSE_REVERSED|
"""index: 9408, intensity: 5100.0, mobility: 1.181"""	-0.407142	0.198418	0.843705	YQPCYIEVHGATISSAQM	generic|IP_1070140_TX=10090_REVERSED|
"""index: 10153, intensity: 3106.0, mobility: 1.068"""	-0.407412	0.198638	0.844159	KFHQNKPDCESRSARLAPLQN	generic|IP_2433895_TX=10090_REVERSED|
"""index: 36137, intensity: 3408.0, mobility: 1.177"""	-0.407467	0.198857	0.844253	PSTVWQPEEWPEVMELGHQAPDTVTDDEDCDSPEQASHPAGGEEQPII	generic|sp_A6X8Z5_RHG31_MOUSE__chr16_-1_38625547_38625627_ENSMUST00000124866__II_1075652_REVERSED|
"""index: 22210, intensity: 3765.0, mobility: 0.961"""	-0.40753	0.198946	0.844358	PWFRARLKSTSLSAWLMS	generic|IP_972247_TX=10090_REVERSED|
"""index: 18142, intensity: 9352.0, mobility: 0.895"""	-0.408064	0.199079	0.845254	QNAREVALHGKQREPLWRGYIGGKWRA	generic|II_863561_TX=10090_REVERSED	|generic|tr_B2RXQ4_B2RXQ4_MOUSE__chr8_1_61019870_61019914_ENSMUST00000125717_REVERSED	|generic|sp_P51954_NEK1_MOUSE__chr8_1_61019870_61019914_ENSMUST00000125717_REVERSED	|generic|tr_Q69Z74_Q69Z74_MOUSE__chr8_1_61019870_61019914_ENSMUST00000125717_REVERSED	|generic|tr_B7ZWK0_B7ZWK0_MOUSE__chr8_1_61019870_61019914_ENSMUST00000125717_REVERSED|
"""index: 28073, intensity: 3079.0, mobility: 0.899"""	-0.408099	0.199079	0.845312	WEQTLTPR	generic|IP_955750_TX=10090_REVERSED|
"""index: 13192, intensity: 3402.0, mobility: 0.966"""	-0.409073	0.199298	0.846942	AFQQEPPVPGLLEMSSDPGLVV	generic|tr_Q6A066_Q6A066_MOUSE__chr4_-1_145081297_145081392_ENSMUST00000130704__II_952862_REVERSED	|generic|tr_B1ART2_B1ART2_MOUSE__chr4_-1_145081297_145081392_ENSMUST00000130704__II_952849_REVERSED	|generic|tr_V9GX23_V9GX23_MOUSE__chr4_-1_145081297_145081392_ENSMUST00000130704__II_952862_REVERSED	|generic|tr_B1ART1_B1ART1_MOUSE__chr4_-1_145081297_145081392_ENSMUST00000130704__II_952849_REVERSED	|generic|tr_F6XI52_F6XI52_MOUSE__chr4_-1_145081297_145081392_ENSMUST00000130704__II_952881_REVERSED|
"""index: 13851, intensity: 7548.0, mobility: 0.795"""	-0.409076	0.199518	0.846945	PPVPPRSWSVSYAPIFNEFVL	generic|IP_3456506_TX=10090_REVERSED|
"""index: 15877, intensity: 4297.0, mobility: 1.170"""	-0.409386	0.199737	0.847463	EKDALCSQLKSIEEKFHTIMSEKNGDLNK	generic|sp_Q3UKC1_TAXB1_MOUSE__chr6_1_52757593_52757733_ENSMUST00000149586_REVERSED|
"""index: 1453, intensity: 2825.0, mobility: 0.772"""	-0.409642	0.199912	0.847889	TYSRIYDGSYSA	generic|IP_3497207_TX=10090_REVERSED|
"""index: 2270, intensity: 5344.0, mobility: 0.901"""	-0.409814	0.199956	0.848175	ICLHTKHL	generic|tr_A0A0A0MQN9_A0A0A0MQN9_MOUSE__chr5_1_111235481_111235645_ENSMUST00000129017_REVERSED	|generic|sp_Q80XJ3_TTC28_MOUSE__chr5_1_111235481_111235645_ENSMUST00000129017_REVERSED|
"""index: 15115, intensity: 6191.0, mobility: 1.157"""	-0.410116	0.200175	0.848678	LQSPPPSVSGQCDQLLIRSKFHHTHMLKVPFFFFLFSFFF	generic|IP_1109260_TX=10090_REVERSED|
"""index: 25501, intensity: 2647.0, mobility: 1.214"""	-0.410116	0.200263	0.848678	GAADPCVSEVLTVAVAKAAEP	generic|sp_Q8CHT3_INT5_MOUSE_REVERSED|
"""index: 10759, intensity: 8590.0, mobility: 1.114"""	-0.410183	0.200482	0.848788	KIITFETNMRYNLDTNMDIDLIRFLEEWEANIKRIYFKM	generic|IP_1093388_TX=10090_REVERSED|
"""index: 23517, intensity: 7566.0, mobility: 1.146"""	-0.410256	0.2007	0.848911	VVQFQQLQDPGPLQSEQLKLTVPNHLVLEKLTQVDENFTASM	generic|tr_Q8BK66_Q8BK66_MOUSE_REVERSED	|generic|tr_Q5SVX2_Q5SVX2_MOUSE_REVERSED	|generic|tr_Q5SVX3_Q5SVX3_MOUSE_REVERSED|
"""index: 7357, intensity: 8307.0, mobility: 0.915"""	-0.410395	0.200875	0.849142	TSPVLSWDEAVTTHARLRLAMEE	generic|IP_3506084_TX=10090_REVERSED|
"""index: 12733, intensity: 6843.0, mobility: 0.864"""	-0.410627	0.201094	0.849526	PASLTLSIGKPMLREAKFGSQAVPLM	generic|IP_873192_TX=10090_REVERSED|
"""index: 25437, intensity: 3735.0, mobility: 0.814"""	-0.410646	0.201313	0.849557	SYSDNPQLY	generic|tr_Q8VFA4_Q8VFA4_MOUSE_REVERSED|
"""index: 19352, intensity: 5516.0, mobility: 1.022"""	-0.41069	0.201488	0.84963	LMRVNNLTSDAQP	generic|IP_991926_TX=10090_REVERSED|
"""index: 4647, intensity: 5572.0, mobility: 0.931"""	-0.4107	0.201705	0.849647	GSALMGLVSTLMFFPLSSRDLLNC	generic|tr_Q7TSL2_Q7TSL2_MOUSE_REVERSED	|generic|sp_Q9QUI6_ACKR1_MOUSE_REVERSED|
"""index: 35280, intensity: 3413.0, mobility: 1.081"""	-0.410719	0.201705	0.849678	TQMQRQAYKRK	generic|IP_2432579_TX=10090_REVERSED|
"""index: 18753, intensity: 2980.0, mobility: 1.130"""	-0.410878	0.201923	0.849942	AKFAALGCEHHILNELSEAWKKVEEQSVRQCTVVKDK	generic|sp_O08899_RGS4_MOUSE__chr1_-1_169745213_169745299_ENSMUST00000132567__II_1026943_REVERSED	|generic|tr_Q5D078_Q5D078_MOUSE__chr1_-1_169745213_169745299_ENSMUST00000132567__II_1026943_REVERSED|
"""index: 6574, intensity: 5171.0, mobility: 1.210"""	-0.411282	0.202142	0.850611	REVSASEHT	generic|sp_Q8BL43_RASFA_MOUSE_REVERSED|
"""index: 26847, intensity: 3846.0, mobility: 1.036"""	-0.411441	0.202316	0.850874	ELRKMEFALTDARKSESSLKTHLD	generic|sp_Q8BIL5-2_HOOK1_MOUSE__II_960013_REVERSED	|generic|sp_Q8BIL5_HOOK1_MOUSE__II_960012_REVERSED	|generic|II_960010_TX=10090_REVERSED|
"""index: 1395, intensity: 15319.0, mobility: 1.113"""	-0.411578	0.20249	0.8511	PNGQMWESLWKLHCD	generic|sp_Q3V1M1_IGS10_MOUSE__chr10_-1_62569529_62569558_ENSMUST00000159704_REVERSED|
"""index: 25883, intensity: 3884.0, mobility: 1.055"""	-0.411669	0.202709	0.85125	TLLSDVEVLQGAT	generic|IP_3462558_TX=10090_REVERSED|
"""index: 19184, intensity: 4622.0, mobility: 0.914"""	-0.412013	0.202883	0.851819	EMLNLVMFR	generic|IP_839424_TX=10090_REVERSED|
"""index: 6677, intensity: 5132.0, mobility: 1.015"""	-0.412278	0.203101	0.852254	GPFFAREAYTRYDLFPIGSAELDSTLD	generic|sp_Q9QY40_PLXB3_MOUSE__chrX_1_73766501_73766539_ENSMUST00000149478__II_834409_REVERSED	|generic|II_834399_TX=10090_REVERSED|
"""index: 24888, intensity: 6571.0, mobility: 0.991"""	-0.412376	0.203275	0.852417	MLLRLYYMAHQHPQEARFNNL	generic|tr_Q8CGB9_Q8CGB9_MOUSE__chr19_-1_37309784_37309873_ENSMUST00000154308__II_1045836_REVERSED	|generic|tr_F6RPJ9_F6RPJ9_MOUSE__chr19_-1_37309784_37309873_ENSMUST00000154308__II_1045836_REVERSED	|generic|II_1045828_TX=10090_REVERSED	|generic|sp_Q9JHR7_IDE_MOUSE__chr19_-1_37309784_37309873_ENSMUST00000154308_REVERSED	|generic|chr19_-1_37287081_37287230_ENSMUST00000134740_REVERSED|
"""index: 12580, intensity: 6203.0, mobility: 0.876"""	-0.412413	0.203449	0.852477	NDNLTPPSLECSHSIKNAPTQQ	generic|IP_3495063_TX=10090_REVERSED|
"""index: 22807, intensity: 3650.0, mobility: 1.042"""	-0.412514	0.203534	0.852644	RMPSSTMRQLTTGCREENRQLMVLPY	generic|IP_3492910_TX=10090_REVERSED|
"""index: 20027, intensity: 3844.0, mobility: 0.919"""	-0.413156	0.203752	0.853698	QVFVAVVRDWDQPMLKLP	generic|sp_Q8JZM7_CDC73_MOUSE__II_1033699_REVERSED|
"""index: 8567, intensity: 5024.0, mobility: 0.922"""	-0.413275	0.20397	0.853893	SWVLLVMRPSFLTCFRLYMTMRT	generic|chr18_1_37708862_37708990_ENSMUST00000195823__IP_1060725_TX=10090_REVERSED|
"""index: 10920, intensity: 4264.0, mobility: 1.264"""	-0.413437	0.204188	0.854159	KWLHIISKMLLFINEM	generic|tr_Q3V0G6_Q3V0G6_MOUSE_REVERSED|
"""index: 26653, intensity: 9784.0, mobility: 0.962"""	-0.413504	0.204228	0.854269	RRKEESPFL	generic|chrX_1_73787193_73787426_ENSMUST00000002090__IP_834364_TX=10090_REVERSED|
"""index: 19322, intensity: 7239.0, mobility: 1.181"""	-0.414255	0.204446	0.855498	ESLYSFIFLNNLTMIDD	generic|IP_1111342_TX=10090_REVERSED|
"""index: 12262, intensity: 5121.0, mobility: 0.940"""	-0.414268	0.20462	0.855518	LWTEGGGGRMRTTTHRRPP	generic|IP_906050_TX=10090_REVERSED|
"""index: 23010, intensity: 3019.0, mobility: 1.279"""	-0.414385	0.204704	0.85571	QQFMNSLLLYIYAPSLRC	generic|IP_1150637_TX=10090_REVERSED|
"""index: 442, intensity: 3598.0, mobility: 0.840"""	-0.414502	0.204922	0.855902	EEVSAWYRTELSLM	generic|tr_A0A286YD67_A0A286YD67_MOUSE__chr3_1_89445453_89445482_ENSMUST00000038942__II_3479259_REVERSED	|generic|tr_A0A286YE50_A0A286YE50_MOUSE__II_3478246_REVERSED	|generic|tr_A0A286YDP6_A0A286YDP6_MOUSE__chr3_1_89445453_89445482_ENSMUST00000038942__II_3478246_REVERSED	|generic|tr_A0A286YCQ6_A0A286YCQ6_MOUSE_REVERSED	|generic|sp_Q8BGD0_CC014_MOUSE__chr3_1_89445453_89445482_ENSMUST00000038942_REVERSED|
"""index: 23292, intensity: 16893.0, mobility: 0.999"""	-0.414646	0.205139	0.856137	LEKFAENIDRVRLRERANNAVRR	generic|II_1147344_TX=10090_REVERSED	|generic|tr_E9PWE2_E9PWE2_MOUSE_REVERSED	|generic|tr_A0A0R4J014_A0A0R4J014_MOUSE_REVERSED	|generic|tr_E9PWE5_E9PWE5_MOUSE_REVERSED	|generic|tr_Q9CRT1_Q9CRT1_MOUSE_REVERSED	|generic|sp_P15806_TFE2_MOUSE_REVERSED|
"""index: 33448, intensity: 11909.0, mobility: 1.235"""	-0.414762	0.205357	0.856325	VFLNFVDCKERSIMIP	generic|IP_883438_TX=10090_REVERSED|
"""index: 25535, intensity: 4395.0, mobility: 0.910"""	-0.414787	0.205485	0.856365	TRGSAKQLRDMLRLRLPHPSGVNVETR	generic|tr_Q5Q9H1_Q5Q9H1_MOUSE_REVERSED	|generic|tr_Q5Q9H0_Q5Q9H0_MOUSE_REVERSED	|generic|tr_A0A1Y7VIV8_A0A1Y7VIV8_MOUSE_REVERSED|
"""index: 24498, intensity: 4015.0, mobility: 1.026"""	-0.414918	0.205703	0.85658	QFPWTLMLQTR	generic|IP_1090755_TX=10090_REVERSED|
"""index: 28077, intensity: 4302.0, mobility: 1.075"""	-0.414981	0.205831	0.856682	GQILSGFWPPSGILRQPSDIKKLLDYSFGQIIAKMHSTCRQMF	generic|sp_Q7M6U3_TEX14_MOUSE_REVERSED|
"""index: 21239, intensity: 4584.0, mobility: 0.911"""	-0.415056	0.20587	0.856804	CAKLIQIFMLHKEQR	generic|sp_P57680-2_EVC_MOUSE__II_941019_REVERSED	|generic|II_941008_TX=10090_REVERSED	|generic|tr_Q8VBY5_Q8VBY5_MOUSE_REVERSED	|generic|tr_E9Q2E6_E9Q2E6_MOUSE_REVERSED	|generic|sp_P57680_EVC_MOUSE_REVERSED	|generic|tr_D3YUJ0_D3YUJ0_MOUSE_REVERSED|
"""index: 6975, intensity: 21420.0, mobility: 1.058"""	-0.415417	0.206087	0.857391	SHADYATWKYFILIVLYGFLSSMFIIEPIFGFYINLPK	generic|II_1126662_TX=10090_REVERSED	|generic|II_1126667_TX=10090_REVERSED	|generic|tr_Q3TXT5_Q3TXT5_MOUSE_REVERSED	|generic|tr_Q3TLR5_Q3TLR5_MOUSE_REVERSED	|generic|sp_Q9Z1G4_VPP1_MOUSE_REVERSED	|generic|sp_Q9Z1G4-2_VPP1_MOUSE_REVERSED	|generic|sp_Q9Z1G4-3_VPP1_MOUSE_REVERSED	|generic|tr_Q3TY98_Q3TY98_MOUSE_REVERSED	|generic|tr_Q6NXX6_Q6NXX6_MOUSE_REVERSED	|generic|tr_K3W4T3_K3W4T3_MOUSE_REVERSED|
"""index: 7429, intensity: 4734.0, mobility: 0.904"""	-0.415464	0.20617	0.857468	NVNLEMKPFALMQWHTLWNILI	generic|IP_871050_TX=10090_REVERSED|
"""index: 9448, intensity: 79000.0, mobility: 1.131"""	-0.415541	0.206342	0.857593	KEIQKETNGKAGLQLMALATMMSIPSYFINNDSERLQRYL	generic|IP_1019176_TX=10090_REVERSED	|generic|tr_Q8BG86_Q8BG86_MOUSE_REVERSED	|generic|tr_G3X9V8_G3X9V8_MOUSE_REVERSED|
"""index: 20756, intensity: 7737.0, mobility: 1.095"""	-0.415588	0.206425	0.857669	ECHTPEKLMLQSMEKLKEPTYYQRHLLPHNAMKRLQMM	generic|sp_Q04692_SMRCD_MOUSE__chr6_1_65110422_65110556_ENSMUST00000204620_REVERSED	|generic|sp_Q04692-2_SMRCD_MOUSE__chr6_1_65110422_65110556_ENSMUST00000204620_REVERSED|
"""index: 9953, intensity: 6722.0, mobility: 0.937"""	-0.41599	0.206642	0.858322	NIYTMLELESDFYKK	generic|sp_Q02395-2_MTF2_MOUSE__chr5_1_108092077_108092160_ENSMUST00000124195__II_935214_REVERSED	|generic|tr_F6Q1Z6_F6Q1Z6_MOUSE__chr5_1_108092077_108092160_ENSMUST00000124195__II_935214_REVERSED	|generic|sp_Q02395_MTF2_MOUSE__chr5_1_108092077_108092160_ENSMUST00000124195__II_935212_REVERSED	|generic|tr_M0QWI3_M0QWI3_MOUSE__chr5_1_108099158_108099190_ENSMUST00000124195__II_935205_REVERSED	|generic|tr_E9QAD3_E9QAD3_MOUSE__chr5_1_108092077_108092160_ENSMUST00000124195_REVERSED|
"""index: 15474, intensity: 22196.0, mobility: 0.963"""	-0.416016	0.206769	0.858363	MLEIRLMYQR	generic|sp_O08538_ANGP1_MOUSE_REVERSED	|generic|tr_Q6A0F0_Q6A0F0_MOUSE_REVERSED	|generic|tr_Q8C2K6_Q8C2K6_MOUSE_REVERSED|
"""index: 18432, intensity: 2773.0, mobility: 1.252"""	-0.416482	0.206986	0.859118	LLQEWRTEGSSLDVAKVTH	generic|sp_Q80WC9_ACSF4_MOUSE__II_944009_REVERSED|
"""index: 4316, intensity: 3200.0, mobility: 0.767"""	-0.416516	0.207069	0.859173	YVTMNRSFFIY	generic|IP_2548140_TX=10090_REVERSED|
"""index: 15400, intensity: 3924.0, mobility: 1.172"""	-0.416735	0.207285	0.859527	SELTKVHETLSERKFDSPVPITVEPPW	generic|tr_B2BBR9_B2BBR9_MOUSE__II_1007720_REVERSED	|generic|tr_B2BBR7_B2BBR7_MOUSE__II_1007720_REVERSED	|generic|tr_A0A5F8MPJ5_A0A5F8MPJ5_MOUSE__II_1007720_REVERSED	|generic|tr_B2BBR8_B2BBR8_MOUSE__II_1007720_REVERSED	|generic|tr_B2BBR6_B2BBR6_MOUSE__II_1007720_REVERSED	|generic|sp_Q4U4S6_XIRP2_MOUSE__II_1007720_REVERSED|
"""index: 24623, intensity: 3195.0, mobility: 1.083"""	-0.41678	0.207502	0.8596	WVMRWFDGMTEPL	generic|tr_Q4U1Z0_Q4U1Z0_MOUSE__chr17_-1_56413325_56413363_ENSMUST00000223685__II_961357_REVERSED	|generic|tr_F6Y3V0_F6Y3V0_MOUSE__chr17_-1_56413325_56413363_ENSMUST00000223685__II_685758_REVERSED	|generic|sp_A2A8L5_PTPRF_MOUSE__chr17_-1_56413325_56413363_ENSMUST00000223685__II_685758_REVERSED	|generic|tr_F6S1X8_F6S1X8_MOUSE__chr17_-1_56413325_56413363_ENSMUST00000223685__II_685758_REVERSED|
"""index: 20785, intensity: 3502.0, mobility: 1.135"""	-0.416844	0.207719	0.859704	DVDRWPGTNLKEWSY	generic|sp_Q9CXT6_KDM8_MOUSE_REVERSED|
"""index: 3048, intensity: 2859.0, mobility: 0.988"""	-0.416844	0.207891	0.859704	SMWLCLSAGSEP	generic|chr17_-1_26087378_26090206_ENSMUST00000237875__IP_1068765_TX=10090_REVERSED	|generic|tr_A0A494B906_A0A494B906_MOUSE_REVERSED|
"""index: 31303, intensity: 4088.0, mobility: 0.938"""	-0.417253	0.207927	0.860363	IQRLLPLRKSFRP	generic|sp_C3VPR6_NLRC5_MOUSE__II_861289_REVERSED|
"""index: 28757, intensity: 5191.0, mobility: 0.888"""	-0.417518	0.208144	0.86079	CTFTLWMRW	generic|IP_1068290_TX=10090_REVERSED|
"""index: 12843, intensity: 5466.0, mobility: 1.085"""	-0.417716	0.208315	0.861109	KPGPFGMVGAQGRAGPPGAPGPRGDQG	generic|sp_P11087_CO1A1_MOUSE_REVERSED	|generic|sp_P11087-2_CO1A1_MOUSE_REVERSED|
"""index: 9845, intensity: 6782.0, mobility: 0.824"""	-0.417847	0.208532	0.86132	PLSSPLCSHAEACLPL	generic|IP_849367_TX=10090_REVERSED|
"""index: 14542, intensity: 6380.0, mobility: 0.989"""	-0.417874	0.208748	0.861364	GLKGNPSIEFDEL	generic|sp_Q6P5U7_NWD2_MOUSE_REVERSED|
"""index: 5849, intensity: 2979.0, mobility: 0.804"""	-0.41813	0.20892	0.861776	DGDFLFLP	generic|IP_826635_TX=10090_REVERSED|
"""index: 8836, intensity: 4598.0, mobility: 0.972"""	-0.418283	0.209091	0.862021	DETPSGRMGVTSEWPEWLVSLVDARK	generic|IP_1036493_TX=10090_REVERSED|
"""index: 20207, intensity: 2832.0, mobility: 1.206"""	-0.418375	0.209217	0.862168	FTHALMVQPQRSMLNVR	generic|tr_A0A0B4J1L8_A0A0B4J1L8_MOUSE_REVERSED	|generic|sp_A8E0Y8_IGSF2_MOUSE_REVERSED|
"""index: 33691, intensity: 4884.0, mobility: 1.063"""	-0.418508	0.209388	0.862382	LAPSFGKQQLYQLRGQDILLKCLHG	generic|sp_Q8BYH3_TRM13_MOUSE__II_977085_REVERSED	|generic|II_977078_TX=10090_REVERSED|
"""index: 9885, intensity: 4554.0, mobility: 0.790"""	-0.418546	0.209468	0.862443	SPQGDVMAQIIGTLETCF	generic|tr_A0A0R4J1R9_A0A0R4J1R9_MOUSE__chrX_1_152272896_152273074_ENSMUST00000155793__II_961516_REVERSED	|generic|tr_Q8VC93_Q8VC93_MOUSE__chrX_1_152272896_152273074_ENSMUST00000155793__II_961510_REVERSED	|generic|sp_Q8C460_ERI3_MOUSE__chrX_1_152272896_152273074_ENSMUST00000155793__II_961510_REVERSED	|generic|sp_Q8C460-2_ERI3_MOUSE__chrX_1_152272896_152273074_ENSMUST00000155793__II_961510_REVERSED	|generic|sp_Q8C460-3_ERI3_MOUSE__chrX_1_152272896_152273074_ENSMUST00000155793__II_961516_REVERSED|
"""index: 28369, intensity: 2857.0, mobility: 0.843"""	-0.418823	0.209684	0.862887	VDWKVNMMLLLM	generic|tr_Q0GET0_Q0GET0_MOUSE__chr6_1_3598529_3598597_ENSMUST00000184461__II_916349_REVERSED	|generic|sp_Q8CI71_VPS50_MOUSE__chr6_1_3567804_3567857_ENSMUST00000184461__II_916349_REVERSED	|generic|II_916345_TX=10090_REVERSED	|generic|chr6_1_3594764_3594943_ENSMUST00000184461_REVERSED	|generic|sp_Q8CI71-2_VPS50_MOUSE__chr6_1_3567804_3567857_ENSMUST00000184461_REVERSED	|generic|sp_Q8CI71-3_VPS50_MOUSE__chr6_1_3600177_3600359_ENSMUST00000184461_REVERSED	|generic|tr_Q9D9P9_Q9D9P9_MOUSE__chr6_1_3598529_3598597_ENSMUST00000184461_REVERSED|
"""index: 9108, intensity: 7718.0, mobility: 1.093"""	-0.418891	0.209834	0.862996	PIASLLNTIVTAGWFSMQGWPLVYGMFATAMVAFLLLVGINWTEM	generic|tr_V9TRK2_V9TRK2_MOUSE_REVERSED	|generic|tr_A0A455RDV4_A0A455RDV4_MOUSE_REVERSED	|generic|tr_W0SMJ3_W0SMJ3_MOUSE_REVERSED	|generic|tr_H8Y1I5_H8Y1I5_MOUSE_REVERSED	|generic|tr_A0A1S6PXN4_A0A1S6PXN4_MOUSE_REVERSED	|generic|tr_G3EBA2_G3EBA2_MOUSE_REVERSED	|generic|tr_V9TQ89_V9TQ89_MOUSE_REVERSED	|generic|tr_R9TNV1_R9TNV1_MOUSE_REVERSED	|generic|tr_A0A1S6PXL7_A0A1S6PXL7_MOUSE_REVERSED	|generic|tr_A0A2Z6I6U6_A0A2Z6I6U6_MOUSE_REVERSED	|generic|tr_A0A0U2M1A2_A0A0U2M1A2_MOUSE_REVERSED	|generic|tr_A0A0U2QFD1_A0A0U2QFD1_MOUSE_REVERSED	|generic|tr_A0A0U2REU1_A0A0U2REU1_MOUSE_REVERSED	|generic|tr_G9B4G5_G9B4G5_MOUSE_REVERSED	|generic|tr_A0A140GE27_A0A140GE27_MOUSE_REVERSED	|generic|tr_Q9TDS6_Q9TDS6_MOUSE_REVERSED	|generic|tr_U6C6V7_U6C6V7_MOUSE_REVERSED	|generic|tr_A8DUU6_A8DUU6_MOUSE_REVERSED	|generic|tr_A0A023UL25_A0A023UL25_MOUSE_REVERSED	|generic|tr_A0A1E1F984_A0A1E1F984_MOUSE_REVERSED	|generic|tr_G9B4I1_G9B4I1_MOUSE_REVERSED	|generic|tr_U6C8B8_U6C8B8_MOUSE_REVERSED	|generic|tr_A0A1E1F999_A0A1E1F999_MOUSE_REVERSED	|generic|tr_A0A4P2VRD2_A0A4P2VRD2_MOUSE_REVERSED	|generic|tr_A0A385HC72_A0A385HC72_MOUSE_REVERSED	|generic|tr_A0A1S6PXL0_A0A1S6PXL0_MOUSE_REVERSED	|generic|tr_A0A0U3AJS9_A0A0U3AJS9_MOUSE_REVERSED	|generic|tr_A0A1S6PXL4_A0A1S6PXL4_MOUSE_REVERSED	|generic|tr_L0L4R1_L0L4R1_MOUSE_REVERSED	|generic|tr_A0A1E1F9C3_A0A1E1F9C3_MOUSE_REVERSED	|generic|tr_A0A141CM53_A0A141CM53_MOUSE_REVERSED	|generic|tr_Q71EK1_Q71EK1_MOUSE_REVERSED	|generic|tr_Q71EK3_Q71EK3_MOUSE_REVERSED	|generic|tr_A0A023NE78_A0A023NE78_MOUSE_REVERSED	|generic|tr_A0A2Z6IA25_A0A2Z6IA25_MOUSE_REVERSED	|generic|tr_A0A1E1F987_A0A1E1F987_MOUSE_REVERSED	|generic|tr_A0A1E1F981_A0A1E1F981_MOUSE_REVERSED	|generic|tr_A0A1E1F983_A0A1E1F983_MOUSE_REVERSED	|generic|tr_A3R3Q8_A3R3Q8_MOUSE_REVERSED	|generic|tr_Q71EJ7_Q71EJ7_MOUSE_REVERSED	|generic|tr_U6C7E5_U6C7E5_MOUSE_REVERSED	|generic|tr_A0A1S6PXN5_A0A1S6PXN5_MOUSE_REVERSED	|generic|tr_A0A023NE65_A0A023NE65_MOUSE_REVERSED	|generic|tr_A0A075DCW5_A0A075DCW5_MOUSE_REVERSED	|generic|tr_A0A0U2L632_A0A0U2L632_MOUSE_REVERSED	|generic|tr_G9B4G3_G9B4G3_MOUSE_REVERSED	|generic|tr_A0A678TJ39_A0A678TJ39_MOUSE_REVERSED	|generic|tr_A0A023NCS0_A0A023NCS0_MOUSE_REVERSED	|generic|tr_A0A1E1F993_A0A1E1F993_MOUSE_REVERSED	|generic|tr_A0A023NDP0_A0A023NDP0_MOUSE_REVERSED	|generic|tr_V9TP20_V9TP20_MOUSE_REVERSED	|generic|tr_A0A455R6F4_A0A455R6F4_MOUSE_REVERSED	|generic|tr_A0A0U2M169_A0A0U2M169_MOUSE_REVERSED	|generic|tr_A0A3G2LU46_A0A3G2LU46_MOUSE_REVERSED	|generic|tr_A0A286KA21_A0A286KA21_MOUSE_REVERSED	|generic|tr_A0A023NDQ1_A0A023NDQ1_MOUSE_REVERSED	|generic|tr_A0A023NCR8_A0A023NCR8_MOUSE_REVERSED	|generic|tr_G9B4I2_G9B4I2_MOUSE_REVERSED	|generic|tr_A0A023ND59_A0A023ND59_MOUSE_REVERSED	|generic|tr_L0L1W8_L0L1W8_MOUSE_REVERSED	|generic|tr_A0A2Z6I6N3_A0A2Z6I6N3_MOUSE_REVERSED	|generic|tr_A0A1E1F990_A0A1E1F990_MOUSE_REVERSED	|generic|tr_A0A1E1F976_A0A1E1F976_MOUSE_REVERSED	|generic|tr_A0A0U2UZH0_A0A0U2UZH0_MOUSE_REVERSED	|generic|tr_A0A650FQN5_A0A650FQN5_MOUSE_REVERSED	|generic|tr_B1P8W3_B1P8W3_MOUSE_REVERSED	|generic|tr_B3Y998_B3Y998_MOUSE_REVERSED	|generic|tr_A0A1E1F982_A0A1E1F982_MOUSE_REVERSED	|generic|tr_Q36290_Q36290_MOUSE_REVERSED	|generic|tr_V9TP30_V9TP30_MOUSE_REVERSED	|generic|tr_A8DUS7_A8DUS7_MOUSE_REVERSED	|generic|tr_W0SLU4_W0SLU4_MOUSE_REVERSED	|generic|tr_A0A385HC65_A0A385HC65_MOUSE_REVERSED	|generic|tr_A0A678TRK1_A0A678TRK1_MOUSE_REVERSED	|generic|tr_L0L4K0_L0L4K0_MOUSE_REVERSED	|generic|tr_V9TN76_V9TN76_MOUSE_REVERSED	|generic|tr_A0A023NDP5_A0A023NDP5_MOUSE_REVERSED	|generic|tr_A0A0U2K7A0_A0A0U2K7A0_MOUSE_REVERSED	|generic|tr_U6C6V9_U6C6V9_MOUSE_REVERSED	|generic|tr_A8DUR3_A8DUR3_MOUSE_REVERSED	|generic|tr_Q3V2F9_Q3V2F9_MOUSE_REVERSED	|generic|tr_U6C7D9_U6C7D9_MOUSE_REVERSED	|generic|tr_G9B4H2_G9B4H2_MOUSE_REVERSED	|generic|tr_A0A5C1J0C5_A0A5C1J0C5_MOUSE_REVERSED	|generic|tr_A0A1S6PXL1_A0A1S6PXL1_MOUSE_REVERSED	|generic|sp_P00158_CYB_MOUSE_REVERSED|
"""index: 5644, intensity: 3109.0, mobility: 1.086"""	-0.41892	0.209834	0.863042	IETVCHAQMLQSAAALA	generic|IP_1011401_TX=10090_REVERSED|
"""index: 23786, intensity: 3451.0, mobility: 0.841"""	-0.419197	0.209834	0.863486	SSSRTRCCSR	generic|IP_973609_TX=10090_REVERSED|
"""index: 21616, intensity: 4988.0, mobility: 0.954"""	-0.419717	0.209914	0.864317	ERSLVDYKEEFPVNREEPPAAD	generic|sp_Q80XL7_MPPE1_MOUSE__chr18_-1_67225702_67225878_ENSMUST00000236244_REVERSED	|generic|sp_Q80XL7-2_MPPE1_MOUSE__chr18_-1_67225702_67225878_ENSMUST00000236244_REVERSED|
"""index: 26065, intensity: 3345.0, mobility: 1.031"""	-0.420096	0.210084	0.86492	RCMLVLSYLIR	generic|IP_1080143_TX=10090_REVERSED|
"""index: 13062, intensity: 4082.0, mobility: 0.929"""	-0.420197	0.2103	0.865081	RSLPLINSANPE	generic|IP_880768_TX=10090_REVERSED|
"""index: 23132, intensity: 4047.0, mobility: 0.916"""	-0.420243	0.21047	0.865154	PGSWTRTHTQDMTPTTNIP	generic|sp_A2KF29_SMKTR_MOUSE_REVERSED|
"""index: 2397, intensity: 4119.0, mobility: 0.851"""	-0.420478	0.210685	0.865528	VVGPKYLGDKFKQYNN	generic|IP_1092051_TX=10090_REVERSED|
"""index: 9439, intensity: 313935.0, mobility: 1.058"""	-0.420484	0.210855	0.865538	MALIAEQRMGRAQQPQETRK	generic|IP_844440_TX=10090_REVERSED|
"""index: 1097, intensity: 2523.0, mobility: 0.827"""	-0.420786	0.21107	0.866018	QQWRSKRQNWRAP	generic|IP_1034236_TX=10090_REVERSED|
"""index: 21102, intensity: 5170.0, mobility: 1.010"""	-0.420795	0.211286	0.866032	GNKIYFSKTIPHTKAHAPTRYDKMFDGVHW	generic|tr_A0A1B0GRK0_A0A1B0GRK0_MOUSE_REVERSED|
"""index: 16738, intensity: 3789.0, mobility: 0.868"""	-0.420813	0.211365	0.86606	KHLGLSSHTVLLILFKMFS	generic|tr_D3Z4P1_D3Z4P1_MOUSE__chr6_1_34782156_34785253_ENSMUST00000115009_REVERSED|
"""index: 19155, intensity: 3780.0, mobility: 1.110"""	-0.421269	0.21158	0.866784	DVFEGLMLGMVEMPVGARGHKLMK	generic|II_1008178_TX=10090_REVERSED	|generic|tr_Q9CSU2_Q9CSU2_MOUSE_REVERSED	|generic|sp_O35593_PSDE_MOUSE_REVERSED	|generic|tr_Q3UD26_Q3UD26_MOUSE_REVERSED|
"""index: 3773, intensity: 2990.0, mobility: 0.850"""	-0.421391	0.211795	0.866977	SIPLEMRSL	generic|IP_1118399_TX=10090_REVERSED|
"""index: 24942, intensity: 3210.0, mobility: 1.241"""	-0.421527	0.211965	0.867193	RHAGPDRVGQPQRERNVRQQQQPAPPPQLARPAERGGPPSCLP	generic|tr_Q8BNQ7_Q8BNQ7_MOUSE_REVERSED|
"""index: 10449, intensity: 3016.0, mobility: 0.876"""	-0.421619	0.21218	0.867339	PPRSQPAAIGPHAGEAP	generic|sp_O35516_NOTC2_MOUSE__chr3_1_98047730_98047813_ENSMUST00000198324_REVERSED	|generic|sp_O35516-2_NOTC2_MOUSE__chr3_1_98047730_98047813_ENSMUST00000198324_REVERSED	|generic|tr_Q6PCM9_Q6PCM9_MOUSE_REVERSED|
"""index: 9084, intensity: 3744.0, mobility: 1.027"""	-0.421655	0.212395	0.867395	KGSDLLSTSSPPQW	generic|IP_951520_TX=10090_REVERSED	|generic|IP_951515_TX=10090_REVERSED|
"""index: 5260, intensity: 3037.0, mobility: 0.999"""	-0.4217	0.21261	0.867465	DEVLAALAKLQQP	generic|IP_955345_TX=10090_REVERSED|
"""index: 9206, intensity: 3485.0, mobility: 0.847"""	-0.421803	0.21278	0.867629	QSSNNELLFKLTVHF	generic|sp_Q3USW5_FXRD2_MOUSE__chr15_-1_77955585_77955812_ENSMUST00000129045__II_1088153_REVERSED|
"""index: 3141, intensity: 5552.0, mobility: 0.983"""	-0.421916	0.212995	0.867808	MTNAVAKAAMIHS	generic|sp_P80316_TCPE_MOUSE_REVERSED|
"""index: 9347, intensity: 9183.0, mobility: 0.963"""	-0.422001	0.213164	0.867942	DTIWVHYGGIPKMVEGTRGELASWARTGESSTPCQH	generic|IP_3495994_TX=10090_REVERSED|
"""index: 684, intensity: 2530.0, mobility: 0.957"""	-0.422118	0.213333	0.868126	EELTPSPSQRIA	generic|sp_O89084-3_PDE4A_MOUSE__chr9_1_21211057_21211344_ENSMUST00000131769__II_852155_REVERSED	|generic|tr_Q3TUD0_Q3TUD0_MOUSE_REVERSED	|generic|sp_O89084_PDE4A_MOUSE__chr9_1_21211057_21211344_ENSMUST00000131769_REVERSED	|generic|sp_O89084-2_PDE4A_MOUSE__chr9_1_21211057_21211344_ENSMUST00000131769_REVERSED	|generic|tr_C9K100_C9K100_MOUSE__chr9_1_21211057_21211344_ENSMUST00000131769_REVERSED|
"""index: 31033, intensity: 4926.0, mobility: 1.118"""	-0.422218	0.213457	0.868284	REWQPSRGTKVSPVTRIWSTQPVKRPVMRKWKTRNEVR	generic|IP_1031546_TX=10090_REVERSED|
"""index: 32766, intensity: 7381.0, mobility: 1.007"""	-0.422335	0.213626	0.868469	DGDFVDSGAGESPALPSRPPE	generic|tr_Q8R2X1_Q8R2X1_MOUSE__II_1127613_REVERSED	|generic|sp_P70424_ERBB2_MOUSE__II_1127613_REVERSED	|generic|tr_Q8C0E7_Q8C0E7_MOUSE_REVERSED|
"""index: 32889, intensity: 4670.0, mobility: 1.101"""	-0.42268	0.213795	0.869012	RFALISGAPITVMK	generic|tr_A0A2R8VKQ7_A0A2R8VKQ7_MOUSE_REVERSED	|generic|tr_A0A679AXP3_A0A679AXP3_MOUSE_REVERSED|
"""index: 16888, intensity: 5476.0, mobility: 1.004"""	-0.422828	0.214009	0.869244	GAKPSPYSGSALPRIWEKSNLDL	generic|sp_Q6PDJ6_FBX42_MOUSE_REVERSED	|generic|tr_Q3TNG8_Q3TNG8_MOUSE_REVERSED	|generic|tr_Q3TBJ0_Q3TBJ0_MOUSE_REVERSED	|generic|tr_Q3UA61_Q3UA61_MOUSE_REVERSED	|generic|tr_Q3UBU7_Q3UBU7_MOUSE_REVERSED	|generic|tr_Q3TDH0_Q3TDH0_MOUSE_REVERSED|
"""index: 29462, intensity: 10173.0, mobility: 0.873"""	-0.423197	0.214224	0.869825	FVNGRETKP	generic|sp_B2RR83_YTDC2_MOUSE__chr18_1_44873051_44873137_ENSMUST00000201507_REVERSED|
"""index: 3801, intensity: 4582.0, mobility: 0.847"""	-0.423334	0.214393	0.87004	AMKKEKKSREHAERGEK	generic|IP_3477521_TX=10090_REVERSED|
"""index: 16473, intensity: 4283.0, mobility: 1.208"""	-0.423481	0.214562	0.87027	TKENDLQAN	generic|tr_A0A087WSF5_A0A087WSF5_MOUSE_REVERSED	|generic|tr_A6H5U5_A6H5U5_MOUSE_REVERSED	|generic|tr_Q8BLV4_Q8BLV4_MOUSE_REVERSED	|generic|tr_Q8BLM1_Q8BLM1_MOUSE_REVERSED	|generic|tr_E9Q9T1_E9Q9T1_MOUSE_REVERSED	|generic|tr_G5E8E1_G5E8E1_MOUSE_REVERSED	|generic|sp_Q3UZ39_LRRF1_MOUSE_REVERSED	|generic|sp_Q3UZ39-2_LRRF1_MOUSE_REVERSED	|generic|tr_A0A087WPK3_A0A087WPK3_MOUSE_REVERSED	|generic|tr_A0A087WNU6_A0A087WNU6_MOUSE_REVERSED|
"""index: 27730, intensity: 11891.0, mobility: 1.155"""	-0.423519	0.214777	0.870331	DKSGIAKLGQLLIDRLNQYLPKETYELLKVSEMYKAIEGPKNK	generic|sp_Q80X41_VRK1_MOUSE__chr12_1_106058596_106058700_ENSMUST00000221312__II_3471082_REVERSED	|generic|sp_Q80X41-2_VRK1_MOUSE__chr12_1_106058596_106058700_ENSMUST00000221312_REVERSED	|generic|sp_Q80X41-3_VRK1_MOUSE__chr12_1_106058596_106058700_ENSMUST00000221312_REVERSED	|generic|sp_Q80X41-5_VRK1_MOUSE__chr12_1_106058596_106058700_ENSMUST00000221312_REVERSED	|generic|tr_Q3TL56_Q3TL56_MOUSE__chr12_1_106058596_106058700_ENSMUST00000221312_REVERSED	|generic|tr_Q8CA60_Q8CA60_MOUSE__chr12_1_106058596_106058700_ENSMUST00000221312_REVERSED	|generic|tr_A0A1Y7VMH3_A0A1Y7VMH3_MOUSE__chr12_1_106058596_106058700_ENSMUST00000221312_REVERSED|
"""index: 18123, intensity: 2999.0, mobility: 1.021"""	-0.423551	0.214945	0.87038	EWLSLSLCQLGQIVPHCKYVEEVS	generic|IP_824733_TX=10090_REVERSED|
"""index: 4025, intensity: 4872.0, mobility: 0.825"""	-0.423593	0.215068	0.870446	VAPEKCLKC	generic|tr_Q8CFZ0_Q8CFZ0_MOUSE_REVERSED|
"""index: 19968, intensity: 22703.0, mobility: 0.979"""	-0.4242	0.21519	0.871397	EYSLHFSFSLFPHARKMTM	generic|IP_832807_TX=10090_REVERSED|
"""index: 20948, intensity: 5396.0, mobility: 1.044"""	-0.42431	0.215296	0.871568	ESEEEAKEPSPAKHFYIYGQTLED	generic|tr_Q3TIA9_Q3TIA9_MOUSE__chr6_-1_7682263_7682349_ENSMUST00000133972_REVERSED	|generic|tr_Q3TV20_Q3TV20_MOUSE__chr6_-1_7682263_7682349_ENSMUST00000133972_REVERSED	|generic|sp_Q61024_ASNS_MOUSE__chr6_-1_7682263_7682349_ENSMUST00000133972_REVERSED|
"""index: 12353, intensity: 6546.0, mobility: 1.075"""	-0.424512	0.215296	0.871884	GITAYAPQGVGASEFIS	generic|sp_P14142_GLUT4_MOUSE__II_1133617_REVERSED	|generic|tr_J3QK17_J3QK17_MOUSE_REVERSED|
"""index: 22419, intensity: 34395.0, mobility: 0.884"""	-0.425604	0.215418	0.873584	KRFVRRSD	generic|tr_E9PYP2_E9PYP2_MOUSE__chr1_1_60277947_60278069_ENSMUST00000162291__II_1038407_REVERSED	|generic|tr_Q8BS04_Q8BS04_MOUSE_REVERSED|
"""index: 33189, intensity: 6938.0, mobility: 1.081"""	-0.425709	0.215632	0.873748	LIADLALPCQRLVEKYSTVSPREQGAKK	generic|tr_D3YU58_D3YU58_MOUSE__chr5_1_122441322_122441444_ENSMUST00000197993_REVERSED	|generic|sp_Q9WVM3_APC7_MOUSE__chr5_1_122441322_122441444_ENSMUST00000197993_REVERSED|
"""index: 28230, intensity: 4058.0, mobility: 1.048"""	-0.425779	0.215846	0.873857	GCFVPLCQPVEGKW	generic|sp_Q923L3_CSMD1_MOUSE__chr8_-1_15895717_15895761_ENSMUST00000125551__II_3500064_REVERSED	|generic|sp_Q923L3-2_CSMD1_MOUSE__chr8_-1_15895717_15895761_ENSMUST00000125551__II_869560_REVERSED	|generic|tr_Q5DTU1_Q5DTU1_MOUSE__chr8_-1_15895717_15895761_ENSMUST00000125551_REVERSED|
"""index: 5562, intensity: 2947.0, mobility: 0.826"""	-0.425932	0.21606	0.874093	SEQVWWSMQTAWPSLLQSTLVVT	generic|chr7_-1_19703284_19710804_ENSMUST00000093552__IP_891964_TX=10090_REVERSED|
"""index: 3915, intensity: 3723.0, mobility: 0.919"""	-0.425951	0.216274	0.874122	MNKMCLERLM	generic|chr11_1_75670552_75670641_ENSMUST00000155027_REVERSED|
"""index: 24573, intensity: 5031.0, mobility: 0.908"""	-0.426021	0.216488	0.874231	FMIWYRQE	generic|IP_870004_TX=10090_REVERSED|
"""index: 32371, intensity: 4160.0, mobility: 1.418"""	-0.426084	0.216702	0.87433	KFLFEQKPAEPTQIQGDKKEMK	generic|IP_988909_TX=10090_REVERSED|
"""index: 35039, intensity: 2960.0, mobility: 1.434"""	-0.426097	0.21687	0.874349	LIRQGWVSSLF	generic|IP_2540834_TX=10090_REVERSED|
"""index: 20779, intensity: 3868.0, mobility: 1.023"""	-0.426226	0.216945	0.874548	ERQAAVTALSGQEKELEAIQTLWKAESQASTELNSHLVQ	generic|tr_A0A0J9YUA3_A0A0J9YUA3_MOUSE__II_929443_REVERSED	|generic|sp_Q8VD75_HIP1_MOUSE__chr5_-1_135438531_135438629_ENSMUST00000200808__II_929420_REVERSED|
"""index: 29188, intensity: 4258.0, mobility: 1.069"""	-0.426686	0.217159	0.87526	LRYKDHIQRR	generic|tr_G5E8S8_G5E8S8_MOUSE__II_3453199_REVERSED	|generic|sp_Q8BVD5_MPP7_MOUSE__II_3453199_REVERSED	|generic|tr_A0A3Q4EGM2_A0A3Q4EGM2_MOUSE_REVERSED	|generic|sp_Q8BVD5-2_MPP7_MOUSE_REVERSED	|generic|sp_Q8BVD5-3_MPP7_MOUSE_REVERSED|
"""index: 23675, intensity: 4404.0, mobility: 1.134"""	-0.426755	0.217233	0.875368	YITYIGSKNFGAQYVD	generic|sp_O08538_ANGP1_MOUSE_REVERSED	|generic|tr_Q6A0F0_Q6A0F0_MOUSE_REVERSED	|generic|tr_Q8C2K6_Q8C2K6_MOUSE_REVERSED|
"""index: 10596, intensity: 13953.0, mobility: 1.080"""	-0.426903	0.217401	0.875596	KPTHKTFIELALDEYQQKQEASLTELSELKIFAKSCTGF	generic|sp_Q8BND3_WDR35_MOUSE__chr12_1_9016441_9016644_ENSMUST00000161019_REVERSED	|generic|sp_Q8BND3-2_WDR35_MOUSE__chr12_1_9016441_9016644_ENSMUST00000161019_REVERSED|
"""index: 33033, intensity: 9763.0, mobility: 1.190"""	-0.427087	0.217614	0.87588	DREMEGFRLGGDRSR	generic|sp_Q8CFI7_RPB2_MOUSE__chr5_1_77313192_77313227_ENSMUST00000138121__II_617681_REVERSED|
"""index: 25315, intensity: 3336.0, mobility: 1.222"""	-0.427143	0.217828	0.875966	QLGQPARTWRPAVELGPW	generic|IP_1069120_TX=10090_REVERSED|
"""index: 24720, intensity: 6757.0, mobility: 0.947"""	-0.427144	0.217949	0.875968	NWTLRKRM	generic|chr7_-1_44867268_44867564_ENSMUST00000046575_REVERSED|
"""index: 11023, intensity: 3115.0, mobility: 0.810"""	-0.427429	0.218116	0.876407	KTADHQMI	generic|sp_Q80UV9_TAF1_MOUSE__chrX_1_101562127_101562291_ENSMUST00000143908__II_831688_REVERSED	|generic|sp_Q80UV9-3_TAF1_MOUSE__chrX_1_101562127_101562291_ENSMUST00000143908__II_831688_REVERSED	|generic|tr_B1Q2W7_B1Q2W7_MOUSE__chrX_1_101562127_101562291_ENSMUST00000143908__II_831688_REVERSED	|generic|tr_D3YZK4_D3YZK4_MOUSE__chrX_1_101562127_101562291_ENSMUST00000143908__II_831688_REVERSED	|generic|tr_S4R1B9_S4R1B9_MOUSE__chrX_1_101562127_101562291_ENSMUST00000143908_REVERSED|
"""index: 26752, intensity: 6349.0, mobility: 1.128"""	-0.427496	0.218329	0.876509	SPCPTHSESVSKVLRLDGSPPVPPEAIPQPEPEP	generic|tr_A0A2R8W718_A0A2R8W718_MOUSE_REVERSED	|generic|sp_Q8R5A6_TB22A_MOUSE_REVERSED	|generic|sp_Q8R5A6-2_TB22A_MOUSE_REVERSED|
"""index: 16218, intensity: 11624.0, mobility: 1.137"""	-0.427614	0.218543	0.876691	LTETDSVYLLPFTPRSMCLTQPLSLARQA	generic|IP_1087889_TX=10090_REVERSED|
"""index: 22940, intensity: 5855.0, mobility: 1.072"""	-0.427649	0.218757	0.876745	QENVTPAQGSPSGSRAS	generic|sp_E9Q9W7_PDZD7_MOUSE__II_1048821_REVERSED|
"""index: 4225, intensity: 3297.0, mobility: 1.006"""	-0.427699	0.21897	0.876822	FSNWLHLGESDQ	generic|sp_Q8BFW3_PR15B_MOUSE__II_1035113_REVERSED	|generic|sp_Q8BFW3-2_PR15B_MOUSE__II_1035113_REVERSED|
"""index: 4173, intensity: 4522.0, mobility: 0.951"""	-0.427774	0.219184	0.876937	MKPSTTCVPAGFSGMMVPLSQNRRLGCL	generic|tr_Q80TY2_Q80TY2_MOUSE__II_1038786_REVERSED	|generic|tr_Q8BZ57_Q8BZ57_MOUSE__II_1038786_REVERSED	|generic|tr_Q6P9N8_Q6P9N8_MOUSE__II_1038786_REVERSED	|generic|tr_Q8BKA2_Q8BKA2_MOUSE__II_1038786_REVERSED|
"""index: 20689, intensity: 10008.0, mobility: 1.041"""	-0.427801	0.219398	0.876978	VMVEVLEKIQDVYGLFKQIMQAVYVVDMMDSFSAAEATYVR	generic|sp_Q91ZV8_AGRA2_MOUSE__II_865126_REVERSED	|generic|tr_J3QMG7_J3QMG7_MOUSE__II_865137_REVERSED	|generic|tr_A0A172Q382_A0A172Q382_MOUSE__II_865126_REVERSED|
"""index: 4731, intensity: 3197.0, mobility: 0.990"""	-0.428032	0.219471	0.877333	STRTDNSPRQPC	generic|sp_P97497_SHBG_MOUSE_REVERSED|
"""index: 6634, intensity: 4285.0, mobility: 1.064"""	-0.428189	0.219637	0.877575	RREIEVYNQQIKLRRWLSDMHKLLEEMKEQVAVDISCHTH	generic|sp_Q3TL54_TR43A_MOUSE_REVERSED|
"""index: 9333, intensity: 4721.0, mobility: 1.117"""	-0.428549	0.219851	0.878126	RFGEMFLKSQHVFVDVPIDLPNGERSIMSIFGFGMRVNFWKC	generic|sp_Q45KJ6_LN28B_MOUSE_REVERSED	|generic|sp_Q45KJ6-2_LN28B_MOUSE_REVERSED|
"""index: 11304, intensity: 4249.0, mobility: 0.816"""	-0.428584	0.21997	0.878181	AYELPESINLSAAPSIT	generic|IP_994704_TX=10090_REVERSED|
"""index: 33141, intensity: 8113.0, mobility: 1.263"""	-0.428631	0.220183	0.878252	ESARATIANSKMRAATSP	generic|chr13_-1_37994001_37994186_ENSMUST00000021864_REVERSED|
"""index: 25395, intensity: 7803.0, mobility: 1.023"""	-0.428638	0.220397	0.878263	MKFGMFKASYNAPITIKNNR	generic|sp_B2RRF6_Z518A_MOUSE_REVERSED|
"""index: 5515, intensity: 31950.0, mobility: 0.792"""	-0.428713	0.22061	0.878378	ISSDQLTQWRVRG	generic|chr1_-1_64921982_64922170_ENSMUST00000097713__IP_1037808_TX=10090_REVERSED|
"""index: 989, intensity: 2927.0, mobility: 0.857"""	-0.428952	0.220824	0.878744	DMFWMRWSPSTWW	generic|chrX_1_72955211_72956398_ENSMUST00000033715_REVERSED|
"""index: 33665, intensity: 3080.0, mobility: 0.888"""	-0.42896	0.220943	0.878755	GRSLTYNEK	generic|II_1108202_TX=10090_REVERSED|
"""index: 27917, intensity: 4049.0, mobility: 0.941"""	-0.429125	0.221156	0.879008	QISQKEGRHK	generic|IP_3490569_TX=10090_REVERSED|
"""index: 20834, intensity: 5549.0, mobility: 0.969"""	-0.429136	0.221228	0.879024	QHFQMPSRVPV	generic|tr_Q80U46_Q80U46_MOUSE_REVERSED	|generic|sp_Q9EPQ8_TCF20_MOUSE_REVERSED	|generic|sp_Q9EPQ8-2_TCF20_MOUSE_REVERSED|
"""index: 13416, intensity: 53766.0, mobility: 1.052"""	-0.429802	0.221371	0.880039	DLGPLPTPPPGGTAAAYKARLNYQ	generic|sp_Q0VGT2_GLI2_MOUSE_REVERSED	|generic|tr_Q0VGV1_Q0VGV1_MOUSE_REVERSED|
"""index: 17993, intensity: 5752.0, mobility: 0.964"""	-0.429943	0.221371	0.880255	MVRVYTPQVDVEILSTDMYRYVALDLIIQ	generic|sp_O88978_TILB_MOUSE_REVERSED|
"""index: 16097, intensity: 5637.0, mobility: 0.973"""	-0.431076	0.221584	0.881973	LLSGPGALPSVPFPSLPEPGGRPRP	generic|tr_A0A0R4J0I0_A0A0R4J0I0_MOUSE_REVERSED	|generic|sp_P70459_ERF_MOUSE_REVERSED|
"""index: 30496, intensity: 3436.0, mobility: 0.927"""	-0.431106	0.221797	0.882019	FVKYCIIRH	generic|IP_3473395_TX=10090_REVERSED|
"""index: 16793, intensity: 4578.0, mobility: 0.942"""	-0.431316	0.221962	0.882336	YQLHPEPLHR	generic|II_3505972_TX=10090_REVERSED|
"""index: 16766, intensity: 2987.0, mobility: 1.273"""	-0.431417	0.222128	0.882489	FRPNECIELACLCSRWVCPL	generic|tr_Q762C5_Q762C5_MOUSE__II_1008921_REVERSED	|generic|tr_Q762C4_Q762C4_MOUSE__II_1008922_REVERSED|
"""index: 4793, intensity: 9008.0, mobility: 0.951"""	-0.431785	0.222293	0.883044	IASSSQLIETCIDYNELAQ	generic|tr_Q6PFH4_Q6PFH4_MOUSE_REVERSED	|generic|tr_G3X8Q1_G3X8Q1_MOUSE_REVERSED	|generic|tr_B9EKC5_B9EKC5_MOUSE_REVERSED|
"""index: 9196, intensity: 4418.0, mobility: 0.969"""	-0.431956	0.222506	0.883302	EAAYAQYHLMAQLVKKHGGPVLCVAG	generic|II_3462237_TX=10090_REVERSED	|generic|sp_Q80U19_DAAM2_MOUSE__chr17_-1_49493817_49493906_ENSMUST00000224954_REVERSED	|generic|sp_Q80U19-2_DAAM2_MOUSE__chr17_-1_49493817_49493906_ENSMUST00000224954_REVERSED	|generic|chr17_-1_49489970_49490206_ENSMUST00000224954_REVERSED|
"""index: 32808, intensity: 18201.0, mobility: 1.146"""	-0.43196	0.222718	0.883308	RLVAQTGAALSVVSESV	generic|sp_Q9DBV4_MXRA8_MOUSE__II_950876_REVERSED	|generic|tr_A2AD97_A2AD97_MOUSE_REVERSED|
"""index: 9618, intensity: 7637.0, mobility: 0.901"""	-0.431978	0.222718	0.883334	KEQELFYSK	generic|chr18_-1_73791605_73791700_ENSMUST00000025439__IP_1053962_TX=10090_REVERSED	|generic|chr18_-1_73791170_73791815_ENSMUST00000025439__IP_1053962_TX=10090_REVERSED|
"""index: 11784, intensity: 63832.0, mobility: 0.874"""	-0.432305	0.222718	0.883826	SELHALATEMAQALREELAMY	generic|sp_Q80U04_PJA2_MOUSE__chr17_-1_64311163_64311237_ENSMUST00000232842_REVERSED	|generic|sp_Q80U04-2_PJA2_MOUSE__chr17_-1_64311163_64311237_ENSMUST00000232842_REVERSED	|generic|tr_B1AXU3_B1AXU3_MOUSE_REVERSED	|generic|tr_A0JLS7_A0JLS7_MOUSE_REVERSED	|generic|tr_B1AXU4_B1AXU4_MOUSE_REVERSED	|generic|tr_Q3UXQ1_Q3UXQ1_MOUSE_REVERSED	|generic|sp_O55176_PJA1_MOUSE_REVERSED	|generic|sp_O55176-2_PJA1_MOUSE_REVERSED	|generic|sp_O55176-4_PJA1_MOUSE_REVERSED|
"""index: 4291, intensity: 3880.0, mobility: 0.973"""	-0.432577	0.22293	0.884235	GDESRSLSTFPS	generic|IP_842077_TX=10090_REVERSED|
"""index: 10842, intensity: 8403.0, mobility: 1.108"""	-0.43271	0.223142	0.884436	LFAEWYKALQQQSHLLTELYKMVHN	generic|tr_Q6NZD2_Q6NZD2_MOUSE__chr9_-1_66097395_66097466_ENSMUST00000139872_REVERSED	|generic|tr_Q3TI63_Q3TI63_MOUSE__chr9_-1_66097395_66097466_ENSMUST00000139872_REVERSED	|generic|sp_Q9WV80_SNX1_MOUSE__chr9_-1_66097395_66097466_ENSMUST00000139872_REVERSED	|generic|tr_Q3U4S1_Q3U4S1_MOUSE__chr9_-1_66097395_66097466_ENSMUST00000139872_REVERSED|
"""index: 5480, intensity: 4751.0, mobility: 0.867"""	-0.432812	0.223355	0.884588	WPNSIYSLSSVSSIAPLP	generic|tr_A0A338P7I8_A0A338P7I8_MOUSE__II_1079971_REVERSED|
"""index: 11155, intensity: 5305.0, mobility: 1.342"""	-0.432834	0.223425	0.884622	WLFTEDKLVCWRRKWSNMLGGKMYLFSHFYPLTVCSYV	generic|sp_F8VQB6_MYO10_MOUSE_REVERSED	|generic|tr_E9Q5G1_E9Q5G1_MOUSE_REVERSED	|generic|sp_F8VQB6-2_MYO10_MOUSE_REVERSED	|generic|tr_Q80TR9_Q80TR9_MOUSE_REVERSED|
"""index: 24524, intensity: 4380.0, mobility: 1.088"""	-0.433029	0.223637	0.884913	WSLRRTRWWPPFQISEQESSLRRKTPVDGKG	generic|IP_947825_TX=10090_REVERSED|
"""index: 20043, intensity: 3303.0, mobility: 1.124"""	-0.433032	0.223801	0.884918	KRFDPSRCYIIPNFASNAYGLWNFFVFLRDPVLDRHF	generic|sp_P34971_ADRB1_MOUSE_REVERSED	|generic|tr_Q9CRR2_Q9CRR2_MOUSE_REVERSED|
"""index: 19252, intensity: 4719.0, mobility: 1.156"""	-0.433242	0.223919	0.885232	MTAVAIDWAKIVEGKGLDFSFKDKRDLSSDFKTGDLLWGTYH	generic|tr_F7CAT1_F7CAT1_MOUSE__chr6_-1_128434301_128434456_ENSMUST00000139448__II_905367_REVERSED	|generic|sp_P30416_FKBP4_MOUSE__chr6_-1_128434301_128434456_ENSMUST00000139448__II_905365_REVERSED	|generic|tr_F6S2D5_F6S2D5_MOUSE__chr6_-1_128434301_128434456_ENSMUST00000139448_REVERSED|
"""index: 1093, intensity: 3267.0, mobility: 0.892"""	-0.433458	0.224036	0.885555	LQSVEVWERPGLLSY	generic|tr_A0A0R4J0N7_A0A0R4J0N7_MOUSE_REVERSED	|generic|sp_O88962_CP8B1_MOUSE_REVERSED|
"""index: 1273, intensity: 2741.0, mobility: 0.815"""	-0.433771	0.224248	0.886023	FDQHPRRRWNYW	generic|tr_Q8CDK4_Q8CDK4_MOUSE__II_1132090_REVERSED	|generic|sp_Q5SUV2_MYBPP_MOUSE__II_1132088_REVERSED	|generic|tr_A0A668KL73_A0A668KL73_MOUSE__II_1132088_REVERSED|
"""index: 2908, intensity: 3022.0, mobility: 0.830"""	-0.4338	0.22446	0.886066	YRPRQPLLYKCT	generic|IP_916465_TX=10090_REVERSED|
"""index: 14543, intensity: 4422.0, mobility: 0.879"""	-0.43421	0.224671	0.886677	DMLSALDALH	generic|sp_Q8BK72_RT27_MOUSE_REVERSED	|generic|tr_A0A338P7I7_A0A338P7I7_MOUSE_REVERSED|
"""index: 21449, intensity: 3917.0, mobility: 1.026"""	-0.434255	0.224836	0.886744	SNEIHQNYLTVSVLHEGELQPRYSVIY	generic|sp_Q1PSW8_LIN41_MOUSE_REVERSED|
"""index: 15022, intensity: 3263.0, mobility: 1.112"""	-0.434336	0.225048	0.886865	RFSGPVAHPSLWLSHPTFARMYIVKHA	generic|IP_1140947_TX=10090_REVERSED|
"""index: 12211, intensity: 65749.0, mobility: 1.166"""	-0.434561	0.22526	0.8872	SFFVLMSFTLFKAENFTDPLNKALFAVTFSGLALCALYGLLCY	generic|tr_E9Q7U8_E9Q7U8_MOUSE__IP_876056_REVERSED|
"""index: 33290, intensity: 6526.0, mobility: 0.862"""	-0.434569	0.225471	0.887212	IGKNFLDGTWKAVML	generic|sp_O35454_CLCN6_MOUSE__chr4_-1_148010968_148011117_ENSMUST00000105711__II_952614_REVERSED	|generic|tr_A2A7F6_A2A7F6_MOUSE__chr4_-1_148010968_148011117_ENSMUST00000105711__II_952614_REVERSED	|generic|tr_Q5DU51_Q5DU51_MOUSE__chr4_-1_148010968_148011117_ENSMUST00000105711__II_952614_REVERSED	|generic|tr_E9Q741_E9Q741_MOUSE__chr4_-1_148010968_148011117_ENSMUST00000105711_REVERSED|
"""index: 30402, intensity: 4324.0, mobility: 0.904"""	-0.434822	0.225588	0.887587	YKQLFVFECE	generic|tr_Q3ZAS9_Q3ZAS9_MOUSE__II_1039603_REVERSED	|generic|tr_Q540E2_Q540E2_MOUSE__II_1039603_REVERSED	|generic|tr_Q0VGH1_Q0VGH1_MOUSE__II_1039603_REVERSED|
"""index: 30034, intensity: 3958.0, mobility: 1.181"""	-0.435029	0.2258	0.887894	SAETLEREGEKQGGQRN	generic|IP_3455226_TX=10090_REVERSED|
"""index: 31945, intensity: 7906.0, mobility: 1.381"""	-0.435051	0.226011	0.887927	ELATIRVTPMGPHLEKTTHMAKIFLDLSKPDKQLLSASYENYKG	generic|tr_G3X9B1_G3X9B1_MOUSE__chr13_1_12438603_12438677_ENSMUST00000222091__II_3473348_REVERSED	|generic|tr_Q3UNW7_Q3UNW7_MOUSE__chr13_1_12396508_12396642_ENSMUST00000221046_REVERSED|
"""index: 5841, intensity: 5369.0, mobility: 0.936"""	-0.43518	0.226223	0.888118	LELVAMAVCFF	generic|IP_927667_TX=10090_REVERSED|
"""index: 23654, intensity: 2752.0, mobility: 1.173"""	-0.435195	0.226435	0.888141	EMGGPQPARACPLAPPLPPHDAALLATESSTQVHL	generic|IP_942280_TX=10090_REVERSED|
"""index: 24812, intensity: 6752.0, mobility: 1.023"""	-0.43531	0.226647	0.88831	KMMAESVEKEIQEQAKRSLP	generic|tr_E9Q9F9_E9Q9F9_MOUSE__chr7_1_133671424_133671540_ENSMUST00000211072__II_3448714_REVERSED	|generic|tr_D3YZE7_D3YZE7_MOUSE__chr7_1_133671424_133671540_ENSMUST00000211072__II_3448714_REVERSED	|generic|sp_Q6GQV7_EDRF1_MOUSE__chr7_1_133671424_133671540_ENSMUST00000211072__II_3448714_REVERSED|
"""index: 17138, intensity: 3528.0, mobility: 0.808"""	-0.435314	0.226811	0.888317	LESALSHGSSHGPMMAY	generic|tr_Q3TAP8_Q3TAP8_MOUSE_REVERSED	|generic|tr_A0A0G2JDW8_A0A0G2JDW8_MOUSE_REVERSED	|generic|sp_O08970_TUFT1_MOUSE_REVERSED|
"""index: 13961, intensity: 3324.0, mobility: 1.207"""	-0.435414	0.226946	0.888465	YFKMDELKNMNKMHNTINCSQSSTKGASVHRGWFS	generic|tr_Q810Q0_Q810Q0_MOUSE__II_3480620_REVERSED|
"""index: 689, intensity: 3668.0, mobility: 0.999"""	-0.435503	0.226946	0.888597	EMVMFERMFME	generic|tr_Q1XGY5_Q1XGY5_MOUSE_REVERSED	|generic|sp_Q6NVD0_FREM2_MOUSE_REVERSED|
"""index: 8057, intensity: 10305.0, mobility: 1.090"""	-0.435803	0.227157	0.889041	MRGQHGEGLLSTAEVS	generic|IP_949934_TX=10090_REVERSED|
"""index: 18510, intensity: 5608.0, mobility: 0.986"""	-0.435835	0.227321	0.889087	NWSVTSLLMPAR	generic|IP_1059571_TX=10090_REVERSED|
"""index: 9494, intensity: 11677.0, mobility: 1.079"""	-0.435941	0.227532	0.889243	QMWAILVEKAVLVQPTEEGQE	generic|IP_1089565_TX=10090_REVERSED|
"""index: 2869, intensity: 2730.0, mobility: 0.782"""	-0.435953	0.227647	0.889261	SSRQQVQQFFVPKNEKKR	generic|IP_908770_TX=10090_REVERSED|
"""index: 28579, intensity: 4688.0, mobility: 1.129"""	-0.43649	0.227859	0.890053	IFYNFIMVGSPAAPLTTQHWTQPGSA	generic|IP_958461_TX=10090_REVERSED|
"""index: 33438, intensity: 3942.0, mobility: 1.293"""	-0.436854	0.228022	0.890589	WREWSAWWCVRPPLSSTGW	generic|IP_1063641_TX=10090_REVERSED|
"""index: 11678, intensity: 15672.0, mobility: 0.914"""	-0.436933	0.228041	0.890705	SETLEAQSLR	generic|sp_Q6ZQ12_NINL_MOUSE_REVERSED	|generic|sp_Q6ZQ12-1_NINL_MOUSE_REVERSED	|generic|sp_Q6ZQ12-2_NINL_MOUSE_REVERSED	|generic|tr_A2ANB6_A2ANB6_MOUSE_REVERSED|
"""index: 15245, intensity: 18178.0, mobility: 1.119"""	-0.437298	0.228252	0.89124	NVIMSVNVDSEDAVSRNLRKRFSANSEPV	generic|tr_Q3UHR2_Q3UHR2_MOUSE__chrX_1_75514373_75514405_ENSMUST00000114070_REVERSED	|generic|tr_Q3UHI8_Q3UHI8_MOUSE__chrX_1_75514373_75514405_ENSMUST00000114070_REVERSED	|generic|tr_Q3TRB0_Q3TRB0_MOUSE_REVERSED	|generic|tr_Q2VEB4_Q2VEB4_MOUSE__chrX_1_75514373_75514405_ENSMUST00000114070_REVERSED	|generic|tr_Q2VEB3_Q2VEB3_MOUSE__chrX_1_75514373_75514405_ENSMUST00000114070_REVERSED	|generic|tr_E9Q9K8_E9Q9K8_MOUSE__chrX_1_75514373_75514405_ENSMUST00000114070_REVERSED	|generic|tr_Q6ZQD9_Q6ZQD9_MOUSE__chrX_1_75514373_75514405_ENSMUST00000114070_REVERSED|
"""index: 5057, intensity: 5183.0, mobility: 0.894"""	-0.437301	0.228415	0.891244	ATEQEEEATQEPNSAKGDLLAK	generic|tr_Q8K2T5_Q8K2T5_MOUSE__II_961796_REVERSED	|generic|tr_U5LL15_U5LL15_MOUSE_REVERSED	|generic|tr_U5LL67_U5LL67_MOUSE_REVERSED	|generic|tr_U5LHT6_U5LHT6_MOUSE_REVERSED|
"""index: 15958, intensity: 3562.0, mobility: 1.177"""	-0.437618	0.228626	0.891709	RPMKAAFAAAGAPSSLDEATVALFEAVSLQEP	generic|sp_Q5U464_ASAP3_MOUSE_REVERSED|
"""index: 3150, intensity: 4407.0, mobility: 0.899"""	-0.437707	0.228789	0.891839	TEPKNLFETTWWSTKGSAIK	generic|IP_874932_TX=10090_REVERSED|
"""index: 23656, intensity: 6807.0, mobility: 1.032"""	-0.437878	0.229	0.892089	QILTAARVMRVMEREAEVRKKSNIESEARIQSFEEVLVAHR	generic|sp_Q9D3V1_DRC10_MOUSE_REVERSED	|generic|sp_Q9D3V1-2_DRC10_MOUSE_REVERSED|
"""index: 6006, intensity: 3001.0, mobility: 0.957"""	-0.437954	0.229162	0.8922	DNVDMVKVRLELPRELDEGRSNL	generic|sp_Q7TMD7_DSG4_MOUSE_REVERSED	|generic|tr_A1IGX7_A1IGX7_MOUSE_REVERSED|
"""index: 9500, intensity: 8216.0, mobility: 1.114"""	-0.438163	0.229373	0.892506	KELTSQQDAVKRDLELVIKRDMAQQEERIRHEMAELERQQ	generic|tr_Q3TV71_Q3TV71_MOUSE__chr16_1_18070881_18070961_ENSMUST00000153123__II_1079519_REVERSED	|generic|tr_Q80ZS8_Q80ZS8_MOUSE__chr16_1_18070881_18070961_ENSMUST00000153123__II_1079519_REVERSED	|generic|tr_D3Z558_D3Z558_MOUSE__chr16_1_18070881_18070961_ENSMUST00000153123__II_1079519_REVERSED	|generic|sp_O35347_DGCR6_MOUSE_REVERSED	|generic|sp_O35347-2_DGCR6_MOUSE_REVERSED|
"""index: 33262, intensity: 9638.0, mobility: 1.016"""	-0.438203	0.229487	0.892563	FWLLAWSFLR	generic|sp_Q14DK4_GPAT2_MOUSE__chr2_1_118790506_118790535_ENSMUST00000037547_REVERSED	|generic|sp_Q14DK4-2_GPAT2_MOUSE__chr2_1_118790506_118790535_ENSMUST00000037547_REVERSED	|generic|sp_Q14DK4-3_GPAT2_MOUSE__chr2_1_118790506_118790535_ENSMUST00000037547_REVERSED|
"""index: 34580, intensity: 3892.0, mobility: 1.203"""	-0.438413	0.229698	0.892869	ALALNLYWITTVTYPMQFGAVWIVLGNGLVGLFFTISVVVMSLIWLVR	generic|IP_3460985_TX=10090_REVERSED|
"""index: 26334, intensity: 15502.0, mobility: 0.980"""	-0.438455	0.229861	0.89293	RTGSHLPSFLR	generic|sp_P55200_KMT2A_MOUSE__chr9_-1_44835794_44835835_ENSMUST00000152241__II_853586_REVERSED	|generic|sp_P55200-2_KMT2A_MOUSE__chr9_-1_44835794_44835835_ENSMUST00000152241__II_853586_REVERSED	|generic|tr_D3Z5H5_D3Z5H5_MOUSE__chr9_-1_44845385_44845522_ENSMUST00000152241_REVERSED|
"""index: 35104, intensity: 3465.0, mobility: 1.386"""	-0.438642	0.230072	0.893204	RCDSSRVKFKKLPLHNAVCRS	generic|IP_980993_TX=10090_REVERSED|
"""index: 1341, intensity: 3043.0, mobility: 0.777"""	-0.438691	0.230283	0.893274	IDDARVGP	generic|sp_Q80T14_FRAS1_MOUSE_REVERSED|
"""index: 29260, intensity: 4253.0, mobility: 1.398"""	-0.438748	0.230445	0.893358	ESASTGNMFIMALITMLLGTKPL	generic|tr_A2A9Q9_A2A9Q9_MOUSE_REVERSED|
"""index: 6142, intensity: 13427.0, mobility: 0.996"""	-0.438997	0.230656	0.89372	PRSGGPGSITFTSWAFSFSHYSHLAPSTPKLGR	generic|IP_1066804_TX=10090_REVERSED|
"""index: 27904, intensity: 5277.0, mobility: 1.232"""	-0.439125	0.230818	0.893905	QRCISNRYFGSALLCLLHVKHMNEQVEKNFRKMMRRLYTEFEMKIK	generic|tr_A0A0U1RP06_A0A0U1RP06_MOUSE__chr6_-1_91504567_91504620_ENSMUST00000150279__II_910792_REVERSED	|generic|tr_Q7TSZ1_Q7TSZ1_MOUSE__chr6_-1_91504567_91504620_ENSMUST00000150279_REVERSED	|generic|sp_P51612_XPC_MOUSE__chr6_-1_91504567_91504620_ENSMUST00000150279_REVERSED|
"""index: 2829, intensity: 3957.0, mobility: 0.801"""	-0.439268	0.231029	0.894114	WASPLGQGAEPMDWGV	generic|IP_872233_TX=10090_REVERSED|
"""index: 11242, intensity: 5464.0, mobility: 1.025"""	-0.43944	0.231239	0.894362	EPLGRSHRPCLSGQEPKSGKK	generic|IP_1052094_TX=10090_REVERSED|
"""index: 7798, intensity: 6548.0, mobility: 1.129"""	-0.439549	0.23145	0.894521	LATMLMMLKYGRSAEPLMASLRSYIKMSRDHNVGMVFMPSNTPSDTSPAF	generic|IP_3470938_TX=10090_REVERSED|
"""index: 21357, intensity: 5545.0, mobility: 1.101"""	-0.439571	0.231563	0.894552	EWLPPCIASSHGAGPLL	generic|IP_3454337_TX=10090_REVERSED|
"""index: 28584, intensity: 3466.0, mobility: 0.986"""	-0.439851	0.231628	0.894958	WVEQPLDGKDR	generic|IP_1110930_TX=10090_REVERSED|
"""index: 27536, intensity: 5121.0, mobility: 1.098"""	-0.440259	0.231789	0.895547	AFPKGVSVAASSDLTQMS	generic|IP_878748_TX=10090_REVERSED|
"""index: 16622, intensity: 3715.0, mobility: 0.867"""	-0.440494	0.232	0.895886	IYMYYLST	generic|IP_1018100_TX=10090_REVERSED|
"""index: 19222, intensity: 2931.0, mobility: 1.186"""	-0.440673	0.232211	0.896143	MNMRGPSNTRYQFYKS	generic|chr2_1_48890419_48892180_ENSMUST00000063886_REVERSED	|generic|chr2_1_48890383_48892180_ENSMUST00000063886_REVERSED	|generic|chr2_1_48890377_48892180_ENSMUST00000063886_REVERSED|
"""index: 15141, intensity: 4168.0, mobility: 1.199"""	-0.44074	0.232372	0.89624	PTLLKPSVVAAEKKKSMRKAKAKLKRRR	generic|sp_Q8BHE0_PRR11_MOUSE_REVERSED|
"""index: 8030, intensity: 8162.0, mobility: 0.825"""	-0.441084	0.232583	0.896735	ISSGWLVQKVWSIEA	generic|chr5_-1_84105867_84105944_ENSMUST00000053733_REVERSED|
"""index: 12804, intensity: 131661.0, mobility: 1.076"""	-0.441115	0.232744	0.89678	IIDASSTSLPPQMKILTEAAAPGTG	generic|IP_851504_TX=10090_REVERSED|
"""index: 5407, intensity: 3175.0, mobility: 0.845"""	-0.441238	0.232808	0.896956	VSHPVAPPLTQPHPQPV	generic|sp_Q8CGF7-3_TCRG1_MOUSE_REVERSED	|generic|sp_Q8CGF7_TCRG1_MOUSE__chr18_1_42574636_42574719_ENSMUST00000173642_REVERSED	|generic|sp_Q8CGF7-2_TCRG1_MOUSE__chr18_1_42574636_42574719_ENSMUST00000173642_REVERSED	|generic|tr_A0A494B9N0_A0A494B9N0_MOUSE_REVERSED	|generic|chr18_1_42530740_42530919_ENSMUST00000173642_REVERSED	|generic|tr_A0A494B9W7_A0A494B9W7_MOUSE_REVERSED|
"""index: 9392, intensity: 6756.0, mobility: 0.983"""	-0.441353	0.233018	0.897122	GATGGGGGGGGGGGASAPGGGGAGGAGSASASAGGAAGPAGATPHH	generic|sp_P54843_MAF_MOUSE_REVERSED	|generic|sp_P54843-2_MAF_MOUSE_REVERSED	|generic|sp_P54843-3_MAF_MOUSE_REVERSED|
"""index: 24224, intensity: 5138.0, mobility: 0.851"""	-0.441358	0.233228	0.897129	QEPSISRQPEANPPGPLAPLAAPEE	generic|sp_Q80UE6_WNK4_MOUSE__chr6_-1_120002189_120002227_ENSMUST00000159397_REVERSED|
"""index: 32061, intensity: 10797.0, mobility: 0.964"""	-0.441454	0.233438	0.897267	WEGFVKQLIK	generic|tr_E9QJT8_E9QJT8_MOUSE__II_1140472_REVERSED	|generic|sp_Q3UZY0_SFI1_MOUSE__II_1140472_REVERSED	|generic|sp_Q3UZY0-2_SFI1_MOUSE__II_1140472_REVERSED	|generic|sp_Q3UZY0-3_SFI1_MOUSE__II_1140472_REVERSED	|generic|sp_Q3UZY0-5_SFI1_MOUSE__II_1140439_REVERSED	|generic|tr_E9Q8V3_E9Q8V3_MOUSE__II_1140472_REVERSED	|generic|tr_E9PY38_E9PY38_MOUSE__II_1140440_REVERSED	|generic|tr_E9Q799_E9Q799_MOUSE__II_1140472_REVERSED	|generic|sp_Q3UZY0-4_SFI1_MOUSE_REVERSED|
"""index: 21489, intensity: 3700.0, mobility: 1.134"""	-0.44152	0.233649	0.897361	HLEILNEMSKNQWKSLLSEHENRPRFPIREHNMNMGPIIVSMKR	generic|sp_O88413_TULP3_MOUSE__II_905485_REVERSED|
"""index: 22248, intensity: 2931.0, mobility: 1.228"""	-0.441524	0.233859	0.897366	GFYLKYIYLYVCFRTM	generic|IP_977138_TX=10090_REVERSED|
"""index: 22124, intensity: 12065.0, mobility: 0.936"""	-0.441643	0.234069	0.897537	LAPLWPARR	generic|IP_1012553_TX=10090_REVERSED|
"""index: 17321, intensity: 4892.0, mobility: 1.015"""	-0.441815	0.23428	0.897784	VGCTARPKRLIHPSSGSRGRSIAAWSMCM	generic|chr6_-1_42675101_42675283_ENSMUST00000045054__IP_916855_TX=10090_REVERSED|
"""index: 6735, intensity: 58450.0, mobility: 1.066"""	-0.441896	0.23449	0.897899	YPVCRFAVGLGDREPLPPVKEM	generic|IP_1098364_TX=10090_REVERSED|
"""index: 17541, intensity: 7657.0, mobility: 1.069"""	-0.441904	0.2347	0.89791	EIIAELEDSYEMQ	generic|sp_Q9CPX6_ATG3_MOUSE__chr16_1_45187676_45187741_ENSMUST00000150390_REVERSED|
"""index: 2657, intensity: 66525.0, mobility: 0.884"""	-0.441959	0.234911	0.89799	ITTPEQFGHEKALGYL	generic|IP_827411_TX=10090_REVERSED|
"""index: 3478, intensity: 3415.0, mobility: 0.985"""	-0.44215	0.235121	0.898262	FPMINQHEKPFQMYIYIYIYM	generic|IP_984042_TX=10090_REVERSED|
"""index: 20717, intensity: 4654.0, mobility: 1.077"""	-0.44218	0.235232	0.898305	TEAIQDIMTGIERFEGSYKVYAWTCLSTLA	generic|chr17_-1_79852495_79852725_ENSMUST00000222193__II_3463040_TX=10090_REVERSED	|generic|tr_Q8C081_Q8C081_MOUSE__chr17_-1_79850159_79850275_ENSMUST00000222415__II_3452758_REVERSED	|generic|tr_E9QND8_E9QND8_MOUSE__chr17_-1_79850159_79850275_ENSMUST00000222415__II_3452758_REVERSED	|generic|tr_A0A1Y7VKB0_A0A1Y7VKB0_MOUSE__II_3460548_REVERSED	|generic|sp_Q6PA06_ATLA2_MOUSE__chr17_-1_79850159_79850275_ENSMUST00000222415__II_3452758_REVERSED	|generic|sp_Q6PA06-2_ATLA2_MOUSE__chr17_-1_79850159_79850275_ENSMUST00000222415__II_3452758_REVERSED	|generic|tr_Q8BYP9_Q8BYP9_MOUSE__II_3463009_REVERSED	|generic|tr_Q9WUG4_Q9WUG4_MOUSE_REVERSED|
"""index: 22649, intensity: 3319.0, mobility: 1.097"""	-0.442226	0.235443	0.89837	FNMDLIGIVPNEGIM	generic|tr_Q3TNZ6_Q3TNZ6_MOUSE_REVERSED	|generic|sp_Q61809_LRRN1_MOUSE_REVERSED|
"""index: 10601, intensity: 13666.0, mobility: 1.041"""	-0.44232	0.235603	0.898505	QRQMEEIQRQPINQLISYVDSMKEEPVVVSARKWDL	generic|tr_V9GX32_V9GX32_MOUSE__chr2_-1_93795631_93795738_ENSMUST00000125407__II_1005294_REVERSED	|generic|tr_Q3UYR9_Q3UYR9_MOUSE__chr2_-1_93795631_93795738_ENSMUST00000125407__II_1005286_REVERSED	|generic|tr_Q3UDB5_Q3UDB5_MOUSE__chr2_-1_93795631_93795738_ENSMUST00000125407__II_1005286_REVERSED	|generic|sp_P70428_EXT2_MOUSE__chr2_-1_93795631_93795738_ENSMUST00000125407__II_1005286_REVERSED	|generic|tr_Q3UFQ0_Q3UFQ0_MOUSE__chr2_-1_93795631_93795738_ENSMUST00000125407__II_1005286_REVERSED	|generic|tr_Q3U8D5_Q3U8D5_MOUSE__chr2_-1_93795631_93795738_ENSMUST00000125407__II_1005294_REVERSED	|generic|tr_E9Q1M5_E9Q1M5_MOUSE__chr2_-1_93795631_93795738_ENSMUST00000125407_REVERSED|
"""index: 11882, intensity: 21810.0, mobility: 0.862"""	-0.442653	0.235813	0.898981	ISSDEIVFNLLHKPY	generic|IP_3455885_TX=10090_REVERSED|
"""index: 6531, intensity: 3152.0, mobility: 1.121"""	-0.442719	0.235974	0.899074	VEKYKAQNHEPAPSNDTGNHETLQERRKERI	generic|tr_A0A286YDZ9_A0A286YDZ9_MOUSE__II_3474024_REVERSED|
"""index: 12563, intensity: 5514.0, mobility: 0.975"""	-0.442943	0.236097	0.899392	SCQSLAPLLASFQFDVICCSVLEL	generic|tr_L7N1Y3_L7N1Y3_MOUSE__II_3503431_REVERSED	|generic|tr_A0A1Y7VJ51_A0A1Y7VJ51_MOUSE_REVERSED	|generic|tr_Q3UTB0_Q3UTB0_MOUSE_REVERSED|
"""index: 1320, intensity: 3688.0, mobility: 0.975"""	-0.443121	0.236097	0.899646	STSDPLVMQVHDC	generic|IP_1141413_TX=10090_REVERSED|
"""index: 18768, intensity: 3297.0, mobility: 0.935"""	-0.443862	0.236306	0.900697	IYNDLYLYP	generic|tr_K7N789_K7N789_MOUSE__II_3488195_REVERSED	|generic|tr_A0A338P6A4_A0A338P6A4_MOUSE__II_1070706_REVERSED	|generic|II_3460988_TX=10090_REVERSED	|generic|tr_A0A3B2WCI4_A0A3B2WCI4_MOUSE_REVERSED|
"""index: 32503, intensity: 11193.0, mobility: 0.877"""	-0.443964	0.236516	0.900841	NSLGFLVLQITVMAIKL	generic|tr_Q3KP77_Q3KP77_MOUSE__II_974210_REVERSED	|generic|sp_Q8R4F0_MCLN3_MOUSE__II_974210_REVERSED	|generic|tr_D3YZE2_D3YZE2_MOUSE_REVERSED|
"""index: 11918, intensity: 83682.0, mobility: 0.936"""	-0.44398	0.236676	0.900863	QPAPQPAPAQAPPPRREPGPSAAS	generic|sp_Q64332_SYN2_MOUSE__chr6_1_115135318_115135464_ENSMUST00000203768__II_908925_REVERSED	|generic|sp_Q64332-2_SYN2_MOUSE__chr6_1_115135318_115135464_ENSMUST00000203768_REVERSED|
"""index: 6214, intensity: 4008.0, mobility: 1.004"""	-0.444209	0.236837	0.901187	GLPSWCRPVPFPDGDVQLRESDPWVLRM	generic|IP_931378_TX=10090_REVERSED|
"""index: 22682, intensity: 10827.0, mobility: 0.820"""	-0.444376	0.237046	0.901424	YTAWAKSFE	generic|IP_3494115_TX=10090_REVERSED|
"""index: 7813, intensity: 4822.0, mobility: 1.041"""	-0.444458	0.237256	0.901538	NLMAAAAAAAAAAAAASSTHQQVPHV	generic|sp_O54949_NLK_MOUSE__chr11_-1_78695805_78695861_ENSMUST00000165271__II_718401_REVERSED	|generic|II_1130185_TX=10090_REVERSED|
"""index: 983, intensity: 5739.0, mobility: 0.836"""	-0.444484	0.237466	0.901575	PKAPPMTRP	generic|sp_Q9WU78_PDC6I_MOUSE__chr9_-1_113659827_113659913_ENSMUST00000137104__II_841796_REVERSED	|generic|sp_Q9WU78-3_PDC6I_MOUSE__chr9_-1_113659827_113659913_ENSMUST00000137104__II_841796_REVERSED	|generic|tr_Q6ZPS9_Q6ZPS9_MOUSE__chr9_-1_113659827_113659913_ENSMUST00000137104__II_841796_REVERSED|
"""index: 6117, intensity: 147433.0, mobility: 1.145"""	-0.44449	0.237676	0.901584	QRSIGHRLFSALMTLQMASPSLIQHDASESHT	generic|IP_992428_TX=10090_REVERSED|
"""index: 23012, intensity: 4607.0, mobility: 1.124"""	-0.44468	0.237736	0.901852	TFHNGLFLLAFFDPFSYSLLHQY	generic|sp_Q9CX83_ARMX1_MOUSE_REVERSED|
"""index: 6895, intensity: 6857.0, mobility: 0.948"""	-0.444812	0.237796	0.902038	HDALDMMQPEWEWPAQCEAFLPHDPTDAHVTNR	generic|IP_1023256_TX=10090_REVERSED|
"""index: 18910, intensity: 4805.0, mobility: 0.989"""	-0.444949	0.238005	0.90223	FSKRSSPCMLPPFAMATWV	generic|IP_1146791_TX=10090_REVERSED	|generic|IP_1146797_TX=10090_REVERSED|
"""index: 20426, intensity: 4018.0, mobility: 1.104"""	-0.445024	0.238215	0.902336	EPYVKLFYQASHIHKVQREHRYLISVMSISSCAMLGLCFV	generic|tr_A2AMT6_A2AMT6_MOUSE__II_3489203_REVERSED|
"""index: 3679, intensity: 18827.0, mobility: 0.789"""	-0.44515	0.238375	0.902513	ISGLAKFM	generic|IP_1023222_TX=10090_REVERSED|
"""index: 32120, intensity: 40237.0, mobility: 1.022"""	-0.445319	0.238484	0.90275	DPNSTPRPPPPLPRGEKIALTFQKASRITNIFDE	generic|tr_B7ZMW0_B7ZMW0_MOUSE__II_3465173_REVERSED	|generic|sp_Q9D534_ZC21B_MOUSE__II_3465173_REVERSED	|generic|tr_B9EHC9_B9EHC9_MOUSE__II_3465173_REVERSED|
"""index: 21578, intensity: 4486.0, mobility: 1.272"""	-0.445376	0.238644	0.90283	EMLMYLFRNDHGTWLLKI	generic|sp_Q922R0_PRKX_MOUSE_REVERSED	|generic|tr_Q3UDT1_Q3UDT1_MOUSE_REVERSED	|generic|tr_B1AVU1_B1AVU1_MOUSE_REVERSED|
"""index: 15973, intensity: 6431.0, mobility: 0.982"""	-0.445443	0.238803	0.902924	DRFLDQAEAEFLRRNDTNQ	generic|tr_Q1MWP8_Q1MWP8_MOUSE_REVERSED	|generic|tr_Q3TWP9_Q3TWP9_MOUSE_REVERSED	|generic|tr_Q3TM70_Q3TM70_MOUSE_REVERSED	|generic|tr_Q3TQ74_Q3TQ74_MOUSE_REVERSED	|generic|tr_Q91VL7_Q91VL7_MOUSE_REVERSED	|generic|tr_Q1MWP9_Q1MWP9_MOUSE_REVERSED|
"""index: 10950, intensity: 6536.0, mobility: 1.022"""	-0.445611	0.238862	0.90316	KLEPFELVELYDQVVKWDPIVYHT	generic|tr_Q8BZG6_Q8BZG6_MOUSE__II_848630_REVERSED	|generic|sp_Q8C0S1_DI3L1_MOUSE_REVERSED|
"""index: 18077, intensity: 2777.0, mobility: 1.262"""	-0.446083	0.239021	0.903821	YNWVLFRCLTLSMVYFTRGKTRINLIENIFEVDMS	generic|tr_B8JJ67_B8JJ67_MOUSE__II_1065537_REVERSED	|generic|tr_F6X1P1_F6X1P1_MOUSE__II_1065537_REVERSED	|generic|tr_B8JJ69_B8JJ69_MOUSE__chr17_-1_35892853_35892966_ENSMUST00000059740__II_1065536_REVERSED	|generic|tr_Q3TA61_Q3TA61_MOUSE__chr17_-1_35892853_35892966_ENSMUST00000059740__II_1065536_REVERSED	|generic|tr_Q3UM69_Q3UM69_MOUSE__chr17_-1_35892853_35892966_ENSMUST00000059740__II_1065536_REVERSED	|generic|tr_B8JJ66_B8JJ66_MOUSE__chr17_-1_35892853_35892966_ENSMUST00000059740__II_1065536_REVERSED	|generic|tr_Q497V8_Q497V8_MOUSE__chr17_-1_35892853_35892966_ENSMUST00000059740__II_1065536_REVERSED	|generic|tr_A0PJN6_A0PJN6_MOUSE__chr17_-1_35892853_35892966_ENSMUST00000059740__II_1065536_REVERSED|
"""index: 34318, intensity: 3048.0, mobility: 1.115"""	-0.446224	0.23908	0.904018	KQVHWMAKSSKLF	generic|IP_1117745_TX=10090_REVERSED|
"""index: 33182, intensity: 7995.0, mobility: 1.054"""	-0.446458	0.239289	0.904344	RTGATEPNLLFRWPIVMSGAIPRN	generic|IP_1005776_TX=10090_REVERSED|
"""index: 22180, intensity: 2754.0, mobility: 1.010"""	-0.446545	0.239448	0.904466	IAQSAQMPGVLEF	generic|sp_O70324_MOT8_MOUSE_REVERSED	|generic|tr_Q8K3S7_Q8K3S7_MOUSE_REVERSED	|generic|chrX_-1_103701475_103701708_ENSMUST00000171837_REVERSED|
"""index: 14464, intensity: 9109.0, mobility: 1.013"""	-0.446576	0.239607	0.904509	HERLECLINEVSLGQSPLELEMK	generic|tr_Q8BN38_Q8BN38_MOUSE__II_3474964_REVERSED	|generic|sp_P97412_LYST_MOUSE_REVERSED	|generic|sp_P97412-2_LYST_MOUSE_REVERSED	|generic|tr_G5E8Q0_G5E8Q0_MOUSE_REVERSED|
"""index: 21438, intensity: 4286.0, mobility: 1.153"""	-0.446668	0.239816	0.904637	NSAFIRTAQYMAAATW	generic|tr_Q543N4_Q543N4_MOUSE_REVERSED	|generic|sp_O54825_BYST_MOUSE_REVERSED|
"""index: 10903, intensity: 5059.0, mobility: 1.264"""	-0.446677	0.239925	0.90465	THVVHQLVSISGAPWLSPS	generic|IP_995436_TX=10090_REVERSED|
"""index: 23916, intensity: 3956.0, mobility: 1.058"""	-0.446762	0.240084	0.904769	MLWLFLHPPQVAKQSQGGFLHKKTERQKEFTQGWSQLKTH	generic|sp_Q6P1I3_CL066_MOUSE_REVERSED	|generic|tr_D3Z5F2_D3Z5F2_MOUSE_REVERSED|
"""index: 15467, intensity: 9040.0, mobility: 1.289"""	-0.446815	0.240242	0.904842	RTVEESSSELRRALDENEQ	generic|tr_Q924K4_Q924K4_MOUSE_REVERSED	|generic|tr_Q3UN79_Q3UN79_MOUSE_REVERSED	|generic|tr_Q05AC1_Q05AC1_MOUSE_REVERSED|
"""index: 31665, intensity: 22142.0, mobility: 1.037"""	-0.446864	0.240451	0.90491	VQAQQAVTVTGSKHV	generic|tr_B1AUX2_B1AUX2_MOUSE__chr10_1_89745024_89745053_ENSMUST00000020112_REVERSED	|generic|sp_Q61191_HCFC1_MOUSE__chr10_1_89745024_89745053_ENSMUST00000020112_REVERSED|
"""index: 3510, intensity: 3342.0, mobility: 0.970"""	-0.447097	0.24066	0.905234	VDSPPIEEKTMKTDNEDLENISDLTQNEFLWV	generic|sp_Q4U4S6_XIRP2_MOUSE__II_1007720_REVERSED	|generic|sp_Q4U4S6-2_XIRP2_MOUSE_REVERSED	|generic|tr_A0A5F8MPR4_A0A5F8MPR4_MOUSE_REVERSED|
"""index: 24043, intensity: 3164.0, mobility: 1.307"""	-0.447182	0.240818	0.905352	QSVRSFQEFSEEGPEPPNVVI	generic|chr8_1_85519476_85519673_ENSMUST00000132932_REVERSED|
"""index: 16493, intensity: 4209.0, mobility: 0.895"""	-0.447395	0.241027	0.905649	WSDWLGLVIP	generic|chr13_-1_59533219_59536386_ENSMUST00000022040_REVERSED|
"""index: 11602, intensity: 7475.0, mobility: 0.892"""	-0.447449	0.241185	0.905723	TTETQIKELGHWH	generic|IP_833569_TX=10090_REVERSED|
"""index: 4056, intensity: 7484.0, mobility: 0.950"""	-0.447479	0.241192	0.905765	LVAPVGWGLAHY	generic|II_842780_TX=10090_REVERSED	|generic|tr_Q6ZQ40_Q6ZQ40_MOUSE_REVERSED	|generic|sp_Q91ZI0_CELR3_MOUSE_REVERSED	|generic|tr_A0A1L1SUG9_A0A1L1SUG9_MOUSE_REVERSED	|generic|tr_A0A076N9U7_A0A076N9U7_MOUSE_REVERSED	|generic|tr_A0A0A6YX12_A0A0A6YX12_MOUSE_REVERSED|
"""index: 3165, intensity: 3347.0, mobility: 0.958"""	-0.447775	0.2413	0.906175	DPKQYGFLKFD	generic|sp_Q6PGK7_CHSTA_MOUSE__chr1_-1_38865498_38865779_ENSMUST00000193441__II_1040645_REVERSED	|generic|tr_A0A0A6YVW5_A0A0A6YVW5_MOUSE__chr1_-1_38865498_38865779_ENSMUST00000193441__II_1040645_REVERSED	|generic|tr_A2RSS2_A2RSS2_MOUSE__chr1_-1_38865498_38865779_ENSMUST00000193441__II_1040645_REVERSED|
"""index: 29630, intensity: 24188.0, mobility: 0.893"""	-0.44783	0.241458	0.906252	KWTSLIRSCLLR	generic|chr6_-1_124400084_124400221_ENSMUST00000112530__IP_906411_TX=10090_REVERSED	|generic|chr6_-1_124399441_124403177_ENSMUST00000112530__IP_906411_TX=10090_REVERSED|
"""index: 21053, intensity: 6430.0, mobility: 0.990"""	-0.447907	0.241616	0.906357	DRVGTASTGKRVE	generic|IP_3469686_TX=10090_REVERSED|
"""index: 6368, intensity: 2733.0, mobility: 0.859"""	-0.448011	0.241623	0.906501	MLNQQSHLS	generic|sp_B2RQE8_RHG42_MOUSE__chr9_-1_9016140_9016190_ENSMUST00000182617__II_853081_REVERSED|
"""index: 9463, intensity: 5256.0, mobility: 0.878"""	-0.448424	0.241781	0.907072	QTYWSCLNESKPSCAQVRPSWALDPHQ	generic|IP_973218_TX=10090_REVERSED|
"""index: 19701, intensity: 6634.0, mobility: 0.929"""	-0.448676	0.241989	0.90742	AKTWQATFRRTRKKMFILSEKG	generic|sp_Q765H6_MGT5B_MOUSE__chr11_1_116985016_116985135_ENSMUST00000126757_REVERSED|
"""index: 26936, intensity: 4009.0, mobility: 0.898"""	-0.448698	0.242046	0.90745	KMMEKLNGWGERSHQSVILK	generic|sp_Q3UNX5_ACSM3_MOUSE__II_881406_REVERSED	|generic|sp_Q3UNX5-2_ACSM3_MOUSE__II_881406_REVERSED|
"""index: 14402, intensity: 2609.0, mobility: 1.213"""	-0.448772	0.242204	0.907551	RWFWSWPAQGRLCPGW	generic|IP_933037_TX=10090_REVERSED|
"""index: 20745, intensity: 8277.0, mobility: 1.095"""	-0.448861	0.242361	0.907674	ARQVAPPLGSASLPCH	generic|sp_Q8BYK8_ZC3H6_MOUSE_REVERSED	|generic|tr_A2AP88_A2AP88_MOUSE_REVERSED	|generic|tr_Q571G5_Q571G5_MOUSE_REVERSED|
"""index: 33490, intensity: 3898.0, mobility: 1.247"""	-0.448958	0.242468	0.907808	RPTGDQGGMPRQLLHTLVPKGSLGQARPQSLTTRLGETKQILSSAWSPM	generic|IP_1073150_TX=10090_REVERSED|
"""index: 21199, intensity: 4785.0, mobility: 0.946"""	-0.449116	0.242676	0.908024	GGGGAAAAAAAAAAAAAAVAGAGAAAAAAGGAGGAGGG	generic|tr_E9Q6R4_E9Q6R4_MOUSE_REVERSED	|generic|tr_A0A338P6U8_A0A338P6U8_MOUSE_REVERSED	|generic|sp_E9Q4N7_ARI1B_MOUSE_REVERSED|
"""index: 29421, intensity: 4017.0, mobility: 1.016"""	-0.449162	0.242884	0.908088	GLTATAGP	generic|sp_Q8K2Y3_EVA1B_MOUSE_REVERSED|
"""index: 15455, intensity: 8778.0, mobility: 1.036"""	-0.449254	0.242991	0.908215	LPLSMQCRLATRTCDFRYCRFFYLVQVFGVD	generic|IP_1075387_TX=10090_REVERSED|
"""index: 25575, intensity: 17158.0, mobility: 1.013"""	-0.449424	0.243198	0.908448	ERVAKQKERL	generic|sp_O35594_IFT81_MOUSE__chr5_-1_122610074_122610130_ENSMUST00000196452_REVERSED	|generic|sp_O35594-2_IFT81_MOUSE__chr5_-1_122551021_122551119_ENSMUST00000135956_REVERSED|
"""index: 25805, intensity: 2697.0, mobility: 1.240"""	-0.44945	0.243406	0.908484	IFTCYFSPTFSSPSKPRSN	generic|chr17_1_74499020_74499124_ENSMUST00000024873_REVERSED|
"""index: 4844, intensity: 2908.0, mobility: 0.788"""	-0.449573	0.243614	0.908652	VFLSAGFA	generic|tr_A0A2I3BRZ6_A0A2I3BRZ6_MOUSE__chr17_1_24586529_24586597_ENSMUST00000227107__II_3488745_REVERSED	|generic|sp_O08852_PKD1_MOUSE__chr17_1_24593294_24593350_ENSMUST00000227107__II_3488744_REVERSED	|generic|II_3461544_TX=10090_REVERSED	|generic|tr_Q3U306_Q3U306_MOUSE__chr17_1_24593294_24593350_ENSMUST00000227107_REVERSED|
"""index: 21596, intensity: 2683.0, mobility: 1.256"""	-0.449655	0.243821	0.908764	QYWERNDELTDLIDQADP	generic|tr_E9PVU7_E9PVU7_MOUSE__chr13_1_109951219_109951344_ENSMUST00000119672__II_1103007_REVERSED	|generic|tr_B2KF84_B2KF84_MOUSE__chr13_1_109951219_109951344_ENSMUST00000119672_REVERSED	|generic|tr_A6XDB0_A6XDB0_MOUSE__chr13_1_109951219_109951344_ENSMUST00000119672_REVERSED	|generic|tr_F6QFD1_F6QFD1_MOUSE__chr13_1_109951219_109951344_ENSMUST00000119672_REVERSED	|generic|tr_A6XDA7_A6XDA7_MOUSE__chr13_1_109951219_109951344_ENSMUST00000119672_REVERSED	|generic|sp_Q01063_PDE4D_MOUSE__chr13_1_109951219_109951344_ENSMUST00000119672_REVERSED	|generic|sp_Q01063-2_PDE4D_MOUSE__chr13_1_109951219_109951344_ENSMUST00000119672_REVERSED	|generic|sp_Q01063-3_PDE4D_MOUSE__chr13_1_109951219_109951344_ENSMUST00000119672_REVERSED	|generic|tr_B1PSD9_B1PSD9_MOUSE__chr13_1_109951219_109951344_ENSMUST00000119672_REVERSED	|generic|tr_A6XDB1_A6XDB1_MOUSE__chr13_1_109951219_109951344_ENSMUST00000119672_REVERSED	|generic|tr_B2KF57_B2KF57_MOUSE__chr13_1_109951219_109951344_ENSMUST00000119672_REVERSED|
"""index: 16925, intensity: 4976.0, mobility: 1.005"""	-0.449712	0.243978	0.908842	GAKPSPYSGSALPRIWEKSNLDL	generic|sp_Q6PDJ6_FBX42_MOUSE_REVERSED	|generic|tr_Q3TNG8_Q3TNG8_MOUSE_REVERSED	|generic|tr_Q3TBJ0_Q3TBJ0_MOUSE_REVERSED	|generic|tr_Q3UA61_Q3UA61_MOUSE_REVERSED	|generic|tr_Q3UBU7_Q3UBU7_MOUSE_REVERSED	|generic|tr_Q3TDH0_Q3TDH0_MOUSE_REVERSED|
"""index: 11458, intensity: 7880.0, mobility: 0.909"""	-0.449713	0.244085	0.908844	QKCLAQIQHT	generic|IP_948962_TX=10090_REVERSED|
"""index: 16433, intensity: 5034.0, mobility: 1.210"""	-0.450027	0.244292	0.909273	ELDVWRRQNQKNYYWLSFYTVERLE	generic|tr_Q78VI1_Q78VI1_MOUSE__II_3472890_REVERSED	|generic|tr_G5E8J4_G5E8J4_MOUSE__II_3471051_REVERSED	|generic|sp_Q62136_PTN21_MOUSE__II_3471051_REVERSED	|generic|tr_Q6NXW5_Q6NXW5_MOUSE__II_3472890_REVERSED	|generic|tr_A0A1Y7VKP4_A0A1Y7VKP4_MOUSE__II_3472890_REVERSED	|generic|tr_Q05DI4_Q05DI4_MOUSE__II_3472890_REVERSED	|generic|tr_Q4KML9_Q4KML9_MOUSE__II_3471051_REVERSED	|generic|tr_A0A1Y7VNU2_A0A1Y7VNU2_MOUSE__II_3472890_REVERSED	|generic|tr_A0A1Y7VNX8_A0A1Y7VNX8_MOUSE__II_3472890_REVERSED|
"""index: 22026, intensity: 5541.0, mobility: 1.033"""	-0.450433	0.244449	0.909828	TPGAPTPIAPEEPL	generic|tr_A0A286YD76_A0A286YD76_MOUSE_REVERSED	|generic|sp_Q69ZZ9_K0754_MOUSE_REVERSED|
"""index: 3145, intensity: 5204.0, mobility: 1.012"""	-0.450487	0.244606	0.909901	RLGILTDQKEHI	generic|tr_Q8C424_Q8C424_MOUSE__chr10_1_63002198_63002284_ENSMUST00000143594__II_1153002_REVERSED	|generic|tr_D3Z4D2_D3Z4D2_MOUSE__chr10_1_63002198_63002284_ENSMUST00000143594__II_1153002_REVERSED	|generic|sp_Q8R4C2_RUFY2_MOUSE__chr10_1_63004724_63004780_ENSMUST00000143594__II_1152999_REVERSED	|generic|tr_Q8BR30_Q8BR30_MOUSE__chr10_1_63002198_63002284_ENSMUST00000143594__II_1153002_REVERSED	|generic|tr_Q05D93_Q05D93_MOUSE__chr10_1_62989137_62989244_ENSMUST00000143594__II_1153002_REVERSED	|generic|chr10_1_63000236_63000418_ENSMUST00000143594_REVERSED|
"""index: 14340, intensity: 6692.0, mobility: 0.941"""	-0.450642	0.244813	0.910113	PHPSSSVLVWARQSHTHEKMDPWNPNRYRP	generic|IP_1029515_TX=10090_REVERSED|
"""index: 11200, intensity: 4353.0, mobility: 1.092"""	-0.450766	0.24497	0.910281	SRNMLACGGGKKYVLDIPCGVNI	generic|II_3462540_TX=10090_REVERSED	|generic|tr_A0A0R4IZY9_A0A0R4IZY9_MOUSE__chr17_1_56769743_56769808_ENSMUST00000233290_REVERSED	|generic|sp_Q91XI1_DUS3L_MOUSE__chr17_1_56769743_56769808_ENSMUST00000233290_REVERSED|
"""index: 1389, intensity: 19453.0, mobility: 0.901"""	-0.450911	0.245177	0.910479	EKGLPQMIGQS	generic|tr_Q3TA31_Q3TA31_MOUSE_REVERSED	|generic|sp_Q91WF7_FIG4_MOUSE_REVERSED|
"""index: 34647, intensity: 8632.0, mobility: 1.033"""	-0.45096	0.245232	0.910546	GLRLPAATARQQQGLLRLLQQLR	generic|chr5_-1_115272268_115272558_ENSMUST00000112097__IP_938269_TX=10090_REVERSED|
"""index: 4377, intensity: 2895.0, mobility: 1.017"""	-0.451416	0.245439	0.911164	AQTLLAATVMMPYISFGLCMSTLPVVILVSLGPHM	generic|IP_910716_TX=10090_REVERSED|
"""index: 15952, intensity: 7374.0, mobility: 1.145"""	-0.451499	0.245443	0.911277	RWTEPTPSLSVRQSRPLSPSMQPAAKQRA	generic|IP_3499713_TX=10090_REVERSED|
"""index: 1975, intensity: 3598.0, mobility: 0.884"""	-0.451744	0.24565	0.911608	PSQIHCMLKC	generic|IP_982251_TX=10090_REVERSED|
"""index: 13086, intensity: 4767.0, mobility: 1.034"""	-0.451758	0.245807	0.911627	QKEQQRAEALEEEVSSLHALSEQLQRRLQASEQKKGSL	generic|tr_A0A140T8V9_A0A140T8V9_MOUSE_REVERSED	|generic|sp_Q8VDC1_FYCO1_MOUSE_REVERSED|
"""index: 12914, intensity: 5373.0, mobility: 0.892"""	-0.451975	0.246014	0.911921	QVCMCLHIYY	generic|IP_1078909_TX=10090_REVERSED|
"""index: 16625, intensity: 4950.0, mobility: 1.038"""	-0.451997	0.246221	0.911952	QVLENESTETLKAGQQQRHKG	generic|tr_Q9CRF5_Q9CRF5_MOUSE__chr1_1_45814631_45814720_ENSMUST00000154436__II_1039997_REVERSED	|generic|tr_Q7TMM0_Q7TMM0_MOUSE__chr1_1_45814631_45814720_ENSMUST00000154436__II_1039997_REVERSED	|generic|sp_Q3U821_WDR75_MOUSE__chr1_1_45814631_45814720_ENSMUST00000154436__II_1040007_REVERSED	|generic|tr_Q3TQZ0_Q3TQZ0_MOUSE__chr1_1_45814631_45814720_ENSMUST00000154436__II_1040007_REVERSED	|generic|II_1040016_TX=10090_REVERSED	|generic|tr_Q3TI30_Q3TI30_MOUSE__chr1_1_45814631_45814720_ENSMUST00000154436_REVERSED	|generic|tr_Q3MIA1_Q3MIA1_MOUSE__chr1_1_45822907_45822978_ENSMUST00000154436_REVERSED	|generic|tr_Q3THS2_Q3THS2_MOUSE__chr1_1_45814631_45814720_ENSMUST00000154436_REVERSED|
"""index: 18966, intensity: 7139.0, mobility: 1.119"""	-0.452068	0.246428	0.912047	GGGRGHTTTFAQWPFNGPRAPQGR	generic|tr_Q566I6_Q566I6_MOUSE_REVERSED	|generic|sp_Q8CG16_C1RA_MOUSE_REVERSED|
"""index: 23083, intensity: 5852.0, mobility: 0.946"""	-0.45211	0.246584	0.912104	WLWDAVPLEP	generic|IP_3454659_TX=10090_REVERSED|
"""index: 20564, intensity: 5309.0, mobility: 1.023"""	-0.452331	0.24674	0.912402	YMLIASVCASRNH	generic|IP_1038263_TX=10090_REVERSED|
"""index: 32125, intensity: 8451.0, mobility: 1.407"""	-0.452667	0.246947	0.912855	STPPQKRREEEERKRKRENEREELATLKELASFR	generic|tr_Q80ZK2_Q80ZK2_MOUSE_REVERSED	|generic|tr_Q68FG2_Q68FG2_MOUSE_REVERSED	|generic|tr_Q3UGZ4_Q3UGZ4_MOUSE_REVERSED	|generic|tr_Q68FM2_Q68FM2_MOUSE_REVERSED	|generic|tr_Q6A087_Q6A087_MOUSE_REVERSED|
"""index: 4788, intensity: 4233.0, mobility: 0.845"""	-0.452794	0.247154	0.913025	VPLTPLWW	generic|chr7_1_25342241_25342303_ENSMUST00000128119_REVERSED|
"""index: 8254, intensity: 9702.0, mobility: 1.011"""	-0.452814	0.24731	0.913053	DKMLSVISEDGVIWPRKGVD	generic|tr_Q8R0F7_Q8R0F7_MOUSE_REVERSED	|generic|tr_Q6NSV5_Q6NSV5_MOUSE_REVERSED	|generic|sp_Q9CXF0_KYNU_MOUSE_REVERSED	|generic|tr_A2ARD6_A2ARD6_MOUSE_REVERSED	|generic|tr_A2ARD7_A2ARD7_MOUSE_REVERSED	|generic|tr_Q3V3G5_Q3V3G5_MOUSE_REVERSED|
"""index: 7598, intensity: 3499.0, mobility: 0.852"""	-0.452953	0.247517	0.91324	MEVMVKNHA	generic|tr_J3QNP0_J3QNP0_MOUSE__II_1112744_REVERSED	|generic|tr_E5CYJ9_E5CYJ9_MOUSE_REVERSED	|generic|sp_Q0KK59_UNC79_MOUSE_REVERSED	|generic|tr_G8JL63_G8JL63_MOUSE_REVERSED|
"""index: 25393, intensity: 2783.0, mobility: 1.123"""	-0.452955	0.247621	0.913242	TTQKAGSDLMLTNQINRKEMQLQSEEQCLRQKRSKEGTM	generic|IP_899306_TX=10090_REVERSED|
"""index: 18755, intensity: 5354.0, mobility: 1.015"""	-0.453289	0.247828	0.913691	QLKSHTENLQTKLLNLEENQRVAESYSDD	generic|tr_A0A087WP85_A0A087WP85_MOUSE__chr14_1_47707242_47707283_ENSMUST00000189986__II_1099268_REVERSED	|generic|tr_A0A087WPX0_A0A087WPX0_MOUSE__chr14_1_47707242_47707283_ENSMUST00000189986__II_1099268_REVERSED	|generic|tr_A0A087WS29_A0A087WS29_MOUSE__chr14_1_47707242_47707283_ENSMUST00000189986__II_1099268_REVERSED	|generic|sp_Q61595_KTN1_MOUSE__chr14_1_47707242_47707283_ENSMUST00000189986__II_1099268_REVERSED	|generic|sp_Q61595-3_KTN1_MOUSE__chr14_1_47707242_47707283_ENSMUST00000189986__II_1099268_REVERSED	|generic|sp_Q61595-5_KTN1_MOUSE__chr14_1_47707242_47707283_ENSMUST00000189986__II_1099268_REVERSED	|generic|sp_Q61595-7_KTN1_MOUSE__chr14_1_47707242_47707283_ENSMUST00000189986__II_1099268_REVERSED	|generic|sp_Q61595-10_KTN1_MOUSE__chr14_1_47707242_47707283_ENSMUST00000189986__II_1099268_REVERSED	|generic|sp_Q61595-11_KTN1_MOUSE__chr14_1_47707242_47707283_ENSMUST00000189986__II_1099268_REVERSED	|generic|tr_F8VQC7_F8VQC7_MOUSE__chr14_1_47707242_47707283_ENSMUST00000189986__II_1099268_REVERSED	|generic|tr_A0A087WP14_A0A087WP14_MOUSE__chr14_1_47707242_47707283_ENSMUST00000189986__II_1099268_REVERSED	|generic|tr_A0A087WQQ5_A0A087WQQ5_MOUSE__chr14_1_47707242_47707283_ENSMUST00000189986__II_1099268_REVERSED|
"""index: 16118, intensity: 9196.0, mobility: 1.096"""	-0.453336	0.247881	0.913754	KLMASLIKMCRWFTMIRSTFLGCVKQ	generic|IP_1145134_TX=10090_REVERSED|
"""index: 2456, intensity: 3534.0, mobility: 1.086"""	-0.453472	0.248088	0.913936	GPMDPPKDGLHNSVRH	generic|IP_919389_TX=10090_REVERSED|
"""index: 7319, intensity: 3837.0, mobility: 0.845"""	-0.453513	0.248294	0.913991	LLEGPDWR	generic|chr4_-1_151086149_151086211_ENSMUST00000097774_REVERSED|
"""index: 27792, intensity: 5065.0, mobility: 0.785"""	-0.45353	0.248501	0.914014	AEMQPAWTSSSSRCP	generic|IP_1056064_TX=10090_REVERSED|
"""index: 14763, intensity: 5711.0, mobility: 1.038"""	-0.453542	0.248656	0.91403	NRPMPASGPNITLHI	generic|tr_Q8BSY2_Q8BSY2_MOUSE_REVERSED|
"""index: 12423, intensity: 4045.0, mobility: 0.977"""	-0.453778	0.248863	0.914346	FQEPVPFENFDGGETPILVNME	generic|tr_Q3U0U5_Q3U0U5_MOUSE_REVERSED	|generic|tr_Q3TC53_Q3TC53_MOUSE_REVERSED	|generic|tr_Q3UNQ0_Q3UNQ0_MOUSE_REVERSED	|generic|tr_Q3UVJ2_Q3UVJ2_MOUSE_REVERSED	|generic|sp_P40124_CAP1_MOUSE_REVERSED|
"""index: 5059, intensity: 3629.0, mobility: 0.959"""	-0.453828	0.249018	0.914412	DSVKFTQYSLLQVGAEALLGIMMPLMVPNSPQ	generic|IP_3492484_TX=10090_REVERSED|
"""index: 16496, intensity: 2841.0, mobility: 1.240"""	-0.453863	0.249123	0.914459	KLISAMFRLFTEQIEMELQTMKKQWSYDAEIPT	generic|tr_E9Q449_E9Q449_MOUSE_REVERSED	|generic|sp_A6H8H2_DEN4C_MOUSE_REVERSED	|generic|sp_A6H8H2-2_DEN4C_MOUSE_REVERSED|
"""index: 4808, intensity: 3913.0, mobility: 1.033"""	-0.45392	0.249123	0.914535	MCPSRHKGIVHEIEEQVK	generic|sp_P56654_CP237_MOUSE_REVERSED	|generic|tr_Q9DBD9_Q9DBD9_MOUSE_REVERSED|
"""index: 19453, intensity: 3601.0, mobility: 0.921"""	-0.454523	0.249175	0.91534	VNQYYPGGVPFVAGLSSTMLGV	generic|IP_845953_TX=10090_REVERSED|
"""index: 28080, intensity: 3998.0, mobility: 0.848"""	-0.454915	0.24933	0.915861	AKMSRMKR	generic|chr7_-1_75206300_75206536_ENSMUST00000165175__IP_890715_TX=10090_REVERSED|
"""index: 17246, intensity: 3858.0, mobility: 1.016"""	-0.454982	0.249433	0.915949	SPYEKSQGGVPPPSFRYSAGQHAPSTHPPSPRYHSNQH	generic|tr_F6VP19_F6VP19_MOUSE__chr11_1_105923483_105923716_ENSMUST00000089485__II_1127893_REVERSED	|generic|sp_A2A690_TANC2_MOUSE__chr11_1_105923483_105923716_ENSMUST00000089485__II_1127893_REVERSED	|generic|sp_A2A690-2_TANC2_MOUSE__chr11_1_105923483_105923716_ENSMUST00000089485__II_1127893_REVERSED|
"""index: 10957, intensity: 8097.0, mobility: 1.102"""	-0.455092	0.249639	0.916096	EKELGKLKKKMGSTEQSKKYEKMETNQIATK	generic|tr_O08614_O08614_MOUSE_REVERSED	|generic|tr_E9Q6R7_E9Q6R7_MOUSE_REVERSED|
"""index: 24580, intensity: 4722.0, mobility: 0.873"""	-0.455125	0.249794	0.91614	EVVYKNIPAGGNDKPPDWTIKFGHSH	generic|sp_Q8BX90_FND3A_MOUSE_REVERSED	|generic|tr_F6TLV3_F6TLV3_MOUSE_REVERSED|
"""index: 27698, intensity: 16134.0, mobility: 0.914"""	-0.455164	0.25	0.916192	IHFVSVHQH	generic|IP_1148722_TX=10090_REVERSED|
"""index: 8296, intensity: 9700.0, mobility: 0.810"""	-0.455189	0.250155	0.916224	GTEGKPGQDGKFGAIGPEGAQGKPGLPGTAGQ	generic|sp_P28481_CO2A1_MOUSE_REVERSED	|generic|sp_P28481-1_CO2A1_MOUSE_REVERSED	|generic|sp_P28481-2_CO2A1_MOUSE_REVERSED	|generic|sp_P28481-4_CO2A1_MOUSE_REVERSED	|generic|sp_P28481-5_CO2A1_MOUSE_REVERSED	|generic|sp_P28481-6_CO2A1_MOUSE_REVERSED	|generic|sp_P28481-7_CO2A1_MOUSE_REVERSED|
"""index: 32209, intensity: 6271.0, mobility: 0.813"""	-0.455392	0.250361	0.916494	LPLVNVYM	generic|IP_1120612_TX=10090_REVERSED|
"""index: 22350, intensity: 9658.0, mobility: 0.829"""	-0.455426	0.250515	0.916539	FGAQQLIR	generic|tr_A0A087WQF3_A0A087WQF3_MOUSE_REVERSED	|generic|sp_Q3UR70_TGFA1_MOUSE__chr1_-1_43059876_43060175_ENSMUST00000188598_REVERSED|
"""index: 20808, intensity: 4430.0, mobility: 1.061"""	-0.455464	0.250618	0.91659	TTWLFSLQHCFWQETSWCLSVKGLRVTEMC	generic|IP_1079817_TX=10090_REVERSED|
"""index: 22616, intensity: 4468.0, mobility: 0.892"""	-0.455635	0.25072	0.916816	GSSSLLVPLRC	generic|IP_1045179_TX=10090_REVERSED|
"""index: 35188, intensity: 4302.0, mobility: 1.083"""	-0.455975	0.250875	0.917265	EEKPGFFNEEKLK	generic|sp_O88477_IF2B1_MOUSE__II_1131721_REVERSED	|generic|tr_A0A0H3XWX3_A0A0H3XWX3_MOUSE__II_1131721_REVERSED|
"""index: 8334, intensity: 5248.0, mobility: 0.927"""	-0.456176	0.251029	0.91753	TIPAQPRSWR	generic|tr_A0A087WR50_A0A087WR50_MOUSE__chr1_-1_71637244_71637333_ENSMUST00000186613__II_1037262_REVERSED	|generic|tr_A0A087WSN6_A0A087WSN6_MOUSE__chr1_-1_71637244_71637333_ENSMUST00000186613__II_1037262_REVERSED	|generic|sp_P11276_FINC_MOUSE__chr1_-1_71637244_71637333_ENSMUST00000186613__II_1037262_REVERSED	|generic|tr_Q3TCF1_Q3TCF1_MOUSE__chr1_-1_71637244_71637333_ENSMUST00000186613__II_1037262_REVERSED	|generic|tr_B9EHT6_B9EHT6_MOUSE__chr1_-1_71637244_71637333_ENSMUST00000186613__II_1037262_REVERSED	|generic|tr_Q3UHL6_Q3UHL6_MOUSE__chr1_-1_71637244_71637333_ENSMUST00000186613__II_1037262_REVERSED	|generic|tr_Q3UGY5_Q3UGY5_MOUSE__chr1_-1_71637244_71637333_ENSMUST00000186613_REVERSED	|generic|tr_Q3TCL7_Q3TCL7_MOUSE__chr1_-1_71637244_71637333_ENSMUST00000186613_REVERSED	|generic|tr_B7ZNJ1_B7ZNJ1_MOUSE__chr1_-1_71637244_71637333_ENSMUST00000186613_REVERSED	|generic|tr_Q3UH17_Q3UH17_MOUSE__chr1_-1_71637244_71637333_ENSMUST00000186613_REVERSED	|generic|tr_Q3TBB4_Q3TBB4_MOUSE__chr1_-1_71637244_71637333_ENSMUST00000186613_REVERSED	|generic|tr_A0A087WS56_A0A087WS56_MOUSE__chr1_-1_71637244_71637333_ENSMUST00000186613_REVERSED	|generic|tr_Q3UHR1_Q3UHR1_MOUSE__chr1_-1_71637244_71637333_ENSMUST00000186613_REVERSED|
"""index: 26063, intensity: 3927.0, mobility: 0.935"""	-0.456389	0.251235	0.91781	YLLAPQALW	generic|IP_3497213_TX=10090_REVERSED|
"""index: 1376, intensity: 5133.0, mobility: 0.859"""	-0.456489	0.251389	0.917942	LCSDGVHECPLSPW	generic|chr16_-1_10292266_10292400_ENSMUST00000078357_REVERSED|
"""index: 15749, intensity: 5394.0, mobility: 0.925"""	-0.456526	0.251543	0.91799	LRCVSPPMPLWAQWTLPRFSSNIPLPINM	generic|IP_852658_TX=10090_REVERSED|
"""index: 2346, intensity: 4102.0, mobility: 0.883"""	-0.456721	0.251748	0.918247	TLPTDMPEKEKLWET	generic|chr4_1_57854950_57855192_ENSMUST00000107600__IP_962642_TX=10090_REVERSED|
"""index: 13804, intensity: 3370.0, mobility: 1.147"""	-0.456841	0.251799	0.918405	TSQLTKESPDSRNRKPVSIRCEARQLPKEAHSLQQQQQQQQ	generic|tr_Q9CZ29_Q9CZ29_MOUSE_REVERSED	|generic|tr_Q149T8_Q149T8_MOUSE_REVERSED|
"""index: 4196, intensity: 3007.0, mobility: 1.050"""	-0.457036	0.252004	0.918661	QHYWQNEEPPVR	generic|tr_Q8R5M7_Q8R5M7_MOUSE__chr8_1_84462743_84462829_ENSMUST00000135382__II_862337_REVERSED|
"""index: 7782, intensity: 4473.0, mobility: 0.995"""	-0.457043	0.252054	0.91867	EACLVVATQKEQP	generic|IP_968357_TX=10090_REVERSED|
"""index: 26411, intensity: 3225.0, mobility: 1.006"""	-0.457213	0.25226	0.918893	RRKLDQMNPSRPRPI	generic|sp_Q6IMB1_RSLBA_MOUSE_REVERSED	|generic|sp_Q6IMB1-2_RSLBA_MOUSE_REVERSED|
"""index: 12551, intensity: 13612.0, mobility: 1.054"""	-0.457293	0.252465	0.918997	KNRLTCSASPSSLLWCPSLRAE	generic|IP_3449537_TX=10090_REVERSED|
"""index: 32767, intensity: 5447.0, mobility: 0.940"""	-0.457308	0.252671	0.919017	QSSALSWFLR	generic|sp_Q3URE1_ACSF3_MOUSE_REVERSED	|generic|sp_Q3URE1-2_ACSF3_MOUSE_REVERSED	|generic|tr_A0A1D5RMC8_A0A1D5RMC8_MOUSE_REVERSED|
"""index: 13785, intensity: 8108.0, mobility: 0.940"""	-0.457356	0.252876	0.91908	RVQAPQFVCSPLCVWSWALHR	generic|chr11_1_69027873_69028079_ENSMUST00000152979_REVERSED|
"""index: 26117, intensity: 3896.0, mobility: 1.070"""	-0.457426	0.253081	0.919172	FLFSIYDQYCAILCVIMVLNFRSFM	generic|IP_3507431_TX=10090_REVERSED|
"""index: 2736, intensity: 3478.0, mobility: 1.023"""	-0.45748	0.253287	0.919242	VHEIPEEPRPSCLFQISVGLILHM	generic|sp_Q8C547-4_HTR5B_MOUSE_REVERSED	|generic|sp_Q8C547_HTR5B_MOUSE__chr17_-1_78831370_78831501_ENSMUST00000232917_REVERSED	|generic|tr_A0A3B2W7H8_A0A3B2W7H8_MOUSE_REVERSED|
"""index: 22034, intensity: 2998.0, mobility: 1.113"""	-0.457653	0.253492	0.919469	CFFSWIYFWSNHHIISVVGASHYQCVHR	generic|IP_1124739_TX=10090_REVERSED|
"""index: 17975, intensity: 4975.0, mobility: 1.183"""	-0.457659	0.253541	0.919476	EWMTHLCVWSRHMLSHLLTDERQLSCVQV	generic|IP_1094323_TX=10090_REVERSED|
"""index: 3903, intensity: 3716.0, mobility: 1.072"""	-0.457848	0.253744	0.919723	PSRPPPAQCRVPELH	generic|II_1132123_TX=10090_REVERSED	|generic|tr_Q5SUG3_Q5SUG3_MOUSE__chr15_1_80369739_80369771_ENSMUST00000162155_REVERSED	|generic|tr_Q5SUF5_Q5SUF5_MOUSE__chr15_1_80369739_80369771_ENSMUST00000162155_REVERSED	|generic|tr_Q5SUG2_Q5SUG2_MOUSE__chr15_1_80369739_80369771_ENSMUST00000162155_REVERSED	|generic|tr_Q6PFV8_Q6PFV8_MOUSE__chr15_1_80369739_80369771_ENSMUST00000162155_REVERSED	|generic|tr_Q5SUF9_Q5SUF9_MOUSE__chr15_1_80369739_80369771_ENSMUST00000162155_REVERSED	|generic|tr_Q5SUG0_Q5SUG0_MOUSE__chr15_1_80369739_80369771_ENSMUST00000162155_REVERSED	|generic|tr_Q5SUF7_Q5SUF7_MOUSE__chr15_1_80369739_80369771_ENSMUST00000162155_REVERSED	|generic|tr_E9PWL1_E9PWL1_MOUSE__chr15_1_80369739_80369771_ENSMUST00000162155_REVERSED	|generic|tr_Q27YN9_Q27YN9_MOUSE__chr15_1_80369739_80369771_ENSMUST00000162155_REVERSED	|generic|tr_Q9WUT2_Q9WUT2_MOUSE__chr15_1_80369739_80369771_ENSMUST00000162155_REVERSED	|generic|tr_Q5SUF8_Q5SUF8_MOUSE__chr15_1_80369739_80369771_ENSMUST00000162155_REVERSED	|generic|tr_Q5SUG4_Q5SUG4_MOUSE__chr15_1_80369739_80369771_ENSMUST00000162155_REVERSED	|generic|tr_Q5SUG1_Q5SUG1_MOUSE__chr15_1_80369739_80369771_ENSMUST00000162155_REVERSED	|generic|tr_Q5SUF6_Q5SUF6_MOUSE__chr15_1_80369739_80369771_ENSMUST00000162155_REVERSED|
"""index: 6014, intensity: 4058.0, mobility: 1.000"""	-0.457994	0.253744	0.919914	YHMVAQQQMRERQEEQQAQE	generic|tr_Q3UKG7_Q3UKG7_MOUSE__chr17_1_47789701_47789814_ENSMUST00000140715__II_1063144_REVERSED	|generic|sp_Q9R210_TFEB_MOUSE__chr17_1_47789701_47789814_ENSMUST00000140715__II_1063144_REVERSED	|generic|tr_Q6P203_Q6P203_MOUSE__chr17_1_47789701_47789814_ENSMUST00000140715__II_1063144_REVERSED	|generic|tr_Q3U327_Q3U327_MOUSE__chr17_1_47789701_47789814_ENSMUST00000140715__II_1063144_REVERSED	|generic|tr_D3YZM7_D3YZM7_MOUSE_REVERSED	|generic|tr_D3Z6Q7_D3Z6Q7_MOUSE_REVERSED	|generic|tr_E9PXZ1_E9PXZ1_MOUSE_REVERSED	|generic|tr_E9PWJ9_E9PWJ9_MOUSE_REVERSED	|generic|tr_Q8C5F1_Q8C5F1_MOUSE_REVERSED	|generic|tr_D3Z782_D3Z782_MOUSE_REVERSED	|generic|tr_D3Z1X9_D3Z1X9_MOUSE_REVERSED|
"""index: 24361, intensity: 3978.0, mobility: 1.137"""	-0.45863	0.253949	0.920741	ESWMEVLKKATEGISLVPHESKIKPCQESCFLFFASMPREQ	generic|IP_1110552_TX=10090_REVERSED|
"""index: 515, intensity: 2793.0, mobility: 0.851"""	-0.458641	0.25405	0.920755	FTASSKLVTT	generic|tr_A0A5K1VVQ9_A0A5K1VVQ9_MOUSE__chr19_-1_7374046_7374075_ENSMUST00000237653__II_1006392_REVERSED	|generic|sp_A2ASS6_TITIN_MOUSE__chr19_-1_7374046_7374075_ENSMUST00000237653__II_1006392_REVERSED	|generic|tr_E9Q8K5_E9Q8K5_MOUSE__chr19_-1_7374046_7374075_ENSMUST00000237653__II_1006392_REVERSED	|generic|tr_E9Q8N1_E9Q8N1_MOUSE__chr19_-1_7374046_7374075_ENSMUST00000237653__II_1006392_REVERSED	|generic|tr_F7CR78_F7CR78_MOUSE_REVERSED|
"""index: 16965, intensity: 5082.0, mobility: 0.963"""	-0.458745	0.254098	0.92089	EWRRSLEADGVEAPVSSLSPMGEEPEESGRPVEITAMHEQTVV	generic|IP_3481007_TX=10090_REVERSED|
"""index: 19998, intensity: 4609.0, mobility: 0.990"""	-0.459136	0.254251	0.921398	EMRNDTAVVKI	generic|tr_Q8C8I8_Q8C8I8_MOUSE__IP_2514215_REVERSED|
"""index: 28207, intensity: 4508.0, mobility: 0.996"""	-0.459192	0.254456	0.92147	LSLLSDSVKSTM	generic|sp_Q8K368_FANCI_MOUSE__II_890355_REVERSED	|generic|sp_Q8K368-4_FANCI_MOUSE__II_890355_REVERSED	|generic|tr_F7ALG5_F7ALG5_MOUSE__II_890355_REVERSED	|generic|II_890365_TX=10090_REVERSED|
"""index: 16613, intensity: 27108.0, mobility: 0.982"""	-0.459346	0.254609	0.921669	VCSVTSFVHWLSLSLFSSRAAQQILSASFM	generic|IP_2423126_TX=10090_REVERSED|
"""index: 27359, intensity: 5071.0, mobility: 1.059"""	-0.459592	0.254814	0.921986	EAPNHHLICFLRHFECVVPLLY	generic|tr_D6RIL8_D6RIL8_MOUSE_REVERSED|
"""index: 32609, intensity: 10113.0, mobility: 0.985"""	-0.459827	0.254966	0.92229	IQFYSIRVSR	generic|IP_1034372_TX=10090_REVERSED|
"""index: 10639, intensity: 19668.0, mobility: 1.092"""	-0.459967	0.255171	0.92247	TNQRERSSLQASPSCGILSYYTRPPPYNEKFPVPNQWEKEQ	generic|tr_A0A338P6M2_A0A338P6M2_MOUSE__II_3486107_REVERSED	|generic|IP_3495169_TX=10090_REVERSED	|generic|IP_1119305_TX=10090_REVERSED	|generic|tr_A0A087WSS2_A0A087WSS2_MOUSE_REVERSED|
"""index: 32486, intensity: 5903.0, mobility: 0.843"""	-0.459998	0.255376	0.92251	FIETPIIQ	generic|IP_2424417_TX=10090_REVERSED|
"""index: 4277, intensity: 3127.0, mobility: 0.974"""	-0.460032	0.255476	0.922554	VWCRLDQAAAEH	generic|tr_A0A286YE23_A0A286YE23_MOUSE__II_3478276_REVERSED	|generic|sp_P26952_IL3RA_MOUSE__II_3478276_REVERSED	|generic|tr_A0A286YE20_A0A286YE20_MOUSE_REVERSED	|generic|sp_P26952-3_IL3RA_MOUSE_REVERSED	|generic|sp_P26952-2_IL3RA_MOUSE_REVERSED|
"""index: 17413, intensity: 4190.0, mobility: 0.945"""	-0.460301	0.255676	0.9229	TRRSVPAPQQE	generic|IP_1052532_TX=10090_REVERSED|
"""index: 20800, intensity: 2572.0, mobility: 1.185"""	-0.460342	0.255676	0.922953	QERSARETWCIPLSQE	generic|IP_1106182_TX=10090_REVERSED	|generic|IP_1121755_TX=10090_REVERSED|
"""index: 16819, intensity: 4871.0, mobility: 0.927"""	-0.46085	0.255881	0.923605	CEEPLVCAIKETYLIRSIMGPM	generic|tr_Q9QXI6_Q9QXI6_MOUSE_REVERSED	|generic|tr_Q8CCA7_Q8CCA7_MOUSE_REVERSED	|generic|sp_Q8C3K6_SC5A1_MOUSE_REVERSED	|generic|tr_Q9QXX5_Q9QXX5_MOUSE_REVERSED	|generic|tr_O70122_O70122_MOUSE_REVERSED|
"""index: 8425, intensity: 3749.0, mobility: 1.069"""	-0.460854	0.256085	0.923609	INKENFCKECESCKYPKEGTHIRQH	generic|tr_H3BLB0_H3BLB0_MOUSE_REVERSED	|generic|tr_Q32P14_Q32P14_MOUSE_REVERSED|
"""index: 11414, intensity: 4084.0, mobility: 0.809"""	-0.461042	0.256185	0.92385	YNNELANTTLTHLMYQE	generic|IP_1040060_TX=10090_REVERSED|
"""index: 5200, intensity: 5498.0, mobility: 0.879"""	-0.461127	0.256389	0.923959	AGVEQPQHVHRAPLR	generic|chr10_1_60121706_60125714_ENSMUST00000121820_REVERSED|
"""index: 22213, intensity: 4406.0, mobility: 0.947"""	-0.461131	0.256594	0.923964	NMKHTRFGLY	generic|tr_D3Z2F5_D3Z2F5_MOUSE__II_691135_REVERSED	|generic|sp_Q6Q783_KMT5C_MOUSE__II_691135_REVERSED	|generic|tr_E0CXW4_E0CXW4_MOUSE__II_898476_REVERSED	|generic|II_898480_TX=10090_REVERSED|
"""index: 24703, intensity: 4834.0, mobility: 1.179"""	-0.461302	0.256798	0.924183	RPWPPTQAPSPSLSQMPP	generic|IP_3504852_TX=10090_REVERSED|
"""index: 16445, intensity: 5099.0, mobility: 0.941"""	-0.461313	0.257003	0.924196	THLDVEVTPNGRSDLIE	generic|tr_Q4FK59_Q4FK59_MOUSE__chr6_-1_124761644_124761673_ENSMUST00000147307__II_906248_REVERSED	|generic|sp_P21550_ENOB_MOUSE__chr6_-1_124761644_124761673_ENSMUST00000147307__II_906248_REVERSED	|generic|tr_Q5SX59_Q5SX59_MOUSE_REVERSED	|generic|tr_Q5SX60_Q5SX60_MOUSE_REVERSED	|generic|tr_Q5SX61_Q5SX61_MOUSE_REVERSED|
"""index: 25008, intensity: 5533.0, mobility: 1.070"""	-0.461351	0.257207	0.924245	YYLIYDNVFKTHRQYADMAILHFRRNRAEERDLLDAAVQ	generic|sp_Q8BP78_F10C1_MOUSE__chr19_-1_38214370_38214438_ENSMUST00000238007_REVERSED|
"""index: 349, intensity: 3067.0, mobility: 0.877"""	-0.461368	0.257412	0.924266	PWESALLMTDPSDAQGALPWC	generic|IP_861702_TX=10090_REVERSED|
"""index: 10862, intensity: 8271.0, mobility: 0.866"""	-0.461401	0.257458	0.92431	TTETQIKELGHWH	generic|IP_833569_TX=10090_REVERSED|
"""index: 25454, intensity: 4553.0, mobility: 0.877"""	-0.461657	0.25761	0.924635	EMIVKGVMKAASISVSINQ	generic|IP_901444_TX=10090_REVERSED|
"""index: 18176, intensity: 6527.0, mobility: 1.169"""	-0.461751	0.257761	0.924755	LDSVEECTLGLFLGTPLSPVPSAFDAAGNVAHL	generic|tr_A0A494B9A6_A0A494B9A6_MOUSE_REVERSED|
"""index: 19583, intensity: 5013.0, mobility: 0.888"""	-0.46197	0.257913	0.925035	EKVNMITQIGSGTHWVFL	generic|IP_830226_TX=10090_REVERSED|
"""index: 17057, intensity: 7722.0, mobility: 1.267"""	-0.462058	0.258065	0.925146	VWWSYLAHN	generic|IP_3465028_TX=10090_REVERSED|
"""index: 26318, intensity: 5413.0, mobility: 0.993"""	-0.462278	0.258216	0.925426	YLFQTIRQNK	generic|chr16_-1_14304565_14311077_ENSMUST00000023357_REVERSED|
"""index: 29743, intensity: 4643.0, mobility: 0.961"""	-0.4624	0.25842	0.92558	RIELMAKYR	generic|tr_Q6NZL1_Q6NZL1_MOUSE__chr5_-1_125415081_125415164_ENSMUST00000196371_REVERSED	|generic|tr_Q5DTX1_Q5DTX1_MOUSE__chr5_-1_125415081_125415164_ENSMUST00000196371_REVERSED|
"""index: 16221, intensity: 5157.0, mobility: 1.097"""	-0.462452	0.258624	0.925646	QLAGLLDYATSFERPRRKLKGQYAGSLMFYRPV	generic|sp_Q91YX0_THMS2_MOUSE_REVERSED|
"""index: 15194, intensity: 5291.0, mobility: 0.966"""	-0.462493	0.258723	0.925698	HLSNCLCLKSSL	generic|IP_3457820_TX=10090_REVERSED	|generic|IP_3457839_TX=10090_REVERSED|
"""index: 28674, intensity: 5310.0, mobility: 1.015"""	-0.462605	0.258927	0.92584	IWRPCLIKFGSF	generic|IP_873489_TX=10090_REVERSED|
"""index: 13156, intensity: 2661.0, mobility: 1.186"""	-0.462657	0.259131	0.925907	WLTRVAMLTWTQQTMM	generic|chrX_1_151573438_151573503_ENSMUST00000112670_REVERSED|
"""index: 35790, intensity: 2744.0, mobility: 1.135"""	-0.462703	0.259176	0.925964	GNRLVQDIKSFTGYSASFFNYEKTNQNFMRYIDTLDTHKT	generic|IP_1023729_TX=10090_REVERSED|
"""index: 25385, intensity: 2589.0, mobility: 1.267"""	-0.462865	0.25938	0.926169	FLKDCENCKYPKEGSHIR	generic|tr_Q3UT31_Q3UT31_MOUSE_REVERSED|
"""index: 20602, intensity: 4654.0, mobility: 1.013"""	-0.463042	0.259531	0.926393	RYLLTMQAWLNLVLSSLVTPNEAFESDNM	generic|II_853269_TX=10090_REVERSED|
"""index: 19645, intensity: 10410.0, mobility: 0.840"""	-0.463167	0.259682	0.926551	QGMTAKKH	generic|tr_D3Z5T4_D3Z5T4_MOUSE_REVERSED	|generic|sp_Q8C4V1_RHG24_MOUSE_REVERSED	|generic|sp_Q8C4V1-2_RHG24_MOUSE_REVERSED	|generic|sp_Q8C4V1-3_RHG24_MOUSE_REVERSED	|generic|tr_G3X9N1_G3X9N1_MOUSE_REVERSED|
"""index: 5328, intensity: 2690.0, mobility: 1.184"""	-0.463342	0.259886	0.926772	LEMRRVTQMMRYY	generic|II_829240_TX=10090_REVERSED	|generic|tr_Q3UFJ3_Q3UFJ3_MOUSE_REVERSED	|generic|chrX_-1_160132024_160132197_ENSMUST00000126440_REVERSED|
"""index: 34256, intensity: 3346.0, mobility: 1.188"""	-0.463397	0.260037	0.926841	LTQTYGPGILSANNVK	generic|IP_1071775_TX=10090_REVERSED|
"""index: 11089, intensity: 4196.0, mobility: 1.112"""	-0.463429	0.26024	0.926882	QQQLDQLRYQLFVTEKDKKEIVCSTEERLGHLDLELKMMDK	generic|sp_Q9WVQ0_PMFBP_MOUSE__II_3504821_REVERSED|
"""index: 22703, intensity: 5889.0, mobility: 0.969"""	-0.463481	0.260338	0.926946	IHYVHIEQFSMLGYIWL	generic|IP_924610_TX=10090_REVERSED|
"""index: 31347, intensity: 2522.0, mobility: 1.233"""	-0.463583	0.260542	0.927075	SWKIRPTLPATSPATTVPH	generic|sp_Q61282_PGCA_MOUSE_REVERSED|
"""index: 15939, intensity: 5672.0, mobility: 0.942"""	-0.463632	0.260746	0.927137	WTTSGTASSPRVTASFLSHPLCRAQ	generic|IP_953694_TX=10090_REVERSED|
"""index: 3487, intensity: 2919.0, mobility: 1.065"""	-0.463635	0.260949	0.927141	QFDAMLRARQDEPIMNSQMVEW	generic|tr_Q6S393_Q6S393_MOUSE__chr13_-1_29916910_29916939_ENSMUST00000221536_REVERSED	|generic|tr_Q6S387_Q6S387_MOUSE__chr13_-1_29916910_29916939_ENSMUST00000221536_REVERSED	|generic|tr_E9Q3W4_E9Q3W4_MOUSE__chr13_-1_29916910_29916939_ENSMUST00000221536_REVERSED	|generic|tr_Q6S390_Q6S390_MOUSE__chr13_-1_29916910_29916939_ENSMUST00000221536_REVERSED	|generic|tr_Q6S385_Q6S385_MOUSE__chr13_-1_29916910_29916939_ENSMUST00000221536_REVERSED	|generic|tr_Q6S392_Q6S392_MOUSE__chr13_-1_29916910_29916939_ENSMUST00000221536_REVERSED	|generic|sp_Q9QXS1_PLEC_MOUSE__chr13_-1_29916910_29916939_ENSMUST00000221536_REVERSED	|generic|sp_Q9QXS1-2_PLEC_MOUSE__chr13_-1_29916910_29916939_ENSMUST00000221536_REVERSED	|generic|sp_Q9QXS1-3_PLEC_MOUSE__chr13_-1_29916910_29916939_ENSMUST00000221536_REVERSED	|generic|sp_Q9QXS1-4_PLEC_MOUSE__chr13_-1_29916910_29916939_ENSMUST00000221536_REVERSED	|generic|sp_Q9QXS1-5_PLEC_MOUSE__chr13_-1_29916910_29916939_ENSMUST00000221536_REVERSED	|generic|sp_Q9QXS1-6_PLEC_MOUSE__chr13_-1_29916910_29916939_ENSMUST00000221536_REVERSED	|generic|sp_Q9QXS1-7_PLEC_MOUSE__chr13_-1_29916910_29916939_ENSMUST00000221536_REVERSED	|generic|sp_Q9QXS1-8_PLEC_MOUSE__chr13_-1_29916910_29916939_ENSMUST00000221536_REVERSED	|generic|sp_Q9QXS1-9_PLEC_MOUSE__chr13_-1_29916910_29916939_ENSMUST00000221536_REVERSED	|generic|sp_Q9QXS1-10_PLEC_MOUSE__chr13_-1_29916910_29916939_ENSMUST00000221536_REVERSED	|generic|sp_Q9QXS1-11_PLEC_MOUSE__chr13_-1_29916910_29916939_ENSMUST00000221536_REVERSED	|generic|sp_Q9QXS1-12_PLEC_MOUSE__chr13_-1_29916910_29916939_ENSMUST00000221536_REVERSED	|generic|sp_Q9QXS1-13_PLEC_MOUSE__chr13_-1_29916910_29916939_ENSMUST00000221536_REVERSED	|generic|sp_Q9QXS1-14_PLEC_MOUSE__chr13_-1_29916910_29916939_ENSMUST00000221536_REVERSED	|generic|sp_Q9QXS1-15_PLEC_MOUSE__chr13_-1_29916910_29916939_ENSMUST00000221536_REVERSED	|generic|sp_Q9QXS1-16_PLEC_MOUSE__chr13_-1_29916910_29916939_ENSMUST00000221536_REVERSED	|generic|tr_Q6S388_Q6S388_MOUSE__chr13_-1_29916910_29916939_ENSMUST00000221536_REVERSED|
"""index: 12888, intensity: 2817.0, mobility: 0.795"""	-0.463716	0.261153	0.927243	APVCRPSQGKQTR	generic|chr9_1_107544756_107545025_ENSMUST00000193628_REVERSED|
"""index: 24586, intensity: 6798.0, mobility: 1.022"""	-0.46381	0.261357	0.92736	QIWNVYNCVKTYVGPKNKQACGYGWSVIGQL	generic|sp_TRYP_PIG__REVERSED|
"""index: 18436, intensity: 9136.0, mobility: 0.973"""	-0.463872	0.261507	0.927439	LSSDLTVMKKFHLHSNFQS	generic|IP_3503447_TX=10090_REVERSED|
"""index: 2213, intensity: 3838.0, mobility: 0.946"""	-0.463955	0.261551	0.927544	KREAESSQSQ	generic|IP_1093894_TX=10090_REVERSED|
"""index: 28941, intensity: 4156.0, mobility: 1.158"""	-0.464048	0.261595	0.927659	KEEYAMCIAIADILVLPDMGKSGNEESHFMATSPQSGVQYCPLLFP	generic|tr_A0A1D5RLL4_A0A1D5RLL4_MOUSE__chr5_1_144858911_144858958_ENSMUST00000198524__II_932221_REVERSED	|generic|tr_E9PWT1_E9PWT1_MOUSE__chr5_1_144858911_144858958_ENSMUST00000198524__II_932221_REVERSED	|generic|tr_E9QLK7_E9QLK7_MOUSE__chr5_1_144858911_144858958_ENSMUST00000198524__II_932221_REVERSED	|generic|tr_E9PZA7_E9PZA7_MOUSE__chr5_1_144858911_144858958_ENSMUST00000198524__II_932221_REVERSED	|generic|tr_F7CGG2_F7CGG2_MOUSE__chr5_1_144858911_144858958_ENSMUST00000198524__II_932221_REVERSED|
"""index: 14407, intensity: 5319.0, mobility: 1.034"""	-0.464208	0.261639	0.927861	GDLGMKDVIVLEMAVEAAVVEVV	generic|IP_856418_TX=10090_REVERSED|
"""index: 30192, intensity: 5660.0, mobility: 0.953"""	-0.464483	0.261842	0.928205	NSLIFLFPPY	generic|IP_1110559_TX=10090_REVERSED|
"""index: 16096, intensity: 5522.0, mobility: 1.042"""	-0.46451	0.262045	0.92824	LEDLIKGGPGDMHGLQSLELMK	generic|sp_Q8CB12_GSDC3_MOUSE_REVERSED|
"""index: 17551, intensity: 17834.0, mobility: 1.161"""	-0.464632	0.262248	0.928392	PFQILPQLDILEKSIGASSSPVPNSNAMSTGLQREKLMIRGTSGGF	generic|tr_S4R1Q8_S4R1Q8_MOUSE_REVERSED	|generic|sp_Q8K4S1_PLCE1_MOUSE_REVERSED	|generic|tr_B7ZNH9_B7ZNH9_MOUSE_REVERSED|
"""index: 20091, intensity: 4393.0, mobility: 0.934"""	-0.46468	0.262398	0.928452	KMAKEEQLRREACQLMLEATEE	generic|tr_A0A140LIX9_A0A140LIX9_MOUSE_REVERSED|
"""index: 4604, intensity: 3682.0, mobility: 0.890"""	-0.464754	0.262548	0.928544	ESRSLGVNDDLESAMFNKVATRPEFPLN	generic|chr1_-1_25093711_25094001_ENSMUST00000153568__II_1042954_TX=10090_REVERSED	|generic|tr_Q8BIW2_Q8BIW2_MOUSE__chr1_-1_25068168_25068251_ENSMUST00000153568__II_1042961_REVERSED	|generic|tr_Q8K0A3_Q8K0A3_MOUSE__chr1_-1_25128818_25128886_ENSMUST00000153568__II_1042938_REVERSED	|generic|tr_Q68FL1_Q68FL1_MOUSE__chr1_-1_25128818_25128886_ENSMUST00000153568__II_1042938_REVERSED	|generic|sp_Q80ZF8_AGRB3_MOUSE__chr1_-1_25128818_25128886_ENSMUST00000153568__II_1042938_REVERSED	|generic|tr_Q8BJ13_Q8BJ13_MOUSE__chr1_-1_25128818_25128886_ENSMUST00000153568__II_1042938_REVERSED	|generic|tr_Q499E3_Q499E3_MOUSE__chr1_-1_25128818_25128886_ENSMUST00000153568__II_1042938_REVERSED|
"""index: 31297, intensity: 4782.0, mobility: 1.007"""	-0.464826	0.262698	0.928634	MICVATTLAITLWVTPQALTNQANGVFR	generic|sp_P98199_AT8B2_MOUSE__chr3_-1_89946175_89946276_ENSMUST00000163354__II_979079_REVERSED	|generic|tr_E9QAL4_E9QAL4_MOUSE__chr3_-1_89946175_89946276_ENSMUST00000163354__II_979079_REVERSED	|generic|tr_Q69ZR1_Q69ZR1_MOUSE__chr3_-1_89946175_89946276_ENSMUST00000163354__II_979079_REVERSED	|generic|tr_D3YXQ5_D3YXQ5_MOUSE__chr3_-1_89946175_89946276_ENSMUST00000163354_REVERSED|
"""index: 18587, intensity: 3283.0, mobility: 1.134"""	-0.464916	0.262794	0.928746	LQKCAQGITDLTQETLQSCSSLNLHQLRPWLRAAQAW	generic|tr_Q3UG51_Q3UG51_MOUSE__II_3499917_REVERSED	|generic|tr_A0A1B0GQY9_A0A1B0GQY9_MOUSE__II_3499914_REVERSED	|generic|tr_F6SF53_F6SF53_MOUSE__II_3499917_REVERSED|
"""index: 4950, intensity: 2762.0, mobility: 1.007"""	-0.46495	0.262998	0.928789	RFPSGEVSESSRP	generic|tr_Q3UL40_Q3UL40_MOUSE__chr7_1_130729638_130729832_ENSMUST00000207789__II_878174_REVERSED	|generic|tr_E9Q9Z4_E9Q9Z4_MOUSE__chr7_1_130729638_130729832_ENSMUST00000207789__II_878174_REVERSED	|generic|tr_E9Q8T1_E9Q8T1_MOUSE__chr7_1_130729638_130729832_ENSMUST00000207789__II_878174_REVERSED	|generic|sp_Q9JJG0_TACC2_MOUSE__chr7_1_130729638_130729832_ENSMUST00000207789__II_878174_REVERSED	|generic|sp_Q9JJG0-2_TACC2_MOUSE__chr7_1_130729638_130729832_ENSMUST00000207789__II_878174_REVERSED	|generic|sp_Q9JJG0-3_TACC2_MOUSE__chr7_1_130729638_130729832_ENSMUST00000207789__II_878174_REVERSED	|generic|tr_E9QL08_E9QL08_MOUSE__chr7_1_130729638_130729832_ENSMUST00000207789__II_878174_REVERSED	|generic|tr_A0A140LJA0_A0A140LJA0_MOUSE__chr7_1_130729638_130729832_ENSMUST00000207789_REVERSED	|generic|tr_A0A668KLD4_A0A668KLD4_MOUSE__chr7_1_130729638_130729832_ENSMUST00000207789_REVERSED	|generic|tr_A0A140LI64_A0A140LI64_MOUSE_REVERSED	|generic|tr_A0A140LI86_A0A140LI86_MOUSE__chr7_1_130729638_130729832_ENSMUST00000207789_REVERSED|
"""index: 24977, intensity: 4207.0, mobility: 0.832"""	-0.46502	0.263201	0.928876	CAQFETEK	generic|sp_A2AUM9_CE152_MOUSE_REVERSED|
"""index: 13797, intensity: 4785.0, mobility: 1.196"""	-0.465042	0.263404	0.928903	SFTEQAHNWLDMITFVAHEATRPMIVCSQ	generic|IP_1144240_TX=10090_REVERSED|
"""index: 14128, intensity: 3043.0, mobility: 0.845"""	-0.465187	0.263607	0.929085	QYKTHLMF	generic|sp_Q6PFH3_DCA15_MOUSE__chr8_-1_84102952_84103017_ENSMUST00000210625_REVERSED	|generic|sp_Q6PFH3-2_DCA15_MOUSE__chr8_-1_84102952_84103017_ENSMUST00000210625_REVERSED|
"""index: 30889, intensity: 6244.0, mobility: 1.053"""	-0.465362	0.26381	0.929302	SRVTHDKTYKVR	generic|tr_Q5EBP9_Q5EBP9_MOUSE__chr7_1_13027661_13027756_ENSMUST00000142421__II_896549_REVERSED	|generic|sp_Q62318-2_TIF1B_MOUSE__chr7_1_13027661_13027756_ENSMUST00000142421_REVERSED|
"""index: 10058, intensity: 4091.0, mobility: 0.814"""	-0.465377	0.263906	0.929321	LPLGQGRF	generic|IP_828742_TX=10090_REVERSED	|generic|IP_1041258_TX=10090_REVERSED|
"""index: 1370, intensity: 2920.0, mobility: 0.829"""	-0.465583	0.264109	0.929577	MPTQPQGLAQPGFY	generic|sp_Q2MHN3_ZFHX2_MOUSE_REVERSED|
"""index: 27686, intensity: 5828.0, mobility: 1.120"""	-0.465588	0.264205	0.929583	KMLVFELVGCHTMRDSNKNTLKFLMPYTINLRSLQDLAST	generic|tr_Q9CZJ3_Q9CZJ3_MOUSE_REVERSED|
"""index: 2914, intensity: 3228.0, mobility: 0.772"""	-0.465692	0.264396	0.929713	DTQFALKMLMT	generic|IP_1080471_TX=10090_REVERSED|
"""index: 6882, intensity: 2963.0, mobility: 0.824"""	-0.465694	0.264396	0.929716	PPPAHPSRAA	generic|chr1_-1_86359233_86359349_ENSMUST00000027438_REVERSED|
"""index: 14194, intensity: 4200.0, mobility: 0.931"""	-0.466517	0.264545	0.930734	LRMSGVTNPNV	generic|IP_1058131_TX=10090_REVERSED|
"""index: 7445, intensity: 6430.0, mobility: 1.124"""	-0.46667	0.264748	0.930923	APQSLWQGPQPGGQQQPVDEGVGPLDPLWRH	generic|IP_1002612_TX=10090_REVERSED|
"""index: 18108, intensity: 3904.0, mobility: 0.863"""	-0.466688	0.264897	0.930946	FRGPQTVR	generic|IP_872149_TX=10090_REVERSED|
"""index: 4757, intensity: 4686.0, mobility: 0.924"""	-0.466729	0.265099	0.930997	QAENSSPISYLPLEEQFKAIMEK	generic|sp_Q3U1V6_UEVLD_MOUSE__II_889042_REVERSED	|generic|II_889026_TX=10090_REVERSED	|generic|II_889022_TX=10090_REVERSED	|generic|sp_Q3U1V6-2_UEVLD_MOUSE_REVERSED|
"""index: 6874, intensity: 5266.0, mobility: 0.947"""	-0.466736	0.265302	0.931005	MPASALSLHLVLLTLKTLVDLVNM	generic|II_3484502_TX=10090_REVERSED	|generic|sp_P97490_ADCY8_MOUSE__chr15_-1_64787302_64787460_ENSMUST00000228109_REVERSED	|generic|tr_A0A2I3BQ46_A0A2I3BQ46_MOUSE__chr15_-1_64787302_64787460_ENSMUST00000228109_REVERSED	|generic|tr_Q3UUN2_Q3UUN2_MOUSE__chr15_-1_64787302_64787460_ENSMUST00000228109_REVERSED|
"""index: 22936, intensity: 4877.0, mobility: 1.059"""	-0.466756	0.265505	0.93103	VLGQMKLHTASACYR	generic|IP_3504322_TX=10090_REVERSED|
"""index: 3324, intensity: 16667.0, mobility: 1.000"""	-0.46681	0.2656	0.931096	LDNCIWRRPPD	generic|tr_Q91XY3_Q91XY3_MOUSE__chr18_1_37833338_37840129_ENSMUST00000193941__II_1051469_REVERSED	|generic|tr_Q8C8Z4_Q8C8Z4_MOUSE__chr18_1_37833338_37840129_ENSMUST00000193941__II_1051469_REVERSED	|generic|tr_Q8C924_Q8C924_MOUSE_REVERSED|
"""index: 19233, intensity: 6144.0, mobility: 0.938"""	-0.466908	0.265695	0.931217	LSSDNSPLRMLHMRGASQM	generic|IP_909265_TX=10090_REVERSED|
"""index: 11518, intensity: 4758.0, mobility: 0.831"""	-0.466941	0.265897	0.931259	WGALSTTIWLARMTCW	generic|IP_1134580_TX=10090_REVERSED|
"""index: 3576, intensity: 2985.0, mobility: 0.984"""	-0.467043	0.2661	0.931384	PHVNSSGTSAAEES	generic|IP_848158_TX=10090_REVERSED|
"""index: 31110, intensity: 4362.0, mobility: 0.845"""	-0.467076	0.266194	0.931424	MGCMYVSK	generic|IP_838783_TX=10090_REVERSED|
"""index: 8416, intensity: 6183.0, mobility: 1.022"""	-0.467342	0.266397	0.931752	EGVREMFASLRPCWFRHSVDDPCRRWD	generic|sp_Q8C0R7_ZMY15_MOUSE__II_1133361_REVERSED	|generic|sp_Q8C0R7-2_ZMY15_MOUSE__II_1133361_REVERSED	|generic|tr_Q5F2D4_Q5F2D4_MOUSE__II_1133361_REVERSED	|generic|tr_A2A642_A2A642_MOUSE__II_1133361_REVERSED	|generic|tr_Q6ZQM1_Q6ZQM1_MOUSE_REVERSED|
"""index: 14996, intensity: 3060.0, mobility: 0.885"""	-0.46736	0.266599	0.931773	VQLKTEEDGASFLRFFDSISNALIHQ	generic|IP_3462358_TX=10090_REVERSED|
"""index: 15523, intensity: 6726.0, mobility: 1.059"""	-0.467362	0.266802	0.931776	ISPLIQDMDTAWEIMEKSMYLQQH	generic|tr_A0A3B2W7D2_A0A3B2W7D2_MOUSE__II_3498466_REVERSED	|generic|tr_A0A3B2W3S2_A0A3B2W3S2_MOUSE__II_3498462_REVERSED	|generic|tr_D3Z7M3_D3Z7M3_MOUSE__II_3498448_REVERSED	|generic|tr_A0A3B2WBI3_A0A3B2WBI3_MOUSE__II_3498468_REVERSED|
"""index: 2695, intensity: 3039.0, mobility: 0.951"""	-0.467362	0.267004	0.931776	YVKMMTSTSLM	generic|chr4_1_109861819_109861854_ENSMUST00000102724_REVERSED|
"""index: 5780, intensity: 3691.0, mobility: 0.925"""	-0.467362	0.267206	0.931776	ESPCLQSKINR	generic|IP_1028353_TX=10090_REVERSED|
"""index: 25545, intensity: 5498.0, mobility: 0.917"""	-0.467374	0.267409	0.93179	EVQKQNHHIMVPITIRALHHHGPVKLG	generic|IP_3445147_TX=10090_REVERSED|
"""index: 32317, intensity: 11298.0, mobility: 1.208"""	-0.467409	0.267597	0.931834	ELNSLYQKVKRAMQADEYLKKANLFSSRRVRKKHGGTQAVDLV	generic|sp_Q8CHG7_RPGF2_MOUSE__chr3_-1_79112165_79112281_ENSMUST00000152275_REVERSED	|generic|tr_E9QNQ4_E9QNQ4_MOUSE__chr3_-1_79112165_79112281_ENSMUST00000152275_REVERSED	|generic|tr_A0A0A6YWG7_A0A0A6YWG7_MOUSE__chr3_-1_79112165_79112281_ENSMUST00000152275_REVERSED	|generic|tr_Q6NXI4_Q6NXI4_MOUSE__chr3_-1_79112165_79112281_ENSMUST00000152275_REVERSED|
"""index: 22760, intensity: 4553.0, mobility: 1.065"""	-0.467464	0.267597	0.931901	VYIWCCQGLREVM	generic|IP_1064403_TX=10090_REVERSED|
"""index: 14918, intensity: 8037.0, mobility: 1.150"""	-0.467917	0.267745	0.932457	DRMLSNKCLTCTRDPR	generic|tr_A2RSY7_A2RSY7_MOUSE_REVERSED|
"""index: 22790, intensity: 3783.0, mobility: 1.146"""	-0.468105	0.267947	0.932687	NKVTRTQLTHSSATPLN	generic|tr_B7ZCM8_B7ZCM8_MOUSE__II_1009110_REVERSED	|generic|tr_B7ZCM9_B7ZCM9_MOUSE__II_1009110_REVERSED	|generic|sp_P0C871_PA24B_MOUSE__II_1009110_REVERSED	|generic|II_1009121_TX=10090_REVERSED	|generic|II_1009113_TX=10090_REVERSED	|generic|tr_B7ZCN0_B7ZCN0_MOUSE_REVERSED|
"""index: 3822, intensity: 2595.0, mobility: 1.391"""	-0.468112	0.268081	0.932696	GLFFMEWKYAFANTGTTGVCMFVLS	generic|IP_3488328_TX=10090_REVERSED|
"""index: 20227, intensity: 2597.0, mobility: 1.238"""	-0.468241	0.268081	0.932853	ENQDVRDLEETTRAMQYV	generic|tr_E9Q3N1_E9Q3N1_MOUSE__chr5_-1_148341929_148342120_ENSMUST00000201860_REVERSED	|generic|tr_Q3UTL4_Q3UTL4_MOUSE__chr5_-1_148341929_148342120_ENSMUST00000201860_REVERSED	|generic|tr_Q3TQZ8_Q3TQZ8_MOUSE__chr5_-1_148341929_148342120_ENSMUST00000201860_REVERSED	|generic|tr_Q3UGD6_Q3UGD6_MOUSE__chr5_-1_148341929_148342120_ENSMUST00000201860_REVERSED|
"""index: 27219, intensity: 6009.0, mobility: 0.966"""	-0.468653	0.268283	0.933355	AEFRMGTLRK	generic|II_3484157_TX=10090_REVERSED	|generic|tr_Q6A0D1_Q6A0D1_MOUSE_REVERSED|
"""index: 13220, intensity: 6554.0, mobility: 1.041"""	-0.468688	0.268485	0.933398	CFVRSLDNSFSHALSPTPLFRS	generic|IP_3453225_TX=10090_REVERSED|
"""index: 6644, intensity: 3942.0, mobility: 1.159"""	-0.468753	0.268578	0.933478	RFWRQLLVIRRLVEQHLLDQLHQREHEKLFVMTKGVQYNDSNINIKR	generic|tr_D3Z3A8_D3Z3A8_MOUSE__chr9_1_59908226_59908303_ENSMUST00000127933_REVERSED	|generic|sp_Q8C170_MYO9A_MOUSE__chr9_1_59908226_59908303_ENSMUST00000127933_REVERSED	|generic|sp_Q8C170-2_MYO9A_MOUSE__chr9_1_59908226_59908303_ENSMUST00000127933_REVERSED|
"""index: 3659, intensity: 3323.0, mobility: 0.919"""	-0.469279	0.268711	0.934117	DWLRPSSTFM	generic|chr12_1_21321383_21321415_ENSMUST00000076813_REVERSED|
"""index: 10821, intensity: 10039.0, mobility: 1.296"""	-0.469307	0.268711	0.934151	QTILHLETTLREMEMKFEKESLDRVTPSIKRPARWMRW	generic|tr_W4VSP1_W4VSP1_MOUSE_REVERSED|
"""index: 3696, intensity: 7125.0, mobility: 0.945"""	-0.469898	0.268913	0.934866	LVAPVDCFFHH	generic|tr_Q8VFX5_Q8VFX5_MOUSE_REVERSED|
"""index: 29732, intensity: 12668.0, mobility: 0.962"""	-0.469913	0.269114	0.934884	YISSRRAKQL	generic|IP_885965_TX=10090_REVERSED|
"""index: 21632, intensity: 2868.0, mobility: 1.201"""	-0.47006	0.269262	0.935062	QLTVIQEQDQYQSNDPIA	generic|sp_Q3TPR7_T184C_MOUSE_REVERSED	|generic|sp_Q3TPR7-2_T184C_MOUSE_REVERSED|
"""index: 23540, intensity: 25414.0, mobility: 1.053"""	-0.470084	0.269463	0.935091	EITRLSEEHQKEKAALLSKLKERESELDDAVMVEENLQLQL	generic|tr_Q8CIA8_Q8CIA8_MOUSE__II_3499897_REVERSED	|generic|tr_A0A0R4J0S7_A0A0R4J0S7_MOUSE__II_3506002_REVERSED	|generic|tr_A0A1L1SVG0_A0A1L1SVG0_MOUSE__II_3506002_REVERSED	|generic|tr_A0A1L1STY4_A0A1L1STY4_MOUSE__II_3499897_REVERSED|
"""index: 16729, intensity: 3875.0, mobility: 0.934"""	-0.470189	0.269665	0.935217	KYEDMWVEALRVQNRAIVQTGKPFTHPS	generic|sp_P70419_GALT3_MOUSE__II_1007819_REVERSED|
"""index: 22811, intensity: 4390.0, mobility: 1.157"""	-0.470341	0.269704	0.935401	LLSDGVQLSAMGFDAIRINNREDLLLNEPK	generic|sp_Q69Z98_BRSK2_MOUSE__chr7_1_141993241_141993324_ENSMUST00000174405__II_876304_REVERSED	|generic|sp_Q69Z98-2_BRSK2_MOUSE__chr7_1_141993241_141993324_ENSMUST00000174405__II_876306_REVERSED	|generic|sp_Q69Z98-3_BRSK2_MOUSE__chr7_1_141993241_141993324_ENSMUST00000174405__II_876304_REVERSED	|generic|tr_G3UYN4_G3UYN4_MOUSE__chr7_1_141993241_141993324_ENSMUST00000174405__II_876315_REVERSED	|generic|tr_G3UXM5_G3UXM5_MOUSE__chr7_1_141993241_141993324_ENSMUST00000174405__II_876318_REVERSED	|generic|tr_G3FEZ6_G3FEZ6_MOUSE__chr7_1_141993241_141993324_ENSMUST00000174405_REVERSED	|generic|sp_Q69Z98-4_BRSK2_MOUSE__chr7_1_141993241_141993324_ENSMUST00000174405_REVERSED	|generic|tr_G3UWV4_G3UWV4_MOUSE__chr7_1_141993241_141993324_ENSMUST00000174405_REVERSED|
"""index: 2133, intensity: 3202.0, mobility: 0.852"""	-0.470568	0.269905	0.935674	MTLLLSKKLTEM	generic|IP_933023_TX=10090_REVERSED|
"""index: 34137, intensity: 8939.0, mobility: 0.991"""	-0.470607	0.270107	0.935721	GLFCRSIFVRP	generic|IP_884129_TX=10090_REVERSED|
"""index: 9760, intensity: 9174.0, mobility: 1.087"""	-0.470718	0.270308	0.935854	EQLAVPEEFNNAVVQSKRPDIIRLTKDKCTTA	generic|sp_Q920M5-3_CORO6_MOUSE_REVERSED	|generic|tr_B9EIZ7_B9EIZ7_MOUSE_REVERSED|
"""index: 26000, intensity: 13149.0, mobility: 0.926"""	-0.470782	0.270346	0.935931	IGIEKLEKHGMEVLVDL	generic|tr_F6V619_F6V619_MOUSE_REVERSED	|generic|sp_Q3UES3_TNKS2_MOUSE__chr19_1_36852811_36852900_ENSMUST00000168973_REVERSED|
"""index: 32176, intensity: 89784.0, mobility: 0.858"""	-0.471218	0.270548	0.936454	DSPGADLSLKLWSPPRDL	generic|IP_1109071_TX=10090_REVERSED|
"""index: 5573, intensity: 3200.0, mobility: 0.859"""	-0.471245	0.270678	0.936486	KCQAITWAY	generic|sp_Q8C7D2_CRBN_MOUSE__chr6_-1_106794184_106794333_ENSMUST00000147087_REVERSED	|generic|sp_Q8C7D2-2_CRBN_MOUSE__chr6_-1_106794184_106794333_ENSMUST00000147087_REVERSED	|generic|sp_Q8C7D2-3_CRBN_MOUSE__chr6_-1_106794184_106794333_ENSMUST00000147087_REVERSED|
"""index: 34738, intensity: 13766.0, mobility: 1.123"""	-0.471315	0.270678	0.93657	KMLSLGGSKPNCCIKL	generic|IP_934773_TX=10090_REVERSED|
"""index: 6817, intensity: 4293.0, mobility: 1.109"""	-0.471673	0.270879	0.936998	WVDSASTFKRYQIAEPATWRVPIKGGTTTYVAEPD	generic|sp_Q61772_EPHA7_MOUSE_REVERSED	|generic|tr_Q8R381_Q8R381_MOUSE_REVERSED	|generic|sp_Q61772-2_EPHA7_MOUSE_REVERSED	|generic|sp_Q61772-3_EPHA7_MOUSE_REVERSED	|generic|tr_A2BDQ4_A2BDQ4_MOUSE_REVERSED|
"""index: 11502, intensity: 4460.0, mobility: 0.897"""	-0.471816	0.271081	0.937169	SGSIFANHGSLVCLAHNDPN	generic|IP_3466841_TX=10090_REVERSED|
"""index: 13094, intensity: 6628.0, mobility: 0.919"""	-0.471847	0.271173	0.937206	VNPSKMSQYK	generic|IP_871678_TX=10090_REVERSED|
"""index: 29396, intensity: 4809.0, mobility: 1.005"""	-0.472048	0.271374	0.937445	MIALSLFALSTHILVHLYYYH	generic|IP_1002871_TX=10090_REVERSED|
"""index: 30279, intensity: 4472.0, mobility: 0.915"""	-0.472054	0.271521	0.937453	RSPFSEGAPK	generic|chr19_-1_40568986_40569156_ENSMUST00000134749_REVERSED|
"""index: 2443, intensity: 4015.0, mobility: 0.819"""	-0.47208	0.271667	0.937483	INGAQRNFIHQWIG	generic|chr12_1_82341571_82341690_ENSMUST00000166429__IP_1114411_TX=10090_REVERSED|
"""index: 699, intensity: 3033.0, mobility: 0.793"""	-0.472487	0.271851	0.937967	FAALARVFEQQNVDKV	generic|sp_Q9CZX8_RS19_MOUSE__IP_3500879_REVERSED	|generic|tr_Q5M9P3_Q5M9P3_MOUSE__IP_3500879_REVERSED	|generic|IP_3469515_TX=10090_REVERSED	|generic|IP_1092808_TX=10090_REVERSED	|generic|IP_1052897_TX=10090_REVERSED	|generic|tr_D3YUT3_D3YUT3_MOUSE_REVERSED	|generic|tr_D3Z722_D3Z722_MOUSE_REVERSED	|generic|tr_D3Z5R8_D3Z5R8_MOUSE_REVERSED	|generic|tr_D3YUG3_D3YUG3_MOUSE_REVERSED	|generic|tr_S4R223_S4R223_MOUSE_REVERSED|
"""index: 22541, intensity: 2914.0, mobility: 1.021"""	-0.472557	0.271851	0.93805	AEREQTLSCPVDPFPTRHRGSARP	generic|IP_1143625_TX=10090_REVERSED|
"""index: 20475, intensity: 3787.0, mobility: 1.179"""	-0.472927	0.271888	0.938489	LTSSRRESLSPKRTGEVAEEGQPEPADRAKVDSREDEADAW	generic|tr_F6WLY0_F6WLY0_MOUSE_REVERSED	|generic|tr_Q3TGD7_Q3TGD7_MOUSE_REVERSED	|generic|tr_Q3TL84_Q3TL84_MOUSE_REVERSED	|generic|tr_G5E880_G5E880_MOUSE_REVERSED	|generic|tr_Q3TVR1_Q3TVR1_MOUSE_REVERSED|
"""index: 4655, intensity: 6582.0, mobility: 0.932"""	-0.473226	0.272088	0.938842	ADKTQKINEVMKRIFAHSNNEN	generic|tr_F8WHU5_F8WHU5_MOUSE__chr5_1_150748126_150748251_ENSMUST00000133738__II_927377_REVERSED	|generic|sp_Q4VA53_PDS5B_MOUSE__chr5_1_150748126_150748251_ENSMUST00000133738__II_927377_REVERSED	|generic|sp_Q4VA53-3_PDS5B_MOUSE__chr5_1_150748126_150748251_ENSMUST00000133738__II_927377_REVERSED	|generic|sp_Q4VA53-2_PDS5B_MOUSE_REVERSED|
"""index: 14433, intensity: 3326.0, mobility: 1.173"""	-0.473229	0.272234	0.938846	REMLEAFHPLHDSPIVVLQGSQPDRVFQYA	generic|tr_D3YV17_D3YV17_MOUSE__chr5_-1_142765047_142765166_ENSMUST00000200371__II_932803_REVERSED	|generic|tr_F6Z7L1_F6Z7L1_MOUSE__chr5_-1_142765047_142765166_ENSMUST00000200371__II_932815_REVERSED	|generic|sp_Q80WC3_TNC18_MOUSE__chr5_-1_142765047_142765166_ENSMUST00000200371_REVERSED	|generic|sp_Q80WC3-2_TNC18_MOUSE__chr5_-1_142765047_142765166_ENSMUST00000200371_REVERSED	|generic|sp_Q80WC3-3_TNC18_MOUSE__chr5_-1_142765047_142765166_ENSMUST00000200371_REVERSED|
"""index: 2441, intensity: 3199.0, mobility: 0.995"""	-0.473249	0.272435	0.93887	EELPSGTGAGTCHEV	generic|sp_Q8VC52_RBPS2_MOUSE_REVERSED	|generic|tr_Q9CWY6_Q9CWY6_MOUSE_REVERSED|
"""index: 9321, intensity: 6229.0, mobility: 0.977"""	-0.473331	0.272636	0.938966	GKARGGGAGGFPVGNGSLPVATARGRARGRGAAVQR	generic|tr_Q3ULV1_Q3ULV1_MOUSE__chr5_-1_72550288_72550344_ENSMUST00000135318__II_938796_REVERSED	|generic|tr_E9PZN0_E9PZN0_MOUSE__chr5_-1_72550288_72550344_ENSMUST00000135318__II_938796_REVERSED	|generic|tr_E9Q8I7_E9Q8I7_MOUSE__chr5_-1_72550288_72550344_ENSMUST00000135318__II_938800_REVERSED	|generic|tr_E9Q3K1_E9Q3K1_MOUSE__chr5_-1_72550288_72550344_ENSMUST00000135318__II_938796_REVERSED	|generic|II_938787_TX=10090_REVERSED	|generic|tr_Q9DAE1_Q9DAE1_MOUSE__chr5_-1_72550288_72550344_ENSMUST00000135318_REVERSED|
"""index: 7568, intensity: 4362.0, mobility: 0.883"""	-0.473455	0.272818	0.939113	QHPPTPQSQPPAQSAPQPH	generic|tr_B2RQZ8_B2RQZ8_MOUSE__II_1109727_REVERSED	|generic|sp_Q8BJI4_PO6F2_MOUSE__II_1109727_REVERSED	|generic|tr_F6ZW42_F6ZW42_MOUSE__II_1109723_REVERSED	|generic|tr_V9GXR5_V9GXR5_MOUSE__II_1109728_REVERSED|
"""index: 28990, intensity: 7389.0, mobility: 1.029"""	-0.473476	0.272818	0.939137	QIRQKAFNYR	generic|IP_870796_TX=10090_REVERSED	|generic|sp_Q9D7J4_COX20_MOUSE_REVERSED|
"""index: 1702, intensity: 3952.0, mobility: 0.867"""	-0.473918	0.273019	0.939658	CLMPCPLIAE	generic|IP_940233_TX=10090_REVERSED|
"""index: 3536, intensity: 2826.0, mobility: 0.932"""	-0.474065	0.27322	0.939831	SPYLVFDFFE	generic|IP_1075045_TX=10090_REVERSED|
"""index: 16419, intensity: 3353.0, mobility: 1.139"""	-0.474089	0.27342	0.93986	GAVEMTTDVMHWRSISALRLLLVNQFF	generic|tr_Q9D5S8_Q9D5S8_MOUSE__IP_832671_REVERSED|
"""index: 35419, intensity: 2519.0, mobility: 1.378"""	-0.474104	0.273621	0.939876	KKQKKKKLNKHI	generic|IP_1128996_TX=10090_REVERSED|
"""index: 15572, intensity: 5609.0, mobility: 0.995"""	-0.474131	0.273767	0.939908	ALLFNFGVASFGYRQLFTMLFGF	generic|tr_B2RPX8_B2RPX8_MOUSE__II_890311_REVERSED	|generic|sp_Q9QXP0_RHCG_MOUSE__II_890311_REVERSED|
"""index: 5643, intensity: 3404.0, mobility: 0.861"""	-0.474216	0.273967	0.940008	QSTCLLLFF	generic|tr_Q8C2V8_Q8C2V8_MOUSE__IP_826355_REVERSED|
"""index: 7049, intensity: 10106.0, mobility: 1.203"""	-0.474359	0.274113	0.940176	PPSVASYPPP	generic|sp_Q91YE8_SYNP2_MOUSE__II_976438_REVERSED	|generic|sp_Q91YE8-2_SYNP2_MOUSE__II_976438_REVERSED	|generic|tr_E9Q1U2_E9Q1U2_MOUSE__II_976438_REVERSED	|generic|tr_B2RY03_B2RY03_MOUSE__II_976438_REVERSED	|generic|tr_A0A498WGE8_A0A498WGE8_MOUSE__II_976438_REVERSED	|generic|tr_D3YVV9_D3YVV9_MOUSE_REVERSED|
"""index: 13213, intensity: 6973.0, mobility: 1.080"""	-0.474559	0.274313	0.94041	GTVMFYLVVGLGWVDIKRMDYPRNFLVEPTSFPYIECFLN	generic|sp_A2KF29_SMKTR_MOUSE_REVERSED|
"""index: 23817, intensity: 3638.0, mobility: 1.098"""	-0.474748	0.274349	0.940632	CVSFCVAALFTLDPAH	generic|IP_898613_TX=10090_REVERSED|
"""index: 3339, intensity: 4439.0, mobility: 0.908"""	-0.474875	0.274494	0.940779	QSALIHCNDPL	generic|sp_Q32LZ8_PLPL5_MOUSE_REVERSED	|generic|sp_Q32LZ8-2_PLPL5_MOUSE_REVERSED|
"""index: 32690, intensity: 7462.0, mobility: 1.132"""	-0.474943	0.274694	0.940859	TTTTTTTTTAAAAAAAAAAAAAANEIMAQRLPKRPLVPTPLS	generic|tr_G3X8V0_G3X8V0_MOUSE_REVERSED|
"""index: 7348, intensity: 55859.0, mobility: 1.047"""	-0.474969	0.274895	0.940889	RNSFTLPISNGGPIIPVMKGDAS	generic|tr_Q8CBQ0_Q8CBQ0_MOUSE__chr9_1_66504672_66504923_ENSMUST00000130854__II_851099_REVERSED	|generic|tr_E9PZP8_E9PZP8_MOUSE__chr9_1_66497262_66497342_ENSMUST00000135600__II_851103_REVERSED|
"""index: 14357, intensity: 6898.0, mobility: 1.050"""	-0.475151	0.27504	0.941102	LFEFRKARDAKLPMNVMKEE	generic|tr_Q05DE7_Q05DE7_MOUSE_REVERSED	|generic|sp_Q6PGB8_SMCA1_MOUSE_REVERSED	|generic|sp_Q6PGB8-2_SMCA1_MOUSE_REVERSED|
"""index: 7738, intensity: 5790.0, mobility: 0.956"""	-0.47549	0.27513	0.941496	QATANPLTECPTLPDQRWCLSAELKL	generic|II_909258_TX=10090_REVERSED	|generic|sp_Q8BH06_I17RE_MOUSE_REVERSED	|generic|sp_Q8BH06-2_I17RE_MOUSE_REVERSED	|generic|sp_Q8BH06-3_I17RE_MOUSE_REVERSED	|generic|sp_Q8BH06-4_I17RE_MOUSE_REVERSED|
"""index: 34124, intensity: 6808.0, mobility: 1.190"""	-0.47556	0.27533	0.941578	PRSRQERIYKLSHFLLLFSNGSIGIGVGSYIANRVETNHSLR	generic|IP_3497075_TX=10090_REVERSED|
"""index: 35943, intensity: 6300.0, mobility: 1.098"""	-0.475689	0.275531	0.941728	GPSKPVLKLINMLKKKWFAEMGVLQLL	generic|chr6_1_58870159_58873783_ENSMUST00000031823__IP_920003_TX=10090_REVERSED	|generic|chr6_1_58868760_58873783_ENSMUST00000031823__IP_920003_TX=10090_REVERSED|
"""index: 14233, intensity: 6251.0, mobility: 1.119"""	-0.475776	0.275731	0.941829	HNSPNLSAQIIKEPINSVTFGYLRV	generic|sp_Q148B6_SPERI_MOUSE_REVERSED	|generic|sp_Q148B6-2_SPERI_MOUSE_REVERSED	|generic|tr_A0A0R4J0X4_A0A0R4J0X4_MOUSE_REVERSED|
"""index: 22184, intensity: 5372.0, mobility: 1.175"""	-0.475832	0.275931	0.941894	DETHTNPMHEAAPLGDL	generic|tr_Q8BX76_Q8BX76_MOUSE_REVERSED|
"""index: 9723, intensity: 5930.0, mobility: 0.835"""	-0.475955	0.276131	0.942036	LKMGATIMM	generic|chr8_-1_125815637_125815825_ENSMUST00000120589_REVERSED|
"""index: 23544, intensity: 13810.0, mobility: 1.076"""	-0.475977	0.276276	0.942063	LPMHHIFHACLVPLGTSPQWL	generic|IP_975772_TX=10090_REVERSED|
"""index: 7241, intensity: 4528.0, mobility: 0.850"""	-0.476195	0.276421	0.942315	DALEEYPVPFHFNEDFTPNL	generic|sp_Q9R0N8_SYT6_MOUSE__chr3_1_103585572_103585694_ENSMUST00000132325_REVERSED	|generic|sp_Q9R0N8-2_SYT6_MOUSE__chr3_1_103585572_103585694_ENSMUST00000132325_REVERSED	|generic|tr_Q3UY13_Q3UY13_MOUSE__chr3_1_103585572_103585694_ENSMUST00000132325_REVERSED	|generic|chr3_1_103587543_103587842_ENSMUST00000132325_REVERSED	|generic|tr_A0A5F8MPS8_A0A5F8MPS8_MOUSE__chr3_1_103585572_103585694_ENSMUST00000132325_REVERSED	|generic|tr_Q8C8S6_Q8C8S6_MOUSE__chr3_1_103585572_103585694_ENSMUST00000132325_REVERSED	|generic|tr_Q05BE2_Q05BE2_MOUSE__chr3_1_103585572_103585694_ENSMUST00000132325_REVERSED|
"""index: 6812, intensity: 4327.0, mobility: 1.224"""	-0.47639	0.276566	0.94254	RDYTVIEEGDEEKLSRNTILMFDRKSCVA	generic|tr_D6RGU2_D6RGU2_MOUSE_REVERSED	|generic|sp_Q6DG52-2_CHUR_MOUSE__chr12_1_76765600_76782850_ENSMUST00000110399_REVERSED|
"""index: 15859, intensity: 5476.0, mobility: 1.144"""	-0.476515	0.276766	0.942684	DTKDLVAKHNKKHNSSKTSENQTQTLVRG	generic|tr_A8R0T9_A8R0T9_MOUSE_REVERSED|
"""index: 17968, intensity: 4537.0, mobility: 1.041"""	-0.476552	0.276855	0.942727	QLVEEQLTYLSRLRAQGEEKRLQEQE	generic|IP_1021413_TX=10090_REVERSED|
"""index: 19395, intensity: 2661.0, mobility: 0.931"""	-0.47668	0.276945	0.942875	VLQPGREFSSV	generic|IP_3459351_TX=10090_REVERSED|
"""index: 9529, intensity: 9128.0, mobility: 0.953"""	-0.477012	0.277145	0.943258	QVGVFVSARCRS	generic|IP_848888_TX=10090_REVERSED|
"""index: 14803, intensity: 4428.0, mobility: 1.080"""	-0.477026	0.277289	0.943274	QFSFNIVTELVLPSWPLGQTWWATN	generic|IP_988186_TX=10090_REVERSED	|generic|IP_988179_TX=10090_REVERSED|
"""index: 7166, intensity: 2724.0, mobility: 1.043"""	-0.477079	0.277489	0.943334	EVTDETIKKFEYN	generic|tr_Q9DBZ6_Q9DBZ6_MOUSE__chr3_-1_121760232_121760303_ENSMUST00000197662_REVERSED	|generic|sp_P55096_ABCD3_MOUSE__chr3_-1_121760232_121760303_ENSMUST00000197662_REVERSED	|generic|tr_Q91VT3_Q91VT3_MOUSE__chr3_-1_121760232_121760303_ENSMUST00000197662_REVERSED	|generic|tr_A0A0G2JDI9_A0A0G2JDI9_MOUSE__chr3_-1_121760232_121760303_ENSMUST00000197662_REVERSED	|generic|tr_Q3UNS0_Q3UNS0_MOUSE__chr3_-1_121760232_121760303_ENSMUST00000197662_REVERSED	|generic|tr_Q3U645_Q3U645_MOUSE__chr3_-1_121760232_121760303_ENSMUST00000197662_REVERSED|
"""index: 858, intensity: 2880.0, mobility: 0.784"""	-0.477161	0.277633	0.943429	GKWDEMEILLE	generic|tr_Q3TGR2_Q3TGR2_MOUSE_REVERSED|
"""index: 1514, intensity: 3377.0, mobility: 0.847"""	-0.477288	0.277778	0.943575	LLAPWSPEQ	generic|sp_Q8CCS2-2_F155A_MOUSE_REVERSED	|generic|sp_Q8CCS2_F155A_MOUSE__chr8_-1_9207743_9207943_ENSMUST00000208933_REVERSED|
"""index: 10490, intensity: 42116.0, mobility: 1.090"""	-0.477446	0.277922	0.943757	ALGSGPGGAGGAAAAAAWVDPLFPPGFGG	generic|sp_Q3UE37_UBE2Z_MOUSE_REVERSED|
"""index: 455, intensity: 3592.0, mobility: 0.846"""	-0.477503	0.278122	0.943822	IQAEAFLEF	generic|tr_Z4YLW7_Z4YLW7_MOUSE__II_993275_REVERSED	|generic|sp_Q0VGM9_RTEL1_MOUSE__II_993275_REVERSED	|generic|sp_Q0VGM9-2_RTEL1_MOUSE__II_993275_REVERSED	|generic|sp_Q0VGM9-3_RTEL1_MOUSE__II_993275_REVERSED	|generic|sp_Q0VGM9-4_RTEL1_MOUSE__II_993275_REVERSED	|generic|sp_Q0VGM9-5_RTEL1_MOUSE__II_993275_REVERSED	|generic|sp_Q0VGM9-6_RTEL1_MOUSE_REVERSED|
"""index: 28087, intensity: 4357.0, mobility: 0.855"""	-0.477559	0.278322	0.943887	SKAVVHNPSFIR	generic|IP_873685_TX=10090_REVERSED	|generic|IP_873703_TX=10090_REVERSED|
"""index: 26582, intensity: 5869.0, mobility: 1.064"""	-0.477568	0.278355	0.943896	VLRMPPGSGRPGAVRPFRSPGDPTPYRY	generic|sp_Q7TSC1_PRC2A_MOUSE__chr17_-1_35150492_35150698_ENSMUST00000172899__II_1065867_REVERSED	|generic|tr_Q5DTJ4_Q5DTJ4_MOUSE_REVERSED	|generic|tr_Q9CRP1_Q9CRP1_MOUSE_REVERSED	|generic|tr_G3UX48_G3UX48_MOUSE__chr17_-1_35150492_35150698_ENSMUST00000172899_REVERSED	|generic|tr_Q9CRU5_Q9CRU5_MOUSE_REVERSED	|generic|tr_Q9CRP0_Q9CRP0_MOUSE_REVERSED|
"""index: 7259, intensity: 9062.0, mobility: 1.163"""	-0.477698	0.27842	0.944045	LLDYFWLGPVNQRPVRMVMWDTLTGCKEF	generic|IP_856419_TX=10090_REVERSED|
"""index: 34087, intensity: 6756.0, mobility: 0.931"""	-0.477986	0.27842	0.944375	QMFRRLAQN	generic|IP_855803_TX=10090_REVERSED	|generic|sp_P97855_G3BP1_MOUSE_REVERSED	|generic|tr_Q3UR88_Q3UR88_MOUSE_REVERSED	|generic|tr_Q571F9_Q571F9_MOUSE_REVERSED|
"""index: 31181, intensity: 11058.0, mobility: 0.909"""	-0.478681	0.278529	0.945167	YHVQIVPGWS	generic|IP_1025531_TX=10090_REVERSED|
"""index: 22930, intensity: 4038.0, mobility: 1.042"""	-0.478718	0.278529	0.94521	RSHFIEACGMHK	generic|IP_3453853_TX=10090_REVERSED|
"""index: 24542, intensity: 5107.0, mobility: 1.153"""	-0.478789	0.278529	0.94529	DMKRQDAKTTISSHTTVPDIIKPMKCIFGKYSSCHINNWLGSS	generic|tr_Q2HZ94_Q2HZ94_MOUSE__chr2_1_14330984_14331175_ENSMUST00000146168__II_1014464_REVERSED|
"""index: 2180, intensity: 3120.0, mobility: 0.894"""	-0.478933	0.278529	0.945454	FHPPMRAMREQHRSAPTLPQITQGGQLHR	generic|IP_1045375_TX=10090_REVERSED|
"""index: 2003, intensity: 3696.0, mobility: 0.895"""	-0.479801	0.278529	0.946437	GFDPRLEPQH	generic|tr_B9EJ30_B9EJ30_MOUSE__II_1009252_REVERSED	|generic|tr_F6V2R5_F6V2R5_MOUSE__II_1009252_REVERSED	|generic|sp_P08923_LTK_MOUSE__II_1009252_REVERSED	|generic|sp_P08923-2_LTK_MOUSE__II_1009252_REVERSED	|generic|sp_P08923-3_LTK_MOUSE__II_1009252_REVERSED	|generic|sp_P08923-4_LTK_MOUSE__II_1009252_REVERSED|
"""index: 3255, intensity: 3067.0, mobility: 0.794"""	-0.480092	0.278617	0.946764	RSVPLVTP	generic|IP_922164_TX=10090_REVERSED|
"""index: 27501, intensity: 7442.0, mobility: 0.931"""	-0.480184	0.27876	0.946869	TIMGLHGLFW	generic|tr_Q99N18_Q99N18_MOUSE_REVERSED	|generic|tr_Q8VCA4_Q8VCA4_MOUSE_REVERSED|
"""index: 32197, intensity: 34837.0, mobility: 0.929"""	-0.480361	0.278903	0.947068	PSNKSETYGARAVRHLQFDT	generic|IP_859810_TX=10090_REVERSED|
"""index: 16039, intensity: 11159.0, mobility: 1.053"""	-0.480418	0.279102	0.947131	RCLEHSLGTNRRVLEMLEAGITRPVVTEAAAKEETTE	generic|sp_Q9ESJ4_SPN90_MOUSE__chr9_1_108811094_108811159_ENSMUST00000194819_REVERSED|
"""index: 18257, intensity: 4376.0, mobility: 0.840"""	-0.480422	0.279134	0.947135	FRIVDVILRKTN	generic|tr_Q6ZQK2_Q6ZQK2_MOUSE__II_886289_REVERSED	|generic|sp_Q9JKF1_IQGA1_MOUSE__II_886289_REVERSED	|generic|tr_Q80UW7_Q80UW7_MOUSE_REVERSED	|generic|tr_Q8CDT3_Q8CDT3_MOUSE_REVERSED	|generic|tr_Q3TU98_Q3TU98_MOUSE_REVERSED|
"""index: 373, intensity: 2686.0, mobility: 0.805"""	-0.480655	0.279277	0.947398	SSSAPHNFFSILPLC	generic|IP_1134713_TX=10090_REVERSED|
"""index: 6767, intensity: 10963.0, mobility: 1.199"""	-0.480693	0.279476	0.94744	GRRELVFMSVYVTYTVFTKYDMLEYSTFT	generic|tr_Q8C1T2_Q8C1T2_MOUSE_REVERSED|
"""index: 19929, intensity: 5075.0, mobility: 0.932"""	-0.480747	0.279619	0.947501	TLLQCQILGGVAGTLFLDTKVQFVYT	generic|IP_1072239_TX=10090_REVERSED|
"""index: 30631, intensity: 3651.0, mobility: 1.148"""	-0.48124	0.279706	0.948053	DNIISSFPGYTLQLFHPSLFIDLFMQFYLSTTMDPGTLLFSCM	generic|tr_A0A3B2WC95_A0A3B2WC95_MOUSE_REVERSED	|generic|tr_A0A3B2WD73_A0A3B2WD73_MOUSE_REVERSED	|generic|tr_L7N203_L7N203_MOUSE_REVERSED	|generic|tr_A0A3B2WCD3_A0A3B2WCD3_MOUSE_REVERSED|
"""index: 30996, intensity: 19471.0, mobility: 1.056"""	-0.481619	0.27977	0.948475	KPLWHTRALIM	generic|chrX_1_75107171_75107224_ENSMUST00000033776__IP_836256_TX=10090_REVERSED|
"""index: 31614, intensity: 9508.0, mobility: 1.205"""	-0.481677	0.27977	0.94854	SNRLKSSSSCLRPSPLQP	generic|IP_1140061_TX=10090_REVERSED	|generic|chr11_1_4166570_4166734_ENSMUST00000002198_REVERSED|
"""index: 32461, intensity: 8932.0, mobility: 0.871"""	-0.482226	0.279968	0.94915	PTEAPKANGVPKLAGI	generic|tr_B1B1A8_B1B1A8_MOUSE__chr16_1_34971406_34971471_ENSMUST00000232482__II_3487186_REVERSED	|generic|sp_Q6PDN3_MYLK_MOUSE__chr16_1_34971406_34971471_ENSMUST00000232482__II_3487186_REVERSED	|generic|sp_Q6PDN3-3_MYLK_MOUSE__chr16_1_34971406_34971471_ENSMUST00000232482_REVERSED|
"""index: 21509, intensity: 4537.0, mobility: 0.961"""	-0.482239	0.280055	0.949164	MEQLATTSPYH	generic|tr_A0A0R4J212_A0A0R4J212_MOUSE_REVERSED	|generic|sp_O35177_CASL_MOUSE_REVERSED|
"""index: 2100, intensity: 4812.0, mobility: 0.892"""	-0.482373	0.280254	0.949313	FGNMNELRSN	generic|II_855160_TX=10090_REVERSED	|generic|tr_Q543E3_Q543E3_MOUSE_REVERSED|
"""index: 19810, intensity: 4829.0, mobility: 0.879"""	-0.482386	0.280341	0.949328	DCFSLNFITFTISLSCLFG	generic|tr_Q7TRV1_Q7TRV1_MOUSE_REVERSED	|generic|tr_B9EKD4_B9EKD4_MOUSE_REVERSED|
"""index: 9561, intensity: 9047.0, mobility: 0.959"""	-0.48277	0.280539	0.949752	LAAGEDGAATPGRL	generic|tr_Q8C4G7_Q8C4G7_MOUSE_REVERSED|
"""index: 35968, intensity: 3726.0, mobility: 1.188"""	-0.482872	0.280736	0.949864	NNRGFSQKERHRSRVKPALLIDLGELVAKLTELNPNKILTGVPLCPF	generic|tr_B1AWZ0_B1AWZ0_MOUSE_REVERSED|
"""index: 5777, intensity: 5106.0, mobility: 0.954"""	-0.482891	0.280934	0.949886	HARSWPLWPQSSDSLGSAQQRIGIWFNK	generic|tr_A0A087WP55_A0A087WP55_MOUSE__II_858350_REVERSED|
"""index: 4778, intensity: 3674.0, mobility: 1.007"""	-0.482907	0.281059	0.949904	FWGATSPGVGMLM	generic|IP_984555_TX=10090_REVERSED|
"""index: 21291, intensity: 3495.0, mobility: 1.132"""	-0.482981	0.281059	0.949985	TEEGLGSNSGEELITLQSGKAPLHNSE	generic|sp_Q66JQ7_KNL1_MOUSE_REVERSED	|generic|tr_A3KGI3_A3KGI3_MOUSE_REVERSED|
"""index: 12720, intensity: 145154.0, mobility: 1.058"""	-0.483004	0.281059	0.95001	TELISITQGVIMMDIPTLLMTV	generic|chr18_1_34312433_34312504_ENSMUST00000171187_REVERSED|
"""index: 14723, intensity: 7565.0, mobility: 1.058"""	-0.483359	0.281059	0.950401	DWPRSPLPPFHLRLLPDLICLWDPSCF	generic|IP_3469669_TX=10090_REVERSED|
"""index: 875, intensity: 4336.0, mobility: 0.841"""	-0.483671	0.281256	0.950744	PEAPPPPPPL	generic|sp_Q6P9K8_CSKI1_MOUSE__chr17_1_24495971_24496021_ENSMUST00000234171_REVERSED	|generic|sp_Q6P9K8-2_CSKI1_MOUSE__chr17_1_24495971_24496021_ENSMUST00000234171_REVERSED	|generic|sp_Q6P9K8-3_CSKI1_MOUSE__chr17_1_24495971_24496021_ENSMUST00000234171_REVERSED	|generic|tr_B7ZNJ3_B7ZNJ3_MOUSE__chr17_1_24495971_24496021_ENSMUST00000234171_REVERSED|
"""index: 14927, intensity: 5299.0, mobility: 1.074"""	-0.483781	0.281454	0.950865	EQWSLSISNRSTRDKKITMVPSPAAQNTTIS	generic|tr_B7ZNN5_B7ZNN5_MOUSE_REVERSED	|generic|tr_Q8BRB1_Q8BRB1_MOUSE_REVERSED	|generic|tr_Q8C3U1_Q8C3U1_MOUSE_REVERSED	|generic|tr_Q8C9K6_Q8C9K6_MOUSE_REVERSED	|generic|tr_A0A338P6A7_A0A338P6A7_MOUSE_REVERSED	|generic|sp_P29319_EPHA3_MOUSE_REVERSED	|generic|sp_P29319-3_EPHA3_MOUSE_REVERSED|
"""index: 32003, intensity: 200203.0, mobility: 0.882"""	-0.483949	0.28154	0.951049	KDTGSSGLPKTIQTLLLFD	generic|sp_Q9Z0R4_ITSN1_MOUSE__chr16_1_91911971_91912009_ENSMUST00000137575__II_3496039_REVERSED	|generic|tr_A0A338P7I4_A0A338P7I4_MOUSE__chr16_1_91911971_91912009_ENSMUST00000137575__II_3496039_REVERSED	|generic|tr_E9Q0N0_E9Q0N0_MOUSE__chr16_1_91911971_91912009_ENSMUST00000137575__II_3496039_REVERSED	|generic|tr_Q8C4B5_Q8C4B5_MOUSE__chr16_1_91911971_91912009_ENSMUST00000137575__II_1073520_REVERSED	|generic|tr_F6U8U1_F6U8U1_MOUSE_REVERSED|
"""index: 1142, intensity: 4680.0, mobility: 0.780"""	-0.484274	0.281682	0.951404	CLPEPMSAQKVQLGS	generic|IP_1111430_TX=10090_REVERSED|
"""index: 17926, intensity: 10221.0, mobility: 1.106"""	-0.484386	0.281798	0.951527	VSAQYVAARHPARLIEVWGPWCLRLSQTDSICWWAWAWGGFVYQK	generic|tr_Q3UEG9_Q3UEG9_MOUSE__chr11_1_78057915_78058118_ENSMUST00000148162_REVERSED|
"""index: 31953, intensity: 8403.0, mobility: 0.877"""	-0.48439	0.281798	0.951531	QVMKIGCSLWSKWLLLQ	generic|IP_867843_TX=10090_REVERSED|
"""index: 23818, intensity: 3513.0, mobility: 1.199"""	-0.484573	0.28194	0.951731	QTLDKPSSLSQCTGFNQS	generic|sp_Q9ET22_DPP2_MOUSE__II_1013213_REVERSED	|generic|II_1013223_TX=10090_REVERSED	|generic|II_1013228_TX=10090_REVERSED|
"""index: 27220, intensity: 21983.0, mobility: 0.916"""	-0.484711	0.282137	0.951882	LQGIEQVRF	generic|tr_B9EKF5_B9EKF5_MOUSE_REVERSED	|generic|sp_Q8BLQ0_F124B_MOUSE_REVERSED|
"""index: 3644, intensity: 3900.0, mobility: 0.952"""	-0.484733	0.282334	0.951906	RHGYGAWAPPPT	generic|IP_852086_TX=10090_REVERSED|
"""index: 32455, intensity: 10487.0, mobility: 1.005"""	-0.484817	0.282532	0.951997	TLEPTSLEQPKQRLKCIIYLTYTETLIFY	generic|IP_1100065_TX=10090_REVERSED|
"""index: 10747, intensity: 4911.0, mobility: 0.788"""	-0.48492	0.282673	0.952109	ESGLSEQR	generic|tr_A9NIH9_A9NIH9_MOUSE_REVERSED	|generic|sp_Q9QXZ9_OPN4_MOUSE_REVERSED	|generic|sp_Q9QXZ9-2_OPN4_MOUSE_REVERSED|
"""index: 10007, intensity: 3521.0, mobility: 1.064"""	-0.484937	0.28287	0.952127	LMRFYNSLGHCLVTTCLLMKALSMCLM	generic|IP_3493730_TX=10090_REVERSED|
"""index: 23949, intensity: 4497.0, mobility: 1.253"""	-0.484957	0.282956	0.952149	RRWTQTMLVMMGTVEAQKR	generic|chr2_1_121305573_121305803_ENSMUST00000094639__IP_1001252_TX=10090_REVERSED|
"""index: 12243, intensity: 5520.0, mobility: 1.136"""	-0.485131	0.283097	0.952338	ICSYLSHYMCLMGP	generic|tr_Q1MX41_Q1MX41_MOUSE_REVERSED	|generic|tr_Q1MX40_Q1MX40_MOUSE_REVERSED|
"""index: 7392, intensity: 4333.0, mobility: 1.041"""	-0.485205	0.283127	0.952418	TPCTPCLIHAMGMTESTPRRPNVRPIWSRCPLFGRGLMVLMLPSS	generic|IP_918890_TX=10090_REVERSED|
"""index: 27546, intensity: 6896.0, mobility: 0.899"""	-0.485589	0.283323	0.952834	WLNFISRR	generic|IP_833080_TX=10090_REVERSED|
"""index: 29378, intensity: 7023.0, mobility: 0.889"""	-0.485595	0.283465	0.952841	CTENFSCTVKK	generic|IP_939552_TX=10090_REVERSED|
"""index: 9384, intensity: 2848.0, mobility: 1.183"""	-0.485665	0.283661	0.952916	CRAASRMGPDTHPDELVQ	generic|IP_1080060_TX=10090_REVERSED|
"""index: 16933, intensity: 6053.0, mobility: 1.006"""	-0.485796	0.283858	0.953059	HYHSSATGISAEQ	generic|chr17_-1_78821386_78821562_ENSMUST00000232917_REVERSED|
"""index: 36144, intensity: 3390.0, mobility: 1.092"""	-0.485929	0.284055	0.953202	LPLQLFLLLPHGHGKRRIQPPDPKLCQ	generic|chr1_-1_143627542_143635079_ENSMUST00000018337__IP_1033701_TX=10090_REVERSED|
"""index: 21312, intensity: 685651.0, mobility: 0.932"""	-0.486005	0.284196	0.953284	QAQPASAAAVAAAQQQQQQQEQRQ	generic|II_3461968_TX=10090_REVERSED	|generic|sp_Q9ESU6_BRD4_MOUSE__chr17_-1_32197752_32197781_ENSMUST00000230565_REVERSED	|generic|tr_Q8BS78_Q8BS78_MOUSE__chr17_-1_32197752_32197781_ENSMUST00000230565_REVERSED	|generic|tr_Q3UH70_Q3UH70_MOUSE__chr17_-1_32197752_32197781_ENSMUST00000230565_REVERSED|
"""index: 27974, intensity: 4866.0, mobility: 1.080"""	-0.486131	0.284281	0.95342	SPPTPPEPAGGPTVPRSPAPIYLSS	generic|tr_B2RQK7_B2RQK7_MOUSE_REVERSED	|generic|tr_D3YU08_D3YU08_MOUSE_REVERSED	|generic|sp_Q8BWB1_SYP2L_MOUSE_REVERSED|
"""index: 13040, intensity: 4234.0, mobility: 0.877"""	-0.486253	0.284366	0.953552	LDSDIKVTRHFWER	generic|sp_Q91YR7_PRP6_MOUSE__chr2_1_181631447_181631533_ENSMUST00000139955_REVERSED|
"""index: 33470, intensity: 5427.0, mobility: 1.221"""	-0.486273	0.284506	0.953573	EPLDLWNGVLDAFVNDG	generic|sp_Q80VY2_INKA2_MOUSE_REVERSED	|generic|sp_Q80VY2-2_INKA2_MOUSE_REVERSED	|generic|tr_A0A0K2S4W3_A0A0K2S4W3_MOUSE_REVERSED|
"""index: 10054, intensity: 20834.0, mobility: 1.137"""	-0.486385	0.284703	0.953694	HRMERNIPGAQENAALNQEFEIRLMEYEKRVQALTDELQI	generic|tr_A0A0U1RPJ4_A0A0U1RPJ4_MOUSE_REVERSED	|generic|tr_A0A0X1KG60_A0A0X1KG60_MOUSE_REVERSED	|generic|sp_Q3U319_BRE1B_MOUSE_REVERSED|
"""index: 27831, intensity: 31813.0, mobility: 1.199"""	-0.486413	0.2849	0.953723	SNRPSNTKSGSLATPSGNDVSSRQPSEPKDWSCRRVPSEKTNNNEKNQL	generic|tr_D3Z5T4_D3Z5T4_MOUSE_REVERSED	|generic|sp_Q8C4V1_RHG24_MOUSE_REVERSED	|generic|sp_Q8C4V1-2_RHG24_MOUSE_REVERSED	|generic|sp_Q8C4V1-3_RHG24_MOUSE_REVERSED	|generic|tr_G3X9N1_G3X9N1_MOUSE_REVERSED|
"""index: 13306, intensity: 2608.0, mobility: 0.809"""	-0.486421	0.28504	0.953732	SITPIVHFGIKMLC	generic|tr_Q3U3A6_Q3U3A6_MOUSE_REVERSED	|generic|tr_Q3TN68_Q3TN68_MOUSE_REVERSED	|generic|tr_Q80X31_Q80X31_MOUSE_REVERSED	|generic|tr_Q7TSV2_Q7TSV2_MOUSE_REVERSED	|generic|tr_Q3UDC9_Q3UDC9_MOUSE_REVERSED|
"""index: 4458, intensity: 4121.0, mobility: 0.921"""	-0.486572	0.285181	0.953894	KVESPIVCKYQ	generic|IP_846867_TX=10090_REVERSED|
"""index: 32143, intensity: 5343.0, mobility: 1.362"""	-0.486597	0.285377	0.953921	EYELMRLVLDKRLEKTRRLTWGGGPLREFYKRAK	generic|sp_Q9Z188-2_DYR1B_MOUSE_REVERSED|
"""index: 17199, intensity: 4121.0, mobility: 1.163"""	-0.4867	0.285518	0.954032	MWKVVTRPLVNRLMSSFRTHFVMDWP	generic|sp_Q8K2I3_FMO2_MOUSE__II_1027764_REVERSED|
"""index: 16931, intensity: 11662.0, mobility: 1.121"""	-0.486981	0.285714	0.954333	PYVTVTPEVRRRVLFNDFIEYNHRC	generic|sp_P20040_HB24_MOUSE_REVERSED|
"""index: 437, intensity: 2775.0, mobility: 0.845"""	-0.487021	0.285911	0.954376	QKEDVWRQ	generic|tr_A0A0R4J1H0_A0A0R4J1H0_MOUSE_REVERSED	|generic|tr_A2RTC8_A2RTC8_MOUSE_REVERSED|
"""index: 4628, intensity: 5511.0, mobility: 0.952"""	-0.487064	0.286107	0.954422	WFTYAYATNPY	generic|tr_F6QA74_F6QA74_MOUSE__II_753678_REVERSED	|generic|tr_Q544Z7_Q544Z7_MOUSE__II_753678_REVERSED|
"""index: 10096, intensity: 3529.0, mobility: 1.069"""	-0.487196	0.286304	0.954563	VLFLVMSGSTCVMLGLCIADSFAL	generic|tr_A0A2I3BS47_A0A2I3BS47_MOUSE_REVERSED	|generic|tr_Q8K4H8_Q8K4H8_MOUSE_REVERSED	|generic|tr_Q8R254_Q8R254_MOUSE_REVERSED|
"""index: 34229, intensity: 8318.0, mobility: 0.927"""	-0.487226	0.2865	0.954596	LAQQTEMER	generic|IP_1098336_TX=10090_REVERSED|
"""index: 25948, intensity: 3458.0, mobility: 1.077"""	-0.487394	0.286697	0.954775	IFIQWNDSRCLDK	generic|IP_974447_TX=10090_REVERSED|
"""index: 27269, intensity: 34186.0, mobility: 1.009"""	-0.487511	0.286837	0.9549	RRRPWRSLR	generic|IP_915046_TX=10090_REVERSED|
"""index: 19002, intensity: 5034.0, mobility: 1.063"""	-0.48765	0.287033	0.955048	GAAEKMEEDDSEPPKETRRKKL	generic|sp_Q499D0_FOXN3_MOUSE__chr12_-1_99209457_99209555_ENSMUST00000222458_REVERSED|
"""index: 17148, intensity: 2845.0, mobility: 0.817"""	-0.487656	0.28723	0.955054	QCKLGSHK	generic|IP_1004051_TX=10090_REVERSED|
"""index: 8991, intensity: 23324.0, mobility: 1.178"""	-0.487732	0.287284	0.955135	LHWHDGIEMVPDFMNRIKLCPTLSNPPSNRR	generic|sp_Q9WU40_MAN1_MOUSE_REVERSED	|generic|sp_Q9WU40-2_MAN1_MOUSE_REVERSED	|generic|tr_E9QP59_E9QP59_MOUSE_REVERSED	|generic|tr_D3YU56_D3YU56_MOUSE_REVERSED|
"""index: 24514, intensity: 3721.0, mobility: 1.137"""	-0.487823	0.287284	0.955232	FYTLLLFNFVLLMFGSFTILNPALWTPFVKVITNWFPHMI	generic|sp_Q80TA1_EPT1_MOUSE__chr5_1_30263085_30263123_ENSMUST00000132404__II_944730_REVERSED	|generic|tr_Q8BS27_Q8BS27_MOUSE_REVERSED	|generic|tr_Q8CET7_Q8CET7_MOUSE__chr5_1_30263081_30263119_ENSMUST00000145167_REVERSED|
"""index: 2997, intensity: 2796.0, mobility: 0.941"""	-0.488124	0.287368	0.955552	ICKECTCDKFR	generic|sp_Q80WT2_DMRT3_MOUSE_REVERSED|
"""index: 12145, intensity: 6641.0, mobility: 0.905"""	-0.488241	0.287564	0.955677	TQHNKVEKMSHQIGYGFYI	generic|tr_Q3TMH5_Q3TMH5_MOUSE__II_831844_REVERSED	|generic|sp_P70423_CTR3_MOUSE__II_831844_REVERSED	|generic|II_831849_TX=10090_REVERSED|
"""index: 23110, intensity: 4337.0, mobility: 1.053"""	-0.488331	0.287703	0.955772	PVPRNAGLSLTLGNLGQVLMEWSPPNPAANKQGSMGAINQ	generic|tr_A2ANF5_A2ANF5_MOUSE_REVERSED|
"""index: 18526, intensity: 4294.0, mobility: 0.909"""	-0.488465	0.2879	0.955914	EMLNLVMFR	generic|IP_839424_TX=10090_REVERSED|
"""index: 4486, intensity: 6685.0, mobility: 1.050"""	-0.488522	0.287983	0.955974	VELWAQVTGAKWH	generic|sp_Q69ZS8_KAZRN_MOUSE__II_953134_REVERSED	|generic|tr_F6RLJ7_F6RLJ7_MOUSE__II_953134_REVERSED	|generic|tr_Q8BJ43_Q8BJ43_MOUSE_REVERSED|
"""index: 11418, intensity: 4772.0, mobility: 0.942"""	-0.488752	0.288122	0.956217	LEMRALPEGLCLRRGASFPMFA	generic|sp_P33267_CP2F2_MOUSE_REVERSED|
"""index: 9603, intensity: 9155.0, mobility: 0.880"""	-0.488848	0.288318	0.956319	DVGPKPAAENEAEGRL	generic|IP_961503_TX=10090_REVERSED|
"""index: 25085, intensity: 2703.0, mobility: 1.300"""	-0.488873	0.288514	0.956346	VFMCTVSVLWSVPHPAMRSW	generic|IP_997970_TX=10090_REVERSED|
"""index: 3473, intensity: 4724.0, mobility: 0.961"""	-0.488882	0.288654	0.956355	PGAYPDPLRQRQFADTRPSP	generic|sp_Q8BRH4_KMT2C_MOUSE__chr5_-1_25387920_25387997_ENSMUST00000172626_REVERSED	|generic|tr_F8WI37_F8WI37_MOUSE__chr5_-1_25387920_25387997_ENSMUST00000172626_REVERSED|
"""index: 18834, intensity: 5753.0, mobility: 0.964"""	-0.489043	0.288737	0.956525	YESQTAQPGGATLAAPEPAVPSLDSCIT	generic|sp_G5E8P0_GCP6_MOUSE__II_1090635_REVERSED	|generic|tr_E9Q6P4_E9Q6P4_MOUSE__II_1090635_REVERSED|
"""index: 9487, intensity: 3187.0, mobility: 1.147"""	-0.489155	0.288932	0.956642	INPELVQAPRNNGNPTRDQHLLDTFEKCVQQAALLMSKRTAME	generic|tr_Q3URU7_Q3URU7_MOUSE__II_994513_REVERSED	|generic|tr_A0A023UF19_A0A023UF19_MOUSE__II_994513_REVERSED	|generic|tr_A2APA8_A2APA8_MOUSE__II_994513_REVERSED	|generic|tr_Q3ULB3_Q3ULB3_MOUSE__II_994513_REVERSED|
"""index: 1773, intensity: 3266.0, mobility: 0.922"""	-0.489278	0.289072	0.956772	LLQQCDLNWH	generic|IP_912243_TX=10090_REVERSED|
"""index: 16687, intensity: 4176.0, mobility: 0.931"""	-0.489528	0.289268	0.957036	LRSWLEQTERDAYDKE	generic|sp_Q9ER35_FN3K_MOUSE_REVERSED|
"""index: 34507, intensity: 8112.0, mobility: 1.109"""	-0.489558	0.289463	0.957066	AIEFEEPMETTLKKMAIDAVPGLIVVPR	generic|sp_Q9QXY1_ZO3_MOUSE_REVERSED	|generic|tr_Q3UZ47_Q3UZ47_MOUSE_REVERSED	|generic|tr_Q921G9_Q921G9_MOUSE_REVERSED|
"""index: 19231, intensity: 6217.0, mobility: 1.017"""	-0.489615	0.289546	0.957127	WTHWPRRWQRPWVSK	generic|chrX_-1_99466687_99466956_ENSMUST00000113792__IP_832033_TX=10090_REVERSED|
"""index: 27558, intensity: 6126.0, mobility: 0.917"""	-0.489716	0.289685	0.957233	HKFYMQATRIYQCGFVRWSLG	generic|IP_1033327_TX=10090_REVERSED|
"""index: 30909, intensity: 8180.0, mobility: 1.045"""	-0.489797	0.289824	0.957317	TLEEGVSGDLSRRL	generic|IP_2469024_TX=10090_REVERSED|
"""index: 1416, intensity: 2905.0, mobility: 0.913"""	-0.489945	0.289963	0.957473	NSLLGQNQPQQ	generic|tr_Q5XKA9_Q5XKA9_MOUSE__chr10_1_127485422_127485574_ENSMUST00000164161__II_1143575_REVERSED	|generic|tr_F6Z9T5_F6Z9T5_MOUSE__chr10_1_127485422_127485574_ENSMUST00000164161__II_1143575_REVERSED	|generic|tr_E9Q9D6_E9Q9D6_MOUSE__chr10_1_127485422_127485574_ENSMUST00000164161_REVERSED	|generic|tr_Q148X5_Q148X5_MOUSE__chr10_1_127485422_127485574_ENSMUST00000164161_REVERSED	|generic|sp_Q80TM6_R3HD2_MOUSE__chr10_1_127485422_127485574_ENSMUST00000164161_REVERSED	|generic|sp_Q80TM6-2_R3HD2_MOUSE__chr10_1_127485422_127485574_ENSMUST00000164161_REVERSED	|generic|sp_Q80TM6-3_R3HD2_MOUSE__chr10_1_127485422_127485574_ENSMUST00000164161_REVERSED	|generic|sp_Q80TM6-4_R3HD2_MOUSE__chr10_1_127485422_127485574_ENSMUST00000164161_REVERSED|
"""index: 28348, intensity: 4005.0, mobility: 0.877"""	-0.489991	0.290158	0.95752	VTKYSYKP	generic|tr_Q3UGE9_Q3UGE9_MOUSE__chr5_1_112336015_112336188_ENSMUST00000126736_REVERSED	|generic|sp_Q9ERA6_TFP11_MOUSE__chr5_1_112336015_112336188_ENSMUST00000126736_REVERSED|
"""index: 30982, intensity: 3800.0, mobility: 1.061"""	-0.490122	0.290354	0.957658	FLLSVPTKIQGTR	generic|IP_1120867_TX=10090_REVERSED|
"""index: 12027, intensity: 5617.0, mobility: 1.079"""	-0.490218	0.290493	0.957759	PWWAKSANSSSIECFHSKGLNL	generic|tr_Q8C4V7_Q8C4V7_MOUSE_REVERSED|
"""index: 33695, intensity: 5524.0, mobility: 1.274"""	-0.490394	0.290632	0.957942	KDEGVIREVSAFQSIAWRL	generic|IP_973085_TX=10090_REVERSED	|generic|sp_Q8BJQ2_UBP1_MOUSE_REVERSED|
"""index: 23934, intensity: 3805.0, mobility: 1.095"""	-0.49064	0.290714	0.958198	RYSTLPHFAMLFH	generic|IP_1110644_TX=10090_REVERSED|
"""index: 20318, intensity: 6900.0, mobility: 0.984"""	-0.490777	0.290795	0.958341	VSSQSNMQISNVPNLPGLFVPNMNNNLGIPAGSG	generic|tr_F6YJB6_F6YJB6_MOUSE__II_996516_REVERSED	|generic|tr_V9GXJ1_V9GXJ1_MOUSE__II_996516_REVERSED	|generic|tr_Q6ZQ53_Q6ZQ53_MOUSE_REVERSED	|generic|sp_Q8R4X3_RBM12_MOUSE_REVERSED|
"""index: 17887, intensity: 2831.0, mobility: 1.284"""	-0.490862	0.290934	0.95843	WRPIDELVDKERMPTLPGPS	generic|sp_P20357_MTAP2_MOUSE__chr1_1_66438885_66439007_ENSMUST00000172486_REVERSED	|generic|tr_F7ALC8_F7ALC8_MOUSE_REVERSED	|generic|tr_G3UZK9_G3UZK9_MOUSE_REVERSED	|generic|tr_Q3URJ7_Q3URJ7_MOUSE_REVERSED	|generic|tr_G3UZE9_G3UZE9_MOUSE_REVERSED	|generic|tr_A0A668KLC6_A0A668KLC6_MOUSE__chr1_1_66438885_66439007_ENSMUST00000172486_REVERSED	|generic|tr_Q3TRF8_Q3TRF8_MOUSE_REVERSED|
"""index: 23668, intensity: 5421.0, mobility: 0.978"""	-0.490913	0.291129	0.958483	EIWPYHSKKLLYTFVDMEVLY	generic|IP_1017369_TX=10090_REVERSED|
"""index: 1063, intensity: 3210.0, mobility: 0.909"""	-0.490917	0.291268	0.958487	PCFTLHHYGPG	generic|IP_1124303_TX=10090_REVERSED|
"""index: 30873, intensity: 8430.0, mobility: 1.001"""	-0.491038	0.291463	0.958613	KWVSSPKRPCH	generic|IP_908641_TX=10090_REVERSED|
"""index: 10032, intensity: 7663.0, mobility: 1.130"""	-0.491042	0.291659	0.958617	QFKKRDWRDHPPFFTRFLPFLCRSLHWPNRSPDQVASALF	generic|IP_1018988_TX=10090_REVERSED|
"""index: 33624, intensity: 3000.0, mobility: 1.267"""	-0.491156	0.291797	0.958735	LRLSREQTSVRLVSGAWDPCAEFGLKRLYAAALEEPRQINPIS	generic|IP_1079725_TX=10090_REVERSED|
"""index: 17906, intensity: 7357.0, mobility: 0.873"""	-0.491402	0.291935	0.95899	CRPDVLSRP	generic|IP_1009511_TX=10090_REVERSED|
"""index: 22100, intensity: 4835.0, mobility: 0.972"""	-0.491412	0.29213	0.959001	QETLLNHQARQSEYDLGRQKEAEALSSEL	generic|tr_E9PVZ8_E9PVZ8_MOUSE__chr16_1_36924633_36924815_ENSMUST00000152864_REVERSED	|generic|tr_E9QAH1_E9QAH1_MOUSE__chr16_1_36924633_36924815_ENSMUST00000152864_REVERSED	|generic|tr_B2RWW2_B2RWW2_MOUSE__chr16_1_36924633_36924815_ENSMUST00000152864_REVERSED|
"""index: 4362, intensity: 7368.0, mobility: 0.945"""	-0.491527	0.292326	0.95912	LVAPPIDKTEAL	generic|sp_Q5NCI0-2_URGCP_MOUSE__II_1139737_REVERSED	|generic|sp_Q5NCI0_URGCP_MOUSE_REVERSED	|generic|tr_Q6ZPP3_Q6ZPP3_MOUSE_REVERSED|
"""index: 937, intensity: 2663.0, mobility: 0.917"""	-0.491611	0.292521	0.959207	MESIEKDIEE	generic|tr_Q9D3C4_Q9D3C4_MOUSE_REVERSED	|generic|tr_Q7TPD9_Q7TPD9_MOUSE__chr6_1_113378206_113388776_ENSMUST00000171058_REVERSED	|generic|sp_P59999_ARPC4_MOUSE__chr6_1_113378206_113388776_ENSMUST00000171058_REVERSED	|generic|tr_Q3TX55_Q3TX55_MOUSE__chr6_1_113378206_113388776_ENSMUST00000171058_REVERSED	|generic|tr_E9PWA7_E9PWA7_MOUSE__chr6_1_113378206_113388776_ENSMUST00000171058_REVERSED	|generic|tr_Q8BVW6_Q8BVW6_MOUSE__chr6_1_113378206_113388776_ENSMUST00000171058_REVERSED|
"""index: 11556, intensity: 3800.0, mobility: 0.958"""	-0.491847	0.292716	0.959451	MHTSPNFEPGR	generic|IP_1128987_TX=10090_REVERSED|
"""index: 24951, intensity: 4070.0, mobility: 1.146"""	-0.491878	0.292912	0.959483	LMFTEIGTFLHIFFMQAVCDRFA	generic|tr_Q9WU93_Q9WU93_MOUSE_REVERSED	|generic|tr_Q8VG28_Q8VG28_MOUSE_REVERSED|
"""index: 21274, intensity: 4411.0, mobility: 1.012"""	-0.492	0.29305	0.959608	EAQAQCKEQTKQ	generic|sp_Q8BV84_PRR9_MOUSE_REVERSED|
"""index: 12817, intensity: 8144.0, mobility: 1.037"""	-0.492136	0.293073	0.959748	RPSCYLVSGPKPGGPLGGQFIMAY	generic|sp_Q6P9R4-3_ARHGI_MOUSE__chr8_1_3444913_3445071_ENSMUST00000131773_REVERSED|
"""index: 9706, intensity: 9132.0, mobility: 1.029"""	-0.492409	0.293268	0.960029	ARLARKAPVRDMFNGMFTIGISMPNWIPGTHDGKINW	generic|sp_O88593_PGRP1_MOUSE__chr7_1_18884729_18884977_ENSMUST00000206481__II_897795_REVERSED|
"""index: 7848, intensity: 5378.0, mobility: 1.093"""	-0.492423	0.293349	0.960044	YWYWLIHLFIDEPYKIPTAEQMFKKFGAIEEYHPSFILAGHSLELMNYL	generic|tr_A0A3B2W851_A0A3B2W851_MOUSE__II_3465271_REVERSED	|generic|tr_G3UWA2_G3UWA2_MOUSE__II_3465257_REVERSED	|generic|tr_A0A3B2WCD4_A0A3B2WCD4_MOUSE__II_3465263_REVERSED|
"""index: 15598, intensity: 12771.0, mobility: 1.146"""	-0.492644	0.293487	0.960271	MQATEVVETWNMALRVSAVSSARSTTALEL	generic|IP_1000648_TX=10090_REVERSED|
"""index: 17288, intensity: 6488.0, mobility: 1.108"""	-0.492955	0.293682	0.96059	VGSLPTMILNQSQQPNHHSLSHI	generic|tr_Q2M4H2_Q2M4H2_MOUSE_REVERSED	|generic|sp_P27889_HNF1B_MOUSE_REVERSED	|generic|sp_P27889-2_HNF1B_MOUSE_REVERSED	|generic|sp_P27889-3_HNF1B_MOUSE_REVERSED	|generic|sp_P27889-4_HNF1B_MOUSE_REVERSED|
"""index: 11958, intensity: 4859.0, mobility: 0.921"""	-0.493078	0.293877	0.960715	LLPVFCCGLSPVENRLDAYGQI	generic|IP_1032401_TX=10090_REVERSED|
"""index: 28111, intensity: 7445.0, mobility: 1.072"""	-0.493125	0.294014	0.960763	TIHQWYASRPLPVVTSLSAARESKKMQLMSNKVSQLLREHQE	generic|sp_Q91ZM9_DOK5_MOUSE_REVERSED|
"""index: 24998, intensity: 3076.0, mobility: 0.988"""	-0.493293	0.294095	0.960934	FSWKKWHLARMKQSHLEQD	generic|IP_2439724_TX=10090_REVERSED|
"""index: 8746, intensity: 11127.0, mobility: 0.998"""	-0.493471	0.294232	0.961117	KLLVAHSVGRAVVKVLEMYKDIVAEEKPFKKKLGQIY	generic|sp_Q64FW2_RETST_MOUSE__chr6_1_72607289_72607381_ENSMUST00000205878__II_913799_REVERSED	|generic|tr_H3BJ51_H3BJ51_MOUSE__chr6_1_72607289_72607381_ENSMUST00000205878__II_913799_REVERSED	|generic|tr_A4FUU4_A4FUU4_MOUSE__chr6_1_72607289_72607381_ENSMUST00000205878__II_913799_REVERSED|
"""index: 12969, intensity: 35967.0, mobility: 1.017"""	-0.49366	0.29437	0.961308	WHQSMEDFIVFAGGSDGLCTDKGGEYYGACFMNETVSY	generic|tr_Q8CIR9_Q8CIR9_MOUSE_REVERSED	|generic|sp_P98064-2_MASP1_MOUSE_REVERSED|
"""index: 20884, intensity: 3879.0, mobility: 0.873"""	-0.493695	0.294565	0.961344	HFFFSGPSDRHVAPRPSDTVARANL	generic|IP_893015_TX=10090_REVERSED|
"""index: 15995, intensity: 5020.0, mobility: 0.892"""	-0.493831	0.294759	0.961483	EVTLTRLEH	generic|sp_Q5SSW2_PSME4_MOUSE_REVERSED|
"""index: 11743, intensity: 6746.0, mobility: 0.959"""	-0.494015	0.294954	0.96167	QKIRGPSGVAIHCKKLRTKDQSLPTGGIFVHCELGE	generic|II_980578_TX=10090_REVERSED	|generic|tr_Q8R4Z5_Q8R4Z5_MOUSE_REVERSED	|generic|tr_Q8BQD9_Q8BQD9_MOUSE__chr3_-1_105682873_105683013_ENSMUST00000200078_REVERSED	|generic|sp_Q9JJY4_DDX20_MOUSE__chr3_-1_105682873_105683013_ENSMUST00000200078_REVERSED	|generic|tr_Q8R4Z6_Q8R4Z6_MOUSE__chr3_-1_105682873_105683013_ENSMUST00000200078_REVERSED|
"""index: 4841, intensity: 3890.0, mobility: 0.808"""	-0.494065	0.295092	0.96172	YAESTHPAKPDGQFVV	generic|sp_Q8BIV7_S45A1_MOUSE_REVERSED	|generic|tr_B0QZL3_B0QZL3_MOUSE_REVERSED|
"""index: 4270, intensity: 4086.0, mobility: 0.893"""	-0.494163	0.295286	0.96182	VMGVWSGQEVTQLLFLRSAQNMRN	generic|sp_Q9D7Z6_CLCA1_MOUSE_REVERSED|
"""index: 17397, intensity: 6157.0, mobility: 1.061"""	-0.494183	0.295366	0.96184	WMIEASIKGMNLEQPFQNLVP	generic|sp_Q8K0T7_UN13C_MOUSE_REVERSED|
"""index: 16957, intensity: 3791.0, mobility: 0.887"""	-0.494355	0.295561	0.962014	LFNNMVLKP	generic|tr_A0A0R4J0M2_A0A0R4J0M2_MOUSE__chr16_-1_29440016_29440069_ENSMUST00000182168_REVERSED	|generic|sp_Q5XF90-4_AT134_MOUSE__chr16_-1_29440016_29440069_ENSMUST00000182168_REVERSED|
"""index: 16886, intensity: 4592.0, mobility: 0.842"""	-0.494458	0.295755	0.962118	NLALEEDLFTSLLILLT	generic|sp_Q3URY6_ARMC2_MOUSE__II_1150203_REVERSED	|generic|sp_Q3URY6-2_ARMC2_MOUSE_REVERSED|
"""index: 15306, intensity: 3483.0, mobility: 0.903"""	-0.494469	0.295893	0.96213	NNMGANLPLSS	generic|IP_1020017_TX=10090_REVERSED|
"""index: 16742, intensity: 8311.0, mobility: 0.967"""	-0.494531	0.29603	0.962192	TLWEVGMSVVKA	generic|sp_Q3U435_MMP25_MOUSE__II_3488709_REVERSED	|generic|tr_A0A3B2WCE2_A0A3B2WCE2_MOUSE_REVERSED	|generic|tr_A0A3B2W7R0_A0A3B2W7R0_MOUSE_REVERSED|
"""index: 3135, intensity: 5354.0, mobility: 0.950"""	-0.494666	0.296224	0.962329	KWGPDNNLRDA	generic|sp_Q9DBR1_XRN2_MOUSE__chr2_1_147061509_147061541_ENSMUST00000137358_REVERSED	|generic|sp_Q9DBR1-2_XRN2_MOUSE__chr2_1_147061509_147061541_ENSMUST00000137358_REVERSED|
"""index: 19688, intensity: 4925.0, mobility: 0.805"""	-0.494865	0.296361	0.96253	QHSCDEPIGLIMLSK	generic|tr_A0A1B0GT27_A0A1B0GT27_MOUSE_REVERSED|
"""index: 34591, intensity: 4986.0, mobility: 1.196"""	-0.495189	0.296556	0.962856	VEAHQFHPSSRPRYRPDTVAATEQAMVAHPYQPPPGRPEPGEAPPGRP	generic|sp_Q8K371_AMOL2_MOUSE__chr9_1_102725108_102725203_ENSMUST00000142011__II_844471_REVERSED	|generic|tr_B8JK87_B8JK87_MOUSE__chr9_1_102725108_102725203_ENSMUST00000142011__II_844471_REVERSED	|generic|tr_Q3TP05_Q3TP05_MOUSE__chr9_1_102725108_102725203_ENSMUST00000142011_REVERSED|
"""index: 12867, intensity: 13958.0, mobility: 1.085"""	-0.495228	0.29675	0.962895	ERQSDSLVEQWTSLSVVDFFI	generic|sp_Q6PIJ4_NFRKB_MOUSE__chr9_1_31399304_31399333_ENSMUST00000132329__II_855123_REVERSED	|generic|tr_D6RD05_D6RD05_MOUSE_REVERSED	|generic|tr_D6RIN8_D6RIN8_MOUSE__chr9_1_31392071_31392172_ENSMUST00000132329_REVERSED	|generic|tr_A0A1L1SSC9_A0A1L1SSC9_MOUSE_REVERSED	|generic|tr_D6RHP5_D6RHP5_MOUSE_REVERSED|
"""index: 27246, intensity: 3615.0, mobility: 1.222"""	-0.495353	0.296887	0.96302	LDVDPALLEGQLSFRAQMREQTQQRRLPPLDQTWHLKDLEVTDMHLWD	generic|sp_Q80TE0_RPAP1_MOUSE__chr2_-1_119769246_119769287_ENSMUST00000136419__II_1009240_REVERSED	|generic|sp_Q80TE0-2_RPAP1_MOUSE__chr2_-1_119769246_119769287_ENSMUST00000136419_REVERSED	|generic|tr_V9GWX3_V9GWX3_MOUSE_REVERSED|
"""index: 1044, intensity: 3219.0, mobility: 0.842"""	-0.495644	0.297082	0.963312	MPVGYSHLL	generic|sp_Q9JJ43-3_RFOX1_MOUSE__II_240981_REVERSED	|generic|sp_Q9JJ43-6_RFOX1_MOUSE__chr16_1_7407978_7408043_ENSMUST00000056416_REVERSED	|generic|sp_Q9JJ43-7_RFOX1_MOUSE__chr16_1_7407978_7408043_ENSMUST00000056416_REVERSED|
"""index: 27456, intensity: 6210.0, mobility: 0.938"""	-0.495647	0.297276	0.963316	KPYLRYHI	generic|IP_1061989_TX=10090_REVERSED|
"""index: 13767, intensity: 7148.0, mobility: 1.021"""	-0.495662	0.297471	0.96333	MYKFVLSMYQIGLQHFQKP	generic|IP_1137083_TX=10090_REVERSED|
"""index: 7854, intensity: 2928.0, mobility: 1.142"""	-0.495743	0.297607	0.963411	HMQKMREIELEFRQRLQELQKITNEQQSHIKQQELANT	generic|tr_E9PV66_E9PV66_MOUSE__II_934321_REVERSED	|generic|II_934310_TX=10090_REVERSED	|generic|tr_B7ZNF7_B7ZNF7_MOUSE_REVERSED|
"""index: 27264, intensity: 2547.0, mobility: 0.871"""	-0.495857	0.297802	0.963526	WKKNNRGQ	generic|IP_3482116_TX=10090_REVERSED|
"""index: 36023, intensity: 8833.0, mobility: 1.061"""	-0.495976	0.297939	0.963644	REVSLSRRMVPNWVMGGIVKKCYQNNVSKKPNR	generic|sp_A2ALK8_PTN3_MOUSE_REVERSED|
"""index: 5684, intensity: 4951.0, mobility: 1.060"""	-0.496008	0.298096	0.963676	QSNNQLSKLGLMKCYKNCQHLARFQDIFTMSCNGKFG	generic|sp_Q91ZB0_ALPK2_MOUSE_REVERSED	|generic|tr_A0A494BAB8_A0A494BAB8_MOUSE_REVERSED|
"""index: 18860, intensity: 4689.0, mobility: 1.085"""	-0.496008	0.298096	0.963677	ELVESGWSLPKLFKDARGSSEQTEPQP	generic|sp_Q9WVB3_TLE6_MOUSE__II_1146571_REVERSED	|generic|tr_Q80XH3_Q80XH3_MOUSE__II_1146571_REVERSED	|generic|tr_D3Z5E1_D3Z5E1_MOUSE__II_1146569_REVERSED	|generic|tr_Q3UXB4_Q3UXB4_MOUSE_REVERSED|
"""index: 25812, intensity: 3622.0, mobility: 1.072"""	-0.496321	0.298174	0.963988	ELYQVPLISKTFH	generic|chr2_1_69663060_69663140_ENSMUST00000074963_REVERSED|
"""index: 28513, intensity: 4429.0, mobility: 0.990"""	-0.496671	0.298368	0.964337	CRPLCELLKKP	generic|chr11_-1_70686054_70686152_ENSMUST00000145823__II_1133215_TX=10090_REVERSED	|generic|tr_D6RCU2_D6RCU2_MOUSE__chr11_-1_70682980_70683414_ENSMUST00000036299_REVERSED	|generic|tr_B0QZH6_B0QZH6_MOUSE__chr11_-1_70682453_70682548_ENSMUST00000145823_REVERSED	|generic|tr_B0QZH4_B0QZH4_MOUSE__chr11_-1_70682453_70682548_ENSMUST00000145823_REVERSED	|generic|sp_Q80Y50_CMTA2_MOUSE__chr11_-1_70682453_70682548_ENSMUST00000145823_REVERSED	|generic|sp_Q80Y50-2_CMTA2_MOUSE__chr11_-1_70682453_70682548_ENSMUST00000145823_REVERSED	|generic|sp_Q80Y50-3_CMTA2_MOUSE__chr11_-1_70682453_70682548_ENSMUST00000145823_REVERSED	|generic|sp_Q80Y50-4_CMTA2_MOUSE__chr11_-1_70682453_70682548_ENSMUST00000145823_REVERSED	|generic|sp_Q80Y50-5_CMTA2_MOUSE__chr11_-1_70682453_70682548_ENSMUST00000145823_REVERSED|
"""index: 27320, intensity: 5740.0, mobility: 1.098"""	-0.496678	0.298505	0.964344	VEQQDEQNCGLLVYVLIHPLLYITVKFDHKMMISCCTF	generic|sp_Q9JKK8_ATR_MOUSE__II_845316_REVERSED	|generic|tr_A0A1L1SSL9_A0A1L1SSL9_MOUSE__II_845316_REVERSED	|generic|tr_E9QPK4_E9QPK4_MOUSE__II_845316_REVERSED|
"""index: 14933, intensity: 6826.0, mobility: 1.156"""	-0.496818	0.298603	0.964483	STLKRNLNTFQLSYDQCLKQRYFVVHVSHYEKEVHLFGM	generic|II_834609_TX=10090_REVERSED|
"""index: 5552, intensity: 4627.0, mobility: 0.877"""	-0.496838	0.298603	0.964503	EYFYEAQGAAQWTF	generic|sp_Q9WUA1_WIF1_MOUSE_REVERSED	|generic|tr_H3BKQ8_H3BKQ8_MOUSE_REVERSED|
"""index: 14427, intensity: 3085.0, mobility: 1.245"""	-0.497093	0.298681	0.964756	RQEMKKKWIDLCTCSEMC	generic|IP_3500111_TX=10090_REVERSED|
"""index: 8222, intensity: 4156.0, mobility: 0.920"""	-0.497111	0.298701	0.964773	TIPAQPRSWR	generic|tr_A0A087WR50_A0A087WR50_MOUSE__chr1_-1_71637244_71637333_ENSMUST00000186613__II_1037262_REVERSED	|generic|tr_A0A087WSN6_A0A087WSN6_MOUSE__chr1_-1_71637244_71637333_ENSMUST00000186613__II_1037262_REVERSED	|generic|sp_P11276_FINC_MOUSE__chr1_-1_71637244_71637333_ENSMUST00000186613__II_1037262_REVERSED	|generic|tr_Q3TCF1_Q3TCF1_MOUSE__chr1_-1_71637244_71637333_ENSMUST00000186613__II_1037262_REVERSED	|generic|tr_B9EHT6_B9EHT6_MOUSE__chr1_-1_71637244_71637333_ENSMUST00000186613__II_1037262_REVERSED	|generic|tr_Q3UHL6_Q3UHL6_MOUSE__chr1_-1_71637244_71637333_ENSMUST00000186613__II_1037262_REVERSED	|generic|tr_Q3UGY5_Q3UGY5_MOUSE__chr1_-1_71637244_71637333_ENSMUST00000186613_REVERSED	|generic|tr_Q3TCL7_Q3TCL7_MOUSE__chr1_-1_71637244_71637333_ENSMUST00000186613_REVERSED	|generic|tr_B7ZNJ1_B7ZNJ1_MOUSE__chr1_-1_71637244_71637333_ENSMUST00000186613_REVERSED	|generic|tr_Q3UH17_Q3UH17_MOUSE__chr1_-1_71637244_71637333_ENSMUST00000186613_REVERSED	|generic|tr_Q3TBB4_Q3TBB4_MOUSE__chr1_-1_71637244_71637333_ENSMUST00000186613_REVERSED	|generic|tr_A0A087WS56_A0A087WS56_MOUSE__chr1_-1_71637244_71637333_ENSMUST00000186613_REVERSED	|generic|tr_Q3UHR1_Q3UHR1_MOUSE__chr1_-1_71637244_71637333_ENSMUST00000186613_REVERSED|
"""index: 4053, intensity: 5016.0, mobility: 0.858"""	-0.497334	0.298837	0.964995	KSDSSVVCLCLIFHYNQ	generic|IP_1060683_TX=10090_REVERSED|
"""index: 4707, intensity: 3267.0, mobility: 1.117"""	-0.497407	0.299031	0.965066	IFWMAIVHHALCVIY	generic|sp_Q61037_TSC2_MOUSE__chr17_-1_24604502_24604651_ENSMUST00000226428__II_2471070_REVERSED	|generic|sp_Q61037-2_TSC2_MOUSE__chr17_-1_24604502_24604651_ENSMUST00000226428__II_2471070_REVERSED	|generic|sp_Q61037-3_TSC2_MOUSE__chr17_-1_24604502_24604651_ENSMUST00000226428__II_2471070_REVERSED	|generic|sp_Q61037-4_TSC2_MOUSE__chr17_-1_24604502_24604651_ENSMUST00000226428__II_2471070_REVERSED	|generic|sp_Q61037-5_TSC2_MOUSE__chr17_-1_24604502_24604651_ENSMUST00000226428__II_2471070_REVERSED	|generic|sp_Q61037-6_TSC2_MOUSE__chr17_-1_24604502_24604651_ENSMUST00000226428__II_2471070_REVERSED	|generic|sp_Q61037-7_TSC2_MOUSE__chr17_-1_24604502_24604651_ENSMUST00000226428__II_2471070_REVERSED	|generic|tr_A0A2I3BPP1_A0A2I3BPP1_MOUSE__chr17_-1_24604502_24604651_ENSMUST00000226428__II_2471070_REVERSED	|generic|tr_Q3TBX9_Q3TBX9_MOUSE__chr17_-1_24604502_24604651_ENSMUST00000226428__II_2471070_REVERSED	|generic|tr_A0A2I3BRT5_A0A2I3BRT5_MOUSE__chr17_-1_24604502_24604651_ENSMUST00000226428__II_2471070_REVERSED	|generic|tr_Q3UHB2_Q3UHB2_MOUSE__chr17_-1_24604502_24604651_ENSMUST00000226428__II_2471070_REVERSED	|generic|tr_Q3UGI8_Q3UGI8_MOUSE__chr17_-1_24604502_24604651_ENSMUST00000226428__II_2471070_REVERSED	|generic|tr_Q3UG88_Q3UG88_MOUSE__chr17_-1_24604502_24604651_ENSMUST00000226428__II_2471070_REVERSED	|generic|tr_Q7TT21_Q7TT21_MOUSE__chr17_-1_24604502_24604651_ENSMUST00000226428__II_2471070_REVERSED	|generic|tr_Q3TCQ7_Q3TCQ7_MOUSE__chr17_-1_24604502_24604651_ENSMUST00000226428__II_2471070_REVERSED	|generic|tr_A0A2I3BPE9_A0A2I3BPE9_MOUSE__chr17_-1_24604502_24604651_ENSMUST00000226428_REVERSED	|generic|tr_Q3UG84_Q3UG84_MOUSE__chr17_-1_24604502_24604651_ENSMUST00000226428_REVERSED|
"""index: 13915, intensity: 4928.0, mobility: 0.982"""	-0.497411	0.299225	0.965071	AWWGSGSVEASQL	generic|IP_3485427_TX=10090_REVERSED|
"""index: 14840, intensity: 3531.0, mobility: 0.904"""	-0.497449	0.299361	0.965108	HETQTVTVTLQARALR	generic|sp_Q8BPS4_GP180_MOUSE_REVERSED|
"""index: 3367, intensity: 4570.0, mobility: 0.855"""	-0.497581	0.299438	0.965239	WPCVGWGPKA	generic|IP_1027886_TX=10090_REVERSED|
"""index: 9678, intensity: 2514.0, mobility: 0.767"""	-0.497677	0.299632	0.965333	QKNFATQGESTHL	generic|IP_836073_TX=10090_REVERSED|
"""index: 12116, intensity: 3779.0, mobility: 0.816"""	-0.497723	0.299826	0.965378	MKQTMELLKHRLNAAER	generic|tr_J3KMG3_J3KMG3_MOUSE__II_1025192_REVERSED	|generic|sp_Q8BI84_TGO1_MOUSE__II_1025192_REVERSED	|generic|tr_J3KMH5_J3KMH5_MOUSE__II_1025192_REVERSED	|generic|sp_Q8BI84-3_TGO1_MOUSE__II_1025192_REVERSED|
"""index: 17145, intensity: 5889.0, mobility: 1.109"""	-0.497789	0.299961	0.965444	GLQKRLEELEQTSMKSAAVPISFSTT	generic|tr_A0A1B0GRD4_A0A1B0GRD4_MOUSE__II_3459504_REVERSED	|generic|sp_Q921G8_GCP2_MOUSE__chr7_-1_140007883_140008089_ENSMUST00000210224__II_3459506_REVERSED	|generic|tr_Q3TIB7_Q3TIB7_MOUSE__chr7_-1_140007883_140008089_ENSMUST00000210224__II_3459506_REVERSED	|generic|tr_A0A1B0GRD0_A0A1B0GRD0_MOUSE__II_877223_REVERSED	|generic|tr_A0A1B0GR08_A0A1B0GR08_MOUSE__chr7_-1_140007883_140008089_ENSMUST00000210224_REVERSED	|generic|tr_Q3UIT6_Q3UIT6_MOUSE__chr7_-1_140007883_140008089_ENSMUST00000210224_REVERSED	|generic|chr7_-1_140030954_140031175_ENSMUST00000210224_REVERSED	|generic|tr_Q8BZZ0_Q8BZZ0_MOUSE__chr7_-1_140007883_140008089_ENSMUST00000210224_REVERSED|
"""index: 5601, intensity: 3262.0, mobility: 0.867"""	-0.497824	0.300097	0.965478	LPQGSRDRW	generic|IP_1030304_TX=10090_REVERSED|
"""index: 21982, intensity: 2657.0, mobility: 0.889"""	-0.498081	0.30029	0.965731	VLCFGTCFRELTKLWM	generic|IP_2472590_TX=10090_REVERSED|
"""index: 31779, intensity: 3814.0, mobility: 1.282"""	-0.498308	0.300484	0.965954	LSFYNHSIVVKFHNKFFTSMLMYVCYMYNYIYIYIYIYMYIY	generic|IP_1033218_TX=10090_REVERSED|
"""index: 12966, intensity: 3261.0, mobility: 1.188"""	-0.498422	0.300678	0.966066	QLERSQMLMQRELKNTSLSNELMQTKMHLTQNLVQAEVATLKH	generic|tr_A1L392_A1L392_MOUSE_REVERSED	|generic|sp_Q9WVH6_ANGP4_MOUSE_REVERSED	|generic|tr_Q3U486_Q3U486_MOUSE_REVERSED|
"""index: 27735, intensity: 3302.0, mobility: 1.064"""	-0.498529	0.300871	0.966171	LLIRTMLRSSNR	generic|IP_915583_TX=10090_REVERSED|
"""index: 30529, intensity: 6406.0, mobility: 0.925"""	-0.498615	0.301065	0.966255	IHVIHRKLPFTW	generic|IP_1138537_TX=10090_REVERSED|
"""index: 11118, intensity: 4466.0, mobility: 1.229"""	-0.498671	0.301161	0.96631	GFWKREMRRMRSWPK	generic|IP_1058416_TX=10090_REVERSED|
"""index: 18548, intensity: 15077.0, mobility: 0.945"""	-0.498708	0.301161	0.966345	QKCKSLAESIDQPMRKLDTMVQDYQMKLMFTR	generic|IP_1093347_TX=10090_REVERSED|
"""index: 21761, intensity: 4125.0, mobility: 1.028"""	-0.499212	0.301237	0.966837	QGSQVAPLLLLTSNIPISFMKWDTMTMQMLMPALP	generic|chr9_1_31062062_31064318_ENSMUST00000115222__IP_855181_TX=10090_REVERSED|
"""index: 10412, intensity: 3861.0, mobility: 1.206"""	-0.499661	0.301373	0.967274	YAMLVLEQQKRYSCQLQSTAAYFRIMGSMAK	generic|IP_1111486_TX=10090_REVERSED|
"""index: 33228, intensity: 5715.0, mobility: 1.264"""	-0.499687	0.301566	0.967299	ESLEQPPIPTTPTSHPLPRS	generic|IP_949708_TX=10090_REVERSED|
"""index: 21914, intensity: 4816.0, mobility: 1.011"""	-0.499725	0.301643	0.967336	EKNWMASVFLFGVDKMRNGWHNSQGPWPKDLL	generic|IP_2450185_TX=10090_REVERSED|
"""index: 15740, intensity: 10460.0, mobility: 1.186"""	-0.499791	0.301836	0.9674	EESVEKRRHTYREWLKKNCVKQIKLINYRNFVGGAHGGDRHERV	generic|sp_Q3UES3_TNKS2_MOUSE__chr19_1_36852811_36852900_ENSMUST00000168973_REVERSED|
"""index: 11864, intensity: 4699.0, mobility: 1.012"""	-0.49987	0.302029	0.967476	QIDCRTGPFWLLLFGFVHAP	generic|tr_A0A0G2JDR3_A0A0G2JDR3_MOUSE_REVERSED|
"""index: 29536, intensity: 4278.0, mobility: 0.989"""	-0.500053	0.302164	0.967653	DFSRNNKSILM	generic|tr_Q91ZY7_Q91ZY7_MOUSE__chr9_1_45742178_45742237_ENSMUST00000216685_REVERSED	|generic|sp_Q4VA61_DSCL1_MOUSE__chr9_1_45742178_45742237_ENSMUST00000216685_REVERSED	|generic|tr_E9QPR7_E9QPR7_MOUSE__chr9_1_45742178_45742237_ENSMUST00000216685_REVERSED	|generic|tr_Q8CHB2_Q8CHB2_MOUSE__chr9_1_45742178_45742237_ENSMUST00000216685_REVERSED	|generic|tr_Q3V3B0_Q3V3B0_MOUSE_REVERSED|
"""index: 7491, intensity: 211456.0, mobility: 1.141"""	-0.500216	0.302357	0.967811	MQRNGHTIEKYVPINHMRSRRVFYPLSPLPDRPPQWGSPT	generic|sp_Q9CQ40_RM49_MOUSE_REVERSED	|generic|tr_A0A494B9G1_A0A494B9G1_MOUSE__chr19_-1_6055004_6055186_ENSMUST00000235520_REVERSED|
"""index: 22694, intensity: 4778.0, mobility: 0.863"""	-0.500282	0.30255	0.967875	EKMIKDLK	generic|sp_P70335_ROCK1_MOUSE__chr18_-1_10136092_10136130_ENSMUST00000234610__II_3451075_REVERSED	|generic|sp_P70335-2_ROCK1_MOUSE__chr18_-1_10136092_10136130_ENSMUST00000234610__II_3451075_REVERSED	|generic|tr_A0A3Q4L2X0_A0A3Q4L2X0_MOUSE__chr18_-1_10136092_10136130_ENSMUST00000234610_REVERSED	|generic|tr_A0A3Q4EGR2_A0A3Q4EGR2_MOUSE__chr18_-1_10136092_10136130_ENSMUST00000234610_REVERSED|
"""index: 21051, intensity: 3256.0, mobility: 0.938"""	-0.50029	0.302644	0.967883	LPEVNILKSSHSEGKRMWVP	generic|IP_831771_TX=10090_REVERSED|
"""index: 34240, intensity: 10124.0, mobility: 1.175"""	-0.500304	0.302644	0.967896	YHKVWSSGFPAPRK	generic|sp_Q6Y5D8_RHG10_MOUSE_REVERSED	|generic|sp_Q6Y5D8-2_RHG10_MOUSE_REVERSED	|generic|sp_Q6Y5D8-3_RHG10_MOUSE_REVERSED	|generic|sp_Q6Y5D8-4_RHG10_MOUSE_REVERSED|
"""index: 4031, intensity: 4142.0, mobility: 0.863"""	-0.50047	0.302662	0.968056	FVLIWVKLSLMLDCSKNCILI	generic|IP_984376_TX=10090_REVERSED|
"""index: 28796, intensity: 9056.0, mobility: 0.840"""	-0.500574	0.302738	0.968156	QRCSKDASIVTAGIG	generic|tr_Q6V956_Q6V956_MOUSE_REVERSED	|generic|tr_Q6V957_Q6V957_MOUSE_REVERSED	|generic|tr_Q9ESH4_Q9ESH4_MOUSE_REVERSED	|generic|sp_G3X982_AOXC_MOUSE_REVERSED	|generic|tr_Q9CW59_Q9CW59_MOUSE_REVERSED|
"""index: 8776, intensity: 5650.0, mobility: 0.847"""	-0.500924	0.302931	0.968493	MQIQCLSELLLSDLHPLRLCEPPAM	generic|IP_886640_TX=10090_REVERSED|
"""index: 3555, intensity: 2689.0, mobility: 0.778"""	-0.501002	0.303007	0.968567	STCWLWYAAKNDMHL	generic|IP_1085638_TX=10090_REVERSED|
"""index: 17344, intensity: 6166.0, mobility: 1.108"""	-0.50113	0.3031	0.968691	TTSNKNGDYIFIYSKNLKWKVFMEETSQAEVNRVIC	generic|II_3495962_TX=10090_REVERSED	|generic|tr_Q3U967_Q3U967_MOUSE_REVERSED	|generic|tr_A0A2R8W6P0_A0A2R8W6P0_MOUSE_REVERSED	|generic|tr_A0A2R8VK70_A0A2R8VK70_MOUSE_REVERSED	|generic|sp_Q61735-2_CD47_MOUSE_REVERSED	|generic|tr_A0A2R8VI30_A0A2R8VI30_MOUSE_REVERSED	|generic|tr_E5Q371_E5Q371_MOUSE_REVERSED|
"""index: 24598, intensity: 4089.0, mobility: 1.192"""	-0.501181	0.3031	0.96874	MQARMTQI	generic|sp_Q61772_EPHA7_MOUSE_REVERSED	|generic|tr_Q8R381_Q8R381_MOUSE_REVERSED	|generic|sp_Q61772-2_EPHA7_MOUSE_REVERSED	|generic|sp_Q61772-3_EPHA7_MOUSE_REVERSED	|generic|tr_A2BDQ4_A2BDQ4_MOUSE_REVERSED	|generic|tr_Q8CCF9_Q8CCF9_MOUSE_REVERSED|
"""index: 11434, intensity: 3914.0, mobility: 0.978"""	-0.501683	0.303194	0.96922	EDKQKFREEQDIDRISLI	generic|sp_G3UZ78_ADGB_MOUSE__II_1154124_REVERSED	|generic|tr_A0A140LI36_A0A140LI36_MOUSE__II_1154124_REVERSED	|generic|tr_J3QMP3_J3QMP3_MOUSE_REVERSED|
"""index: 4203, intensity: 3274.0, mobility: 0.978"""	-0.501888	0.303194	0.969416	QLKQLPEPEGDR	generic|IP_1121795_TX=10090_REVERSED|
"""index: 23098, intensity: 3675.0, mobility: 1.255"""	-0.502172	0.303386	0.969686	NAVRYFNEKADNFDPNLKM	generic|chr8_1_77558922_77559161_ENSMUST00000210040_REVERSED|
"""index: 24466, intensity: 3925.0, mobility: 1.055"""	-0.502175	0.30352	0.969688	SSLAEKAFMSLPAAVMSHVGMELPQEK	generic|tr_B9EJX5_B9EJX5_MOUSE__chr15_-1_55065856_55065981_ENSMUST00000226864__II_3484304_REVERSED	|generic|II_3484298_TX=10090_REVERSED|
"""index: 14958, intensity: 5197.0, mobility: 0.942"""	-0.502373	0.303712	0.969876	IPLLSKENSSTFIFLTY	generic|IP_1100799_TX=10090_REVERSED|
"""index: 2097, intensity: 7216.0, mobility: 0.989"""	-0.502384	0.303905	0.969887	WCRENSEIPQAQ	generic|tr_A2ASW0_A2ASW0_MOUSE__II_1013943_REVERSED	|generic|tr_F6QNG5_F6QNG5_MOUSE__II_1013943_REVERSED	|generic|sp_Q8K3H5_MYO3A_MOUSE_REVERSED|
"""index: 1776, intensity: 2951.0, mobility: 0.888"""	-0.502402	0.304097	0.969904	LQSDGSQRRP	generic|IP_962647_TX=10090_REVERSED|
"""index: 675, intensity: 2553.0, mobility: 0.941"""	-0.502437	0.304231	0.969937	WWMKPWWW	generic|IP_942003_TX=10090_REVERSED|
"""index: 8691, intensity: 6461.0, mobility: 0.982"""	-0.502555	0.304423	0.970049	PEPEPEQLPEPEPEPEPEPKQEPEP	generic|tr_C4IXT3_C4IXT3_MOUSE__chr11_-1_61157167_61157217_ENSMUST00000173525_REVERSED|
"""index: 1279, intensity: 3375.0, mobility: 0.872"""	-0.502566	0.30444	0.97006	WKQLYNNM	generic|IP_1145550_TX=10090_REVERSED|
"""index: 10492, intensity: 13138.0, mobility: 1.101"""	-0.502824	0.304632	0.970304	FEPWRVEHYASLGASGDGLGLLCTRLGTSGNEPIIILIYIGSEM	generic|IP_981133_TX=10090_REVERSED|
"""index: 1617, intensity: 2648.0, mobility: 1.001"""	-0.503185	0.304824	0.970645	SKLRLPQQASGEKSLIFTDVSDMSWCLLSVNEG	generic|tr_A2NTK4_A2NTK4_MOUSE_REVERSED	|generic|tr_A2NTK1_A2NTK1_MOUSE_REVERSED	|generic|tr_A2NTK2_A2NTK2_MOUSE_REVERSED|
"""index: 34111, intensity: 7267.0, mobility: 1.080"""	-0.503249	0.305016	0.970705	NWEAKRSGAAKRQ	generic|IP_1011609_TX=10090_REVERSED|
"""index: 25577, intensity: 10520.0, mobility: 0.888"""	-0.503266	0.30515	0.970721	WLLHMTLT	generic|IP_1018677_TX=10090_REVERSED|
"""index: 794, intensity: 2623.0, mobility: 0.969"""	-0.503321	0.305342	0.970772	RYEFCYLSYL	generic|tr_A0A0R4J250_A0A0R4J250_MOUSE__chr9_-1_36780107_36780259_ENSMUST00000185124__II_854667_REVERSED	|generic|sp_Q61070_EI24_MOUSE__chr9_-1_36780107_36780259_ENSMUST00000185124_REVERSED	|generic|chr9_-1_36784433_36784570_ENSMUST00000183430_REVERSED|
"""index: 10839, intensity: 8192.0, mobility: 1.194"""	-0.503426	0.305508	0.970871	PVKELCRQARDRLGSSP	generic|II_1124371_TX=10090_REVERSED	|generic|II_1124366_TX=10090_REVERSED|
"""index: 17784, intensity: 3656.0, mobility: 0.855"""	-0.503552	0.305508	0.97099	TMSEPGWVSWRSFK	generic|IP_994610_TX=10090_REVERSED|
"""index: 21061, intensity: 4928.0, mobility: 0.982"""	-0.503772	0.305508	0.971196	QIGFMFVAPPPRSERGFARGRDA	generic|tr_Q5DTH8_Q5DTH8_MOUSE_REVERSED|
"""index: 23212, intensity: 2610.0, mobility: 1.034"""	-0.50405	0.305699	0.971457	YMSWYIRLCNKEKKMGRKCRCNY	generic|tr_A0A097BVN3_A0A097BVN3_MOUSE__chr19_-1_58238391_58238465_ENSMUST00000140141__II_1047711_REVERSED	|generic|sp_P97785_GFRA1_MOUSE__chr19_-1_58300238_58300525_ENSMUST00000140141__II_1047711_REVERSED	|generic|sp_P97785-2_GFRA1_MOUSE__chr19_-1_58300238_58300525_ENSMUST00000140141__II_1047711_REVERSED	|generic|tr_D6RDD4_D6RDD4_MOUSE__chr19_-1_58300238_58300525_ENSMUST00000140141_REVERSED|
"""index: 33772, intensity: 6109.0, mobility: 0.993"""	-0.504132	0.305891	0.971534	LHFQVREFHI	generic|sp_Q920B9_SP16H_MOUSE_REVERSED	|generic|tr_G3X956_G3X956_MOUSE_REVERSED|
"""index: 9987, intensity: 6902.0, mobility: 0.979"""	-0.504248	0.306083	0.971642	EGGQVSPEEALHNSLEAQSEEEHETSKAEEGDLSGDPP	generic|sp_Q8BHB9_CLIC6_MOUSE_REVERSED|
"""index: 5280, intensity: 3721.0, mobility: 0.986"""	-0.50428	0.306275	0.971672	WPSFACGASRGFR	generic|IP_859121_TX=10090_REVERSED|
"""index: 4288, intensity: 3069.0, mobility: 0.940"""	-0.504377	0.30635	0.971763	PWPMDGTIPDR	generic|tr_Q9QXI6_Q9QXI6_MOUSE_REVERSED	|generic|tr_Q8CCA7_Q8CCA7_MOUSE_REVERSED	|generic|sp_Q8C3K6_SC5A1_MOUSE_REVERSED	|generic|tr_Q9QXX5_Q9QXX5_MOUSE_REVERSED	|generic|tr_O70122_O70122_MOUSE_REVERSED|
"""index: 23838, intensity: 4556.0, mobility: 0.993"""	-0.50463	0.306424	0.971999	RGLLSAMRGGPGW	generic|IP_845063_TX=10090_REVERSED|
"""index: 23541, intensity: 5980.0, mobility: 0.948"""	-0.504693	0.306616	0.972057	RSGDVSIHQQV	generic|sp_Q924W5_SMC6_MOUSE__chr12_1_11317789_11317884_ENSMUST00000218022__II_3501745_REVERSED	|generic|sp_Q924W5-2_SMC6_MOUSE__chr12_1_11285332_11285427_ENSMUST00000218022_REVERSED|
"""index: 12069, intensity: 5250.0, mobility: 0.924"""	-0.504768	0.306807	0.972127	GGGAAAAAAAAAAAAAAVAGAGAAAAAAGGAGGAG	generic|tr_E9Q6R4_E9Q6R4_MOUSE_REVERSED	|generic|tr_A0A338P6U8_A0A338P6U8_MOUSE_REVERSED	|generic|sp_E9Q4N7_ARI1B_MOUSE_REVERSED|
"""index: 3081, intensity: 3399.0, mobility: 0.879"""	-0.504917	0.306999	0.972266	ETPQMKRPQ	generic|chr2_1_35293503_35294971_ENSMUST00000201185_REVERSED	|generic|chr2_1_35292678_35294971_ENSMUST00000201185_REVERSED|
"""index: 21580, intensity: 2794.0, mobility: 1.131"""	-0.504929	0.307073	0.972277	HREEELKKRTRFE	generic|tr_D3YZC9_D3YZC9_MOUSE__chr19_1_6372570_6372629_ENSMUST00000113485__II_1050529_REVERSED	|generic|tr_D3YVH4_D3YVH4_MOUSE__chr19_1_6371634_6371711_ENSMUST00000113485_REVERSED	|generic|tr_D3YZD0_D3YZD0_MOUSE__chr19_1_6372570_6372629_ENSMUST00000113485_REVERSED	|generic|tr_E9Q4Q2_E9Q4Q2_MOUSE__chr19_1_6372570_6372629_ENSMUST00000113485_REVERSED	|generic|sp_Q64213_SF01_MOUSE__chr19_1_6372570_6372629_ENSMUST00000113485_REVERSED	|generic|sp_Q64213-2_SF01_MOUSE__chr19_1_6372570_6372629_ENSMUST00000113485_REVERSED	|generic|sp_Q64213-3_SF01_MOUSE__chr19_1_6372570_6372629_ENSMUST00000113485_REVERSED	|generic|tr_Q3TZI3_Q3TZI3_MOUSE__chr19_1_6371634_6371711_ENSMUST00000113485_REVERSED	|generic|tr_Q3UK67_Q3UK67_MOUSE__chr19_1_6372570_6372629_ENSMUST00000113485_REVERSED|
"""index: 24195, intensity: 2595.0, mobility: 1.109"""	-0.505151	0.307265	0.972482	DKRVGNMNSKYWTA	generic|chr19_-1_45771569_45771847_ENSMUST00000235936_REVERSED	|generic|tr_Q9CU60_Q9CU60_MOUSE_REVERSED	|generic|sp_Q9EQQ9_OGA_MOUSE__chr19_-1_45752144_45752233_ENSMUST00000235865_REVERSED	|generic|sp_Q9EQQ9-3_OGA_MOUSE__chr19_-1_45752144_45752233_ENSMUST00000235865_REVERSED	|generic|tr_Q05CX1_Q05CX1_MOUSE_REVERSED|
"""index: 7709, intensity: 7935.0, mobility: 0.898"""	-0.50516	0.307456	0.972491	TRTADITARQLETEAHR	generic|tr_Z4YJZ2_Z4YJZ2_MOUSE__chr4_-1_12170978_12171199_ENSMUST00000126012__II_966598_REVERSED	|generic|tr_F6VZK2_F6VZK2_MOUSE_REVERSED|
"""index: 2666, intensity: 5673.0, mobility: 0.968"""	-0.505266	0.307589	0.972589	FSVMASPAGMLSDSPRGSMGMEVAVSPSHVKRY	generic|tr_Q8C1D4_Q8C1D4_MOUSE__chr9_-1_39600462_39600665_ENSMUST00000136814__II_854328_REVERSED	|generic|tr_Q8BGF0_Q8BGF0_MOUSE__chr9_-1_39600462_39600665_ENSMUST00000136814__II_854328_REVERSED|
"""index: 4611, intensity: 3173.0, mobility: 1.081"""	-0.50532	0.307781	0.97264	RFANMGATFCLLQTAG	generic|IP_926056_TX=10090_REVERSED	|generic|IP_926063_TX=10090_REVERSED|
"""index: 22916, intensity: 21806.0, mobility: 1.274"""	-0.505339	0.307854	0.972657	RYRHDRHISGLFCEMCFV	generic|tr_Q3UHE0_Q3UHE0_MOUSE__chr17_-1_46954866_46954931_ENSMUST00000224759__II_3462207_REVERSED|
"""index: 30070, intensity: 3807.0, mobility: 1.157"""	-0.505513	0.307987	0.972818	SSLQNPSPLSSDVSMTEADNLWKELLPKLKCMNKFS	generic|sp_Q00196_PO2F2_MOUSE_REVERSED	|generic|sp_Q00196-2_PO2F2_MOUSE_REVERSED	|generic|sp_Q00196-3_PO2F2_MOUSE_REVERSED	|generic|sp_Q00196-4_PO2F2_MOUSE_REVERSED	|generic|sp_Q00196-5_PO2F2_MOUSE_REVERSED	|generic|sp_Q00196-6_PO2F2_MOUSE_REVERSED	|generic|sp_Q00196-7_PO2F2_MOUSE_REVERSED	|generic|tr_H3BKB7_H3BKB7_MOUSE_REVERSED|
"""index: 16653, intensity: 5560.0, mobility: 0.905"""	-0.505539	0.308179	0.972842	LGPPSGGRRAPLVVMEEEW	generic|chr11_1_59453643_59453911_ENSMUST00000045279_REVERSED|
"""index: 6915, intensity: 4194.0, mobility: 0.985"""	-0.50561	0.30837	0.972907	ESSLKLNEKQLEQEKQCH	generic|II_3468951_TX=10090_REVERSED	|generic|tr_E9Q9M0_E9Q9M0_MOUSE__chr10_1_100551839_100551976_ENSMUST00000218000_REVERSED	|generic|sp_Q6A078_CE290_MOUSE__chr10_1_100551839_100551976_ENSMUST00000218000_REVERSED	|generic|sp_Q6A078-2_CE290_MOUSE__chr10_1_100551839_100551976_ENSMUST00000218000_REVERSED|
"""index: 10137, intensity: 4303.0, mobility: 0.970"""	-0.505672	0.308384	0.972964	KSETLSDEWLP	generic|tr_Q3UFE0_Q3UFE0_MOUSE_REVERSED|
"""index: 12340, intensity: 9365.0, mobility: 0.871"""	-0.506015	0.308576	0.973281	AIFYLDVKEDISSIDYNELF	generic|IP_950511_TX=10090_REVERSED|
"""index: 19150, intensity: 3653.0, mobility: 0.795"""	-0.506028	0.308649	0.973293	TTVAAPGLR	generic|chr11_-1_76840595_76846416_ENSMUST00000021201__IP_1130896_TX=10090_REVERSED	|generic|chr11_-1_76846189_76846416_ENSMUST00000021201_REVERSED|
"""index: 33067, intensity: 6139.0, mobility: 1.022"""	-0.506197	0.308781	0.973448	FLFASLIFTFW	generic|tr_Q3V0Y0_Q3V0Y0_MOUSE__IP_967593_REVERSED|
[truncated: 2,560,938 more chars]
