# Supplementary material for: Ion Mobility Coupled to a Time-of-Flight Mass Analyzer Combined With Fragment Intensity Predictions Improves Identification of Classical Bioactive Peptides and Small Open Reading Frame-Encoded Peptides
Source: Front Cell Dev Biol. 2021 Sep 17;9:720570. doi: 10.3389/fcell.2021.720570 (PMC8484717; doi:10.3389/fcell.2021.720570)
Supplement: Supplementary file 17 [file Data_Sheet_5.ZIP › sORFs_P5_posterior_c_1_1_1122.msgf_allfeatures.pout_dec]

PSMId	score	q-value	posterior_error_prob	peptide	proteinIds
"""index: 23322, intensity: 4267.0, mobility: 0.879"""	0.479329	0.00072648	0.00945189	KTPTISFF	generic|IP_856987_TX=10090_REVERSED|
"""index: 5810, intensity: 5729.0, mobility: 0.882"""	0.260272	0.00107028	0.0397815	LNFLWAIED	generic|tr_A0A494BBG8_A0A494BBG8_MOUSE__chr19_-1_53000385_53000435_ENSMUST00000236456_REVERSED	|generic|sp_Q6P1B1_XPP1_MOUSE__chr19_-1_53000385_53000435_ENSMUST00000236456_REVERSED	|generic|tr_Q3TL27_Q3TL27_MOUSE__chr19_-1_53000385_53000435_ENSMUST00000236456_REVERSED	|generic|tr_S4R1I3_S4R1I3_MOUSE__chr19_-1_53000385_53000435_ENSMUST00000236456_REVERSED	|generic|tr_Q3UE92_Q3UE92_MOUSE__chr19_-1_53000385_53000435_ENSMUST00000236456_REVERSED|
"""index: 25553, intensity: 5182.0, mobility: 1.124"""	0.243644	0.00140007	0.0442789	FFETAAFGRFLSQLDPRTCNPAHRTNTAIMSSTSLVLAQPR	generic|tr_B2KF50_B2KF50_MOUSE_REVERSED	|generic|tr_Q570Z6_Q570Z6_MOUSE_REVERSED|
"""index: 16116, intensity: 4957.0, mobility: 0.894"""	0.225779	0.00169837	0.0496523	SDQSSAGPIKTSSPWQRPQS	generic|IP_827962_TX=10090_REVERSED|
"""index: 18994, intensity: 4366.0, mobility: 0.947"""	0.193938	0.00197954	0.0608011	LEQFLSCAHRAVDSLQR	generic|tr_B9EJX2_B9EJX2_MOUSE_REVERSED	|generic|tr_B2RXX7_B2RXX7_MOUSE_REVERSED	|generic|tr_B7ZWM3_B7ZWM3_MOUSE_REVERSED	|generic|tr_B1AV60_B1AV60_MOUSE_REVERSED|
"""index: 4903, intensity: 4977.0, mobility: 1.007"""	0.158084	0.00230415	0.0761572	PASAAAVAAAQQQQQQQEQRQQQQQQ	generic|II_3461968_TX=10090_REVERSED	|generic|sp_Q9ESU6_BRD4_MOUSE__chr17_-1_32197752_32197781_ENSMUST00000230565_REVERSED	|generic|tr_Q8BS78_Q8BS78_MOUSE__chr17_-1_32197752_32197781_ENSMUST00000230565_REVERSED	|generic|tr_Q3UH70_Q3UH70_MOUSE__chr17_-1_32197752_32197781_ENSMUST00000230565_REVERSED|
"""index: 14862, intensity: 5847.0, mobility: 0.920"""	0.154313	0.00260841	0.0779664	LPQGLIHVQFDMMLSLMAQDM	generic|chr12_1_16973111_16973185_ENSMUST00000020904_REVERSED|
"""index: 32409, intensity: 14403.0, mobility: 0.893"""	0.143166	0.00292113	0.083549	HLVLRIRN	generic|IP_1129193_TX=10090_REVERSED|
"""index: 12780, intensity: 8773.0, mobility: 1.253"""	0.135017	0.00322893	0.0878592	ELLMINEARYRPEPRIMMSMRAHQSLPRKYGVASVPRKMMQ	generic|tr_Q3TSM7_Q3TSM7_MOUSE__chr2_1_153329660_153329758_ENSMUST00000028977__IP_997338_REVERSED	|generic|tr_Q80U27_Q80U27_MOUSE_REVERSED	|generic|tr_Q3UFZ8_Q3UFZ8_MOUSE_REVERSED	|generic|tr_Q3UHC4_Q3UHC4_MOUSE_REVERSED	|generic|tr_Q8BNH4_Q8BNH4_MOUSE_REVERSED|
"""index: 22302, intensity: 5288.0, mobility: 1.065"""	0.125151	0.00350765	0.0933486	GCNLPIVRFQPKGAI	generic|IP_964033_TX=10090_REVERSED|
"""index: 2385, intensity: 5020.0, mobility: 0.864"""	0.104232	0.00382166	0.106026	LPAQGECLRK	generic|IP_1097029_TX=10090_REVERSED|
"""index: 13404, intensity: 3106.0, mobility: 0.826"""	0.101825	0.00412044	0.10758	VLSLTLRGP	generic|IP_3465898_TX=10090_REVERSED|
"""index: 26108, intensity: 5666.0, mobility: 1.004"""	0.0955543	0.00443459	0.111723	FWKELGRGQKQ	generic|IP_886506_TX=10090_REVERSED|
"""index: 10696, intensity: 13155.0, mobility: 1.004"""	0.0939783	0.00475135	0.112786	QLLCQSKIVKIDLHAVRCNHLYQLAEMIDRIYF	generic|chr16_-1_33977496_33977645_ENSMUST00000132002_REVERSED|
"""index: 26947, intensity: 3792.0, mobility: 1.229"""	0.09382	0.00503461	0.112894	WREFTYKSEARFFY	generic|sp_Q91VS8_FARP2_MOUSE_REVERSED|
"""index: 4442, intensity: 4800.0, mobility: 0.847"""	0.0862254	0.00531749	0.118148	WPKTHPSF	generic|IP_879401_TX=10090_REVERSED	|generic|IP_992258_TX=10090_REVERSED	|generic|IP_3492484_TX=10090_REVERSED	|generic|IP_3448982_TX=10090_REVERSED	|generic|IP_873784_TX=10090_REVERSED	|generic|IP_3507731_TX=10090_REVERSED	|generic|sp_Q61753_SERA_MOUSE_REVERSED|
"""index: 24743, intensity: 2657.0, mobility: 1.390"""	0.0803775	0.00561798	0.12234	DYQIRMLIGKLYETTARNHLDQ	generic|IP_885246_TX=10090_REVERSED|
"""index: 16052, intensity: 3986.0, mobility: 0.863"""	0.0738223	0.00590612	0.127193	MDILIVVMP	generic|IP_3493751_TX=10090_REVERSED	|generic|IP_3493756_TX=10090_REVERSED|
"""index: 9005, intensity: 6192.0, mobility: 0.938"""	0.0678333	0.00621118	0.131773	EKRHEVEPSLPSPSTEK	generic|sp_Q70KF4_CMYA5_MOUSE_REVERSED	|generic|tr_E9QLJ0_E9QLJ0_MOUSE_REVERSED|
"""index: 23800, intensity: 3854.0, mobility: 1.086"""	0.0662977	0.00646751	0.13297	MVYIDSLCAGFPDR	generic|IP_860937_TX=10090_REVERSED|
"""index: 21444, intensity: 5306.0, mobility: 0.972"""	0.0521991	0.00674226	0.144405	TLFGEMVKPTIASAYVCDVLSLNC	generic|tr_F6QVZ8_F6QVZ8_MOUSE__II_3464696_REVERSED	|generic|II_3494625_TX=10090_REVERSED|
"""index: 18062, intensity: 4975.0, mobility: 0.940"""	0.0425778	0.00702505	0.152683	GQYSMYTSLLAIIEYLS	generic|IP_905646_TX=10090_REVERSED|
"""index: 18951, intensity: 4975.0, mobility: 1.087"""	0.0389032	0.00730149	0.155948	KYGDMFSANIYDTQT	generic|sp_O35239_PTN9_MOUSE__chr9_1_57060959_57061159_ENSMUST00000215707_REVERSED|
"""index: 25928, intensity: 4157.0, mobility: 0.877"""	0.0316492	0.00759186	0.162566	TIYVTFLQT	generic|IP_894248_TX=10090_REVERSED|
"""index: 29275, intensity: 3784.0, mobility: 0.885"""	0.0291536	0.00788835	0.164897	YLWTFNFFLMHKRHLFPT	generic|IP_3503464_TX=10090_REVERSED|
"""index: 6886, intensity: 2916.0, mobility: 0.825"""	0.0281439	0.00817686	0.165847	PPPPELRPP	generic|chr5_-1_134523002_134535142_ENSMUST00000036999_REVERSED|
"""index: 16313, intensity: 3664.0, mobility: 1.136"""	0.024346	0.00838574	0.169464	SLQLDSPKLNKIYRNVYSMLIPTVYSEM	generic|chr15_1_35371964_35372146_ENSMUST00000227309_REVERSED|
"""index: 11865, intensity: 5351.0, mobility: 1.238"""	0.00781106	0.00864124	0.185974	SKVERLFNVLTNPTVSSTFCFDIFALHTLFFYMPTHLQPSV	generic|tr_B9EKH9_B9EKH9_MOUSE_REVERSED	|generic|tr_Q7TR81_Q7TR81_MOUSE_REVERSED|
"""index: 389, intensity: 2682.0, mobility: 0.853"""	0.00193136	0.00892061	0.19215	FGEAPSALHYSIHGNA	generic|sp_E9PVD3_PCD16_MOUSE__chr7_-1_105757583_105757615_ENSMUST00000140959_REVERSED	|generic|tr_Q6PAS4_Q6PAS4_MOUSE_REVERSED|
"""index: 16551, intensity: 5402.0, mobility: 1.038"""	-4.3585e-06	0.00921796	0.194218	KPRPGDQGSTPPSANQPNPAPRQ	generic|II_1057740_TX=10090_REVERSED	|generic|sp_Q9D424-2_CABYR_MOUSE_REVERSED|
"""index: 14188, intensity: 9925.0, mobility: 1.048"""	-0.000807661	0.00951249	0.195082	RSEEFKVNKGNQNMRQSKMMLSWKPLCPKQSLK	generic|IP_1092086_TX=10090_REVERSED|
"""index: 4737, intensity: 5473.0, mobility: 1.106"""	-0.00133074	0.00980392	0.195646	ARETEDRLAEAYKE	generic|tr_F2Z493_F2Z493_MOUSE_REVERSED	|generic|tr_O89008_O89008_MOUSE_REVERSED	|generic|tr_Q3SXV1_Q3SXV1_MOUSE_REVERSED|
"""index: 10120, intensity: 4009.0, mobility: 0.837"""	-0.00265727	0.010083	0.197082	NHGAGSNGKY	generic|sp_Q61400_CEAMA_MOUSE_REVERSED	|generic|tr_A0A0R4J0G1_A0A0R4J0G1_MOUSE_REVERSED|
"""index: 9483, intensity: 3063.0, mobility: 0.988"""	-0.00708056	0.0103704	0.201932	SPSSIEQKIRS	generic|tr_D0VLQ5_D0VLQ5_MOUSE__chr3_-1_133480129_133480242_ENSMUST00000200203__II_975375_REVERSED	|generic|tr_A0A0G2JF55_A0A0G2JF55_MOUSE__chr3_-1_133480129_133480242_ENSMUST00000200203__II_975375_REVERSED	|generic|sp_Q4JK59_TET2_MOUSE__chr3_-1_133480129_133480242_ENSMUST00000200203__II_975375_REVERSED|
"""index: 11701, intensity: 11777.0, mobility: 0.893"""	-0.0083693	0.0106477	0.203362	ELDILAVAEEDTIGEELYFEV	generic|tr_Q9ERM4_Q9ERM4_MOUSE__chr6_1_115926260_115926325_ENSMUST00000141305__II_908755_REVERSED	|generic|tr_Q8C5U2_Q8C5U2_MOUSE__chr6_1_115926260_115926325_ENSMUST00000141305__II_908735_REVERSED	|generic|sp_Q6NWV3_IF122_MOUSE__chr6_1_115926260_115926325_ENSMUST00000141305__II_908735_REVERSED	|generic|tr_E9Q9G8_E9Q9G8_MOUSE__chr6_1_115926260_115926325_ENSMUST00000141305__II_908735_REVERSED	|generic|sp_Q6NWV3-2_IF122_MOUSE__chr6_1_115926260_115926325_ENSMUST00000141305_REVERSED|
"""index: 21195, intensity: 4577.0, mobility: 0.941"""	-0.0143582	0.010937	0.210113	FVQYFQERL	generic|IP_3462186_TX=10090_REVERSED|
"""index: 3361, intensity: 7043.0, mobility: 0.871"""	-0.0156252	0.0111863	0.211564	QQLDSKDHK	generic|IP_3500126_TX=10090_REVERSED|
"""index: 4596, intensity: 3523.0, mobility: 0.914"""	-0.020352	0.0114638	0.217043	STGGGGGGGSRASRA	generic|tr_Q6NSU0_Q6NSU0_MOUSE__chr6_-1_22328551_22328586_ENSMUST00000163371_REVERSED|
"""index: 30013, intensity: 5564.0, mobility: 1.076"""	-0.0276711	0.0117578	0.225741	FRQHQRSRRK	generic|sp_Q9CZI9_AEN_MOUSE__II_890489_REVERSED|
"""index: 18352, intensity: 10539.0, mobility: 1.058"""	-0.0278612	0.0120447	0.22597	KAEKFVDMMGLRQL	generic|IP_3504725_TX=10090_REVERSED|
"""index: 20232, intensity: 5128.0, mobility: 1.142"""	-0.0293018	0.0123348	0.227714	RSTSLVADLCIMWGKP	generic|IP_1116632_TX=10090_REVERSED|
"""index: 32671, intensity: 47260.0, mobility: 1.110"""	-0.0304704	0.0126063	0.229136	GGGGGAGAGGGGGGGGGGGGGAAGGGGGSGGGSCGGGGSNGGGGQSAAM	generic|sp_Q3UMG5-2_LRCH2_MOUSE__chrX_-1_147472957_147473070_ENSMUST00000134265__II_830114_REVERSED	|generic|sp_Q3UMG5-3_LRCH2_MOUSE__chrX_-1_147472957_147473070_ENSMUST00000134265__II_830116_REVERSED	|generic|sp_Q3UMG5_LRCH2_MOUSE__chrX_-1_147472957_147473070_ENSMUST00000134265_REVERSED	|generic|tr_F6VQ19_F6VQ19_MOUSE__chrX_-1_147472957_147473070_ENSMUST00000134265_REVERSED|
"""index: 19646, intensity: 4829.0, mobility: 0.871"""	-0.0343037	0.0128843	0.233848	MARPLWCLGRGLWWAR	generic|IP_1067526_TX=10090_REVERSED|
"""index: 9448, intensity: 104738.0, mobility: 1.027"""	-0.0385979	0.0131579	0.239211	ASVARSPATGSGVRPPRMLAECP	generic|IP_849301_TX=10090_REVERSED|
"""index: 23744, intensity: 5293.0, mobility: 0.969"""	-0.043228	0.0134424	0.245095	LALLVMAYCALFAVGKVTEGRYHM	generic|sp_Q9R0Q9_MPU1_MOUSE__chr11_-1_69658562_69658693_ENSMUST00000148242__II_1133891_REVERSED	|generic|tr_Q8R0J2_Q8R0J2_MOUSE__chr11_-1_69658562_69658693_ENSMUST00000148242__II_1133891_REVERSED	|generic|tr_Q8C9V6_Q8C9V6_MOUSE__chr11_-1_69658562_69658693_ENSMUST00000148242_REVERSED|
"""index: 4495, intensity: 4043.0, mobility: 0.934"""	-0.0445566	0.0137226	0.246803	AHWPVPVLLYT	generic|IP_942213_TX=10090_REVERSED|
"""index: 20831, intensity: 5594.0, mobility: 0.964"""	-0.0472397	0.0140023	0.250278	STVAVLRWLR	generic|chr10_-1_127029595_127030512_ENSMUST00000152054_REVERSED|
"""index: 20214, intensity: 6829.0, mobility: 1.093"""	-0.0486523	0.0142816	0.252122	KIDVDYHYVDIKP	generic|sp_Q8CJF8_AGO4_MOUSE__chr4_-1_126459776_126459865_ENSMUST00000127800_REVERSED	|generic|sp_Q8CJF8-2_AGO4_MOUSE__chr4_-1_126459776_126459865_ENSMUST00000127800_REVERSED	|generic|tr_Q8CGT8_Q8CGT8_MOUSE_REVERSED|
"""index: 25539, intensity: 17256.0, mobility: 0.957"""	-0.0505367	0.0145688	0.254597	TQFSFHLGVL	generic|tr_E9Q8C1_E9Q8C1_MOUSE__chr10_1_21994992_21995045_ENSMUST00000141218_REVERSED	|generic|tr_D3YV51_D3YV51_MOUSE__chr10_1_21994992_21995045_ENSMUST00000141218_REVERSED	|generic|tr_E9Q1B0_E9Q1B0_MOUSE__chr10_1_21994992_21995045_ENSMUST00000141218_REVERSED	|generic|sp_Q9WVC6_SGK1_MOUSE__chr10_1_21994992_21995045_ENSMUST00000141218_REVERSED	|generic|sp_Q9WVC6-2_SGK1_MOUSE__chr10_1_21994992_21995045_ENSMUST00000141218_REVERSED	|generic|sp_Q9WVC6-3_SGK1_MOUSE__chr10_1_21994992_21995045_ENSMUST00000141218_REVERSED|
"""index: 13846, intensity: 7026.0, mobility: 0.977"""	-0.0514266	0.0148601	0.255772	PQFQKECEPETPPMKVYVGTTLPSRKKLM	generic|tr_Q7TMX1_Q7TMX1_MOUSE_REVERSED	|generic|sp_P09793_CTLA4_MOUSE_REVERSED	|generic|tr_Q6GTR6_Q6GTR6_MOUSE_REVERSED|
"""index: 3132, intensity: 3017.0, mobility: 0.888"""	-0.0517909	0.0151427	0.256254	LESLNAMSRH	generic|IP_839378_TX=10090_REVERSED|
"""index: 8478, intensity: 170421.0, mobility: 0.864"""	-0.0523703	0.0154339	0.257022	LEMRLDQLASNSPPQLLSTINNAPQSE	generic|IP_947849_TX=10090_REVERSED|
"""index: 20011, intensity: 3111.0, mobility: 0.954"""	-0.0533586	0.0157251	0.258335	HGTVKSELALSLYEWVPFGCPPQ	generic|IP_1106161_TX=10090_REVERSED|
"""index: 32358, intensity: 16345.0, mobility: 0.915"""	-0.0537228	0.0160023	0.258821	LHLVLRIR	generic|IP_1129193_TX=10090_REVERSED|
"""index: 21617, intensity: 18148.0, mobility: 0.930"""	-0.0550601	0.0162933	0.260608	KWSRVIVF	generic|IP_3455811_TX=10090_REVERSED|
"""index: 3474, intensity: 4697.0, mobility: 0.806"""	-0.0558696	0.0165122	0.261695	PICLARCRTAASGPPR	generic|IP_3484807_TX=10090_REVERSED|
"""index: 19097, intensity: 5747.0, mobility: 0.803"""	-0.0662531	0.0167436	0.275912	NVPVKVMK	generic|chr7_-1_84347512_84354556_ENSMUST00000085077_REVERSED|
"""index: 4551, intensity: 4455.0, mobility: 0.985"""	-0.0746092	0.0170176	0.287733	NKAQLGAEEWEK	generic|tr_Q3TPZ7_Q3TPZ7_MOUSE__chr9_-1_31161218_31161298_ENSMUST00000217658_REVERSED|
"""index: 32293, intensity: 18311.0, mobility: 1.029"""	-0.0757714	0.017306	0.289403	TDQNVLKITSPRHAKIRMRFEKIVFYYCF	generic|tr_Q14BV9_Q14BV9_MOUSE_REVERSED	|generic|sp_Q3UJF0_GPR55_MOUSE_REVERSED|
"""index: 22401, intensity: 3704.0, mobility: 0.877"""	-0.0760442	0.0175843	0.289796	FDEVRLTLM	generic|IP_2431124_TX=10090_REVERSED|
"""index: 7095, intensity: 4865.0, mobility: 0.972"""	-0.0776858	0.0178726	0.292169	VEWQLINKFNVSNMRVKEPPPIMGLAPVLLFGGLWG	generic|tr_E9Q083_E9Q083_MOUSE__II_1073721_REVERSED	|generic|tr_Q8VHM7_Q8VHM7_MOUSE_REVERSED	|generic|sp_Q61190_I10R2_MOUSE_REVERSED|
"""index: 3676, intensity: 4989.0, mobility: 0.789"""	-0.0782925	0.0181504	0.29305	LSSTAKQF	generic|chr5_-1_31294807_31295064_ENSMUST00000172435_REVERSED|
"""index: 3051, intensity: 4493.0, mobility: 0.983"""	-0.0790136	0.0184332	0.294098	AQSGTGATCVRTVP	generic|IP_881485_TX=10090_REVERSED|
"""index: 19398, intensity: 3837.0, mobility: 1.278"""	-0.0803496	0.0187104	0.296047	VYTDMDEDNMTVKIQVQDSVPRMMRALVNLLDQRKLFRLQILMGECCV	generic|sp_Q9D024-2_CCD47_MOUSE__II_1127742_REVERSED	|generic|sp_Q9D024_CCD47_MOUSE_REVERSED|
"""index: 19207, intensity: 4349.0, mobility: 1.258"""	-0.0812605	0.018971	0.297381	PIAQDLVTCVPAYMSCLFFRLEPSCQVKVLPYF	generic|tr_Q810L8_Q810L8_MOUSE_REVERSED	|generic|tr_Q6P551_Q6P551_MOUSE_REVERSED	|generic|sp_Q61090_FZD7_MOUSE_REVERSED|
"""index: 20127, intensity: 5752.0, mobility: 1.114"""	-0.0838063	0.0192473	0.30113	AGVDVPAYCGTVGARVGAEPRRPCWHEHSCVGVVVYM	generic|IP_948034_TX=10090_REVERSED|
"""index: 3013, intensity: 3859.0, mobility: 0.794"""	-0.085347	0.0194842	0.303413	VATSSLYRPGEEKLTR	generic|II_977011_TX=10090_REVERSED	|generic|sp_Q8R1T4_S35A3_MOUSE_REVERSED	|generic|tr_A0A0G2JDH8_A0A0G2JDH8_MOUSE_REVERSED	|generic|tr_E9Q3V2_E9Q3V2_MOUSE_REVERSED	|generic|tr_Q3TTK5_Q3TTK5_MOUSE_REVERSED	|generic|tr_D3YXZ7_D3YXZ7_MOUSE_REVERSED|
"""index: 5532, intensity: 3698.0, mobility: 1.031"""	-0.0909068	0.0197708	0.311746	YRYYNLHVMHI	generic|IP_1063067_TX=10090_REVERSED|
"""index: 24836, intensity: 4209.0, mobility: 1.113"""	-0.0909705	0.0199886	0.311843	IRRFGHMHLGVFDEPSVDEFRITVTNQLMEHVLQEVHVVVD	generic|sp_Q8BNA6_FAT3_MOUSE_REVERSED	|generic|tr_E9QK16_E9QK16_MOUSE_REVERSED|
"""index: 9766, intensity: 90484.0, mobility: 1.129"""	-0.0956684	0.0202683	0.318997	RPYLCPSRQSCPWSLWPWESFGQRLVFCFLVIWFIREL	generic|IP_1010520_TX=10090_REVERSED|
"""index: 9459, intensity: 21585.0, mobility: 1.152"""	-0.0959876	0.0205479	0.319487	KHYSQVEKLTQRDK	generic|tr_D3Z622_D3Z622_MOUSE_REVERSED|
"""index: 11349, intensity: 5045.0, mobility: 1.191"""	-0.0964666	0.0208274	0.320223	NLGCQQVQSREQKKK	generic|IP_1075569_TX=10090_REVERSED|
"""index: 9287, intensity: 4426.0, mobility: 0.970"""	-0.0973082	0.0210886	0.321519	GGQVPDEERLSEGHSPGDAPCLL	generic|IP_954076_TX=10090_REVERSED|
"""index: 31288, intensity: 2574.0, mobility: 0.869"""	-0.0995652	0.0213493	0.325009	IMMKLIKMTTI	generic|IP_1151318_TX=10090_REVERSED|
"""index: 17141, intensity: 4094.0, mobility: 0.970"""	-0.101087	0.0216339	0.327375	NQPSLLPLMEQLLPEWWRNCPLFSLTIGL	generic|chr11_-1_61264251_61265126_ENSMUST00000066277_REVERSED|
"""index: 11327, intensity: 8054.0, mobility: 1.191"""	-0.101366	0.0219124	0.327811	AYIVFVEMIVGLVLFGLILWNSGWTEPYEETAMATTYGFVVLM	generic|tr_A0A075DCG5_A0A075DCG5_MOUSE_REVERSED|
"""index: 23814, intensity: 9187.0, mobility: 0.948"""	-0.102845	0.0221591	0.330123	WPLLVIAQSH	generic|IP_1143838_TX=10090_REVERSED|
"""index: 19660, intensity: 5406.0, mobility: 0.994"""	-0.104709	0.022329	0.33305	REKNPAAKPRKDSKTTRKPGDGKRVNVWVEEAKGDKE	generic|sp_Q9QZD4_XPF_MOUSE__chr16_1_13148170_13148259_ENSMUST00000129049__II_1083399_REVERSED	|generic|tr_F7A043_F7A043_MOUSE__chr16_1_13122139_13122195_ENSMUST00000141024__II_1083401_REVERSED	|generic|tr_Q3UEU6_Q3UEU6_MOUSE__chr16_1_13122139_13122195_ENSMUST00000141024_REVERSED|
"""index: 12792, intensity: 4518.0, mobility: 0.964"""	-0.11384	0.0226116	0.347611	RLSPAPVPKCEL	generic|chr2_1_70563176_70563809_ENSMUST00000130998_REVERSED|
"""index: 21256, intensity: 2545.0, mobility: 1.257"""	-0.114174	0.0228878	0.348152	VYMREQQQDLEMRDQPLI	generic|IP_1055893_TX=10090_REVERSED|
"""index: 5440, intensity: 4404.0, mobility: 0.906"""	-0.11462	0.0231704	0.348872	NLNTESNRRC	generic|tr_B9EKQ6_B9EKQ6_MOUSE__chr13_1_77174926_77174988_ENSMUST00000225960_REVERSED	|generic|tr_B2RXR4_B2RXR4_MOUSE__chr13_1_77174926_77174988_ENSMUST00000225960_REVERSED	|generic|sp_Q3UPC7_K0825_MOUSE__chr13_1_77174926_77174988_ENSMUST00000225960_REVERSED|
"""index: 17350, intensity: 2754.0, mobility: 1.158"""	-0.114852	0.023453	0.349248	QMQQIMQYVVTQHEPTLQPSALLQQLQ	generic|tr_Q3UPK1_Q3UPK1_MOUSE__II_1131196_REVERSED	|generic|tr_B1AR09_B1AR09_MOUSE__II_1131196_REVERSED	|generic|tr_B1AR10_B1AR10_MOUSE__II_1131196_REVERSED	|generic|tr_Q8VHB4_Q8VHB4_MOUSE_REVERSED|
"""index: 15661, intensity: 5475.0, mobility: 0.975"""	-0.115315	0.0237288	0.349998	PAVLDRCALIFELQPENPIKQ	generic|tr_Q1A6U9_Q1A6U9_MOUSE__chr8_1_82041907_82042011_ENSMUST00000169387_REVERSED	|generic|tr_Q1A6V1_Q1A6V1_MOUSE__chr8_1_82041907_82042011_ENSMUST00000169387_REVERSED	|generic|tr_E9PVM1_E9PVM1_MOUSE__chr8_1_82041907_82042011_ENSMUST00000169387_REVERSED	|generic|tr_Q3URI3_Q3URI3_MOUSE__chr8_1_82041907_82042011_ENSMUST00000169387_REVERSED	|generic|tr_E9PVM3_E9PVM3_MOUSE__chr8_1_82041907_82042011_ENSMUST00000169387_REVERSED	|generic|sp_Q6P1Y8_INP4B_MOUSE__chr8_1_82041907_82042011_ENSMUST00000169387_REVERSED|
"""index: 13755, intensity: 2559.0, mobility: 1.130"""	-0.116514	0.023991	0.351945	NDQNQVFIKNVIDIEKYYQALIDNFKMMMQRNIAERSRI	generic|tr_D3YYQ8_D3YYQ8_MOUSE__chr6_1_58663645_58663677_ENSMUST00000143752__II_930764_REVERSED|
"""index: 7674, intensity: 4165.0, mobility: 0.876"""	-0.120504	0.0242458	0.358467	TFIALHKCINIMHVCLV	generic|IP_900483_TX=10090_REVERSED|
"""index: 13952, intensity: 6676.0, mobility: 1.123"""	-0.123404	0.0245278	0.363248	DDYIISPSTSSRSPDK	generic|tr_Q3U438_Q3U438_MOUSE_REVERSED|
"""index: 33398, intensity: 10057.0, mobility: 1.170"""	-0.12396	0.0247957	0.364168	GWGPVSYGLGPLVPDGGGGGLASIRRILSARTRATAP	generic|IP_1000627_TX=10090_REVERSED|
"""index: 27324, intensity: 4030.0, mobility: 0.858"""	-0.124983	0.0250634	0.365867	KVLNPEKFVYKRT	generic|IP_885248_TX=10090_REVERSED|
"""index: 13077, intensity: 3961.0, mobility: 0.878"""	-0.126262	0.025345	0.367995	LDSDIKVTRHFWER	generic|sp_Q91YR7_PRP6_MOUSE__chr2_1_181631447_181631533_ENSMUST00000139955_REVERSED|
"""index: 3226, intensity: 14912.0, mobility: 0.921"""	-0.126815	0.0256266	0.368918	LVAPSAKTLAPEG	generic|sp_Q80XS7_FA83E_MOUSE__II_3458563_REVERSED	|generic|II_3458559_TX=10090_REVERSED|
"""index: 2519, intensity: 3132.0, mobility: 1.087"""	-0.127106	0.0259009	0.369403	GPMDPPKDGLHNSVRH	generic|IP_919389_TX=10090_REVERSED|
"""index: 1964, intensity: 3196.0, mobility: 0.810"""	-0.129507	0.0261824	0.373425	GFPTFELW	generic|IP_1090925_TX=10090_REVERSED|
"""index: 22028, intensity: 2950.0, mobility: 1.318"""	-0.130441	0.026464	0.374995	HEQENLIPQCPQQVPAAMGSEI	generic|tr_Q5SWZ5_Q5SWZ5_MOUSE__chr11_1_59775519_59775587_ENSMUST00000108751_REVERSED	|generic|tr_Q8CHC7_Q8CHC7_MOUSE__chr11_1_59775519_59775587_ENSMUST00000108751_REVERSED|
"""index: 16215, intensity: 21683.0, mobility: 1.167"""	-0.130522	0.026738	0.375132	LNCLVTPSQTLCIGRPLHKGLSLFPCMYL	generic|IP_909759_TX=10090_REVERSED|
"""index: 22857, intensity: 4305.0, mobility: 1.047"""	-0.131471	0.0270042	0.37673	ERPDAGILSAVQQRAREMAAESEWGYAH	generic|tr_Q921V3_Q921V3_MOUSE_REVERSED	|generic|sp_Q9Z1J3_NFS1_MOUSE_REVERSED|
"""index: 34999, intensity: 15625.0, mobility: 1.098"""	-0.132765	0.0272395	0.378918	AKSRKLLRAARSQLSLTELDLLSSNWSNLSQKVK	generic|tr_A0A1L1SQ61_A0A1L1SQ61_MOUSE_REVERSED	|generic|sp_Q7TSA6_PRSR3_MOUSE_REVERSED	|generic|sp_Q7TSA6-2_PRSR3_MOUSE_REVERSED|
"""index: 7739, intensity: 5553.0, mobility: 0.958"""	-0.134534	0.0275204	0.381918	SPTSPPPPGPATSPVAPPPTPTPGPGPPAGTT	generic|sp_Q8VIJ6_SFPQ_MOUSE_REVERSED|
"""index: 11567, intensity: 3287.0, mobility: 1.212"""	-0.13469	0.0277466	0.382183	KNLLVDQTSLSQCKTWLPLHTPDTSMIYLTYPLNRLTFVSY	generic|IP_935920_TX=10090_REVERSED|
"""index: 11741, intensity: 20141.0, mobility: 0.909"""	-0.136867	0.0280269	0.385892	MVLAGTAFSVASTALSSFVYSRN	generic|tr_Q3U1F5_Q3U1F5_MOUSE_REVERSED|
"""index: 5694, intensity: 4067.0, mobility: 0.885"""	-0.136902	0.0283072	0.385952	STLVWVKWTVLLQAIHR	generic|tr_L7N2B8_L7N2B8_MOUSE_REVERSED|
"""index: 22839, intensity: 4197.0, mobility: 1.103"""	-0.137166	0.0285155	0.386404	FFAVMAERSDLDEPIALSSQPVE	generic|tr_Z4YJU8_Z4YJU8_MOUSE__chr2_1_32306417_32306620_ENSMUST00000126276__II_1011476_REVERSED	|generic|tr_Q5DTL1_Q5DTL1_MOUSE__chr2_1_32306417_32306620_ENSMUST00000126276__II_1011470_REVERSED	|generic|sp_Q921M4_GOGA2_MOUSE__chr2_1_32306417_32306620_ENSMUST00000126276__II_1011470_REVERSED	|generic|sp_Q921M4-2_GOGA2_MOUSE__chr2_1_32306417_32306620_ENSMUST00000126276__II_1011470_REVERSED	|generic|tr_A0A6I8MWY5_A0A6I8MWY5_MOUSE__chr2_1_32306417_32306620_ENSMUST00000126276__II_1011470_REVERSED	|generic|tr_E9PUQ5_E9PUQ5_MOUSE__chr2_1_32306417_32306620_ENSMUST00000126276__II_1011470_REVERSED|
"""index: 16923, intensity: 4543.0, mobility: 1.071"""	-0.141798	0.0287951	0.394361	PSVALQLITGNKID	generic|sp_Q8BHL5_ELMO2_MOUSE__chr2_-1_165311619_165311786_ENSMUST00000126318_REVERSED	|generic|sp_Q8BHL5-2_ELMO2_MOUSE__chr2_-1_165311619_165311786_ENSMUST00000126318_REVERSED	|generic|sp_Q8BHL5-3_ELMO2_MOUSE__chr2_-1_165311619_165311786_ENSMUST00000126318_REVERSED	|generic|tr_Q5GMG0_Q5GMG0_MOUSE__chr2_-1_165315994_165316029_ENSMUST00000126318_REVERSED|
"""index: 5654, intensity: 3057.0, mobility: 0.871"""	-0.141944	0.0290746	0.394613	RSLEICSGHL	generic|IP_1001090_TX=10090_REVERSED|
"""index: 637, intensity: 3719.0, mobility: 0.916"""	-0.142219	0.0293051	0.395087	LISQASTHYIV	generic|sp_P07759_SPA3K_MOUSE_REVERSED	|generic|tr_A0A0R4J0I1_A0A0R4J0I1_MOUSE_REVERSED|
"""index: 19334, intensity: 4709.0, mobility: 1.044"""	-0.145278	0.0295841	0.400391	HTRDVGLGTPPPGLLIWGDVGDSGKEVVEADQLEGTM	generic|IP_923173_TX=10090_REVERSED|
"""index: 36405, intensity: 2914.0, mobility: 1.183"""	-0.145788	0.0298549	0.401278	MTRCLLAFSVCVGEWGRQYPTQPFKWGCQAEMPWSTCNMSCHLNTGP	generic|chr4_-1_43568979_43569653_ENSMUST00000030189__IP_964046_TX=10090_REVERSED|
"""index: 34208, intensity: 9390.0, mobility: 1.071"""	-0.145829	0.0301255	0.401349	SIKPTTGGNPVTAIPQLSIKSERKVTVPASAGLTPGRI	generic|sp_Q69ZF8_MSL2_MOUSE_REVERSED|
"""index: 11760, intensity: 5823.0, mobility: 1.056"""	-0.146224	0.0303537	0.402038	SDSSPGNLCNLCPELVEHWPLVMTEPHDLLRTMVRLITLLLT	generic|tr_S4R1Y1_S4R1Y1_MOUSE__chr17_-1_46500708_46500842_ENSMUST00000183312__II_1063546_REVERSED	|generic|sp_Q80TT8_CUL9_MOUSE__chr17_-1_46500708_46500842_ENSMUST00000183312__II_1063546_REVERSED	|generic|sp_Q80TT8-4_CUL9_MOUSE__chr17_-1_46520478_46520510_ENSMUST00000182799__II_1063546_REVERSED	|generic|tr_E9QP09_E9QP09_MOUSE__chr17_-1_46500708_46500842_ENSMUST00000183312__II_1063546_REVERSED	|generic|II_1063569_TX=10090_REVERSED|
"""index: 23586, intensity: 4982.0, mobility: 0.940"""	-0.149333	0.0305981	0.407473	NRTESKELSH	generic|tr_Q571N0_Q571N0_MOUSE__chr3_1_145148552_145148620_ENSMUST00000199045__II_974310_REVERSED	|generic|sp_Q9D478_ODF2L_MOUSE__chr3_1_145148552_145148620_ENSMUST00000199045__II_974310_REVERSED	|generic|sp_Q9D478-2_ODF2L_MOUSE__chr3_1_145148552_145148620_ENSMUST00000199045__II_974310_REVERSED	|generic|sp_Q9D478-3_ODF2L_MOUSE__chr3_1_145148552_145148620_ENSMUST00000199045__II_974310_REVERSED|
"""index: 1008, intensity: 2749.0, mobility: 0.853"""	-0.150966	0.0308676	0.410339	LLAPPLRCE	generic|IP_1073212_TX=10090_REVERSED|
"""index: 21998, intensity: 3034.0, mobility: 1.173"""	-0.151159	0.0311457	0.41068	AATLFDWM	generic|tr_B9EII2_B9EII2_MOUSE_REVERSED	|generic|sp_Q7TQA9_TR135_MOUSE_REVERSED|
"""index: 19172, intensity: 4246.0, mobility: 1.058"""	-0.151653	0.0314063	0.411548	LCTLVMKHSASSFHVSPAVSVRQGWT	generic|chr11_-1_60232957_60245130_ENSMUST00000102683__IP_1135569_TX=10090_REVERSED	|generic|chr11_-1_60241814_60245130_ENSMUST00000102682__IP_1135569_TX=10090_REVERSED|
"""index: 32647, intensity: 16497.0, mobility: 1.052"""	-0.152017	0.0316843	0.41219	WELGQGTRQKVWSIVYDTFTYG	generic|tr_K7T9N8_K7T9N8_MOUSE_REVERSED	|generic|tr_X5J5C5_X5J5C5_MOUSE_REVERSED|
"""index: 13347, intensity: 4912.0, mobility: 1.249"""	-0.152306	0.0319444	0.412699	CEPWKVLRTCVRYHLG	generic|IP_1130757_TX=10090_REVERSED|
"""index: 6546, intensity: 52045.0, mobility: 1.038"""	-0.153332	0.0322133	0.41451	GYDQAITRKPDSILPINMPGLGGQKKPTNIWALHCFHSDVSAGI	generic|tr_B1AXW5_B1AXW5_MOUSE_REVERSED	|generic|sp_P35700_PRDX1_MOUSE_REVERSED	|generic|tr_B1AXW6_B1AXW6_MOUSE_REVERSED	|generic|tr_B1AXW4_B1AXW4_MOUSE_REVERSED|
"""index: 26624, intensity: 4899.0, mobility: 0.964"""	-0.153971	0.032482	0.41564	NEDIKIPNNII	generic|IP_3478610_TX=10090_REVERSED|
"""index: 15356, intensity: 7597.0, mobility: 1.065"""	-0.154686	0.0327596	0.416906	DRPVGEAASGQPWLQAGRADGRAGGPQSAEQGPRCGEPSPR	generic|sp_Q6ZQ11_CHSS1_MOUSE_REVERSED|
"""index: 7907, intensity: 3017.0, mobility: 0.880"""	-0.155059	0.0330372	0.417568	AGRNPPLGSIFLHTPSKPSLPRQNEP	generic|IP_3468513_TX=10090_REVERSED|
"""index: 7220, intensity: 5370.0, mobility: 1.063"""	-0.155265	0.0332871	0.417933	MLPKSVTGSGPARMQPVSIVGSATD	generic|sp_Q32KG4_RTL9_MOUSE_REVERSED	|generic|sp_Q32KG4-2_RTL9_MOUSE_REVERSED|
"""index: 20852, intensity: 3847.0, mobility: 1.027"""	-0.156029	0.0335552	0.419289	ENLKLVALNVPNR	generic|tr_C9K0Y4_C9K0Y4_MOUSE__chr11_1_57012082_57012123_ENSMUST00000125292_REVERSED	|generic|tr_Q7TNB5_Q7TNB5_MOUSE__chr11_1_57012082_57012123_ENSMUST00000125292_REVERSED	|generic|tr_Q6P9M2_Q6P9M2_MOUSE__chr11_1_57012082_57012123_ENSMUST00000125292_REVERSED|
"""index: 24415, intensity: 4345.0, mobility: 0.958"""	-0.156435	0.0338137	0.420008	QTCHQVRFLSRPSWVLPSAEL	generic|IP_2553774_TX=10090_REVERSED|
"""index: 9640, intensity: 2676.0, mobility: 0.822"""	-0.157923	0.0340909	0.422658	TLEQEKEQ	generic|sp_Q62209_SYCP1_MOUSE_REVERSED|
"""index: 12823, intensity: 5874.0, mobility: 0.958"""	-0.158215	0.0343585	0.423177	FPPKTMKLIE	generic|sp_Q9ESL4_M3K20_MOUSE_REVERSED|
"""index: 26704, intensity: 4261.0, mobility: 0.926"""	-0.158359	0.0346356	0.423433	GRIGNLIFFE	generic|tr_Q8VGW4_Q8VGW4_MOUSE_REVERSED	|generic|tr_Q7TRP4_Q7TRP4_MOUSE_REVERSED|
"""index: 14500, intensity: 7030.0, mobility: 1.074"""	-0.158899	0.034903	0.424397	LTGTNRRQDKYDPPPRTLHRNMQDQPSLK	generic|tr_F6U238_F6U238_MOUSE_REVERSED	|generic|tr_Q8BMG4_Q8BMG4_MOUSE_REVERSED	|generic|tr_Q6ZPH8_Q6ZPH8_MOUSE_REVERSED	|generic|tr_E9Q7L5_E9Q7L5_MOUSE_REVERSED|
"""index: 17559, intensity: 3806.0, mobility: 0.963"""	-0.160296	0.0351801	0.426895	ELVSLCVLTWCCPHIVLNRGETVFTT	generic|IP_982822_TX=10090_REVERSED|
"""index: 4752, intensity: 20021.0, mobility: 0.948"""	-0.160418	0.0354571	0.427112	LVAPPIDKTEAL	generic|sp_Q5NCI0-2_URGCP_MOUSE__II_1139737_REVERSED	|generic|sp_Q5NCI0_URGCP_MOUSE_REVERSED	|generic|tr_Q6ZPP3_Q6ZPP3_MOUSE_REVERSED|
"""index: 24494, intensity: 6235.0, mobility: 1.056"""	-0.161865	0.0356748	0.429705	ETGQKNGEPTSAASSCAAAEETR	generic|tr_A0A5F8MPZ7_A0A5F8MPZ7_MOUSE__II_833039_REVERSED	|generic|sp_Q9D8C3_ALG13_MOUSE__chrX_1_144318056_144320008_ENSMUST00000238864__II_833042_REVERSED	|generic|II_833048_TX=10090_REVERSED|
"""index: 2234, intensity: 4006.0, mobility: 0.910"""	-0.166953	0.0359017	0.438872	FDTMQLNMT	generic|tr_A0A087WR13_A0A087WR13_MOUSE__IP_1039938_REVERSED	|generic|tr_A0A571BD48_A0A571BD48_MOUSE__IP_1039938_REVERSED	|generic|tr_L7N1Y0_L7N1Y0_MOUSE__IP_1039938_REVERSED|
"""index: 13579, intensity: 6650.0, mobility: 1.061"""	-0.169405	0.0361779	0.443317	WLRSTWGLSSHPGHPGTMRTLP	generic|IP_1133242_TX=10090_REVERSED|
"""index: 15383, intensity: 4759.0, mobility: 1.144"""	-0.169882	0.036444	0.444185	PTHTLPMPSTPMGRTIATWLMYYGVSSLATAM	generic|IP_1026780_TX=10090_REVERSED|
"""index: 25620, intensity: 2833.0, mobility: 1.262"""	-0.170488	0.0367099	0.445287	PVSPQGLGASNMAQVRFMYQKGPQLDSVRLHTDSTADPTVPKW	generic|sp_A2ABU4_MYOM3_MOUSE__II_954153_REVERSED|
"""index: 22289, intensity: 4210.0, mobility: 0.883"""	-0.171082	0.0369757	0.446368	FDEVRLTLM	generic|IP_2431124_TX=10090_REVERSED|
"""index: 32221, intensity: 43365.0, mobility: 1.106"""	-0.171345	0.0372517	0.446847	YVVETIPAVDPLALPLFGHGHFTMTRGVLL	generic|sp_Q61001_LAMA5_MOUSE__II_993744_REVERSED	|generic|tr_Q3TZ05_Q3TZ05_MOUSE_REVERSED	|generic|tr_Q6ZQA1_Q6ZQA1_MOUSE_REVERSED	|generic|tr_Q8R3Y7_Q8R3Y7_MOUSE_REVERSED	|generic|tr_Q712T9_Q712T9_MOUSE_REVERSED|
"""index: 16244, intensity: 4099.0, mobility: 0.946"""	-0.171509	0.0375172	0.447145	SDPETTIGSNSVGANVKSRSFTSSSFDVDNTRNK	generic|tr_Q80V89_Q80V89_MOUSE_REVERSED	|generic|tr_A0A286YCD5_A0A286YCD5_MOUSE_REVERSED	|generic|sp_Q9CU65_ZMYM2_MOUSE_REVERSED|
"""index: 18589, intensity: 6955.0, mobility: 0.922"""	-0.171573	0.0377931	0.447261	YQTLDPALPDLPIWPVKEM	generic|sp_P0C872_JMJD7_MOUSE__II_1009126_REVERSED|
"""index: 4547, intensity: 5759.0, mobility: 0.991"""	-0.171599	0.038069	0.447309	PRNPNRCRRPPPHYSPIDVYNPLGPVFVRWH	generic|sp_O70582_LX12B_MOUSE_REVERSED|
"""index: 20804, intensity: 2685.0, mobility: 1.268"""	-0.171778	0.0383131	0.447635	EQAVYGSVNIMEMRDRLPE	generic|tr_Q56A16_Q56A16_MOUSE__chr17_-1_56614384_56614548_ENSMUST00000233732__II_3460138_REVERSED	|generic|sp_Q8CGK3_LONM_MOUSE__chr17_-1_56614384_56614548_ENSMUST00000233732__II_3460138_REVERSED	|generic|tr_Q3V2D0_Q3V2D0_MOUSE__chr17_-1_56614384_56614548_ENSMUST00000233732__II_3460138_REVERSED	|generic|chr17_-1_56615869_56616042_ENSMUST00000233732_REVERSED|
"""index: 23368, intensity: 5035.0, mobility: 0.937"""	-0.172528	0.0385888	0.449003	LRAIANENLKLKQELDLQMCRLDVEKNRR	generic|sp_Q99PP9_TRI16_MOUSE__II_1137835_REVERSED	|generic|sp_Q99PP9-3_TRI16_MOUSE__II_1137835_REVERSED	|generic|tr_Q5SVT1_Q5SVT1_MOUSE__II_1137837_REVERSED	|generic|tr_Q5SVT2_Q5SVT2_MOUSE__II_1137837_REVERSED	|generic|sp_Q99PP9-2_TRI16_MOUSE_REVERSED|
"""index: 11901, intensity: 5180.0, mobility: 0.869"""	-0.172595	0.038843	0.449126	MDQLISKLD	generic|sp_Q9D7P9_SPB12_MOUSE_REVERSED|
"""index: 8139, intensity: 7895.0, mobility: 1.085"""	-0.174559	0.0390969	0.452715	HTNEKYSSSTLGRASIIAYFFRLAMTPLSAPPM	generic|IP_1051861_TX=10090_REVERSED|
"""index: 22264, intensity: 3810.0, mobility: 0.995"""	-0.175947	0.0393722	0.455258	QNQKDLEELEAMLIENEHISQ	generic|tr_H3BJG4_H3BJG4_MOUSE__chr12_-1_101877951_101878118_ENSMUST00000177480__II_1112908_REVERSED	|generic|tr_Q3UFU7_Q3UFU7_MOUSE_REVERSED	|generic|tr_B2RY51_B2RY51_MOUSE__chr12_-1_101877951_101878118_ENSMUST00000177480_REVERSED	|generic|tr_E9Q512_E9Q512_MOUSE__chr12_-1_101877951_101878118_ENSMUST00000177480_REVERSED	|generic|tr_Q8BVJ9_Q8BVJ9_MOUSE_REVERSED|
"""index: 25222, intensity: 11313.0, mobility: 0.961"""	-0.176491	0.0396476	0.456256	TPSHCPPSPPLPLMRMSAPLPLV	generic|IP_924895_TX=10090_REVERSED|
"""index: 16370, intensity: 4580.0, mobility: 1.134"""	-0.176865	0.0399229	0.456942	VYTHAAKLRAHNEPLYVQSIWDHDRL	generic|sp_A2AIG8_1A1L1_MOUSE__chr3_1_36940766_36940795_ENSMUST00000152564_REVERSED	|generic|sp_A2AIG8-2_1A1L1_MOUSE__chr3_1_36940766_36940795_ENSMUST00000152564_REVERSED|
"""index: 26430, intensity: 4784.0, mobility: 1.093"""	-0.177078	0.0401319	0.457334	QQAPLGVATGGAAPPPCTGQGRGGQGYT	generic|IP_840038_TX=10090_REVERSED|
"""index: 7860, intensity: 4368.0, mobility: 0.935"""	-0.180605	0.0403846	0.463828	QLNARQLTGAMLGCIGKLSDRVYPQK	generic|IP_3492511_TX=10090_REVERSED|
"""index: 2063, intensity: 3056.0, mobility: 1.063"""	-0.181665	0.0406593	0.465786	SSFIMANNIKVTPHMRQYHPM	generic|sp_B1AWL2_ZN462_MOUSE_REVERSED|
"""index: 15626, intensity: 12849.0, mobility: 0.979"""	-0.182288	0.0409341	0.466936	IFEGLADQLYKQGVLKLYEEIAKTALTNERFI	generic|sp_Q3UHC7-2_DAB2P_MOUSE__chr2_1_35715294_35715509_ENSMUST00000112981__II_1010481_REVERSED	|generic|tr_Q52KF5_Q52KF5_MOUSE__chr2_1_35715294_35715509_ENSMUST00000112981__II_1010465_REVERSED	|generic|tr_A2AUX5_A2AUX5_MOUSE__chr2_1_35715294_35715509_ENSMUST00000112981__II_1010481_REVERSED	|generic|tr_F6RK07_F6RK07_MOUSE__chr2_1_35715294_35715509_ENSMUST00000112981__II_1010481_REVERSED	|generic|tr_F6QQP6_F6QQP6_MOUSE__chr2_1_35715294_35715509_ENSMUST00000112981__II_1010465_REVERSED	|generic|II_1010483_TX=10090_REVERSED	|generic|sp_Q3UHC7_DAB2P_MOUSE__chr2_1_35661549_35661629_ENSMUST00000112981_REVERSED	|generic|sp_Q3UHC7-3_DAB2P_MOUSE__chr2_1_35661549_35661629_ENSMUST00000112981_REVERSED	|generic|sp_Q3UHC7-4_DAB2P_MOUSE__chr2_1_35661549_35661629_ENSMUST00000112981_REVERSED	|generic|tr_Q3U2G7_Q3U2G7_MOUSE__chr2_1_35661549_35661629_ENSMUST00000112981_REVERSED	|generic|tr_A2AUX3_A2AUX3_MOUSE__chr2_1_35661549_35661629_ENSMUST00000112981_REVERSED	|generic|tr_B7ZD29_B7ZD29_MOUSE__chr2_1_35661549_35661629_ENSMUST00000112981_REVERSED|
"""index: 18132, intensity: 4751.0, mobility: 0.932"""	-0.182561	0.0412088	0.467442	SRNIEWVFYTMVARSVLFVILHASKPL	generic|tr_Q78TB4_Q78TB4_MOUSE__IP_1059697_REVERSED|
"""index: 17935, intensity: 6077.0, mobility: 0.948"""	-0.183382	0.0414835	0.468961	ETQLCPDVGQILPIYRA	generic|II_1148778_TX=10090_REVERSED	|generic|tr_D3Z7D3_D3Z7D3_MOUSE__chr10_-1_76285522_76285647_ENSMUST00000160442_REVERSED	|generic|tr_F8WI56_F8WI56_MOUSE__chr10_-1_76285522_76285647_ENSMUST00000160442_REVERSED|
"""index: 31629, intensity: 3285.0, mobility: 0.877"""	-0.183698	0.041701	0.469548	PEPLEMAPW	generic|sp_Q8VHY0-3_CSPG4_MOUSE__chr9_1_56892860_56893141_ENSMUST00000215666__II_3456274_REVERSED	|generic|sp_Q8VHY0_CSPG4_MOUSE__chr9_1_56896610_56896783_ENSMUST00000217052_REVERSED|
"""index: 2337, intensity: 3421.0, mobility: 0.788"""	-0.186101	0.0419753	0.474006	TTQLEATCNPHGASLDS	generic|IP_918361_TX=10090_REVERSED|
"""index: 25554, intensity: 7524.0, mobility: 1.021"""	-0.186533	0.0422497	0.474809	YPFAEGCQNIQNRLLIINEI	generic|IP_1149654_TX=10090_REVERSED|
"""index: 24565, intensity: 3955.0, mobility: 1.074"""	-0.186594	0.0425123	0.474922	NMVGSESPYSPGKWLVTPKGVRQGSLL	generic|IP_2419567_TX=10090_REVERSED|
"""index: 21245, intensity: 4240.0, mobility: 0.878"""	-0.187697	0.0427866	0.476973	SSSEKLTNR	generic|tr_G3UZ66_G3UZ66_MOUSE__II_845559_REVERSED	|generic|tr_G3UXS7_G3UXS7_MOUSE__II_845559_REVERSED	|generic|tr_G3UY76_G3UY76_MOUSE__II_845559_REVERSED	|generic|tr_Q8C8J4_Q8C8J4_MOUSE__II_845559_REVERSED	|generic|tr_G3UYE7_G3UYE7_MOUSE_REVERSED|
"""index: 24592, intensity: 47414.0, mobility: 0.864"""	-0.188382	0.0430255	0.478249	ELRRVSEL	generic|chr10_-1_120931135_120931191_ENSMUST00000119944_REVERSED|
"""index: 21068, intensity: 22407.0, mobility: 0.993"""	-0.189871	0.0432877	0.481025	RMMSLASCTPLV	generic|IP_1037622_TX=10090_REVERSED|
"""index: 12064, intensity: 5318.0, mobility: 0.917"""	-0.190285	0.0435378	0.481798	VNELEQTTHSGSLSEVLLTIYF	generic|sp_Q8BZN2_KCNV1_MOUSE_REVERSED|
"""index: 17897, intensity: 17453.0, mobility: 0.913"""	-0.190838	0.0437756	0.48283	VGTETLQGLVKFFGKNLDATCLPRLVLGEG	generic|sp_Q9JK38_GNA1_MOUSE_REVERSED	|generic|tr_A0A2I3BRH6_A0A2I3BRH6_MOUSE_REVERSED	|generic|tr_A0A2I3BRZ8_A0A2I3BRZ8_MOUSE_REVERSED	|generic|tr_A0A2I3BQY4_A0A2I3BQY4_MOUSE_REVERSED	|generic|tr_A0A2I3BQS3_A0A2I3BQS3_MOUSE_REVERSED|
"""index: 8326, intensity: 5360.0, mobility: 0.925"""	-0.192395	0.0440492	0.485742	TIPAQPRSWR	generic|tr_A0A087WR50_A0A087WR50_MOUSE__chr1_-1_71637244_71637333_ENSMUST00000186613__II_1037262_REVERSED	|generic|tr_A0A087WSN6_A0A087WSN6_MOUSE__chr1_-1_71637244_71637333_ENSMUST00000186613__II_1037262_REVERSED	|generic|sp_P11276_FINC_MOUSE__chr1_-1_71637244_71637333_ENSMUST00000186613__II_1037262_REVERSED	|generic|tr_Q3TCF1_Q3TCF1_MOUSE__chr1_-1_71637244_71637333_ENSMUST00000186613__II_1037262_REVERSED	|generic|tr_B9EHT6_B9EHT6_MOUSE__chr1_-1_71637244_71637333_ENSMUST00000186613__II_1037262_REVERSED	|generic|tr_Q3UHL6_Q3UHL6_MOUSE__chr1_-1_71637244_71637333_ENSMUST00000186613__II_1037262_REVERSED	|generic|tr_Q3UGY5_Q3UGY5_MOUSE__chr1_-1_71637244_71637333_ENSMUST00000186613_REVERSED	|generic|tr_Q3TCL7_Q3TCL7_MOUSE__chr1_-1_71637244_71637333_ENSMUST00000186613_REVERSED	|generic|tr_B7ZNJ1_B7ZNJ1_MOUSE__chr1_-1_71637244_71637333_ENSMUST00000186613_REVERSED	|generic|tr_Q3UH17_Q3UH17_MOUSE__chr1_-1_71637244_71637333_ENSMUST00000186613_REVERSED	|generic|tr_Q3TBB4_Q3TBB4_MOUSE__chr1_-1_71637244_71637333_ENSMUST00000186613_REVERSED	|generic|tr_A0A087WS56_A0A087WS56_MOUSE__chr1_-1_71637244_71637333_ENSMUST00000186613_REVERSED	|generic|tr_Q3UHR1_Q3UHR1_MOUSE__chr1_-1_71637244_71637333_ENSMUST00000186613_REVERSED|
"""index: 23544, intensity: 3956.0, mobility: 1.081"""	-0.192494	0.0442986	0.485928	QLGGHVQEMMQNLTALTTGHIAVAIAMTIMLTPQSQMILQTLPE	generic|chr3_-1_90026612_90038384_ENSMUST00000198322__II_979042_TX=10090_REVERSED|
"""index: 15897, intensity: 5311.0, mobility: 1.082"""	-0.19296	0.0445721	0.4868	SLAAREPALTGSADFSCQIRARSAPR	generic|tr_A0A0R4J086_A0A0R4J086_MOUSE__chr3_-1_103735843_103735914_ENSMUST00000154145__II_980945_REVERSED	|generic|sp_Q8BK62_OLFL3_MOUSE__chr3_-1_103735843_103735914_ENSMUST00000154145_REVERSED|
"""index: 7928, intensity: 7942.0, mobility: 1.016"""	-0.193292	0.0448455	0.487421	SGAGGQAETGPAIAEELEVMPVLEAVPVLEEQV	generic|sp_Q91ZM2_SH2B1_MOUSE__chr7_-1_126471391_126471462_ENSMUST00000206664__II_883538_REVERSED|
"""index: 14092, intensity: 5755.0, mobility: 0.930"""	-0.193369	0.0450943	0.487565	HTEQLCCFTSD	generic|IP_3458202_TX=10090_REVERSED|
"""index: 24822, intensity: 14186.0, mobility: 1.006"""	-0.193824	0.0453428	0.488417	FAKRRTMLLS	generic|IP_1151033_TX=10090_REVERSED|
"""index: 20995, intensity: 3991.0, mobility: 1.010"""	-0.194831	0.045616	0.490306	PPPPWSAAAMPQVP	generic|IP_1140853_TX=10090_REVERSED|
"""index: 32216, intensity: 8130.0, mobility: 0.813"""	-0.195699	0.0458891	0.491935	PLIPDRHT	generic|IP_887770_TX=10090_REVERSED|
"""index: 30342, intensity: 6348.0, mobility: 1.039"""	-0.19737	0.0461496	0.495075	PSLRRLELFY	generic|sp_Q91YV9_PGAP4_MOUSE_REVERSED|
"""index: 11651, intensity: 31550.0, mobility: 1.080"""	-0.197991	0.0464227	0.496243	SYSPHGPGLGAAVFARWAPGWPL	generic|IP_1010875_TX=10090_REVERSED|
"""index: 10045, intensity: 6356.0, mobility: 0.892"""	-0.197994	0.046594	0.49625	NRAWEVASFLLRAALECINEIGMINNPQ	generic|tr_Q32NY6_Q32NY6_MOUSE_REVERSED	|generic|tr_F7CII1_F7CII1_MOUSE_REVERSED	|generic|tr_B8JJI9_B8JJI9_MOUSE_REVERSED	|generic|tr_A0A286YD96_A0A286YD96_MOUSE_REVERSED	|generic|sp_Q60632_COT1_MOUSE_REVERSED	|generic|tr_Q3UF74_Q3UF74_MOUSE_REVERSED|
"""index: 23685, intensity: 4400.0, mobility: 0.962"""	-0.201237	0.0468282	0.50236	LKEKTANTDIVQNTNPNYTYK	generic|tr_A0A087WP47_A0A087WP47_MOUSE_REVERSED	|generic|tr_A0A140T8R9_A0A140T8R9_MOUSE_REVERSED	|generic|sp_Q5DTW7_RESF1_MOUSE_REVERSED	|generic|sp_Q5DTW7-3_RESF1_MOUSE_REVERSED	|generic|tr_A0A087WP74_A0A087WP74_MOUSE_REVERSED|
"""index: 25140, intensity: 4692.0, mobility: 1.034"""	-0.201864	0.0471005	0.503542	EEAGRVTRCLIETSVLREVPARDVNQPAMGHW	generic|sp_Q9CWM2_CDCA4_MOUSE_REVERSED	|generic|tr_Q3USY8_Q3USY8_MOUSE_REVERSED|
"""index: 15763, intensity: 4384.0, mobility: 0.964"""	-0.202277	0.0472441	0.504323	ESFSALATMHETIGPYHR	generic|tr_Q3U2C1_Q3U2C1_MOUSE__chr7_1_16183824_16183871_ENSMUST00000177156__II_896217_REVERSED|
"""index: 13958, intensity: 24563.0, mobility: 0.882"""	-0.20638	0.0474769	0.512086	HTYNVLPNEKMMEFSTH	generic|sp_Q9QWG7-2_ST1B1_MOUSE_REVERSED	|generic|sp_Q9QWG7_ST1B1_MOUSE_REVERSED|
"""index: 25765, intensity: 4085.0, mobility: 1.109"""	-0.207665	0.0477482	0.514521	EVQKQNHHIMVPITIRALHHHGPVKLG	generic|IP_3445147_TX=10090_REVERSED|
"""index: 5574, intensity: 3176.0, mobility: 0.821"""	-0.207726	0.0480065	0.514638	NISSQSDY	generic|IP_1150451_TX=10090_REVERSED|
"""index: 6246, intensity: 23914.0, mobility: 1.235"""	-0.208007	0.0482646	0.51517	LPAVQCDKH	generic|tr_G3X8Y1_G3X8Y1_MOUSE_REVERSED	|generic|tr_Q8C6Y1_Q8C6Y1_MOUSE_REVERSED|
"""index: 13562, intensity: 3010.0, mobility: 0.908"""	-0.209189	0.0485095	0.517412	SKLECVELMKQLSNRMVHI	generic|sp_Q9Z2C9_MTMR7_MOUSE__chr8_-1_40558152_40558238_ENSMUST00000048890__II_864520_REVERSED	|generic|tr_G3UYZ2_G3UYZ2_MOUSE__chr8_-1_40558152_40558238_ENSMUST00000048890__II_864511_REVERSED	|generic|tr_G3UYB7_G3UYB7_MOUSE_REVERSED	|generic|tr_I6L9A6_I6L9A6_MOUSE__chr8_-1_40558152_40558238_ENSMUST00000048890_REVERSED	|generic|tr_G3V027_G3V027_MOUSE__chr8_-1_40558152_40558238_ENSMUST00000048890_REVERSED|
"""index: 1337, intensity: 3141.0, mobility: 0.784"""	-0.210509	0.0487673	0.51992	APNLSEKS	generic|tr_A0A140LIW0_A0A140LIW0_MOUSE_REVERSED	|generic|tr_A0A286YDU8_A0A286YDU8_MOUSE_REVERSED|
"""index: 10840, intensity: 8532.0, mobility: 1.150"""	-0.210753	0.0490382	0.520384	SFHKKIAYHVRQILMHSFGARKLLYAMTPSHGFPDIAW	generic|sp_P27046_MA2A1_MOUSE_REVERSED|
"""index: 10382, intensity: 51782.0, mobility: 1.012"""	-0.211099	0.0492958	0.521041	NKAEMSKAELNGTKVKEAEAI	generic|tr_Q8C6P5_Q8C6P5_MOUSE_REVERSED|
"""index: 9479, intensity: 5329.0, mobility: 0.897"""	-0.211506	0.0495532	0.521815	QRVDNLKYY	generic|sp_Q8K2B0_SC65_MOUSE_REVERSED	|generic|tr_Q8C112_Q8C112_MOUSE_REVERSED|
"""index: 2537, intensity: 3800.0, mobility: 0.782"""	-0.213263	0.0498105	0.525158	PGPPPPPPP	generic|chr13_1_46669632_46669853_ENSMUST00000099547__IP_1106985_TX=10090_REVERSED	|generic|sp_Q80UV9_TAF1_MOUSE__chrX_1_101562127_101562291_ENSMUST00000143908__II_831688_REVERSED	|generic|sp_Q80UV9-3_TAF1_MOUSE__chrX_1_101562127_101562291_ENSMUST00000143908__II_831688_REVERSED	|generic|tr_Q3TXX8_Q3TXX8_MOUSE__II_915139_REVERSED	|generic|tr_Q3UQ99_Q3UQ99_MOUSE__II_915139_REVERSED	|generic|tr_Q3UGK7_Q3UGK7_MOUSE__II_915139_REVERSED	|generic|tr_Q7TPN5_Q7TPN5_MOUSE__II_915139_REVERSED	|generic|tr_Q3T9Z7_Q3T9Z7_MOUSE__II_954851_REVERSED	|generic|tr_D3Z139_D3Z139_MOUSE__II_859065_REVERSED	|generic|sp_Q8BH43_WASF2_MOUSE__II_954851_REVERSED	|generic|sp_Q3UR85_MYRF_MOUSE__chr19_-1_10223113_10223235_ENSMUST00000190922__II_1049632	|generic|sp_Q3UR85-2_MYRF_MOUSE__chr19_-1_10223113_10223235_ENSMUST00000190922__II_1049632	|generic|sp_Q3UR85-3_MYRF_MOUSE__chr19_-1_10223113_10223235_ENSMUST00000190922__II_1049643	|generic|sp_Q14AX6_CDK12_MOUSE__chr13_-1_17739087_17739164_ENSMUST00000222359__II_1127685	|generic|sp_Q14AX6-3_CDK12_MOUSE__chr13_-1_17739087_17739164_ENSMUST00000222359__II_1127685	|generic|tr_B1Q2W7_B1Q2W7_MOUSE__chrX_1_101562127_101562291_ENSMUST00000143908__II_831688_REVERSED	|generic|sp_Q8K0G8_ESRP2_MOUSE__II_859065_REVERSED	|generic|tr_Q3TH23_Q3TH23_MOUSE__II_859065_REVERSED	|generic|tr_D3YZK4_D3YZK4_MOUSE__chrX_1_101562127_101562291_ENSMUST00000143908__II_831688_REVERSED	|generic|sp_Q8VHQ2_SOCS7_MOUSE_REVERSED	|generic|tr_D3Z0K7_D3Z0K7_MOUSE_REVERSED	|generic|tr_Q3U3E7_Q3U3E7_MOUSE_REVERSED	|generic|tr_A0A1B0GRU3_A0A1B0GRU3_MOUSE_REVERSED	|generic|tr_Q8BKZ3_Q8BKZ3_MOUSE_REVERSED	|generic|tr_S4R1B9_S4R1B9_MOUSE__chrX_1_101562127_101562291_ENSMUST00000143908_REVERSED	|generic|tr_E9Q2D0_E9Q2D0_MOUSE_REVERSED	|generic|tr_A0A286YCS6_A0A286YCS6_MOUSE_REVERSED	|generic|tr_C9K0Z8_C9K0Z8_MOUSE__chr7_1_30415650_30415679_ENSMUST00000207982	|generic|sp_Q3UG20_KMT2E_MOUSE__chr13_-1_43303268_43303297_ENSMUST00000055341_REVERSED	|generic|sp_Q3UG20-2_KMT2E_MOUSE__chr13_-1_43303268_43303297_ENSMUST00000055341_REVERSED	|generic|sp_P0C7L0_WIPF3_MOUSE_REVERSED	|generic|sp_P0C7L0-2_WIPF3_MOUSE_REVERSED	|generic|sp_Q6PEV3_WIPF2_MOUSE_REVERSED	|generic|sp_Q9CYT6_CAP2_MOUSE_REVERSED	|generic|tr_D3Z5R4_D3Z5R4_MOUSE_REVERSED	|generic|tr_Q6P9T5_Q6P9T5_MOUSE	|generic|tr_Q80VV6_Q80VV6_MOUSE_REVERSED	|generic|tr_Q05BD7_Q05BD7_MOUSE	|generic|tr_Q05BD7_Q05BD7_MOUSE_REVERSED	|generic|tr_D3YTR7_D3YTR7_MOUSE_REVERSED	|generic|tr_E9Q8K8_E9Q8K8_MOUSE_REVERSED	|generic|sp_Q6ZPZ3_ZC3H4_MOUSE_REVERSED	|generic|sp_Q6ZPZ3-2_ZC3H4_MOUSE_REVERSED	|generic|sp_O88703_HCN2_MOUSE__chr7_1_30415650_30415679_ENSMUST00000207982	|generic|sp_Q76LL6_FHOD3_MOUSE__chr18_1_24754234_24754329_ENSMUST00000234462	|generic|sp_Q76LL6-2_FHOD3_MOUSE__chr18_1_24754234_24754329_ENSMUST00000234462	|generic|sp_Q76LL6-4_FHOD3_MOUSE__chr18_1_24754234_24754329_ENSMUST00000234462	|generic|sp_Q9DBD5_PELP1_MOUSE	|generic|tr_Q8BZD7_Q8BZD7_MOUSE_REVERSED	|generic|sp_Q80Z10_ASTN2_MOUSE	|generic|sp_Q80Z10-2_ASTN2_MOUSE	|generic|tr_Q8CHD5_Q8CHD5_MOUSE__chr19_1_45518810_45518923_ENSMUST00000225662_REVERSED	|generic|sp_P10284_HXB4_MOUSE	|generic|sp_Q80Z10-3_ASTN2_MOUSE	|generic|tr_A0A571BEJ5_A0A571BEJ5_MOUSE	|generic|tr_A0A571BEJ5_A0A571BEJ5_MOUSE_REVERSED	|generic|sp_D7PDD4_G6B_MOUSE_REVERSED|
"""index: 13035, intensity: 5769.0, mobility: 0.897"""	-0.213637	0.0500812	0.52587	VQLKTMTRKEKLCPLARPLLC	generic|IP_891641_TX=10090_REVERSED|
"""index: 11608, intensity: 6136.0, mobility: 0.967"""	-0.21379	0.0503519	0.526162	QCTDPTGSLQTEP	generic|sp_Q52KR3-6_PRUN2_MOUSE__chr19_1_17208259_17208333_ENSMUST00000225838__II_3464562_REVERSED	|generic|sp_Q52KR3_PRUN2_MOUSE__chr19_1_17208259_17208333_ENSMUST00000225838_REVERSED|
"""index: 12272, intensity: 4632.0, mobility: 0.853"""	-0.214168	0.0506226	0.52688	TQHNKVEKMSHQIGYGFYI	generic|tr_Q3TMH5_Q3TMH5_MOUSE__II_831844_REVERSED	|generic|sp_P70423_CTR3_MOUSE__II_831844_REVERSED	|generic|II_831849_TX=10090_REVERSED|
"""index: 20321, intensity: 4390.0, mobility: 0.977"""	-0.214532	0.0508658	0.527573	FMISCRIYVELWARKWM	generic|IP_839451_TX=10090_REVERSED|
"""index: 21446, intensity: 3740.0, mobility: 1.124"""	-0.21518	0.0511364	0.528808	DLSKTPFPWVYLFMCPIFF	generic|tr_Q7TQY0_Q7TQY0_MOUSE__II_3490572_REVERSED	|generic|tr_Q8VF45_Q8VF45_MOUSE_REVERSED|
"""index: 1679, intensity: 4060.0, mobility: 0.914"""	-0.215498	0.051393	0.529414	GEEVSLSSASIP	generic|sp_Q8K031_STAR8_MOUSE_REVERSED|
"""index: 6107, intensity: 4079.0, mobility: 1.055"""	-0.215724	0.0516635	0.529846	LGPDAKGGPDTFGHHRWDLLVLAAPKMQHS	generic|IP_2452956_TX=10090_REVERSED|
"""index: 18224, intensity: 3990.0, mobility: 1.210"""	-0.215982	0.0519059	0.530337	MLCGQAQHRPWSPGAMHQVLIPLQNKCIVP	generic|IP_3505601_TX=10090_REVERSED|
"""index: 15081, intensity: 9051.0, mobility: 1.136"""	-0.216973	0.0521763	0.532227	FIFVEHFSIDKQFNLGQAWSCNKPNPVDDWFLKKMRQHSILLTGLLLV	generic|sp_P48356-4_LEPR_MOUSE_REVERSED|
"""index: 1733, intensity: 3722.0, mobility: 0.866"""	-0.217723	0.0524183	0.533657	CLPPHPPSQD	generic|IP_1139028_TX=10090_REVERSED|
"""index: 16566, intensity: 12784.0, mobility: 1.150"""	-0.21821	0.0526885	0.534586	TVPTMVPMVPMVPTVPMVPMVPMVPTVPMV	generic|IP_869294_TX=10090_REVERSED|
"""index: 16145, intensity: 4904.0, mobility: 1.022"""	-0.218558	0.0529301	0.53525	FAWCYAVALQLS	generic|tr_Q3U5H1_Q3U5H1_MOUSE_REVERSED	|generic|sp_Q99PG6_TS1R1_MOUSE_REVERSED|
"""index: 8802, intensity: 16202.0, mobility: 0.921"""	-0.219138	0.0532001	0.536357	TIPAQPRSWR	generic|tr_A0A087WR50_A0A087WR50_MOUSE__chr1_-1_71637244_71637333_ENSMUST00000186613__II_1037262_REVERSED	|generic|tr_A0A087WSN6_A0A087WSN6_MOUSE__chr1_-1_71637244_71637333_ENSMUST00000186613__II_1037262_REVERSED	|generic|sp_P11276_FINC_MOUSE__chr1_-1_71637244_71637333_ENSMUST00000186613__II_1037262_REVERSED	|generic|tr_Q3TCF1_Q3TCF1_MOUSE__chr1_-1_71637244_71637333_ENSMUST00000186613__II_1037262_REVERSED	|generic|tr_B9EHT6_B9EHT6_MOUSE__chr1_-1_71637244_71637333_ENSMUST00000186613__II_1037262_REVERSED	|generic|tr_Q3UHL6_Q3UHL6_MOUSE__chr1_-1_71637244_71637333_ENSMUST00000186613__II_1037262_REVERSED	|generic|tr_Q3UGY5_Q3UGY5_MOUSE__chr1_-1_71637244_71637333_ENSMUST00000186613_REVERSED	|generic|tr_Q3TCL7_Q3TCL7_MOUSE__chr1_-1_71637244_71637333_ENSMUST00000186613_REVERSED	|generic|tr_B7ZNJ1_B7ZNJ1_MOUSE__chr1_-1_71637244_71637333_ENSMUST00000186613_REVERSED	|generic|tr_Q3UH17_Q3UH17_MOUSE__chr1_-1_71637244_71637333_ENSMUST00000186613_REVERSED	|generic|tr_Q3TBB4_Q3TBB4_MOUSE__chr1_-1_71637244_71637333_ENSMUST00000186613_REVERSED	|generic|tr_A0A087WS56_A0A087WS56_MOUSE__chr1_-1_71637244_71637333_ENSMUST00000186613_REVERSED	|generic|tr_Q3UHR1_Q3UHR1_MOUSE__chr1_-1_71637244_71637333_ENSMUST00000186613_REVERSED|
"""index: 30294, intensity: 3741.0, mobility: 1.088"""	-0.219824	0.0534702	0.537667	WCKGRDFNQIITLHLHEKRQWETQMPYTLFERLPRDSWE	generic|sp_P59764_DOCK4_MOUSE__chr12_1_40779168_40779227_ENSMUST00000222287__II_3471803_REVERSED	|generic|sp_P59764-2_DOCK4_MOUSE__chr12_1_40779168_40779227_ENSMUST00000222287__II_3471803_REVERSED	|generic|tr_A0A1Y7VLY2_A0A1Y7VLY2_MOUSE__chr12_1_40779168_40779227_ENSMUST00000222287__II_3471803_REVERSED|
"""index: 32183, intensity: 40212.0, mobility: 1.074"""	-0.220042	0.0536967	0.538084	GGGGGAGAGGGGGGGGGGGGGAAGGGGGSGGGSCG	generic|sp_Q3UMG5-2_LRCH2_MOUSE__chrX_-1_147472957_147473070_ENSMUST00000134265__II_830114_REVERSED	|generic|sp_Q3UMG5-3_LRCH2_MOUSE__chrX_-1_147472957_147473070_ENSMUST00000134265__II_830116_REVERSED	|generic|sp_Q3UMG5_LRCH2_MOUSE__chrX_-1_147472957_147473070_ENSMUST00000134265_REVERSED	|generic|tr_F6VQ19_F6VQ19_MOUSE__chrX_-1_147472957_147473070_ENSMUST00000134265_REVERSED|
"""index: 4187, intensity: 2616.0, mobility: 0.796"""	-0.221221	0.0539665	0.540336	QEKTHVEPRLWRR	generic|tr_D3YTK9_D3YTK9_MOUSE_REVERSED	|generic|tr_D3YW76_D3YW76_MOUSE_REVERSED	|generic|tr_D3YYN4_D3YYN4_MOUSE_REVERSED	|generic|sp_Q07230_ZSCA2_MOUSE_REVERSED|
"""index: 11820, intensity: 15081.0, mobility: 1.088"""	-0.221836	0.0542071	0.541511	VKPVDPHTLQYALMWLVCDLVFWTRKSRAWFAETESLLW	generic|IP_1109357_TX=10090_REVERSED|
"""index: 33219, intensity: 13213.0, mobility: 1.081"""	-0.222283	0.0544034	0.542366	DQDCAMPGPAPPPGGEGSMPKSGGPHGQISDMQQPLIR	generic|sp_Q8R3V6_CUED1_MOUSE__chr11_1_88177273_88177401_ENSMUST00000154812__II_1128563_REVERSED	|generic|tr_A2RS63_A2RS63_MOUSE__chr11_1_88177273_88177401_ENSMUST00000154812__II_1128563_REVERSED	|generic|II_1128566_TX=10090_REVERSED	|generic|tr_F2Z3X3_F2Z3X3_MOUSE__chr11_1_88177273_88177401_ENSMUST00000154812_REVERSED	|generic|tr_B7ZNF1_B7ZNF1_MOUSE__chr11_1_88177273_88177401_ENSMUST00000154812_REVERSED|
"""index: 17015, intensity: 4516.0, mobility: 0.814"""	-0.223307	0.0546433	0.544325	KMATLVQI	generic|IP_1085314_TX=10090_REVERSED|
"""index: 18237, intensity: 5629.0, mobility: 0.945"""	-0.224031	0.0549125	0.545708	RLPPQAGSNCTLKERRLWTLAP	generic|IP_1004866_TX=10090_REVERSED|
"""index: 24424, intensity: 7194.0, mobility: 1.099"""	-0.224552	0.055152	0.546704	RESEGGGGGSRLLLM	generic|chr11_-1_115699242_115708563_ENSMUST00000021090_REVERSED|
"""index: 11397, intensity: 8208.0, mobility: 1.101"""	-0.225567	0.055421	0.548647	QKAQEKGRMFVPQNVNVGLDTMRIYNRKMYVYASKQWQTL	generic|tr_Q6XAS2_Q6XAS2_MOUSE_REVERSED|
"""index: 12650, intensity: 21095.0, mobility: 0.903"""	-0.22557	0.0556452	0.548653	SAPYSLSFVNLFLSSSGLLWQM	generic|IP_881259_TX=10090_REVERSED|
"""index: 25702, intensity: 7381.0, mobility: 1.002"""	-0.226347	0.0558239	0.550139	LVSIPWMSDPMVWIHLCIGPR	generic|IP_1127107_TX=10090_REVERSED|
"""index: 20622, intensity: 2988.0, mobility: 0.984"""	-0.22769	0.0560923	0.55271	HPFYLLLTLPDAPPHPSTLRHWPS	generic|IP_982086_TX=10090_REVERSED|
"""index: 35909, intensity: 2956.0, mobility: 1.036"""	-0.227735	0.0563305	0.552797	DLREVLSLEKMDCAGCPSQQKQR	generic|IP_901089_TX=10090_REVERSED|
"""index: 9963, intensity: 6439.0, mobility: 0.975"""	-0.228391	0.056538	0.554052	ASAAAASAAPASTAAKAAERSGPPGPPSRSG	generic|tr_Q3UH83_Q3UH83_MOUSE__chr9_1_3579551_3579583_ENSMUST00000213060_REVERSED	|generic|tr_F8VQK3_F8VQK3_MOUSE__chr9_1_3579551_3579583_ENSMUST00000213060_REVERSED|
"""index: 18563, intensity: 3843.0, mobility: 0.921"""	-0.230732	0.05673	0.558536	YQTLDPALPDLPIWPVKEM	generic|sp_P0C872_JMJD7_MOUSE__II_1009126_REVERSED|
"""index: 15622, intensity: 3845.0, mobility: 1.203"""	-0.231886	0.0569976	0.560748	VKTAWINEQKSWAILQEFTLDNEVKSFDVDEGPLLVVLSLEMGEYLMIL	generic|IP_3504725_TX=10090_REVERSED|
"""index: 4999, intensity: 2657.0, mobility: 0.831"""	-0.231995	0.0572346	0.560956	QQLSIPFCWMEPISQVPVIQAR	generic|IP_3468471_TX=10090_REVERSED|
"""index: 15069, intensity: 7711.0, mobility: 0.958"""	-0.2326	0.0574559	0.562117	MPIDPVPPLFARPLSMGTWQPLSLLS	generic|IP_836582_TX=10090_REVERSED|
"""index: 11290, intensity: 6148.0, mobility: 1.093"""	-0.233116	0.0576923	0.563105	GHVGRHPPLSSRNGSQRHTQCP	generic|chr12_1_77448612_77450177_ENSMUST00000177595_REVERSED|
"""index: 2024, intensity: 4244.0, mobility: 0.986"""	-0.234066	0.0579594	0.564926	LWTTPTSAQSDNR	generic|chr16_-1_23496080_23496166_ENSMUST00000089883_REVERSED|
"""index: 26423, intensity: 9753.0, mobility: 0.964"""	-0.234234	0.0582265	0.565248	EIREIAKFW	generic|tr_Q3U202_Q3U202_MOUSE_REVERSED	|generic|tr_A0A0N4SV29_A0A0N4SV29_MOUSE_REVERSED	|generic|tr_Q3UQJ0_Q3UQJ0_MOUSE_REVERSED	|generic|tr_B2RSU4_B2RSU4_MOUSE_REVERSED	|generic|tr_Q3TLN3_Q3TLN3_MOUSE_REVERSED|
"""index: 11598, intensity: 4792.0, mobility: 0.970"""	-0.234768	0.0584936	0.566271	VHWGNVRYFPLSFRLPLCLSISCPHFLT	generic|IP_2455355_TX=10090_REVERSED|
"""index: 8614, intensity: 5550.0, mobility: 1.031"""	-0.234897	0.0587607	0.566519	ATIPQAFPVEFPTS	generic|sp_P70670_NACAM_MOUSE_REVERSED|
"""index: 22626, intensity: 3837.0, mobility: 1.097"""	-0.235003	0.0590278	0.566722	HLAWEGLHQLQYPT	generic|IP_885241_TX=10090_REVERSED|
"""index: 20035, intensity: 3130.0, mobility: 0.973"""	-0.235017	0.0592949	0.56675	ESLRLTIEAVMVIDLDELKYC	generic|sp_Q8C6S9_CFA54_MOUSE__chr2_1_60236805_60236834_ENSMUST00000102748__II_1145524_REVERSED	|generic|sp_Q8C6S9-2_CFA54_MOUSE__chr2_1_60236805_60236834_ENSMUST00000102748__II_1145524_REVERSED	|generic|tr_F6V4L0_F6V4L0_MOUSE__chr2_1_60236805_60236834_ENSMUST00000102748__II_1145532_REVERSED	|generic|tr_A0A140T8I5_A0A140T8I5_MOUSE__chr2_1_60236805_60236834_ENSMUST00000102748_REVERSED|
"""index: 22725, intensity: 3913.0, mobility: 1.205"""	-0.235106	0.059562	0.56692	IWRFYNRKQFFAFGVI	generic|sp_Q5UKY4-4_MO2R3_MOUSE_REVERSED	|generic|sp_Q5UKY4-9_MO2R3_MOUSE_REVERSED|
"""index: 10397, intensity: 2717.0, mobility: 0.795"""	-0.235627	0.0597971	0.567918	LENKIERMRKLVN	generic|sp_Q8CI32_BAG5_MOUSE_REVERSED|
"""index: 8501, intensity: 5915.0, mobility: 0.986"""	-0.236578	0.0600641	0.569742	QARWPCKGSGSVTAYWAMPAWTAILLV	generic|IP_982723_TX=10090_REVERSED|
"""index: 17777, intensity: 6288.0, mobility: 1.119"""	-0.237007	0.0602988	0.570565	TPTFRSTASGSGLLCLS	generic|IP_996037_TX=10090_REVERSED|
"""index: 10374, intensity: 2989.0, mobility: 0.962"""	-0.237741	0.0605333	0.571971	SPWMVTMLCQLFFLFNVFLSCVLSLH	generic|IP_1003170_TX=10090_REVERSED|
"""index: 36290, intensity: 6049.0, mobility: 1.082"""	-0.238086	0.0608	0.572633	GPSKPVLKLINMLKKKWFAEMGVLQLL	generic|chr6_1_58870159_58873783_ENSMUST00000031823__IP_920003_TX=10090_REVERSED	|generic|chr6_1_58868760_58873783_ENSMUST00000031823__IP_920003_TX=10090_REVERSED|
"""index: 24832, intensity: 3501.0, mobility: 0.985"""	-0.238099	0.0609854	0.572658	HVRLYSPQLF	generic|tr_E9Q6S4_E9Q6S4_MOUSE_REVERSED|
"""index: 19982, intensity: 5888.0, mobility: 0.852"""	-0.239424	0.0612028	0.575198	EPALVAASPQR	generic|IP_1022070_TX=10090_REVERSED|
"""index: 10359, intensity: 9413.0, mobility: 0.959"""	-0.240071	0.0614525	0.576437	GCSVGPGTPVTTSLTGPSAGAALYGTSPRWRTLPPRPHA	generic|sp_Q8BLH5_TSP50_MOUSE__II_842084_REVERSED|
"""index: 13360, intensity: 4168.0, mobility: 1.096"""	-0.240472	0.0617185	0.577206	EIDSQRIRIASVIIFFDYEEFEIKKLYDHPQFATSGIGPLDW	generic|tr_Q8R5D8_Q8R5D8_MOUSE_REVERSED|
"""index: 9954, intensity: 8046.0, mobility: 0.889"""	-0.240743	0.0619681	0.577726	VAVTLHVESPTHDQSSSISY	generic|sp_P29477_NOS2_MOUSE_REVERSED	|generic|tr_A0A1L1STZ4_A0A1L1STZ4_MOUSE_REVERSED|
"""index: 19774, intensity: 11540.0, mobility: 0.956"""	-0.241171	0.062234	0.578547	KGDEDLRYTKCLVLRSYV	generic|tr_A0A2R8VI76_A0A2R8VI76_MOUSE__chr15_1_81011281_81011364_ENSMUST00000149345__II_3482998_REVERSED	|generic|sp_Q8VCZ6_SGSM3_MOUSE__chr15_1_81011281_81011364_ENSMUST00000149345__II_1087277_REVERSED|
"""index: 17325, intensity: 9295.0, mobility: 1.083"""	-0.241435	0.0624668	0.579052	IWRDGLLAGGGRGHTT	generic|tr_Q566I6_Q566I6_MOUSE_REVERSED	|generic|sp_Q8CG16_C1RA_MOUSE_REVERSED|
"""index: 2815, intensity: 4344.0, mobility: 0.917"""	-0.24171	0.0626993	0.579579	TLLPCRPCLKRVDEASD	generic|tr_A0A338P7H5_A0A338P7H5_MOUSE_REVERSED	|generic|tr_A0A338P703_A0A338P703_MOUSE_REVERSED	|generic|tr_O35399_O35399_MOUSE_REVERSED	|generic|tr_Q3TIU3_Q3TIU3_MOUSE_REVERSED	|generic|tr_A0A338P7G1_A0A338P7G1_MOUSE_REVERSED	|generic|tr_A0A338P692_A0A338P692_MOUSE_REVERSED	|generic|tr_Q3UEK9_Q3UEK9_MOUSE_REVERSED	|generic|tr_Q3UEK5_Q3UEK5_MOUSE_REVERSED|
"""index: 19716, intensity: 3091.0, mobility: 0.932"""	-0.24369	0.0629482	0.583375	RESTDGRPRE	generic|IP_1062799_TX=10090_REVERSED|
"""index: 11947, intensity: 81458.0, mobility: 0.935"""	-0.244127	0.063197	0.584212	GAPPFSLCLSLGLSFPAPPLSSAF	generic|IP_1144904_TX=10090_REVERSED|
"""index: 23543, intensity: 38002.0, mobility: 1.132"""	-0.244255	0.0634626	0.584458	IHKEEQIELNQLLMKLSWQGCGKMKRPRPTRIMTDVSDLH	generic|tr_Q32MX8_Q32MX8_MOUSE__II_1015567_REVERSED	|generic|tr_F7BA65_F7BA65_MOUSE_REVERSED|
"""index: 20045, intensity: 3826.0, mobility: 0.996"""	-0.244288	0.0637281	0.584521	MINGISQIMLNE	generic|tr_A0A1L1SQG7_A0A1L1SQG7_MOUSE_REVERSED	|generic|sp_E9PZQ0_RYR1_MOUSE_REVERSED	|generic|tr_K3W4M2_K3W4M2_MOUSE_REVERSED|
"""index: 18154, intensity: 2612.0, mobility: 0.793"""	-0.244305	0.063858	0.584552	NVSLKCLP	generic|sp_Q8R0K2_TRI31_MOUSE_REVERSED|
"""index: 34673, intensity: 4182.0, mobility: 1.277"""	-0.247215	0.0641229	0.590128	FRRLLQQEAQLIAMREALCNERHQSMKQRWLAFVQK	generic|tr_E9QJT8_E9QJT8_MOUSE__II_1140472_REVERSED	|generic|sp_Q3UZY0_SFI1_MOUSE__II_1140472_REVERSED	|generic|sp_Q3UZY0-2_SFI1_MOUSE__II_1140472_REVERSED	|generic|sp_Q3UZY0-3_SFI1_MOUSE__II_1140472_REVERSED	|generic|tr_F7CL63_F7CL63_MOUSE__II_1140484_REVERSED	|generic|tr_E9Q8V3_E9Q8V3_MOUSE__II_1140472_REVERSED	|generic|tr_E9Q799_E9Q799_MOUSE__II_1140472_REVERSED	|generic|II_1140465_TX=10090_REVERSED	|generic|II_1140479_TX=10090_REVERSED	|generic|II_1140447_TX=10090_REVERSED|
"""index: 29564, intensity: 3850.0, mobility: 1.168"""	-0.247335	0.0643879	0.590356	MFRGSPIEYLIIPYGD	generic|sp_Q8K3E5-2_AHI1_MOUSE__chr10_1_20984347_20984427_ENSMUST00000213104__II_3466639_REVERSED	|generic|tr_A0A1L1SQE2_A0A1L1SQE2_MOUSE__chr10_1_20984347_20984427_ENSMUST00000213104__II_3466639_REVERSED	|generic|sp_Q8K3E5_AHI1_MOUSE__chr10_1_21072567_21072605_ENSMUST00000213104_REVERSED	|generic|tr_E9QP54_E9QP54_MOUSE__chr10_1_21072567_21072605_ENSMUST00000213104_REVERSED|
"""index: 21236, intensity: 599473.0, mobility: 0.929"""	-0.24752	0.0646358	0.590711	EGGGGRGGGRAGGGGRGRGGGEGRGGGGRVG	generic|IP_1063063_TX=10090_REVERSED|
"""index: 32536, intensity: 7005.0, mobility: 0.973"""	-0.248214	0.0648835	0.592039	KGAFLGFVLCSL	generic|IP_3492289_TX=10090_REVERSED|
"""index: 28948, intensity: 2949.0, mobility: 1.048"""	-0.248546	0.0651483	0.592676	EINGFLASVQEPKL	generic|sp_Q4VAC9_PKHG3_MOUSE_REVERSED	|generic|sp_Q4VAC9-2_PKHG3_MOUSE_REVERSED	|generic|sp_Q4VAC9-3_PKHG3_MOUSE_REVERSED	|generic|tr_A0A1W2P7L9_A0A1W2P7L9_MOUSE_REVERSED|
"""index: 12964, intensity: 5713.0, mobility: 1.050"""	-0.248929	0.0653785	0.593409	THALNVGTLPEAMGIVMTTTKFI	generic|IP_1131458_TX=10090_REVERSED|
"""index: 17993, intensity: 4696.0, mobility: 1.170"""	-0.249422	0.0656432	0.594352	ESYGLSVAAMPPAGHWLAPIHWV	generic|sp_Q5NCI0-2_URGCP_MOUSE__II_1139737_REVERSED	|generic|sp_Q5NCI0_URGCP_MOUSE_REVERSED	|generic|tr_Q6ZPP3_Q6ZPP3_MOUSE_REVERSED|
"""index: 20588, intensity: 267260.0, mobility: 0.993"""	-0.24998	0.0659079	0.595421	AFATEVAANLCKA	generic|tr_Q9R1R6_Q9R1R6_MOUSE__IP_1147517_REVERSED|
"""index: 6684, intensity: 43809.0, mobility: 0.905"""	-0.250157	0.0661726	0.595759	QMIQAYPTLPQTPMQLALPPQ	generic|sp_Q62407_SPEG_MOUSE_REVERSED	|generic|sp_Q62407-3_SPEG_MOUSE_REVERSED	|generic|sp_Q62407-4_SPEG_MOUSE_REVERSED	|generic|tr_E9QQ25_E9QQ25_MOUSE_REVERSED	|generic|tr_A0A087WSE3_A0A087WSE3_MOUSE_REVERSED|
"""index: 22123, intensity: 4720.0, mobility: 0.978"""	-0.250214	0.0664373	0.595868	TLAEQDTLLSL	generic|sp_Q5DTI8_ESYT3_MOUSE_REVERSED	|generic|sp_Q5DTI8-2_ESYT3_MOUSE_REVERSED	|generic|tr_A0A087WRC5_A0A087WRC5_MOUSE_REVERSED|
"""index: 3790, intensity: 2645.0, mobility: 1.074"""	-0.250336	0.066702	0.596102	RHEMAELERQQAAQ	generic|tr_Q3TV71_Q3TV71_MOUSE__chr16_1_18070881_18070961_ENSMUST00000153123__II_1079519_REVERSED	|generic|tr_Q80ZS8_Q80ZS8_MOUSE__chr16_1_18070881_18070961_ENSMUST00000153123__II_1079519_REVERSED	|generic|tr_D3Z558_D3Z558_MOUSE__chr16_1_18070881_18070961_ENSMUST00000153123__II_1079519_REVERSED	|generic|sp_O35347_DGCR6_MOUSE_REVERSED	|generic|sp_O35347-2_DGCR6_MOUSE_REVERSED|
"""index: 13372, intensity: 6233.0, mobility: 1.074"""	-0.250387	0.0669666	0.596199	GQVVISRHETPVRCESNPGGVRLPE	generic|chr10_1_80609353_80609556_ENSMUST00000221387_REVERSED|
"""index: 22043, intensity: 4513.0, mobility: 0.932"""	-0.250799	0.0671247	0.596988	MLGRGREKGLTGGGGLGTDTPL	generic|IP_912098_TX=10090_REVERSED|
"""index: 7606, intensity: 5628.0, mobility: 1.228"""	-0.252659	0.067389	0.600545	WYRQLEEGLHKSRDEPLVSFMDDEELRR	generic|tr_A0A1C9IC75_A0A1C9IC75_MOUSE__II_3482494_REVERSED	|generic|tr_B7ZWC5_B7ZWC5_MOUSE_REVERSED	|generic|tr_E9Q236_E9Q236_MOUSE_REVERSED	|generic|tr_B9EKC2_B9EKC2_MOUSE_REVERSED	|generic|tr_E9Q467_E9Q467_MOUSE_REVERSED	|generic|tr_Q3TZN9_Q3TZN9_MOUSE_REVERSED|
"""index: 15218, intensity: 6037.0, mobility: 0.975"""	-0.252918	0.0676175	0.60104	QLGADHAATQPASPAHAGGPR	generic|sp_Q9D2Q2_TRM44_MOUSE__II_941455_REVERSED|
"""index: 11672, intensity: 4769.0, mobility: 0.850"""	-0.253443	0.0678817	0.602044	PNNPDWLRRTTGGRGWS	generic|sp_P61406_EST1A_MOUSE__chr11_1_74981852_74981917_ENSMUST00000130145__II_1135224_REVERSED|
"""index: 4766, intensity: 3866.0, mobility: 0.863"""	-0.253461	0.0681278	0.602077	PMQTAPAPTPP	generic|sp_O54941_SMCE1_MOUSE__IP_916761_REVERSED	|generic|II_1127258_TX=10090_REVERSED|
"""index: 10797, intensity: 11784.0, mobility: 0.966"""	-0.253678	0.0683919	0.602493	KEQGEAITYFL	generic|sp_D3Z7P3_GLSK_MOUSE__chr1_-1_52214474_52214536_ENSMUST00000147825__II_1039754_REVERSED	|generic|sp_D3Z7P3-2_GLSK_MOUSE__chr1_-1_52214474_52214536_ENSMUST00000147825_REVERSED|
"""index: 18747, intensity: 5252.0, mobility: 1.085"""	-0.254028	0.0686378	0.603162	ALMTGRPIADQPDELDGSINAGALI	generic|tr_A2AQ52_A2AQ52_MOUSE_REVERSED	|generic|tr_A2AQ50_A2AQ50_MOUSE_REVERSED	|generic|sp_P55014_S12A1_MOUSE_REVERSED	|generic|sp_P55014-2_S12A1_MOUSE_REVERSED	|generic|sp_P55014-3_S12A1_MOUSE_REVERSED	|generic|sp_P55014-4_S12A1_MOUSE_REVERSED	|generic|tr_A2AQ51_A2AQ51_MOUSE_REVERSED|
"""index: 32337, intensity: 19117.0, mobility: 1.011"""	-0.255716	0.0688836	0.606386	NQPVAELAEQALKKENLRFAMLIART	generic|tr_Q2M1K2_Q2M1K2_MOUSE_REVERSED	|generic|tr_A1A596_A1A596_MOUSE_REVERSED	|generic|tr_Q8K2C4_Q8K2C4_MOUSE_REVERSED	|generic|tr_Q8R538_Q8R538_MOUSE_REVERSED|
"""index: 33040, intensity: 7414.0, mobility: 1.155"""	-0.256178	0.0691293	0.607269	NALVAATLTSGNNGGWGVLMVGLRPVQRATRFTFRTARPQ	generic|sp_Q9JHU9_INO1_MOUSE__chr8_1_70597082_70597198_ENSMUST00000210878_REVERSED	|generic|tr_A0A1B0GR94_A0A1B0GR94_MOUSE_REVERSED	|generic|tr_A0A1B0GS86_A0A1B0GS86_MOUSE_REVERSED|
"""index: 7602, intensity: 4671.0, mobility: 0.832"""	-0.25689	0.0693565	0.608628	AHFFKETMQLLNRQNE	generic|II_1130063_TX=10090_REVERSED	|generic|II_1130059_TX=10090_REVERSED	|generic|tr_A0A1W2P863_A0A1W2P863_MOUSE_REVERSED	|generic|sp_Q04690-3_NF1_MOUSE_REVERSED	|generic|sp_Q04690-4_NF1_MOUSE_REVERSED	|generic|sp_Q04690_NF1_MOUSE__chr11_1_79547685_79547888_ENSMUST00000146699_REVERSED	|generic|sp_Q04690-2_NF1_MOUSE__chr11_1_79547685_79547888_ENSMUST00000146699_REVERSED|
"""index: 3618, intensity: 3181.0, mobility: 0.945"""	-0.2574	0.0696203	0.609601	RYSSWTMGRP	generic|chr7_-1_126948538_126948621_ENSMUST00000106340_REVERSED|
"""index: 28294, intensity: 4190.0, mobility: 1.128"""	-0.257479	0.0698655	0.609752	QGNVRYALFAVPRQHGHKDMMSGVSPPEVIVGYIM	generic|IP_3467678_TX=10090_REVERSED|
"""index: 18302, intensity: 7492.0, mobility: 0.941"""	-0.257735	0.0701292	0.61024	VDTPPVEPNLTPVAARGHMRWAHAPSHED	generic|tr_E9Q7R5_E9Q7R5_MOUSE_REVERSED	|generic|tr_Q80X27_Q80X27_MOUSE_REVERSED	|generic|tr_G5E8K1_G5E8K1_MOUSE_REVERSED	|generic|tr_Q9D0B9_Q9D0B9_MOUSE_REVERSED	|generic|tr_Q3TT67_Q3TT67_MOUSE_REVERSED|
"""index: 14213, intensity: 4400.0, mobility: 0.843"""	-0.258143	0.0703928	0.611018	EDPPNKVKQMYRRVVDEPNK	generic|tr_Q5DTK6_Q5DTK6_MOUSE__chr5_-1_120681248_120681472_ENSMUST00000145174_REVERSED	|generic|sp_Q61010_DTX1_MOUSE__chr5_-1_120681248_120681472_ENSMUST00000145174_REVERSED	|generic|sp_Q61010-2_DTX1_MOUSE__chr5_-1_120681248_120681472_ENSMUST00000145174_REVERSED	|generic|sp_Q61010-3_DTX1_MOUSE__chr5_-1_120681248_120681472_ENSMUST00000145174_REVERSED|
"""index: 11318, intensity: 5368.0, mobility: 1.151"""	-0.258216	0.0706565	0.611157	WTQQQIQQERRDHSRQSQTQRVEERSNQQSLKVSRGSQEV	generic|sp_P97347_RPTN_MOUSE_REVERSED|
"""index: 5766, intensity: 3028.0, mobility: 0.926"""	-0.259277	0.0709014	0.613181	QQVMALSRQT	generic|sp_O89020_AFAM_MOUSE_REVERSED	|generic|sp_O89020-2_AFAM_MOUSE_REVERSED	|generic|sp_O89020-3_AFAM_MOUSE_REVERSED|
"""index: 15915, intensity: 10234.0, mobility: 1.047"""	-0.25971	0.0711462	0.614006	GPTRSYDQKPKSMSPTTLIDMMNIDRNLTVKSLGFD	generic|II_1013829_TX=10090_REVERSED	|generic|sp_Q8C0P0_GWL_MOUSE_REVERSED	|generic|sp_Q8C0P0-2_GWL_MOUSE_REVERSED|
"""index: 12408, intensity: 4010.0, mobility: 1.007"""	-0.260047	0.0713909	0.614648	EQLAQIQEDLPLYALGLEKDTTFF	generic|IP_3484114_TX=10090_REVERSED|
"""index: 6377, intensity: 5781.0, mobility: 1.170"""	-0.261177	0.0716355	0.616801	PDMVQHPLKPTSSVNETGQHVTMGISDRVQVQ	generic|tr_A0A1W2P6U8_A0A1W2P6U8_MOUSE__chr19_1_42266752_42266781_ENSMUST00000122375__II_1149644_REVERSED|
"""index: 19890, intensity: 4418.0, mobility: 1.044"""	-0.261395	0.0718799	0.617217	PWSLGCDMKRESTSQVWGLARREVS	generic|IP_3502357_TX=10090_REVERSED|
"""index: 34884, intensity: 2784.0, mobility: 0.984"""	-0.26193	0.0721242	0.618234	PRLSNLFHPSK	generic|IP_870673_TX=10090_REVERSED|
"""index: 13470, intensity: 3406.0, mobility: 0.945"""	-0.262383	0.0723494	0.619096	RLSYKIFKSSMFFLPVSAPFTVLTLFR	generic|IP_908955_TX=10090_REVERSED|
"""index: 35258, intensity: 3530.0, mobility: 1.436"""	-0.264234	0.0726125	0.622618	FVTKSHLMVFVLLYYQLVHKE	generic|IP_1057465_TX=10090_REVERSED|
"""index: 12807, intensity: 115636.0, mobility: 1.076"""	-0.264292	0.0727607	0.622727	PESAHPGLVGPSPAGRARTPPRSSS	generic|tr_Q8K0U2_Q8K0U2_MOUSE_REVERSED	|generic|sp_Q8BTW9_PAK4_MOUSE_REVERSED|
"""index: 18473, intensity: 5068.0, mobility: 0.927"""	-0.265671	0.072985	0.625348	MGVGVIRSPHPLTLTIQQGEGSGNCRW	generic|tr_Q3TZU4_Q3TZU4_MOUSE_REVERSED|
"""index: 26769, intensity: 2615.0, mobility: 0.834"""	-0.265989	0.0731899	0.625952	SVIFGDFI	generic|sp_B1AWN6_SCN2A_MOUSE__chr15_1_100970239_100970271_ENSMUST00000202971__II_1007876_REVERSED	|generic|tr_A0A5H1ZRM8_A0A5H1ZRM8_MOUSE__chr15_1_100970239_100970271_ENSMUST00000202971__II_1007876_REVERSED	|generic|tr_A0A0R5RP28_A0A0R5RP28_MOUSE__chr15_1_100970239_100970271_ENSMUST00000202971__II_1007876_REVERSED	|generic|tr_A0A0R5RP29_A0A0R5RP29_MOUSE__chr15_1_100970239_100970271_ENSMUST00000202971__II_1007876_REVERSED	|generic|sp_Q9WTU3-4_SCN8A_MOUSE__chr15_1_100957060_100957122_ENSMUST00000202349__II_1082583_REVERSED	|generic|tr_F7D6J5_F7D6J5_MOUSE__chr15_1_100957060_100957122_ENSMUST00000202349_REVERSED	|generic|tr_A0A0R5RP22_A0A0R5RP22_MOUSE__chr15_1_100957060_100957122_ENSMUST00000202349_REVERSED	|generic|tr_F7D6K4_F7D6K4_MOUSE__chr15_1_100957060_100957122_ENSMUST00000202349_REVERSED	|generic|tr_F6U329_F6U329_MOUSE__chr15_1_100957060_100957122_ENSMUST00000202349_REVERSED	|generic|tr_A0A0J9YUW5_A0A0J9YUW5_MOUSE__chr15_1_100957060_100957122_ENSMUST00000202349_REVERSED	|generic|sp_Q9WTU3_SCN8A_MOUSE__chr15_1_100957060_100957122_ENSMUST00000202349_REVERSED	|generic|sp_Q9WTU3-2_SCN8A_MOUSE__chr15_1_100957060_100957122_ENSMUST00000202349_REVERSED	|generic|sp_Q9WTU3-3_SCN8A_MOUSE__chr15_1_100957060_100957122_ENSMUST00000202349_REVERSED	|generic|sp_Q9WTU3-5_SCN8A_MOUSE__chr15_1_100957060_100957122_ENSMUST00000202349_REVERSED|
"""index: 15471, intensity: 4569.0, mobility: 1.106"""	-0.267502	0.0733945	0.628823	QEKSALLLKSYQSLQEDGLNIPHDVNVWK	generic|tr_D3Z1N2_D3Z1N2_MOUSE__chr5_-1_115241985_115242020_ENSMUST00000139853__II_938285_REVERSED	|generic|tr_F7AN16_F7AN16_MOUSE__chr5_-1_115251273_115251443_ENSMUST00000139853__II_938288_REVERSED	|generic|sp_Q3UIW5_RNF10_MOUSE__chr5_-1_115241985_115242020_ENSMUST00000139853__II_938285_REVERSED	|generic|tr_Q3U0W6_Q3U0W6_MOUSE__chr5_-1_115241985_115242020_ENSMUST00000139853__II_938285_REVERSED	|generic|sp_Q3UIW5-2_RNF10_MOUSE__chr5_-1_115241985_115242020_ENSMUST00000139853_REVERSED	|generic|tr_H7BX06_H7BX06_MOUSE__chr5_-1_115241985_115242020_ENSMUST00000139853_REVERSED|
"""index: 8230, intensity: 169949.0, mobility: 0.885"""	-0.268475	0.0736566	0.630667	PKMPCSPEIAPKRPYQSSSSSLGFSLGP	generic|sp_Q05860_FMN1_MOUSE_REVERSED	|generic|sp_Q05860-2_FMN1_MOUSE_REVERSED	|generic|sp_Q05860-3_FMN1_MOUSE_REVERSED	|generic|sp_Q05860-5_FMN1_MOUSE_REVERSED	|generic|sp_Q05860-6_FMN1_MOUSE_REVERSED	|generic|tr_A0A5F8MPL0_A0A5F8MPL0_MOUSE_REVERSED	|generic|tr_B7ZW99_B7ZW99_MOUSE_REVERSED	|generic|tr_B9EHJ5_B9EHJ5_MOUSE_REVERSED	|generic|tr_E9Q7P6_E9Q7P6_MOUSE_REVERSED|
"""index: 31560, intensity: 10188.0, mobility: 1.205"""	-0.269622	0.0738413	0.63284	MILMIIFLCLYDIILM	generic|IP_3499437_TX=10090_REVERSED|
"""index: 9237, intensity: 4974.0, mobility: 0.968"""	-0.270795	0.0741032	0.63506	ENKCLPCQSPGKKQNLLKLMCFKC	generic|sp_P48754_BRCA1_MOUSE__II_1126337_REVERSED	|generic|tr_Q6NV63_Q6NV63_MOUSE__II_1126337_REVERSED	|generic|tr_Q9Z1D2_Q9Z1D2_MOUSE__II_1126337_REVERSED	|generic|tr_Q3UMS5_Q3UMS5_MOUSE_REVERSED	|generic|tr_A0A087WPK5_A0A087WPK5_MOUSE_REVERSED|
"""index: 14823, intensity: 4802.0, mobility: 1.126"""	-0.270796	0.074365	0.635062	WWALSPWMPGTSLGTLRLHNRLCVLRGP	generic|IP_3482145_TX=10090_REVERSED|
"""index: 22834, intensity: 6611.0, mobility: 1.082"""	-0.270971	0.0746073	0.635392	SLDVCRLMASLNEEYWVESTKATSDPEEETPVALLP	generic|tr_D3Z5H4_D3Z5H4_MOUSE__II_893964_REVERSED	|generic|sp_Q8VCZ9_HYPDH_MOUSE__II_893972_REVERSED|
"""index: 12210, intensity: 5855.0, mobility: 0.954"""	-0.271878	0.0748691	0.637108	DKDGYVIVVKASSMIIQNYHT	generic|tr_K7N6R9_K7N6R9_MOUSE__II_3498363_REVERSED	|generic|tr_A0A3B2W401_A0A3B2W401_MOUSE__II_3498363_REVERSED	|generic|tr_Q3U0H1_Q3U0H1_MOUSE_REVERSED	|generic|tr_A0A3B2W842_A0A3B2W842_MOUSE_REVERSED	|generic|tr_A0A3B2W808_A0A3B2W808_MOUSE_REVERSED|
"""index: 17699, intensity: 5415.0, mobility: 0.982"""	-0.271882	0.0750916	0.637115	MLPLVIWKIKQSGLMFYCYDSDNRFQSINL	generic|IP_1101344_TX=10090_REVERSED|
"""index: 3951, intensity: 3510.0, mobility: 1.072"""	-0.272465	0.0753532	0.638217	PSRPPPAQCRVPELH	generic|II_1132123_TX=10090_REVERSED	|generic|tr_Q5SUG3_Q5SUG3_MOUSE__chr15_1_80369739_80369771_ENSMUST00000162155_REVERSED	|generic|tr_Q5SUF5_Q5SUF5_MOUSE__chr15_1_80369739_80369771_ENSMUST00000162155_REVERSED	|generic|tr_Q5SUG2_Q5SUG2_MOUSE__chr15_1_80369739_80369771_ENSMUST00000162155_REVERSED	|generic|tr_Q6PFV8_Q6PFV8_MOUSE__chr15_1_80369739_80369771_ENSMUST00000162155_REVERSED	|generic|tr_Q5SUF9_Q5SUF9_MOUSE__chr15_1_80369739_80369771_ENSMUST00000162155_REVERSED	|generic|tr_Q5SUG0_Q5SUG0_MOUSE__chr15_1_80369739_80369771_ENSMUST00000162155_REVERSED	|generic|tr_Q5SUF7_Q5SUF7_MOUSE__chr15_1_80369739_80369771_ENSMUST00000162155_REVERSED	|generic|tr_E9PWL1_E9PWL1_MOUSE__chr15_1_80369739_80369771_ENSMUST00000162155_REVERSED	|generic|tr_Q27YN9_Q27YN9_MOUSE__chr15_1_80369739_80369771_ENSMUST00000162155_REVERSED	|generic|tr_Q9WUT2_Q9WUT2_MOUSE__chr15_1_80369739_80369771_ENSMUST00000162155_REVERSED	|generic|tr_Q5SUF8_Q5SUF8_MOUSE__chr15_1_80369739_80369771_ENSMUST00000162155_REVERSED	|generic|tr_Q5SUG4_Q5SUG4_MOUSE__chr15_1_80369739_80369771_ENSMUST00000162155_REVERSED	|generic|tr_Q5SUG1_Q5SUG1_MOUSE__chr15_1_80369739_80369771_ENSMUST00000162155_REVERSED	|generic|tr_Q5SUF6_Q5SUF6_MOUSE__chr15_1_80369739_80369771_ENSMUST00000162155_REVERSED|
"""index: 26528, intensity: 6680.0, mobility: 1.134"""	-0.272482	0.0756149	0.638249	VSSIVPFPGGDELFARWPFLAFAQPSWPDLPQ	generic|tr_A0A1W2P6T8_A0A1W2P6T8_MOUSE__II_3464912_REVERSED	|generic|sp_Q0VG85_CC162_MOUSE__II_3464912_REVERSED	|generic|sp_Q0VG85-6_CC162_MOUSE__II_3464912_REVERSED|
"""index: 10026, intensity: 4602.0, mobility: 1.119"""	-0.27254	0.0758567	0.638359	ELTHKFIKRLTDYVIPGNESDFNVKTFAKIAHSLCAEEVGMPL	generic|IP_902993_TX=10090_REVERSED|
"""index: 7397, intensity: 7102.0, mobility: 0.926"""	-0.273144	0.0760188	0.639498	EGIEGAGLSTRD	generic|IP_874916_TX=10090_REVERSED|
"""index: 19613, intensity: 6438.0, mobility: 0.984"""	-0.275697	0.0761805	0.644313	EVSEETPRRLYMFILTGYFIGVATLHSGC	generic|tr_Q8VFK5_Q8VFK5_MOUSE_REVERSED|
"""index: 22578, intensity: 4367.0, mobility: 0.938"""	-0.277288	0.0764414	0.647309	ERRAVSSLDHA	generic|sp_Q6PE54_DHX40_MOUSE_REVERSED|
"""index: 798, intensity: 5369.0, mobility: 0.900"""	-0.277293	0.0767023	0.647318	FTPSSAVEFAH	generic|IP_1020603_TX=10090_REVERSED|
"""index: 1447, intensity: 4250.0, mobility: 0.816"""	-0.277307	0.0769632	0.647344	QPPPQPPLK	generic|tr_Q3TCU2_Q3TCU2_MOUSE_REVERSED|
"""index: 30923, intensity: 3184.0, mobility: 0.959"""	-0.277609	0.077204	0.647913	QRAPLIFYIC	generic|IP_979342_TX=10090_REVERSED|
"""index: 11665, intensity: 7500.0, mobility: 0.859"""	-0.27893	0.0774648	0.650394	TTETQIKELGHWH	generic|IP_833569_TX=10090_REVERSED|
"""index: 15309, intensity: 3281.0, mobility: 0.984"""	-0.279192	0.0777256	0.650886	GSDRDIATVYRIVHGVEADVKVVAYYPL	generic|tr_Q9QXA3_Q9QXA3_MOUSE_REVERSED	|generic|tr_A0A1L1SQU7_A0A1L1SQU7_MOUSE_REVERSED	|generic|tr_A0A087WRT4_A0A087WRT4_MOUSE_REVERSED	|generic|tr_F2Z4A3_F2Z4A3_MOUSE_REVERSED|
"""index: 12844, intensity: 2943.0, mobility: 1.179"""	-0.279261	0.0779052	0.651016	HLHLSNAPDYFSLMNNDYDLLVGLRKLQPPVDVLMEKNNHR	generic|tr_B1AVF5_B1AVF5_MOUSE__II_833364_REVERSED	|generic|sp_Q9QUS6_TRIM1_MOUSE_REVERSED	|generic|tr_B1AVF4_B1AVF4_MOUSE_REVERSED|
"""index: 16114, intensity: 29583.0, mobility: 1.012"""	-0.2805	0.0781657	0.653339	FGLPFQSAFLTLFWPAAYLSPSIENEELHNYL	generic|tr_F6SUV7_F6SUV7_MOUSE__chr14_-1_101444538_101444747_ENSMUST00000161304__II_1089325_REVERSED	|generic|sp_Q8BYJ6_TBCD4_MOUSE__chr14_-1_101444538_101444747_ENSMUST00000161304_REVERSED	|generic|sp_Q8BYJ6-5_TBCD4_MOUSE__chr14_-1_101444538_101444747_ENSMUST00000161304_REVERSED	|generic|tr_E0CX53_E0CX53_MOUSE__chr14_-1_101444538_101444747_ENSMUST00000161304_REVERSED	|generic|tr_E9Q6Q8_E9Q6Q8_MOUSE__chr14_-1_101444538_101444747_ENSMUST00000161304_REVERSED|
"""index: 4178, intensity: 2799.0, mobility: 1.071"""	-0.280544	0.0784263	0.653423	QSTSIEGASGQIKEK	generic|tr_A2A5R6_A2A5R6_MOUSE_REVERSED	|generic|sp_Q8R151_ZNFX1_MOUSE_REVERSED|
"""index: 14786, intensity: 2634.0, mobility: 0.803"""	-0.280622	0.0786868	0.653568	VKRGIAGN	generic|tr_A0A0G2JG10_A0A0G2JG10_MOUSE__chr5_-1_52190276_52190332_ENSMUST00000200186_REVERSED	|generic|tr_Q3UDX4_Q3UDX4_MOUSE__chr5_-1_52190276_52190332_ENSMUST00000200186_REVERSED	|generic|tr_Q497W9_Q497W9_MOUSE__chr5_-1_52190276_52190332_ENSMUST00000200186_REVERSED	|generic|tr_Q3UKJ6_Q3UKJ6_MOUSE__chr5_-1_52190276_52190332_ENSMUST00000200186_REVERSED	|generic|tr_Q3TFE5_Q3TFE5_MOUSE__chr5_-1_52190276_52190332_ENSMUST00000200186_REVERSED|
"""index: 20644, intensity: 3214.0, mobility: 1.325"""	-0.280722	0.0789474	0.653756	KIYMPRKCAHIDTHPTMNGPIP	generic|IP_938711_TX=10090_REVERSED|
"""index: 8969, intensity: 8927.0, mobility: 0.921"""	-0.280763	0.0792079	0.653832	KMRTEPSRNQTRPKS	generic|IP_878459_TX=10090_REVERSED|
"""index: 17821, intensity: 3031.0, mobility: 1.201"""	-0.280946	0.0794685	0.654176	IVNEYYSTRLELLEWPAKMNDLYAHLDAFLITVECGAKLFDAIKSMPVFY	generic|tr_A2A7S7_A2A7S7_MOUSE__chr4_1_129197122_129197292_ENSMUST00000133992__II_955791_REVERSED	|generic|sp_Q91WQ3_SYYC_MOUSE__chr4_1_129197122_129197292_ENSMUST00000133992_REVERSED|
"""index: 11125, intensity: 3832.0, mobility: 1.153"""	-0.281035	0.0797083	0.654343	LSQTMLALSQPLRQWQNSEYSTILMRQLSQRPIMFS	generic|IP_1017979_TX=10090_REVERSED|
"""index: 23825, intensity: 79917.0, mobility: 0.951"""	-0.281629	0.0799479	0.655455	RLAYKVDKN	generic|tr_A2AK60_A2AK60_MOUSE_REVERSED	|generic|tr_Q8VF51_Q8VF51_MOUSE_REVERSED	|generic|tr_Q8VF52_Q8VF52_MOUSE_REVERSED	|generic|tr_Q7TR68_Q7TR68_MOUSE_REVERSED|
"""index: 19908, intensity: 4931.0, mobility: 0.885"""	-0.281803	0.0800624	0.65578	QKNAKNRM	generic|IP_960549_TX=10090_REVERSED|
"""index: 7829, intensity: 3120.0, mobility: 0.825"""	-0.284316	0.0802806	0.660478	APSDKKGWALREVV	generic|IP_2464096_TX=10090_REVERSED|
"""index: 25994, intensity: 2513.0, mobility: 1.101"""	-0.284691	0.0804568	0.661179	PSDHQGVLVLVPCAPAVPQAPVVDLHRQP	generic|sp_Q8K4H1-2_KFA_MOUSE__II_1123098_REVERSED	|generic|tr_B1AQL0_B1AQL0_MOUSE__II_1123098_REVERSED	|generic|sp_Q8K4H1_KFA_MOUSE_REVERSED|
"""index: 21809, intensity: 4934.0, mobility: 1.190"""	-0.286066	0.0807163	0.663741	EDGSVTPTACLNVSQVVT	generic|IP_1051960_TX=10090_REVERSED|
"""index: 9240, intensity: 3664.0, mobility: 0.847"""	-0.286204	0.0809129	0.663999	EASDLRAKVAELSDEK	generic|sp_Q922J3_CLIP1_MOUSE__chr5_-1_123590789_123590845_ENSMUST00000125340__II_931266_REVERSED	|generic|sp_Q922J3-2_CLIP1_MOUSE__chr5_-1_123590789_123590845_ENSMUST00000125340__II_931266_REVERSED	|generic|tr_D3Z2Z1_D3Z2Z1_MOUSE__chr5_-1_123590789_123590845_ENSMUST00000125340__II_931266_REVERSED	|generic|tr_F6RCU2_F6RCU2_MOUSE__chr5_-1_123590789_123590845_ENSMUST00000125340__II_931276_REVERSED	|generic|tr_F8WIA1_F8WIA1_MOUSE__chr5_-1_123590789_123590845_ENSMUST00000125340__II_931266_REVERSED	|generic|tr_Q8C0S5_Q8C0S5_MOUSE__chr5_-1_123641774_123641875_ENSMUST00000144121_REVERSED	|generic|tr_D3Z3M7_D3Z3M7_MOUSE__chr5_-1_123590789_123590845_ENSMUST00000125340_REVERSED|
"""index: 7850, intensity: 10006.0, mobility: 0.994"""	-0.286648	0.0811722	0.664825	PSGAGPTP	generic|sp_P20863_GDF1_MOUSE_REVERSED	|generic|sp_Q921I2_KLDC4_MOUSE__chr8_-1_121813703_121813741_ENSMUST00000174665	|generic|tr_Q3TRG1_Q3TRG1_MOUSE_REVERSED|
"""index: 22053, intensity: 5030.0, mobility: 0.977"""	-0.286913	0.0814315	0.665318	MEMGVAEPALFRKQIMSSMDGKPLRLF	generic|chr4_-1_148951434_148951568_None_REVERSED|
"""index: 17306, intensity: 5715.0, mobility: 1.162"""	-0.28696	0.0816697	0.665407	QWESLMMRGTHVKYAAMLVRLCVFPPVS	generic|IP_1109227_TX=10090_REVERSED|
"""index: 19530, intensity: 5708.0, mobility: 0.842"""	-0.287143	0.0819077	0.665748	MPSYLASLIEKRQEGT	generic|tr_Q3UI55_Q3UI55_MOUSE__II_1059285_REVERSED	|generic|sp_Q91VN0_LRP5_MOUSE__II_1059285_REVERSED	|generic|tr_Q571K3_Q571K3_MOUSE_REVERSED	|generic|tr_H3BL52_H3BL52_MOUSE_REVERSED|
"""index: 13951, intensity: 2852.0, mobility: 0.892"""	-0.287421	0.0820606	0.666264	QPMGPQGPIPQ	generic|tr_Q9ERT0_Q9ERT0_MOUSE_REVERSED|
"""index: 5596, intensity: 2591.0, mobility: 1.201"""	-0.288107	0.0822556	0.667539	FMLAREQDKTLQDNPFR	generic|tr_Q571G0_Q571G0_MOUSE__chr11_1_87803573_87803602_ENSMUST00000167903__II_1128667_REVERSED	|generic|tr_Q7TMS4_Q7TMS4_MOUSE__chr11_1_87803573_87803602_ENSMUST00000167903__II_1128667_REVERSED	|generic|sp_P11247_PERM_MOUSE__chr11_1_87803573_87803602_ENSMUST00000167903__II_1128667_REVERSED	|generic|tr_Q6RFG4_Q6RFG4_MOUSE__chr11_1_87803573_87803602_ENSMUST00000167903__II_1128667_REVERSED|
"""index: 31971, intensity: 9898.0, mobility: 1.308"""	-0.289002	0.0825142	0.669202	QHFHAFARR	generic|sp_Q3V1L6_MTMRB_MOUSE__II_977554_REVERSED	|generic|tr_D6RIK1_D6RIK1_MOUSE_REVERSED|
"""index: 21777, intensity: 3697.0, mobility: 0.932"""	-0.289169	0.0827729	0.669511	AERLSGIAAIH	generic|IP_939645_TX=10090_REVERSED|
"""index: 7182, intensity: 4505.0, mobility: 0.898"""	-0.289465	0.0830316	0.670061	LVAPDRPRPVPHCPWALHCHVPQ	generic|IP_866409_TX=10090_REVERSED|
"""index: 7912, intensity: 3115.0, mobility: 1.194"""	-0.289857	0.0832472	0.670788	QRFFVFFLFCPSSLHSLLYSQEEELPG	generic|IP_3484579_TX=10090_REVERSED|
"""index: 6208, intensity: 2999.0, mobility: 0.982"""	-0.290671	0.0834194	0.672295	ATMQPPLHSSHEE	generic|IP_835202_TX=10090_REVERSED|
"""index: 10835, intensity: 9585.0, mobility: 1.088"""	-0.292229	0.0836561	0.675179	QLMVSVNLSAGADIVGSNPRVCYRRPATTKV	generic|tr_Q3TA54_Q3TA54_MOUSE_REVERSED	|generic|tr_Q8BH80_Q8BH80_MOUSE_REVERSED	|generic|tr_Q3TU78_Q3TU78_MOUSE_REVERSED|
"""index: 17703, intensity: 2796.0, mobility: 0.932"""	-0.292321	0.0839143	0.675348	FFFPFVVFYV	generic|tr_E9QK20_E9QK20_MOUSE__chr1_-1_154483513_154483623_ENSMUST00000188965__II_1041223_REVERSED	|generic|tr_A0A087WS83_A0A087WS83_MOUSE__chr1_-1_154483513_154483623_ENSMUST00000188965__II_1041173_REVERSED	|generic|tr_Q8R5M6_Q8R5M6_MOUSE__chr8_1_84462743_84462829_ENSMUST00000135382__II_862337_REVERSED	|generic|tr_Q8R5M7_Q8R5M7_MOUSE__chr8_1_84462743_84462829_ENSMUST00000135382__II_862337_REVERSED	|generic|tr_A0A571BET0_A0A571BET0_MOUSE__chr8_1_84462743_84462829_ENSMUST00000135382__II_862337_REVERSED	|generic|tr_Q3UHA5_Q3UHA5_MOUSE__chr8_1_84462743_84462829_ENSMUST00000135382__II_862337_REVERSED	|generic|tr_B2RWX7_B2RWX7_MOUSE__chr1_-1_154483513_154483623_ENSMUST00000188965__II_1041173_REVERSED	|generic|sp_P97445_CAC1A_MOUSE__chr8_1_84462743_84462829_ENSMUST00000135382__II_862337_REVERSED	|generic|tr_Q3UHN4_Q3UHN4_MOUSE__chr8_1_84462743_84462829_ENSMUST00000135382__II_862337_REVERSED	|generic|tr_E9Q1R5_E9Q1R5_MOUSE__chr8_1_84462743_84462829_ENSMUST00000135382__II_862337_REVERSED	|generic|tr_A0A1L1SQZ2_A0A1L1SQZ2_MOUSE__chr8_1_84462743_84462829_ENSMUST00000135382__II_3453447_REVERSED	|generic|sp_Q61290_CAC1E_MOUSE__chr1_-1_154483513_154483623_ENSMUST00000188965__II_1041173_REVERSED	|generic|sp_O55017_CAC1B_MOUSE__chr2_-1_24631895_24632023_ENSMUST00000125798_REVERSED	|generic|sp_O55017-2_CAC1B_MOUSE__chr2_-1_24631895_24632023_ENSMUST00000125798_REVERSED	|generic|tr_A0A1D5RLU3_A0A1D5RLU3_MOUSE__chr1_-1_154483513_154483623_ENSMUST00000188965_REVERSED	|generic|tr_A2AIS0_A2AIS0_MOUSE__chr2_-1_24631895_24632023_ENSMUST00000125798_REVERSED	|generic|tr_A2AIR9_A2AIR9_MOUSE__chr2_-1_24631895_24632023_ENSMUST00000125798_REVERSED	|generic|tr_Q3UYN6_Q3UYN6_MOUSE__chr2_-1_24631895_24632023_ENSMUST00000125798_REVERSED	|generic|tr_A2AIR7_A2AIR7_MOUSE__chr2_-1_24631895_24632023_ENSMUST00000125798_REVERSED|
"""index: 9873, intensity: 9632.0, mobility: 0.974"""	-0.292527	0.0841507	0.675728	KDELVMTKDGQDRTKPE	generic|sp_Q8BRH4_KMT2C_MOUSE__chr5_-1_25387920_25387997_ENSMUST00000172626_REVERSED	|generic|tr_F8WI37_F8WI37_MOUSE__chr5_-1_25387920_25387997_ENSMUST00000172626_REVERSED|
"""index: 8907, intensity: 4897.0, mobility: 0.977"""	-0.292598	0.0843653	0.67586	LMYLREAEAFCTVDLIVAGQLSYVHS	generic|sp_Q6P5E8_DGKQ_MOUSE__chr5_-1_108650813_108650959_ENSMUST00000153238__II_935032_REVERSED	|generic|II_935025_TX=10090_REVERSED	|generic|II_935014_TX=10090_REVERSED	|generic|II_935029_TX=10090_REVERSED|
"""index: 16164, intensity: 26537.0, mobility: 1.151"""	-0.293013	0.0846233	0.676626	WWALSPWMPGTSLGTLRLHNRLCVLRGP	generic|IP_3482145_TX=10090_REVERSED|
"""index: 15062, intensity: 4539.0, mobility: 0.873"""	-0.29342	0.0848813	0.677377	EMMSFSHILFMQVLCADFA	generic|tr_Q8VGX6_Q8VGX6_MOUSE__II_3458984_REVERSED	|generic|tr_A0PK48_A0PK48_MOUSE_REVERSED|
"""index: 28378, intensity: 4269.0, mobility: 1.031"""	-0.293463	0.0851174	0.677457	ETEMVVELPPKVL	generic|sp_Q80YV3_TRRAP_MOUSE__chr5_1_144858911_144858958_ENSMUST00000198524__II_932198_REVERSED|
"""index: 21710, intensity: 3383.0, mobility: 0.846"""	-0.293481	0.0853313	0.67749	LVLTQIWM	generic|IP_1029918_TX=10090_REVERSED|
"""index: 13355, intensity: 3703.0, mobility: 0.895"""	-0.293732	0.085567	0.677953	LLNMGKMIQS	generic|sp_Q9QX47_SON_MOUSE__chr16_1_91647944_91647988_ENSMUST00000140312__II_1073635_REVERSED	|generic|sp_Q9QX47-3_SON_MOUSE__chr16_1_91647944_91647988_ENSMUST00000140312__II_1073635_REVERSED	|generic|tr_H9KV00_H9KV00_MOUSE__chr16_1_91647944_91647988_ENSMUST00000140312__II_662216_REVERSED	|generic|tr_Q8BS91_Q8BS91_MOUSE_REVERSED	|generic|sp_Q9QX47-2_SON_MOUSE__chr16_1_91647944_91647988_ENSMUST00000140312_REVERSED	|generic|sp_Q9QX47-4_SON_MOUSE__chr16_1_91647944_91647988_ENSMUST00000140312_REVERSED	|generic|tr_H9KV15_H9KV15_MOUSE__chr16_1_91647944_91647988_ENSMUST00000140312_REVERSED	|generic|tr_H9KV01_H9KV01_MOUSE__chr16_1_91647944_91647988_ENSMUST00000140312_REVERSED|
"""index: 16940, intensity: 5588.0, mobility: 1.000"""	-0.294066	0.0857805	0.678568	TIFAPVGWGLMY	generic|sp_Q9R0M0_CELR2_MOUSE__chr3_-1_108394209_108394271_ENSMUST00000130941__II_979913_REVERSED	|generic|sp_Q9R0M0-2_CELR2_MOUSE__chr3_-1_108394209_108394271_ENSMUST00000130941__II_979913_REVERSED	|generic|tr_F7BHW1_F7BHW1_MOUSE__chr3_-1_108394209_108394271_ENSMUST00000130941__II_979913_REVERSED	|generic|tr_Q5DU39_Q5DU39_MOUSE_REVERSED	|generic|chr3_-1_108395917_108396093_ENSMUST00000126349_REVERSED|
"""index: 25173, intensity: 4178.0, mobility: 0.995"""	-0.294797	0.0859717	0.679916	SRTKIYKGIW	generic|II_958010_TX=10090_REVERSED|
"""index: 8155, intensity: 5325.0, mobility: 0.801"""	-0.295363	0.0861847	0.680957	EARIDEDSLEKGHEDKALLLV	generic|tr_Q9D793_Q9D793_MOUSE__II_1067231_REVERSED	|generic|tr_Q99N17_Q99N17_MOUSE__II_1067230_REVERSED	|generic|tr_Q3V1F1_Q3V1F1_MOUSE_REVERSED	|generic|tr_G3UW78_G3UW78_MOUSE_REVERSED|
"""index: 3491, intensity: 3603.0, mobility: 0.840"""	-0.295874	0.086442	0.681898	NTAIERSVE	generic|sp_Q5DTT1_NEXMI_MOUSE__chrX_-1_104083190_104083231_ENSMUST00000118314_REVERSED	|generic|tr_Q003Y7_Q003Y7_MOUSE_REVERSED|
"""index: 26015, intensity: 3287.0, mobility: 1.244"""	-0.296149	0.0866993	0.682404	QIQTSKSWTRWQGMNLW	generic|IP_1077611_TX=10090_REVERSED	|generic|IP_3486919_TX=10090_REVERSED	|generic|IP_1077607_TX=10090_REVERSED|
"""index: 18466, intensity: 5650.0, mobility: 1.113"""	-0.296344	0.0868895	0.682762	LSRKMAMMPSWWNQLWLIVQP	generic|IP_970812_TX=10090_REVERSED|
"""index: 7414, intensity: 6052.0, mobility: 1.010"""	-0.296782	0.0871465	0.683566	GFLSNPATIHRPSMAQRQIQ	generic|IP_1121816_TX=10090_REVERSED|
"""index: 23077, intensity: 5120.0, mobility: 0.922"""	-0.297053	0.0873587	0.684063	LGAWGDWFDQHANGLDLVQ	generic|tr_Q80YN9_Q80YN9_MOUSE_REVERSED	|generic|tr_Q7TPY4_Q7TPY4_MOUSE_REVERSED|
"""index: 30366, intensity: 6326.0, mobility: 1.126"""	-0.297688	0.0875931	0.685229	GEKRGEKRGEKREKKREKKREKRREKKREKKASYQLRFE	generic|IP_848596_TX=10090_REVERSED|
"""index: 10347, intensity: 28844.0, mobility: 1.066"""	-0.298327	0.0878274	0.686399	KYPMQLCHHLVSLLCPYAETHKLKKHILEFMQSASKTDIHVM	generic|II_3462237_TX=10090_REVERSED	|generic|sp_Q80U19_DAAM2_MOUSE__chr17_-1_49493817_49493906_ENSMUST00000224954_REVERSED	|generic|sp_Q80U19-2_DAAM2_MOUSE__chr17_-1_49493817_49493906_ENSMUST00000224954_REVERSED|
"""index: 10920, intensity: 14095.0, mobility: 1.112"""	-0.298431	0.0880842	0.68659	QQMTDFSIEKNEVAMGMFTLLRMKAMNQEHLLGLSDIFDKN	generic|sp_Q99JX4_EIF3M_MOUSE__II_1004578_REVERSED	|generic|tr_A2A702_A2A702_MOUSE__II_1004578_REVERSED|
"""index: 9142, intensity: 8962.0, mobility: 1.172"""	-0.298461	0.0883184	0.686644	IKEDGQEPVHVFKCQARECGRLTNFHLKCYR	generic|sp_E5FYH1_TOPZ1_MOUSE_REVERSED|
"""index: 12240, intensity: 7935.0, mobility: 1.219"""	-0.299152	0.0885751	0.68791	SQLQKKVEDMQLSHTTAKYDGEILLRLDNELREWDHHEGH	generic|tr_Q3U0G9_Q3U0G9_MOUSE_REVERSED	|generic|tr_Q3TBC0_Q3TBC0_MOUSE_REVERSED|
"""index: 5140, intensity: 2697.0, mobility: 1.114"""	-0.299527	0.0888318	0.688595	NELLKQQARQKTE	generic|tr_Q7TQF4_Q7TQF4_MOUSE__chr8_-1_46033742_46033822_ENSMUST00000177186__II_864120_REVERSED	|generic|tr_E9Q1K0_E9Q1K0_MOUSE__chr8_-1_46033742_46033822_ENSMUST00000177186_REVERSED	|generic|sp_Q3ZT31_SNX25_MOUSE__chr8_-1_46033742_46033822_ENSMUST00000177186_REVERSED|
"""index: 21539, intensity: 3442.0, mobility: 1.106"""	-0.299588	0.0890657	0.688707	HYARTTNQYSHRNT	generic|tr_Q3V277_Q3V277_MOUSE_REVERSED	|generic|tr_Q5YB37_Q5YB37_MOUSE_REVERSED|
"""index: 10783, intensity: 8469.0, mobility: 1.183"""	-0.299899	0.0892766	0.689275	TLAMKSVAAAAGSWPEGEK	generic|sp_Q7TT16-2_IPMK_MOUSE_REVERSED|
"""index: 10125, intensity: 3848.0, mobility: 1.106"""	-0.301574	0.0894642	0.692333	WRNGQDGFIQWLLQGKTNSWIRQYIALRYIHKGFMHYYL	generic|sp_A2AJX4_MALR1_MOUSE_REVERSED|
"""index: 9504, intensity: 10566.0, mobility: 1.070"""	-0.302241	0.0897206	0.693548	VEQLDGAVPTPTMELGNTALNLR	generic|tr_G8JL64_G8JL64_MOUSE_REVERSED|
"""index: 21064, intensity: 7296.0, mobility: 0.980"""	-0.302336	0.0899539	0.693719	GCMANAIISLMADPPLRWTR	generic|chr10_1_60300778_60301766_ENSMUST00000105465_REVERSED|
"""index: 26960, intensity: 3149.0, mobility: 0.906"""	-0.302624	0.090187	0.694244	LEWGRAVWA	generic|IP_976955_TX=10090_REVERSED|
"""index: 18251, intensity: 4539.0, mobility: 1.106"""	-0.302746	0.0904201	0.694466	STRPAPATSTMGPSTAR	generic|IP_1010080_TX=10090_REVERSED	|generic|IP_1010072_TX=10090_REVERSED|
"""index: 16925, intensity: 5122.0, mobility: 1.034"""	-0.302945	0.0906762	0.694828	MLCNRPAKQGPPSK	generic|sp_Q7TPN3_PIGV_MOUSE_REVERSED	|generic|sp_Q7TPN3-2_PIGV_MOUSE_REVERSED|
"""index: 16600, intensity: 5592.0, mobility: 1.162"""	-0.303126	0.0909324	0.695157	KRGTTVPRGKQFPWPQQMCHLLLSLFY	generic|IP_2420539_TX=10090_REVERSED|
"""index: 11094, intensity: 4214.0, mobility: 0.839"""	-0.303292	0.0911885	0.695459	EQLFEYTI	generic|tr_Q9CQG7_Q9CQG7_MOUSE__II_1095790_REVERSED	|generic|sp_Q920G8_MFRN1_MOUSE__II_1095790_REVERSED|
"""index: 10579, intensity: 27281.0, mobility: 0.899"""	-0.304139	0.0914213	0.696997	QETEIVQLLSVINPHSLMKMIEVESVKPE	generic|sp_Q8C0N0_SMKZ_MOUSE_REVERSED|
"""index: 32328, intensity: 18878.0, mobility: 1.039"""	-0.304195	0.0916304	0.697099	VLNELLALLVEP	generic|IP_1092935_TX=10090_REVERSED|
"""index: 24311, intensity: 5439.0, mobility: 0.845"""	-0.304857	0.0918864	0.698299	FLLIFWSVEQLRDIYMRCTE	generic|chr6_-1_36937270_36937392_ENSMUST00000150300_REVERSED|
"""index: 20027, intensity: 3200.0, mobility: 1.052"""	-0.305	0.0921423	0.698559	LMFEGIMTIIDFQSVSVWLRQINESKWLIF	generic|tr_E9Q067_E9Q067_MOUSE__II_3458820_REVERSED	|generic|II_3458828_TX=10090_REVERSED	|generic|tr_A0A3B2W3L2_A0A3B2W3L2_MOUSE_REVERSED	|generic|tr_A0A3B2WCK0_A0A3B2WCK0_MOUSE_REVERSED	|generic|tr_A0A3B2WBK0_A0A3B2WBK0_MOUSE_REVERSED|
"""index: 20466, intensity: 5244.0, mobility: 1.020"""	-0.305035	0.0923983	0.698622	QLQGSREPIGTQQDLPIVFSQTPSWTTRMA	generic|chr12_-1_69837998_69841957_ENSMUST00000110570__IP_1116120_TX=10090_REVERSED|
"""index: 32972, intensity: 8443.0, mobility: 1.044"""	-0.305217	0.0926542	0.698951	DRSLLSVFIYR	generic|tr_Q9D318_Q9D318_MOUSE_REVERSED	|generic|tr_Q3TTJ8_Q3TTJ8_MOUSE_REVERSED	|generic|tr_Q9D2W5_Q9D2W5_MOUSE_REVERSED	|generic|sp_Q6PEM6_GRM2B_MOUSE_REVERSED	|generic|tr_Q8CAP5_Q8CAP5_MOUSE__chr18_1_56489623_56489754_ENSMUST00000237716_REVERSED|
"""index: 17150, intensity: 17084.0, mobility: 1.028"""	-0.305587	0.0929102	0.699621	VMSSSISLHHLTVAVGVDGLTELQRPTLFMLLW	generic|IP_3479053_TX=10090_REVERSED|
"""index: 5997, intensity: 4089.0, mobility: 1.230"""	-0.305635	0.0931184	0.699708	ADSIIGYQEPNVVAPCIFCALLLDTCMARVEGVELRD	generic|sp_Q6PAR5_GAPD1_MOUSE__chr2_-1_34730459_34730644_ENSMUST00000169207__II_1010777_REVERSED	|generic|sp_Q6PAR5-2_GAPD1_MOUSE__chr2_-1_34730459_34730644_ENSMUST00000169207__II_1010777_REVERSED	|generic|sp_Q6PAR5-4_GAPD1_MOUSE__chr2_-1_34730459_34730644_ENSMUST00000169207__II_1010777_REVERSED	|generic|sp_Q6PAR5-5_GAPD1_MOUSE__chr2_-1_34730459_34730644_ENSMUST00000169207__II_1010777_REVERSED	|generic|sp_Q6PAR5-6_GAPD1_MOUSE__chr2_-1_34730459_34730644_ENSMUST00000169207__II_1010777_REVERSED	|generic|tr_F6X819_F6X819_MOUSE_REVERSED	|generic|sp_Q6PAR5-3_GAPD1_MOUSE__chr2_-1_34727192_34727290_ENSMUST00000169207_REVERSED	|generic|chr2_-1_34728268_34728522_ENSMUST00000169207_REVERSED	|generic|tr_F7ADS7_F7ADS7_MOUSE_REVERSED|
"""index: 3082, intensity: 2899.0, mobility: 0.974"""	-0.306315	0.0932788	0.700938	DAGHLAGQCLTYH	generic|IP_945571_TX=10090_REVERSED|
"""index: 20021, intensity: 4484.0, mobility: 1.001"""	-0.306872	0.0934627	0.701944	FWPMSWLFRIGYCFICLYYTFRWMSECFKTLTPP	generic|tr_H3BLB3_H3BLB3_MOUSE__chr15_-1_99739402_99739458_ENSMUST00000176248__II_1082918_REVERSED	|generic|sp_Q9D6K9_CERS5_MOUSE__chr15_-1_99739402_99739458_ENSMUST00000176248__II_1082925_REVERSED	|generic|tr_H3BJ49_H3BJ49_MOUSE__chr15_-1_99739402_99739458_ENSMUST00000176248_REVERSED	|generic|sp_Q9D6K9-2_CERS5_MOUSE__chr15_-1_99739402_99739458_ENSMUST00000176248_REVERSED|
"""index: 7646, intensity: 4653.0, mobility: 1.072"""	-0.307292	0.0936942	0.702703	AMRKQFVEIVLQLDDMYREETQILEHIYGQRKRETPQM	generic|tr_Q80TG5_Q80TG5_MOUSE__chr12_1_4700374_4700430_ENSMUST00000219832__II_3471209_REVERSED	|generic|tr_E9QNG1_E9QNG1_MOUSE__chr12_1_4700374_4700430_ENSMUST00000219832__II_3471209_REVERSED	|generic|tr_B2RR82_B2RR82_MOUSE__chr12_1_4700374_4700430_ENSMUST00000219832__II_3471209_REVERSED|
"""index: 25301, intensity: 4725.0, mobility: 1.083"""	-0.307812	0.0939495	0.703641	LGDQLKGWRPFRDRRREQQGLWVFRPIMRSEEERVTW	generic|sp_Q45KJ6-3_LN28B_MOUSE_REVERSED|
"""index: 8505, intensity: 24729.0, mobility: 1.134"""	-0.308027	0.0941567	0.704029	KFSDAQQEKAHKDKATKFESFFEEEYERIAEISESSNGKGTVV	generic|tr_Q80TX7_Q80TX7_MOUSE__chr16_1_29616666_29616695_ENSMUST00000160475_REVERSED|
"""index: 12368, intensity: 4612.0, mobility: 1.041"""	-0.308474	0.0943878	0.704835	STNGLGLTQGKTNDI	generic|sp_P27612_PLAP_MOUSE__II_960124_REVERSED	|generic|II_960116_TX=10090_REVERSED	|generic|tr_F7D1R5_F7D1R5_MOUSE_REVERSED|
"""index: 18490, intensity: 12743.0, mobility: 0.994"""	-0.308615	0.0945705	0.705088	QVIKMENTNMTHADWGGKRGQGQLRENGTKQFSV	generic|IP_992296_TX=10090_REVERSED|
"""index: 17639, intensity: 4865.0, mobility: 1.006"""	-0.309303	0.0948254	0.706327	FGSSIPIRWSFFLVKLKSIMSAEADDSASN	generic|chr6_1_47517105_47517299_ENSMUST00000151934_REVERSED|
"""index: 23578, intensity: 4511.0, mobility: 0.819"""	-0.309323	0.0950561	0.706362	KGEEETMMDTMTLL	generic|II_3481367_TX=10090_REVERSED	|generic|II_3481364_TX=10090_REVERSED	|generic|sp_Q9CU65_ZMYM2_MOUSE_REVERSED|
"""index: 35932, intensity: 6178.0, mobility: 1.027"""	-0.309451	0.0952866	0.706592	GLRLPAATARQQQGLLRLLQQLR	generic|chr5_-1_115272268_115272558_ENSMUST00000112097__IP_938269_TX=10090_REVERSED|
"""index: 9620, intensity: 10804.0, mobility: 1.034"""	-0.309753	0.0955414	0.707136	ERCVFGVGKSLGSIDAYPLSLIFLPDLCP	generic|IP_1027228_TX=10090_REVERSED|
"""index: 33897, intensity: 51579.0, mobility: 1.018"""	-0.309808	0.0957474	0.707235	EKPNSLAWATTMT	generic|tr_M0QWG9_M0QWG9_MOUSE__II_1129421_REVERSED	|generic|sp_P62810_WFD18_MOUSE__II_1129421_REVERSED	|generic|tr_Q3UMA2_Q3UMA2_MOUSE_REVERSED|
"""index: 20359, intensity: 2840.0, mobility: 1.311"""	-0.309891	0.096002	0.707383	HTREFARELEELQEVTF	generic|tr_Q3UGH9_Q3UGH9_MOUSE_REVERSED|
"""index: 2346, intensity: 2657.0, mobility: 0.866"""	-0.31	0.0962567	0.707578	LPVIGSQEET	generic|IP_929060_TX=10090_REVERSED|
"""index: 8550, intensity: 53223.0, mobility: 1.101"""	-0.310694	0.0964868	0.708824	KFSDAQQEKAHKDKATKFESFFEEEYERIAEISESSNGKGTVV	generic|tr_Q80TX7_Q80TX7_MOUSE__chr16_1_29616666_29616695_ENSMUST00000160475_REVERSED|
"""index: 15207, intensity: 20920.0, mobility: 1.135"""	-0.310915	0.0967413	0.70922	FRLSGPTPPGDIRPSLKNPGEFIMKAPGDR	generic|tr_Q8R2P5_Q8R2P5_MOUSE__II_885147_REVERSED	|generic|tr_F6UFZ5_F6UFZ5_MOUSE__II_885147_REVERSED	|generic|tr_Q69ZY3_Q69ZY3_MOUSE_REVERSED	|generic|tr_G3X9Z4_G3X9Z4_MOUSE_REVERSED	|generic|tr_A5HLW0_A5HLW0_MOUSE_REVERSED	|generic|tr_A5HLW1_A5HLW1_MOUSE_REVERSED	|generic|tr_B2RX07_B2RX07_MOUSE_REVERSED|
"""index: 18706, intensity: 5279.0, mobility: 1.023"""	-0.310952	0.0969959	0.709287	PEILLQSPTQGFNQIQAEMAERLVPD	generic|sp_Q9EPN1_NBEA_MOUSE__chr3_-1_55723135_55723236_ENSMUST00000198259_REVERSED	|generic|sp_Q9EPN1-2_NBEA_MOUSE__chr3_-1_55723135_55723236_ENSMUST00000198259_REVERSED	|generic|sp_Q9EPN1-3_NBEA_MOUSE__chr3_-1_55723135_55723236_ENSMUST00000198259_REVERSED	|generic|sp_Q9EPN1-4_NBEA_MOUSE__chr3_-1_55723135_55723236_ENSMUST00000198259_REVERSED|
"""index: 13338, intensity: 2993.0, mobility: 0.839"""	-0.311045	0.0972505	0.709453	IRTFARICGRCK	generic|tr_Q99MW6_Q99MW6_MOUSE__II_833832_REVERSED	|generic|tr_Q8R499_Q8R499_MOUSE__II_833832_REVERSED	|generic|tr_Q4ZGD8_Q4ZGD8_MOUSE_REVERSED	|generic|tr_Q99NI0_Q99NI0_MOUSE_REVERSED	|generic|tr_Q99JG4_Q99JG4_MOUSE_REVERSED|
"""index: 22803, intensity: 3070.0, mobility: 1.312"""	-0.311354	0.0974555	0.710008	EGFGYRPGLYLICQEERQM	generic|tr_A0A3B2WBD2_A0A3B2WBD2_MOUSE_REVERSED	|generic|sp_Q64378_FKBP5_MOUSE_REVERSED	|generic|tr_Q3TX72_Q3TX72_MOUSE_REVERSED|
"""index: 16660, intensity: 9903.0, mobility: 1.159"""	-0.311609	0.0976851	0.710463	MERLIKMSESYRLQNRHSAEKWRQR	generic|sp_Q9D8N6_LIN37_MOUSE__chr7_-1_30557622_30557669_ENSMUST00000149400__II_893917_REVERSED	|generic|tr_Q91WQ7_Q91WQ7_MOUSE__chr7_-1_30557622_30557669_ENSMUST00000149400__II_893917_REVERSED	|generic|tr_E9Q0Q9_E9Q0Q9_MOUSE__chr7_-1_30557622_30557669_ENSMUST00000149400__II_893917_REVERSED|
"""index: 35488, intensity: 4550.0, mobility: 1.258"""	-0.311927	0.0979395	0.711034	RTRLKPRIALALL	generic|tr_A0A0R4J100_A0A0R4J100_MOUSE_REVERSED	|generic|sp_Q8CIM5_GPR84_MOUSE_REVERSED|
"""index: 16160, intensity: 5854.0, mobility: 0.958"""	-0.312389	0.0981938	0.711859	CSTLICIVSSPLITQMMPVNAYLM	generic|IP_972051_TX=10090_REVERSED|
"""index: 10482, intensity: 256434.0, mobility: 1.022"""	-0.312475	0.0984482	0.712013	GFVGCAASGILGLAWVGMRISPP	generic|II_1153560_TX=10090_REVERSED	|generic|II_1153533_TX=10090_REVERSED	|generic|tr_Q5DUA5_Q5DUA5_MOUSE_REVERSED	|generic|tr_Q5DUA4_Q5DUA4_MOUSE_REVERSED|
"""index: 8439, intensity: 5498.0, mobility: 0.932"""	-0.312536	0.0986775	0.712123	TIPAQPRSWR	generic|tr_A0A087WR50_A0A087WR50_MOUSE__chr1_-1_71637244_71637333_ENSMUST00000186613__II_1037262_REVERSED	|generic|tr_A0A087WSN6_A0A087WSN6_MOUSE__chr1_-1_71637244_71637333_ENSMUST00000186613__II_1037262_REVERSED	|generic|sp_P11276_FINC_MOUSE__chr1_-1_71637244_71637333_ENSMUST00000186613__II_1037262_REVERSED	|generic|tr_Q3TCF1_Q3TCF1_MOUSE__chr1_-1_71637244_71637333_ENSMUST00000186613__II_1037262_REVERSED	|generic|tr_B9EHT6_B9EHT6_MOUSE__chr1_-1_71637244_71637333_ENSMUST00000186613__II_1037262_REVERSED	|generic|tr_Q3UHL6_Q3UHL6_MOUSE__chr1_-1_71637244_71637333_ENSMUST00000186613__II_1037262_REVERSED	|generic|tr_Q3UGY5_Q3UGY5_MOUSE__chr1_-1_71637244_71637333_ENSMUST00000186613_REVERSED	|generic|tr_Q3TCL7_Q3TCL7_MOUSE__chr1_-1_71637244_71637333_ENSMUST00000186613_REVERSED	|generic|tr_B7ZNJ1_B7ZNJ1_MOUSE__chr1_-1_71637244_71637333_ENSMUST00000186613_REVERSED	|generic|tr_Q3UH17_Q3UH17_MOUSE__chr1_-1_71637244_71637333_ENSMUST00000186613_REVERSED	|generic|tr_Q3TBB4_Q3TBB4_MOUSE__chr1_-1_71637244_71637333_ENSMUST00000186613_REVERSED	|generic|tr_A0A087WS56_A0A087WS56_MOUSE__chr1_-1_71637244_71637333_ENSMUST00000186613_REVERSED	|generic|tr_Q3UHR1_Q3UHR1_MOUSE__chr1_-1_71637244_71637333_ENSMUST00000186613_REVERSED|
"""index: 32670, intensity: 12016.0, mobility: 1.191"""	-0.312684	0.0988313	0.712387	HLKCCTGLFVTANDPMEALASVLFYATAFLKQNSVEDQPGPHE	generic|tr_Q3TBE9_Q3TBE9_MOUSE_REVERSED	|generic|tr_E9Q5V3_E9Q5V3_MOUSE_REVERSED	|generic|sp_Q9Z2D3_GSDME_MOUSE_REVERSED|
"""index: 22693, intensity: 4622.0, mobility: 0.826"""	-0.31301	0.0990854	0.712968	MPRQLAEL	generic|sp_O08601_MTP_MOUSE_REVERSED	|generic|sp_O08601-2_MTP_MOUSE_REVERSED	|generic|tr_Q3UWK4_Q3UWK4_MOUSE_REVERSED|
"""index: 31150, intensity: 3910.0, mobility: 1.126"""	-0.313371	0.0993142	0.713613	HNNVGLQVMQAHHIILPQPGPTQPAPSSASPFSQSQ	generic|sp_Q80UF7_TCAM1_MOUSE_REVERSED|
"""index: 20272, intensity: 4413.0, mobility: 1.130"""	-0.31357	0.0995682	0.713969	GPERVLEECGVPPRCRALKEESCPPCHIAEDGLSPRPG	generic|sp_P47879_IBP4_MOUSE__II_1127287_REVERSED	|generic|tr_Q8BSM9_Q8BSM9_MOUSE_REVERSED|
"""index: 7510, intensity: 6418.0, mobility: 0.962"""	-0.314159	0.0997715	0.715019	RGSFHQSFFLDFMQVGKVLEQPMAF	generic|IP_972707_TX=10090_REVERSED|
"""index: 1437, intensity: 3222.0, mobility: 0.817"""	-0.314356	0.100025	0.715369	QPPPQPPLK	generic|tr_Q3TCU2_Q3TCU2_MOUSE_REVERSED|
"""index: 21810, intensity: 4964.0, mobility: 1.113"""	-0.314381	0.100279	0.715413	PKMLIALVILNQAYMFETSINWTSDIPTYVLMKTLTGSINFQQPYY	generic|II_825573_TX=10090_REVERSED|
"""index: 7408, intensity: 4924.0, mobility: 0.969"""	-0.314449	0.100533	0.715534	RNWQAMLNR	generic|IP_1065002_TX=10090_REVERSED|
"""index: 8158, intensity: 7102.0, mobility: 0.993"""	-0.314614	0.100761	0.71583	LDHVTNDKSLINRQMDEVK	generic|tr_A0A0R4J1H6_A0A0R4J1H6_MOUSE__chr5_1_110187956_110187991_ENSMUST00000125380_REVERSED	|generic|sp_P55937_GOGA3_MOUSE__chr5_1_110187956_110187991_ENSMUST00000125380_REVERSED	|generic|sp_P55937-1_GOGA3_MOUSE__chr5_1_110187956_110187991_ENSMUST00000125380_REVERSED	|generic|tr_Q3UZV1_Q3UZV1_MOUSE__chr5_1_110187956_110187991_ENSMUST00000125380_REVERSED	|generic|tr_E9QP99_E9QP99_MOUSE__chr5_1_110187956_110187991_ENSMUST00000125380_REVERSED|
"""index: 27615, intensity: 7349.0, mobility: 0.988"""	-0.314743	0.100938	0.716059	RHKELSPRR	generic|sp_P20357_MTAP2_MOUSE__chr1_1_66438885_66439007_ENSMUST00000172486_REVERSED	|generic|tr_G3UWW1_G3UWW1_MOUSE_REVERSED	|generic|tr_G3UZV6_G3UZV6_MOUSE_REVERSED	|generic|tr_A0A668KLC6_A0A668KLC6_MOUSE__chr1_1_66438885_66439007_ENSMUST00000172486_REVERSED|
"""index: 5912, intensity: 4880.0, mobility: 0.882"""	-0.315391	0.101089	0.717211	RATACRSRTGALCRPERAPSRPQR	generic|chr10_-1_62231016_62231174_ENSMUST00000047883_REVERSED|
"""index: 24303, intensity: 2812.0, mobility: 1.121"""	-0.316254	0.101317	0.718743	IHEGRDGNNGKTDEISDLCDILVEGPRTKMQ	generic|II_1007532_TX=10090_REVERSED|
"""index: 13582, intensity: 7904.0, mobility: 1.106"""	-0.316503	0.10157	0.719185	FYSAVAILAEKPWRSFWDMTCGSILGPFK	generic|sp_Q91XQ0_DYH8_MOUSE_REVERSED	|generic|sp_Q91XQ0-2_DYH8_MOUSE_REVERSED|
"""index: 10628, intensity: 12535.0, mobility: 1.167"""	-0.316857	0.101798	0.719813	GKEGDKAKGTMTVIRGSVTDYSKGLTYIKQKNEEKLQMERTLDD	generic|tr_Q8BT38_Q8BT38_MOUSE__II_3462774_REVERSED	|generic|tr_A0A5F8MPE1_A0A5F8MPE1_MOUSE__chr16_-1_73961801_73961833_ENSMUST00000117785_REVERSED|
"""index: 33840, intensity: 11259.0, mobility: 0.952"""	-0.316995	0.102051	0.720057	SSACSVTSAQWL	generic|chr17_1_45566427_45566609_ENSMUST00000224905__IP_1063846_TX=10090_REVERSED|
"""index: 7003, intensity: 22435.0, mobility: 0.903"""	-0.317105	0.102278	0.720253	QASVAQHQRTEETLTKRRE	generic|II_950950_TX=10090_REVERSED|
"""index: 8776, intensity: 10126.0, mobility: 1.053"""	-0.317249	0.102506	0.720507	PSTFMLRADERELIKQAQDDPFKLVTTIVKAMTKTERGMMYE	generic|tr_Q3UYD1_Q3UYD1_MOUSE__chr9_1_118572926_118573027_ENSMUST00000211846__II_3501678_REVERSED	|generic|tr_A0A1D5RLV4_A0A1D5RLV4_MOUSE__chr9_1_118572926_118573027_ENSMUST00000211846__II_3450380_REVERSED|
"""index: 12686, intensity: 2901.0, mobility: 0.846"""	-0.317427	0.102759	0.720821	NIPEVALMEHRNEIKSNYVL	generic|tr_Q3TYG5_Q3TYG5_MOUSE__II_933796_REVERSED	|generic|tr_E9Q7L7_E9Q7L7_MOUSE__II_933796_REVERSED	|generic|sp_Q9EPK8_TRPV4_MOUSE__II_933796_REVERSED|
"""index: 27528, intensity: 8835.0, mobility: 1.006"""	-0.317678	0.103012	0.721267	EAIKAMMPVDGLI	generic|sp_Q4VAA7_SNX33_MOUSE_REVERSED|
"""index: 17733, intensity: 6231.0, mobility: 0.905"""	-0.317839	0.103265	0.721552	TSRKGAKHHLSLDEQVWWRSKRVRLC	generic|IP_1118666_TX=10090_REVERSED|
"""index: 20367, intensity: 5067.0, mobility: 1.184"""	-0.318105	0.10344	0.722021	TAQINVSYSQIVEFDMLSRLNVEGSTPNIEFTKRIDESAH	generic|tr_Q925L1_Q925L1_MOUSE_REVERSED	|generic|tr_Q91XZ9_Q91XZ9_MOUSE_REVERSED|
"""index: 7160, intensity: 9551.0, mobility: 1.037"""	-0.318235	0.103614	0.72225	TSVLGSSGIGGVGGLGATGAIGSMGAGSV	generic|tr_B2RQH0_B2RQH0_MOUSE_REVERSED|
"""index: 31400, intensity: 2959.0, mobility: 0.894"""	-0.318573	0.10384	0.722847	VESLSPVFGLSVPL	generic|chr14_-1_55633913_55634194_ENSMUST00000148351_REVERSED|
"""index: 20692, intensity: 20222.0, mobility: 1.076"""	-0.318831	0.104093	0.723304	MIAVAGDQGLLPHTMTYSRATSMPFDRRLM	generic|IP_938540_TX=10090_REVERSED|
"""index: 22611, intensity: 9816.0, mobility: 0.819"""	-0.318918	0.104319	0.723457	SSHFKFWY	generic|IP_2450280_TX=10090_REVERSED|
"""index: 17824, intensity: 3904.0, mobility: 0.904"""	-0.319343	0.104572	0.724206	LRPDTMIIAMMGLNGLLIM	generic|tr_Q8VFU6_Q8VFU6_MOUSE_REVERSED	|generic|tr_Q8VFU7_Q8VFU7_MOUSE_REVERSED|
"""index: 22096, intensity: 4404.0, mobility: 0.872"""	-0.319415	0.104798	0.724334	IPLSQWIT	generic|IP_973248_TX=10090_REVERSED|
"""index: 8667, intensity: 4201.0, mobility: 0.913"""	-0.319462	0.105024	0.724416	HQQAHVAQLRQIRAHMLVISL	generic|IP_927007_TX=10090_REVERSED|
"""index: 13325, intensity: 3248.0, mobility: 1.091"""	-0.319654	0.10525	0.724755	HLDIENGMGMVYW	generic|tr_G3X9T8_G3X9T8_MOUSE__chr3_1_19957296_19957433_ENSMUST00000128615__II_987053_REVERSED	|generic|tr_E9PZD8_E9PZD8_MOUSE__chr3_1_19957296_19957433_ENSMUST00000128615__II_987049_REVERSED	|generic|tr_Q8BV37_Q8BV37_MOUSE__chr3_1_19980656_19980802_ENSMUST00000172605__II_987053_REVERSED	|generic|tr_G3X8Q5_G3X8Q5_MOUSE__chr3_1_19957296_19957433_ENSMUST00000128615__II_987049_REVERSED	|generic|sp_Q61147_CERU_MOUSE__chr3_1_19957296_19957433_ENSMUST00000128615__II_987053_REVERSED	|generic|tr_G3UWP5_G3UWP5_MOUSE__chr3_1_19989158_19989232_ENSMUST00000129135__II_987027_REVERSED|
"""index: 13163, intensity: 3882.0, mobility: 1.137"""	-0.319789	0.105502	0.724993	RMKEEAVLSHDEVIARKEIELKEQQERWYD	generic|tr_Q80U27_Q80U27_MOUSE_REVERSED	|generic|tr_Q3UFZ8_Q3UFZ8_MOUSE_REVERSED	|generic|tr_Q3UHC4_Q3UHC4_MOUSE_REVERSED	|generic|tr_Q8BNH4_Q8BNH4_MOUSE_REVERSED|
"""index: 14101, intensity: 7035.0, mobility: 0.958"""	-0.320162	0.105755	0.72565	IVSYTVSDSNNPPPARTA	generic|tr_Q3TAX0_Q3TAX0_MOUSE__II_893695_REVERSED|
"""index: 36307, intensity: 10387.0, mobility: 1.064"""	-0.320183	0.105927	0.725686	CRLRLRPRLKLRLRLKLELRLSLILKLRLEL	generic|IP_833882_TX=10090_REVERSED|
"""index: 1724, intensity: 5104.0, mobility: 0.905"""	-0.32068	0.106152	0.72656	QPELRMWDLFLAAEIEPKNNA	generic|tr_Q5U476_Q5U476_MOUSE__chrX_1_85144125_85144169_ENSMUST00000146331__II_832695_REVERSED	|generic|tr_A0A1Q1PRS2_A0A1Q1PRS2_MOUSE__chrX_1_85144125_85144169_ENSMUST00000146331__II_832688_REVERSED	|generic|sp_P11531_DMD_MOUSE__chrX_1_85144125_85144169_ENSMUST00000146331__II_832695_REVERSED	|generic|tr_A2A9Z1_A2A9Z1_MOUSE__chrX_1_85144125_85144169_ENSMUST00000146331__II_832688_REVERSED	|generic|tr_A0A1Q1PRS4_A0A1Q1PRS4_MOUSE__chrX_1_85144125_85144169_ENSMUST00000146331__II_832688_REVERSED	|generic|tr_A0A1Q1PRT9_A0A1Q1PRT9_MOUSE__chrX_1_85144125_85144169_ENSMUST00000146331__II_832688_REVERSED	|generic|tr_A0A023ZT56_A0A023ZT56_MOUSE__chrX_1_85144125_85144169_ENSMUST00000146331__II_832688_REVERSED	|generic|tr_A0A1Q1PRS9_A0A1Q1PRS9_MOUSE__chrX_1_85144125_85144169_ENSMUST00000146331__II_832688_REVERSED	|generic|tr_A2A9Z2_A2A9Z2_MOUSE__chrX_1_85144125_85144169_ENSMUST00000146331__II_832688_REVERSED	|generic|tr_Q8BHM1_Q8BHM1_MOUSE__chrX_1_85144125_85144169_ENSMUST00000146331__II_832688_REVERSED	|generic|tr_A0A023ZTV5_A0A023ZTV5_MOUSE__chrX_1_85144125_85144169_ENSMUST00000146331__II_832688_REVERSED	|generic|tr_A0A668KLA2_A0A668KLA2_MOUSE__chrX_1_85144125_85144169_ENSMUST00000146331__II_832695_REVERSED	|generic|tr_A0A1Q1PRS6_A0A1Q1PRS6_MOUSE__chrX_1_85144125_85144169_ENSMUST00000146331__II_832688_REVERSED	|generic|tr_A0A1Q1NN66_A0A1Q1NN66_MOUSE__chrX_1_85144125_85144169_ENSMUST00000146331_REVERSED	|generic|tr_Q3TWL4_Q3TWL4_MOUSE__chrX_1_85144125_85144169_ENSMUST00000146331_REVERSED|
"""index: 10220, intensity: 121734.0, mobility: 1.104"""	-0.320958	0.106404	0.727049	KKVTQEWMHVKDQDEKLQNKEFDLQIGLRTKQNEFELR	generic|sp_Q9CU62_SMC1A_MOUSE__chrX_1_152037591_152037701_ENSMUST00000135172__II_829704_REVERSED|
"""index: 1639, intensity: 2711.0, mobility: 0.910"""	-0.321009	0.106657	0.727139	TMGAPRHHCVGKIGASPLC	generic|IP_849630_TX=10090_REVERSED|
"""index: 13862, intensity: 6352.0, mobility: 0.800"""	-0.321437	0.106882	0.72789	FLFCVNTLFFLLANFVHNNK	generic|chr18_-1_10007820_10010178_ENSMUST00000092096_REVERSED|
"""index: 14286, intensity: 3875.0, mobility: 1.090"""	-0.321532	0.107134	0.728058	GPAPAPAPAPAPAPAPAPAPAPAAAPAPTSAAGGPVASGVSAAPVSAA	generic|sp_Q99PP7_TRI33_MOUSE__chr3_1_103339303_103339347_ENSMUST00000198706__II_981001_REVERSED	|generic|sp_Q99PP7-2_TRI33_MOUSE__chr3_1_103339303_103339347_ENSMUST00000198706_REVERSED|
"""index: 11443, intensity: 4135.0, mobility: 0.970"""	-0.321533	0.107359	0.72806	GVWSALALAQCLLPHMITMYH	generic|II_3470583_TX=10090_REVERSED	|generic|tr_Q7TQT1_Q7TQT1_MOUSE_REVERSED|
"""index: 10708, intensity: 3938.0, mobility: 0.821"""	-0.321632	0.107611	0.728232	LPPPHQAAQFSQPVH	generic|IP_898359_TX=10090_REVERSED|
"""index: 27271, intensity: 2694.0, mobility: 0.859"""	-0.321673	0.107863	0.728304	KVLNPEKFVYKRT	generic|IP_885248_TX=10090_REVERSED|
"""index: 19197, intensity: 5130.0, mobility: 1.184"""	-0.321742	0.108033	0.728426	ETMYRRNLFEQPQIEP	generic|sp_Q05A80_CAPR2_MOUSE__II_906895_REVERSED	|generic|tr_Q0P6A6_Q0P6A6_MOUSE_REVERSED|
"""index: 23431, intensity: 8191.0, mobility: 1.125"""	-0.321931	0.108258	0.728758	MAYHDNDLLIRAARIDLRDTTSKNWPLEVMLELYNRTLAY	generic|sp_Q9DBN5_LONP2_MOUSE__chr8_1_86624193_86624420_ENSMUST00000155433_REVERSED	|generic|sp_Q9DBN5-2_LONP2_MOUSE__chr8_1_86708947_86709117_ENSMUST00000155433_REVERSED|
"""index: 25418, intensity: 3131.0, mobility: 1.011"""	-0.322821	0.10851	0.730315	EVFSPHTMIVILASWSKFDMTKPQKTKNQKKSVSDIYS	generic|IP_3486659_TX=10090_REVERSED|
"""index: 17161, intensity: 5777.0, mobility: 1.131"""	-0.323022	0.108761	0.730668	SSTWVPTVRSSCPPTPSPLRVAWVTATPR	generic|chr7_-1_30908611_30909137_ENSMUST00000187137__IP_893687_TX=10090_REVERSED	|generic|IP_893683_TX=10090_REVERSED|
"""index: 19128, intensity: 4735.0, mobility: 1.017"""	-0.323172	0.108986	0.730931	MAVRVETLRVASQQAQMNG	generic|II_852255_TX=10090_REVERSED|
"""index: 8551, intensity: 3749.0, mobility: 1.045"""	-0.323687	0.10921	0.731829	LDSPERKASHNPLSNESSVPRR	generic|IP_964354_TX=10090_REVERSED|
"""index: 23280, intensity: 3470.0, mobility: 0.897"""	-0.324259	0.109406	0.732829	MSSKVLAAKAGNPRQLSSLV	generic|sp_O35690_PHX2B_MOUSE_REVERSED|
"""index: 24348, intensity: 26725.0, mobility: 0.920"""	-0.324791	0.10963	0.733755	EAEELKSTTSMQTEQLK	generic|tr_H3BK24_H3BK24_MOUSE__chr5_-1_136373317_136373445_ENSMUST00000175918__II_929026_REVERSED	|generic|tr_Q9JJB6_Q9JJB6_MOUSE__chr5_-1_136249164_136249232_ENSMUST00000175918__II_929075_REVERSED	|generic|tr_H3BJN3_H3BJN3_MOUSE__chr5_-1_136249164_136249232_ENSMUST00000175918__II_929075_REVERSED	|generic|tr_H3BKF6_H3BKF6_MOUSE__chr5_-1_136370114_136370191_ENSMUST00000175918__II_929026_REVERSED	|generic|tr_H3BLS0_H3BLS0_MOUSE__chr5_-1_136373317_136373445_ENSMUST00000175918__II_929026_REVERSED	|generic|tr_Q6AXG1_Q6AXG1_MOUSE__chr5_-1_136249164_136249232_ENSMUST00000175918__II_929075_REVERSED	|generic|tr_H3BJQ9_H3BJQ9_MOUSE__chr5_-1_136373317_136373445_ENSMUST00000175918__II_929026_REVERSED	|generic|tr_E9QKE9_E9QKE9_MOUSE__chr5_-1_136373317_136373445_ENSMUST00000175918__II_929026_REVERSED	|generic|tr_H3BKT0_H3BKT0_MOUSE__chr5_-1_136249164_136249232_ENSMUST00000175918__II_929075_REVERSED	|generic|II_929017_TX=10090_REVERSED	|generic|tr_Q5BL05_Q5BL05_MOUSE__chr5_-1_136373317_136373445_ENSMUST00000175918_REVERSED	|generic|tr_H3BJ26_H3BJ26_MOUSE__chr5_-1_136373317_136373445_ENSMUST00000175918_REVERSED	|generic|sp_P70403_CASP_MOUSE__chr5_-1_136249164_136249232_ENSMUST00000175918_REVERSED	|generic|tr_H3BL09_H3BL09_MOUSE__chr5_-1_136373317_136373445_ENSMUST00000175918_REVERSED	|generic|tr_Q3UMF6_Q3UMF6_MOUSE__chr5_-1_136370114_136370191_ENSMUST00000175918_REVERSED	|generic|sp_P53564_CUX1_MOUSE__chr5_-1_136373317_136373445_ENSMUST00000175918_REVERSED	|generic|sp_P53564-2_CUX1_MOUSE__chr5_-1_136373317_136373445_ENSMUST00000175918_REVERSED	|generic|sp_P53564-3_CUX1_MOUSE__chr5_-1_136373317_136373445_ENSMUST00000175918_REVERSED|
"""index: 11368, intensity: 4953.0, mobility: 0.950"""	-0.32494	0.109882	0.734016	KITPETSRLMRDCLRPDPKKTTKNEWASQQKLML	generic|sp_Q8C0X8_SMKX_MOUSE_REVERSED	|generic|tr_A2AQX6_A2AQX6_MOUSE_REVERSED|
"""index: 27014, intensity: 3397.0, mobility: 1.106"""	-0.325108	0.110106	0.734307	NFLLQFDATLLNVDDYEEMKLKQQIKMLDIPQ	generic|tr_D3YYF2_D3YYF2_MOUSE__chr14_1_31050181_31050255_ENSMUST00000136237__II_1097768_REVERSED	|generic|tr_F8VQD1_F8VQD1_MOUSE__chr14_1_31050181_31050255_ENSMUST00000136237__II_1097768_REVERSED	|generic|tr_E9Q4Y5_E9Q4Y5_MOUSE__chr14_1_31050181_31050255_ENSMUST00000136237__II_1097768_REVERSED	|generic|tr_D3Z1N4_D3Z1N4_MOUSE__chr14_1_31050181_31050255_ENSMUST00000136237__II_1097768_REVERSED	|generic|tr_D3Z1W6_D3Z1W6_MOUSE__chr14_1_31050181_31050255_ENSMUST00000136237__II_1097768_REVERSED	|generic|sp_Q8BSQ9_PB1_MOUSE__chr14_1_31050181_31050255_ENSMUST00000136237__II_1097795_REVERSED	|generic|sp_Q8BSQ9-2_PB1_MOUSE__chr14_1_31050181_31050255_ENSMUST00000136237__II_1097795_REVERSED	|generic|tr_E9Q7L3_E9Q7L3_MOUSE__chr14_1_31050181_31050255_ENSMUST00000136237__II_1097768_REVERSED	|generic|tr_E9Q7L2_E9Q7L2_MOUSE__chr14_1_31050181_31050255_ENSMUST00000136237__II_1097768_REVERSED	|generic|II_1097773_TX=10090_REVERSED	|generic|tr_F6THL5_F6THL5_MOUSE__chr14_1_31050181_31050255_ENSMUST00000136237_REVERSED	|generic|tr_D3Z3R4_D3Z3R4_MOUSE__chr14_1_31050181_31050255_ENSMUST00000136237_REVERSED	|generic|tr_D6RI94_D6RI94_MOUSE__chr14_1_31050181_31050255_ENSMUST00000136237_REVERSED	|generic|tr_D6RIL0_D6RIL0_MOUSE__chr14_1_31050181_31050255_ENSMUST00000136237_REVERSED|
"""index: 1416, intensity: 3817.0, mobility: 0.787"""	-0.325291	0.110329	0.734627	LGGDDLRP	generic|chr1_-1_71648005_71648094_ENSMUST00000188894_REVERSED|
"""index: 4697, intensity: 3952.0, mobility: 1.179"""	-0.325308	0.110581	0.734656	GIHYNQSLEARGDYTAEDV	generic|IP_3505259_TX=10090_REVERSED|
"""index: 15722, intensity: 26674.0, mobility: 1.166"""	-0.325328	0.110776	0.734691	LNCLVTPSQTLCIGRPLHKGLSLFPCMYL	generic|IP_909759_TX=10090_REVERSED|
"""index: 24107, intensity: 5156.0, mobility: 0.940"""	-0.325605	0.110999	0.735173	SMTTSPITSSSLWMVPFMRGSAAAAAASRGPTRR	generic|IP_907053_TX=10090_REVERSED|
"""index: 16014, intensity: 5208.0, mobility: 1.147"""	-0.325764	0.111195	0.735448	VHLHGPVMMALFNDMVVSLDALQQEVLGWGALFPRP	generic|sp_Q80WB0_FND11_MOUSE_REVERSED	|generic|tr_A2AS00_A2AS00_MOUSE_REVERSED|
"""index: 9556, intensity: 220528.0, mobility: 1.077"""	-0.326048	0.11139	0.735943	FVYPVLFTISFGVMGYTIYR	generic|tr_Q3U4P6_Q3U4P6_MOUSE_REVERSED	|generic|tr_Q3UDY2_Q3UDY2_MOUSE_REVERSED|
"""index: 10584, intensity: 10247.0, mobility: 0.892"""	-0.326701	0.111641	0.737075	YRPVGVKSGIFRYYFHTAPMQV	generic|sp_Q14AW5_NSUN7_MOUSE__II_939292_REVERSED	|generic|sp_Q14AW5-3_NSUN7_MOUSE__II_939292_REVERSED|
"""index: 8365, intensity: 628507.0, mobility: 0.898"""	-0.326994	0.111892	0.737584	GNQGGRQGVGHGTPKIWQVTRCMPGWR	generic|IP_1125594_TX=10090_REVERSED|
"""index: 10111, intensity: 3201.0, mobility: 0.809"""	-0.327059	0.112142	0.737697	LPLGQGRF	generic|IP_828742_TX=10090_REVERSED	|generic|IP_1041258_TX=10090_REVERSED|
"""index: 16851, intensity: 2626.0, mobility: 0.846"""	-0.327067	0.112309	0.73771	QVQHMMLEKLVGFTQMA	generic|IP_827887_TX=10090_REVERSED|
"""index: 11819, intensity: 5051.0, mobility: 0.882"""	-0.327517	0.112503	0.738491	AFEEFVLNEDQVSEKAPDEPQ	generic|tr_Q3UPX6_Q3UPX6_MOUSE__II_1031946_REVERSED	|generic|tr_Q3UEW3_Q3UEW3_MOUSE__II_1031946_REVERSED|
"""index: 17119, intensity: 5285.0, mobility: 1.054"""	-0.327884	0.112613	0.739125	TIGMSLSSVWATLGRSQHFEELWEVNLVGLA	generic|sp_Q8K1C7_MOT14_MOUSE_REVERSED|
"""index: 11179, intensity: 5083.0, mobility: 0.847"""	-0.329212	0.112863	0.741419	AIFYLDVKEDISSIDYNELF	generic|IP_950511_TX=10090_REVERSED|
"""index: 14088, intensity: 5160.0, mobility: 0.913"""	-0.329312	0.113085	0.741592	ESLLIRMLSE	generic|tr_A0A1D5RLM8_A0A1D5RLM8_MOUSE__II_1127988_REVERSED|
"""index: 7057, intensity: 7665.0, mobility: 0.932"""	-0.329459	0.11325	0.741846	PVETTRPRETERGHRGWRGLIKRE	generic|IP_835652_TX=10090_REVERSED|
"""index: 6897, intensity: 3191.0, mobility: 1.081"""	-0.329923	0.1135	0.742645	GLFYYWMLHQKEAFVAVVILTHLYVGECLMWFYNCGMLYLH	generic|tr_A2AR99_A2AR99_MOUSE_REVERSED|
"""index: 10936, intensity: 13764.0, mobility: 0.988"""	-0.329987	0.11375	0.742754	QFGAVVSDKIENLYQVGKTIDTLINPGTGDP	generic|tr_Q3UZ14_Q3UZ14_MOUSE_REVERSED	|generic|tr_Q3TWX1_Q3TWX1_MOUSE_REVERSED	|generic|tr_Q3TLB1_Q3TLB1_MOUSE_REVERSED	|generic|tr_Q3TSK4_Q3TSK4_MOUSE_REVERSED	|generic|tr_Q3TX47_Q3TX47_MOUSE_REVERSED	|generic|tr_Q3TJZ1_Q3TJZ1_MOUSE_REVERSED	|generic|tr_Q99LT6_Q99LT6_MOUSE_REVERSED	|generic|tr_Q3UBL9_Q3UBL9_MOUSE_REVERSED	|generic|tr_Q8BMA8_Q8BMA8_MOUSE_REVERSED	|generic|tr_Q6P9L9_Q6P9L9_MOUSE_REVERSED	|generic|tr_Q61509_Q61509_MOUSE_REVERSED	|generic|tr_Q3UDC8_Q3UDC8_MOUSE_REVERSED	|generic|tr_Q8C153_Q8C153_MOUSE_REVERSED	|generic|tr_Q3UMI7_Q3UMI7_MOUSE_REVERSED	|generic|sp_P58252_EF2_MOUSE_REVERSED	|generic|tr_Q3TPG2_Q3TPG2_MOUSE_REVERSED	|generic|tr_Q3TK17_Q3TK17_MOUSE_REVERSED|
"""index: 886, intensity: 3838.0, mobility: 0.840"""	-0.330355	0.114	0.743389	LLAPPLRCE	generic|IP_1073212_TX=10090_REVERSED|
"""index: 20685, intensity: 5143.0, mobility: 0.897"""	-0.330609	0.114221	0.743825	CTQAQRKIITETWAGATPP	generic|IP_1041751_TX=10090_REVERSED|
"""index: 24999, intensity: 29533.0, mobility: 1.022"""	-0.33072	0.114414	0.744016	IFFLVYGPMNGGPGIFTQFML	generic|chr6_1_55055789_55055929_ENSMUST00000203334_REVERSED|
"""index: 24434, intensity: 5447.0, mobility: 1.139"""	-0.332209	0.114492	0.74657	PKGMSSLSGIRLRSQAMLNSVPLTMNSCMSWINSALSPTMSKLL	generic|IP_1019470_TX=10090_REVERSED|
"""index: 402, intensity: 2921.0, mobility: 0.805"""	-0.333482	0.114742	0.748746	LHTGTLYL	generic|IP_1054296_TX=10090_REVERSED|
"""index: 6406, intensity: 3288.0, mobility: 1.086"""	-0.333497	0.114934	0.748771	APSDPHIYMRKPMEPDAKGAVMWRSNHFKYRCDDAAVIDMLLIYKA	generic|sp_Q60707_TBX2_MOUSE_REVERSED	|generic|tr_Q3UET7_Q3UET7_MOUSE_REVERSED|
"""index: 26154, intensity: 2868.0, mobility: 1.163"""	-0.333759	0.115126	0.749219	ELPSWFWSTAKGDHQTPLARDIVERE	generic|tr_Q8CDK4_Q8CDK4_MOUSE__II_1132090_REVERSED	|generic|sp_Q5SUV2_MYBPP_MOUSE__II_1132088_REVERSED	|generic|tr_A0A668KL73_A0A668KL73_MOUSE__II_1132088_REVERSED|
"""index: 11330, intensity: 220748.0, mobility: 0.936"""	-0.33396	0.115346	0.749562	PNKQGGGEESARQQEQRDRIV	generic|sp_Q91XA2_GOLM1_MOUSE_REVERSED	|generic|tr_Q4KMM5_Q4KMM5_MOUSE_REVERSED	|generic|tr_Q3TIZ8_Q3TIZ8_MOUSE_REVERSED	|generic|tr_Q3UZG0_Q3UZG0_MOUSE_REVERSED|
"""index: 10655, intensity: 8157.0, mobility: 0.864"""	-0.334163	0.115595	0.749908	WPVSSATQSLPTKTVPISEGTLMGE	generic|tr_E9QPP7_E9QPP7_MOUSE__chr16_-1_29440016_29440069_ENSMUST00000182168__II_1077163_REVERSED	|generic|sp_Q5XF90_AT134_MOUSE__chr16_-1_29440016_29440069_ENSMUST00000182168__II_1077163_REVERSED	|generic|sp_Q5XF90-2_AT134_MOUSE__chr16_-1_29440016_29440069_ENSMUST00000182168__II_1077163_REVERSED	|generic|sp_Q5XF90-3_AT134_MOUSE__chr16_-1_29440016_29440069_ENSMUST00000182168__II_1077163_REVERSED	|generic|tr_S4R234_S4R234_MOUSE__chr16_-1_29440016_29440069_ENSMUST00000182168__II_1077163_REVERSED	|generic|tr_A0A0R4J0M2_A0A0R4J0M2_MOUSE__chr16_-1_29440016_29440069_ENSMUST00000182168_REVERSED	|generic|sp_Q5XF90-4_AT134_MOUSE__chr16_-1_29440016_29440069_ENSMUST00000182168_REVERSED|
"""index: 9672, intensity: 7925.0, mobility: 1.060"""	-0.334176	0.115758	0.74993	ELMVRQHFMPILYVLQVPWIYLASWGNRHFSWDRKG	generic|IP_1131318_TX=10090_REVERSED|
"""index: 23952, intensity: 4971.0, mobility: 1.118"""	-0.335073	0.116007	0.751457	SRYDQNNVLLELNQA	generic|tr_A0A087WQN0_A0A087WQN0_MOUSE__II_973603_REVERSED	|generic|tr_A6H6D5_A6H6D5_MOUSE__II_973603_REVERSED	|generic|tr_Q7TNA6_Q7TNA6_MOUSE__II_973603_REVERSED	|generic|tr_A0A087WQG8_A0A087WQG8_MOUSE__II_973603_REVERSED	|generic|tr_Q7TNA7_Q7TNA7_MOUSE__II_973603_REVERSED|
"""index: 12319, intensity: 3243.0, mobility: 0.832"""	-0.335121	0.116198	0.751539	CAQSVQGAGQVEKPLLG	generic|IP_1061908_TX=10090_REVERSED|
"""index: 17540, intensity: 5222.0, mobility: 1.049"""	-0.3364	0.116447	0.753709	MNFPFAGTFFFPQ	generic|sp_Q5SUE8-2_ANR40_MOUSE_REVERSED	|generic|sp_Q5SUE8-3_ANR40_MOUSE_REVERSED	|generic|sp_Q5SUE8_ANR40_MOUSE__chr11_1_94339649_94339699_ENSMUST00000051221_REVERSED|
"""index: 24628, intensity: 113739.0, mobility: 0.967"""	-0.336464	0.11658	0.753818	WKRRSHHK	generic|sp_Q9DAK3_RHBT1_MOUSE_REVERSED	|generic|tr_B7ZMU4_B7ZMU4_MOUSE_REVERSED	|generic|tr_Q6A003_Q6A003_MOUSE_REVERSED	|generic|tr_E9PZ72_E9PZ72_MOUSE_REVERSED	|generic|tr_Q499C9_Q499C9_MOUSE_REVERSED|
"""index: 13571, intensity: 3247.0, mobility: 1.144"""	-0.337214	0.116799	0.755088	DRHNRCFPFSFLFWFRISLLCNGVAGAALPFAMTLS	generic|IP_935971_TX=10090_REVERSED|
"""index: 20999, intensity: 23809.0, mobility: 0.953"""	-0.337323	0.11699	0.755271	ISDDYRSRKFFGCKWLL	generic|sp_Q61739_ITA6_MOUSE__chr2_1_71853661_71856015_ENSMUST00000028522__II_1007123_REVERSED	|generic|tr_Q6PEE8_Q6PEE8_MOUSE__chr2_1_71853661_71856015_ENSMUST00000028522__II_1007123_REVERSED	|generic|tr_A0A5F8MPB5_A0A5F8MPB5_MOUSE__chr2_1_71853661_71856015_ENSMUST00000028522__II_1007123_REVERSED	|generic|tr_Q80ZI8_Q80ZI8_MOUSE__chr2_1_71853661_71856015_ENSMUST00000028522__II_1007123_REVERSED	|generic|tr_Q8BNH0_Q8BNH0_MOUSE__chr2_1_71853661_71856015_ENSMUST00000028522__II_1007123_REVERSED|
"""index: 1162, intensity: 3920.0, mobility: 0.770"""	-0.338295	0.117209	0.756913	DTPESQPSSKRINE	generic|sp_D3Z3C6_ZFAN4_MOUSE__II_3497077_REVERSED	|generic|tr_K3W4R9_K3W4R9_MOUSE__II_3497077_REVERSED|
"""index: 24793, intensity: 2956.0, mobility: 0.868"""	-0.338949	0.117428	0.758015	GRSKPWSH	generic|sp_Q91VU7_PUS7_MOUSE_REVERSED	|generic|sp_Q91VU7-2_PUS7_MOUSE_REVERSED	|generic|tr_Q3ULP8_Q3ULP8_MOUSE_REVERSED|
"""index: 12357, intensity: 5217.0, mobility: 0.894"""	-0.33899	0.117676	0.758084	MVESDASPHQVG	generic|chr6_1_107569024_107569116_ENSMUST00000049285_REVERSED|
"""index: 32533, intensity: 8877.0, mobility: 1.155"""	-0.339137	0.117925	0.758332	DGSLLCSSGPGSAPEDAMQTLDRKMAYADEGDAYYKPEVE	generic|tr_Q3V4D5_Q3V4D5_MOUSE__chrX_-1_73917080_73917256_ENSMUST00000114387_REVERSED	|generic|tr_Q8R2U5_Q8R2U5_MOUSE_REVERSED|
"""index: 5228, intensity: 5478.0, mobility: 1.000"""	-0.339207	0.118173	0.75845	NLEISMFIVFVYEAIQLTPAHMVR	generic|II_3482633_TX=10090_REVERSED	|generic|tr_E9QLE4_E9QLE4_MOUSE__chr14_-1_123348758_123348796_ENSMUST00000227818_REVERSED	|generic|sp_Q8BXR5_NALCN_MOUSE__chr14_-1_123348758_123348796_ENSMUST00000227818_REVERSED|
"""index: 21401, intensity: 611412.0, mobility: 0.920"""	-0.339238	0.118392	0.758502	VEEEPRGAAAAAAAAAGARGEARGGARA	generic|tr_Q3UHK0_Q3UHK0_MOUSE_REVERSED|
"""index: 32830, intensity: 4047.0, mobility: 0.941"""	-0.339503	0.11861	0.758946	KITMIILTNGV	generic|tr_A2ATJ9_A2ATJ9_MOUSE_REVERSED	|generic|tr_Q6W037_Q6W037_MOUSE_REVERSED	|generic|tr_Q8VGF4_Q8VGF4_MOUSE_REVERSED|
"""index: 4538, intensity: 3722.0, mobility: 0.889"""	-0.340034	0.118859	0.759839	TNALHTTFVY	generic|sp_Q67FY2_BCL9L_MOUSE_REVERSED	|generic|sp_Q67FY2-2_BCL9L_MOUSE_REVERSED|
"""index: 25191, intensity: 4392.0, mobility: 0.993"""	-0.340179	0.118989	0.760083	IHWAIATQRR	generic|chr16_-1_87400350_87400433_ENSMUST00000039449_REVERSED|
"""index: 14065, intensity: 10056.0, mobility: 1.092"""	-0.340543	0.119177	0.760694	KREAYPVCGSLIQLPHITKPTRGYGCMCIRRMGEPLQMIEGARI	generic|IP_3504438_TX=10090_REVERSED|
"""index: 21957, intensity: 4081.0, mobility: 0.973"""	-0.341341	0.119425	0.762029	HPIKSADYVVSLIRMLLFTSVEHRGED	generic|IP_3460749_TX=10090_REVERSED|
"""index: 2526, intensity: 2849.0, mobility: 0.924"""	-0.341551	0.119673	0.762382	RSGGDHSVEILI	generic|IP_1141553_TX=10090_REVERSED|
"""index: 24490, intensity: 3620.0, mobility: 1.099"""	-0.341917	0.119921	0.762992	VLDWNITANTLMQFS	generic|IP_871120_TX=10090_REVERSED|
"""index: 14847, intensity: 5454.0, mobility: 1.032"""	-0.341926	0.120079	0.763007	FVENLTTMSVGYDEIGQNSCRDLDRYLDPFKNTRELPL	generic|sp_Q8K449_ABCA9_MOUSE_REVERSED|
"""index: 20624, intensity: 3312.0, mobility: 1.166"""	-0.342514	0.120327	0.763988	DASLLYMLFGDKTMQR	generic|sp_Q8R3B1_PLCD1_MOUSE__II_3450388_REVERSED	|generic|tr_G5DDB7_G5DDB7_MOUSE__II_3450388_REVERSED	|generic|tr_Q05DG3_Q05DG3_MOUSE_REVERSED|
"""index: 4852, intensity: 2769.0, mobility: 0.847"""	-0.342605	0.120515	0.76414	KEKTNEPRVRVVVKMRHCLDEETGSM	generic|tr_Q8BY99_Q8BY99_MOUSE__II_1004427_REVERSED	|generic|tr_Q8BZ45_Q8BZ45_MOUSE__II_1004425_REVERSED	|generic|sp_Q91WD7_KI18A_MOUSE__II_1004425_REVERSED	|generic|II_1004429_TX=10090_REVERSED	|generic|II_1004418_TX=10090_REVERSED	|generic|tr_Q05DS0_Q05DS0_MOUSE_REVERSED|
"""index: 33397, intensity: 8210.0, mobility: 1.262"""	-0.342679	0.120762	0.764264	SNDRSTRWPSRRWPIL	generic|IP_857579_TX=10090_REVERSED|
"""index: 10153, intensity: 10589.0, mobility: 1.015"""	-0.342703	0.12101	0.764304	LYVQDVIFYAAQDEREGKFEQREQGRAGRKVNEEVGERWTAM	generic|IP_904358_TX=10090_REVERSED|
"""index: 2355, intensity: 4791.0, mobility: 0.895"""	-0.342736	0.121047	0.764359	TLEKLNNTVQ	generic|tr_A1A554_A1A554_MOUSE__II_861735_REVERSED	|generic|sp_O88665_BRD7_MOUSE__II_861725_REVERSED	|generic|tr_Q8BQT4_Q8BQT4_MOUSE_REVERSED|
"""index: 17256, intensity: 4279.0, mobility: 0.811"""	-0.343404	0.121175	0.765471	ISNSQQKP	generic|IP_1134589_TX=10090_REVERSED|
"""index: 8511, intensity: 5472.0, mobility: 1.184"""	-0.34442	0.121362	0.767159	QWLSLWWGFLISSSLQPGQFMHILPSGQRAEPPSSTGLGTSVQHG	generic|IP_1057169_TX=10090_REVERSED|
"""index: 34741, intensity: 9484.0, mobility: 1.166"""	-0.344727	0.121548	0.767669	ESREKAGTLVVKGSAFILLVVQPKVMKYILGPFLEPEYSSFQRHTLALIE	generic|tr_B7ZMZ6_B7ZMZ6_MOUSE__II_1013761_REVERSED	|generic|tr_Z4YMT0_Z4YMT0_MOUSE__II_1013761_REVERSED|
"""index: 693, intensity: 2813.0, mobility: 0.827"""	-0.345056	0.121765	0.768214	TQQVGDSQLVYQRAR	generic|sp_Q33DR2_DPS1_MOUSE__II_1013877_REVERSED|
"""index: 25148, intensity: 4744.0, mobility: 1.004"""	-0.345197	0.122011	0.768447	YPVNLCQIWNK	generic|II_942251_TX=10090_REVERSED|
"""index: 28445, intensity: 6136.0, mobility: 1.142"""	-0.345202	0.122228	0.768456	EWAFAIITEKMEVVDVPVQKERMRFIEFNTVVGQTGKPTRDV	generic|sp_Q8JZQ9_EIF3B_MOUSE__chr5_1_140430056_140430187_ENSMUST00000197632__II_933150_REVERSED	|generic|tr_Q8CIJ3_Q8CIJ3_MOUSE__chr5_1_140430056_140430187_ENSMUST00000197632_REVERSED|
"""index: 10403, intensity: 3875.0, mobility: 1.243"""	-0.345628	0.122414	0.769161	TPIHHSFIVMTIGSGTCFMWIITLTIITRRMTVISHYQLAH	generic|tr_Q544P9_Q544P9_MOUSE_REVERSED|
"""index: 3371, intensity: 4779.0, mobility: 0.845"""	-0.345915	0.12266	0.769635	FGRRQELPVHPEEPFRRRF	generic|tr_A2A9X5_A2A9X5_MOUSE__chr11_-1_115490642_115490725_ENSMUST00000021082_REVERSED	|generic|sp_Q9JM14_NT5C_MOUSE__chr11_-1_115490599_115490712_ENSMUST00000106530_REVERSED	|generic|chr11_-1_115491580_115491780_ENSMUST00000124778_REVERSED|
"""index: 15656, intensity: 31185.0, mobility: 1.164"""	-0.346468	0.122906	0.770547	TNESLPMEALSDRYSLISLRLPSPTDLVV	generic|sp_Q3TD16_PACER_MOUSE__II_3481912_REVERSED	|generic|tr_F8WGX2_F8WGX2_MOUSE__II_3481912_REVERSED	|generic|tr_Q7TPZ3_Q7TPZ3_MOUSE_REVERSED|
"""index: 2707, intensity: 6442.0, mobility: 0.968"""	-0.34664	0.123062	0.770832	RQLKEQEQGAQQKLTELEQH	generic|II_1152365_TX=10090_REVERSED	|generic|sp_Q9CQU5_ZWINT_MOUSE__chr10_1_72657052_72657189_ENSMUST00000163046_REVERSED|
"""index: 32179, intensity: 11965.0, mobility: 1.285"""	-0.34698	0.123217	0.771392	VWFPLLDQHGLPDQHDLFV	generic|IP_963337_TX=10090_REVERSED|
"""index: 16174, intensity: 12834.0, mobility: 1.140"""	-0.347695	0.123342	0.772569	MQATEVVETWNMALRVSAVSSARSTTALEL	generic|IP_1000648_TX=10090_REVERSED|
"""index: 15317, intensity: 4196.0, mobility: 1.188"""	-0.348062	0.123557	0.773171	GMVIRMAVSNVSSEGGQQV	generic|sp_Q61627_GRID1_MOUSE__II_1096976_REVERSED|
"""index: 23906, intensity: 20279.0, mobility: 1.117"""	-0.348468	0.123803	0.773839	EQLAHEKFFRLAHAFVELALMKKGNVAELQTKLTLDTASHI	generic|sp_Q9CZJ2_HS12B_MOUSE__II_999363_REVERSED|
"""index: 2094, intensity: 25488.0, mobility: 0.876"""	-0.34858	0.124018	0.774021	TLPTDMPEKEKLWET	generic|chr4_1_57854950_57855192_ENSMUST00000107600__IP_962642_TX=10090_REVERSED|
"""index: 27565, intensity: 2986.0, mobility: 1.048"""	-0.349187	0.124263	0.775016	SEKNIWFSVQSLIVTMICPIYTQIMF	generic|sp_Q9D6F4_GBRA4_MOUSE__chr5_-1_71657720_71657776_ENSMUST00000197994_REVERSED	|generic|tr_Q3URE7_Q3URE7_MOUSE__chr5_-1_71657720_71657776_ENSMUST00000197994_REVERSED	|generic|tr_Q3TRC7_Q3TRC7_MOUSE__chr5_-1_71657720_71657776_ENSMUST00000197994_REVERSED	|generic|tr_Q3USX9_Q3USX9_MOUSE__chr5_-1_71657720_71657776_ENSMUST00000197994_REVERSED|
"""index: 10845, intensity: 8079.0, mobility: 1.101"""	-0.349279	0.124417	0.775168	SHFTPPPLGAGQKMGTLATKKFQRLMQGSEKPKE	generic|IP_881621_TX=10090_REVERSED|
"""index: 11489, intensity: 6480.0, mobility: 0.964"""	-0.35014	0.124663	0.776574	RRGECMLSVKVYPDSSGTIDMAKLNRCK	generic|tr_Q059J3_Q059J3_MOUSE_REVERSED|
"""index: 1126, intensity: 3182.0, mobility: 0.858"""	-0.350145	0.124877	0.776582	FDLVAMVMI	generic|sp_Q91ZR5_CTSR1_MOUSE_REVERSED	|generic|tr_A0A494B9U9_A0A494B9U9_MOUSE_REVERSED|
"""index: 15620, intensity: 4439.0, mobility: 0.959"""	-0.350156	0.125123	0.776601	ERVEWDSKLREIEVQLARR	generic|tr_F6XLV1_F6XLV1_MOUSE_REVERSED|
"""index: 10063, intensity: 210838.0, mobility: 0.952"""	-0.350324	0.125337	0.776875	PQLPIMALLQAMEKPAMQYLY	generic|IP_1059477_TX=10090_REVERSED|
"""index: 17501, intensity: 3293.0, mobility: 0.882"""	-0.350467	0.125552	0.777108	MKTYVFLCL	generic|tr_Q6QQR9_Q6QQR9_MOUSE_REVERSED	|generic|sp_P70172_NTCP2_MOUSE_REVERSED|
"""index: 4597, intensity: 4965.0, mobility: 0.848"""	-0.350821	0.125797	0.777685	LVCQLLSCIPIIYNPTGSVLFHR	generic|tr_E9Q7U8_E9Q7U8_MOUSE__IP_876056_REVERSED	|generic|IP_876055_TX=10090_REVERSED	|generic|IP_876108_TX=10090_REVERSED|
"""index: 21963, intensity: 3380.0, mobility: 0.977"""	-0.350846	0.125826	0.777725	VEESLFYYRR	generic|tr_Q3UWV9_Q3UWV9_MOUSE_REVERSED	|generic|tr_Q3TKK8_Q3TKK8_MOUSE_REVERSED	|generic|tr_A0A1B0GSU8_A0A1B0GSU8_MOUSE_REVERSED	|generic|sp_Q7TMK6_HOOK2_MOUSE_REVERSED	|generic|tr_A0A1B0GT78_A0A1B0GT78_MOUSE_REVERSED|
"""index: 3789, intensity: 4881.0, mobility: 0.871"""	-0.351769	0.126071	0.779228	ATAVPIPLVSD	generic|tr_Q8C3F4_Q8C3F4_MOUSE__II_843891_REVERSED	|generic|sp_Q62225_CISH_MOUSE__II_843891_REVERSED|
"""index: 24907, intensity: 4548.0, mobility: 1.118"""	-0.351782	0.126316	0.779249	VFLHHEPLAPLCHW	generic|IP_904745_TX=10090_REVERSED|
"""index: 19619, intensity: 5941.0, mobility: 0.957"""	-0.351811	0.126468	0.779296	SLWPMRSPTPSRSSNRRSVP	generic|IP_1034903_TX=10090_REVERSED|
"""index: 20897, intensity: 4604.0, mobility: 0.910"""	-0.352029	0.126712	0.779651	LKADWIHIP	generic|IP_1037915_TX=10090_REVERSED|
"""index: 3501, intensity: 4722.0, mobility: 0.948"""	-0.352079	0.126957	0.779731	TETPMHIKQNM	generic|sp_Q01514_GBP1_MOUSE_REVERSED	|generic|tr_A4UUI2_A4UUI2_MOUSE_REVERSED|
"""index: 32212, intensity: 79074.0, mobility: 1.061"""	-0.352186	0.127108	0.779905	DPGIDSVNQQPSCPGVSSTISQQPGIKIGNAEEVN	generic|tr_Q3TEG7_Q3TEG7_MOUSE__chr14_-1_52268638_52268715_ENSMUST00000172488_REVERSED|
"""index: 18987, intensity: 4717.0, mobility: 1.055"""	-0.35244	0.127259	0.780317	LFIGLVVSTLVSFC	generic|tr_A0A3B2WCT2_A0A3B2WCT2_MOUSE_REVERSED	|generic|tr_K7N702_K7N702_MOUSE_REVERSED|
"""index: 24352, intensity: 5609.0, mobility: 0.995"""	-0.353371	0.127504	0.781825	QFLRLFSALSFRYMNNIKSLDSIIFYMK	generic|II_853305_TX=10090_REVERSED	|generic|sp_Q45VK7_DYHC2_MOUSE__chr9_-1_7052557_7052643_ENSMUST00000139671_REVERSED	|generic|sp_Q45VK7-2_DYHC2_MOUSE__chr9_-1_7052557_7052643_ENSMUST00000139671_REVERSED|
"""index: 3488, intensity: 4071.0, mobility: 0.882"""	-0.353604	0.127748	0.782202	AVEATLQTLLDQTQQAQTRTDPAQHAP	generic|sp_Q9DAZ9_ANCHR_MOUSE__chr2_1_119210539_119210607_ENSMUST00000123776__II_1003364_REVERSED	|generic|tr_Q4KL52_Q4KL52_MOUSE__chr2_1_119210539_119210607_ENSMUST00000123776__II_1003364_REVERSED|
"""index: 10127, intensity: 4331.0, mobility: 0.991"""	-0.353621	0.127961	0.78223	SWTDPNRRGPCCNQALRLPTRCR	generic|IP_1060850_TX=10090_REVERSED|
"""index: 19012, intensity: 7960.0, mobility: 1.001"""	-0.353759	0.128049	0.782451	LPMWESGPAQVIMEHSLHLLCLGTSKTVGKGMFSM	generic|sp_Q8R4Y8_RTTN_MOUSE_REVERSED|
"""index: 10246, intensity: 6166.0, mobility: 1.361"""	-0.355422	0.128261	0.785131	LPRHRERLERPDPHRYSDRFHHAMAMDELRYHPPPPPTPH	generic|tr_E9QM80_E9QM80_MOUSE_REVERSED	|generic|tr_B7ZP57_B7ZP57_MOUSE_REVERSED	|generic|sp_O54972_MTG16_MOUSE_REVERSED	|generic|sp_O54972-2_MTG16_MOUSE_REVERSED|
"""index: 28994, intensity: 12294.0, mobility: 1.070"""	-0.355592	0.128505	0.785404	KFMFRLANTIL	generic|sp_Q7TSH8_TMM94_MOUSE_REVERSED	|generic|tr_B1ATA0_B1ATA0_MOUSE_REVERSED	|generic|tr_Q3U2K2_Q3U2K2_MOUSE_REVERSED	|generic|tr_A0A668KL57_A0A668KL57_MOUSE_REVERSED|
"""index: 19585, intensity: 4488.0, mobility: 1.016"""	-0.355704	0.128749	0.785585	GRSGAVSAWLVNGR	generic|IP_999282_TX=10090_REVERSED|
"""index: 23521, intensity: 19733.0, mobility: 1.055"""	-0.355787	0.128993	0.785718	THHSGLAVSDVGSRLA	generic|chr8_1_70315967_70316116_ENSMUST00000140239_REVERSED	|generic|chr8_1_70315937_70316116_ENSMUST00000140239_REVERSED|
"""index: 36156, intensity: 4250.0, mobility: 1.098"""	-0.35582	0.129174	0.785771	SRLVLTITKWIDHGSCILHRQYNSLQTIVSKPPS	generic|tr_Q8BUT4_Q8BUT4_MOUSE__IP_907407_REVERSED|
"""index: 21112, intensity: 6471.0, mobility: 0.942"""	-0.356054	0.129417	0.786146	EDEFFIEPGELNEIDSFGNCPVH	generic|tr_A0A0J9YU92_A0A0J9YU92_MOUSE__chr5_1_117979807_117979839_ENSMUST00000201427__II_937695_REVERSED	|generic|sp_Q8VDH1_FBX21_MOUSE__chr5_1_117979807_117979839_ENSMUST00000201427_REVERSED	|generic|sp_Q8VDH1-2_FBX21_MOUSE__chr5_1_117979807_117979839_ENSMUST00000201427_REVERSED	|generic|tr_Q8C658_Q8C658_MOUSE__chr5_1_117979807_117979839_ENSMUST00000201427_REVERSED|
"""index: 10654, intensity: 15249.0, mobility: 0.993"""	-0.356136	0.129535	0.786278	SSPSEPLSELSLLSSHATPATTIEPSPGRRLG	generic|sp_E9Q7X6_HEG1_MOUSE__chr16_1_33760814_33760849_ENSMUST00000152832_REVERSED|
"""index: 17942, intensity: 4823.0, mobility: 0.946"""	-0.357031	0.129778	0.787711	DYAYCGIGKLW	generic|tr_A0A571BF46_A0A571BF46_MOUSE_REVERSED	|generic|tr_G3UWS1_G3UWS1_MOUSE_REVERSED	|generic|tr_A0A571BF58_A0A571BF58_MOUSE_REVERSED	|generic|tr_E9Q1W3_E9Q1W3_MOUSE_REVERSED	|generic|tr_A2AQA9_A2AQA9_MOUSE_REVERSED	|generic|tr_A2AQB2_A2AQB2_MOUSE_REVERSED|
"""index: 26933, intensity: 7229.0, mobility: 1.169"""	-0.357104	0.12999	0.787828	DDQLITEKCRRSEWRGGKTPSTITRTIAAGEP	generic|chr5_-1_100034927_100036612_ENSMUST00000128187__IP_936163_TX=10090_REVERSED|
"""index: 25786, intensity: 3271.0, mobility: 1.027"""	-0.357534	0.130234	0.788515	QPLHQSTKIFP	generic|IP_864048_TX=10090_REVERSED|
"""index: 30695, intensity: 4010.0, mobility: 1.099"""	-0.357789	0.130477	0.788922	TKLLMGRDEAKTTGDLRLYKFGRYAFYDEMITMLSTMQCFLL	generic|tr_A0A0R4J170_A0A0R4J170_MOUSE_REVERSED	|generic|tr_Q3URH5_Q3URH5_MOUSE_REVERSED	|generic|tr_Q3UI73_Q3UI73_MOUSE_REVERSED	|generic|sp_Q3TKT4_SMCA4_MOUSE_REVERSED	|generic|sp_Q3TKT4-2_SMCA4_MOUSE_REVERSED	|generic|tr_Q8R569_Q8R569_MOUSE_REVERSED	|generic|tr_G3UX35_G3UX35_MOUSE_REVERSED	|generic|tr_Q8R0K1_Q8R0K1_MOUSE_REVERSED|
"""index: 2222, intensity: 3738.0, mobility: 0.842"""	-0.357964	0.130657	0.789201	PRHLMGTTREVSTSGTAAPQ	generic|chr16_-1_17858463_17859418_ENSMUST00000117945_REVERSED|
"""index: 13616, intensity: 2893.0, mobility: 0.873"""	-0.35811	0.130868	0.789434	RGAAWGSAEGFVLWMIDKLTGMVTVPR	generic|chr11_-1_102008586_102011761_ENSMUST00000100400__IP_1126209_TX=10090_REVERSED|
"""index: 20640, intensity: 3556.0, mobility: 0.947"""	-0.358373	0.131112	0.789852	LDTTGLVMLDMTELGLPMAL	generic|IP_914688_TX=10090_REVERSED|
"""index: 8340, intensity: 4613.0, mobility: 0.814"""	-0.35849	0.131259	0.790039	AGAGGGGGAAAAAGTATAAAATAAASPPWSVVLEPS	generic|IP_958637_TX=10090_REVERSED|
"""index: 13067, intensity: 3933.0, mobility: 1.023"""	-0.359201	0.13147	0.79117	THARLQQAMKETGTSTQRFL	generic|IP_1114183_TX=10090_REVERSED|
"""index: 12831, intensity: 165721.0, mobility: 0.934"""	-0.359302	0.131713	0.791331	AARSGAGSAAAESGAPRQQRRREE	generic|tr_Q8CDL1_Q8CDL1_MOUSE_REVERSED|
"""index: 14472, intensity: 9909.0, mobility: 0.947"""	-0.359633	0.131956	0.791856	IMQAVYVVDMMDSFSAAEATYV	generic|sp_Q91ZV8_AGRA2_MOUSE__II_865126_REVERSED	|generic|tr_J3QMG7_J3QMG7_MOUSE__II_865137_REVERSED	|generic|tr_A0A172Q382_A0A172Q382_MOUSE__II_865126_REVERSED|
"""index: 26038, intensity: 5874.0, mobility: 0.935"""	-0.359827	0.132167	0.792163	AIIEVHHKFT	generic|IP_871827_TX=10090_REVERSED|
"""index: 27339, intensity: 4092.0, mobility: 1.156"""	-0.359957	0.132282	0.79237	QQNYQPGGMNMELESPGINMVQSQLMQRQGPQSNARMPISATPNR	generic|tr_A6P3E3_A6P3E3_MOUSE__chr12_-1_100967989_100968279_ENSMUST00000068411_REVERSED	|generic|tr_Q8CBM5_Q8CBM5_MOUSE__chr12_-1_100967989_100968279_ENSMUST00000068411_REVERSED	|generic|tr_Q7TPU7_Q7TPU7_MOUSE__chr12_-1_100967989_100968279_ENSMUST00000068411_REVERSED	|generic|tr_E9PV80_E9PV80_MOUSE__chr12_-1_100967989_100968279_ENSMUST00000068411_REVERSED	|generic|sp_Q61026_NCOA2_MOUSE__chr12_-1_100967989_100968279_ENSMUST00000068411_REVERSED|
"""index: 28265, intensity: 3162.0, mobility: 0.827"""	-0.360105	0.132492	0.792604	TAESILLKEQLDQY	generic|tr_B7ZNY0_B7ZNY0_MOUSE__chr3_-1_97742485_97742601_ENSMUST00000175751_REVERSED	|generic|sp_Q80YT7_MYOME_MOUSE__chr3_-1_97742485_97742601_ENSMUST00000175751_REVERSED	|generic|tr_B2RUJ9_B2RUJ9_MOUSE__chr3_-1_97742485_97742601_ENSMUST00000175751_REVERSED	|generic|tr_E9Q1A0_E9Q1A0_MOUSE__chr3_-1_97742485_97742601_ENSMUST00000175751_REVERSED	|generic|tr_G3X9L9_G3X9L9_MOUSE__chr3_-1_97742485_97742601_ENSMUST00000175751_REVERSED|
"""index: 11374, intensity: 20483.0, mobility: 1.152"""	-0.360405	0.13267	0.793079	LHCHEPQSGILAFVHHLSQERERTQWCRHKQCQGPLLHQM	generic|IP_959333_TX=10090_REVERSED|
"""index: 8270, intensity: 51075.0, mobility: 0.908"""	-0.360648	0.132881	0.793463	VQLKTEENGASFLRFFDSISNALIHQ	generic|IP_870589_TX=10090_REVERSED	|generic|sp_Q8BHS6_ARMX3_MOUSE_REVERSED|
"""index: 17332, intensity: 6317.0, mobility: 0.963"""	-0.3611	0.133059	0.794177	LPRSDEWKYGLQRWPL	generic|IP_858356_TX=10090_REVERSED|
"""index: 8278, intensity: 4897.0, mobility: 0.810"""	-0.361537	0.133301	0.794868	AGATGATAGATGAAAGATGAAAGATGAAPGATGAAPGAAP	generic|sp_Q5STT6_FA71B_MOUSE_REVERSED|
"""index: 7283, intensity: 4029.0, mobility: 1.010"""	-0.361769	0.133543	0.795233	VVPGEDPLWVPLQSWAPFTL	generic|IP_894637_TX=10090_REVERSED	|generic|tr_Q8R1P7_Q8R1P7_MOUSE_REVERSED	|generic|tr_Q9D1I7_Q9D1I7_MOUSE_REVERSED|
"""index: 32863, intensity: 6040.0, mobility: 1.334"""	-0.361805	0.133786	0.79529	SFAGDLFLVIQ	generic|sp_Q149C3_LIGO4_MOUSE_REVERSED	|generic|tr_A0A0R4J0Q7_A0A0R4J0Q7_MOUSE_REVERSED|
"""index: 23636, intensity: 3651.0, mobility: 1.200"""	-0.362376	0.133996	0.796189	ETEWISRMYHAQGMLNP	generic|IP_927128_TX=10090_REVERSED|
"""index: 26456, intensity: 6309.0, mobility: 0.909"""	-0.362695	0.134238	0.79669	SWIVWSSRSTN	generic|IP_922288_TX=10090_REVERSED|
"""index: 20693, intensity: 11167.0, mobility: 1.010"""	-0.362738	0.134415	0.796757	ELKQIIPLASTMAASTVTKVGKEAMECVSRLYPYQDK	generic|tr_Q9CY19_Q9CY19_MOUSE__II_964618_REVERSED	|generic|sp_P43883_PLIN2_MOUSE__II_964618_REVERSED	|generic|tr_Q541S0_Q541S0_MOUSE__II_964618_REVERSED	|generic|tr_Q3U711_Q3U711_MOUSE__II_964618_REVERSED	|generic|tr_Q8C5B5_Q8C5B5_MOUSE__II_964618_REVERSED	|generic|II_964614_TX=10090_REVERSED	|generic|tr_B1AXR5_B1AXR5_MOUSE_REVERSED|
"""index: 11807, intensity: 5041.0, mobility: 0.878"""	-0.363525	0.134625	0.797993	LTTAESFAEQCLCHRPDGWVTG	generic|IP_838312_TX=10090_REVERSED|
"""index: 29421, intensity: 2801.0, mobility: 1.072"""	-0.363723	0.134736	0.798302	IERNGRAPETRR	generic|IP_1146676_TX=10090_REVERSED|
"""index: 32502, intensity: 17385.0, mobility: 1.164"""	-0.364413	0.134946	0.799381	VTAGPIGLLLHPERHDEWQTTRPRTLIRAPAEP	generic|IP_914006_TX=10090_REVERSED|
"""index: 10455, intensity: 7754.0, mobility: 1.077"""	-0.364684	0.135187	0.799804	SLLTASTLGASAPASFQGQIQGALAT	generic|sp_Q66JY2_IN80D_MOUSE_REVERSED	|generic|tr_B1AT32_B1AT32_MOUSE_REVERSED|
"""index: 11317, intensity: 9339.0, mobility: 0.908"""	-0.365014	0.135429	0.800319	TLGSVSGSVDVLILMDKPSAAGQ	generic|II_946317_TX=10090_REVERSED	|generic|tr_E9Q1X8_E9Q1X8_MOUSE__chr16_1_4614147_4614176_ENSMUST00000122896_REVERSED	|generic|tr_A0A411ACY8_A0A411ACY8_MOUSE__chr16_1_4614147_4614176_ENSMUST00000122896_REVERSED	|generic|sp_O08532_CA2D1_MOUSE__chr16_1_4614147_4614176_ENSMUST00000122896_REVERSED	|generic|sp_O08532-2_CA2D1_MOUSE__chr16_1_4614147_4614176_ENSMUST00000122896_REVERSED	|generic|sp_O08532-3_CA2D1_MOUSE__chr16_1_4614147_4614176_ENSMUST00000122896_REVERSED	|generic|sp_O08532-4_CA2D1_MOUSE__chr16_1_4614147_4614176_ENSMUST00000122896_REVERSED|
"""index: 15253, intensity: 2662.0, mobility: 1.256"""	-0.365069	0.135671	0.800405	YIWYYISLMIQSVSLCSY	generic|IP_1110520_TX=10090_REVERSED|
"""index: 4864, intensity: 3305.0, mobility: 0.851"""	-0.365117	0.13588	0.800479	WITPMGKAR	generic|IP_970688_TX=10090_REVERSED|
"""index: 11371, intensity: 29588.0, mobility: 1.022"""	-0.365265	0.136122	0.80071	DQAGEAKSLVSLSRKTRVPCN	generic|IP_3494155_TX=10090_REVERSED	|generic|IP_3494165_TX=10090_REVERSED|
"""index: 13314, intensity: 5183.0, mobility: 0.943"""	-0.365276	0.136298	0.800728	LGGFCRNRSIE	generic|IP_1088507_TX=10090_REVERSED|
"""index: 14165, intensity: 6950.0, mobility: 1.172"""	-0.365461	0.136506	0.801015	AERREMERQLKRQLRLNEERMHREEELYQAMK	generic|tr_F6SXB0_F6SXB0_MOUSE__II_1152542_REVERSED	|generic|sp_D3YZP9_CCDC6_MOUSE_REVERSED|
"""index: 18604, intensity: 5301.0, mobility: 1.059"""	-0.366485	0.136748	0.802606	DSKMQQQIFGRLLCNHWTGRK	generic|IP_3492109_TX=10090_REVERSED|
"""index: 9534, intensity: 3751.0, mobility: 0.961"""	-0.366534	0.136957	0.802682	VAVSAPWHQQLDRSVMFRAARQVMHG	generic|II_1096935_TX=10090_REVERSED|
"""index: 23776, intensity: 4782.0, mobility: 1.056"""	-0.366655	0.137033	0.802871	SPAAVWTLCLSTR	generic|chr2_1_34773927_34774299_ENSMUST00000028222__IP_1010747_TX=10090_REVERSED|
"""index: 19185, intensity: 14474.0, mobility: 0.885"""	-0.367205	0.137141	0.803723	MIVINGSII	generic|tr_Q8VGE4_Q8VGE4_MOUSE_REVERSED	|generic|tr_Q7TQX5_Q7TQX5_MOUSE_REVERSED|
"""index: 28056, intensity: 7763.0, mobility: 1.077"""	-0.36766	0.137383	0.804427	FCVFKRSLDRQTVERLFITREIVENKFTSQIRKEEFVSME	generic|sp_Q9Z2B1_I18RA_MOUSE__II_1040405_REVERSED|
"""index: 27593, intensity: 3668.0, mobility: 1.048"""	-0.367758	0.137425	0.804577	CFNRSLGCIARTPLAQLSGFREGHPQSF	generic|tr_Q3US13_Q3US13_MOUSE__IP_3474970_REVERSED	|generic|sp_P97412_LYST_MOUSE_REVERSED	|generic|tr_Q8BQ04_Q8BQ04_MOUSE_REVERSED	|generic|tr_Q3U4C2_Q3U4C2_MOUSE_REVERSED	|generic|tr_G5E8Q0_G5E8Q0_MOUSE_REVERSED|
"""index: 16750, intensity: 4368.0, mobility: 0.913"""	-0.369035	0.137665	0.806547	QMRNVVYLLAVPNFNMYTSRLLRGGSSS	generic|IP_874252_TX=10090_REVERSED|
"""index: 20820, intensity: 6573.0, mobility: 0.982"""	-0.369433	0.13774	0.807157	LYILGCNGTVAILYMIFF	generic|tr_Q8VG79_Q8VG79_MOUSE_REVERSED|
"""index: 3450, intensity: 7543.0, mobility: 0.851"""	-0.369826	0.137948	0.807761	SHPPQALGSMLDIRN	generic|IP_866786_TX=10090_REVERSED|
"""index: 16288, intensity: 4564.0, mobility: 0.967"""	-0.370062	0.138188	0.808122	YIGPFDRQWIRQGVSWIGGL	generic|sp_Q8VBV7_CSN8_MOUSE__chr1_1_90603595_90605469_ENSMUST00000186750__II_1031624_REVERSED	|generic|II_1031619_TX=10090_REVERSED|
"""index: 16296, intensity: 5765.0, mobility: 0.943"""	-0.370536	0.138428	0.808848	YFYPYGISLY	generic|tr_Q8BZ75_Q8BZ75_MOUSE__II_3480658_REVERSED	|generic|tr_Q3UW60_Q3UW60_MOUSE_REVERSED	|generic|sp_Q62053_PE2R2_MOUSE_REVERSED|
"""index: 2417, intensity: 5769.0, mobility: 0.935"""	-0.37076	0.138635	0.809191	LVAPPLSLCIGEG	generic|IP_980629_TX=10090_REVERSED|
"""index: 25469, intensity: 4198.0, mobility: 1.184"""	-0.371026	0.138876	0.809598	GGIAENSDQRFRIARAWYNGWEIMTGPRLQYSRLEYINPGPRPVPENW	generic|sp_O55126_NIPS2_MOUSE_REVERSED|
"""index: 16050, intensity: 4649.0, mobility: 1.136"""	-0.371057	0.139082	0.809645	LRTTMGEPVSQQWVEQFEALNFKVANQL	generic|sp_Q14AI0_DCC1_MOUSE_REVERSED	|generic|tr_D3YVY9_D3YVY9_MOUSE_REVERSED	|generic|tr_Q8C1P7_Q8C1P7_MOUSE_REVERSED|
"""index: 33415, intensity: 6362.0, mobility: 1.203"""	-0.371257	0.139323	0.80995	VGGAGASVGVSGAGSGDNAAAAAAAAAGTSTNRISAIGHRSSPRAG	generic|chr19_-1_5388348_5388605_ENSMUST00000044207_REVERSED|
"""index: 16668, intensity: 2589.0, mobility: 0.867"""	-0.371563	0.139563	0.810418	YECLYKCFRNKFYNI	generic|IP_1098424_TX=10090_REVERSED|
"""index: 16991, intensity: 4542.0, mobility: 0.805"""	-0.371793	0.139769	0.810769	LESALSHGSSHGPMMAY	generic|tr_Q3TAP8_Q3TAP8_MOUSE_REVERSED	|generic|tr_A0A0G2JDW8_A0A0G2JDW8_MOUSE_REVERSED	|generic|sp_O08970_TUFT1_MOUSE_REVERSED|
"""index: 3687, intensity: 3811.0, mobility: 0.840"""	-0.371856	0.139842	0.810863	PGVFTQRDE	generic|IP_3453858_TX=10090_REVERSED	|generic|IP_3453856_TX=10090_REVERSED	|generic|sp_Q5DP50_TEX24_MOUSE_REVERSED|
"""index: 17515, intensity: 3577.0, mobility: 0.931"""	-0.372414	0.140082	0.811713	HRMSYLLYR	generic|IP_3469827_TX=10090_REVERSED|
"""index: 5791, intensity: 5160.0, mobility: 0.946"""	-0.372424	0.140321	0.811728	NLNCIPKEQYT	generic|IP_869155_TX=10090_REVERSED|
"""index: 1720, intensity: 2748.0, mobility: 1.079"""	-0.37264	0.14046	0.812056	TRGTMVDPADTNSGRQ	generic|chr11_1_72740511_72740627_ENSMUST00000127610_REVERSED	|generic|chr11_1_72740415_72740627_ENSMUST00000127610_REVERSED|
"""index: 5465, intensity: 15576.0, mobility: 0.913"""	-0.372899	0.1407	0.812449	GVEVDHNRRLCKVKPINYLWGRS	generic|IP_905131_TX=10090_REVERSED|
"""index: 14733, intensity: 2906.0, mobility: 1.137"""	-0.372992	0.14094	0.812591	SRVMRSWMNTHPSRYPCQKSKQTIMFH	generic|chr3_-1_94531311_94561875_ENSMUST00000029783__IP_978255_TX=10090_REVERSED|
"""index: 6019, intensity: 122470.0, mobility: 1.164"""	-0.373118	0.141179	0.812782	PTSAIAPTASTSDGPSPGSTLPTTNFARSNSSQLIT	generic|tr_Q8BIT2_Q8BIT2_MOUSE__chr2_1_32375522_32375578_ENSMUST00000192758__II_1011416_REVERSED|
"""index: 20091, intensity: 4071.0, mobility: 0.921"""	-0.373145	0.141419	0.812823	SIWGIMEKRKMSRRNYVS	generic|II_1024224_TX=10090_REVERSED	|generic|tr_B7ZP31_B7ZP31_MOUSE__chr1_-1_192897307_192897504_ENSMUST00000195530_REVERSED	|generic|tr_A0A1L1SVE7_A0A1L1SVE7_MOUSE__chr1_-1_192897307_192897504_ENSMUST00000195530_REVERSED	|generic|sp_Q7TN84_SYT14_MOUSE__chr1_-1_192897307_192897504_ENSMUST00000195530_REVERSED|
"""index: 15219, intensity: 6363.0, mobility: 0.905"""	-0.37324	0.141659	0.812967	FLVKIMMDPLLLFKTGPS	generic|sp_Q8K2A6_LIPM_MOUSE_REVERSED|
"""index: 9777, intensity: 9165.0, mobility: 1.151"""	-0.373471	0.141864	0.813317	QKPMQPQSEKDEIVLSGLNIINQAWFSPDCHFQITTNTVPSA	generic|sp_Q64127_TIF1A_MOUSE__chr6_1_37919411_37919494_ENSMUST00000153004_REVERSED	|generic|sp_Q64127-2_TIF1A_MOUSE__chr6_1_37919411_37919494_ENSMUST00000153004_REVERSED	|generic|tr_E9Q1U8_E9Q1U8_MOUSE__chr6_1_37919411_37919494_ENSMUST00000153004_REVERSED	|generic|tr_Q3V0H4_Q3V0H4_MOUSE__chr6_1_37919411_37919494_ENSMUST00000153004_REVERSED	|generic|tr_Q3TLF2_Q3TLF2_MOUSE_REVERSED|
"""index: 4408, intensity: 2727.0, mobility: 0.768"""	-0.373677	0.142002	0.813629	YTVYPICSVHMK	generic|IP_829326_TX=10090_REVERSED|
"""index: 19645, intensity: 5111.0, mobility: 1.006"""	-0.374572	0.142241	0.814981	FLPEAIEREMSEYDLKFAWLQL	generic|sp_Q6P9Q4_FHOD1_MOUSE__II_859342_REVERSED	|generic|II_859340_TX=10090_REVERSED|
"""index: 26010, intensity: 3014.0, mobility: 1.112"""	-0.374641	0.142481	0.815084	NQEYLQDLLHSYLGP	generic|tr_A2A5J5_A2A5J5_MOUSE_REVERSED	|generic|sp_Q9D0S4_NEUL2_MOUSE_REVERSED|
"""index: 23472, intensity: 2746.0, mobility: 1.261"""	-0.374758	0.142686	0.815261	PKYRGMVFYFRLNGYGTTD	generic|chr5_-1_22060217_22060390_ENSMUST00000162427_REVERSED|
"""index: 32445, intensity: 35234.0, mobility: 1.004"""	-0.375026	0.142926	0.815665	GVPGPGAVALALPGPTLPVQQASGA	generic|chr19_1_28990447_28990611_ENSMUST00000225310_REVERSED|
"""index: 18678, intensity: 2963.0, mobility: 0.945"""	-0.375117	0.143165	0.815802	TRTLRTMPRPPRAGRP	generic|chr10_-1_80260778_80260891_ENSMUST00000105363_REVERSED|
"""index: 305, intensity: 2649.0, mobility: 0.906"""	-0.375245	0.14337	0.815994	MNARQGMPHMG	generic|tr_A0A1B0GSH6_A0A1B0GSH6_MOUSE__II_3463375_REVERSED	|generic|tr_A0A1B0GSF1_A0A1B0GSF1_MOUSE__II_2561992_REVERSED	|generic|tr_A2AQW6_A2AQW6_MOUSE__II_3463376_REVERSED	|generic|tr_A0A1B0GRU8_A0A1B0GRU8_MOUSE__chr2_-1_53153460_53153525_ENSMUST00000211712__II_1008677_REVERSED	|generic|sp_Q9R1C7_PR40A_MOUSE__chr2_-1_53153460_53153525_ENSMUST00000211712__II_1008677_REVERSED	|generic|sp_Q9R1C7-2_PR40A_MOUSE__chr2_-1_53153460_53153525_ENSMUST00000211712__II_1008677_REVERSED	|generic|II_1008676_TX=10090_REVERSED	|generic|II_1008672_TX=10090_REVERSED	|generic|tr_A0JLM8_A0JLM8_MOUSE__chr2_-1_53156619_53156816_ENSMUST00000211712_REVERSED	|generic|tr_A0A1B0GT17_A0A1B0GT17_MOUSE_REVERSED|
"""index: 23101, intensity: 3099.0, mobility: 1.148"""	-0.37542	0.143609	0.816259	CPNLFAFLFFFHNVPESVRNLMEPDFWYWIGLVYYPTW	generic|sp_Q01776_GNRHR_MOUSE__II_943675_REVERSED|
"""index: 8422, intensity: 233271.0, mobility: 0.931"""	-0.375541	0.143849	0.81644	ATGATAGATGAAAGATGAAAGATGAAPGATGAAPGAAPGA	generic|sp_Q5STT6_FA71B_MOUSE_REVERSED|
"""index: 4499, intensity: 23730.0, mobility: 0.948"""	-0.375568	0.144019	0.816481	LVAPPIDKTEAL	generic|sp_Q5NCI0-2_URGCP_MOUSE__II_1139737_REVERSED	|generic|sp_Q5NCI0_URGCP_MOUSE_REVERSED	|generic|tr_Q6ZPP3_Q6ZPP3_MOUSE_REVERSED|
"""index: 18972, intensity: 4314.0, mobility: 0.892"""	-0.375782	0.144189	0.816802	EATLSGDAWQV	generic|sp_Q5DTX6_JCAD_MOUSE__chr18_1_4649140_4649409_ENSMUST00000234494__II_3494282_REVERSED|
"""index: 2980, intensity: 3238.0, mobility: 0.935"""	-0.376259	0.144429	0.817518	DRTDVLVEKPD	generic|sp_E9PVX6_KI67_MOUSE_REVERSED	|generic|sp_E9PVX6-2_KI67_MOUSE_REVERSED|
"""index: 10408, intensity: 188374.0, mobility: 1.161"""	-0.376463	0.144633	0.817824	RLQYQDPSGKQRNPVMQEKDVEKQLQLALLRDQEEQKHR	generic|sp_Q80XJ2_RN168_MOUSE_REVERSED	|generic|tr_E9PYW4_E9PYW4_MOUSE_REVERSED|
"""index: 12430, intensity: 3917.0, mobility: 0.856"""	-0.376641	0.144872	0.818091	MLFRMGEIEGDCYLMYHGKV	generic|tr_Q14AJ3_Q14AJ3_MOUSE_REVERSED	|generic|sp_Q62471_VNS1_MOUSE_REVERSED|
"""index: 27155, intensity: 3050.0, mobility: 1.208"""	-0.37671	0.145042	0.818193	WREFTYKSEARFFY	generic|sp_Q91VS8_FARP2_MOUSE_REVERSED|
"""index: 24522, intensity: 4872.0, mobility: 1.129"""	-0.377263	0.145246	0.819021	EEDIEAAAALQAQQT	generic|tr_Q3UK68_Q3UK68_MOUSE_REVERSED	|generic|sp_P70670_NACAM_MOUSE_REVERSED	|generic|sp_Q60817_NACA_MOUSE_REVERSED|
"""index: 15371, intensity: 3350.0, mobility: 1.177"""	-0.377931	0.14545	0.820017	FYPHIIKRQMKIPNNQPKASYAMYSYFI	generic|IP_3458903_TX=10090_REVERSED|
"""index: 12247, intensity: 7082.0, mobility: 1.036"""	-0.378416	0.145619	0.82074	EQASTLYYGIMEEHFQHRHSTLLLGAFIFKREGQMAARLIN	generic|tr_H3BKW8_H3BKW8_MOUSE_REVERSED	|generic|sp_Q8R554_OTU7A_MOUSE_REVERSED|
"""index: 18106, intensity: 5651.0, mobility: 1.011"""	-0.378823	0.145823	0.821344	TLTFYALQESYM	generic|IP_831131_TX=10090_REVERSED	|generic|IP_831130_TX=10090_REVERSED|
"""index: 24668, intensity: 22742.0, mobility: 0.988"""	-0.379081	0.146062	0.821727	TPSHCPPSPPLPLMRMSAPLPLV	generic|IP_924895_TX=10090_REVERSED|
"""index: 14545, intensity: 6659.0, mobility: 1.041"""	-0.379104	0.146301	0.821761	EEQDVPSTAGGEPDRLMSGTDETAEMKSGSGLDSSEPGPLSAEGERI	generic|tr_F6R3T1_F6R3T1_MOUSE__II_831629_REVERSED	|generic|tr_Q8BZY1_Q8BZY1_MOUSE__II_831629_REVERSED	|generic|tr_E9Q4Y8_E9Q4Y8_MOUSE_REVERSED|
"""index: 2533, intensity: 3654.0, mobility: 1.104"""	-0.379116	0.146504	0.821779	GPMDPPKDGLHNSVRH	generic|IP_919389_TX=10090_REVERSED|
"""index: 17738, intensity: 7530.0, mobility: 1.038"""	-0.379398	0.146743	0.822198	ISRYPGWLSMHKFLDIQALSYFTITQIHKSWF	generic|IP_3460315_TX=10090_REVERSED|
"""index: 885, intensity: 3512.0, mobility: 0.914"""	-0.37963	0.146982	0.822542	ESRSSPSPSGMSSLNRMRPRSQ	generic|IP_1100029_TX=10090_REVERSED|
"""index: 19670, intensity: 4468.0, mobility: 0.967"""	-0.37966	0.147185	0.822586	AHKDLLMINEPKLDFHAIRKSHLYHVGD	generic|tr_A0A1W2P6J6_A0A1W2P6J6_MOUSE__chr10_1_81190609_81190650_ENSMUST00000217936__II_3496086_REVERSED	|generic|tr_A0A1W2P6K3_A0A1W2P6K3_MOUSE__chr10_1_81190609_81190650_ENSMUST00000217936__II_3496086_REVERSED	|generic|sp_O54784_DAPK3_MOUSE__chr1_1_159850280_159850309_ENSMUST00000192069_REVERSED|
"""index: 20312, intensity: 3495.0, mobility: 0.961"""	-0.380461	0.147389	0.823771	FLLHEQDPYLPFPLSLILFPFLLME	generic|IP_3467718_TX=10090_REVERSED|
"""index: 34063, intensity: 9342.0, mobility: 0.974"""	-0.38049	0.147627	0.823812	SSNFVVVDAVLC	generic|sp_Q8BW56_GTDC1_MOUSE__II_1009700_REVERSED	|generic|sp_Q8BW56-2_GTDC1_MOUSE__II_1009700_REVERSED	|generic|tr_G8JL42_G8JL42_MOUSE__II_1009700_REVERSED	|generic|tr_A0A0A0MQK2_A0A0A0MQK2_MOUSE__II_1009700_REVERSED|
"""index: 9754, intensity: 6470.0, mobility: 0.986"""	-0.380676	0.147865	0.824088	AKLMSLEGSQQRVLAVQRELEMKQKESLEGRL	generic|sp_A6PWD2_FHAD1_MOUSE_REVERSED	|generic|sp_A6PWD2-2_FHAD1_MOUSE_REVERSED	|generic|sp_A6PWD2-4_FHAD1_MOUSE_REVERSED	|generic|sp_A6PWD2-5_FHAD1_MOUSE_REVERSED|
"""index: 27708, intensity: 3037.0, mobility: 0.904"""	-0.38079	0.148104	0.824255	EEDLLALLGLPKQLFMDLLPR	generic|tr_F8VQ79_F8VQ79_MOUSE_REVERSED	|generic|sp_Q1EG27_MYO3B_MOUSE_REVERSED	|generic|sp_Q1EG27-2_MYO3B_MOUSE_REVERSED|
"""index: 1526, intensity: 4711.0, mobility: 0.857"""	-0.381104	0.148201	0.824719	EAQFIDLPNDLLVQFSLLCPETHG	generic|tr_Q91Y03_Q91Y03_MOUSE_REVERSED	|generic|tr_Q14BM8_Q14BM8_MOUSE_REVERSED	|generic|tr_Q8CB45_Q8CB45_MOUSE_REVERSED|
"""index: 12811, intensity: 3413.0, mobility: 1.178"""	-0.381684	0.148439	0.825571	YYTFRFPLMILYYGWGLLGRPQPRSVVYSYIRHDATNVQLP	generic|tr_D3YUP4_D3YUP4_MOUSE_REVERSED	|generic|sp_Q3TDN2_FAF2_MOUSE__chr13_1_54650014_54650067_ENSMUST00000153894_REVERSED|
"""index: 33285, intensity: 12836.0, mobility: 1.054"""	-0.381843	0.148571	0.825804	SMPSPKSSGSKSSPLHKTRCKPVWT	generic|tr_Q3USZ3_Q3USZ3_MOUSE_REVERSED	|generic|tr_Q3UWT0_Q3UWT0_MOUSE_REVERSED	|generic|sp_Q9Z0L4_BMP15_MOUSE_REVERSED|
"""index: 25421, intensity: 2962.0, mobility: 1.240"""	-0.382167	0.14881	0.826281	LFYFYQLAERPDTSEFKRTYLMLLRVFNLRRMCPPDGP	generic|sp_Q8BJ71_NUP93_MOUSE__chr8_1_94227803_94227859_ENSMUST00000212039_REVERSED	|generic|sp_Q8BJ71-2_NUP93_MOUSE_REVERSED	|generic|tr_A0A1D5RLQ0_A0A1D5RLQ0_MOUSE_REVERSED	|generic|tr_Q3TFC8_Q3TFC8_MOUSE_REVERSED|
"""index: 5609, intensity: 5919.0, mobility: 0.873"""	-0.382265	0.149012	0.826424	FVPLAKDTRERAVWPPP	generic|tr_Q920V9_Q920V9_MOUSE_REVERSED|
"""index: 31939, intensity: 14907.0, mobility: 1.058"""	-0.382514	0.14925	0.826789	IQSVRGGIGEILQPGRQGSRPSPQLQG	generic|tr_Q9D9A3_Q9D9A3_MOUSE__chr6_1_57610866_57610925_ENSMUST00000204455__II_920119_REVERSED	|generic|IP_902424_TX=10090_REVERSED	|generic|sp_F2Z461_HERC6_MOUSE__chr6_1_57610866_57610925_ENSMUST00000204455_REVERSED	|generic|tr_Q9CRZ4_Q9CRZ4_MOUSE__chr6_1_57610866_57610925_ENSMUST00000204455_REVERSED|
"""index: 19869, intensity: 4432.0, mobility: 1.115"""	-0.382518	0.149275	0.826795	QTPFMRFCIGGIVRGDKILALTKHKPDFVLRAIYEKPMRP	generic|tr_Q3UVE8_Q3UVE8_MOUSE__II_1126798_REVERSED	|generic|tr_Q3U2D4_Q3U2D4_MOUSE__II_1126805_REVERSED	|generic|tr_Q3UM02_Q3UM02_MOUSE__II_1126803_REVERSED	|generic|tr_Q3UD69_Q3UD69_MOUSE__II_1126803_REVERSED	|generic|sp_Q9JHD2_KAT2A_MOUSE__II_1126803_REVERSED	|generic|tr_Q6P3Z8_Q6P3Z8_MOUSE__II_1126803_REVERSED|
"""index: 16336, intensity: 14212.0, mobility: 1.121"""	-0.383479	0.149477	0.8282	VQETSNLYQVIIVITCHGFSMIWAVLAA	generic|tr_A0A087WR67_A0A087WR67_MOUSE_REVERSED	|generic|sp_Q8VCK6_FFAR2_MOUSE_REVERSED|
"""index: 13151, intensity: 3288.0, mobility: 1.185"""	-0.383629	0.149644	0.828419	RSSQPAAKCTRGTRAEYE	generic|tr_B7ZNA7_B7ZNA7_MOUSE_REVERSED	|generic|sp_Q6A039_TBC12_MOUSE_REVERSED	|generic|tr_E9QQ68_E9QQ68_MOUSE_REVERSED	|generic|tr_A0A494BA22_A0A494BA22_MOUSE_REVERSED|
"""index: 11421, intensity: 348773.0, mobility: 0.953"""	-0.384059	0.149881	0.829045	LLYQTGTKNVETLLFQFSQH	generic|IP_3500890_TX=10090_REVERSED|
"""index: 22570, intensity: 5283.0, mobility: 1.066"""	-0.384174	0.150119	0.829212	YSGQDDPSADRVTLTHRKGEAALGYKDNA	generic|tr_E9Q9T8_E9Q9T8_MOUSE_REVERSED	|generic|tr_Q3UIK0_Q3UIK0_MOUSE_REVERSED	|generic|sp_O70468_MYPC3_MOUSE_REVERSED|
"""index: 16916, intensity: 9667.0, mobility: 0.940"""	-0.384288	0.150321	0.829379	HQGRHLEGDPVVDPLPL	generic|tr_B0QZM1_B0QZM1_MOUSE__II_950766_REVERSED	|generic|sp_Q6P073_UB2J2_MOUSE__II_950766_REVERSED	|generic|tr_B1ASK8_B1ASK8_MOUSE__II_950766_REVERSED|
"""index: 15261, intensity: 2675.0, mobility: 0.892"""	-0.38479	0.150558	0.830109	MGLIQSFPGMKMINQFQEYMDR	generic|tr_E9PXC0_E9PXC0_MOUSE_REVERSED	|generic|tr_Q8C1Y6_Q8C1Y6_MOUSE_REVERSED	|generic|tr_Q99JZ9_Q99JZ9_MOUSE_REVERSED	|generic|sp_P14576_SRP54_MOUSE_REVERSED|
"""index: 15328, intensity: 4624.0, mobility: 1.120"""	-0.384902	0.150688	0.830271	TPMVWDTKWTYEESWKSWIGDYNSIPKVR	generic|tr_Q3U2L4_Q3U2L4_MOUSE__II_3484913_REVERSED	|generic|tr_A0A2R8VK01_A0A2R8VK01_MOUSE__II_3484913_REVERSED	|generic|tr_Q8QZX9_Q8QZX9_MOUSE__II_3484913_REVERSED	|generic|tr_Q3TB34_Q3TB34_MOUSE__II_3484913_REVERSED	|generic|tr_Q3U2T6_Q3U2T6_MOUSE__II_3484913_REVERSED	|generic|sp_P26955_IL3RB_MOUSE__II_3484913_REVERSED	|generic|tr_Q3V057_Q3V057_MOUSE__II_3484913_REVERSED|
"""index: 18867, intensity: 4852.0, mobility: 0.951"""	-0.38502	0.15089	0.830442	QVLMQIVYTLS	generic|IP_999900_TX=10090_REVERSED|
"""index: 5529, intensity: 19947.0, mobility: 0.799"""	-0.385062	0.151127	0.830503	EAAMLQVKDRQEK	generic|II_963116_TX=10090_REVERSED	|generic|tr_A0A0U1RPJ4_A0A0U1RPJ4_MOUSE_REVERSED	|generic|tr_A0A0X1KG60_A0A0X1KG60_MOUSE_REVERSED	|generic|sp_Q5DTM8_BRE1A_MOUSE_REVERSED	|generic|sp_Q5DTM8-2_BRE1A_MOUSE_REVERSED	|generic|sp_Q3U319_BRE1B_MOUSE_REVERSED|
"""index: 26162, intensity: 2773.0, mobility: 0.919"""	-0.385079	0.151364	0.830527	LPSLLETQMAP	generic|sp_O55112_AFF2_MOUSE__chrX_1_69856703_69856765_ENSMUST00000151662_REVERSED|
"""index: 4684, intensity: 3080.0, mobility: 1.016"""	-0.385124	0.151601	0.830593	PKVSTCAVIEGRHT	generic|IP_1006602_TX=10090_REVERSED|
"""index: 10369, intensity: 3959.0, mobility: 1.244"""	-0.385145	0.151767	0.830623	LAFLQEVEAPSFKDAQTMLLQKFEEKNVVGQGSPDFMRFASL	generic|sp_Q9QVP4_MLRA_MOUSE_REVERSED|
"""index: 24138, intensity: 10059.0, mobility: 0.931"""	-0.385363	0.152004	0.83094	RLAPNLPTLW	generic|IP_862736_TX=10090_REVERSED|
"""index: 14041, intensity: 6050.0, mobility: 0.954"""	-0.38547	0.152189	0.831095	DRKSGETTGTLTRLPAMLSPLMNQLPAPRFE	generic|tr_O88493_O88493_MOUSE__II_1031596_REVERSED|
"""index: 24136, intensity: 7141.0, mobility: 1.066"""	-0.385892	0.152189	0.831705	MHRRDGYHHDKY	generic|sp_E9PZM4_CHD2_MOUSE__chr7_-1_73455770_73455814_ENSMUST00000199809__II_890802_REVERSED	|generic|II_890799_TX=10090_REVERSED	|generic|tr_G3UXJ4_G3UXJ4_MOUSE_REVERSED|
"""index: 9819, intensity: 8702.0, mobility: 1.011"""	-0.386737	0.152426	0.832924	KSRMHMEKESICREKPK	generic|tr_Q3ULM5_Q3ULM5_MOUSE_REVERSED	|generic|sp_D2J0Y4_CJ090_MOUSE_REVERSED	|generic|tr_G3UZF7_G3UZF7_MOUSE_REVERSED	|generic|tr_Q9D4E0_Q9D4E0_MOUSE_REVERSED	|generic|tr_G3UZA2_G3UZA2_MOUSE_REVERSED|
"""index: 33316, intensity: 6338.0, mobility: 1.212"""	-0.386777	0.152518	0.832983	EILIQCVDANGGLAAWHLLSHGDQDVLDVRAGGKILTQIVDRHGMEC	generic|sp_O89019-7_INVS_MOUSE__chr3_1_159913849_159913878_ENSMUST00000068952__IP_963240_REVERSED	|generic|tr_Q3TYB3_Q3TYB3_MOUSE_REVERSED	|generic|tr_S4R2B7_S4R2B7_MOUSE__chr3_1_159913849_159913878_ENSMUST00000068952_REVERSED	|generic|sp_O89019_INVS_MOUSE__chr3_1_159913849_159913878_ENSMUST00000068952_REVERSED	|generic|sp_O89019-2_INVS_MOUSE__chr3_1_159913849_159913878_ENSMUST00000068952_REVERSED	|generic|sp_O89019-3_INVS_MOUSE__chr3_1_159913849_159913878_ENSMUST00000068952_REVERSED	|generic|sp_O89019-4_INVS_MOUSE__chr3_1_159913849_159913878_ENSMUST00000068952_REVERSED	|generic|sp_O89019-5_INVS_MOUSE__chr3_1_159913849_159913878_ENSMUST00000068952_REVERSED	|generic|sp_O89019-6_INVS_MOUSE__chr3_1_159913849_159913878_ENSMUST00000068952_REVERSED	|generic|tr_A2AM57_A2AM57_MOUSE__chr3_1_159913849_159913878_ENSMUST00000068952_REVERSED	|generic|tr_A0JNT0_A0JNT0_MOUSE_REVERSED|
"""index: 25347, intensity: 4368.0, mobility: 0.878"""	-0.387574	0.152755	0.834129	EAELTSLLDFPIRRDNIKDIHDTED	generic|tr_B9EKC3_B9EKC3_MOUSE_REVERSED	|generic|tr_E9PYT0_E9PYT0_MOUSE_REVERSED	|generic|sp_P97393_RHG05_MOUSE_REVERSED|
"""index: 18526, intensity: 5473.0, mobility: 1.130"""	-0.387645	0.152991	0.834231	ATWLATAQTVWERAHIGADLWIAPKDGGTSFKLVNMPR	generic|sp_Q504N0_CBPA2_MOUSE_REVERSED|
"""index: 15184, intensity: 62805.0, mobility: 1.152"""	-0.387754	0.153228	0.834387	WWALSPWMPGTSLGTLRLHNRLCVLRGP	generic|IP_3482145_TX=10090_REVERSED|
"""index: 24263, intensity: 5330.0, mobility: 1.031"""	-0.387932	0.153464	0.834643	MEAGCLGLHPYVLG	generic|IP_1141960_TX=10090_REVERSED	|generic|chr11_-1_29247011_29247265_ENSMUST00000020754_REVERSED|
"""index: 23125, intensity: 3319.0, mobility: 1.025"""	-0.387979	0.153646	0.834711	LLEYSPRCDISKNTLMEEKLNFDRQ	generic|tr_Q9JHV1_Q9JHV1_MOUSE_REVERSED	|generic|sp_Q60682_KLRA8_MOUSE_REVERSED	|generic|sp_Q60682-2_KLRA8_MOUSE_REVERSED	|generic|tr_Q4Z8P5_Q4Z8P5_MOUSE_REVERSED	|generic|tr_Q14B13_Q14B13_MOUSE_REVERSED|
"""index: 19200, intensity: 7376.0, mobility: 0.993"""	-0.387997	0.153646	0.834736	LSSDMLCLLLWCQPQRSL	generic|IP_1010282_TX=10090_REVERSED|
"""index: 34718, intensity: 4829.0, mobility: 1.081"""	-0.388852	0.153882	0.83596	VWSLSGPRQREL	generic|IP_3473052_TX=10090_REVERSED|
"""index: 18719, intensity: 15188.0, mobility: 0.834"""	-0.388948	0.154118	0.836097	QPIPPRRT	generic|chr14_-1_55660156_55660218_ENSMUST00000002400_REVERSED	|generic|chr14_-1_55659469_55660272_ENSMUST00000002400_REVERSED|
"""index: 12292, intensity: 8195.0, mobility: 1.018"""	-0.389062	0.154245	0.83626	WAATAAAAAAAAAAQKQQQQQQ	generic|tr_B2RUG7_B2RUG7_MOUSE__chr15_1_12183965_12184138_ENSMUST00000157034__II_1091623_REVERSED	|generic|sp_O88532_ZFR_MOUSE__chr15_1_12183965_12184138_ENSMUST00000157034__II_1091623_REVERSED	|generic|tr_D3Z5G4_D3Z5G4_MOUSE__chr15_1_12118250_12118342_ENSMUST00000128475_REVERSED|
"""index: 18474, intensity: 3151.0, mobility: 1.206"""	-0.389462	0.154481	0.83683	RQFHSYLSTLICLEFW	generic|IP_829278_TX=10090_REVERSED|
"""index: 11548, intensity: 7369.0, mobility: 0.966"""	-0.389502	0.154717	0.836887	GLQEALALLVEDEDYITDTLF	generic|tr_G3UWS4_G3UWS4_MOUSE__chr9_1_50878797_50878844_ENSMUST00000175926__II_850341_REVERSED	|generic|sp_Q7TNP2_2AAB_MOUSE__chr9_1_50878797_50878844_ENSMUST00000175926__II_850341_REVERSED	|generic|tr_H3BKU1_H3BKU1_MOUSE__chr9_1_50878797_50878844_ENSMUST00000175926__II_850341_REVERSED	|generic|tr_Q8BIX1_Q8BIX1_MOUSE__chr9_1_50878797_50878844_ENSMUST00000175926__II_850341_REVERSED	|generic|tr_Q3TTF6_Q3TTF6_MOUSE__chr9_1_50878797_50878844_ENSMUST00000175926__II_850341_REVERSED	|generic|tr_H3BIV7_H3BIV7_MOUSE__chr9_1_50878797_50878844_ENSMUST00000175926__II_850341_REVERSED	|generic|tr_H3BLQ0_H3BLQ0_MOUSE__chr9_1_50878797_50878844_ENSMUST00000175926__II_850341_REVERSED	|generic|sp_Q76MZ3_2AAA_MOUSE__chr17_1_20955803_20956024_ENSMUST00000173658_REVERSED	|generic|tr_G3UXQ1_G3UXQ1_MOUSE_REVERSED	|generic|tr_Q7TMX2_Q7TMX2_MOUSE__chr17_1_20955803_20956024_ENSMUST00000173658_REVERSED	|generic|tr_Q8C2E1_Q8C2E1_MOUSE__chr17_1_20955803_20956024_ENSMUST00000173658_REVERSED	|generic|tr_H3BJ83_H3BJ83_MOUSE_REVERSED|
"""index: 9129, intensity: 9482.0, mobility: 0.880"""	-0.389664	0.154916	0.837118	DEIERIEMGGKAGATQSSLGSITSVNGKK	generic|sp_Q9EPN1_NBEA_MOUSE__chr3_-1_55723135_55723236_ENSMUST00000198259_REVERSED	|generic|sp_Q9EPN1-3_NBEA_MOUSE__chr3_-1_55723135_55723236_ENSMUST00000198259_REVERSED	|generic|sp_Q9EPN1-4_NBEA_MOUSE__chr3_-1_55723135_55723236_ENSMUST00000198259_REVERSED|
"""index: 17828, intensity: 5157.0, mobility: 0.990"""	-0.390076	0.155079	0.837706	TITELGVDGAGYDR	generic|IP_3485839_TX=10090_REVERSED|
"""index: 19711, intensity: 5655.0, mobility: 0.986"""	-0.390332	0.155315	0.838068	FFIRTLKMVQSDMFDKQN	generic|IP_1076984_TX=10090_REVERSED|
"""index: 28559, intensity: 3959.0, mobility: 0.892"""	-0.39056	0.15544	0.838393	WMRIWSQLRVVAWQEQ	generic|sp_Q9D9K8_IQCF1_MOUSE__II_3455185_REVERSED	|generic|sp_Q9D9K8-2_IQCF1_MOUSE__II_3455185_REVERSED|
"""index: 28626, intensity: 3730.0, mobility: 0.929"""	-0.390849	0.155676	0.838802	STTFIGQPKDVS	generic|IP_939896_TX=10090_REVERSED|
"""index: 11546, intensity: 3936.0, mobility: 1.175"""	-0.390996	0.155838	0.839011	QRSRNPERREEQLRRQEEDLLSDQLEARQLKEERFRQ	generic|tr_A0A0B4J1F9_A0A0B4J1F9_MOUSE_REVERSED|
"""index: 13869, intensity: 3820.0, mobility: 1.128"""	-0.391181	0.155963	0.839272	LGKKKLEEDPEYMEIIQMARKADYFPFLIENLRPDRQHE	generic|tr_Q6P8L2_Q6P8L2_MOUSE__chr2_1_135939258_135939314_ENSMUST00000184371_REVERSED	|generic|tr_A2AT91_A2AT91_MOUSE__chr2_1_135939258_135939314_ENSMUST00000184371_REVERSED	|generic|tr_Q91UZ1_Q91UZ1_MOUSE__chr2_1_135939258_135939314_ENSMUST00000184371_REVERSED	|generic|tr_Q5FWA6_Q5FWA6_MOUSE__chr2_1_135939258_135939314_ENSMUST00000184371_REVERSED	|generic|tr_V9GXQ9_V9GXQ9_MOUSE__chr2_1_135939258_135939314_ENSMUST00000184371_REVERSED|
"""index: 11012, intensity: 6761.0, mobility: 1.218"""	-0.391784	0.156199	0.840125	NELMVERYLDRHAQDLLIWEEQTF	generic|II_3503302_TX=10090_REVERSED	|generic|tr_G3X996_G3X996_MOUSE_REVERSED	|generic|tr_D6RFR2_D6RFR2_MOUSE_REVERSED|
"""index: 20530, intensity: 5916.0, mobility: 1.025"""	-0.391901	0.15636	0.840291	NEHLLCYITMNI	generic|sp_Q4U4S6_XIRP2_MOUSE__II_1007720_REVERSED	|generic|sp_Q4U4S6-2_XIRP2_MOUSE_REVERSED	|generic|tr_A0A5F8MPR4_A0A5F8MPR4_MOUSE_REVERSED|
"""index: 17758, intensity: 9174.0, mobility: 1.026"""	-0.392133	0.156595	0.840618	NRQQSLIDHGLYGIFDLLGNPQHSW	generic|IP_987972_TX=10090_REVERSED|
"""index: 10255, intensity: 312672.0, mobility: 1.069"""	-0.39229	0.15683	0.840839	LPSGKESFFPLAYDPSPDTLTLS	generic|IP_3470826_TX=10090_REVERSED|
"""index: 32535, intensity: 12943.0, mobility: 1.049"""	-0.392578	0.157066	0.841245	PSQTTRANRKLSLLPKQQNEKKLTLIQGPLLI	generic|chrX_-1_105875823_105875966_ENSMUST00000113573__IP_831308_TX=10090_REVERSED|
"""index: 23644, intensity: 4864.0, mobility: 1.119"""	-0.392595	0.157264	0.841269	ELEDQLAKIAQDNDRILQQKEDEFKQIVDQLRREAALQQ	generic|sp_Q5PR68_CE112_MOUSE__II_1124783_REVERSED	|generic|tr_S4R1I4_S4R1I4_MOUSE__II_1124783_REVERSED	|generic|tr_J3JS86_J3JS86_MOUSE__II_1124783_REVERSED	|generic|tr_Z4YKK6_Z4YKK6_MOUSE_REVERSED	|generic|sp_Q5PR68-2_CE112_MOUSE_REVERSED	|generic|tr_S4R188_S4R188_MOUSE_REVERSED|
"""index: 28189, intensity: 3897.0, mobility: 0.914"""	-0.392673	0.157388	0.841379	KGDTLLFYSLQGNKGSDADIATMKG	generic|tr_A0A0A6YW72_A0A0A6YW72_MOUSE_REVERSED|
"""index: 20802, intensity: 4273.0, mobility: 0.868"""	-0.393271	0.157623	0.842219	RQNRRMNTLNFFRTM	generic|IP_1025117_TX=10090_REVERSED|
"""index: 25002, intensity: 3884.0, mobility: 1.064"""	-0.39329	0.157858	0.842246	KYYDPLNLKVADVPQQFPWA	generic|sp_Q9ESU6_BRD4_MOUSE__chr17_-1_32197752_32197781_ENSMUST00000230565_REVERSED	|generic|tr_D6RGP2_D6RGP2_MOUSE_REVERSED	|generic|tr_Q3U3Z2_Q3U3Z2_MOUSE_REVERSED	|generic|tr_A0A494BBD0_A0A494BBD0_MOUSE_REVERSED	|generic|tr_A0A494BAK1_A0A494BAK1_MOUSE_REVERSED	|generic|tr_Q63ZX2_Q63ZX2_MOUSE_REVERSED	|generic|tr_B0V2V6_B0V2V6_MOUSE_REVERSED	|generic|sp_Q9ESU6-2_BRD4_MOUSE_REVERSED	|generic|tr_Q3UH70_Q3UH70_MOUSE__chr17_-1_32197752_32197781_ENSMUST00000230565_REVERSED	|generic|tr_Q3SYK2_Q3SYK2_MOUSE_REVERSED|
"""index: 13034, intensity: 7360.0, mobility: 1.101"""	-0.39346	0.157944	0.842484	SVEGATVPLSFCLRHCPWITGTHKLL	generic|IP_960908_TX=10090_REVERSED|
"""index: 32235, intensity: 26211.0, mobility: 0.852"""	-0.393893	0.158068	0.843091	HLVIRAAK	generic|IP_907955_TX=10090_REVERSED|
"""index: 23795, intensity: 2880.0, mobility: 1.130"""	-0.394232	0.158265	0.843566	QISWTLCPPSHSEPQL	generic|IP_947339_TX=10090_REVERSED|
"""index: 5041, intensity: 3891.0, mobility: 0.905"""	-0.394696	0.158425	0.844213	RPVSWSKQGAKGDSKQLWLKGQS	generic|IP_854044_TX=10090_REVERSED|
"""index: 23485, intensity: 4134.0, mobility: 1.195"""	-0.394885	0.158585	0.844477	SERAWFKTTAQDFLMLSPLLELRTKQQMSGQ	generic|IP_3459000_TX=10090_REVERSED|
"""index: 23429, intensity: 3541.0, mobility: 1.307"""	-0.395111	0.158782	0.844792	GIRHVYDESSNPYDYNIVF	generic|tr_Q3U741_Q3U741_MOUSE__chr11_-1_106783954_106783992_ENSMUST00000133426_REVERSED	|generic|sp_Q501J6_DDX17_MOUSE__chr11_-1_106783954_106783992_ENSMUST00000133426_REVERSED	|generic|tr_Q8K392_Q8K392_MOUSE_REVERSED|
"""index: 19790, intensity: 3870.0, mobility: 1.064"""	-0.395266	0.158979	0.845008	LQIWMASGVCFTAPWIDTANVNSINE	generic|tr_Q8BSF8_Q8BSF8_MOUSE__II_829587_REVERSED	|generic|sp_P70259_GP143_MOUSE__II_829587_REVERSED|
"""index: 15293, intensity: 3518.0, mobility: 1.173"""	-0.395623	0.159139	0.845504	LKAMCNKIEMNRLTYILPNLMPTFVTYFV	generic|tr_Q7TQZ5_Q7TQZ5_MOUSE_REVERSED	|generic|tr_Q8VG60_Q8VG60_MOUSE_REVERSED	|generic|tr_Q8VGM3_Q8VGM3_MOUSE_REVERSED|
"""index: 9849, intensity: 34938.0, mobility: 1.047"""	-0.395702	0.159373	0.845614	SHSRRRPTENEKRNSENRRSPLIEPNWDPYQQRLQRCSEI	generic|tr_Q3TNM0_Q3TNM0_MOUSE_REVERSED	|generic|tr_Q3TQ35_Q3TQ35_MOUSE_REVERSED	|generic|tr_A0A0N4SV80_A0A0N4SV80_MOUSE_REVERSED	|generic|tr_A0A0N4SVI8_A0A0N4SVI8_MOUSE_REVERSED	|generic|sp_Q61464_ZN638_MOUSE_REVERSED	|generic|sp_Q61464-2_ZN638_MOUSE_REVERSED	|generic|sp_Q61464-4_ZN638_MOUSE_REVERSED	|generic|sp_Q61464-5_ZN638_MOUSE_REVERSED	|generic|sp_Q61464-7_ZN638_MOUSE_REVERSED	|generic|tr_E9QKZ7_E9QKZ7_MOUSE_REVERSED	|generic|tr_E9QML5_E9QML5_MOUSE_REVERSED	|generic|tr_A0A0N4SV38_A0A0N4SV38_MOUSE_REVERSED	|generic|tr_A0A0N4SVM8_A0A0N4SVM8_MOUSE_REVERSED	|generic|tr_Q3TZK9_Q3TZK9_MOUSE_REVERSED	|generic|tr_Q3TQM2_Q3TQM2_MOUSE_REVERSED|
"""index: 21002, intensity: 5548.0, mobility: 0.964"""	-0.395868	0.159607	0.845846	TLGLGIGFCSLHWSNSTFPSIKVSMIFN	generic|IP_1016265_TX=10090_REVERSED|
"""index: 8379, intensity: 3219.0, mobility: 1.169"""	-0.395869	0.159803	0.845847	LHKKSSMDNWIRHMEEPSIQHVTIVRRYRCLSYAMKWH	generic|tr_Q505A3_Q505A3_MOUSE_REVERSED	|generic|tr_Q8CCY6_Q8CCY6_MOUSE_REVERSED|
"""index: 20161, intensity: 2790.0, mobility: 1.197"""	-0.396219	0.160037	0.846332	FVLEQSKSSGCAFLRIH	generic|IP_3489448_TX=10090_REVERSED|
"""index: 2697, intensity: 72121.0, mobility: 0.879"""	-0.396264	0.160271	0.846394	TLPTETKFLSEMRIH	generic|sp_Q8BLG2_LPAR4_MOUSE_REVERSED	|generic|tr_Q80UD5_Q80UD5_MOUSE_REVERSED|
"""index: 21620, intensity: 13909.0, mobility: 0.904"""	-0.396748	0.160505	0.847065	LVTDSKFTVEDMAPGMSNRPHVQ	generic|IP_3486510_TX=10090_REVERSED|
"""index: 14508, intensity: 4170.0, mobility: 0.973"""	-0.396786	0.160739	0.847117	HHSAVLDKKGYS	generic|tr_Q3V3F1_Q3V3F1_MOUSE_REVERSED	|generic|sp_Q99JR6_NMNA3_MOUSE_REVERSED|
"""index: 21966, intensity: 3812.0, mobility: 1.235"""	-0.396799	0.160973	0.847135	SDHEFSKRFLIDEEHQDERKLIGGFAWTFAFVF	generic|tr_A0A571BGC3_A0A571BGC3_MOUSE__chr16_-1_28372909_28372938_ENSMUST00000100024__II_1028876_REVERSED	|generic|tr_A0A140LIJ4_A0A140LIJ4_MOUSE__chr16_-1_28372909_28372938_ENSMUST00000100024__II_1028876_REVERSED|
"""index: 34591, intensity: 10394.0, mobility: 1.058"""	-0.396851	0.16117	0.847207	GNYLDELTVSLQHVVNKGR	generic|tr_B1AXX9_B1AXX9_MOUSE__IP_925787_REVERSED	|generic|tr_B1AXY0_B1AXY0_MOUSE__IP_826722_REVERSED	|generic|tr_Q3TK61_Q3TK61_MOUSE__IP_826722_REVERSED	|generic|tr_B1AXY1_B1AXY1_MOUSE__IP_826722_REVERSED	|generic|sp_P63037_DNJA1_MOUSE__IP_826722_REVERSED	|generic|II_965508_TX=10090_REVERSED	|generic|IP_869105_TX=10090_REVERSED	|generic|tr_A0A1S6GWG8_A0A1S6GWG8_MOUSE_REVERSED	|generic|tr_D3Z1U5_D3Z1U5_MOUSE_REVERSED	|generic|sp_Q9JMC3_DNJA4_MOUSE_REVERSED	|generic|tr_A0A1S6GWG7_A0A1S6GWG7_MOUSE_REVERSED|
"""index: 10301, intensity: 8151.0, mobility: 0.968"""	-0.397056	0.161404	0.84749	AGRAAAAAAAAAAAAAAAAATKLEQQHRERKGPQ	generic|IP_1145030_TX=10090_REVERSED|
"""index: 31613, intensity: 7163.0, mobility: 1.058"""	-0.397249	0.1616	0.847757	GGGGGGGGGGSSGGGGGGGGGGGGGGGGCGEATGPSSNKL	generic|sp_P09026_HXB3_MOUSE_REVERSED|
"""index: 9740, intensity: 17641.0, mobility: 0.972"""	-0.397699	0.16172	0.848377	NDLGSKTPSLRFVSACVPVRDCTGSVQLELI	generic|IP_1142662_TX=10090_REVERSED|
"""index: 5688, intensity: 5486.0, mobility: 0.930"""	-0.397962	0.161954	0.84874	TPPPHPPRPLM	generic|tr_A0A345IT91_A0A345IT91_MOUSE_REVERSED	|generic|tr_A0A345IT93_A0A345IT93_MOUSE_REVERSED|
"""index: 33803, intensity: 29175.0, mobility: 1.142"""	-0.398073	0.162118	0.848892	TYFKLVSEDMLDEGDKLLNTLYNKLFEKLRKYLEL	generic|sp_Q9WTX6_CUL1_MOUSE_REVERSED	|generic|tr_Q3UIA5_Q3UIA5_MOUSE_REVERSED	|generic|tr_Q3TPM3_Q3TPM3_MOUSE_REVERSED	|generic|tr_Q05DR6_Q05DR6_MOUSE_REVERSED|
"""index: 21099, intensity: 2852.0, mobility: 0.998"""	-0.398205	0.162118	0.849073	SSCSNDGQQVTWLWRLWWTAPSTAQVAGVR	generic|IP_1128688_TX=10090_REVERSED|
"""index: 26843, intensity: 3499.0, mobility: 1.042"""	-0.399338	0.162276	0.850627	DWFPMPTYHLT	generic|IP_1035547_TX=10090_REVERSED|
"""index: 5467, intensity: 3067.0, mobility: 0.798"""	-0.399614	0.162433	0.851005	ISSDQLTQWRVRG	generic|chr1_-1_64921982_64922170_ENSMUST00000097713__IP_1037808_TX=10090_REVERSED|
"""index: 25272, intensity: 5926.0, mobility: 1.042"""	-0.399725	0.162666	0.851157	LFMAWFQQCHLALGTNLKVL	generic|tr_Q80XT2_Q80XT2_MOUSE_REVERSED	|generic|sp_Q8R420_ABCA3_MOUSE_REVERSED|
"""index: 24271, intensity: 3349.0, mobility: 0.866"""	-0.400036	0.162747	0.851582	ESKVITLFD	generic|IP_1096478_TX=10090_REVERSED|
"""index: 18726, intensity: 4423.0, mobility: 1.017"""	-0.40053	0.16298	0.852255	NLTSQPHQPHLAAPPEQPLFENHLLSEEQSTSMEARA	generic|tr_W4VSP1_W4VSP1_MOUSE_REVERSED	|generic|tr_Q9D4A3_Q9D4A3_MOUSE_REVERSED|
"""index: 2760, intensity: 4166.0, mobility: 0.954"""	-0.40057	0.163213	0.852309	IMQESLCLQQD	generic|tr_H3BK37_H3BK37_MOUSE__II_3488374_REVERSED	|generic|tr_A0A338P728_A0A338P728_MOUSE_REVERSED|
"""index: 13711, intensity: 3395.0, mobility: 0.999"""	-0.400654	0.163446	0.852424	WPFLVSDPAELSNWRKNGMQWTRVMQLELELLES	generic|tr_A0A1L1SS62_A0A1L1SS62_MOUSE_REVERSED|
"""index: 35783, intensity: 2965.0, mobility: 1.029"""	-0.400676	0.163679	0.852453	SNRQQLLEPGGRQLLLK	generic|sp_Q8R3P9_SLF1_MOUSE_REVERSED|
"""index: 14625, intensity: 27380.0, mobility: 0.977"""	-0.400909	0.163912	0.85277	LGWSGWVTISFGINMGLAP	generic|IP_1120194_TX=10090_REVERSED|
"""index: 11382, intensity: 4463.0, mobility: 0.867"""	-0.400909	0.164106	0.852771	LDSDIKTRVLYFNMG	generic|tr_Q8K242_Q8K242_MOUSE_REVERSED|
"""index: 28232, intensity: 6256.0, mobility: 1.188"""	-0.40118	0.164339	0.853138	VEWAKPNCAAQGWLWR	generic|IP_852379_TX=10090_REVERSED|
"""index: 15241, intensity: 3125.0, mobility: 0.874"""	-0.401225	0.164457	0.853199	LTCMDVASWDQISVGVENLFIQVID	generic|IP_3491938_TX=10090_REVERSED|
"""index: 35883, intensity: 3805.0, mobility: 1.101"""	-0.401488	0.164613	0.853556	KDDEDIELPVAILKQFAKKMKERDGIAFCSLILN	generic|tr_F6QZ23_F6QZ23_MOUSE__chr14_1_57455513_57455551_ENSMUST00000171682__II_1094501_REVERSED	|generic|tr_G3X9Z7_G3X9Z7_MOUSE__chr14_1_57455513_57455551_ENSMUST00000171682__II_1094500_REVERSED	|generic|sp_Q61371_IFT88_MOUSE__chr14_1_57455513_57455551_ENSMUST00000171682__II_1094500_REVERSED|
"""index: 32484, intensity: 7974.0, mobility: 0.869"""	-0.401928	0.164616	0.854152	FPLLQPSFF	generic|IP_1034376_TX=10090_REVERSED|
"""index: 31451, intensity: 4366.0, mobility: 1.048"""	-0.40259	0.164848	0.855047	QRGINGVTVGGSFFI	generic|sp_Q8BGI3_INSI1_MOUSE_REVERSED|
"""index: 23430, intensity: 3294.0, mobility: 1.201"""	-0.403083	0.16508	0.855711	SPLCPVPPGTLGAPLQPAWSAQARPLSL	generic|tr_Q3U4G9_Q3U4G9_MOUSE__chr17_1_34911372_34911482_ENSMUST00000137071__II_1066143_REVERSED	|generic|sp_Q9Z148_EHMT2_MOUSE__chr17_1_34911372_34911482_ENSMUST00000137071__II_1066143_REVERSED	|generic|tr_A2CG76_A2CG76_MOUSE__chr17_1_34911372_34911482_ENSMUST00000137071__II_1066143_REVERSED|
"""index: 11656, intensity: 10245.0, mobility: 0.767"""	-0.40315	0.165274	0.855801	QFQDENIGIEKLYSELLK	generic|tr_Q99JR9_Q99JR9_MOUSE_REVERSED	|generic|tr_Q5SNY8_Q5SNY8_MOUSE_REVERSED	|generic|sp_Q8C6E0_CFA36_MOUSE_REVERSED|
"""index: 18615, intensity: 7593.0, mobility: 0.868"""	-0.40361	0.165353	0.856418	LVLDFKSKMEFEEAIPLTET	generic|tr_G3UW63_G3UW63_MOUSE_REVERSED|
"""index: 36293, intensity: 3681.0, mobility: 1.050"""	-0.404132	0.165584	0.857119	LPFLIGMSPTVSVFHPASVSPIVMWL	generic|IP_1037705_TX=10090_REVERSED|
"""index: 15971, intensity: 5704.0, mobility: 1.012"""	-0.404179	0.165816	0.857182	MFVPYLSFQYKEIPIFNDHIYFKKVNSPIRL	generic|sp_P48356-3_LEPR_MOUSE__II_959532_REVERSED	|generic|tr_Q640Q2_Q640Q2_MOUSE_REVERSED	|generic|sp_P48356_LEPR_MOUSE_REVERSED	|generic|sp_P48356-2_LEPR_MOUSE_REVERSED	|generic|sp_P48356-4_LEPR_MOUSE_REVERSED|
"""index: 10060, intensity: 6435.0, mobility: 1.172"""	-0.404254	0.16601	0.857282	TYIYIYTHIYIHTHIHTYIYIYVHTYIYIYTYIYIY	generic|IP_3488987_TX=10090_REVERSED|
"""index: 15653, intensity: 30751.0, mobility: 1.150"""	-0.404474	0.166242	0.857577	LTINTTSTNKVFLADANQYFVEYAIIIGN	generic|tr_Q8BY76_Q8BY76_MOUSE_REVERSED	|generic|sp_P0C5E4_PTPRQ_MOUSE_REVERSED|
"""index: 9662, intensity: 6030.0, mobility: 1.130"""	-0.404631	0.166473	0.857787	TSRGAKFGDLTRRAESDKPNSSVAPEQSRSLIKEDKSFVIEP	generic|tr_Q3U3Y0_Q3U3Y0_MOUSE__chr2_1_31214305_31214340_ENSMUST00000169333__II_1011847_REVERSED|
"""index: 6433, intensity: 25240.0, mobility: 1.034"""	-0.404688	0.166628	0.857863	NKGLAELTGARHDKNHTLVSYG	generic|tr_F6QMA6_F6QMA6_MOUSE__II_1129089_REVERSED|
"""index: 25837, intensity: 2930.0, mobility: 1.146"""	-0.404895	0.166821	0.85814	QRAYIVQPPSVYRSRPYYREMAQTLTFFF	generic|IP_1124570_TX=10090_REVERSED|
"""index: 3285, intensity: 5062.0, mobility: 0.804"""	-0.405011	0.166821	0.858294	GQPPQSYAGAARSGVEKL	generic|IP_884804_TX=10090_REVERSED|
"""index: 33691, intensity: 7765.0, mobility: 1.026"""	-0.405703	0.166975	0.859216	SCRSTMGNVMPVL	generic|IP_895558_TX=10090_REVERSED|
"""index: 2458, intensity: 3267.0, mobility: 0.932"""	-0.406105	0.167129	0.859751	CVLQRGLYME	generic|IP_930982_TX=10090_REVERSED|
"""index: 29406, intensity: 3644.0, mobility: 1.230"""	-0.406696	0.16736	0.860535	ESETRAGLNRGKQSETRME	generic|IP_836232_TX=10090_REVERSED|
"""index: 12257, intensity: 65042.0, mobility: 1.164"""	-0.40674	0.167553	0.860593	CGSFVFKEAKPLQFTPQCTEGRPIKVAQSTNRSCPQIYCLRR	generic|sp_D3Z5L9_CCN6_MOUSE_REVERSED|
"""index: 15013, intensity: 14263.0, mobility: 0.962"""	-0.40683	0.167784	0.860712	VAAEPLWVPHLCGERPVH	generic|IP_3495881_TX=10090_REVERSED|
"""index: 9689, intensity: 99211.0, mobility: 0.903"""	-0.407189	0.168015	0.861187	PTGGGAAGGPGSPSAGAAAVLQQPWVL	generic|sp_Q0PHV7_DACT3_MOUSE_REVERSED|
"""index: 17041, intensity: 4493.0, mobility: 0.966"""	-0.407219	0.168207	0.861226	GPIFDLGTVKQKSSVSQTHS	generic|sp_LEP_HUMAN__REVERSED|
"""index: 22133, intensity: 8323.0, mobility: 1.183"""	-0.407397	0.168399	0.861462	FFMKGQQLSSFQFRQ	generic|sp_Q9D2V8_MFS10_MOUSE__chr5_-1_34633899_34634006_ENSMUST00000137150__II_941679_REVERSED	|generic|tr_A0A0J9YV35_A0A0J9YV35_MOUSE_REVERSED|
"""index: 6834, intensity: 4044.0, mobility: 0.794"""	-0.407608	0.16863	0.86174	FVVPVKSFNDIRFP	generic|tr_Q6A066_Q6A066_MOUSE__chr4_-1_145081297_145081392_ENSMUST00000130704__II_952862_REVERSED	|generic|tr_B1ART2_B1ART2_MOUSE__chr4_-1_145081297_145081392_ENSMUST00000130704__II_952849_REVERSED	|generic|tr_V9GX23_V9GX23_MOUSE__chr4_-1_145081297_145081392_ENSMUST00000130704__II_952862_REVERSED	|generic|tr_B1ART1_B1ART1_MOUSE__chr4_-1_145081297_145081392_ENSMUST00000130704__II_952849_REVERSED	|generic|tr_F6XI52_F6XI52_MOUSE__chr4_-1_145081297_145081392_ENSMUST00000130704__II_952881_REVERSED|
"""index: 21635, intensity: 147107.0, mobility: 0.942"""	-0.408113	0.168822	0.862406	ETLTDMTTVKMIVTTMRTAMRT	generic|IP_1075216_TX=10090_REVERSED|
"""index: 9919, intensity: 25713.0, mobility: 1.032"""	-0.408422	0.169053	0.862811	AAASSSKRGAGGGGGGGGGGGGGGGSGWLMATAAATAANDCNWPSMGIR	generic|tr_M0QWU0_M0QWU0_MOUSE_REVERSED|
"""index: 30457, intensity: 10188.0, mobility: 0.969"""	-0.408644	0.169167	0.863103	EMTEEDRLLMEQQMERERRKQEAIEQRKLELMKQQENTH	generic|tr_Q571A6_Q571A6_MOUSE__chr12_1_3402853_3402885_ENSMUST00000217891__II_3502447_REVERSED	|generic|sp_O35066_KIF3C_MOUSE__chr12_1_3402853_3402885_ENSMUST00000217891__II_3502447_REVERSED	|generic|tr_Q3UT07_Q3UT07_MOUSE__chr12_1_3402853_3402885_ENSMUST00000217891__II_3502447_REVERSED|
"""index: 28208, intensity: 4782.0, mobility: 0.999"""	-0.409004	0.169398	0.863575	QKDEEKLKLVNSQVLKELYETLVE	generic|sp_P70343-2_CASP4_MOUSE__II_853365_REVERSED	|generic|sp_P70343_CASP4_MOUSE_REVERSED|
"""index: 10107, intensity: 2654.0, mobility: 1.218"""	-0.409407	0.16955	0.864103	LEKMAKSSSLMEVEMQLQ	generic|sp_Q60665_SKIL_MOUSE_REVERSED	|generic|sp_Q60665-2_SKIL_MOUSE_REVERSED	|generic|tr_D3Z7C5_D3Z7C5_MOUSE_REVERSED	|generic|tr_Q60979_Q60979_MOUSE_REVERSED|
"""index: 23668, intensity: 5125.0, mobility: 1.130"""	-0.409602	0.169781	0.864358	VSDPASQYLFMVVPKLVFALFSIAMLLGGILAQKYSESCGVKI	generic|IP_896932_TX=10090_REVERSED|
"""index: 31512, intensity: 16322.0, mobility: 0.911"""	-0.409657	0.169933	0.86443	PTKYANKWK	generic|tr_Q6NZL1_Q6NZL1_MOUSE__chr5_-1_125415081_125415164_ENSMUST00000196371_REVERSED	|generic|tr_Q5DTX1_Q5DTX1_MOUSE__chr5_-1_125415081_125415164_ENSMUST00000196371_REVERSED|
"""index: 25037, intensity: 5121.0, mobility: 1.131"""	-0.410066	0.170124	0.864963	KVTKNLWEARETDPFHVWAPLDCARVGLRVAQEEDELLALAR	generic|tr_A0A1Y7VM39_A0A1Y7VM39_MOUSE__chr12_1_116334225_116334260_ENSMUST00000220720_REVERSED	|generic|sp_Q3TZZ7_ESYT2_MOUSE__chr12_1_116334225_116334260_ENSMUST00000220720_REVERSED|
"""index: 36000, intensity: 28116.0, mobility: 1.091"""	-0.41014	0.170276	0.86506	NRELIDEKIYKSVIIVHFPKIVNTVLMLNREV	generic|IP_1061064_TX=10090_REVERSED|
"""index: 29414, intensity: 4519.0, mobility: 0.974"""	-0.410664	0.170428	0.865742	VRFDSLRRFA	generic|tr_Q9CZ01_Q9CZ01_MOUSE_REVERSED|
"""index: 16857, intensity: 4948.0, mobility: 1.157"""	-0.411085	0.170659	0.866289	SELNLSSHIVMHNQKGTVVKLFKNCIFM	generic|IP_1076810_TX=10090_REVERSED|
"""index: 9244, intensity: 3387.0, mobility: 0.908"""	-0.411173	0.170771	0.866403	QGGEQLGRWRRALGEQVQGEEGTAPVQA	generic|IP_1134450_TX=10090_REVERSED|
"""index: 12769, intensity: 5967.0, mobility: 1.097"""	-0.411596	0.171001	0.866952	EIHRVLEEQQEYAACCDVWRCAQRGAVMRGALGLGLGGLGPGTPLQP	generic|tr_H6WAT1_H6WAT1_MOUSE_REVERSED	|generic|sp_Q8K1M4_GLIS1_MOUSE_REVERSED	|generic|sp_Q8K1M4-2_GLIS1_MOUSE_REVERSED	|generic|tr_B1ASP5_B1ASP5_MOUSE_REVERSED|
"""index: 28828, intensity: 4299.0, mobility: 0.893"""	-0.411644	0.171231	0.867013	SELYAKYL	generic|tr_Q921S5_Q921S5_MOUSE__chr8_-1_105539317_105539451_ENSMUST00000144486_REVERSED	|generic|sp_P51863_VA0D1_MOUSE__chr8_-1_105539317_105539451_ENSMUST00000144486_REVERSED|
"""index: 23942, intensity: 3920.0, mobility: 1.255"""	-0.411651	0.171422	0.867023	FCFLLMTYARVQPTFTM	generic|tr_A9NIH9_A9NIH9_MOUSE_REVERSED	|generic|sp_Q9QXZ9_OPN4_MOUSE_REVERSED	|generic|sp_Q9QXZ9-2_OPN4_MOUSE_REVERSED|
"""index: 28860, intensity: 3932.0, mobility: 1.037"""	-0.411856	0.171652	0.867288	RLEELTTNSQHR	generic|tr_A0A087WPC1_A0A087WPC1_MOUSE_REVERSED	|generic|sp_P86448_TR43B_MOUSE_REVERSED	|generic|tr_A0A087WNR2_A0A087WNR2_MOUSE_REVERSED	|generic|sp_Q3TL54_TR43A_MOUSE_REVERSED	|generic|sp_P86449_TR43C_MOUSE_REVERSED|
"""index: 20811, intensity: 3138.0, mobility: 1.034"""	-0.411923	0.171803	0.867375	EIVVDLYELYVVVPVYVDTNMYYE	generic|IP_896401_TX=10090_REVERSED|
"""index: 15997, intensity: 3725.0, mobility: 1.134"""	-0.412184	0.171954	0.867712	LNTKSVDLLDRIKDLYIEFYSVKIHFELNEDMS	generic|sp_Q61768_KINH_MOUSE__chr18_-1_6213183_6213236_ENSMUST00000168031__II_1053048_REVERSED	|generic|tr_E9QAK5_E9QAK5_MOUSE_REVERSED	|generic|tr_Q3TY51_Q3TY51_MOUSE_REVERSED	|generic|tr_Q8CHF1_Q8CHF1_MOUSE_REVERSED	|generic|tr_Q8CFE7_Q8CFE7_MOUSE_REVERSED	|generic|tr_Q05CG8_Q05CG8_MOUSE_REVERSED	|generic|sp_P28738_KIF5C_MOUSE_REVERSED	|generic|tr_Q3UWI9_Q3UWI9_MOUSE_REVERSED	|generic|tr_Q6NSS5_Q6NSS5_MOUSE_REVERSED|
"""index: 12422, intensity: 3644.0, mobility: 0.967"""	-0.412522	0.172184	0.868148	IMAIIYMVCFPIGIWCQVSELG	generic|tr_Q9WVD7_Q9WVD7_MOUSE_REVERSED	|generic|tr_E9PYY2_E9PYY2_MOUSE_REVERSED	|generic|tr_E9Q7C5_E9Q7C5_MOUSE_REVERSED	|generic|tr_Q9WVD8_Q9WVD8_MOUSE_REVERSED|
"""index: 11027, intensity: 7068.0, mobility: 0.925"""	-0.412929	0.172414	0.868673	DPVSWSSRLEFEKEAKKLAWASR	generic|tr_Q8BIM2_Q8BIM2_MOUSE__chr5_1_54105376_54109718_ENSMUST00000117661_REVERSED|
"""index: 24097, intensity: 4464.0, mobility: 0.830"""	-0.413092	0.172604	0.868882	DGDFMNKL	generic|tr_A0A5F8MQ25_A0A5F8MQ25_MOUSE__chr15_1_89275453_89275521_ENSMUST00000226875_REVERSED	|generic|tr_Q6A018_Q6A018_MOUSE__chr15_1_89275453_89275521_ENSMUST00000226875_REVERSED	|generic|tr_G3X9K4_G3X9K4_MOUSE__chr15_1_89275453_89275521_ENSMUST00000226875_REVERSED	|generic|sp_Q8R3Q2_PP6R2_MOUSE__chr15_1_89275453_89275521_ENSMUST00000226875_REVERSED|
"""index: 5298, intensity: 4574.0, mobility: 0.892"""	-0.413265	0.172794	0.869104	TFARPVPPSW	generic|IP_864189_TX=10090_REVERSED|
"""index: 4845, intensity: 4700.0, mobility: 0.899"""	-0.413298	0.173015	0.869147	KMRGVPVLSNCETGTFGGSKPKSREA	generic|IP_3467324_TX=10090_REVERSED|
"""index: 3449, intensity: 4000.0, mobility: 0.940"""	-0.413457	0.173015	0.869351	NVMKRGYFRT	generic|tr_F6YU21_F6YU21_MOUSE__II_1064711_REVERSED	|generic|sp_Q3TYG6_TGRM2_MOUSE_REVERSED|
"""index: 17385, intensity: 4001.0, mobility: 1.144"""	-0.414239	0.173205	0.870353	IHEKIYICHQSRESPSAVNMVNLFSTEQTCQKIYVSTHQTTSH	generic|IP_836849_TX=10090_REVERSED|
"""index: 19534, intensity: 5220.0, mobility: 1.162"""	-0.414638	0.173394	0.870862	SEMKVDGGLEEKVVVTPPC	generic|sp_P41230_KDM5C_MOUSE__chr2_1_104817579_104817608_None_REVERSED	|generic|sp_P41230-2_KDM5C_MOUSE__chr2_1_104817579_104817608_None_REVERSED	|generic|sp_P41230-3_KDM5C_MOUSE__chr2_1_104817579_104817608_None_REVERSED|
"""index: 27719, intensity: 5031.0, mobility: 0.959"""	-0.414868	0.173624	0.871155	QKIEQHNDDLSTPPLLEPYNIIQLFEE	generic|tr_Q4FZD4_Q4FZD4_MOUSE_REVERSED	|generic|tr_Q8C1V0_Q8C1V0_MOUSE_REVERSED|
"""index: 8411, intensity: 3206.0, mobility: 1.090"""	-0.414905	0.173853	0.871202	QAGSMQRIENINAGQRGIICGILNNPITLEHTTQ	generic|sp_P60335_PCBP1_MOUSE_REVERSED|
"""index: 18392, intensity: 55193.0, mobility: 0.974"""	-0.415072	0.174043	0.871415	LSSDEFRKDLLAFHAKMNI	generic|IP_3490089_TX=10090_REVERSED|
"""index: 26241, intensity: 2600.0, mobility: 1.068"""	-0.415142	0.174272	0.871505	TTPVSLVNNPYDLL	generic|tr_E9Q1M6_E9Q1M6_MOUSE__chr18_1_36614751_36614822_ENSMUST00000006205__II_1056320_REVERSED	|generic|tr_E9PUR0_E9PUR0_MOUSE__chr18_1_36614751_36614822_ENSMUST00000006205__II_1056320_REVERSED	|generic|tr_Q6KAP1_Q6KAP1_MOUSE__chr18_1_36614751_36614822_ENSMUST00000006205__II_1056320_REVERSED	|generic|tr_F6RRY0_F6RRY0_MOUSE_REVERSED	|generic|tr_Q8C103_Q8C103_MOUSE__chr18_1_36614751_36614822_ENSMUST00000006205_REVERSED|
"""index: 14212, intensity: 5194.0, mobility: 0.893"""	-0.415166	0.174461	0.871535	TKVQVLYSLS	generic|IP_1078304_TX=10090_REVERSED|
"""index: 29812, intensity: 5779.0, mobility: 1.009"""	-0.415397	0.174691	0.871829	RQTGGAGPITGLLI	generic|sp_Q8BH95_ECHM_MOUSE__II_877167_REVERSED|
"""index: 13791, intensity: 9697.0, mobility: 1.119"""	-0.415704	0.17488	0.872219	ELKQVMFALMTFRESFKLLAPLGQ	generic|IP_853193_TX=10090_REVERSED|
"""index: 11550, intensity: 3521.0, mobility: 0.901"""	-0.416123	0.175029	0.87275	GSSLGHSFIQQSSGPFYKGA	generic|IP_1131593_TX=10090_REVERSED	|generic|tr_Q3ZAX9_Q3ZAX9_MOUSE_REVERSED|
"""index: 5045, intensity: 3206.0, mobility: 0.979"""	-0.416291	0.175218	0.872963	MRMRLLSDMSLPMEHPDICQNVASHLALLWP	generic|IP_1043755_TX=10090_REVERSED|
"""index: 25654, intensity: 2927.0, mobility: 1.379"""	-0.416481	0.175366	0.873204	HTHYTPYESMPHYTDQTPFIDL	generic|tr_Q99K60_Q99K60_MOUSE__II_979445_REVERSED	|generic|tr_A0A0R4J0H1_A0A0R4J0H1_MOUSE__II_979445_REVERSED	|generic|sp_Q02496_MUC1_MOUSE__II_979445_REVERSED|
"""index: 16686, intensity: 4121.0, mobility: 1.124"""	-0.41689	0.175515	0.873721	EDTPPPELSCFVLPLFRRAKKVKHQCHSVSVAHT	generic|sp_P34152-2_FAK1_MOUSE__chr15_-1_73264210_73264329_ENSMUST00000227569__II_3484569_REVERSED|
"""index: 20620, intensity: 4112.0, mobility: 1.099"""	-0.417376	0.175651	0.874333	LEPLALMEVLLSLIEFFLTYPNRPSMDM	generic|II_956725_TX=10090_REVERSED	|generic|sp_Q8BHW6_SPT21_MOUSE_REVERSED|
"""index: 26153, intensity: 4170.0, mobility: 0.952"""	-0.417469	0.175651	0.87445	RTLLSSSSPYLA	generic|IP_916572_TX=10090_REVERSED|
"""index: 15068, intensity: 6294.0, mobility: 1.026"""	-0.418222	0.175879	0.875397	RPWSEKERHPGHCVTHKKSYKKSSTCEQEKTEEEIFDPAT	generic|sp_Q3UM89_FOXR2_MOUSE_REVERSED|
"""index: 26508, intensity: 2928.0, mobility: 1.016"""	-0.418309	0.176108	0.875506	LTSLDVSRAPLET	generic|sp_Q3TYV2_HHLA1_MOUSE_REVERSED	|generic|tr_A0A5F8MPU0_A0A5F8MPU0_MOUSE_REVERSED|
"""index: 24885, intensity: 3190.0, mobility: 1.090"""	-0.418356	0.176336	0.875564	KSTRMQSRQIHCCPTAIVFPQIHRHPIHSLRDTMRSVFMCV	generic|IP_841215_TX=10090_REVERSED|
"""index: 17093, intensity: 4311.0, mobility: 0.909"""	-0.41846	0.176565	0.875695	IALAMASGMKRTDPQFPLN	generic|tr_Q9D9N2_Q9D9N2_MOUSE_REVERSED	|generic|tr_B1AZQ8_B1AZQ8_MOUSE_REVERSED|
"""index: 35293, intensity: 5006.0, mobility: 1.384"""	-0.418893	0.176793	0.876237	KKKFRQLIQWMCLRQEWI	generic|chr11_-1_101217027_101217298_ENSMUST00000107284__IP_1126542_TX=10090_REVERSED|
"""index: 20116, intensity: 3668.0, mobility: 0.954"""	-0.418898	0.176981	0.876243	EGPEVPNAIRETWELHAPR	generic|chr9_1_58488734_58489009_ENSMUST00000085658_REVERSED|
"""index: 10876, intensity: 4656.0, mobility: 1.249"""	-0.419095	0.177169	0.876489	MPVWLTTASSVSRGTREP	generic|IP_1090355_TX=10090_REVERSED|
"""index: 19414, intensity: 3073.0, mobility: 1.172"""	-0.419327	0.177397	0.876779	DSAKTVQKMESFMIRN	generic|tr_B1AT03_B1AT03_MOUSE__chr11_1_82789851_82789898_ENSMUST00000172609__II_1129692_REVERSED	|generic|tr_Q3U1F0_Q3U1F0_MOUSE__chr11_1_82789851_82789898_ENSMUST00000172609__II_1129692_REVERSED	|generic|tr_Q3UC82_Q3UC82_MOUSE__chr11_1_82789851_82789898_ENSMUST00000172609__II_1129692_REVERSED	|generic|tr_Q80ZH7_Q80ZH7_MOUSE__chr11_1_82789851_82789898_ENSMUST00000172609__II_1129692_REVERSED	|generic|sp_P97386_DNLI3_MOUSE__chr11_1_82789851_82789898_ENSMUST00000172609__II_1129692_REVERSED	|generic|sp_P97386-2_DNLI3_MOUSE__chr11_1_82789851_82789898_ENSMUST00000172609__II_1129692_REVERSED	|generic|tr_K4DI59_K4DI59_MOUSE__chr11_1_82789851_82789898_ENSMUST00000172609__II_1129692_REVERSED|
"""index: 26669, intensity: 3297.0, mobility: 1.064"""	-0.419417	0.177585	0.876891	TVRKTGGKLHAGAKEMTTFVGTSEVVYEA	generic|IP_972910_TX=10090_REVERSED|
"""index: 21120, intensity: 2976.0, mobility: 1.114"""	-0.419619	0.177813	0.877142	FDKNLHGDMELKVGNLHDPPMIENEERNA	generic|sp_Q61112_CAB45_MOUSE_REVERSED	|generic|sp_Q61112-2_CAB45_MOUSE_REVERSED|
"""index: 23633, intensity: 4580.0, mobility: 0.962"""	-0.419656	0.178001	0.877189	IYTTSMGHTYP	generic|IP_892644_TX=10090_REVERSED|
"""index: 16771, intensity: 4095.0, mobility: 0.929"""	-0.419902	0.178229	0.877495	EGPPPPVMGPKELLQVYSAPFWG	generic|tr_A0A6I8MWW1_A0A6I8MWW1_MOUSE__chr11_1_67660024_67660059_ENSMUST00000108681__II_1134544_REVERSED|
"""index: 21474, intensity: 5209.0, mobility: 0.942"""	-0.419959	0.178457	0.877566	QKIMFRRL	generic|IP_964644_TX=10090_REVERSED|
"""index: 32356, intensity: 12601.0, mobility: 1.092"""	-0.420027	0.178604	0.87765	QTEHRELVQMVHKMTKEKVNWFVA	generic|sp_Q8CI78_RMND1_MOUSE__II_1154632_REVERSED|
"""index: 32733, intensity: 8365.0, mobility: 1.123"""	-0.420581	0.178669	0.878338	ACAQADLHVRGGGGGGGGGGGGGGGGGGGGGGPPNKKWRAPPSKK	generic|tr_E9PV14_E9PV14_MOUSE__chr4_-1_131991207_131991260_ENSMUST00000238852__II_996372_REVERSED|
"""index: 35871, intensity: 3877.0, mobility: 1.027"""	-0.421431	0.178897	0.879389	LALVASVVVRQAGPPLNCRLLARLA	generic|tr_A0A1B0GST8_A0A1B0GST8_MOUSE__chr1_1_34801794_34801964_ENSMUST00000211073_REVERSED|
"""index: 10576, intensity: 4872.0, mobility: 1.230"""	-0.42146	0.179125	0.879425	TYQERIAKRKEQQDSSVYAKMEDTARRLEVELNKIMCN	generic|sp_O35594_IFT81_MOUSE__chr5_-1_122610074_122610130_ENSMUST00000196452_REVERSED|
"""index: 9419, intensity: 11180.0, mobility: 1.091"""	-0.421954	0.179353	0.880034	MQSAIRIYNVATINRFPIGVYWPRDFIIQMKQLDICFNDMM	generic|IP_1008315_TX=10090_REVERSED|
"""index: 18785, intensity: 15718.0, mobility: 0.952"""	-0.422102	0.179581	0.880216	TLEPPQESTEWCLRLMKPLLMGQLSSLDNQIFE	generic|IP_879678_TX=10090_REVERSED|
"""index: 13090, intensity: 4870.0, mobility: 0.966"""	-0.422115	0.179768	0.880232	SLYSSRVSLLRTLCLCHLQYN	generic|IP_861691_TX=10090_REVERSED|
"""index: 10647, intensity: 10503.0, mobility: 0.942"""	-0.422131	0.179913	0.880252	KMIEKAQFEDVPCFHA	generic|IP_947018_TX=10090_REVERSED|
"""index: 16277, intensity: 3287.0, mobility: 1.216"""	-0.422405	0.180059	0.880588	NREGVSVRSPMQLHVIGSYQQVHSPSSLPQ	generic|IP_1076481_TX=10090_REVERSED	|generic|IP_1076472_TX=10090_REVERSED|
"""index: 19928, intensity: 8447.0, mobility: 1.022"""	-0.422724	0.180164	0.88098	FLGFYLFVREG	generic|IP_1128548_TX=10090_REVERSED|
"""index: 12460, intensity: 13347.0, mobility: 1.093"""	-0.422959	0.180391	0.881268	SLCELLPFLDKDEDKLENWKQILPPMLKQIYEPQNLHHGVSD	generic|sp_Q99LG2_TNPO2_MOUSE__chr8_1_85045204_85045320_ENSMUST00000210576_REVERSED	|generic|tr_Q3U316_Q3U316_MOUSE__chr8_1_85045204_85045320_ENSMUST00000210576_REVERSED	|generic|tr_Q3U1S0_Q3U1S0_MOUSE__chr8_1_85045204_85045320_ENSMUST00000210576_REVERSED	|generic|tr_E9PV58_E9PV58_MOUSE__chr8_1_85045204_85045320_ENSMUST00000210576_REVERSED|
"""index: 29693, intensity: 25844.0, mobility: 1.091"""	-0.423024	0.180619	0.881347	QYKKLPLFLYF	generic|IP_1081360_TX=10090_REVERSED|
"""index: 6668, intensity: 6656.0, mobility: 0.922"""	-0.423082	0.180846	0.881418	KIVYHRGDETSKVLVAKGFSGEGIKQ	generic|tr_Q8BSB6_Q8BSB6_MOUSE__chr8_1_61019870_61019914_ENSMUST00000125717__II_863557_REVERSED	|generic|tr_Q8CD72_Q8CD72_MOUSE__chr8_1_61019870_61019914_ENSMUST00000125717__II_863566_REVERSED	|generic|II_863559_TX=10090_REVERSED	|generic|II_863561_TX=10090_REVERSED	|generic|tr_B2RXX0_B2RXX0_MOUSE__chr8_1_61019870_61019914_ENSMUST00000125717_REVERSED	|generic|tr_B2RXQ4_B2RXQ4_MOUSE__chr8_1_61019870_61019914_ENSMUST00000125717_REVERSED	|generic|sp_P51954_NEK1_MOUSE__chr8_1_61019870_61019914_ENSMUST00000125717_REVERSED	|generic|tr_Q69Z74_Q69Z74_MOUSE__chr8_1_61019870_61019914_ENSMUST00000125717_REVERSED	|generic|tr_B7ZWK0_B7ZWK0_MOUSE__chr8_1_61019870_61019914_ENSMUST00000125717_REVERSED|
"""index: 25712, intensity: 4748.0, mobility: 0.910"""	-0.42309	0.181074	0.881428	MQQQKKTKNQKKNKQCLLGLILNFTN	generic|IP_3458277_TX=10090_REVERSED|
"""index: 17187, intensity: 7335.0, mobility: 1.150"""	-0.423263	0.18126	0.881639	KEGEVVDFEVTEGDGVSRLFKRPNNRK	generic|tr_A0A0A0MQD2_A0A0A0MQD2_MOUSE_REVERSED	|generic|sp_Q9Z2C8_YBOX2_MOUSE_REVERSED	|generic|sp_Q9Z2C8-2_YBOX2_MOUSE_REVERSED	|generic|tr_B2RUF0_B2RUF0_MOUSE_REVERSED|
"""index: 19118, intensity: 8096.0, mobility: 1.112"""	-0.423294	0.181446	0.881677	VSDRINLDKSRDYGLRTIGCRSVDGLSPMM	generic|IP_1015935_TX=10090_REVERSED|
"""index: 30593, intensity: 3952.0, mobility: 0.913"""	-0.423773	0.181591	0.882263	GPKLSVRLPPRFH	generic|tr_A0A0U1RNQ7_A0A0U1RNQ7_MOUSE_REVERSED|
"""index: 32343, intensity: 18676.0, mobility: 1.018"""	-0.424038	0.181777	0.882586	SRALGGKSKLHSR	generic|IP_952556_TX=10090_REVERSED|
"""index: 30378, intensity: 4206.0, mobility: 1.098"""	-0.424247	0.181921	0.88284	KKKTSREREDRSREKDKDKKKEKKHRRPSPSRSLKRKPSR	generic|tr_Q6NSR2_Q6NSR2_MOUSE__chr3_-1_158021372_158021404_ENSMUST00000126716__II_977451_REVERSED|
"""index: 2904, intensity: 3319.0, mobility: 0.831"""	-0.42435	0.182149	0.882966	EAMKKRKMFGFRS	generic|IP_975139_TX=10090_REVERSED	|generic|IP_975156_TX=10090_REVERSED|
"""index: 20481, intensity: 7073.0, mobility: 1.123"""	-0.424412	0.182334	0.88304	HFPVYEQAAEMQVQSVLAAAF	generic|sp_Q70FJ1_AKAP9_MOUSE_REVERSED	|generic|sp_Q70FJ1-2_AKAP9_MOUSE_REVERSED	|generic|sp_Q70FJ1-3_AKAP9_MOUSE_REVERSED	|generic|tr_E9QQ10_E9QQ10_MOUSE_REVERSED|
"""index: 12156, intensity: 60581.0, mobility: 1.063"""	-0.424772	0.182416	0.883478	SCRPVGILPGPGLEGRHSGRPHC	generic|chr7_1_24533557_24533784_ENSMUST00000049020_REVERSED|
"""index: 7292, intensity: 4001.0, mobility: 1.099"""	-0.424931	0.182416	0.883671	QCETLAMMEEYTMQSFLAAYKHLRLSKLWAPVNTSAGTGITNITA	generic|tr_A0A2I3BPM7_A0A2I3BPM7_MOUSE__chr2_-1_112869037_112869066_ENSMUST00000208151__II_3478544_REVERSED	|generic|sp_Q8CBY1-3_SMAG1_MOUSE__chr2_-1_112869037_112869066_ENSMUST00000208151__II_3478544_REVERSED|
"""index: 14405, intensity: 2781.0, mobility: 1.117"""	-0.426425	0.182559	0.885475	QQQKQQQQQQQQQQQKQKQQQQQQQLK	generic|tr_B9EJS2_B9EJS2_MOUSE_REVERSED|
"""index: 9205, intensity: 5716.0, mobility: 0.972"""	-0.426805	0.182745	0.885932	LNMSEDMVRNMLKEKLEPHEDAKR	generic|sp_Q6NSW3_SPKAP_MOUSE__chr1_-1_83275614_83275790_ENSMUST00000053075__II_1032678_REVERSED	|generic|sp_Q6NSW3-3_SPKAP_MOUSE__chr1_-1_83275614_83275790_ENSMUST00000053075__II_1032678_REVERSED	|generic|tr_A0A0R4J1Y6_A0A0R4J1Y6_MOUSE__chr1_-1_83275614_83275790_ENSMUST00000053075__II_1032678_REVERSED	|generic|II_1032676_TX=10090_REVERSED	|generic|tr_E9PUC4_E9PUC4_MOUSE__chr1_-1_83275614_83275790_ENSMUST00000053075_REVERSED	|generic|sp_Q6NSW3-2_SPKAP_MOUSE__chr1_-1_83275614_83275790_ENSMUST00000053075_REVERSED	|generic|sp_Q6NSW3-4_SPKAP_MOUSE__chr1_-1_83275614_83275790_ENSMUST00000053075_REVERSED|
"""index: 24353, intensity: 14178.0, mobility: 0.934"""	-0.42686	0.182971	0.885998	CLKVMITPRLMLPFTASQSAP	generic|IP_1124295_TX=10090_REVERSED|
"""index: 35595, intensity: 4065.0, mobility: 0.968"""	-0.426894	0.183115	0.886039	PNQQFWQVATM	generic|IP_1092822_TX=10090_REVERSED|
"""index: 3841, intensity: 5516.0, mobility: 1.056"""	-0.42712	0.183216	0.88631	EPMAEGRSCGRAEDLTSVGATAEGPSRS	generic|sp_Q91VY5_KDM4B_MOUSE_REVERSED	|generic|sp_Q91VY5-2_KDM4B_MOUSE_REVERSED	|generic|tr_B0V2M9_B0V2M9_MOUSE_REVERSED|
"""index: 21164, intensity: 5332.0, mobility: 1.098"""	-0.427491	0.183401	0.886755	DLNALTRAAHSAEMIH	generic|sp_Q3U213_SRAC1_MOUSE__II_1072164_REVERSED	|generic|sp_Q3U213-2_SRAC1_MOUSE__II_1072164_REVERSED|
"""index: 7293, intensity: 3320.0, mobility: 0.994"""	-0.427692	0.183627	0.886995	YKWSRNKQRNRVGDEQDM	generic|sp_Q9Z0U0-2_XPR1_MOUSE__chr1_-1_155290191_155290301_ENSMUST00000139925__II_1041048_REVERSED	|generic|sp_Q9Z0U0_XPR1_MOUSE__chr1_-1_155290191_155290301_ENSMUST00000139925_REVERSED	|generic|tr_E3VX20_E3VX20_MOUSE_REVERSED	|generic|tr_E2J868_E2J868_MOUSE_REVERSED	|generic|tr_D3Z2B4_D3Z2B4_MOUSE__chr1_-1_155290191_155290301_ENSMUST00000139925_REVERSED|
"""index: 17433, intensity: 4564.0, mobility: 0.821"""	-0.427728	0.183812	0.887037	REQEVMETQVTTLTQEKE	generic|tr_Q571K1_Q571K1_MOUSE__chr16_1_36924633_36924815_ENSMUST00000152864_REVERSED	|generic|tr_E9PVZ8_E9PVZ8_MOUSE__chr16_1_36924633_36924815_ENSMUST00000152864_REVERSED	|generic|tr_E9QAH1_E9QAH1_MOUSE__chr16_1_36924633_36924815_ENSMUST00000152864_REVERSED	|generic|tr_B2RWW2_B2RWW2_MOUSE__chr16_1_36924633_36924815_ENSMUST00000152864_REVERSED|
"""index: 31424, intensity: 3855.0, mobility: 1.059"""	-0.427938	0.183996	0.887289	EQRVLVMLQAIDH	generic|sp_Q9QXY6_EHD3_MOUSE__chr17_1_73805255_73805473_ENSMUST00000233212__II_3462905_REVERSED	|generic|tr_Q8R0V6_Q8R0V6_MOUSE_REVERSED|
"""index: 18922, intensity: 4682.0, mobility: 1.059"""	-0.42803	0.184222	0.887399	GFRRAYEAVKYVATGQPRGCAMV	generic|sp_P50096_IMDH1_MOUSE_REVERSED	|generic|tr_E0CYE2_E0CYE2_MOUSE_REVERSED	|generic|tr_F7DEU6_F7DEU6_MOUSE_REVERSED|
"""index: 14373, intensity: 6535.0, mobility: 0.911"""	-0.428101	0.184282	0.887483	ISSDILNEMAELFLKLH	generic|IP_899896_TX=10090_REVERSED|
"""index: 8293, intensity: 18793.0, mobility: 0.888"""	-0.428715	0.184341	0.888214	ELGGMTLGKIASWRGPGMGKVVVRIHTV	generic|sp_Q9DCA2_RT11_MOUSE__chr7_1_78783577_78783684_ENSMUST00000133553__II_890517_REVERSED	|generic|tr_Q3U8Y1_Q3U8Y1_MOUSE__chr7_1_78783577_78783684_ENSMUST00000133553__II_890517_REVERSED	|generic|tr_Q3TLY7_Q3TLY7_MOUSE__chr7_1_78783577_78783684_ENSMUST00000133553_REVERSED|
"""index: 30485, intensity: 4599.0, mobility: 1.183"""	-0.429071	0.184567	0.888637	VEAHQFHPSSRPRYRPDTVAATEQAMVAHPYQPPPGRPEPGEAPPGRP	generic|sp_Q8K371_AMOL2_MOUSE__chr9_1_102725108_102725203_ENSMUST00000142011__II_844471_REVERSED	|generic|tr_B8JK87_B8JK87_MOUSE__chr9_1_102725108_102725203_ENSMUST00000142011__II_844471_REVERSED	|generic|tr_Q3TP05_Q3TP05_MOUSE__chr9_1_102725108_102725203_ENSMUST00000142011_REVERSED|
"""index: 11932, intensity: 4843.0, mobility: 0.843"""	-0.429078	0.184626	0.888646	AMGTLKGNLEPIIKGV	generic|IP_1081611_TX=10090_REVERSED	|generic|IP_1099609_TX=10090_REVERSED	|generic|IP_857375_TX=10090_REVERSED	|generic|IP_1119760_TX=10090_REVERSED|
"""index: 25581, intensity: 2559.0, mobility: 1.066"""	-0.429244	0.18481	0.888843	FRYRHHFPNPEY	generic|IP_1111107_TX=10090_REVERSED|
"""index: 10553, intensity: 5740.0, mobility: 0.862"""	-0.429505	0.184993	0.889152	TTETQIKELGHWH	generic|IP_833569_TX=10090_REVERSED|
"""index: 31757, intensity: 13768.0, mobility: 1.110"""	-0.429554	0.185219	0.889209	LLRGDPTTKPVIEWFVLLLKKITHDQLPLVFRI	generic|sp_Q9JIF7_COPB_MOUSE__II_3459270_REVERSED|
"""index: 21346, intensity: 3697.0, mobility: 0.964"""	-0.429649	0.185444	0.889321	EQTRWSCPVEQRWGHGMVTWW	generic|IP_1011813_TX=10090_REVERSED|
"""index: 25859, intensity: 5422.0, mobility: 0.893"""	-0.430157	0.185586	0.889922	QGIEQLQELLRSNARLS	generic|tr_Q3TZ55_Q3TZ55_MOUSE__chrX_1_7801314_7801355_ENSMUST00000135622_REVERSED	|generic|tr_A2AEW6_A2AEW6_MOUSE__chrX_1_7801314_7801355_ENSMUST00000135622_REVERSED	|generic|tr_A2AEW9_A2AEW9_MOUSE__chrX_1_7820050_7820094_ENSMUST00000144946_REVERSED	|generic|tr_A2AEW8_A2AEW8_MOUSE__chrX_1_7820050_7820094_ENSMUST00000144946_REVERSED	|generic|tr_Q3T9D9_Q3T9D9_MOUSE__chrX_1_7801314_7801355_ENSMUST00000135622_REVERSED	|generic|sp_Q8VD04_GRAP1_MOUSE__chrX_1_7820050_7820094_ENSMUST00000144946_REVERSED	|generic|tr_A2AEW5_A2AEW5_MOUSE__chrX_1_7801314_7801355_ENSMUST00000135622_REVERSED|
"""index: 12253, intensity: 4183.0, mobility: 0.873"""	-0.430671	0.185685	0.890527	YIHAHIHIAHTCPIYSI	generic|IP_989498_TX=10090_REVERSED|
"""index: 7284, intensity: 5821.0, mobility: 0.931"""	-0.431239	0.185869	0.891195	KVLLLLNRED	generic|tr_A0A140LI52_A0A140LI52_MOUSE__II_894396_REVERSED	|generic|sp_E9Q355_CTSG1_MOUSE__II_894592_REVERSED	|generic|sp_E9Q355-2_CTSG1_MOUSE__II_894592_REVERSED	|generic|II_894394_TX=10090_REVERSED	|generic|II_894575_TX=10090_REVERSED	|generic|II_894583_TX=10090_REVERSED	|generic|II_894574_TX=10090_REVERSED	|generic|II_894566_TX=10090_REVERSED	|generic|sp_E9Q355-5_CTSG1_MOUSE_REVERSED	|generic|sp_C6KI89_CTSG2_MOUSE_REVERSED	|generic|tr_A0A140LJ05_A0A140LJ05_MOUSE_REVERSED	|generic|sp_E9Q355-3_CTSG1_MOUSE_REVERSED|
"""index: 22029, intensity: 3291.0, mobility: 1.247"""	-0.43125	0.186052	0.891208	QTEQPEQLEQLHNWLKE	generic|sp_Q7TSD4_TBATA_MOUSE_REVERSED	|generic|sp_Q7TSD4-2_TBATA_MOUSE_REVERSED|
"""index: 14197, intensity: 3124.0, mobility: 0.883"""	-0.431412	0.186235	0.891397	QNSTQERWRQWSTLL	generic|chr17_-1_84773204_84773320_ENSMUST00000112308__IP_1063918_TX=10090_REVERSED|
"""index: 30592, intensity: 7707.0, mobility: 0.984"""	-0.431664	0.186376	0.891693	WELGQRPRQK	generic|tr_X5J5H2_X5J5H2_MOUSE_REVERSED	|generic|tr_X5J4W1_X5J4W1_MOUSE_REVERSED	|generic|tr_X5J5S7_X5J5S7_MOUSE_REVERSED|
"""index: 23961, intensity: 5276.0, mobility: 1.036"""	-0.432195	0.186433	0.892313	TASLPGTLSSYTKWSNFAWGQLVGRRGRPVSLL	generic|sp_Q921L7_HEMK1_MOUSE__II_843880_REVERSED	|generic|II_843875_TX=10090_REVERSED	|generic|II_843884_TX=10090_REVERSED|
"""index: 2444, intensity: 3374.0, mobility: 0.857"""	-0.432758	0.186658	0.892969	PRMQWEPYGWVLAGDPHGT	generic|chr7_-1_30443115_30444486_ENSMUST00000006828__IP_894019_TX=10090_REVERSED|
"""index: 26300, intensity: 44855.0, mobility: 1.023"""	-0.432779	0.18684	0.892993	ERRRPPHTLLS	generic|IP_1122828_TX=10090_REVERSED|
"""index: 5958, intensity: 22905.0, mobility: 0.884"""	-0.432879	0.187065	0.89311	DNVDMVKVRLELPRELDEGRSNL	generic|sp_Q7TMD7_DSG4_MOUSE_REVERSED	|generic|tr_A1IGX7_A1IGX7_MOUSE_REVERSED|
"""index: 14119, intensity: 4692.0, mobility: 0.983"""	-0.432924	0.187289	0.893162	ESQTVCRYLDQDTKTVEQLRFSAAFR	generic|tr_Q8C462_Q8C462_MOUSE__chr10_1_28551710_28551760_ENSMUST00000219478__II_3466803_REVERSED	|generic|sp_P35822_PTPRK_MOUSE__chr10_1_28551710_28551760_ENSMUST00000219478__II_3466806_REVERSED	|generic|tr_B2RRF0_B2RRF0_MOUSE__chr10_1_28551710_28551760_ENSMUST00000219478__II_3466806_REVERSED	|generic|tr_A0A1W2P7Y1_A0A1W2P7Y1_MOUSE__chr10_1_28551710_28551760_ENSMUST00000219478__II_3466806_REVERSED|
"""index: 11861, intensity: 50344.0, mobility: 1.009"""	-0.432982	0.187486	0.893229	QMGGGGGGAGGGGGGGGGGGGGAGAADSH	generic|sp_P31361_PO3F3_MOUSE__chr14_-1_39472911_39472940_ENSMUST00000166968_REVERSED|
"""index: 20902, intensity: 5759.0, mobility: 1.068"""	-0.433176	0.187486	0.893455	PVSSFLSNEVSSYRIASVFRFFHEVDKIMLSIF	generic|IP_927177_TX=10090_REVERSED|
"""index: 3263, intensity: 4367.0, mobility: 1.012"""	-0.43448	0.18771	0.894963	HGREDSDQELVSHCSRSLNGMLASNKLSKETVCLIPSSS	generic|tr_A0A571BGG5_A0A571BGG5_MOUSE_REVERSED	|generic|sp_Q91ZU6-8_DYST_MOUSE_REVERSED|
"""index: 33808, intensity: 3809.0, mobility: 1.249"""	-0.434527	0.187892	0.895017	VLHNIIGKQWTEITMGPYFPIGGISQVRSGTRNQLYGTALNN	generic|tr_Q9JI82_Q9JI82_MOUSE_REVERSED	|generic|tr_Q5RKV8_Q5RKV8_MOUSE_REVERSED|
"""index: 2567, intensity: 3440.0, mobility: 0.970"""	-0.434772	0.188032	0.895299	QEGVVTWNAAPLS	generic|tr_A0A0R4J197_A0A0R4J197_MOUSE_REVERSED	|generic|tr_A0A1L1SUF8_A0A1L1SUF8_MOUSE_REVERSED	|generic|tr_E9QN68_E9QN68_MOUSE_REVERSED	|generic|tr_Q6IR38_Q6IR38_MOUSE_REVERSED	|generic|tr_D3Z4M4_D3Z4M4_MOUSE_REVERSED	|generic|sp_Q8C310_ROBO4_MOUSE_REVERSED	|generic|sp_Q8C310-2_ROBO4_MOUSE_REVERSED	|generic|sp_Q8C310-3_ROBO4_MOUSE_REVERSED|
"""index: 28419, intensity: 7039.0, mobility: 1.125"""	-0.434976	0.188214	0.895534	MTLTLLITLLMVPISILTLTLTKQSGMATKPAQTAA	generic|IP_830932_TX=10090_REVERSED|
"""index: 17531, intensity: 12876.0, mobility: 0.809"""	-0.435085	0.188354	0.895659	LPLKMSSL	generic|IP_971802_TX=10090_REVERSED|
"""index: 23498, intensity: 4617.0, mobility: 1.005"""	-0.435358	0.188493	0.895972	YVEPFEDELVK	generic|sp_Q9D6T1_TBE_MOUSE__II_3495564_REVERSED	|generic|tr_A0A1L1SU34_A0A1L1SU34_MOUSE__II_3495564_REVERSED	|generic|II_3467030_TX=10090_REVERSED|
"""index: 1117, intensity: 2643.0, mobility: 0.917"""	-0.435458	0.188717	0.896087	EENELNEMYKAKMHEEKSK	generic|sp_Q80W93_HYDIN_MOUSE_REVERSED|
"""index: 18394, intensity: 24955.0, mobility: 0.848"""	-0.435461	0.188941	0.896091	MFADVLADITYPLWSVMF	generic|sp_Q5QD05_TAA8C_MOUSE_REVERSED	|generic|sp_Q5QD07_TAA8A_MOUSE_REVERSED|
"""index: 29782, intensity: 2858.0, mobility: 1.210"""	-0.435691	0.18908	0.896354	KIKKCLHFPLTSYKC	generic|IP_885232_TX=10090_REVERSED|
"""index: 28051, intensity: 9952.0, mobility: 1.015"""	-0.435892	0.189304	0.896583	VHWIGLNEAQI	generic|tr_D9J343_D9J343_MOUSE_REVERSED	|generic|tr_B7ZNQ5_B7ZNQ5_MOUSE_REVERSED	|generic|sp_O88310_ITL1A_MOUSE_REVERSED	|generic|tr_D9J347_D9J347_MOUSE_REVERSED	|generic|tr_D9J346_D9J346_MOUSE_REVERSED	|generic|tr_B9EK97_B9EK97_MOUSE_REVERSED|
"""index: 4230, intensity: 4570.0, mobility: 0.894"""	-0.435994	0.189443	0.8967	DVIDDKKYIRMCTALPVVGHKR	generic|IP_925105_TX=10090_REVERSED|
"""index: 28627, intensity: 5624.0, mobility: 1.216"""	-0.436157	0.18954	0.896886	PTAGEMYPNVWPLRLYSAGNINLPSQKDSAPRDLGLSEATA	generic|tr_Q3V2W5_Q3V2W5_MOUSE_REVERSED	|generic|sp_Q8CGN4_BCOR_MOUSE_REVERSED	|generic|sp_Q8CGN4-2_BCOR_MOUSE_REVERSED	|generic|sp_Q8CGN4-3_BCOR_MOUSE_REVERSED	|generic|sp_Q8CGN4-4_BCOR_MOUSE_REVERSED|
"""index: 20616, intensity: 3178.0, mobility: 0.894"""	-0.436267	0.189732	0.897012	ELVKAAQRELVCHGRWGFIEMLLNL	generic|IP_3504631_TX=10090_REVERSED|
"""index: 11051, intensity: 5602.0, mobility: 1.085"""	-0.436297	0.189732	0.897047	LSGLAKSQEEKIELHRPTPRGQTMDPTPR	generic|IP_2501441_TX=10090_REVERSED|
"""index: 9762, intensity: 9639.0, mobility: 0.958"""	-0.43665	0.189955	0.897448	VTAVMIGSVWSFMVLKVFVRKNMIMPYSLP	generic|tr_Q1RMY0_Q1RMY0_MOUSE_REVERSED|
"""index: 15435, intensity: 4586.0, mobility: 0.977"""	-0.436751	0.190179	0.897564	GEEQEKLAEETAYKQIYEKIKQKYEEPRHLYM	generic|tr_E9Q3U1_E9Q3U1_MOUSE_REVERSED	|generic|tr_Q3TTE3_Q3TTE3_MOUSE_REVERSED	|generic|tr_Q3V2N4_Q3V2N4_MOUSE_REVERSED|
"""index: 5443, intensity: 9025.0, mobility: 0.848"""	-0.436763	0.190359	0.897577	SIFFLPTPSPFASCQLPH	generic|IP_1141400_TX=10090_REVERSED|
"""index: 11286, intensity: 5252.0, mobility: 1.058"""	-0.437061	0.190582	0.897916	RCSYLHDLVTILFGENFEFATPFQKSMQWVCDIFQLFIPSRD	generic|sp_Q9Z2C5_MTM1_MOUSE__II_834863_REVERSED	|generic|tr_Q5DTJ6_Q5DTJ6_MOUSE__II_834863_REVERSED	|generic|II_834884_TX=10090_REVERSED	|generic|tr_Q9D4L1_Q9D4L1_MOUSE_REVERSED	|generic|tr_Q3TLK7_Q3TLK7_MOUSE_REVERSED|
"""index: 10011, intensity: 233138.0, mobility: 1.083"""	-0.437171	0.190806	0.89804	DPHMLSQLAKSPQQASGSQIVLE	generic|IP_1150325_TX=10090_REVERSED|
"""index: 29846, intensity: 2872.0, mobility: 1.053"""	-0.437177	0.190944	0.898047	NRSRQVESAGGDLE	generic|tr_D3YVG9_D3YVG9_MOUSE_REVERSED	|generic|tr_D3Z2E9_D3Z2E9_MOUSE_REVERSED|
"""index: 11870, intensity: 5488.0, mobility: 1.049"""	-0.437659	0.191124	0.898594	GEYPKEGSYIREHRQPHSQYAFDKDYQTFESLKEETDSREHR	generic|sp_Q8BZW4_ZN120_MOUSE_REVERSED|
"""index: 10774, intensity: 11153.0, mobility: 0.829"""	-0.43777	0.191304	0.89872	EQPNEKLCKTILKEV	generic|tr_Q9CQG8_Q9CQG8_MOUSE__chr15_1_91815428_91815535_ENSMUST00000137657__II_1090244_REVERSED	|generic|sp_Q5S006_LRRK2_MOUSE__chr15_1_91815428_91815535_ENSMUST00000137657__II_1090234_REVERSED|
"""index: 13381, intensity: 5830.0, mobility: 1.000"""	-0.43789	0.191527	0.898856	EQQQSQEELNMKVELSQRAELFAKRHKRDAM	generic|tr_Q6PG12_Q6PG12_MOUSE__chr12_1_4196768_4196926_ENSMUST00000152792__II_1118625_REVERSED	|generic|tr_Q6PGC0_Q6PGC0_MOUSE__chr12_1_4196768_4196926_ENSMUST00000152792__II_1118633_REVERSED	|generic|tr_Q80TY9_Q80TY9_MOUSE__chr12_1_4196768_4196926_ENSMUST00000152792__II_1118633_REVERSED	|generic|tr_B8JK56_B8JK56_MOUSE__chr12_1_4196768_4196926_ENSMUST00000152792__II_1118633_REVERSED	|generic|sp_Q8VHH7_ADCY3_MOUSE__chr12_1_4196768_4196926_ENSMUST00000152792__II_1118633_REVERSED|
"""index: 10356, intensity: 6777.0, mobility: 1.125"""	-0.438119	0.191708	0.899114	LSMHLVKTRSQNYDGQLTLKEMQMELVQKEQELRSREGELE	generic|tr_Q3TDV6_Q3TDV6_MOUSE__chr5_-1_140009116_140009244_ENSMUST00000110829__II_933188_REVERSED	|generic|sp_Q9WTX8_MD1L1_MOUSE__chr5_-1_140009116_140009244_ENSMUST00000110829__II_933193_REVERSED|
"""index: 24813, intensity: 4322.0, mobility: 0.935"""	-0.438188	0.19193	0.899192	VMEQSLPPKQYHTSFCLRVG	generic|IP_840278_TX=10090_REVERSED|
"""index: 26622, intensity: 2563.0, mobility: 1.079"""	-0.438439	0.192153	0.899476	LGSATPLLSLHTLCVYQRKNDLVQGGSEEY	generic|IP_893714_TX=10090_REVERSED|
"""index: 10795, intensity: 7870.0, mobility: 0.866"""	-0.438906	0.192376	0.900001	TTETQIKELGHWH	generic|IP_833569_TX=10090_REVERSED|
"""index: 25182, intensity: 49910.0, mobility: 0.954"""	-0.438942	0.192599	0.900041	FTKVIFLFH	generic|IP_871527_TX=10090_REVERSED|
"""index: 2886, intensity: 4587.0, mobility: 0.855"""	-0.439053	0.192822	0.900166	KTGHGMAFFP	generic|sp_B9EKX1_PTHD4_MOUSE_REVERSED	|generic|tr_E9QMK6_E9QMK6_MOUSE_REVERSED|
"""index: 12680, intensity: 7833.0, mobility: 1.148"""	-0.439059	0.193002	0.900173	FADKRLKDLRQFMGTILNCSMLTQTLEEPFRYEAYWLSW	generic|IP_1022297_TX=10090_REVERSED|
"""index: 19975, intensity: 7489.0, mobility: 1.108"""	-0.439371	0.193225	0.900523	DLNPVLLQSPLLCCEDVLGEDPESAAGEDRCCIWLK	generic|tr_E9QP84_E9QP84_MOUSE_REVERSED	|generic|sp_Q6PGF3_MED16_MOUSE_REVERSED	|generic|tr_G3UW74_G3UW74_MOUSE_REVERSED	|generic|tr_Q3UET8_Q3UET8_MOUSE_REVERSED|
"""index: 17163, intensity: 3527.0, mobility: 1.007"""	-0.439422	0.193405	0.90058	YVGMLGFISGFFG	generic|sp_Q8R1T4_S35A3_MOUSE_REVERSED	|generic|tr_F6YIH5_F6YIH5_MOUSE_REVERSED	|generic|tr_Q3TTK5_Q3TTK5_MOUSE_REVERSED|
"""index: 34887, intensity: 11513.0, mobility: 1.056"""	-0.43955	0.193627	0.900724	TPERGLAPGGGPGEQAQLCLVLLHLLLC	generic|tr_D3Z207_D3Z207_MOUSE__chr17_1_56015235_56015264_ENSMUST00000149441_REVERSED	|generic|tr_Q80ZL6_Q80ZL6_MOUSE__chr17_1_56015235_56015264_ENSMUST00000149441_REVERSED|
"""index: 3124, intensity: 2724.0, mobility: 1.049"""	-0.439604	0.19385	0.900784	HWQTCLESPSGAER	generic|tr_E9PXU3_E9PXU3_MOUSE__II_1084035_REVERSED	|generic|tr_Q8BV00_Q8BV00_MOUSE__II_1084035_REVERSED	|generic|tr_Q8BLD2_Q8BLD2_MOUSE_REVERSED	|generic|tr_E9Q3A6_E9Q3A6_MOUSE_REVERSED	|generic|tr_Q8BVJ3_Q8BVJ3_MOUSE_REVERSED|
"""index: 11388, intensity: 6151.0, mobility: 0.919"""	-0.439786	0.193943	0.900988	KITPETSRLMRDCLRPDPKKTTKNEWASQQKLML	generic|sp_Q8C0X8_SMKX_MOUSE_REVERSED	|generic|tr_A2AQX6_A2AQX6_MOUSE_REVERSED|
"""index: 16165, intensity: 38253.0, mobility: 1.060"""	-0.440251	0.194123	0.901507	EMLPIMREDRNY	generic|tr_D3YYQ8_D3YYQ8_MOUSE__chr6_1_58663645_58663677_ENSMUST00000143752__II_930764_REVERSED	|generic|tr_F7ABZ6_F7ABZ6_MOUSE__chr6_1_58663645_58663677_ENSMUST00000143752__II_930764_REVERSED|
"""index: 25996, intensity: 3526.0, mobility: 1.211"""	-0.440378	0.194346	0.901649	ILIYRMMSSKQSEEWK	generic|chr12_-1_54691985_54692080_ENSMUST00000161592_REVERSED	|generic|chr12_-1_54685969_54692080_ENSMUST00000161592_REVERSED	|generic|chr12_-1_54690342_54692080_ENSMUST00000160085_REVERSED|
"""index: 10778, intensity: 36884.0, mobility: 1.085"""	-0.440443	0.194438	0.901721	EQQQAGLPTGLEELSQLFPAEQS	generic|tr_H3BJX8_H3BJX8_MOUSE__chr3_1_88639335_88639496_ENSMUST00000177418__II_985926_REVERSED|
"""index: 18176, intensity: 3722.0, mobility: 0.892"""	-0.440722	0.194444	0.902032	QWKKSSFM	generic|IP_3500496_TX=10090_REVERSED|
"""index: 10366, intensity: 5375.0, mobility: 1.130"""	-0.441603	0.194667	0.903009	RNGVLFDQGHDRLAKEYVPFFRTTARHLIYELNMEKEEPLS	generic|IP_1022593_TX=10090_REVERSED|
"""index: 14638, intensity: 5671.0, mobility: 0.979"""	-0.441728	0.194889	0.903147	NKKKKKQMFYNEKTGTVEQTDEQTNQLHPQ	generic|IP_1113233_TX=10090_REVERSED|
"""index: 15748, intensity: 16963.0, mobility: 1.166"""	-0.441738	0.195111	0.903159	LQVFGVFFLNKYNELMVDVYLARQARD	generic|tr_G3UXL1_G3UXL1_MOUSE_REVERSED|
"""index: 2102, intensity: 3114.0, mobility: 0.779"""	-0.441753	0.19529	0.903175	QSPESRHWTLMRG	generic|IP_1061305_TX=10090_REVERSED|
"""index: 24777, intensity: 4721.0, mobility: 1.025"""	-0.441826	0.195425	0.903256	REIEVYNQQIKLRRWLSDMHKLLEEMK	generic|sp_Q3TL54_TR43A_MOUSE_REVERSED|
"""index: 12365, intensity: 8785.0, mobility: 1.081"""	-0.44215	0.195647	0.903614	RSIMGPMVMLFMPLLKLYGCLICAAKVHSMNKGCLCRQVIVQ	generic|tr_Q91ZP4_Q91ZP4_MOUSE_REVERSED	|generic|tr_A0PJT9_A0PJT9_MOUSE_REVERSED	|generic|tr_Q2VPB3_Q2VPB3_MOUSE_REVERSED	|generic|tr_Q9ET36_Q9ET36_MOUSE_REVERSED|
"""index: 33276, intensity: 5911.0, mobility: 1.013"""	-0.44222	0.195869	0.903691	DRRRPPLDLAF	generic|chr6_-1_136821121_136821360_ENSMUST00000204272__II_908276_TX=10090_REVERSED	|generic|tr_Q3TXH8_Q3TXH8_MOUSE__chr6_-1_136821525_136821650_ENSMUST00000204272_REVERSED	|generic|tr_Q3UKQ3_Q3UKQ3_MOUSE__chr6_-1_136821525_136821650_ENSMUST00000204272_REVERSED	|generic|sp_Q923D5_WBP11_MOUSE__chr6_-1_136821525_136821650_ENSMUST00000204272_REVERSED	|generic|tr_Q3U6Q1_Q3U6Q1_MOUSE__chr6_-1_136821525_136821650_ENSMUST00000204272_REVERSED|
"""index: 23914, intensity: 5746.0, mobility: 0.835"""	-0.44242	0.196048	0.903912	CVILVPRLPFSHKALF	generic|IP_3489217_TX=10090_REVERSED|
"""index: 25567, intensity: 4920.0, mobility: 1.151"""	-0.442469	0.19627	0.903965	WANPFDWQQGTNRLSTPIGYQYTLIKSDELYKLAKDAVSPDSFCGAWLPS	generic|sp_Q9JLT2_TREA_MOUSE__II_853689_REVERSED	|generic|tr_E9PYP7_E9PYP7_MOUSE__II_853689_REVERSED|
"""index: 12283, intensity: 33450.0, mobility: 0.895"""	-0.442483	0.196361	0.903981	TQHNKVEKMSHQIGYGFYI	generic|tr_Q3TMH5_Q3TMH5_MOUSE__II_831844_REVERSED	|generic|sp_P70423_CTR3_MOUSE__II_831844_REVERSED	|generic|II_831849_TX=10090_REVERSED|
"""index: 8559, intensity: 3117.0, mobility: 1.247"""	-0.442615	0.196539	0.904127	GMSPDWPSSPP	generic|tr_Q3U0J6_Q3U0J6_MOUSE__II_957538_REVERSED|
"""index: 19177, intensity: 4493.0, mobility: 1.055"""	-0.442751	0.196761	0.904276	EKWSRVFALLDDTTVIDKDGRHDQ	generic|tr_F6QNN0_F6QNN0_MOUSE__II_963547_REVERSED	|generic|tr_J3QNE4_J3QNE4_MOUSE_REVERSED|
"""index: 24425, intensity: 21829.0, mobility: 1.023"""	-0.442818	0.196852	0.90435	TYVYVYINHLITNNYVYIHIYMYVYIH	generic|IP_968025_TX=10090_REVERSED|
"""index: 24901, intensity: 4459.0, mobility: 0.917"""	-0.443403	0.196986	0.904992	HIREHRQP	generic|tr_A0A1B0GRI9_A0A1B0GRI9_MOUSE__chr18_1_90592212_90592262_ENSMUST00000209969__II_3464214_REVERSED	|generic|tr_A0A0U1RNP3_A0A0U1RNP3_MOUSE__chr19_-1_61127003_61140707_ENSMUST00000143264__II_1047470_REVERSED	|generic|tr_A0A0U1RQ46_A0A0U1RQ46_MOUSE__chr19_-1_61127003_61140707_ENSMUST00000143264__II_1047470_REVERSED|
"""index: 16016, intensity: 2925.0, mobility: 0.877"""	-0.443508	0.197208	0.905106	MKRLACRSSKEMHAMV	generic|IP_1070233_TX=10090_REVERSED|
"""index: 13743, intensity: 5487.0, mobility: 1.026"""	-0.443701	0.197342	0.905318	ERLADLLLHNQSSGTMDTQRL	generic|tr_F6ZSF2_F6ZSF2_MOUSE__II_1034214_REVERSED	|generic|tr_E9Q0A4_E9Q0A4_MOUSE__chr1_1_136152069_136152110_ENSMUST00000130864_REVERSED	|generic|sp_Q9QXL1_KI21B_MOUSE__chr1_1_136152069_136152110_ENSMUST00000130864_REVERSED	|generic|chr1_1_136161442_136161633_ENSMUST00000130864_REVERSED	|generic|tr_F8VQE2_F8VQE2_MOUSE__chr1_1_136152069_136152110_ENSMUST00000130864_REVERSED|
"""index: 15846, intensity: 5311.0, mobility: 0.857"""	-0.444152	0.19752	0.90581	VLFVLPSSTTDITLWQIKGPNETG	generic|IP_1020500_TX=10090_REVERSED|
"""index: 20636, intensity: 3498.0, mobility: 0.958"""	-0.444492	0.197741	0.906181	NPRNQSSFINT	generic|tr_G3UW63_G3UW63_MOUSE_REVERSED|
"""index: 11728, intensity: 6951.0, mobility: 1.033"""	-0.444503	0.197963	0.906193	FRYKRLEKLNPVVCECATLLKDPENVPKWDTTGEEQMEVIYG	generic|tr_A0A5K1VVQ9_A0A5K1VVQ9_MOUSE__chr19_-1_7374046_7374075_ENSMUST00000237653__II_1006392_REVERSED	|generic|sp_A2ASS6_TITIN_MOUSE__chr19_-1_7374046_7374075_ENSMUST00000237653__II_1006392_REVERSED	|generic|sp_A2ASS6-2_TITIN_MOUSE__chr19_-1_7374046_7374075_ENSMUST00000237653__II_1006392_REVERSED	|generic|tr_A0A5K1VVQ1_A0A5K1VVQ1_MOUSE__chr19_-1_7374046_7374075_ENSMUST00000237653__II_1006392_REVERSED	|generic|tr_E9Q8K5_E9Q8K5_MOUSE__chr19_-1_7374046_7374075_ENSMUST00000237653__II_1006392_REVERSED	|generic|tr_E9Q8N1_E9Q8N1_MOUSE__chr19_-1_7374046_7374075_ENSMUST00000237653__II_1006392_REVERSED	|generic|tr_Q8BUX4_Q8BUX4_MOUSE_REVERSED|
"""index: 12008, intensity: 236970.0, mobility: 1.034"""	-0.444544	0.198053	0.906238	EETRVLPLVGLWLFMWTRM	generic|IP_899239_TX=10090_REVERSED|
"""index: 9794, intensity: 10335.0, mobility: 0.962"""	-0.444825	0.198274	0.906543	QIDKGNSSPSTSPETTSVGVPTRK	generic|sp_A2ALI5_AJAP1_MOUSE__chr4_-1_153384802_153384948_ENSMUST00000149177__II_951547_REVERSED|
"""index: 15270, intensity: 8222.0, mobility: 1.134"""	-0.445044	0.19832	0.90678	EADVKVVAYYPLNVFVPANDNQDEVTVKVV	generic|tr_Q9QXA3_Q9QXA3_MOUSE_REVERSED	|generic|tr_A0A1L1SQU7_A0A1L1SQU7_MOUSE_REVERSED	|generic|tr_A0A087WRT4_A0A087WRT4_MOUSE_REVERSED	|generic|tr_F2Z4A3_F2Z4A3_MOUSE_REVERSED|
"""index: 15842, intensity: 4114.0, mobility: 1.174"""	-0.445719	0.198541	0.907511	YRKYYTCIVYNEGNERSQYMCLSSCFYHSFTSVLRSYKLFRMLGIY	generic|IP_972800_TX=10090_REVERSED|
"""index: 5280, intensity: 5681.0, mobility: 0.947"""	-0.445739	0.198718	0.907533	TVYLVNYVSTIFSPINTGCFKENGPSGLVSSP	generic|sp_Q9JLB4_CUBN_MOUSE__II_1014573_REVERSED|
"""index: 3369, intensity: 2890.0, mobility: 0.989"""	-0.445804	0.198939	0.907604	VVQAVQLACRSTMSSQRMASHLHPPA	generic|IP_874986_TX=10090_REVERSED|
"""index: 20356, intensity: 4829.0, mobility: 1.112"""	-0.445953	0.199028	0.907764	QKTVQSAQKETFHRHQSIRHFLEGGEMMEMVIL	generic|sp_O54992_MAPK5_MOUSE__chr5_-1_121531529_121531711_ENSMUST00000125946__II_937045_REVERSED	|generic|tr_Q3UV25_Q3UV25_MOUSE__chr5_-1_121531529_121531711_ENSMUST00000125946__II_937043_REVERSED	|generic|tr_A0A0G2JDU2_A0A0G2JDU2_MOUSE__chr5_-1_121531529_121531711_ENSMUST00000125946__II_937043_REVERSED	|generic|II_937044_TX=10090_REVERSED	|generic|tr_A0A0G2JDF3_A0A0G2JDF3_MOUSE_REVERSED	|generic|sp_O54992-2_MAPK5_MOUSE__chr5_-1_121531529_121531711_ENSMUST00000125946_REVERSED|
"""index: 24288, intensity: 3038.0, mobility: 1.167"""	-0.446259	0.199117	0.908093	VLMWKADDGPKYFELF	generic|tr_Q3TVB2_Q3TVB2_MOUSE__chr8_1_94569998_94570078_ENSMUST00000156377__II_861259_REVERSED|
"""index: 10162, intensity: 4762.0, mobility: 1.172"""	-0.446455	0.199294	0.908304	ELSHIRNQDPVNESSAQSAQSISAQHSQLAERLLKI	generic|sp_Q7M6Z4_KIF27_MOUSE_REVERSED|
"""index: 13142, intensity: 4061.0, mobility: 0.887"""	-0.44649	0.199514	0.908342	EPLGGRVGAEWRATHGNCLEK	generic|IP_1011211_TX=10090_REVERSED|
"""index: 28417, intensity: 3436.0, mobility: 1.267"""	-0.446491	0.199647	0.908343	FDEVTLMDQLTQMTADLTKRVEENEIKLTALR	generic|II_909581_TX=10090_REVERSED	|generic|tr_E9QN14_E9QN14_MOUSE__chr6_-1_112829435_112829617_ENSMUST00000060215_REVERSED	|generic|tr_F8VPQ4_F8VPQ4_MOUSE__chr6_-1_112829435_112829617_ENSMUST00000060215_REVERSED	|generic|sp_Q812A2_SRGP3_MOUSE__chr6_-1_112829435_112829617_ENSMUST00000060215_REVERSED|
"""index: 6783, intensity: 4665.0, mobility: 1.011"""	-0.446644	0.199735	0.908508	YPVCRFAVGLGDREPLPPVKEM	generic|IP_1098364_TX=10090_REVERSED|
"""index: 24956, intensity: 7221.0, mobility: 1.131"""	-0.446986	0.199956	0.908875	HGLDKELLLVMSVTGLITPTWRPRPIPGLVTMSCTIWRHENCG	generic|IP_860446_TX=10090_REVERSED|
"""index: 20010, intensity: 3966.0, mobility: 1.009"""	-0.447017	0.200176	0.908909	EGRESGQIYRVIDDLDLDKTEDFNYASTHL	generic|II_3483410_TX=10090_REVERSED|
"""index: 9749, intensity: 12435.0, mobility: 0.932"""	-0.447163	0.200309	0.909065	ANNQIDMLIKQIQTSPKSWTTSSAPWNLL	generic|tr_D3YXD2_D3YXD2_MOUSE_REVERSED	|generic|sp_Q9CQM6_ANR61_MOUSE_REVERSED	|generic|sp_Q9CQM6-2_ANR61_MOUSE_REVERSED|
"""index: 10342, intensity: 14545.0, mobility: 0.991"""	-0.44744	0.200485	0.909361	QTNRSTTLLAQTISPTIGTAW	generic|tr_B7ZCD1_B7ZCD1_MOUSE_REVERSED	|generic|sp_B7ZCC9_AGRG4_MOUSE_REVERSED	|generic|sp_B7ZCC9-2_AGRG4_MOUSE_REVERSED|
"""index: 9151, intensity: 7779.0, mobility: 1.085"""	-0.447569	0.200705	0.909499	EKICFMTIQMNGPVFQFLLSN	generic|IP_825486_TX=10090_REVERSED|
"""index: 14189, intensity: 6815.0, mobility: 0.970"""	-0.447627	0.200925	0.909561	EDVWNLLDQVFKMNVEEETLNQDLLSSKL	generic|tr_A0A087WSP0_A0A087WSP0_MOUSE__chr1_1_34161097_34161162_ENSMUST00000183331__II_1042653_REVERSED	|generic|sp_Q91ZU6-4_DYST_MOUSE__chr1_1_34161097_34161162_ENSMUST00000183331__II_1042653_REVERSED	|generic|sp_Q91ZU6-5_DYST_MOUSE__chr1_1_34161097_34161162_ENSMUST00000183331__II_1042617_REVERSED	|generic|II_1042650_TX=10090_REVERSED	|generic|II_1042624_TX=10090_REVERSED	|generic|tr_E9Q9X1_E9Q9X1_MOUSE__chr1_1_34161097_34161162_ENSMUST00000183331_REVERSED	|generic|tr_S4R1P5_S4R1P5_MOUSE__chr1_1_34161097_34161162_ENSMUST00000183331_REVERSED	|generic|sp_Q91ZU6_DYST_MOUSE__chr1_1_34161097_34161162_ENSMUST00000183331_REVERSED	|generic|sp_Q91ZU6-2_DYST_MOUSE__chr1_1_34161097_34161162_ENSMUST00000183331_REVERSED	|generic|sp_Q91ZU6-3_DYST_MOUSE__chr1_1_34161097_34161162_ENSMUST00000183331_REVERSED	|generic|tr_A0A087WPR7_A0A087WPR7_MOUSE__chr1_1_34161097_34161162_ENSMUST00000183331_REVERSED	|generic|tr_A0A087WRB8_A0A087WRB8_MOUSE__chr1_1_34161097_34161162_ENSMUST00000183331_REVERSED|
"""index: 30068, intensity: 13764.0, mobility: 1.021"""	-0.447821	0.201057	0.909768	PLFYRLCNRL	generic|tr_Q6PCN6_Q6PCN6_MOUSE__chr7_1_82306966_82306995_ENSMUST00000178526__II_1140243_REVERSED	|generic|sp_Q69ZX6_MOR2A_MOUSE__chr7_1_82306966_82306995_ENSMUST00000178526__II_1140243_REVERSED|
"""index: 23806, intensity: 3556.0, mobility: 0.950"""	-0.447971	0.201233	0.909928	CVPFGSLPQQLIPTLSTWYGE	generic|IP_856642_TX=10090_REVERSED|
"""index: 14751, intensity: 2519.0, mobility: 0.872"""	-0.448581	0.201453	0.910578	SLEFQERR	generic|sp_A4Q9F6_TTL13_MOUSE__II_890089_REVERSED	|generic|tr_A6H647_A6H647_MOUSE__II_890099_REVERSED	|generic|II_890093_TX=10090_REVERSED|
"""index: 25828, intensity: 3812.0, mobility: 1.029"""	-0.448812	0.201629	0.910822	RSSKEYQKRL	generic|sp_Q5SUF2-2_LC7L3_MOUSE__II_1132182_REVERSED	|generic|sp_Q5SUF2_LC7L3_MOUSE__chr11_-1_94293118_94293246_ENSMUST00000107822_REVERSED	|generic|sp_Q5SUF2-3_LC7L3_MOUSE_REVERSED|
"""index: 13247, intensity: 18679.0, mobility: 1.082"""	-0.448874	0.201849	0.910889	LEKLKRELEWELRENQERQHALESNKDSHVRELELRHEQ	generic|sp_Q6PHN1_CCD57_MOUSE__II_1125403_REVERSED	|generic|tr_Q5DU64_Q5DU64_MOUSE_REVERSED|
"""index: 15936, intensity: 41582.0, mobility: 0.988"""	-0.448889	0.20198	0.910904	QRDIFLSNTKVAIDKELSMRSDELNRLAQEADQL	generic|tr_A0A3Q4EH78_A0A3Q4EH78_MOUSE__II_3488756_REVERSED	|generic|sp_Q149S1_TEKT4_MOUSE__II_3488756_REVERSED	|generic|II_3493276_TX=10090_REVERSED|
"""index: 24467, intensity: 2643.0, mobility: 0.926"""	-0.449239	0.202111	0.911275	SRHTHFYLFLSSVYQSLSW	generic|IP_920149_TX=10090_REVERSED|
"""index: 29955, intensity: 17629.0, mobility: 1.125"""	-0.449398	0.202198	0.911443	IPYDKKMPIFHLSTGKDKNMHRWMMSREMMTTRTKMRLTQ	generic|IP_884818_TX=10090_REVERSED|
"""index: 28450, intensity: 3228.0, mobility: 1.083"""	-0.450046	0.202418	0.912126	ELCLSPPLTGYAVDKLQEELQK	generic|tr_E7CHD7_E7CHD7_MOUSE__II_1098710_REVERSED|
"""index: 34970, intensity: 3749.0, mobility: 1.161"""	-0.450168	0.202637	0.912255	RWKESTFSPDERKKLYSRLLMR	generic|IP_853573_TX=10090_REVERSED|
"""index: 15649, intensity: 16238.0, mobility: 0.986"""	-0.450323	0.202857	0.912417	SKVMSRPLQMPKKNAKSARHFKIIHWLDHEA	generic|tr_A0A1L1SRF1_A0A1L1SRF1_MOUSE__chr10_1_40349672_40349725_ENSMUST00000215000__II_3467082_REVERSED	|generic|tr_Q8BKC7_Q8BKC7_MOUSE__chr10_1_40349672_40349725_ENSMUST00000215000_REVERSED	|generic|tr_G5E8L1_G5E8L1_MOUSE__chr10_1_40349672_40349725_ENSMUST00000215000_REVERSED	|generic|tr_B7ZMT1_B7ZMT1_MOUSE__chr10_1_40349672_40349725_ENSMUST00000215000_REVERSED|
"""index: 18188, intensity: 6495.0, mobility: 1.020"""	-0.450376	0.203032	0.912473	LLHQLREKEIELEMKQLMLQQRRDESLQ	generic|sp_Q6NZK5_K1328_MOUSE__chr18_1_25340314_25340388_ENSMUST00000159605_REVERSED	|generic|tr_E9QPX6_E9QPX6_MOUSE__chr18_1_25340314_25340388_ENSMUST00000159605_REVERSED	|generic|tr_E9QAK8_E9QAK8_MOUSE__chr18_1_25340314_25340388_ENSMUST00000159605_REVERSED|
"""index: 7455, intensity: 3737.0, mobility: 0.922"""	-0.450413	0.203252	0.912512	SLCSLASEINRSALVPQPPRGSQTPYRTKLSE	generic|tr_Q3U7R4_Q3U7R4_MOUSE__chr2_-1_44997282_44997311_ENSMUST00000176438_REVERSED|
"""index: 18274, intensity: 12860.0, mobility: 0.967"""	-0.450506	0.203472	0.912609	QQLWPLLLRLTGTGQFPRPQALVPREGHHL	generic|IP_827257_TX=10090_REVERSED|
"""index: 5566, intensity: 4124.0, mobility: 0.950"""	-0.450514	0.203594	0.912618	PQHAGPGGRRTRGKACPEKRPMRDGRNGISSFGWHL	generic|IP_992753_TX=10090_REVERSED|
"""index: 34144, intensity: 4933.0, mobility: 1.022"""	-0.450591	0.203594	0.912699	YAMVSLLFVECVS	generic|tr_Q8VFK4_Q8VFK4_MOUSE_REVERSED|
"""index: 24145, intensity: 3483.0, mobility: 1.071"""	-0.451027	0.203594	0.913156	PPPHSSPPPPTQGPALSVQQLM	generic|IP_1063115_TX=10090_REVERSED|
"""index: 16343, intensity: 5836.0, mobility: 1.158"""	-0.451724	0.203724	0.913883	IMQSVTEHLSNPSEEACLLLLRGSRPIGA	generic|IP_914177_TX=10090_REVERSED|
"""index: 18920, intensity: 4318.0, mobility: 1.177"""	-0.45195	0.203943	0.914118	LTALLPCCEGNGLSTKKP	generic|IP_896227_TX=10090_REVERSED|
"""index: 9945, intensity: 3246.0, mobility: 1.341"""	-0.451958	0.204117	0.914126	DQFARRPNRCLLQANRENPVPDYWDINQKLYQPIRTNQP	generic|IP_975107_TX=10090_REVERSED|
"""index: 15885, intensity: 3212.0, mobility: 0.864"""	-0.45216	0.204336	0.914336	PMVGPWPPGPLSPPPPVMAGAPSPASFLAP	generic|IP_990340_TX=10090_REVERSED|
"""index: 24634, intensity: 4151.0, mobility: 1.156"""	-0.452318	0.204466	0.914501	IYMVSSTATVKIETIHEEYFEGVKFVCHYSGDDDATLKFIRL	generic|tr_M9MMJ5_M9MMJ5_MOUSE_REVERSED	|generic|sp_A7XUX6_SKIT2_MOUSE_REVERSED	|generic|sp_A7XUX6-2_SKIT2_MOUSE_REVERSED	|generic|sp_A7XUX6-3_SKIT2_MOUSE_REVERSED	|generic|tr_B2ZEZ5_B2ZEZ5_MOUSE_REVERSED	|generic|tr_B2ZEZ6_B2ZEZ6_MOUSE_REVERSED	|generic|tr_Q8CG82_Q8CG82_MOUSE_REVERSED|
"""index: 34206, intensity: 8009.0, mobility: 1.199"""	-0.452504	0.20464	0.914694	QMPWLRIQDQPFGMTQSLSQVFEALSSNKLVKFVTYRVKEEDYM	generic|tr_F8VPX1_F8VPX1_MOUSE__chr16_-1_8711990_8712136_ENSMUST00000160326__II_1080752_REVERSED	|generic|sp_Q6A4J8_UBP7_MOUSE__chr16_-1_8711990_8712136_ENSMUST00000160326__II_1080752_REVERSED	|generic|sp_Q6A4J8-2_UBP7_MOUSE__chr16_-1_8711990_8712136_ENSMUST00000160326__II_1080752_REVERSED	|generic|tr_E9PXY8_E9PXY8_MOUSE__chr16_-1_8711990_8712136_ENSMUST00000160326__II_1080752_REVERSED	|generic|sp_Q6A4J8-3_UBP7_MOUSE__chr16_-1_8711990_8712136_ENSMUST00000160326_REVERSED|
"""index: 7777, intensity: 4123.0, mobility: 1.009"""	-0.452623	0.204859	0.914817	WQSDPWTQAGKLV	generic|IP_1066540_TX=10090_REVERSED|
"""index: 28035, intensity: 9262.0, mobility: 1.167"""	-0.452701	0.205033	0.914898	SLNNEPLQLNGQSNVDEKSGEKQPYKEMHSSGLRSTNSSNFNFVK	generic|tr_A0A0G2JG52_A0A0G2JG52_MOUSE_REVERSED	|generic|tr_E9PVP1_E9PVP1_MOUSE_REVERSED|
"""index: 12248, intensity: 3817.0, mobility: 0.914"""	-0.452959	0.205162	0.915164	LYGFTATLGYMIFMAGISMNAVAQMRRQ	generic|sp_Q3U1J0_S38A5_MOUSE_REVERSED	|generic|sp_Q3U1J0-2_S38A5_MOUSE_REVERSED|
"""index: 33125, intensity: 6436.0, mobility: 1.224"""	-0.453052	0.205291	0.915261	TLDVVFVNPTPVHFAMGTLKGNLEPIIKGVAKSAGTSAPI	generic|IP_857375_TX=10090_REVERSED|
"""index: 4685, intensity: 3811.0, mobility: 0.952"""	-0.453321	0.205459	0.915538	RSFVMGHATDML	generic|II_3501620_TX=10090_REVERSED|
"""index: 32030, intensity: 129081.0, mobility: 1.071"""	-0.453345	0.205459	0.915563	TLLISGGASPPSGPAPVGKMEIANRPSGR	generic|IP_1089757_TX=10090_REVERSED|
"""index: 11047, intensity: 4368.0, mobility: 1.197"""	-0.453665	0.205677	0.915892	LEDNRDQLDRCKLEYDNLIATFQEEQALLEMSQPELKDKLVF	generic|sp_Q6ZQ12_NINL_MOUSE_REVERSED	|generic|sp_Q6ZQ12-1_NINL_MOUSE_REVERSED	|generic|sp_Q6ZQ12-2_NINL_MOUSE_REVERSED|
"""index: 21399, intensity: 3769.0, mobility: 1.022"""	-0.45369	0.205716	0.915919	KRKETIPYPEYQRDPFRVEERSEEPGLQEEQQWWR	generic|tr_Q3UZU8_Q3UZU8_MOUSE_REVERSED	|generic|sp_P16014_SCG1_MOUSE_REVERSED	|generic|tr_Q8BP91_Q8BP91_MOUSE_REVERSED|
"""index: 10506, intensity: 9688.0, mobility: 1.042"""	-0.454209	0.205934	0.916451	PWASSLSKMLGWKASSRQPGL	generic|IP_1012483_TX=10090_REVERSED|
"""index: 3328, intensity: 3191.0, mobility: 0.929"""	-0.454211	0.206152	0.916453	TIPASTFAMKRVPSHKAM	generic|IP_1015808_TX=10090_REVERSED|
"""index: 12754, intensity: 33962.0, mobility: 1.102"""	-0.454638	0.206235	0.916891	FTAPMKSYVQRYWVQAYALGLVGRNRNHTHIVHKGLMHCHIA	generic|IP_893465_TX=10090_REVERSED|
"""index: 14202, intensity: 5220.0, mobility: 0.983"""	-0.454775	0.206453	0.917031	LETTSESTSSAKVFHQSRQQQPGYLFH	generic|IP_921700_TX=10090_REVERSED|
"""index: 8884, intensity: 2636.0, mobility: 0.835"""	-0.454991	0.206671	0.917252	LGPPFHHLS	generic|IP_997504_TX=10090_REVERSED|
"""index: 17442, intensity: 3259.0, mobility: 0.798"""	-0.45501	0.206889	0.917271	VLRSVTEN	generic|sp_Q8VIG6_TRAIP_MOUSE__II_843481_REVERSED	|generic|II_843476_TX=10090_REVERSED|
"""index: 20682, intensity: 5908.0, mobility: 0.986"""	-0.455095	0.207017	0.917358	RGLWDASSIQTL	generic|IP_3476291_TX=10090_REVERSED|
"""index: 36017, intensity: 5249.0, mobility: 1.099"""	-0.455314	0.207235	0.917581	STVTKLRELGSSLATSLSTRPQKRDPSAEVPAATLPK	generic|tr_Q6ZQ33_Q6ZQ33_MOUSE_REVERSED	|generic|tr_A0A0N4SW73_A0A0N4SW73_MOUSE_REVERSED	|generic|sp_Q8R361_RFIP5_MOUSE_REVERSED	|generic|tr_Q3UM85_Q3UM85_MOUSE_REVERSED|
"""index: 20667, intensity: 11687.0, mobility: 1.011"""	-0.455376	0.207362	0.917643	ETQLEKNLEETTIAQPQPESTLNFTKPEQARLQPEL	generic|tr_A0A1W2P6U8_A0A1W2P6U8_MOUSE__chr19_1_42266752_42266781_ENSMUST00000122375__II_1149644_REVERSED|
"""index: 15016, intensity: 4946.0, mobility: 0.947"""	-0.455487	0.20758	0.917757	HREIEEMQTIMAGLDDMWPQAMLLHSSISSFLPAEQELFEDLLQK	generic|sp_Q8BZ36_RINT1_MOUSE__chr5_1_23819410_23819580_ENSMUST00000124680_REVERSED	|generic|sp_Q8BZ36-2_RINT1_MOUSE__chr5_1_23819410_23819580_ENSMUST00000124680_REVERSED|
"""index: 17445, intensity: 10519.0, mobility: 1.058"""	-0.455656	0.207753	0.917929	IYLFMGGALAFIWN	generic|sp_Q75N73_S39AE_MOUSE_REVERSED	|generic|sp_Q75N73-3_S39AE_MOUSE_REVERSED|
"""index: 6499, intensity: 4709.0, mobility: 0.938"""	-0.455969	0.207925	0.918247	GQWGVSSGEQLL	generic|IP_3455863_TX=10090_REVERSED|
"""index: 23572, intensity: 3097.0, mobility: 1.197"""	-0.456211	0.208098	0.918492	FMKLCTFYIWTICNSHA	generic|IP_1114672_TX=10090_REVERSED|
"""index: 11825, intensity: 2556.0, mobility: 1.236"""	-0.456363	0.208315	0.918646	HSELWTRIRHLLLQAEMKEAEAEQLHKKFDRSRLDRMM	generic|sp_Q61789_LAMA3_MOUSE_REVERSED	|generic|sp_Q61789-2_LAMA3_MOUSE_REVERSED	|generic|tr_Q3UU65_Q3UU65_MOUSE_REVERSED|
"""index: 29370, intensity: 5398.0, mobility: 1.151"""	-0.456445	0.208487	0.918729	LSVMPTECCGLLPPGSPSFPVFSPLASHMPTQSLSAPKPISHFHFGS	generic|tr_B7ZNY0_B7ZNY0_MOUSE__chr3_-1_97742485_97742601_ENSMUST00000175751_REVERSED	|generic|tr_E9Q1A0_E9Q1A0_MOUSE__chr3_-1_97742485_97742601_ENSMUST00000175751_REVERSED|
"""index: 30423, intensity: 5111.0, mobility: 0.952"""	-0.456523	0.208705	0.918807	ERVRGRAPALE	generic|IP_938383_TX=10090_REVERSED|
"""index: 26670, intensity: 158234.0, mobility: 1.004"""	-0.456664	0.208786	0.91895	RVSARVSQKRL	generic|IP_1047770_TX=10090_REVERSED|
"""index: 8310, intensity: 4476.0, mobility: 0.952"""	-0.457124	0.208822	0.919413	SHNLPQGPGTIVPAVNSNSQSKLQAPP	generic|sp_Q69ZA1_CDK13_MOUSE__chr13_-1_17772297_17772326_ENSMUST00000222848_REVERSED|
"""index: 15502, intensity: 4324.0, mobility: 0.991"""	-0.457642	0.208949	0.919934	MNLAQRGRRRRNRRFTGMMN	generic|chr5_1_3948682_3948831_ENSMUST00000143365__IP_947073_TX=10090_REVERSED	|generic|chr5_1_3928432_3948831_ENSMUST00000143365__IP_947073_TX=10090_REVERSED|
"""index: 21857, intensity: 5245.0, mobility: 1.103"""	-0.457802	0.209121	0.920095	NTELSLPDRSPAEWH	generic|IP_898143_TX=10090_REVERSED|
"""index: 3766, intensity: 3383.0, mobility: 0.969"""	-0.457841	0.209247	0.920133	FKQPLSGHPTPTKLSSISADRPLLEQHTSKC	generic|IP_1057369_TX=10090_REVERSED|
"""index: 27478, intensity: 4524.0, mobility: 1.150"""	-0.458385	0.209373	0.920677	QIAVYMAPTNFTEFMIQTMKERNAKPNLPAEDGVYSDKQGMGVM	generic|tr_E9Q2D1_E9Q2D1_MOUSE_REVERSED|
"""index: 19144, intensity: 3081.0, mobility: 1.157"""	-0.458779	0.209544	0.92107	YLHQHNYPLYRRKKKGYEVSSEGLLFVPAVTVDPDKHFIN	generic|tr_A0A159AK85_A0A159AK85_MOUSE__chr19_1_10056462_10056554_ENSMUST00000235562_REVERSED	|generic|tr_Q3T9H9_Q3T9H9_MOUSE__chr19_1_10056462_10056554_ENSMUST00000235562_REVERSED	|generic|tr_A0A494BB03_A0A494BB03_MOUSE__chr19_1_10056462_10056554_ENSMUST00000235562_REVERSED	|generic|tr_Q3U3X6_Q3U3X6_MOUSE__chr19_1_10056462_10056554_ENSMUST00000235562_REVERSED|
"""index: 28332, intensity: 5782.0, mobility: 0.940"""	-0.458877	0.20967	0.921167	MSLAFLIFNK	generic|IP_932895_TX=10090_REVERSED|
"""index: 29220, intensity: 4759.0, mobility: 1.158"""	-0.459115	0.209887	0.921404	QSPKILLPNEVTMMELPNSQNSSETFNNDLVLSLEP	generic|tr_A2AD39_A2AD39_MOUSE_REVERSED	|generic|tr_B2RUI9_B2RUI9_MOUSE_REVERSED	|generic|sp_Q60988_STIL_MOUSE_REVERSED	|generic|tr_B7ZNX3_B7ZNX3_MOUSE_REVERSED|
"""index: 27610, intensity: 30006.0, mobility: 1.162"""	-0.459168	0.210013	0.921457	FSLSHPCIPTVMIAPVNPHVMSAGAAAAYATSGTPTSVIVG	generic|tr_Q3TN62_Q3TN62_MOUSE_REVERSED	|generic|sp_P58058_NADK_MOUSE_REVERSED	|generic|tr_Q3UGI1_Q3UGI1_MOUSE_REVERSED	|generic|tr_Q3TNZ1_Q3TNZ1_MOUSE_REVERSED	|generic|tr_A2A9P2_A2A9P2_MOUSE_REVERSED|
"""index: 17281, intensity: 7041.0, mobility: 1.139"""	-0.459444	0.21023	0.921731	EYVYVFYMYKPYPSDARPEKSKFFFFVYFICTKHEWPPM	generic|IP_918541_TX=10090_REVERSED|
"""index: 27872, intensity: 3242.0, mobility: 0.969"""	-0.459498	0.210401	0.921784	WRRLCEAQL	generic|IP_1079458_TX=10090_REVERSED|
"""index: 15932, intensity: 5142.0, mobility: 1.037"""	-0.459789	0.210618	0.922072	AGPPWVQVLIVRACQASEKGKQLAECAWRW	generic|IP_1102818_TX=10090_REVERSED|
"""index: 32479, intensity: 10754.0, mobility: 0.919"""	-0.45992	0.210743	0.922202	VTWSIRGRDQSIALR	generic|IP_847794_TX=10090_REVERSED|
"""index: 21504, intensity: 6130.0, mobility: 1.164"""	-0.460045	0.210959	0.922325	MVQPDQNIKAVDKEYS	generic|tr_Q5RJV4_Q5RJV4_MOUSE_REVERSED	|generic|sp_Q9D0F9_PGM1_MOUSE_REVERSED	|generic|tr_Q7TNU0_Q7TNU0_MOUSE_REVERSED	|generic|tr_Q66JR7_Q66JR7_MOUSE_REVERSED	|generic|tr_Q99JW6_Q99JW6_MOUSE_REVERSED	|generic|tr_A2CEK3_A2CEK3_MOUSE_REVERSED|
"""index: 31976, intensity: 21102.0, mobility: 1.018"""	-0.460101	0.211085	0.922381	EGGSKLFGSGGRLFGTAMLELVEDFTARKVN	generic|II_3462994_TX=10090_REVERSED	|generic|sp_Q8C547_HTR5B_MOUSE__chr17_-1_78831370_78831501_ENSMUST00000232917_REVERSED	|generic|sp_Q8C547-2_HTR5B_MOUSE__chr17_-1_78831370_78831501_ENSMUST00000232917_REVERSED	|generic|sp_Q8C547-3_HTR5B_MOUSE__chr17_-1_78831370_78831501_ENSMUST00000232917_REVERSED|
"""index: 386, intensity: 3262.0, mobility: 0.863"""	-0.460583	0.211301	0.922856	TGQVDEAETI	generic|sp_Q7TS63-2_ZFAT_MOUSE__II_1084708_REVERSED	|generic|sp_Q7TS63_ZFAT_MOUSE_REVERSED|
"""index: 6575, intensity: 150688.0, mobility: 1.038"""	-0.460722	0.211426	0.922993	DKQLQSKCALLHAREQQQQE	generic|tr_Q8VDD7_Q8VDD7_MOUSE__II_848402_REVERSED	|generic|sp_Q6NVD9_BFSP2_MOUSE__II_848402_REVERSED	|generic|sp_Q6NVD9-2_BFSP2_MOUSE__II_848402_REVERSED	|generic|tr_Q3UYB8_Q3UYB8_MOUSE_REVERSED|
"""index: 26516, intensity: 2755.0, mobility: 1.103"""	-0.461249	0.211551	0.923509	LMYCGNSPLKIFVPTHESTHPIAIVALVEP	generic|sp_Q8BG47_RN152_MOUSE_REVERSED|
"""index: 4061, intensity: 4317.0, mobility: 0.825"""	-0.461547	0.211721	0.923801	VAKQAEPFT	generic|IP_859048_TX=10090_REVERSED|
"""index: 5472, intensity: 4162.0, mobility: 0.916"""	-0.461578	0.211892	0.923832	AEHGAVGSITKM	generic|chr9_1_119448389_119452232_ENSMUST00000035094__IP_841281_TX=10090_REVERSED|
"""index: 2530, intensity: 2502.0, mobility: 0.840"""	-0.461642	0.212049	0.923894	HQGQHQVNAGPPVFNVAKPQ	generic|tr_F6RNF9_F6RNF9_MOUSE__II_944979_REVERSED	|generic|tr_D3Z5I9_D3Z5I9_MOUSE_REVERSED	|generic|sp_Q9CXK9_RBM33_MOUSE_REVERSED|
"""index: 10210, intensity: 6888.0, mobility: 1.015"""	-0.461874	0.212049	0.92412	KAGDKCRTLFGFFSDLGCLAKKEEVTL	generic|tr_E9PWW8_E9PWW8_MOUSE__II_825908_REVERSED|
"""index: 25403, intensity: 3297.0, mobility: 1.278"""	-0.462486	0.212265	0.924716	QFDPLIAWCLTPFFVFPGDAP	generic|IP_938646_TX=10090_REVERSED|
"""index: 22501, intensity: 9696.0, mobility: 1.250"""	-0.462512	0.212344	0.924742	MSIQKLESDLLMQMLSTS	generic|sp_Q8R313_EXOC6_MOUSE_REVERSED	|generic|tr_Q3U9D6_Q3U9D6_MOUSE_REVERSED	|generic|tr_Q8R131_Q8R131_MOUSE_REVERSED	|generic|tr_A0A5F8MP92_A0A5F8MP92_MOUSE_REVERSED	|generic|tr_A0A5F8MPW8_A0A5F8MPW8_MOUSE_REVERSED	|generic|tr_Q8C670_Q8C670_MOUSE_REVERSED|
"""index: 21194, intensity: 4015.0, mobility: 1.034"""	-0.462744	0.212513	0.924966	YYKLLMQLGQRPYQVYWFLYPTASYSYKCRLQLSAGESV	generic|tr_Q5R1G4_Q5R1G4_MOUSE_REVERSED|
"""index: 19736, intensity: 4427.0, mobility: 1.125"""	-0.46278	0.212683	0.925001	FENPRFNFTEVLGYIEKRDTAYFLQVQNA	generic|tr_V9GX21_V9GX21_MOUSE__II_957943_REVERSED	|generic|sp_Q811I0_ATPF1_MOUSE__II_957943_REVERSED	|generic|tr_H3BKR0_H3BKR0_MOUSE__II_957943_REVERSED	|generic|tr_H3BLL2_H3BLL2_MOUSE__II_957943_REVERSED	|generic|tr_H3BJP9_H3BJP9_MOUSE__II_957943_REVERSED	|generic|tr_H3BLD0_H3BLD0_MOUSE_REVERSED|
"""index: 24622, intensity: 3698.0, mobility: 1.142"""	-0.462862	0.212807	0.925081	EIENGRTQTMVLKFY	generic|sp_P06795_MDR1B_MOUSE__II_946696_REVERSED|
"""index: 24817, intensity: 3958.0, mobility: 1.095"""	-0.462997	0.213023	0.925212	FLTSASNFISTLSSMLSAMMVSLMLGR	generic|tr_Q9QXI6_Q9QXI6_MOUSE_REVERSED	|generic|tr_Q8CCA7_Q8CCA7_MOUSE_REVERSED	|generic|sp_Q8C3K6_SC5A1_MOUSE_REVERSED	|generic|tr_O70122_O70122_MOUSE_REVERSED|
"""index: 19602, intensity: 5300.0, mobility: 1.163"""	-0.463095	0.213238	0.925307	GGLFVKCSYIPNKYNRP	generic|tr_F6X7Z3_F6X7Z3_MOUSE__II_886152_REVERSED	|generic|sp_P70166_CPEB1_MOUSE_REVERSED	|generic|tr_Q059Z2_Q059Z2_MOUSE_REVERSED|
"""index: 32610, intensity: 21907.0, mobility: 1.253"""	-0.463169	0.213454	0.925379	RSEFVEIKMVKPSEIKL	generic|IP_3471471_TX=10090_REVERSED|
"""index: 12251, intensity: 5674.0, mobility: 1.020"""	-0.463238	0.21367	0.925445	LWTEGGGGRMRTTTHRRPP	generic|IP_906050_TX=10090_REVERSED|
"""index: 15995, intensity: 4526.0, mobility: 1.079"""	-0.46332	0.213885	0.925524	MSLVLRVGNSTLPTESRSSPPPSG	generic|IP_839117_TX=10090_REVERSED|
"""index: 17764, intensity: 12364.0, mobility: 1.135"""	-0.463393	0.214101	0.925594	TRMRMFRMSMKEIKQGPHFKMQMQHVAALMKVRTSTDKYGGQYL	generic|chr13_-1_46713825_46717298_ENSMUST00000021803__IP_1106972_TX=10090_REVERSED|
"""index: 23457, intensity: 5206.0, mobility: 1.007"""	-0.463411	0.21427	0.925612	KGVNAATMLNRQL	generic|IP_844214_TX=10090_REVERSED|
"""index: 28384, intensity: 5626.0, mobility: 0.972"""	-0.46401	0.214486	0.926189	QQQLKTVEQRSPNQKSFLQMTTLA	generic|tr_Q66L41_Q66L41_MOUSE__chr1_-1_182316891_182317175_ENSMUST00000192544__II_1028752_REVERSED	|generic|sp_Q8BIG4_FBX28_MOUSE__chr1_-1_182316891_182317175_ENSMUST00000192544__II_1028752_REVERSED|
"""index: 8773, intensity: 5507.0, mobility: 0.905"""	-0.464022	0.214701	0.926201	VDSQRNPHGTDKNKMTEYGSLRTRRSM	generic|tr_Q3UVM5_Q3UVM5_MOUSE_REVERSED	|generic|sp_Q61084_M3K3_MOUSE_REVERSED	|generic|tr_Q5DTS0_Q5DTS0_MOUSE_REVERSED|
"""index: 15843, intensity: 7284.0, mobility: 1.113"""	-0.464031	0.214917	0.926209	VSEGSTVPNSLEDQTIVIDGSVSIWFMLV	generic|tr_A0A075B5K5_A0A075B5K5_MOUSE_REVERSED|
"""index: 20125, intensity: 2568.0, mobility: 1.295"""	-0.464041	0.215133	0.926219	GTMRGWPVVEAEAVLEKNLW	generic|IP_3457446_TX=10090_REVERSED|
"""index: 10569, intensity: 9118.0, mobility: 1.162"""	-0.464145	0.215302	0.926318	EEEEKEKEKEKEKEPLLELEPILQCINPPEEPPLEVPPIEMQ	generic|tr_A1L366_A1L366_MOUSE_REVERSED	|generic|sp_Q61550_RAD21_MOUSE_REVERSED	|generic|tr_A1L367_A1L367_MOUSE_REVERSED	|generic|tr_Q3TG35_Q3TG35_MOUSE_REVERSED	|generic|tr_Q3UTE4_Q3UTE4_MOUSE_REVERSED	|generic|tr_Q6ZQJ6_Q6ZQJ6_MOUSE_REVERSED|
"""index: 25906, intensity: 4869.0, mobility: 1.156"""	-0.464379	0.215517	0.926544	YNRNKEFNTYQFIKLLMSRRIYSIAKKMDMGSWNNLMY	generic|tr_A0A494BA07_A0A494BA07_MOUSE__chr18_-1_46280676_46280768_ENSMUST00000236205_REVERSED|
"""index: 20788, intensity: 3177.0, mobility: 1.069"""	-0.464468	0.215733	0.926629	YNPVGCHTSTTEKFHFLLSWLICFFFAVLPCCVTILAVMTF	generic|tr_D3Z1F0_D3Z1F0_MOUSE__II_883618_REVERSED	|generic|tr_D3Z1R5_D3Z1R5_MOUSE__II_883618_REVERSED	|generic|tr_D3YUX4_D3YUX4_MOUSE__II_883618_REVERSED	|generic|tr_D3Z4K4_D3Z4K4_MOUSE__II_883618_REVERSED	|generic|sp_Q3TQR0_PGAP2_MOUSE__II_883619_REVERSED	|generic|sp_Q3TQR0-2_PGAP2_MOUSE__II_883613_REVERSED	|generic|tr_D3YYE3_D3YYE3_MOUSE_REVERSED|
"""index: 7953, intensity: 4633.0, mobility: 0.879"""	-0.464491	0.215948	0.926651	FALYNLKCN	generic|IP_1066538_TX=10090_REVERSED|
"""index: 18531, intensity: 6610.0, mobility: 1.135"""	-0.46452	0.216164	0.926678	ASFPAAPEVYLKGSCIANGKINSAFATYIGEDEPLVVPIR	generic|tr_A0A5K1VVQ9_A0A5K1VVQ9_MOUSE__chr19_-1_7374046_7374075_ENSMUST00000237653__II_1006392_REVERSED	|generic|sp_A2ASS6_TITIN_MOUSE__chr19_-1_7374046_7374075_ENSMUST00000237653__II_1006392_REVERSED	|generic|sp_A2ASS6-2_TITIN_MOUSE__chr19_-1_7374046_7374075_ENSMUST00000237653__II_1006392_REVERSED	|generic|tr_A0A5K1VVQ1_A0A5K1VVQ1_MOUSE__chr19_-1_7374046_7374075_ENSMUST00000237653__II_1006392_REVERSED	|generic|tr_E9Q8K5_E9Q8K5_MOUSE__chr19_-1_7374046_7374075_ENSMUST00000237653__II_1006392_REVERSED	|generic|sp_A2ASS6-3_TITIN_MOUSE__II_1006392_REVERSED	|generic|tr_E9Q8N1_E9Q8N1_MOUSE__chr19_-1_7374046_7374075_ENSMUST00000237653__II_1006392_REVERSED|
"""index: 16372, intensity: 3221.0, mobility: 1.080"""	-0.464709	0.216333	0.92686	QEKEKLLQEFALAKERMSHCEFEKERLMMSFK	generic|tr_H3BJG4_H3BJG4_MOUSE__chr12_-1_101877951_101878118_ENSMUST00000177480__II_1112908_REVERSED	|generic|tr_H3BJU5_H3BJU5_MOUSE__II_1112907_REVERSED	|generic|tr_B2RY51_B2RY51_MOUSE__chr12_-1_101877951_101878118_ENSMUST00000177480_REVERSED	|generic|tr_E9Q512_E9Q512_MOUSE__chr12_-1_101877951_101878118_ENSMUST00000177480_REVERSED|
"""index: 13438, intensity: 3707.0, mobility: 0.855"""	-0.464749	0.216548	0.926898	QFGFLSVNYPWHLDMLWTTYCPC	generic|IP_885917_TX=10090_REVERSED|
"""index: 19669, intensity: 4434.0, mobility: 1.044"""	-0.46485	0.216764	0.926995	MGHLLACVSGMFMLWNDKSSSFRFLEFFGVRAGEG	generic|sp_Q9QY30_ABCBB_MOUSE_REVERSED	|generic|tr_J3QNY6_J3QNY6_MOUSE_REVERSED|
"""index: 24514, intensity: 3956.0, mobility: 0.995"""	-0.464872	0.216979	0.927015	MGFTTFMGKILLTPSSTPFNHK	generic|tr_B1B0E8_B1B0E8_MOUSE__II_828930_REVERSED	|generic|sp_Q62377_U2AFM_MOUSE__II_828930_REVERSED	|generic|II_828931_TX=10090_REVERSED|
"""index: 3666, intensity: 10909.0, mobility: 0.943"""	-0.464882	0.217054	0.927025	LVAPSCEPLLQQ	generic|IP_887271_TX=10090_REVERSED|
"""index: 12834, intensity: 5188.0, mobility: 1.177"""	-0.465057	0.21727	0.927192	LEENGRLEEGPDRHEGRCAQIIYVKPKGRLAKCNKNNLVEFLD	generic|tr_Q542Q1_Q542Q1_MOUSE_REVERSED|
"""index: 20425, intensity: 7045.0, mobility: 1.016"""	-0.465085	0.217279	0.927219	DVVDTVSAVCVLSP	generic|II_995590_TX=10090_REVERSED	|generic|tr_Q14AY0_Q14AY0_MOUSE_REVERSED	|generic|sp_A2A5N8_LMBL1_MOUSE_REVERSED|
"""index: 8895, intensity: 4462.0, mobility: 1.136"""	-0.465171	0.217279	0.927301	EQVQFCGYISSIIYF	generic|sp_Q0EEE2_PTHD3_MOUSE_REVERSED|
"""index: 2591, intensity: 50413.0, mobility: 0.908"""	-0.466351	0.217401	0.928422	TLPTETKFLSEMRIH	generic|sp_Q8BLG2_LPAR4_MOUSE_REVERSED	|generic|tr_Q80UD5_Q80UD5_MOUSE_REVERSED|
"""index: 27405, intensity: 24008.0, mobility: 1.005"""	-0.466507	0.217429	0.928569	HRVAQRHQLR	generic|IP_1096188_TX=10090_REVERSED|
"""index: 28279, intensity: 20112.0, mobility: 1.016"""	-0.466659	0.217643	0.928713	HKFIMLIDKIL	generic|tr_B2RVE2_B2RVE2_MOUSE_REVERSED|
"""index: 26687, intensity: 14541.0, mobility: 1.123"""	-0.466667	0.217858	0.92872	IGWLPPCRGRAPLTCSNRPGWRSGSSVPMSTDV	generic|IP_935876_TX=10090_REVERSED|
"""index: 13656, intensity: 3878.0, mobility: 0.839"""	-0.466769	0.218026	0.928817	CLLEETLSQVRAELDAKSLTLADLI	generic|sp_Q6IFX4_K1C39_MOUSE_REVERSED|
"""index: 12663, intensity: 11052.0, mobility: 1.050"""	-0.467392	0.21824	0.929403	FVEASFARAGRAPVSAMTTARHS	generic|tr_A0A286YCR2_A0A286YCR2_MOUSE__chr14_-1_16509042_16548442_ENSMUST00000063750_REVERSED|
"""index: 19749, intensity: 6374.0, mobility: 0.991"""	-0.467398	0.218361	0.929409	LRVNRNPTLIGSSRIESLMSAATSTMF	generic|chr16_1_94435519_94442514_ENSMUST00000117648__IP_1073294_TX=10090_REVERSED	|generic|chr16_1_94439202_94439357_ENSMUST00000117648_REVERSED|
"""index: 14477, intensity: 6062.0, mobility: 0.982"""	-0.467521	0.218576	0.929524	ETAALKWRKI	generic|chr1_-1_16345943_16369825_ENSMUST00000162627__IP_1043444_TX=10090_REVERSED|
"""index: 20369, intensity: 6498.0, mobility: 1.010"""	-0.467569	0.21879	0.929569	SGFQYKGDMIMRLMLMQKRHWFPPSGALLTYMIV	generic|sp_P07934_PHKG1_MOUSE__chr5_-1_129873212_129873265_ENSMUST00000154932_REVERSED|
"""index: 29301, intensity: 10075.0, mobility: 0.935"""	-0.467621	0.219005	0.929618	RHPNTRREL	generic|sp_P47867_SCG3_MOUSE__II_3456604_REVERSED	|generic|sp_P47867-2_SCG3_MOUSE__II_3456604_REVERSED	|generic|chr9_-1_75669177_75669386_ENSMUST00000215603_REVERSED|
"""index: 28672, intensity: 5704.0, mobility: 1.206"""	-0.467747	0.219125	0.929736	IEAQEEQYLEQRVQELDDRQRLTEELQKMLLNQRQ	generic|sp_Q61884_MNS1_MOUSE_REVERSED|
"""index: 34683, intensity: 4038.0, mobility: 1.269"""	-0.467909	0.219293	0.929887	LPERIRVMVELRGGTPRRGDLVELIEHVECATELTGLKL	generic|II_862406_TX=10090_REVERSED	|generic|tr_E9PX94_E9PX94_MOUSE__chr8_-1_84136735_84136788_ENSMUST00000154029_REVERSED	|generic|sp_Q8K1A6_C2D1A_MOUSE__chr8_-1_84136735_84136788_ENSMUST00000154029_REVERSED|
"""index: 8905, intensity: 3778.0, mobility: 1.032"""	-0.468131	0.21946	0.930096	DRLTQGERLREGPTESEPGPLEPSH	generic|tr_A0A0G2JFF9_A0A0G2JFF9_MOUSE__IP_988044_REVERSED	|generic|tr_B9EJR4_B9EJR4_MOUSE__IP_988044_REVERSED|
"""index: 3645, intensity: 5082.0, mobility: 0.878"""	-0.468167	0.219674	0.930129	AWDVKMNMLLQELMLLPSSSL	generic|tr_A0A1W2P6K6_A0A1W2P6K6_MOUSE__chr1_1_127205257_127205286_ENSMUST00000038361__II_3470975_REVERSED	|generic|sp_Q5DU37_ZFY26_MOUSE__chr1_1_127205257_127205286_ENSMUST00000038361__II_3507020_REVERSED	|generic|tr_Q811D4_Q811D4_MOUSE__chr1_1_127205257_127205286_ENSMUST00000038361_REVERSED|
"""index: 18970, intensity: 4897.0, mobility: 1.021"""	-0.468214	0.219794	0.930173	FMFYLFRKFFFFSDPCIKCLPVRVRVQEPLP	generic|chr7_1_97534387_97534623_ENSMUST00000205387_REVERSED|
"""index: 14699, intensity: 6974.0, mobility: 1.161"""	-0.468329	0.219961	0.93028	DRTAEAFVGYPIFFMLVSTYIGQAICIFF	generic|sp_P98199_AT8B2_MOUSE__chr3_-1_89946175_89946276_ENSMUST00000163354__II_979079_REVERSED	|generic|tr_E9QAL4_E9QAL4_MOUSE__chr3_-1_89946175_89946276_ENSMUST00000163354__II_979079_REVERSED	|generic|tr_Q69ZR1_Q69ZR1_MOUSE__chr3_-1_89946175_89946276_ENSMUST00000163354__II_979079_REVERSED	|generic|tr_D3YXQ5_D3YXQ5_MOUSE__chr3_-1_89946175_89946276_ENSMUST00000163354_REVERSED|
"""index: 26203, intensity: 3183.0, mobility: 1.340"""	-0.468387	0.220176	0.930335	PLYMYVMLN	generic|sp_Q9EPU4_CPSF1_MOUSE__chr15_-1_76596216_76596323_ENSMUST00000231042__II_3484756_REVERSED	|generic|tr_A0A2R8VK76_A0A2R8VK76_MOUSE__chr15_-1_76596216_76596323_ENSMUST00000231042__II_3484756_REVERSED	|generic|tr_A0A2R8VI46_A0A2R8VI46_MOUSE__chr15_-1_76596216_76596323_ENSMUST00000231042__II_3482940_REVERSED	|generic|II_3484755_TX=10090_REVERSED	|generic|II_3484747_TX=10090_REVERSED	|generic|II_3484757_TX=10090_REVERSED|
"""index: 20949, intensity: 2751.0, mobility: 0.927"""	-0.468728	0.220248	0.930652	IYQNHFAWI	generic|IP_1030665_TX=10090_REVERSED|
"""index: 13544, intensity: 13521.0, mobility: 1.155"""	-0.469069	0.220462	0.930969	IQYMINRIVSEPFLKNRDKMLQYLNEKMYEFVFYLHD	generic|tr_A0A286YCF7_A0A286YCF7_MOUSE__II_3475816_REVERSED	|generic|sp_Q04859_MAK_MOUSE_REVERSED	|generic|sp_Q04859-2_MAK_MOUSE_REVERSED	|generic|tr_A0A286YD80_A0A286YD80_MOUSE_REVERSED|
"""index: 10464, intensity: 6977.0, mobility: 0.842"""	-0.469126	0.220676	0.931022	QWGSPNQWALPTQWVVNPPAGPP	generic|tr_Q91W72_Q91W72_MOUSE__chrX_-1_94537970_94538050_ENSMUST00000153386__II_832428_REVERSED	|generic|sp_Q9QYH6_MAGD1_MOUSE__chrX_-1_94537970_94538050_ENSMUST00000153386__II_832428_REVERSED	|generic|tr_Q3UIL5_Q3UIL5_MOUSE__chrX_-1_94537970_94538050_ENSMUST00000153386_REVERSED	|generic|tr_Q571N9_Q571N9_MOUSE__chrX_-1_94537970_94538050_ENSMUST00000153386_REVERSED	|generic|tr_Q8K2H5_Q8K2H5_MOUSE__chrX_-1_94537970_94538050_ENSMUST00000153386_REVERSED|
"""index: 9606, intensity: 8664.0, mobility: 0.892"""	-0.469157	0.220701	0.93105	QVAGNITSDISTEEKLDMPLREREPAE	generic|sp_Q61609_S20A1_MOUSE__chr2_1_129206369_129206494_ENSMUST00000125714_REVERSED|
"""index: 11156, intensity: 3327.0, mobility: 1.277"""	-0.469655	0.220868	0.931511	MEFIIETADKIGRAKLYREINNMLIDIEEKSWMGQKWKH	generic|tr_V9GXK4_V9GXK4_MOUSE__chr5_-1_9140380_9140430_ENSMUST00000184159__II_946637_REVERSED	|generic|tr_V9GXV6_V9GXV6_MOUSE__chr5_-1_9140380_9140430_ENSMUST00000184159__II_946637_REVERSED	|generic|sp_Q8CE22-5_DMTF1_MOUSE__chr5_-1_9140380_9140430_ENSMUST00000184159__II_946637_REVERSED	|generic|tr_V9GWW5_V9GWW5_MOUSE__chr5_-1_9140380_9140430_ENSMUST00000184159__II_946614_REVERSED	|generic|tr_V9GXX1_V9GXX1_MOUSE__chr5_-1_9140380_9140430_ENSMUST00000184159__II_946624_REVERSED	|generic|sp_Q8CE22_DMTF1_MOUSE__chr5_-1_9140380_9140430_ENSMUST00000184159__II_946614_REVERSED	|generic|sp_Q8CE22-2_DMTF1_MOUSE__chr5_-1_9140380_9140430_ENSMUST00000184159__II_946614_REVERSED	|generic|sp_Q8CE22-3_DMTF1_MOUSE__chr5_-1_9140380_9140430_ENSMUST00000184159__II_946627_REVERSED	|generic|tr_V9GWT2_V9GWT2_MOUSE__chr5_-1_9140380_9140430_ENSMUST00000184159_REVERSED	|generic|sp_Q8CE22-4_DMTF1_MOUSE__chr5_-1_9124477_9124512_ENSMUST00000071921_REVERSED|
"""index: 25378, intensity: 3353.0, mobility: 1.142"""	-0.469914	0.221035	0.931751	TGPAMKPSNGCRSRVTCTYIHAHSYIYIYIYIYIYIYYLWM	generic|IP_3474601_TX=10090_REVERSED|
"""index: 13473, intensity: 5513.0, mobility: 0.980"""	-0.470378	0.221248	0.932178	EGDGSLAPPPQLLSATPTIFSSEPMSIHSPNIL	generic|tr_Q9WUT8_Q9WUT8_MOUSE_REVERSED	|generic|tr_A0A0J9YVD2_A0A0J9YVD2_MOUSE_REVERSED	|generic|sp_B9EKR1_PTPRZ_MOUSE__chr6_1_23049540_23049677_ENSMUST00000200769_REVERSED|
"""index: 11614, intensity: 5850.0, mobility: 0.935"""	-0.47047	0.221415	0.932263	RMQGALEMMLTELVMEAPTRA	generic|sp_Q8BRE0_RD3_MOUSE__II_1024389_REVERSED	|generic|tr_Q05D96_Q05D96_MOUSE__II_1024376_REVERSED|
"""index: 13487, intensity: 2644.0, mobility: 1.018"""	-0.470689	0.221629	0.932463	ECRCPTMLFPYFLPHCIAAYRDIAMVALLLNDM	generic|tr_Q920Y7_Q920Y7_MOUSE_REVERSED	|generic|tr_Q7TRK4_Q7TRK4_MOUSE_REVERSED	|generic|tr_Q8VFE0_Q8VFE0_MOUSE_REVERSED	|generic|tr_A7E206_A7E206_MOUSE_REVERSED|
"""index: 10522, intensity: 343965.0, mobility: 1.023"""	-0.470752	0.2217	0.932522	PLFLSPFVSTVALKFPQSGHS	generic|II_1026523_TX=10090_REVERSED	|generic|IP_1026521_TX=10090_REVERSED|
"""index: 13994, intensity: 6099.0, mobility: 1.060"""	-0.471039	0.221866	0.932784	YMKLIVKEFDEKNKPPPLMP	generic|chr9_-1_95489616_95489864_ENSMUST00000191213_REVERSED|
"""index: 27686, intensity: 30523.0, mobility: 0.975"""	-0.471235	0.22208	0.932964	IERREHNRL	generic|tr_B9EJ18_B9EJ18_MOUSE_REVERSED	|generic|tr_Q496P8_Q496P8_MOUSE_REVERSED	|generic|tr_Q496P9_Q496P9_MOUSE_REVERSED	|generic|sp_P49003-2_BMP5_MOUSE_REVERSED|
"""index: 18879, intensity: 9557.0, mobility: 0.877"""	-0.471244	0.222293	0.932972	SPPVLPALH	generic|IP_1021547_TX=10090_REVERSED|
"""index: 19671, intensity: 4878.0, mobility: 1.185"""	-0.471397	0.222507	0.933111	HAVMHNSPISSLVEPLAALTRLQQAMEG	generic|IP_970485_TX=10090_REVERSED|
"""index: 25015, intensity: 3850.0, mobility: 1.085"""	-0.471472	0.222578	0.93318	IHLQNNPDRMHVESTLRSFPKLLESFSLHNLRTLREAEDS	generic|tr_E9PY51_E9PY51_MOUSE__chr18_-1_20850893_20850994_ENSMUST00000223584__II_3494193_REVERSED	|generic|tr_Q8BJI6_Q8BJI6_MOUSE__chr18_-1_20850893_20850994_ENSMUST00000223584_REVERSED	|generic|tr_A0A286YCX6_A0A286YCX6_MOUSE__chr18_-1_20850893_20850994_ENSMUST00000223584_REVERSED|
"""index: 22846, intensity: 4613.0, mobility: 1.158"""	-0.472184	0.222744	0.933828	RNVRSNINNDGSGQRHS	generic|sp_A2AG06_MEIOC_MOUSE_REVERSED	|generic|sp_A2AG06-2_MEIOC_MOUSE_REVERSED|
"""index: 8658, intensity: 4282.0, mobility: 0.915"""	-0.472236	0.222767	0.933875	QAQLRTSGIDMMVEEFAATEEAQRQKQ	generic|sp_Q3U182_CRTC2_MOUSE__chr3_1_90259954_90260007_ENSMUST00000184882__II_978888_REVERSED	|generic|II_978893_TX=10090_REVERSED|
"""index: 19049, intensity: 4490.0, mobility: 1.080"""	-0.472614	0.22298	0.934217	SQSAATHSLQDGRMPMCTRLSL	generic|IP_3471592_TX=10090_REVERSED|
"""index: 16482, intensity: 10052.0, mobility: 1.036"""	-0.472639	0.223146	0.93424	IFQRNMQKMGSIFDLEANDQCQEEPRKAMPAAKS	generic|sp_Q60662_AKAP4_MOUSE_REVERSED	|generic|sp_Q60662-2_AKAP4_MOUSE_REVERSED|
"""index: 2345, intensity: 4246.0, mobility: 0.930"""	-0.472793	0.223264	0.934379	KAPSPHTGPCLR	generic|chr9_1_21191467_21192417_ENSMUST00000039413__IP_852166_TX=10090_REVERSED	|generic|IP_852148_TX=10090_REVERSED|
"""index: 20483, intensity: 4759.0, mobility: 1.006"""	-0.473105	0.223334	0.934661	ICLAPPMGLCLLYQYLLFLTLFLCYNPWLRA	generic|tr_F6PYU5_F6PYU5_MOUSE__II_860646_REVERSED	|generic|tr_F7AC58_F7AC58_MOUSE__II_860621_REVERSED	|generic|tr_F6QY99_F6QY99_MOUSE__II_860644_REVERSED	|generic|tr_Q811I7_Q811I7_MOUSE__II_860646_REVERSED	|generic|tr_Q80XT7_Q80XT7_MOUSE__II_860621_REVERSED	|generic|sp_E2JF22_PIEZ1_MOUSE__II_860621_REVERSED	|generic|tr_E9PUQ9_E9PUQ9_MOUSE__II_860621_REVERSED|
"""index: 17901, intensity: 9458.0, mobility: 0.966"""	-0.473362	0.223547	0.934892	GDSYAAAAAAAATAATATAPQAYRYAAYGGVINIII	generic|II_3484850_TX=10090_REVERSED|
"""index: 2358, intensity: 3725.0, mobility: 0.878"""	-0.473366	0.223712	0.934895	TLPTDMPEKEKLWET	generic|chr4_1_57854950_57855192_ENSMUST00000107600__IP_962642_TX=10090_REVERSED|
"""index: 18269, intensity: 4222.0, mobility: 0.924"""	-0.473525	0.223925	0.935039	TEGKMGDVGDIGRKGKEGKYGKPGRSGKEGRSGKEG	generic|II_1148630_TX=10090_REVERSED	|generic|sp_Q04857_CO6A1_MOUSE_REVERSED|
"""index: 20006, intensity: 6563.0, mobility: 0.970"""	-0.473888	0.22409	0.935364	VNMSDLRGKIEVVPVKHYWNA	generic|sp_Q8BX70-2_VP13C_MOUSE__chr9_1_67893084_67893227_ENSMUST00000217386__II_3501120_REVERSED	|generic|sp_Q8BX70_VP13C_MOUSE__chr9_1_67893084_67893227_ENSMUST00000217386_REVERSED	|generic|sp_Q8BX70-3_VP13C_MOUSE__chr9_1_67893084_67893227_ENSMUST00000217386_REVERSED|
"""index: 20041, intensity: 3817.0, mobility: 1.034"""	-0.474329	0.224303	0.935759	LEQNGSLIQYFIHYNREGPQQYVV	generic|tr_E9Q264_E9Q264_MOUSE_REVERSED|
"""index: 16480, intensity: 4016.0, mobility: 1.162"""	-0.474541	0.22442	0.935948	NGRCLPCHLRSEKMASLFCKRCFVHKCAAVRVPTK	generic|tr_Q9D9M9_Q9D9M9_MOUSE_REVERSED|
"""index: 12457, intensity: 18445.0, mobility: 1.097"""	-0.474663	0.224633	0.936058	WWPVACKSKHATHEESCVRSISLAWAKFPSKMKNYLVSHLLY	generic|IP_991613_TX=10090_REVERSED|
"""index: 9537, intensity: 4357.0, mobility: 1.261"""	-0.474679	0.224702	0.936071	LSSILTFGAVVFMAMKKVHTDSCALMILPPDACY	generic|tr_Q7TR92_Q7TR92_MOUSE_REVERSED	|generic|tr_L7MTT3_L7MTT3_MOUSE_REVERSED	|generic|tr_Q8VFL6_Q8VFL6_MOUSE_REVERSED|
"""index: 27956, intensity: 5607.0, mobility: 1.131"""	-0.474895	0.224867	0.936264	PTGVKTSVSMTQPTPTSLTPTSPRSSVSGVSLRPVTIRGAPAPAKKQ	generic|IP_900016_TX=10090_REVERSED|
"""index: 18521, intensity: 3306.0, mobility: 1.239"""	-0.475146	0.224984	0.936487	TQGLFLPESSNLSRLFSELRDGKIYVDDDARMFWE	generic|sp_Q6ZQ11_CHSS1_MOUSE_REVERSED	|generic|tr_A2VCT7_A2VCT7_MOUSE_REVERSED	|generic|tr_A8E636_A8E636_MOUSE_REVERSED|
"""index: 7106, intensity: 2739.0, mobility: 1.230"""	-0.475467	0.225149	0.936772	QCWVTKSGKMTFNAKCTFTVSDGHRFPAKSGKNMFGG	generic|sp_P19070_CR2_MOUSE__II_1023919_REVERSED	|generic|tr_Q9DC83_Q9DC83_MOUSE__II_1023920_REVERSED	|generic|tr_A0A1B0GS59_A0A1B0GS59_MOUSE__II_1023916_REVERSED	|generic|tr_Q6LAP4_Q6LAP4_MOUSE_REVERSED	|generic|tr_A0A0A6YWG3_A0A0A6YWG3_MOUSE_REVERSED	|generic|tr_Q78EE4_Q78EE4_MOUSE_REVERSED|
"""index: 28717, intensity: 3108.0, mobility: 0.846"""	-0.475669	0.225361	0.93695	DVADLKEMFVSDR	generic|tr_K4DI71_K4DI71_MOUSE_REVERSED	|generic|tr_Q32NZ8_Q32NZ8_MOUSE_REVERSED	|generic|sp_Q9DB00_GON4L_MOUSE_REVERSED	|generic|tr_E9Q507_E9Q507_MOUSE_REVERSED	|generic|tr_A0A1D5RM47_A0A1D5RM47_MOUSE_REVERSED|
"""index: 19337, intensity: 5327.0, mobility: 0.824"""	-0.475777	0.225573	0.937045	SSPKPEPK	generic|sp_P60324_NANO3_MOUSE_REVERSED	|generic|tr_Q0VDU5_Q0VDU5_MOUSE_REVERSED|
"""index: 5187, intensity: 3359.0, mobility: 0.969"""	-0.475818	0.225642	0.937083	TRPSIPSHQHTH	generic|tr_F6Z4B2_F6Z4B2_MOUSE__chr5_-1_125018167_125018322_ENSMUST00000200297__II_930706_REVERSED	|generic|tr_E9Q701_E9Q701_MOUSE__chr5_-1_125047936_125048211_ENSMUST00000149968__II_930677_REVERSED	|generic|tr_F8VQL9_F8VQL9_MOUSE__chr5_-1_125047936_125048211_ENSMUST00000149968__II_930677_REVERSED	|generic|tr_E9Q9V3_E9Q9V3_MOUSE__chr5_-1_125047936_125048211_ENSMUST00000149968__II_930677_REVERSED	|generic|sp_Q9WU42_NCOR2_MOUSE__chr5_-1_125047936_125048211_ENSMUST00000149968__II_930677_REVERSED	|generic|sp_Q9WU42-2_NCOR2_MOUSE__chr5_-1_125047936_125048211_ENSMUST00000149968__II_930677_REVERSED	|generic|tr_E9PY55_E9PY55_MOUSE__chr5_-1_125047936_125048211_ENSMUST00000149968__II_930677_REVERSED|
"""index: 15132, intensity: 4580.0, mobility: 1.004"""	-0.475997	0.225759	0.93724	GTFIDLTSTVSYSETDPYTVLSSKIETRGPSAPLASMP	generic|tr_A0A140LJ72_A0A140LJ72_MOUSE__chr16_1_17018426_17018455_ENSMUST00000232611_REVERSED|
"""index: 10339, intensity: 9775.0, mobility: 1.214"""	-0.476137	0.225827	0.937364	EPFARPNLFARELLMLQDNVMRVQLPDPSSKQLTLIHEG	generic|sp_Q7M758_NALDL_MOUSE_REVERSED|
"""index: 4726, intensity: 3828.0, mobility: 0.835"""	-0.476228	0.225991	0.937444	YVAQTLCDPYMKFFADKRRLPI	generic|tr_E9PUC3_E9PUC3_MOUSE__II_1000526_REVERSED	|generic|sp_Q9D518_F227B_MOUSE_REVERSED|
"""index: 11370, intensity: 21089.0, mobility: 1.189"""	-0.47644	0.226203	0.93763	NSPLGGPPQSSQEVVPNQKPMQPQSEKDEIVLSGAAQQVALSHQQ	generic|II_917815_TX=10090_REVERSED|
"""index: 2091, intensity: 2679.0, mobility: 1.055"""	-0.476508	0.226367	0.937691	QTLTVFFNVLLILGKDVQY	generic|IP_898351_TX=10090_REVERSED|
"""index: 20366, intensity: 3349.0, mobility: 1.311"""	-0.476739	0.226531	0.937893	QATTDATARVADQLNLRNHG	generic|IP_3504495_TX=10090_REVERSED|
"""index: 11447, intensity: 52258.0, mobility: 1.107"""	-0.476894	0.226743	0.938029	CQRITQTSTVIHESHLPNLLSPQVASELVPQMCGVPFAQSLETKE	generic|tr_G5E890_G5E890_MOUSE__chr19_-1_27867509_27867610_ENSMUST00000173863__II_1046612_REVERSED	|generic|sp_P48381_RFX3_MOUSE__chr19_-1_27867509_27867610_ENSMUST00000173863__II_1046612_REVERSED|
"""index: 25782, intensity: 6337.0, mobility: 0.927"""	-0.476928	0.226859	0.938059	GIIKELSNLSQFLRTGY	generic|sp_P27046_MA2A1_MOUSE_REVERSED|
"""index: 10239, intensity: 6049.0, mobility: 1.132"""	-0.477058	0.227071	0.938173	EEQLRDHDEHQRQRAMSIPNLSMHLVKTRSQNYDGQLTLKEM	generic|tr_Q3TDV6_Q3TDV6_MOUSE__chr5_-1_140009116_140009244_ENSMUST00000110829__II_933188_REVERSED	|generic|sp_Q9WTX8_MD1L1_MOUSE__chr5_-1_140009116_140009244_ENSMUST00000110829__II_933193_REVERSED|
"""index: 13868, intensity: 3969.0, mobility: 0.859"""	-0.477068	0.227282	0.938181	TQRLNQTQSVSAQARELRQTQSV	generic|sp_E9QMW4_CP096_MOUSE__II_1081016_REVERSED	|generic|sp_E9QMW4-2_CP096_MOUSE_REVERSED	|generic|tr_Q9CTW9_Q9CTW9_MOUSE_REVERSED|
"""index: 15216, intensity: 4359.0, mobility: 0.829"""	-0.477096	0.227398	0.938206	KMVQVKLIKLPM	generic|chr6_-1_39147276_39147326_ENSMUST00000002305_REVERSED|
"""index: 6067, intensity: 46608.0, mobility: 1.206"""	-0.477337	0.22761	0.938416	LPAVQCDKH	generic|tr_G3X8Y1_G3X8Y1_MOUSE_REVERSED	|generic|tr_Q8C6Y1_Q8C6Y1_MOUSE_REVERSED|
"""index: 9723, intensity: 10487.0, mobility: 1.352"""	-0.477414	0.227821	0.938484	GDQHNRKLFADRFPYLNKFFFFFFSSLSVWAHPIEREGP	generic|tr_Q8BP85_Q8BP85_MOUSE_REVERSED|
"""index: 7260, intensity: 3046.0, mobility: 0.848"""	-0.477429	0.228033	0.938497	SWANYSGANNL	generic|sp_O88783_FA5_MOUSE_REVERSED|
"""index: 17021, intensity: 3902.0, mobility: 1.157"""	-0.477652	0.228196	0.938692	KPSEGTHENNFELIDTE	generic|sp_Q6H1V1_BEST3_MOUSE_REVERSED|
"""index: 19319, intensity: 3167.0, mobility: 0.935"""	-0.477902	0.22836	0.938909	HKNLGAKVDCSLFPANRTNTEVMELKKG	generic|tr_G3UW63_G3UW63_MOUSE_REVERSED|
"""index: 22983, intensity: 5684.0, mobility: 0.922"""	-0.478051	0.228571	0.939039	EELAQLVEKVEDKAADNESQLHS	generic|sp_P33175_KIF5A_MOUSE__chr10_-1_127242653_127242778_ENSMUST00000218298_REVERSED|
"""index: 5121, intensity: 16598.0, mobility: 0.978"""	-0.478082	0.228783	0.939066	NKMPSKRSSKS	generic|IP_3479923_TX=10090_REVERSED|
"""index: 9866, intensity: 10462.0, mobility: 1.031"""	-0.478133	0.228995	0.93911	QDQSPSEVFRCNGGGAAAGTGDTYPAPEEMLCSLPRGPGSDE	generic|tr_E9Q4K9_E9Q4K9_MOUSE__chr5_-1_144884579_144884755_ENSMUST00000126822__II_932183_REVERSED	|generic|tr_E9PYU8_E9PYU8_MOUSE__chr5_-1_144884579_144884755_ENSMUST00000126822__II_932183_REVERSED	|generic|sp_Q9CUN6_SMUF1_MOUSE__chr5_-1_144884579_144884755_ENSMUST00000126822__II_932183_REVERSED	|generic|tr_A0A0G2JEN5_A0A0G2JEN5_MOUSE_REVERSED|
"""index: 11194, intensity: 18887.0, mobility: 0.926"""	-0.4782	0.229206	0.939168	EQRSQAEARQLMEYDLMKKEALSIQEK	generic|sp_Q9Z0H8_CLIP2_MOUSE_REVERSED	|generic|sp_Q9Z0H8-2_CLIP2_MOUSE_REVERSED	|generic|tr_Q6A090_Q6A090_MOUSE_REVERSED|
"""index: 23140, intensity: 2726.0, mobility: 1.005"""	-0.478235	0.229369	0.939198	VRILFVFSEYE	generic|chr2_-1_37624111_37624245_ENSMUST00000183690_REVERSED|
"""index: 8486, intensity: 4146.0, mobility: 0.817"""	-0.478489	0.229581	0.939419	TQHLPTLALLQEPAGQVMEVVLMISD	generic|sp_Q8VIM6_STRC_MOUSE__II_1001187_REVERSED|
"""index: 24302, intensity: 3470.0, mobility: 1.177"""	-0.478572	0.229793	0.93949	ELRQLEGDPQCMAALLR	generic|tr_A0A0R4J1C3_A0A0R4J1C3_MOUSE__chr11_-1_72159396_72159434_ENSMUST00000204457__II_1132910_REVERSED	|generic|sp_Q6A000_MOONR_MOUSE__chr11_-1_72159396_72159434_ENSMUST00000204457__II_1132910_REVERSED	|generic|tr_F2Z444_F2Z444_MOUSE_REVERSED|
"""index: 15934, intensity: 4162.0, mobility: 1.169"""	-0.478672	0.230004	0.939577	LWYNSALASVHNCLFL	generic|tr_A5D6P3_A5D6P3_MOUSE__chr16_1_14410881_14410937_ENSMUST00000133454__II_1080308_REVERSED	|generic|tr_Q8C7V6_Q8C7V6_MOUSE__chr16_1_14472812_14473009_ENSMUST00000133454__II_1080308_REVERSED|
"""index: 29393, intensity: 4127.0, mobility: 1.159"""	-0.478727	0.230216	0.939624	RKVSFESKSFMSLSTKTTVRYAMYANMGDGVKEPDSVGIEIDFI	generic|sp_Q9CWK8_SNX2_MOUSE_REVERSED	|generic|tr_Q91VZ1_Q91VZ1_MOUSE_REVERSED|
"""index: 12721, intensity: 3029.0, mobility: 0.851"""	-0.478807	0.230427	0.939693	WWMDPVGW	generic|chr11_-1_120795623_120795724_ENSMUST00000106135_REVERSED|
"""index: 15038, intensity: 5743.0, mobility: 0.825"""	-0.478959	0.230639	0.939824	ATAELTEAELHLRTPLESLA	generic|IP_913819_TX=10090_REVERSED|
"""index: 25255, intensity: 3071.0, mobility: 1.162"""	-0.478962	0.230802	0.939827	SVQRSHDLDAKNGVLILTVNKPKKVEDLINKLPLV	generic|tr_E9PUF8_E9PUF8_MOUSE_REVERSED	|generic|sp_Q8R367_RERG_MOUSE_REVERSED|
"""index: 7302, intensity: 7219.0, mobility: 1.108"""	-0.479064	0.231013	0.939915	MEILMRQKERKPIRGFRVADRSMGVSLCKKFRCQQCR	generic|tr_Q8C6J1_Q8C6J1_MOUSE__II_1101866_REVERSED	|generic|sp_Q60674_NR1D2_MOUSE__II_1101866_REVERSED	|generic|tr_Q8C598_Q8C598_MOUSE_REVERSED|
"""index: 34437, intensity: 5043.0, mobility: 0.937"""	-0.479098	0.231176	0.939944	WISGPSLQDGL	generic|IP_3467632_TX=10090_REVERSED|
"""index: 9573, intensity: 3593.0, mobility: 0.874"""	-0.47947	0.23129	0.940265	EIPPMRKMK	generic|IP_1106715_TX=10090_REVERSED|
"""index: 10948, intensity: 6455.0, mobility: 0.880"""	-0.479566	0.231452	0.940347	KEMVPYIEKARETKI	generic|tr_Q8BQQ5_Q8BQQ5_MOUSE__II_853348_REVERSED	|generic|sp_O08736_CASPC_MOUSE__II_853352_REVERSED	|generic|tr_Q6B836_Q6B836_MOUSE__II_853352_REVERSED	|generic|tr_E9Q575_E9Q575_MOUSE__II_853352_REVERSED	|generic|II_853346_TX=10090_REVERSED	|generic|tr_D6RCG7_D6RCG7_MOUSE_REVERSED	|generic|tr_Q8BSX6_Q8BSX6_MOUSE_REVERSED	|generic|tr_Q6B837_Q6B837_MOUSE_REVERSED|
"""index: 5631, intensity: 3260.0, mobility: 0.827"""	-0.47968	0.231566	0.940444	SPTTNEKMSRSLQTGSSPVGALWPF	generic|IP_1053677_TX=10090_REVERSED|
"""index: 6582, intensity: 20521.0, mobility: 1.029"""	-0.479776	0.231728	0.940527	QTSKVSGEDQTHSLNRQQLPPGKRWLERGGGKNTNESATKLLN	generic|tr_A0A0R4J0S7_A0A0R4J0S7_MOUSE__II_3506002_REVERSED	|generic|sp_Q8CGB3-3_UACA_MOUSE_REVERSED|
"""index: 10154, intensity: 7488.0, mobility: 0.937"""	-0.479976	0.231939	0.940698	QLVSLAGNKGYGSCVVIELDPEP	generic|sp_Q9EPU4_CPSF1_MOUSE__chr15_-1_76596216_76596323_ENSMUST00000231042__II_3484756_REVERSED	|generic|tr_A0A2R8VK76_A0A2R8VK76_MOUSE__chr15_-1_76596216_76596323_ENSMUST00000231042__II_3484756_REVERSED	|generic|tr_Q3U1X8_Q3U1X8_MOUSE__chr15_-1_76603030_76603176_ENSMUST00000231042__II_3484770_REVERSED|
"""index: 25494, intensity: 3656.0, mobility: 1.015"""	-0.479987	0.232101	0.940707	KSRKAKAAAAAAAAAARSGH	generic|tr_Q80ZR9_Q80ZR9_MOUSE_REVERSED	|generic|tr_Q3MSD3_Q3MSD3_MOUSE_REVERSED	|generic|tr_B1AY64_B1AY64_MOUSE_REVERSED	|generic|tr_Q8C1R8_Q8C1R8_MOUSE_REVERSED	|generic|tr_Q3MSC6_Q3MSC6_MOUSE_REVERSED|
"""index: 14779, intensity: 5878.0, mobility: 1.071"""	-0.480219	0.232264	0.940906	QGQRALLPNYDKGDYNADFFKKFWQIFEFNDQFKGKVLK	generic|tr_D3Z6G3_D3Z6G3_MOUSE__II_944553_REVERSED	|generic|tr_Q2UZW7_Q2UZW7_MOUSE__II_944553_REVERSED	|generic|II_944561_TX=10090_REVERSED	|generic|tr_A0A0J9YVB9_A0A0J9YVB9_MOUSE_REVERSED|
"""index: 6203, intensity: 4525.0, mobility: 0.973"""	-0.480241	0.232426	0.940925	EFYPLYFFQF	generic|sp_Q8R0J4_TM134_MOUSE__chr19_1_4131267_4131444_ENSMUST00000171743__II_1047435_REVERSED	|generic|sp_Q8R0J4-2_TM134_MOUSE__chr19_1_4131267_4131444_ENSMUST00000171743__IP_1047418_REVERSED	|generic|IP_1047437_TX=10090_REVERSED	|generic|IP_1047444_TX=10090_REVERSED	|generic|IP_1047443_TX=10090_REVERSED	|generic|IP_1047429_TX=10090_REVERSED	|generic|sp_Q8R0J4-3_TM134_MOUSE__chr19_1_4131267_4131444_ENSMUST00000171743_REVERSED|
"""index: 29497, intensity: 3999.0, mobility: 0.995"""	-0.48039	0.232637	0.941052	TTHPLSLSRPACCTPPFRATYV	generic|tr_Q3UTX2_Q3UTX2_MOUSE__IP_1148563_REVERSED|
"""index: 1757, intensity: 3004.0, mobility: 0.936"""	-0.480633	0.23275	0.941259	SRKVWANEKP	generic|tr_Q3THB0_Q3THB0_MOUSE_REVERSED	|generic|tr_Q3TDD8_Q3TDD8_MOUSE_REVERSED	|generic|tr_Q922K6_Q922K6_MOUSE_REVERSED	|generic|tr_Q3TSY9_Q3TSY9_MOUSE_REVERSED	|generic|tr_Q3UGC0_Q3UGC0_MOUSE_REVERSED	|generic|tr_Q3TLQ9_Q3TLQ9_MOUSE_REVERSED	|generic|sp_Q8BGD9_IF4B_MOUSE_REVERSED|
"""index: 20777, intensity: 4330.0, mobility: 1.060"""	-0.480846	0.232911	0.94144	THIDHAMLIRDEYGEDVLFHVRD	generic|II_1014658_TX=10090_REVERSED|
"""index: 21186, intensity: 6808.0, mobility: 1.004"""	-0.481065	0.233122	0.941627	WVDKTMQQPRI	generic|tr_A0A494BBF9_A0A494BBF9_MOUSE__chr18_-1_42218554_42218625_ENSMUST00000097590_REVERSED	|generic|sp_Q8BMJ2_SYLC_MOUSE__chr18_-1_42202513_42202707_ENSMUST00000237587_REVERSED	|generic|tr_Q6ZPT2_Q6ZPT2_MOUSE__chr18_-1_42202513_42202707_ENSMUST00000237587_REVERSED|
"""index: 32656, intensity: 8940.0, mobility: 1.045"""	-0.481147	0.233333	0.941696	SSIGGALTAMIIRLTQMEQPVFVAI	generic|tr_A0JNU1_A0JNU1_MOUSE__II_1050091_REVERSED	|generic|tr_Q687I5_Q687I5_MOUSE_REVERSED	|generic|tr_Q687I4_Q687I4_MOUSE_REVERSED	|generic|tr_Q8BWG6_Q8BWG6_MOUSE_REVERSED|
"""index: 35567, intensity: 4037.0, mobility: 1.118"""	-0.481196	0.233495	0.941738	KKQKKKKLNKHI	generic|IP_1128996_TX=10090_REVERSED|
"""index: 20019, intensity: 15540.0, mobility: 1.123"""	-0.48143	0.233706	0.941936	PTSPPGSSPTPTPMPVSPPAPAAPP	generic|sp_A2AQH4_BCORL_MOUSE__chrX_1_48377002_48377085_ENSMUST00000156042__II_835669_REVERSED	|generic|tr_F8WJL9_F8WJL9_MOUSE__chrX_1_48377002_48377085_ENSMUST00000156042__II_835677_REVERSED|
"""index: 19651, intensity: 5401.0, mobility: 1.180"""	-0.481433	0.233917	0.941938	SMVNICNGLYMTITTYLP	generic|IP_1135359_TX=10090_REVERSED|
"""index: 19730, intensity: 4303.0, mobility: 0.968"""	-0.48144	0.234128	0.941944	QVTVKEKLHTELMDRYPSKRLAKLLNVCISPLHNMV	generic|sp_P97313_PRKDC_MOUSE_REVERSED|
"""index: 16211, intensity: 4172.0, mobility: 0.950"""	-0.481466	0.234339	0.941966	QPPFVCSLLNAE	generic|tr_Q6A0B5_Q6A0B5_MOUSE__chr7_1_132883214_132883504_ENSMUST00000129552__II_877783_REVERSED|
"""index: 27985, intensity: 13905.0, mobility: 1.194"""	-0.481625	0.234451	0.9421	GHNEVKNSHLSILDWTTNSIAEGNFTVAYHVDIGSDNEEPARFELVR	generic|sp_Q80XH2_IMPG2_MOUSE_REVERSED	|generic|sp_Q80XH2-2_IMPG2_MOUSE_REVERSED|
"""index: 20508, intensity: 5711.0, mobility: 0.978"""	-0.481896	0.234662	0.942329	GCMANAIISLMADPPLRWTR	generic|chr10_1_60300778_60301766_ENSMUST00000105465_REVERSED|
"""index: 21315, intensity: 3318.0, mobility: 1.213"""	-0.481982	0.234872	0.942402	HIFFMQAACFDFPLERTG	generic|tr_E9Q544_E9Q544_MOUSE__chr16_-1_87420925_87420954_ENSMUST00000039449_REVERSED	|generic|tr_Q8VH06_Q8VH06_MOUSE__chr16_-1_87420925_87420954_ENSMUST00000039449_REVERSED|
"""index: 20306, intensity: 6206.0, mobility: 0.942"""	-0.481986	0.234984	0.942405	YGLLTRLNVRFSQENGKAIQ	generic|tr_A0A2Z4T450_A0A2Z4T450_MOUSE_REVERSED	|generic|tr_Q31142_Q31142_MOUSE_REVERSED|
"""index: 31619, intensity: 13098.0, mobility: 1.052"""	-0.482424	0.235046	0.942774	NGTSSLLCDQLPQKERQLDLPRRR	generic|IP_1143288_TX=10090_REVERSED|
"""index: 9209, intensity: 7945.0, mobility: 1.053"""	-0.482681	0.235257	0.942989	YPVCRFAVGLGDREPLPPVKEM	generic|IP_1098364_TX=10090_REVERSED|
"""index: 13318, intensity: 36645.0, mobility: 0.905"""	-0.482704	0.235368	0.943008	EASDIAEPSTGLVRCQQR	generic|sp_B2RQC6_PYR1_MOUSE__chr5_1_31059489_31059608_ENSMUST00000202967__II_944365_REVERSED	|generic|sp_B2RQC6-2_PYR1_MOUSE__chr5_1_31059489_31059608_ENSMUST00000202967__II_944365_REVERSED	|generic|tr_E9QAI5_E9QAI5_MOUSE__chr5_1_31059489_31059608_ENSMUST00000202967__II_944365_REVERSED	|generic|tr_Q6P9L1_Q6P9L1_MOUSE__chr5_1_31072332_31072391_ENSMUST00000201256__II_944365_REVERSED	|generic|tr_G3UWN2_G3UWN2_MOUSE__chr5_1_31059489_31059608_ENSMUST00000202967__II_944365_REVERSED|
"""index: 21440, intensity: 7993.0, mobility: 0.942"""	-0.482799	0.235529	0.943089	PLTPSYFSPMEMIARFEGPATHI	generic|tr_Q4FJS9_Q4FJS9_MOUSE__chr3_1_89745862_89745999_ENSMUST00000131030_REVERSED	|generic|tr_Q5J4D5_Q5J4D5_MOUSE_REVERSED	|generic|sp_Q99MU3_DSRAD_MOUSE__chr3_1_89745862_89745999_ENSMUST00000131030_REVERSED	|generic|sp_Q99MU3-2_DSRAD_MOUSE__chr3_1_89745862_89745999_ENSMUST00000131030_REVERSED	|generic|sp_Q99MU3-5_DSRAD_MOUSE__chr3_1_89745862_89745999_ENSMUST00000131030_REVERSED	|generic|tr_Q3UH31_Q3UH31_MOUSE__chr3_1_89745862_89745999_ENSMUST00000131030_REVERSED	|generic|tr_Q5J4D4_Q5J4D4_MOUSE_REVERSED|
"""index: 4719, intensity: 4151.0, mobility: 0.930"""	-0.482954	0.235542	0.943218	AQSQQMQAQMKELMEQMRRLEEDKERILKE	generic|sp_P42209_SEPT1_MOUSE__II_883036_REVERSED	|generic|tr_D3Z3V3_D3Z3V3_MOUSE__II_883036_REVERSED	|generic|tr_A0A0U1RQA1_A0A0U1RQA1_MOUSE_REVERSED|
"""index: 8061, intensity: 2997.0, mobility: 0.920"""	-0.483362	0.235603	0.943559	TPCAPHHAGMLVLLALPVTTLMCCR	generic|IP_982355_TX=10090_REVERSED|
"""index: 23050, intensity: 3916.0, mobility: 0.977"""	-0.483893	0.235714	0.944	SRSRSFKRR	generic|sp_Q9CYI4-2_LUC7L_MOUSE__chr17_1_26281701_26281766_ENSMUST00000119928__II_1068667_REVERSED	|generic|tr_F6QU81_F6QU81_MOUSE__chr17_1_26281701_26281766_ENSMUST00000119928__II_1068662_REVERSED	|generic|tr_Q05D11_Q05D11_MOUSE__chr17_1_26277552_26277638_ENSMUST00000148894__II_1068657_REVERSED	|generic|tr_A0A0R4J047_A0A0R4J047_MOUSE__chr17_1_26277552_26277638_ENSMUST00000148894__II_1068657_REVERSED	|generic|sp_Q9CYI4_LUC7L_MOUSE__chr17_1_26281701_26281766_ENSMUST00000119928__II_1068667_REVERSED|
"""index: 6966, intensity: 3515.0, mobility: 1.065"""	-0.484004	0.235825	0.944093	SVMAKHTNVLFSGDPKQELITSESEVSFHLIHSESPRLWEIKE	generic|IP_1085754_TX=10090_REVERSED|
"""index: 8662, intensity: 4809.0, mobility: 1.015"""	-0.484157	0.235986	0.94422	SSQPQERSRYKR	generic|tr_B1AXU3_B1AXU3_MOUSE_REVERSED	|generic|tr_A0JLS7_A0JLS7_MOUSE_REVERSED	|generic|tr_B1AXU4_B1AXU4_MOUSE_REVERSED	|generic|tr_Q3UXQ1_Q3UXQ1_MOUSE_REVERSED	|generic|sp_O55176_PJA1_MOUSE_REVERSED	|generic|sp_O55176-2_PJA1_MOUSE_REVERSED|
"""index: 7062, intensity: 6058.0, mobility: 0.938"""	-0.48418	0.236196	0.944239	ATAAFKMRDTMTIPGLLKWCSLWIQ	generic|IP_949874_TX=10090_REVERSED|
"""index: 27072, intensity: 2961.0, mobility: 1.188"""	-0.484244	0.236219	0.944291	NEPVLHAIQIQFNRQFVEPIGPLYYVKLVQEKNSQIFGSLPLILPV	generic|sp_Q80W93_HYDIN_MOUSE_REVERSED|
"""index: 19188, intensity: 4373.0, mobility: 1.017"""	-0.484516	0.236219	0.944516	FMAPYYAISEYY	generic|tr_Q3UQG2_Q3UQG2_MOUSE__IP_840329_REVERSED|
"""index: 17815, intensity: 6102.0, mobility: 0.929"""	-0.485005	0.236428	0.944919	ILCLKGMQVERFFYEQLEEKKVPDWLQRAP	generic|sp_Q9D4V6_TO20L_MOUSE__II_3470934_REVERSED	|generic|II_3506821_TX=10090_REVERSED|
"""index: 33675, intensity: 2836.0, mobility: 0.847"""	-0.485106	0.236539	0.945002	RFLSPSYPPQFTM	generic|tr_B1AVF2_B1AVF2_MOUSE__chrX_-1_140540868_140541101_ENSMUST00000133023__II_833370_REVERSED	|generic|II_833369_TX=10090_REVERSED|
"""index: 24259, intensity: 29596.0, mobility: 1.022"""	-0.485671	0.236748	0.945466	QLPFEPPKPLQY	generic|IP_884268_TX=10090_REVERSED|
"""index: 15041, intensity: 5573.0, mobility: 1.139"""	-0.485746	0.236958	0.945526	PYVTVTPEVRRRVLFNDFIEYNHRC	generic|sp_P20040_HB24_MOUSE_REVERSED|
"""index: 1295, intensity: 14551.0, mobility: 0.850"""	-0.48583	0.237118	0.945595	LTVVEEKSSLTQLQ	generic|IP_1020765_TX=10090_REVERSED|
"""index: 22076, intensity: 23702.0, mobility: 0.899"""	-0.486047	0.237327	0.945773	ETLTDMTTVKMIVTTMRTAMRT	generic|IP_1075216_TX=10090_REVERSED|
"""index: 6292, intensity: 8564.0, mobility: 1.091"""	-0.486207	0.237537	0.945903	APIVASNQNP	generic|sp_Q9ER74_SALL1_MOUSE_REVERSED	|generic|tr_Q6P5E3_Q6P5E3_MOUSE_REVERSED	|generic|tr_Q9EPW7_Q9EPW7_MOUSE_REVERSED|
"""index: 20742, intensity: 5191.0, mobility: 1.021"""	-0.486312	0.237696	0.945988	IHEVFLRMSGHEEIKERKDSALIITYWEGNIENMR	generic|II_949280_TX=10090_REVERSED|
"""index: 32331, intensity: 16351.0, mobility: 0.853"""	-0.486373	0.237906	0.946038	LESPSELVQPAQQL	generic|sp_Q3URY2_GEMC1_MOUSE_REVERSED	|generic|sp_Q3URY2-2_GEMC1_MOUSE_REVERSED	|generic|tr_A0A338P6G5_A0A338P6G5_MOUSE_REVERSED|
"""index: 14030, intensity: 7839.0, mobility: 0.964"""	-0.486515	0.238075	0.946154	DKNSSGTPPPTRMVQLLRVPELER	generic|IP_873032_TX=10090_REVERSED|
"""index: 12330, intensity: 20388.0, mobility: 1.156"""	-0.486562	0.238075	0.946192	FPGFTIFYRIYFSSVWAIDMWYKRLYMVQMSQLNFYVP	generic|sp_Q0VAX3_FS2P1_MOUSE_REVERSED|
"""index: 9697, intensity: 3424.0, mobility: 1.346"""	-0.487189	0.238285	0.9467	QHVQFTSSWTFSKGCMECKYPKDRTTETTFMFVQPTLLHY	generic|IP_1029962_TX=10090_REVERSED|
"""index: 20646, intensity: 5140.0, mobility: 1.050"""	-0.487358	0.238444	0.946836	CHTPWSSRMEKNMHVYVWSLLPLL	generic|sp_Q8BP07_TM220_MOUSE_REVERSED	|generic|sp_Q8BP07-2_TM220_MOUSE_REVERSED|
"""index: 24082, intensity: 3106.0, mobility: 1.036"""	-0.487493	0.238622	0.946945	ICGVFSITQKEQFFNSLMKPATSTIYC	generic|tr_Q8VFV6_Q8VFV6_MOUSE_REVERSED|
"""index: 15752, intensity: 3502.0, mobility: 0.857"""	-0.487665	0.238622	0.947084	FTLGKGNDAFASNQVIID	generic|sp_Q5FWI3_CEIP2_MOUSE__chr19_1_21797413_21797475_ENSMUST00000236506_REVERSED|
"""index: 7775, intensity: 32069.0, mobility: 1.031"""	-0.487698	0.238622	0.94711	KFSSGTEKSLETLIDQYMTVM	generic|tr_Q1A6U9_Q1A6U9_MOUSE__chr8_1_82041907_82042011_ENSMUST00000169387_REVERSED	|generic|tr_E9Q2C4_E9Q2C4_MOUSE__chr8_1_82041907_82042011_ENSMUST00000169387_REVERSED	|generic|tr_Q1A6V1_Q1A6V1_MOUSE__chr8_1_82041907_82042011_ENSMUST00000169387_REVERSED	|generic|tr_F8WJC1_F8WJC1_MOUSE__chr8_1_82041907_82042011_ENSMUST00000169387_REVERSED	|generic|tr_E9PVM1_E9PVM1_MOUSE__chr8_1_82041907_82042011_ENSMUST00000169387_REVERSED	|generic|tr_Q3URI3_Q3URI3_MOUSE__chr8_1_82041907_82042011_ENSMUST00000169387_REVERSED	|generic|tr_E9PVM3_E9PVM3_MOUSE__chr8_1_82041907_82042011_ENSMUST00000169387_REVERSED	|generic|sp_Q6P1Y8_INP4B_MOUSE__chr8_1_82041907_82042011_ENSMUST00000169387_REVERSED	|generic|tr_Q1A6V0_Q1A6V0_MOUSE__chr8_1_82041907_82042011_ENSMUST00000169387_REVERSED|
"""index: 21380, intensity: 3584.0, mobility: 0.936"""	-0.488203	0.238831	0.947516	KKSTHIKQH	generic|IP_874930_TX=10090_REVERSED|
"""index: 34294, intensity: 8435.0, mobility: 1.164"""	-0.488244	0.23894	0.947549	PMELPASLRASGPTVYKIDGNQSSLIIPLLPWLPYPPSPAW	generic|IP_866062_TX=10090_REVERSED|
"""index: 9219, intensity: 5161.0, mobility: 0.973"""	-0.488479	0.239149	0.947737	PAPETQHKLGLHRPQLLWMQFTTAM	generic|IP_996882_TX=10090_REVERSED|
"""index: 4563, intensity: 9719.0, mobility: 0.884"""	-0.488528	0.239307	0.947776	EPMQSMIDRSSFIPELYLWTAQVKL	generic|tr_E9Q0T8_E9Q0T8_MOUSE__IP_1039938_REVERSED|
"""index: 10151, intensity: 3616.0, mobility: 1.110"""	-0.488669	0.239516	0.947889	KSLSPIPNSAYIVMNMESGKKKKIKINQGCTHRHLPTPDGPVSNC	generic|IP_836478_TX=10090_REVERSED|
"""index: 16920, intensity: 5216.0, mobility: 0.948"""	-0.488688	0.239533	0.947904	WGFLDALRYL	generic|sp_Q9QYB5_ADDG_MOUSE_REVERSED	|generic|sp_Q9QYB5-2_ADDG_MOUSE_REVERSED	|generic|tr_A0A494B9K4_A0A494B9K4_MOUSE_REVERSED	|generic|tr_Q8BJH2_Q8BJH2_MOUSE_REVERSED	|generic|tr_Q8BM29_Q8BM29_MOUSE_REVERSED	|generic|chr19_1_53231236_53231388_ENSMUST00000236417_REVERSED	|generic|tr_A0A494BAX9_A0A494BAX9_MOUSE_REVERSED	|generic|tr_Q05C56_Q05C56_MOUSE_REVERSED	|generic|tr_Q05DT0_Q05DT0_MOUSE_REVERSED|
"""index: 25791, intensity: 4234.0, mobility: 1.075"""	-0.489627	0.239533	0.94865	TTVHTVIVWVHDQAVDHTVTTWSLLDLGSLSGNNMKAEKM	generic|IP_3476743_TX=10090_REVERSED|
"""index: 9837, intensity: 5765.0, mobility: 0.954"""	-0.490296	0.239692	0.949179	VQVNAFDVRNLDSLMQNIQSTNQLVARA	generic|chr19_-1_27800084_27800236_ENSMUST00000173863_REVERSED|
"""index: 12277, intensity: 4447.0, mobility: 0.837"""	-0.490324	0.23985	0.949201	TSVIENWTSFYVTASV	generic|IP_908378_TX=10090_REVERSED|
"""index: 32121, intensity: 107425.0, mobility: 1.055"""	-0.490527	0.240058	0.94936	LSPCLQVEAGALTTGPLNMTLSLWLCKWKPEKKF	generic|IP_3457044_TX=10090_REVERSED|
"""index: 15223, intensity: 5661.0, mobility: 0.906"""	-0.490735	0.240267	0.949524	WLARSSHPPPGAAPQLDEGPSP	generic|IP_932570_TX=10090_REVERSED|
"""index: 25987, intensity: 2707.0, mobility: 0.840"""	-0.490766	0.240425	0.949548	SLSSPLMGLCLLWM	generic|IP_887154_TX=10090_REVERSED|
"""index: 4769, intensity: 3066.0, mobility: 1.052"""	-0.490817	0.240633	0.949588	MYRMEACLVSQMHSSVTF	generic|chr3_1_20106476_20108052_ENSMUST00000002502_REVERSED|
"""index: 27377, intensity: 2691.0, mobility: 1.230"""	-0.490957	0.240841	0.949698	WREFTYKSEARFFY	generic|sp_Q91VS8_FARP2_MOUSE_REVERSED|
"""index: 19366, intensity: 4221.0, mobility: 0.980"""	-0.490985	0.241049	0.94972	RGANMMVAPLLGS	generic|IP_987909_TX=10090_REVERSED	|generic|IP_987932_TX=10090_REVERSED|
"""index: 19051, intensity: 304755.0, mobility: 0.951"""	-0.491051	0.241107	0.949771	ISSNLSGNILWGQRTMLSN	generic|IP_919600_TX=10090_REVERSED|
"""index: 23818, intensity: 2856.0, mobility: 0.921"""	-0.491229	0.241315	0.949911	RQRGETSRI	generic|tr_Q9EQ85_Q9EQ85_MOUSE__II_2560029_REVERSED	|generic|tr_Q8VET5_Q8VET5_MOUSE__II_2560029_REVERSED	|generic|tr_Q7TRA9_Q7TRA9_MOUSE_REVERSED	|generic|tr_Q9EQ84_Q9EQ84_MOUSE_REVERSED|
"""index: 7746, intensity: 3072.0, mobility: 0.904"""	-0.491491	0.241473	0.950115	GRGEVACGATEAAVRPGEQKGL	generic|IP_870956_TX=10090_REVERSED|
"""index: 16966, intensity: 4111.0, mobility: 0.901"""	-0.491502	0.241681	0.950124	DGAWEGPCGPTETLLCPYLFSP	generic|II_876585_TX=10090_REVERSED|
"""index: 13722, intensity: 2676.0, mobility: 1.184"""	-0.491561	0.241889	0.95017	LLQMQGMSGYKLDDEQSICEYLLQGSLRAIFVK	generic|IP_3486674_TX=10090_REVERSED|
"""index: 36074, intensity: 2539.0, mobility: 1.054"""	-0.491564	0.242097	0.950172	SSLMPLLAVTTYNIIQTVGKPQSR	generic|tr_F6U7V1_F6U7V1_MOUSE__chr13_-1_11667075_11667146_ENSMUST00000221941__II_3474813_REVERSED	|generic|sp_E9Q401_RYR2_MOUSE__chr13_-1_11667075_11667146_ENSMUST00000221941__II_3474813_REVERSED	|generic|II_3474828_TX=10090_REVERSED	|generic|chr13_-1_11668805_11669047_ENSMUST00000221941_REVERSED|
"""index: 29509, intensity: 4019.0, mobility: 1.005"""	-0.491583	0.242204	0.950187	DMSLRLQKVLLSYETLGEIANI	generic|sp_CO5_HUMAN__REVERSED|
"""index: 25036, intensity: 3658.0, mobility: 1.191"""	-0.491876	0.24221	0.950415	QSPKWFSCLQMRMQLMLQASKSGEQGPHQSV	generic|IP_900685_TX=10090_REVERSED|
"""index: 21084, intensity: 4474.0, mobility: 1.004"""	-0.49203	0.242418	0.950534	TALGVAAGGGYSAVEP	generic|sp_Q6P9S0_MTSS2_MOUSE_REVERSED	|generic|tr_D3YWC9_D3YWC9_MOUSE_REVERSED|
"""index: 24898, intensity: 4376.0, mobility: 1.147"""	-0.492104	0.242626	0.950592	NWIMWLALEAPELQLNSNILHLAFEQAELPTLNRAQCTYSMA	generic|tr_F7BE84_F7BE84_MOUSE__II_985484_REVERSED|
"""index: 10287, intensity: 15120.0, mobility: 1.142"""	-0.492249	0.242833	0.950704	LRQQYHNIRSMEFLFRDAKAMRDLEHKHEELLDIDSK	generic|tr_Q6ZQ74_Q6ZQ74_MOUSE__chr12_1_71942182_71942271_ENSMUST00000222327_REVERSED	|generic|sp_Q8BPM0_DAAM1_MOUSE__chr12_1_71942182_71942271_ENSMUST00000222327_REVERSED	|generic|sp_Q8BPM0-2_DAAM1_MOUSE__chr12_1_71942182_71942271_ENSMUST00000222327_REVERSED|
"""index: 17806, intensity: 5438.0, mobility: 1.023"""	-0.49226	0.243041	0.950712	SGMLFEAHLFLHPLFMKTRYCRPRQN	generic|IP_995657_TX=10090_REVERSED|
"""index: 12362, intensity: 9045.0, mobility: 1.098"""	-0.49227	0.243249	0.95072	WRWGHNLGHPHAEQRNGYPWQLQIIAAYLRIMGSMRKIFSE	generic|IP_826821_TX=10090_REVERSED|
"""index: 24559, intensity: 5074.0, mobility: 1.066"""	-0.49242	0.243406	0.950837	LMCRSVVVEPVEPF	generic|sp_Q99K90_TAB2_MOUSE_REVERSED	|generic|tr_D3Z216_D3Z216_MOUSE_REVERSED|
"""index: 7720, intensity: 4965.0, mobility: 0.957"""	-0.492605	0.243614	0.950979	SPTSPPPPGPATSPVAPPPTPTPGPGPPAGTT	generic|sp_Q8VIJ6_SFPQ_MOUSE_REVERSED|
"""index: 13432, intensity: 8998.0, mobility: 0.940"""	-0.492706	0.243821	0.951058	RVRREGKVKVEVADSSDDIGHQ	generic|chr3_-1_87996863_87997129_ENSMUST00000192274_REVERSED|
"""index: 22575, intensity: 2621.0, mobility: 0.759"""	-0.492756	0.243978	0.951096	VFWAMGHSISFPL	generic|IP_851495_TX=10090_REVERSED|
"""index: 2014, intensity: 4543.0, mobility: 0.942"""	-0.49284	0.244186	0.951161	IKTTLFFIEV	generic|IP_924674_TX=10090_REVERSED|
"""index: 6904, intensity: 8436.0, mobility: 1.088"""	-0.492859	0.244292	0.951176	GTLTFTTAQAPLVDMYLFGPSELAEYRIQFRQPLGGDFGPKWEL	generic|sp_Q9QZS7_NPHN_MOUSE__II_893991_REVERSED	|generic|sp_Q9QZS7-2_NPHN_MOUSE__II_893991_REVERSED|
"""index: 14729, intensity: 2971.0, mobility: 1.026"""	-0.492959	0.2445	0.951253	NPSIGMITQIEEFKLEHQMCGLLDRRDGSASLTSHCL	generic|tr_A0A1D5RM02_A0A1D5RM02_MOUSE_REVERSED	|generic|tr_A0A1D5RLB5_A0A1D5RLB5_MOUSE_REVERSED|
"""index: 9956, intensity: 7304.0, mobility: 0.978"""	-0.493069	0.244707	0.951337	VTPCDSSVDGDIDPEDKDSCEIEDEGSIQQSTDAVPQP	generic|tr_Q3UK24_Q3UK24_MOUSE__chr13_-1_8835293_8835388_ENSMUST00000177537__II_1110225_REVERSED	|generic|sp_Q8CBE3_WDR37_MOUSE__chr13_-1_8835293_8835388_ENSMUST00000177537__II_1110225_REVERSED|
"""index: 21604, intensity: 7931.0, mobility: 1.162"""	-0.493087	0.244864	0.951351	ILTTSTLIANHWFFMSHLQNQPIAEMPWVKM	generic|IP_1030009_TX=10090_REVERSED|
"""index: 14647, intensity: 8237.0, mobility: 0.995"""	-0.493244	0.245021	0.951471	QVVSFACVPFRLRATRAFDGVQHTV	generic|chr10_1_88429479_88429706_ENSMUST00000151273_REVERSED|
"""index: 14211, intensity: 3621.0, mobility: 0.811"""	-0.493378	0.245177	0.951574	EAVFFAATLVLMFL	generic|sp_Q3UVU3_ZNT10_MOUSE__chr1_1_185464271_185464555_ENSMUST00000238677_REVERSED	|generic|tr_A0A571BG90_A0A571BG90_MOUSE_REVERSED|
"""index: 18648, intensity: 5703.0, mobility: 0.996"""	-0.493605	0.245283	0.951748	VTERLAKEDEIMIAMDKQVTSAVVVDLVDAKSAMKCIME	generic|sp_Q80Y84_KDM5B_MOUSE__chr1_1_134604466_134604627_ENSMUST00000112197_REVERSED	|generic|sp_Q80Y84-2_KDM5B_MOUSE__chr1_1_134604466_134604627_ENSMUST00000112197_REVERSED|
"""index: 12010, intensity: 5627.0, mobility: 0.921"""	-0.493733	0.245439	0.951846	VLIFTKMSEMKMVPTCHWNL	generic|IP_831209_TX=10090_REVERSED|
"""index: 12044, intensity: 3460.0, mobility: 1.034"""	-0.49384	0.245647	0.951928	LGEELKDAIHDMINANYLRRRQDPWWSKIYICPKRELY	generic|sp_Q9ESF1_OTOF_MOUSE__chr5_-1_30427528_30427605_ENSMUST00000144125__II_944684_REVERSED	|generic|sp_Q9ESF1-3_OTOF_MOUSE__chr5_-1_30427528_30427605_ENSMUST00000144125__II_944667_REVERSED	|generic|tr_E9PYR6_E9PYR6_MOUSE__chr5_-1_30427528_30427605_ENSMUST00000144125__II_944684_REVERSED	|generic|II_944666_TX=10090_REVERSED	|generic|tr_A0A2Z2CEU0_A0A2Z2CEU0_MOUSE__chr5_-1_30427528_30427605_ENSMUST00000144125_REVERSED	|generic|sp_Q9ESF1-2_OTOF_MOUSE__chr5_-1_30427528_30427605_ENSMUST00000144125_REVERSED	|generic|tr_B7ZN98_B7ZN98_MOUSE__chr5_-1_30427528_30427605_ENSMUST00000144125_REVERSED	|generic|tr_A0A0R4J1K2_A0A0R4J1K2_MOUSE__chr5_-1_30427528_30427605_ENSMUST00000144125_REVERSED|
"""index: 24549, intensity: 6923.0, mobility: 1.126"""	-0.493895	0.245854	0.951971	EMLDLNENTLRTIEHQLSAEIRAEPPLQL	generic|tr_F6TDE5_F6TDE5_MOUSE__II_846953_REVERSED	|generic|tr_D3YZ62_D3YZ62_MOUSE__chr9_1_75164149_75164220_ENSMUST00000123531__II_846957_REVERSED	|generic|tr_D3Z4J3_D3Z4J3_MOUSE__chr9_1_75164149_75164220_ENSMUST00000123531__II_846957_REVERSED	|generic|tr_F6Z2S4_F6Z2S4_MOUSE_REVERSED|
"""index: 31478, intensity: 4166.0, mobility: 0.941"""	-0.493907	0.246061	0.95198	GEYLSPPIPHP	generic|tr_Q8C258_Q8C258_MOUSE_REVERSED|
"""index: 10279, intensity: 6323.0, mobility: 1.240"""	-0.49391	0.246269	0.951982	LTFIYQMRQCHRHLLLVMSVSTWVMISMFTADHAFRLFV	generic|tr_Q8R2B3_Q8R2B3_MOUSE_REVERSED	|generic|tr_Q8K3N6_Q8K3N6_MOUSE_REVERSED	|generic|tr_Q3KNP5_Q3KNP5_MOUSE_REVERSED	|generic|tr_Q8VID0_Q8VID0_MOUSE_REVERSED|
"""index: 18246, intensity: 4544.0, mobility: 1.037"""	-0.494044	0.246476	0.952084	QCGSLSTSAKRGPNYKYPNEGAHVKQHIFL	generic|sp_Q61751_Z354A_MOUSE_REVERSED	|generic|tr_Q5PPR4_Q5PPR4_MOUSE_REVERSED	|generic|tr_B1ATG3_B1ATG3_MOUSE_REVERSED|
"""index: 25838, intensity: 3234.0, mobility: 1.070"""	-0.494126	0.246683	0.952146	QKIEGNKQELIASLQEQQDFKNQSGSRKIRLLTSIQ	generic|IP_828324_TX=10090_REVERSED|
"""index: 12160, intensity: 3310.0, mobility: 0.810"""	-0.494181	0.246891	0.952189	ELKTYQLFYRAPK	generic|IP_1093759_TX=10090_REVERSED|
"""index: 3374, intensity: 4403.0, mobility: 0.820"""	-0.494303	0.247047	0.952281	DQVPCTQPAHQTAYVR	generic|sp_Q8C4P0-2_K1958_MOUSE_REVERSED|
"""index: 10909, intensity: 7896.0, mobility: 1.196"""	-0.494438	0.247254	0.952384	RDTDFRKYIAQWKKINNWLYKFEEFGLKGTTDSDM	generic|tr_A0A0R4J1C2_A0A0R4J1C2_MOUSE__II_894144_REVERSED	|generic|tr_A0A0R4IZW8_A0A0R4IZW8_MOUSE__chr7_-1_30193874_30194080_ENSMUST00000146852__II_894141_REVERSED	|generic|sp_O88456_CPNS1_MOUSE__II_894144_REVERSED|
"""index: 15914, intensity: 2873.0, mobility: 1.106"""	-0.494532	0.247461	0.952456	SELKSNLEVSMNKVEENKVQLTSTTRRL	generic|sp_Q9R182_ANGL3_MOUSE_REVERSED|
"""index: 14722, intensity: 5243.0, mobility: 1.074"""	-0.494608	0.247617	0.952513	ARQRPDLPPAHCRRGQREQAH	generic|chr11_-1_89059946_89060173_ENSMUST00000107894_REVERSED|
"""index: 21247, intensity: 3132.0, mobility: 1.124"""	-0.494894	0.247824	0.95273	CKSQELDSLTQEVLES	generic|sp_Q6P4T2_U520_MOUSE__chr2_1_127208986_127209141_ENSMUST00000142327_REVERSED	|generic|tr_Q7TMG2_Q7TMG2_MOUSE__chr2_1_127238503_127238664_ENSMUST00000131435_REVERSED|
"""index: 16736, intensity: 29827.0, mobility: 0.996"""	-0.49501	0.248031	0.952817	TLWEVGMSVVKA	generic|sp_Q3U435_MMP25_MOUSE__II_3488709_REVERSED	|generic|tr_A0A3B2WCE2_A0A3B2WCE2_MOUSE_REVERSED	|generic|tr_A0A3B2W7R0_A0A3B2W7R0_MOUSE_REVERSED|
"""index: 34289, intensity: 6108.0, mobility: 0.917"""	-0.495039	0.248187	0.952839	MKQYICLLIRRR	generic|chr17_-1_46988753_46991077_ENSMUST00000113337_REVERSED|
"""index: 25010, intensity: 2569.0, mobility: 1.068"""	-0.495198	0.248394	0.95296	DMPKSIFELYDPVESLSVPEAFIHAS	generic|tr_A0A3B2W3T2_A0A3B2W3T2_MOUSE__II_1068005_REVERSED	|generic|tr_A0A3B2WD05_A0A3B2WD05_MOUSE__II_1068006_REVERSED	|generic|tr_A0A3B2WD39_A0A3B2WD39_MOUSE__II_1068005_REVERSED	|generic|tr_Q6ZPU7_Q6ZPU7_MOUSE__II_1068006_REVERSED	|generic|sp_B2KF05_BRPF3_MOUSE__II_1068006_REVERSED	|generic|tr_A0A3B2WCX7_A0A3B2WCX7_MOUSE_REVERSED	|generic|sp_B2KF05-2_BRPF3_MOUSE_REVERSED|
"""index: 4139, intensity: 3078.0, mobility: 1.136"""	-0.495227	0.248602	0.952982	PLPRAPSQPCPQTAMSPCTSTLNMSMSPIWTVSLRA	generic|chr17_-1_25567761_25567943_ENSMUST00000025003__IP_1069200_TX=10090_REVERSED|
"""index: 18896, intensity: 8411.0, mobility: 1.113"""	-0.495258	0.248809	0.953005	EKRPVLKPFSSVSGYLPNEFME	generic|sp_Q9ES52_SHIP1_MOUSE__chr1_1_87669658_87669786_ENSMUST00000072999__II_1032026_REVERSED	|generic|sp_Q9ES52-2_SHIP1_MOUSE__chr1_1_87669658_87669786_ENSMUST00000072999__II_1032026_REVERSED	|generic|sp_Q9ES52-3_SHIP1_MOUSE__chr1_1_87669658_87669786_ENSMUST00000072999__II_1032026_REVERSED	|generic|sp_Q9ES52-5_SHIP1_MOUSE__chr1_1_87699096_87699128_ENSMUST00000072999__II_1032026_REVERSED	|generic|sp_Q9ES52-6_SHIP1_MOUSE__chr1_1_87699096_87699128_ENSMUST00000072999__II_1032026_REVERSED	|generic|tr_Q3UEU0_Q3UEU0_MOUSE__II_1032026_REVERSED|
"""index: 4212, intensity: 2907.0, mobility: 0.995"""	-0.49532	0.248964	0.953051	LDNCIWRRPPD	generic|tr_Q91XY3_Q91XY3_MOUSE__chr18_1_37833338_37840129_ENSMUST00000193941__II_1051469_REVERSED	|generic|tr_Q8C8Z4_Q8C8Z4_MOUSE__chr18_1_37833338_37840129_ENSMUST00000193941__II_1051469_REVERSED	|generic|tr_Q8C924_Q8C924_MOUSE_REVERSED|
"""index: 21548, intensity: 6914.0, mobility: 0.973"""	-0.495368	0.24912	0.953088	TGSGSGTFRDPVGSERTSAWYILM	generic|tr_B5UB69_B5UB69_MOUSE_REVERSED|
"""index: 18007, intensity: 5563.0, mobility: 0.968"""	-0.495421	0.249121	0.953128	PFNEVSRGQISR	generic|IP_875745_TX=10090_REVERSED	|generic|IP_875750_TX=10090_REVERSED	|generic|IP_875775_TX=10090_REVERSED	|generic|IP_875763_TX=10090_REVERSED	|generic|IP_875738_TX=10090_REVERSED	|generic|IP_875762_TX=10090_REVERSED	|generic|IP_875765_TX=10090_REVERSED	|generic|IP_875794_TX=10090_REVERSED|
"""index: 28617, intensity: 3603.0, mobility: 0.963"""	-0.496048	0.249224	0.953599	HLHSRLLCQF	generic|IP_1054515_TX=10090_REVERSED|
"""index: 5010, intensity: 3231.0, mobility: 0.821"""	-0.496255	0.249277	0.953754	LEAGGLLRS	generic|tr_M0QW74_M0QW74_MOUSE__chr11_-1_4489618_4489767_ENSMUST00000130716__II_1139990_REVERSED	|generic|tr_B1ATD5_B1ATD5_MOUSE__chr11_-1_4489618_4489767_ENSMUST00000130716__II_656654_REVERSED	|generic|tr_Q8R0N4_Q8R0N4_MOUSE__chr11_-1_4482768_4482857_ENSMUST00000130716__II_656654_REVERSED	|generic|sp_Q8K296_MTMR3_MOUSE__chr11_-1_4489618_4489767_ENSMUST00000130716__II_1140000_REVERSED	|generic|tr_Q66I45_Q66I45_MOUSE__chr11_-1_4489618_4489767_ENSMUST00000130716__II_656654_REVERSED	|generic|tr_B1ATD4_B1ATD4_MOUSE__chr11_-1_4489618_4489767_ENSMUST00000130716__II_1139992_REVERSED	|generic|tr_R4GML8_R4GML8_MOUSE__chr11_-1_4489618_4489767_ENSMUST00000130716__II_1140000_REVERSED	|generic|sp_Q8K296-2_MTMR3_MOUSE__chr11_-1_4489618_4489767_ENSMUST00000130716_REVERSED|
"""index: 26293, intensity: 2990.0, mobility: 1.252"""	-0.496472	0.249483	0.953916	HTIIDMGEDGGDLAVLDEYSC	generic|sp_Q921L7_HEMK1_MOUSE__II_843880_REVERSED	|generic|tr_B0QZV0_B0QZV0_MOUSE__II_843880_REVERSED|
"""index: 797, intensity: 2731.0, mobility: 0.958"""	-0.496593	0.249587	0.954007	VLSGESTLQTAV	generic|IP_3491250_TX=10090_REVERSED|
"""index: 14401, intensity: 3030.0, mobility: 1.151"""	-0.496722	0.24969	0.954103	CMGPLPPPPPPPPQTKHS	generic|sp_Q0GNC1_INF2_MOUSE_REVERSED	|generic|sp_Q0GNC1-3_INF2_MOUSE_REVERSED|
"""index: 9289, intensity: 5534.0, mobility: 0.832"""	-0.496804	0.249845	0.954164	ARARPARERAPPQAGPARRPM	generic|IP_950563_TX=10090_REVERSED|
"""index: 24980, intensity: 6583.0, mobility: 1.079"""	-0.497033	0.250052	0.954334	HYWDRNDELTDLIDQADPHVLDAWTEWLP	generic|sp_O89084-3_PDE4A_MOUSE__chr9_1_21211057_21211344_ENSMUST00000131769__II_852155_REVERSED	|generic|tr_Q3TUD0_Q3TUD0_MOUSE_REVERSED	|generic|sp_O89084_PDE4A_MOUSE__chr9_1_21211057_21211344_ENSMUST00000131769_REVERSED	|generic|sp_O89084-2_PDE4A_MOUSE__chr9_1_21211057_21211344_ENSMUST00000131769_REVERSED	|generic|tr_C9K100_C9K100_MOUSE__chr9_1_21211057_21211344_ENSMUST00000131769_REVERSED|
"""index: 20713, intensity: 4215.0, mobility: 0.853"""	-0.497083	0.250155	0.954371	EANPLPEKSGRLTPMGDG	generic|sp_E9Q2M9_WDFY4_MOUSE_REVERSED|
"""index: 31511, intensity: 4227.0, mobility: 0.961"""	-0.497354	0.250361	0.954572	SWAPNILFLE	generic|tr_Q8BJ38_Q8BJ38_MOUSE__IP_954027_REVERSED|
"""index: 15403, intensity: 3379.0, mobility: 1.126"""	-0.497452	0.250568	0.954645	TRMEKMFSKRTEKFAWPARKMF	generic|IP_3458839_TX=10090_REVERSED|
"""index: 16539, intensity: 3762.0, mobility: 1.126"""	-0.497461	0.250774	0.954651	EDTPPPELSCFVLPLFRRAKKVKHQCHSVSVAHT	generic|sp_P34152-2_FAK1_MOUSE__chr15_-1_73264210_73264329_ENSMUST00000227569__II_3484569_REVERSED|
"""index: 11246, intensity: 16713.0, mobility: 0.964"""	-0.497513	0.250877	0.95469	LYEEIPIGGLS	generic|IP_3478119_TX=10090_REVERSED|
"""index: 21288, intensity: 2620.0, mobility: 0.961"""	-0.497748	0.251083	0.954864	MRMFLDFEEEHRAIMQNVTED	generic|tr_A0A0R4J170_A0A0R4J170_MOUSE_REVERSED	|generic|tr_Q3URH5_Q3URH5_MOUSE_REVERSED	|generic|tr_Q3UI73_Q3UI73_MOUSE_REVERSED	|generic|sp_Q3TKT4_SMCA4_MOUSE_REVERSED	|generic|sp_Q3TKT4-2_SMCA4_MOUSE_REVERSED	|generic|tr_Q8R569_Q8R569_MOUSE_REVERSED	|generic|tr_G3UX35_G3UX35_MOUSE_REVERSED	|generic|tr_Q8R0K1_Q8R0K1_MOUSE_REVERSED|
"""index: 8854, intensity: 3721.0, mobility: 1.070"""	-0.497857	0.251238	0.954944	LCFHTPPPVCEYFCSPNPYPTELPSIPFPSLMQF	generic|IP_3488602_TX=10090_REVERSED|
"""index: 8820, intensity: 4835.0, mobility: 0.847"""	-0.498042	0.251288	0.955081	LMESQKVVNFQEFLAFPYQFSNAM	generic|IP_953453_TX=10090_REVERSED|
"""index: 13203, intensity: 4342.0, mobility: 1.141"""	-0.498347	0.251495	0.955305	SFLSIAQMLVYEEKHLQLKKLMCHFKMLPDLLLKQFGGNPDE	generic|sp_O54915_NR1I2_MOUSE_REVERSED	|generic|sp_O54915-2_NR1I2_MOUSE_REVERSED|
"""index: 11860, intensity: 9754.0, mobility: 1.087"""	-0.49836	0.251701	0.955314	EELLIRTHLNRYFNKEKKLEQKNERAEMNEMELNHLFT	generic|tr_E9Q1C7_E9Q1C7_MOUSE_REVERSED|
"""index: 16216, intensity: 3920.0, mobility: 1.104"""	-0.498411	0.251907	0.955352	KDKFYPVYRVMWD	generic|sp_Q70KY4_FOXO6_MOUSE_REVERSED	|generic|tr_Q5RJI9_Q5RJI9_MOUSE_REVERSED|
"""index: 22070, intensity: 6645.0, mobility: 1.063"""	-0.498443	0.252061	0.955375	VAMMAAAYHQVLVFTRIVASHLRPFRKGLATVMAEFS	generic|sp_Q3UHK3_GREB1_MOUSE__II_1119557_REVERSED	|generic|tr_E0CXG4_E0CXG4_MOUSE__II_1119557_REVERSED|
"""index: 10381, intensity: 46497.0, mobility: 1.063"""	-0.498515	0.252215	0.955428	PAGVGRGAGGGGARGRLNGEPPSRAL	generic|IP_966559_TX=10090_REVERSED	|generic|tr_Q3TU66_Q3TU66_MOUSE_REVERSED|
"""index: 15215, intensity: 4811.0, mobility: 1.095"""	-0.498653	0.252369	0.955529	LRCSTITNQKMCLAKMWDEPLNRARK	generic|IP_863498_TX=10090_REVERSED|
"""index: 1669, intensity: 21610.0, mobility: 0.856"""	-0.498785	0.252523	0.955626	SFQLPIGKGGATHL	generic|II_987542_TX=10090_REVERSED|
"""index: 34657, intensity: 12317.0, mobility: 1.109"""	-0.498953	0.252729	0.955748	VKITTPVAPLECRLGCAPSLACQSCCADKSVEFVLEL	generic|IP_3507150_TX=10090_REVERSED|
"""index: 8669, intensity: 2921.0, mobility: 1.183"""	-0.499141	0.252935	0.955886	RPLYFDYLGRVQNSKYGGWVFMHRGDSVAVHG	generic|sp_Q4G5Y1_KLDC2_MOUSE__chr12_1_69300225_69300299_ENSMUST00000151571__II_1116180_REVERSED	|generic|tr_Q8BKM6_Q8BKM6_MOUSE__chr12_1_69300225_69300299_ENSMUST00000151571__II_1116187_REVERSED	|generic|II_1116182_TX=10090_REVERSED|
"""index: 25477, intensity: 3042.0, mobility: 1.272"""	-0.499278	0.253089	0.955985	FKNYCPSFKPIQKVVEKATLTGARWTPCSAMELCSLITAMSLF	generic|IP_1004991_TX=10090_REVERSED|
"""index: 24089, intensity: 4089.0, mobility: 1.056"""	-0.499414	0.253191	0.956084	NQVIYLCTCSILVISLAGPQSLSQGGGK	generic|IP_1090793_TX=10090_REVERSED|
"""index: 7555, intensity: 3510.0, mobility: 0.859"""	-0.499696	0.253344	0.956289	QIHAFTTWSRLLSAMGR	generic|IP_1017807_TX=10090_REVERSED|
"""index: 11915, intensity: 77234.0, mobility: 0.935"""	-0.499899	0.25355	0.956437	LVPVGGSGGTLDECPLQDLSLPLT	generic|tr_A0A0R4J0S8_A0A0R4J0S8_MOUSE_REVERSED|
"""index: 33313, intensity: 9142.0, mobility: 0.924"""	-0.499903	0.253756	0.956439	RCIPLIGVVTS	generic|IP_1061446_TX=10090_REVERSED|
"""index: 12785, intensity: 4493.0, mobility: 0.916"""	-0.499985	0.253909	0.956499	HTPQSSLPLAPFPMPKPLDPCKPR	generic|IP_3478323_TX=10090_REVERSED|
"""index: 25282, intensity: 4411.0, mobility: 1.139"""	-0.50029	0.254011	0.956719	AEAIFRCL	generic|sp_Q80TE0_RPAP1_MOUSE__chr2_-1_119769246_119769287_ENSMUST00000136419__II_1009240_REVERSED	|generic|sp_Q80TE0-2_RPAP1_MOUSE__chr2_-1_119769246_119769287_ENSMUST00000136419_REVERSED	|generic|tr_V9GWX3_V9GWX3_MOUSE_REVERSED|
"""index: 23822, intensity: 2786.0, mobility: 1.285"""	-0.500469	0.254164	0.956848	REEVETRSDLSSPGLAPLVM	generic|IP_1127861_TX=10090_REVERSED|
"""index: 5315, intensity: 3745.0, mobility: 1.021"""	-0.500636	0.254317	0.956969	ALAELGSLQQCGNGCVTKLLMEKVSLF	generic|IP_1153488_TX=10090_REVERSED|
"""index: 20552, intensity: 45842.0, mobility: 1.011"""	-0.500722	0.254467	0.95703	RQNMSASVDVALL	generic|tr_Q80W12_Q80W12_MOUSE_REVERSED	|generic|tr_Q3TJ75_Q3TJ75_MOUSE__chr1_-1_143757742_143757873_ENSMUST00000018343_REVERSED	|generic|tr_Q8R562_Q8R562_MOUSE__chr1_-1_143757742_143757873_ENSMUST00000018343_REVERSED|
"""index: 3489, intensity: 2776.0, mobility: 0.735"""	-0.500754	0.254467	0.957053	YKDYKKRLD	generic|sp_Q9DC23_DJC10_MOUSE_REVERSED	|generic|tr_Q9CRX9_Q9CRX9_MOUSE_REVERSED	|generic|tr_Q9CUG0_Q9CUG0_MOUSE_REVERSED|
"""index: 18781, intensity: 3348.0, mobility: 1.205"""	-0.501084	0.254672	0.95729	TPRRSFPASPQRCLSLSH	generic|IP_1081002_TX=10090_REVERSED|
"""index: 17519, intensity: 3232.0, mobility: 0.927"""	-0.501096	0.254721	0.957299	LRLMFHYNFSHPNDRKTPSL	generic|IP_3466541_TX=10090_REVERSED|
"""index: 6144, intensity: 4602.0, mobility: 1.173"""	-0.501617	0.254926	0.957671	AKWTSLMSSVLAIGSCKPMTWDLCWFWLRQ	generic|chr15_-1_89307561_89307799_ENSMUST00000123791__IP_1090519_TX=10090_REVERSED|
"""index: 25742, intensity: 7807.0, mobility: 0.909"""	-0.501634	0.255079	0.957683	EVQKQNHHIMVPITIRALHHHGPVKLG	generic|IP_3445147_TX=10090_REVERSED|
"""index: 17766, intensity: 3649.0, mobility: 0.982"""	-0.5018	0.255284	0.957801	EFALGMRNTGESFFRSNIKPTDE	generic|sp_E9Q414_APOB_MOUSE__II_1118470_REVERSED	|generic|tr_E9Q4G4_E9Q4G4_MOUSE_REVERSED	|generic|tr_E9Q1Y3_E9Q1Y3_MOUSE_REVERSED|
"""index: 5514, intensity: 3535.0, mobility: 1.034"""	-0.501933	0.255489	0.957896	YMYVCICTYEYM	generic|IP_888804_TX=10090_REVERSED|
"""index: 23881, intensity: 5795.0, mobility: 1.102"""	-0.501983	0.255642	0.957931	QIAVTSEYRMIMVFNLNGLEMSTRMIAF	generic|IP_876425_TX=10090_REVERSED|
"""index: 28372, intensity: 5005.0, mobility: 0.897"""	-0.502463	0.255795	0.958271	ETIAFLLYIILYIFLYI	generic|IP_874570_TX=10090_REVERSED|
"""index: 1611, intensity: 3374.0, mobility: 0.985"""	-0.502592	0.256	0.958363	SGRWQKIERKH	generic|tr_A2AG68_A2AG68_MOUSE__II_831243_REVERSED	|generic|sp_Q64430_ATP7A_MOUSE__II_831243_REVERSED	|generic|tr_B9EJ97_B9EJ97_MOUSE_REVERSED|
"""index: 5075, intensity: 5500.0, mobility: 0.887"""	-0.502616	0.256205	0.95838	AMSGAFDDVIL	generic|chr5_-1_92068471_92070472_ENSMUST00000113127__IP_942881_TX=10090_REVERSED|
"""index: 26205, intensity: 2957.0, mobility: 1.155"""	-0.502662	0.256358	0.958412	YYAEIVGEISDCYPNQPNGNLAFEHYIRGDPPLKADFGLAPIM	generic|IP_3453884_TX=10090_REVERSED|
"""index: 5039, intensity: 6111.0, mobility: 1.080"""	-0.502735	0.256563	0.958464	NTGDAQYLGVYVGSPPVETSNNQHMR	generic|IP_2559040_TX=10090_REVERSED|
"""index: 13940, intensity: 7940.0, mobility: 1.106"""	-0.502755	0.256715	0.958478	LTEPDRIWWWGSCMEPPIPQATLQTLYRQEVQKFFKSPPRG	generic|tr_Q3UXC9_Q3UXC9_MOUSE_REVERSED|
"""index: 9636, intensity: 4655.0, mobility: 1.211"""	-0.502818	0.25692	0.958522	EQISNCLHRHTHPITGFCLGKGQILELTLRGKGPYQWRC	generic|tr_Q8BU01_Q8BU01_MOUSE_REVERSED	|generic|tr_Q8R067_Q8R067_MOUSE_REVERSED	|generic|tr_Q3TTS2_Q3TTS2_MOUSE_REVERSED	|generic|tr_Q91UZ6_Q91UZ6_MOUSE_REVERSED	|generic|tr_P97406_P97406_MOUSE_REVERSED|
"""index: 15636, intensity: 5411.0, mobility: 1.044"""	-0.502884	0.257125	0.958569	NLSISTHGLSQNDPLMVIIQAN	generic|II_1102071_TX=10090_REVERSED|
"""index: 1698, intensity: 5452.0, mobility: 0.814"""	-0.502936	0.257172	0.958605	FSLRVALLLMDF	generic|tr_F6VSQ9_F6VSQ9_MOUSE__II_957468_REVERSED|
"""index: 18614, intensity: 5400.0, mobility: 0.962"""	-0.503074	0.257377	0.958703	PLGTMQPATNVMMWPVMKM	generic|IP_3505563_TX=10090_REVERSED|
"""index: 11791, intensity: 4117.0, mobility: 0.805"""	-0.503148	0.257582	0.958755	TTFKLDQPSPLLNTVNMVNTLNTD	generic|IP_1029946_TX=10090_REVERSED|
"""index: 21284, intensity: 3936.0, mobility: 0.977"""	-0.503159	0.257787	0.958762	LSHEESDVALSATLPETSEVVY	generic|tr_Q6PGG9_Q6PGG9_MOUSE_REVERSED	|generic|sp_Q3UYK3_TBCD9_MOUSE_REVERSED	|generic|sp_Q3UYK3-2_TBCD9_MOUSE_REVERSED|
"""index: 2837, intensity: 3281.0, mobility: 0.908"""	-0.503196	0.257833	0.958788	DKNGNGKMTLD	generic|IP_1032364_TX=10090_REVERSED|
"""index: 9473, intensity: 8175.0, mobility: 1.088"""	-0.503414	0.258038	0.958941	VSRYISFTLLDMQGRHAEVDLMRPKHQQRHISDQSVRQHTM	generic|IP_1137798_TX=10090_REVERSED|
"""index: 7011, intensity: 7531.0, mobility: 1.038"""	-0.503606	0.258137	0.959076	EPLDETFIKLGDEPFDRLVWVSYSFILHLNETGLHQLY	generic|tr_Q3TC98_Q3TC98_MOUSE__chr2_-1_120318034_120318084_ENSMUST00000133260__II_1009016_REVERSED	|generic|tr_Q3URK7_Q3URK7_MOUSE__chr2_-1_120318034_120318084_ENSMUST00000133260__II_1009015_REVERSED	|generic|tr_Q5KU38_Q5KU38_MOUSE__chr2_-1_120318034_120318084_ENSMUST00000133260__II_1009015_REVERSED	|generic|tr_Q6ZQ51_Q6ZQ51_MOUSE__chr2_-1_120318034_120318084_ENSMUST00000133260__II_1009015_REVERSED	|generic|tr_Q8BY36_Q8BY36_MOUSE__chr2_-1_120318034_120318084_ENSMUST00000133260__II_1009015_REVERSED	|generic|tr_Q3USV9_Q3USV9_MOUSE__chr2_-1_120318034_120318084_ENSMUST00000133260__II_1009015_REVERSED	|generic|II_1008999_TX=10090_REVERSED	|generic|tr_Q8BUJ2_Q8BUJ2_MOUSE__chr2_-1_120338677_120338775_ENSMUST00000147085_REVERSED|
"""index: 23841, intensity: 5184.0, mobility: 1.086"""	-0.503721	0.258342	0.959156	YYSVAVDKANRCLYIMKCNKEWFSAPLLKPPLHTKVIRPS	generic|tr_Q9D566_Q9D566_MOUSE_REVERSED	|generic|sp_P49891_ST1E1_MOUSE_REVERSED|
"""index: 30172, intensity: 4499.0, mobility: 1.140"""	-0.503725	0.258494	0.959159	LLSSLAWAALYSRSFLPVMRSCS	generic|tr_A0A571BEW5_A0A571BEW5_MOUSE_REVERSED	|generic|sp_Q9JL06_LPAR2_MOUSE_REVERSED	|generic|tr_Q6P290_Q6P290_MOUSE_REVERSED|
"""index: 27535, intensity: 5101.0, mobility: 0.919"""	-0.504042	0.258698	0.95938	RCCFGGECYCV	generic|IP_3490857_TX=10090_REVERSED|
"""index: 19045, intensity: 4506.0, mobility: 0.910"""	-0.504118	0.258903	0.959433	QKKSARKPRLWRLCAPLCQDLVSELMFAG	generic|sp_Q9CTG6_AT132_MOUSE__chr4_1_140994321_140994395_ENSMUST00000151517__II_956800_REVERSED|
"""index: 21977, intensity: 3927.0, mobility: 1.121"""	-0.504138	0.259108	0.959447	VYFCLLVVTLAYR	generic|tr_Q8C649_Q8C649_MOUSE_REVERSED|
"""index: 10907, intensity: 5276.0, mobility: 1.346"""	-0.504151	0.259153	0.959456	PTKYYCRYIGGSRQEISPILF	generic|tr_D3Z7A9_D3Z7A9_MOUSE_REVERSED|
"""index: 32639, intensity: 18159.0, mobility: 1.041"""	-0.504409	0.259305	0.959635	RENRIFLCLIEKRSNLNPRVRLL	generic|IP_863541_TX=10090_REVERSED|
"""index: 3845, intensity: 2500.0, mobility: 0.773"""	-0.504484	0.259509	0.959688	YILKYRAYVTR	generic|IP_1073330_TX=10090_REVERSED|
"""index: 9791, intensity: 7181.0, mobility: 1.184"""	-0.504526	0.259661	0.959717	VEHEKDMRLSYVPCYTLWIPGMVKWKSENVEKYQIEYELI	generic|tr_Q3UP14_Q3UP14_MOUSE__II_1092379_REVERSED	|generic|tr_Q3UNY8_Q3UNY8_MOUSE__II_1092379_REVERSED	|generic|sp_P16882_GHR_MOUSE__II_1092379_REVERSED	|generic|sp_P16882-2_GHR_MOUSE__II_1092379_REVERSED	|generic|tr_Q920Z4_Q920Z4_MOUSE_REVERSED	|generic|tr_Q61652_Q61652_MOUSE_REVERSED|
"""index: 18400, intensity: 5538.0, mobility: 1.132"""	-0.504593	0.259706	0.959763	PSYLSSWKRPDPDEQLLLCYLKQRLLNRNDRTHEQRHPCFS	generic|IP_3471061_TX=10090_REVERSED|
"""index: 33818, intensity: 6053.0, mobility: 1.142"""	-0.504937	0.259804	0.960001	VPASVLLCSIFVPIIF	generic|sp_Q9D232-2_SPNS3_MOUSE_REVERSED|
"""index: 13031, intensity: 3745.0, mobility: 0.968"""	-0.505053	0.260008	0.960081	MSTGRTPTSLCTTARSSAGQAAQQA	generic|IP_1130288_TX=10090_REVERSED|
"""index: 23725, intensity: 4472.0, mobility: 1.101"""	-0.505072	0.260159	0.960095	QHGECLVACVHLSKPS	generic|IP_1044549_TX=10090_REVERSED|
"""index: 3365, intensity: 2946.0, mobility: 0.972"""	-0.505194	0.260363	0.960179	HSTRPKDEILRINRGNI	generic|tr_Q8BKL0_Q8BKL0_MOUSE__chr2_1_162933678_162933866_ENSMUST00000017065__II_995598_REVERSED	|generic|sp_Q3TWW8_SRSF6_MOUSE__chr2_1_162933678_162933866_ENSMUST00000017065__II_995598_REVERSED|
"""index: 19691, intensity: 5359.0, mobility: 0.986"""	-0.50547	0.260568	0.960369	MFAAVNPDQLARELAPLDNY	generic|tr_Q3UJK5_Q3UJK5_MOUSE_REVERSED	|generic|tr_Q3UKT3_Q3UKT3_MOUSE_REVERSED	|generic|sp_P29758_OAT_MOUSE_REVERSED|
"""index: 19161, intensity: 6042.0, mobility: 0.915"""	-0.505494	0.260612	0.960385	ELSHLPPDISCRSGAQYMR	generic|IP_2474064_TX=10090_REVERSED|
"""index: 24212, intensity: 3164.0, mobility: 1.101"""	-0.505906	0.26071	0.960668	QIPQQRKHQQLCPHFAAWTRLFHVYAEFRVTVLQSYV	generic|IP_2463023_TX=10090_REVERSED|
"""index: 8024, intensity: 3000.0, mobility: 0.874"""	-0.50599	0.260914	0.960725	RHGGCLIANH	generic|IP_3473251_TX=10090_REVERSED|
"""index: 13457, intensity: 4917.0, mobility: 1.090"""	-0.50603	0.261118	0.960753	RELLMQINQANMASSGLRSAKHYFDFAVEEEPAKQLQQKEELL	generic|tr_Q2M4I1_Q2M4I1_MOUSE__chr2_-1_120963360_120963575_ENSMUST00000133408__II_1001461_REVERSED|
"""index: 34367, intensity: 4136.0, mobility: 1.139"""	-0.506036	0.261269	0.960757	MILSKEMLIVRLERLGTHNVLLEEVQREVKSIQDFT	generic|sp_A6H6E2_MMRN2_MOUSE_REVERSED|
"""index: 32075, intensity: 26602.0, mobility: 1.099"""	-0.506342	0.261473	0.960966	FGMIWQFYGWPYWLFHLRAYPLTENQLIQ	generic|IP_927228_TX=10090_REVERSED|
"""index: 21027, intensity: 3441.0, mobility: 1.141"""	-0.506343	0.261623	0.960967	HMWHGDIQFAASYHHEEKNFLTAGELLYK	generic|tr_A0A1Y7VME2_A0A1Y7VME2_MOUSE__II_3505904_REVERSED	|generic|sp_Q4KL13_CN028_MOUSE__II_3505904_REVERSED|
"""index: 1537, intensity: 2604.0, mobility: 0.951"""	-0.506458	0.261667	0.961045	LTNLNEMLKMK	generic|tr_Q78KN5_Q78KN5_MOUSE__chr3_1_158063763_158063873_ENSMUST00000156597__II_977434_REVERSED	|generic|tr_A0A0R4J0W6_A0A0R4J0W6_MOUSE__chr3_1_158063763_158063873_ENSMUST00000156597__II_977434_REVERSED	|generic|sp_Q9CRC8_LRC40_MOUSE__chr3_1_158063763_158063873_ENSMUST00000156597__II_977434_REVERSED|
"""index: 25064, intensity: 3538.0, mobility: 1.134"""	-0.506652	0.261764	0.961177	AWSDMIGTPRHSGLSTPALLPHTGMS	generic|IP_1092708_TX=10090_REVERSED|
"""index: 3118, intensity: 20849.0, mobility: 0.937"""	-0.506908	0.261968	0.961351	VLAPPVPHTGQH	generic|IP_843103_TX=10090_REVERSED|
"""index: 10657, intensity: 12810.0, mobility: 1.002"""	-0.507015	0.262172	0.961423	QRVGFGFALHKFSRKRQWRQPMYREPRPFVAP	generic|tr_Q3TR45_Q3TR45_MOUSE_REVERSED|
"""index: 19110, intensity: 119669.0, mobility: 1.302"""	-0.50703	0.262322	0.961434	VMRLVQQELLCHMLQLH	generic|IP_936109_TX=10090_REVERSED|
"""index: 5741, intensity: 2964.0, mobility: 0.982"""	-0.507109	0.262525	0.961487	TKWPMKTRLRMVTSMNDEEDE	generic|sp_P70170-2_ABCC9_MOUSE__II_907683_REVERSED	|generic|sp_P70170_ABCC9_MOUSE_REVERSED	|generic|sp_P70170-3_ABCC9_MOUSE_REVERSED	|generic|tr_E9PUE8_E9PUE8_MOUSE_REVERSED|
"""index: 6815, intensity: 5168.0, mobility: 1.077"""	-0.507125	0.262729	0.961498	QEMFISQFNQSVSSFLGMEKASDSLKQVDDPIHFHSLL	generic|sp_Q0VG85-6_CC162_MOUSE__II_3464912_REVERSED	|generic|tr_A0A1L1ST15_A0A1L1ST15_MOUSE_REVERSED|
"""index: 12551, intensity: 7682.0, mobility: 1.036"""	-0.507161	0.262922	0.961522	ECRSLDLWQLES	generic|tr_Q3U4D4_Q3U4D4_MOUSE__II_961796_REVERSED	|generic|sp_Q9QUK6_TLR4_MOUSE__II_961796_REVERSED	|generic|tr_Q8K2T5_Q8K2T5_MOUSE__II_961796_REVERSED	|generic|tr_L0CMZ8_L0CMZ8_MOUSE__II_961796_REVERSED|
"""index: 3787, intensity: 3618.0, mobility: 0.845"""	-0.507311	0.262922	0.961624	SMLSSQTGCVRLVGDKKWA	generic|IP_2559737_TX=10090_REVERSED|
"""index: 17932, intensity: 12085.0, mobility: 1.059"""	-0.507905	0.263126	0.962024	QKMQSSEQEQICYFTIVKLLFWKLSFGY	generic|IP_1028270_TX=10090_REVERSED|
"""index: 18446, intensity: 4861.0, mobility: 0.986"""	-0.507998	0.263329	0.962086	QRPKPLNTVCTHPCMLINCPHLSGELFLQKTQSI	generic|tr_B2RQC7_B2RQC7_MOUSE__chr15_1_100199502_100199594_ENSMUST00000230619__II_3485769_REVERSED	|generic|sp_Q3UH60_DIP2B_MOUSE__chr15_1_100199502_100199594_ENSMUST00000230619__II_3485769_REVERSED	|generic|sp_Q3UH60-2_DIP2B_MOUSE__chr15_1_100199502_100199594_ENSMUST00000230619__II_3485769_REVERSED|
"""index: 27289, intensity: 2744.0, mobility: 1.113"""	-0.508037	0.263533	0.962112	DTQWKGLGLPSYSRR	generic|chr9_-1_54727585_54727737_ENSMUST00000118771_REVERSED|
"""index: 22658, intensity: 3348.0, mobility: 0.943"""	-0.508065	0.263736	0.962131	DKTSFTVKMVLYLFDPILPPM	generic|IP_909731_TX=10090_REVERSED|
"""index: 18638, intensity: 3228.0, mobility: 1.141"""	-0.508095	0.26394	0.962152	RLACCPPARPAGAILVWGFSTAPRTPGARQ	generic|IP_3488773_TX=10090_REVERSED	|generic|IP_1068406_TX=10090_REVERSED	|generic|IP_1068408_TX=10090_REVERSED|
"""index: 15445, intensity: 4948.0, mobility: 0.906"""	-0.508099	0.26409	0.962154	EINDIDWLCRFGWL	generic|IP_3482904_TX=10090_REVERSED|
"""index: 6765, intensity: 8305.0, mobility: 1.018"""	-0.508285	0.264293	0.962279	RERRAYNAMKAAELLPDAFDHLCFILAGVRVMNNVYSFTTLMI	generic|sp_Q9D6K9_CERS5_MOUSE__chr15_-1_99739402_99739458_ENSMUST00000176248__II_1082925_REVERSED	|generic|tr_Q3UK15_Q3UK15_MOUSE__chr15_-1_99739402_99739458_ENSMUST00000176248__II_1082925_REVERSED	|generic|tr_H3BJQ0_H3BJQ0_MOUSE__chr15_-1_99739402_99739458_ENSMUST00000176248_REVERSED	|generic|tr_H3BJ49_H3BJ49_MOUSE__chr15_-1_99739402_99739458_ENSMUST00000176248_REVERSED	|generic|sp_Q9D6K9-2_CERS5_MOUSE__chr15_-1_99739402_99739458_ENSMUST00000176248_REVERSED|
"""index: 17527, intensity: 32226.0, mobility: 1.077"""	-0.508374	0.264496	0.962338	PMQWSWLHLIDRFSSDTLQGIHARPVLSWDEAFVACLMHERRHT	generic|IP_3454635_TX=10090_REVERSED|
"""index: 3991, intensity: 4392.0, mobility: 0.984"""	-0.508467	0.264592	0.9624	CVCVRVCVCVYVCTYIYEWYIIKETQINNSSQ	generic|IP_3487781_TX=10090_REVERSED|
"""index: 9998, intensity: 6879.0, mobility: 0.975"""	-0.508782	0.264796	0.96261	QLVFEVSTGLSSGEQLTQTLLNGLAD	generic|sp_Q3UY23_FDXA1_MOUSE__II_850389_REVERSED	|generic|sp_Q3UY23-2_FDXA1_MOUSE__II_850389_REVERSED	|generic|sp_Q3UY23-3_FDXA1_MOUSE_REVERSED|
"""index: 25135, intensity: 5476.0, mobility: 1.145"""	-0.508825	0.264999	0.962639	VTHATVSNMNPPLSRLSGMPDPGLNY	generic|sp_O88811-2_STAM2_MOUSE__chr2_-1_52720880_52720927_ENSMUST00000155516_REVERSED	|generic|tr_Q3TGH8_Q3TGH8_MOUSE__chr2_-1_52720880_52720927_ENSMUST00000155516_REVERSED|
"""index: 22330, intensity: 3328.0, mobility: 1.093"""	-0.5089	0.265202	0.962689	HLAWEGLHQLQYPT	generic|IP_885241_TX=10090_REVERSED|
"""index: 5383, intensity: 4783.0, mobility: 0.893"""	-0.508961	0.265244	0.96273	KPYPSAAACHL	generic|tr_F6S169_F6S169_MOUSE__II_1045901_REVERSED	|generic|sp_Q3UES3_TNKS2_MOUSE__chr19_1_36852811_36852900_ENSMUST00000168973_REVERSED|
"""index: 23656, intensity: 4430.0, mobility: 1.090"""	-0.509132	0.265447	0.962844	YMPQHLSPELKITAIVISNGLLTLVFLLCVSIGIWCHVNELG	generic|tr_Q8VGY7_Q8VGY7_MOUSE_REVERSED|
"""index: 22694, intensity: 7166.0, mobility: 1.017"""	-0.509151	0.265596	0.962856	EAIYKYIYIYT	generic|IP_982650_TX=10090_REVERSED|
"""index: 14968, intensity: 5578.0, mobility: 1.026"""	-0.509416	0.265787	0.963031	NKSMQDSSESEYVKNLNFNFQSQLN	generic|IP_830780_TX=10090_REVERSED|
"""index: 32117, intensity: 175460.0, mobility: 1.284"""	-0.50942	0.265787	0.963035	RSEFVEIKMVKPSEIKL	generic|IP_3471471_TX=10090_REVERSED|
"""index: 8053, intensity: 37918.0, mobility: 1.010"""	-0.509681	0.265882	0.963207	INANNNMVTAFNCNHITVSIIKHNA	generic|IP_2521915_TX=10090_REVERSED|
"""index: 8255, intensity: 4004.0, mobility: 1.091"""	-0.509828	0.266085	0.963304	EAAERETFAQDGREQIRSFLEGGEMCEMVILLCRKGHHMNEYVDLIR	generic|tr_Q09HN3_Q09HN3_MOUSE__II_843925_REVERSED	|generic|sp_Q3UMW7_MAPK3_MOUSE__II_843925_REVERSED	|generic|sp_Q3UMW7-2_MAPK3_MOUSE__II_843925_REVERSED	|generic|sp_Q3UMW7-3_MAPK3_MOUSE__II_843925_REVERSED|
"""index: 13955, intensity: 6644.0, mobility: 1.060"""	-0.509912	0.266234	0.96336	EEEKSYRAYDKRLTRMLIMSVLGVLFIVMMFSNFISFWH	generic|tr_A0A498WGK6_A0A498WGK6_MOUSE_REVERSED	|generic|tr_Q3UH23_Q3UH23_MOUSE_REVERSED	|generic|tr_Q571B0_Q571B0_MOUSE_REVERSED	|generic|sp_Q9ET30_TM9S3_MOUSE_REVERSED	|generic|tr_Q8C6F5_Q8C6F5_MOUSE_REVERSED|
"""index: 24809, intensity: 3911.0, mobility: 1.045"""	-0.510007	0.266437	0.963422	YCLSLLIRGREEGFVEAEMEEQLHL	generic|II_1059079_TX=10090_REVERSED|
"""index: 1527, intensity: 2974.0, mobility: 0.926"""	-0.51003	0.266586	0.963437	EESGIRPLSHIMKNMSLHSNIVYLTSVSTDY	generic|tr_A0A571BED3_A0A571BED3_MOUSE__chr9_1_15734258_15734287_ENSMUST00000115588__II_951135_REVERSED	|generic|tr_A0A571BG73_A0A571BG73_MOUSE__chr9_1_15734258_15734287_ENSMUST00000115588__II_951135_REVERSED	|generic|sp_Q3UY96_CFA74_MOUSE__chr9_1_15734258_15734287_ENSMUST00000115588__II_951135_REVERSED|
"""index: 23094, intensity: 4840.0, mobility: 1.053"""	-0.510458	0.266788	0.963718	VVSKDYISKCEDRYKLYLHTIYVKEPLMWYNFT	generic|IP_925273_TX=10090_REVERSED|
"""index: 33258, intensity: 6495.0, mobility: 1.126"""	-0.510485	0.266991	0.963736	NPLPLKQILDIRTYQRIVFRCLYQL	generic|tr_Q5U469_Q5U469_MOUSE_REVERSED	|generic|sp_Q9JLY0_SOCS6_MOUSE_REVERSED|
"""index: 27540, intensity: 4631.0, mobility: 0.954"""	-0.510493	0.267194	0.963741	RRMSETPRV	generic|tr_E9Q4M2_E9Q4M2_MOUSE_REVERSED	|generic|sp_P54310_LIPS_MOUSE_REVERSED	|generic|sp_P54310-2_LIPS_MOUSE_REVERSED|
"""index: 9214, intensity: 6396.0, mobility: 1.076"""	-0.51051	0.267397	0.963752	QEDWRHLQSYRVKCFLFGDLYVSY	generic|sp_Q6P8Y7_SNX31_MOUSE_REVERSED	|generic|sp_Q6P8Y7-2_SNX31_MOUSE_REVERSED|
"""index: 18988, intensity: 5901.0, mobility: 1.006"""	-0.510558	0.2676	0.963783	RKFYDAGKPYDRGLYLLNKY	generic|sp_Q91V16_ETFR1_MOUSE__chr6_1_145215227_145215566_ENSMUST00000111719_REVERSED|
"""index: 19861, intensity: 3590.0, mobility: 1.129"""	-0.510646	0.267803	0.963841	MKQQIWPIMKHDIVAEEESSDSNLHKQSE	generic|sp_E9Q7R9_CFA43_MOUSE__II_1048287_REVERSED|
"""index: 18195, intensity: 3757.0, mobility: 1.016"""	-0.51072	0.267897	0.96389	IKIREDFTELDVSPKMGSEMRFKETAEKFGETV	generic|IP_3480729_TX=10090_REVERSED|
"""index: 25342, intensity: 4830.0, mobility: 0.862"""	-0.510826	0.267991	0.963959	PAPPMGPTAPGPQELSPR	generic|sp_Q6P9Q6_FKB15_MOUSE__II_962216_REVERSED	|generic|tr_B2RQ18_B2RQ18_MOUSE_REVERSED	|generic|tr_A0A6I8MWZ0_A0A6I8MWZ0_MOUSE_REVERSED	|generic|sp_Q6P9Q6-2_FKB15_MOUSE_REVERSED|
"""index: 27503, intensity: 4549.0, mobility: 1.190"""	-0.511061	0.268194	0.964112	FDNIISYSVQGYTGPDGDTARVHIVKTGSAANERVEAVYTSQSFAPSYL	generic|sp_Q8BNA6_FAT3_MOUSE_REVERSED	|generic|tr_E9QK16_E9QK16_MOUSE_REVERSED|
"""index: 802, intensity: 3009.0, mobility: 0.888"""	-0.511102	0.268288	0.964139	SHAIKEVRW	generic|IP_856857_TX=10090_REVERSED|
"""index: 16140, intensity: 12012.0, mobility: 1.004"""	-0.511598	0.26849	0.964461	SSRHTFTSSDAALHTGPVVHAGRVWPVNPRQFGSD	generic|chr17_-1_78801710_78803574_ENSMUST00000097281__IP_1064334_TX=10090_REVERSED	|generic|chr17_-1_78803368_78803559_ENSMUST00000097281_REVERSED|
"""index: 21835, intensity: 6348.0, mobility: 1.136"""	-0.511636	0.268639	0.964486	LGEGSDCRRGAEFSFVGKDSGYKRLFRYPWS	generic|tr_Q14AA1_Q14AA1_MOUSE__II_3476270_REVERSED	|generic|tr_Q3T9H7_Q3T9H7_MOUSE__II_3476270_REVERSED|
"""index: 18910, intensity: 3066.0, mobility: 1.225"""	-0.511671	0.268841	0.964509	WTTQVTAVMIGSVWSFMVL	generic|tr_Q1RMY0_Q1RMY0_MOUSE_REVERSED|
"""index: 30840, intensity: 4059.0, mobility: 1.099"""	-0.511675	0.269044	0.964511	QQCECVRQCGSGHFGAPCTDECAQGYFGPGCL	generic|tr_Q3UYW9_Q3UYW9_MOUSE__II_951420_REVERSED	|generic|tr_A0A0A0MQ83_A0A0A0MQ83_MOUSE__II_951420_REVERSED	|generic|tr_Q69ZY6_Q69ZY6_MOUSE_REVERSED	|generic|tr_F6YCL7_F6YCL7_MOUSE_REVERSED	|generic|sp_Q80V70_MEGF6_MOUSE_REVERSED|
"""index: 9941, intensity: 4998.0, mobility: 1.108"""	-0.511711	0.269192	0.964534	AEWRVLAETLMGNELGMQTGRVKAQDMEIKLAKLQTQLRSQS	generic|sp_A0A140LIT1_CC194_MOUSE_REVERSED|
"""index: 17264, intensity: 4568.0, mobility: 0.967"""	-0.511825	0.269285	0.964608	EVLVDLTIQEREFIDML	generic|tr_F6V619_F6V619_MOUSE_REVERSED	|generic|sp_Q3UES3_TNKS2_MOUSE__chr19_1_36852811_36852900_ENSMUST00000168973_REVERSED|
"""index: 2435, intensity: 2714.0, mobility: 0.798"""	-0.511944	0.269488	0.964685	APYTKSPQ	generic|sp_Q9D5L7_SPSB1_MOUSE_REVERSED	|generic|sp_Q9D5L7-2_SPSB1_MOUSE_REVERSED	|generic|tr_A2A7B3_A2A7B3_MOUSE_REVERSED|
"""index: 876, intensity: 3279.0, mobility: 0.910"""	-0.512092	0.26969	0.964781	ESKESFSETQV	generic|IP_1027649_TX=10090_REVERSED|
"""index: 29751, intensity: 3071.0, mobility: 0.958"""	-0.512174	0.269893	0.964833	RWCQASRNRL	generic|chr6_-1_88506737_88506922_ENSMUST00000032168__IP_911354_TX=10090_REVERSED	|generic|chr6_-1_88506206_88507263_ENSMUST00000032168__IP_911354_TX=10090_REVERSED|
"""index: 31670, intensity: 12629.0, mobility: 1.054"""	-0.512291	0.26997	0.964908	RIGSPCGLPLGEPVLGGPVLAQAPGTPGCLLPGQEETLTPIRA	generic|tr_Q80TL6_Q80TL6_MOUSE__chr9_1_121453233_121453448_ENSMUST00000211301__II_3455233_REVERSED	|generic|tr_Q63ZV1_Q63ZV1_MOUSE__chr9_1_121472769_121472999_ENSMUST00000210798__II_3450393_REVERSED	|generic|sp_Q6PD31_TRAK1_MOUSE__chr9_1_121453233_121453448_ENSMUST00000211301__II_3450393_REVERSED	|generic|tr_A0A5F8MPD8_A0A5F8MPD8_MOUSE__chr9_1_121453233_121453448_ENSMUST00000211301__II_3450393_REVERSED|
"""index: 34410, intensity: 5913.0, mobility: 1.083"""	-0.512659	0.26997	0.965145	SIDLFVYVAPCPL	generic|IP_897384_TX=10090_REVERSED|
"""index: 32047, intensity: 14968.0, mobility: 1.313"""	-0.513061	0.270117	0.965402	ESDSMVELME	generic|sp_Q6ZPY5_ZN507_MOUSE__chr7_-1_35775961_35776044_ENSMUST00000206615_REVERSED|
"""index: 14352, intensity: 2819.0, mobility: 1.157"""	-0.513247	0.270319	0.965521	QRHHYNYHHWTRAHAKLILHAVKFSAVGPDSIAPAHQGTGYGA	generic|tr_F8VPT3_F8VPT3_MOUSE_REVERSED|
"""index: 20104, intensity: 2889.0, mobility: 1.131"""	-0.51325	0.270522	0.965523	YHLMLTGEPLEKCLF	generic|tr_Q3UH83_Q3UH83_MOUSE__chr9_1_3579551_3579583_ENSMUST00000213060_REVERSED	|generic|tr_F8VQK3_F8VQK3_MOUSE__chr9_1_3579551_3579583_ENSMUST00000213060_REVERSED|
"""index: 27748, intensity: 30008.0, mobility: 1.162"""	-0.513273	0.270724	0.965537	KQEEGPVGVVTAGELDQEKPTSAKIEVHFTFEPAAEHGEEMPGTGPGE	generic|tr_A0A0A0MQC7_A0A0A0MQC7_MOUSE_REVERSED	|generic|tr_A2A5Y6_A2A5Y6_MOUSE_REVERSED	|generic|sp_P10637_TAU_MOUSE_REVERSED|
"""index: 25976, intensity: 2516.0, mobility: 1.047"""	-0.513273	0.270926	0.965538	TMLNLPLSCSTPYISPRFLTPTQFC	generic|IP_835653_TX=10090_REVERSED|
"""index: 26469, intensity: 4618.0, mobility: 0.898"""	-0.513301	0.271002	0.965555	VFNNAVTVLLSQIIEPPVLHHSAQA	generic|tr_A0A0R4J0B7_A0A0R4J0B7_MOUSE__chr5_-1_92303662_92303766_ENSMUST00000202604__II_942796_REVERSED	|generic|tr_A0A0J9YV20_A0A0J9YV20_MOUSE__chr5_-1_92303662_92303766_ENSMUST00000202604__II_942796_REVERSED	|generic|sp_Q80UZ2_SDA1_MOUSE__chr5_-1_92303662_92303766_ENSMUST00000202604__II_942796_REVERSED	|generic|sp_Q80UZ2-2_SDA1_MOUSE__chr5_-1_92303662_92303766_ENSMUST00000202604__II_942796_REVERSED	|generic|II_942800_TX=10090_REVERSED|
"""index: 13986, intensity: 4960.0, mobility: 0.903"""	-0.513549	0.271002	0.965713	LSSDKRRVHDDIYSVGL	generic|tr_F7B851_F7B851_MOUSE_REVERSED	|generic|sp_Q8R3L5_SO3A1_MOUSE_REVERSED	|generic|sp_Q8R3L5-2_SO3A1_MOUSE_REVERSED	|generic|tr_D3YXA8_D3YXA8_MOUSE_REVERSED|
"""index: 36226, intensity: 12018.0, mobility: 1.117"""	-0.514142	0.271094	0.966089	SERIIFLPPAGASPRGVSMALMPSRGQTSERTTLSLPAGAL	generic|IP_928344_TX=10090_REVERSED|
"""index: 1878, intensity: 2747.0, mobility: 0.863"""	-0.514413	0.271296	0.96626	IESLNESSEP	generic|tr_A9XMT8_A9XMT8_MOUSE__II_1124384_REVERSED	|generic|tr_F7BXY3_F7BXY3_MOUSE__II_1124384_REVERSED|
"""index: 10467, intensity: 9761.0, mobility: 1.144"""	-0.514442	0.271443	0.966278	AVFYAHIVAFEVPFEKYTFDEPKARTKAHEQWTKDFFFQK	generic|tr_A0A0G2JFY8_A0A0G2JFY8_MOUSE_REVERSED|
"""index: 16287, intensity: 4138.0, mobility: 1.082"""	-0.514488	0.271535	0.966307	VLPTEQVYHEPPSKPTQAGSKSPSK	generic|tr_B2RUG9_B2RUG9_MOUSE__chr18_1_34269085_34269258_ENSMUST00000163295_REVERSED	|generic|tr_E9QLQ9_E9QLQ9_MOUSE__chr18_1_34269085_34269258_ENSMUST00000163295_REVERSED	|generic|sp_Q61315_APC_MOUSE__chr18_1_34269085_34269258_ENSMUST00000163295_REVERSED	|generic|sp_Q61315-2_APC_MOUSE__chr18_1_34269085_34269258_ENSMUST00000163295_REVERSED	|generic|sp_Q61315-3_APC_MOUSE__chr18_1_34269085_34269258_ENSMUST00000163295_REVERSED	|generic|sp_Q61315-4_APC_MOUSE__chr18_1_34269085_34269258_ENSMUST00000163295_REVERSED|
"""index: 26731, intensity: 4037.0, mobility: 0.840"""	-0.515011	0.271737	0.966636	YLLFGVRRML	generic|IP_923924_TX=10090_REVERSED|
"""index: 21561, intensity: 4494.0, mobility: 1.047"""	-0.515128	0.271939	0.966709	NFVQQYHEGIRLLLENHLGQFDQRLLSGLEIETENK	generic|sp_Q9JKK8_ATR_MOUSE__II_845316_REVERSED	|generic|tr_A0A1L1SSL9_A0A1L1SSL9_MOUSE__II_845316_REVERSED	|generic|tr_E9QPK4_E9QPK4_MOUSE__II_845316_REVERSED|
"""index: 24087, intensity: 5456.0, mobility: 0.930"""	-0.51514	0.27214	0.966717	LMTPPPEHSLPQQGPLNMGMPS	generic|sp_Q67FY2_BCL9L_MOUSE_REVERSED	|generic|sp_Q67FY2-2_BCL9L_MOUSE_REVERSED|
"""index: 1810, intensity: 3129.0, mobility: 0.852"""	-0.515281	0.272342	0.966804	TRVDVQHPNKRSVTYEV	generic|sp_Q7TN16_HHIP_MOUSE_REVERSED|
"""index: 29816, intensity: 5544.0, mobility: 1.026"""	-0.515313	0.272544	0.966824	EKKLLKFSFY	generic|sp_Q3UHJ0_AAK1_MOUSE__chr6_1_86950814_86950864_ENSMUST00000113668__II_911747_REVERSED	|generic|sp_Q3UHJ0-2_AAK1_MOUSE__chr6_1_86950814_86950864_ENSMUST00000113668__II_911747_REVERSED	|generic|chr6_1_86949550_86949657_ENSMUST00000113668_REVERSED|
"""index: 21074, intensity: 4645.0, mobility: 1.004"""	-0.515316	0.272746	0.966826	YIRMFKEMVEEVWMQLRLFSIGYYWWL	generic|sp_Q8C7K6_PCYXL_MOUSE__chr18_-1_61702192_61702368_ENSMUST00000195229_REVERSED|
"""index: 2698, intensity: 3959.0, mobility: 0.775"""	-0.515406	0.272892	0.966882	SFLIFGSPLRVSAGS	generic|IP_1015018_TX=10090_REVERSED|
"""index: 14278, intensity: 7375.0, mobility: 1.055"""	-0.515445	0.272984	0.966907	FLWSCGQSVSGLVECVLDVKQGL	generic|II_914168_TX=10090_REVERSED	|generic|tr_Q8C2L1_Q8C2L1_MOUSE_REVERSED	|generic|tr_Q60965_Q60965_MOUSE_REVERSED	|generic|sp_P01731_CD8A_MOUSE_REVERSED	|generic|tr_Q542K6_Q542K6_MOUSE_REVERSED	|generic|tr_Q8CAX3_Q8CAX3_MOUSE_REVERSED	|generic|tr_Q3UUV7_Q3UUV7_MOUSE_REVERSED	|generic|tr_Q8K2M2_Q8K2M2_MOUSE_REVERSED	|generic|tr_Q61816_Q61816_MOUSE_REVERSED|
"""index: 21746, intensity: 25035.0, mobility: 0.880"""	-0.515735	0.273185	0.967087	THTPPQIPV	generic|IP_1099457_TX=10090_REVERSED|
"""index: 20265, intensity: 2510.0, mobility: 0.866"""	-0.515814	0.273387	0.967136	MHLPIGQTVEPLWFHF	generic|tr_A0A286T6X5_A0A286T6X5_MOUSE_REVERSED	|generic|tr_A0A286T498_A0A286T498_MOUSE_REVERSED	|generic|tr_A0A286T6L5_A0A286T6L5_MOUSE_REVERSED	|generic|tr_A0A141CM29_A0A141CM29_MOUSE_REVERSED	|generic|tr_A0A141CM42_A0A141CM42_MOUSE_REVERSED	|generic|tr_A3R414_A3R414_MOUSE_REVERSED	|generic|tr_A0A075DCF9_A0A075DCF9_MOUSE_REVERSED	|generic|tr_M1VMU3_M1VMU3_MOUSE_REVERSED	|generic|tr_Q9MD59_Q9MD59_MOUSE_REVERSED	|generic|tr_A0A286T6N3_A0A286T6N3_MOUSE_REVERSED	|generic|tr_A0A286T6N5_A0A286T6N5_MOUSE_REVERSED	|generic|tr_A0A286T6J5_A0A286T6J5_MOUSE_REVERSED	|generic|tr_Q3UTX4_Q3UTX4_MOUSE_REVERSED	|generic|tr_A0A286T6K7_A0A286T6K7_MOUSE_REVERSED	|generic|tr_A0A286T6P3_A0A286T6P3_MOUSE_REVERSED	|generic|tr_A0A286T4G1_A0A286T4G1_MOUSE_REVERSED	|generic|tr_A0A286T455_A0A286T455_MOUSE_REVERSED	|generic|tr_A0A286T4B0_A0A286T4B0_MOUSE_REVERSED	|generic|tr_Q6QN84_Q6QN84_MOUSE_REVERSED	|generic|tr_A0A141CM16_A0A141CM16_MOUSE_REVERSED|
"""index: 19406, intensity: 4430.0, mobility: 1.095"""	-0.515839	0.273534	0.967152	EEREEISKSRRDDRFPHMRNQNDEKDISSNDRKLI	generic|sp_Q9DCB4_ARP21_MOUSE__chr9_-1_112065765_112066022_ENSMUST00000159246__II_841825_REVERSED	|generic|sp_Q9DCB4-7_ARP21_MOUSE__chr9_-1_112183489_112183563_ENSMUST00000159246__II_841825_REVERSED|
"""index: 23982, intensity: 4466.0, mobility: 1.135"""	-0.515987	0.273735	0.967244	LCNSQPDGLTATSKMRP	generic|IP_3503513_TX=10090_REVERSED|
"""index: 5496, intensity: 3983.0, mobility: 0.973"""	-0.516051	0.273771	0.967283	LEENETWNYHS	generic|sp_P40237_CD82_MOUSE_REVERSED	|generic|tr_A2AIJ1_A2AIJ1_MOUSE_REVERSED|
"""index: 16596, intensity: 7130.0, mobility: 1.025"""	-0.516153	0.273973	0.967346	LRQNPAQQPPPHQMSFVPESYPHMSRNELRHIPY	generic|sp_D3YWE6_MN1_MOUSE_REVERSED|
"""index: 7583, intensity: 4201.0, mobility: 0.996"""	-0.516169	0.274119	0.967357	RGMDSKTVCPTK	generic|IP_1123832_TX=10090_REVERSED|
"""index: 13387, intensity: 5257.0, mobility: 0.831"""	-0.516211	0.274245	0.967382	IMVFEKQTPDQLKPPDDQNL	generic|tr_A0A140LHH9_A0A140LHH9_MOUSE_REVERSED|
"""index: 25682, intensity: 3862.0, mobility: 0.877"""	-0.516349	0.274245	0.967468	SSSLILQIQTWSWTLLM	generic|IP_1111009_TX=10090_REVERSED|
"""index: 35738, intensity: 2761.0, mobility: 1.158"""	-0.516754	0.274313	0.967717	MMKYFACFEEFGLTGQHDDTDAERFMQKVRQRPLNVNLK	generic|sp_A2AP18_PLCH2_MOUSE__II_951258_REVERSED	|generic|sp_A2AP18-3_PLCH2_MOUSE__II_951259_REVERSED	|generic|sp_A2AP18-4_PLCH2_MOUSE__II_951258_REVERSED	|generic|tr_H3BK11_H3BK11_MOUSE__II_951258_REVERSED	|generic|tr_F7C3A0_F7C3A0_MOUSE_REVERSED	|generic|tr_H3BIW6_H3BIW6_MOUSE_REVERSED	|generic|sp_A2AP18-2_PLCH2_MOUSE_REVERSED	|generic|sp_A2AP18-5_PLCH2_MOUSE_REVERSED|
"""index: 16640, intensity: 5161.0, mobility: 1.155"""	-0.516914	0.274313	0.967816	HWQPLWGPPRLAWLLFEPSYDFRFM	generic|tr_Q3UJC3_Q3UJC3_MOUSE_REVERSED|
"""index: 15424, intensity: 6087.0, mobility: 0.900"""	-0.517416	0.274313	0.968123	FSLTIEDSSSQ	generic|II_1059966_TX=10090_REVERSED	|generic|tr_E9Q2X2_E9Q2X2_MOUSE_REVERSED	|generic|tr_Q6ZQ56_Q6ZQ56_MOUSE__chr12_1_90332156_90332410_ENSMUST00000190626_REVERSED	|generic|sp_Q6P9K9_NRX3A_MOUSE__chr12_1_90332156_90332410_ENSMUST00000190626_REVERSED	|generic|tr_E0CY11_E0CY11_MOUSE__chr17_-1_90037077_90037304_ENSMUST00000173222_REVERSED	|generic|sp_Q9CS84_NRX1A_MOUSE__chr17_-1_90037077_90037304_ENSMUST00000173222_REVERSED	|generic|sp_Q9CS84-2_NRX1A_MOUSE__chr17_-1_90037077_90037304_ENSMUST00000173222_REVERSED	|generic|sp_Q9CS84-3_NRX1A_MOUSE__chr17_-1_90037077_90037304_ENSMUST00000173222_REVERSED	|generic|sp_Q9CS84-4_NRX1A_MOUSE__chr17_-1_90037077_90037304_ENSMUST00000173222_REVERSED	|generic|sp_Q9CS84-5_NRX1A_MOUSE__chr17_-1_90037077_90037304_ENSMUST00000173222_REVERSED	|generic|chr12_1_89187063_89187350_ENSMUST00000190626_REVERSED|
"""index: 33141, intensity: 78479.0, mobility: 1.113"""	-0.517637	0.274313	0.968258	CHCGTCHKGKSCQSSTTGPRVWPFIIVMSREKEM	generic|IP_839650_TX=10090_REVERSED|
"""index: 15911, intensity: 4199.0, mobility: 0.909"""	-0.517657	0.274313	0.96827	KCIARELRQ	generic|IP_1080149_TX=10090_REVERSED|
"""index: 31988, intensity: 5698.0, mobility: 1.253"""	-0.518229	0.274459	0.968618	QVSWYHIQCKPSFCILCFL	generic|IP_1008173_TX=10090_REVERSED|
"""index: 27911, intensity: 10655.0, mobility: 1.126"""	-0.51844	0.274494	0.968746	INQKLGGFTQGIVMY	generic|IP_849058_TX=10090_REVERSED|
"""index: 18202, intensity: 5602.0, mobility: 1.037"""	-0.518798	0.274694	0.968962	RWPETSAQASSFPGFAKITLVPTRGSLELY	generic|IP_961452_TX=10090_REVERSED|
"""index: 25060, intensity: 22027.0, mobility: 1.037"""	-0.518858	0.274895	0.968998	YPFAEGCQNIQNRLLIINEI	generic|IP_1149654_TX=10090_REVERSED|
"""index: 13516, intensity: 2788.0, mobility: 0.821"""	-0.518872	0.275095	0.969007	LLLGGRHSGCTTLEVG	generic|IP_845817_TX=10090_REVERSED|
"""index: 19456, intensity: 3748.0, mobility: 1.180"""	-0.519001	0.275185	0.969084	AIESYSAGPRTPPGVPRM	generic|IP_836261_TX=10090_REVERSED|
"""index: 3417, intensity: 4115.0, mobility: 0.989"""	-0.519389	0.275386	0.969317	WAIEPLVLLFGCFCSGATLQ	generic|tr_Q6W068_Q6W068_MOUSE__II_3470266_REVERSED	|generic|tr_Q6W057_Q6W057_MOUSE__II_3470266_REVERSED	|generic|tr_E9Q0M4_E9Q0M4_MOUSE__II_3470266_REVERSED|
"""index: 24852, intensity: 3038.0, mobility: 1.240"""	-0.519517	0.275586	0.969393	TIREEWMEPTMQYLNIV	generic|tr_F8WJ43_F8WJ43_MOUSE__II_1139935_REVERSED	|generic|sp_P46662_MERL_MOUSE__II_1139927_REVERSED	|generic|sp_P46662-2_MERL_MOUSE__II_1139935_REVERSED	|generic|tr_Q9D3K3_Q9D3K3_MOUSE__chr11_-1_4782172_4782351_ENSMUST00000141342_REVERSED	|generic|tr_Q99K59_Q99K59_MOUSE_REVERSED	|generic|tr_F7D6P2_F7D6P2_MOUSE_REVERSED	|generic|tr_E9PW99_E9PW99_MOUSE_REVERSED|
"""index: 13406, intensity: 5376.0, mobility: 1.071"""	-0.51952	0.275786	0.969395	TRPTEHNRGERHTKDYTPKGL	generic|IP_2522680_TX=10090_REVERSED|
"""index: 24086, intensity: 3665.0, mobility: 1.157"""	-0.519629	0.275876	0.96946	QVLFCLDAMKRIQLEPAEPPYLLGSTNKLENISKEPVKSGS	generic|tr_E9PY51_E9PY51_MOUSE__chr18_-1_20850893_20850994_ENSMUST00000223584__II_3494193_REVERSED	|generic|tr_Q8BJI6_Q8BJI6_MOUSE__chr18_-1_20850893_20850994_ENSMUST00000223584_REVERSED	|generic|tr_A0A286YCX6_A0A286YCX6_MOUSE__chr18_-1_20850893_20850994_ENSMUST00000223584_REVERSED|
"""index: 15829, intensity: 5899.0, mobility: 0.913"""	-0.519705	0.276021	0.969506	QSSLMLTASPSALTVASQPCLSQQCFARHI	generic|sp_Q2EG98-4_PK1L3_MOUSE__II_3453552_REVERSED	|generic|sp_Q2EG98-7_PK1L3_MOUSE__II_3454891_REVERSED	|generic|sp_Q2EG98_PK1L3_MOUSE_REVERSED	|generic|sp_Q2EG98-2_PK1L3_MOUSE_REVERSED	|generic|sp_Q2EG98-3_PK1L3_MOUSE_REVERSED	|generic|sp_Q2EG98-5_PK1L3_MOUSE_REVERSED	|generic|sp_Q2EG98-6_PK1L3_MOUSE_REVERSED	|generic|sp_Q2EG98-8_PK1L3_MOUSE_REVERSED|
"""index: 7767, intensity: 3139.0, mobility: 0.821"""	-0.520055	0.27611	0.969714	TPFISDKANARFTMTKK	generic|IP_832731_TX=10090_REVERSED|
"""index: 32252, intensity: 31738.0, mobility: 0.985"""	-0.520629	0.276179	0.970054	YQKKRTMGQRRSEFRR	generic|IP_968640_TX=10090_REVERSED|
"""index: 28476, intensity: 3111.0, mobility: 1.011"""	-0.520926	0.276179	0.97023	TFIPPAVTLRSSCV	generic|IP_3466866_TX=10090_REVERSED|
"""index: 14148, intensity: 8566.0, mobility: 0.950"""	-0.521393	0.276324	0.970504	FGVPQAKKILDLHSNLYAYISQCRSFF	generic|tr_Q8BUS7_Q8BUS7_MOUSE__chr4_1_95926751_95926804_ENSMUST00000130541__II_960025_REVERSED|
"""index: 31026, intensity: 8050.0, mobility: 1.161"""	-0.52173	0.276468	0.970701	EFLLCLSVIGSPHSSISHLRFFFRVYMERFIQYLKYPEHYL	generic|tr_Q8VDV7_Q8VDV7_MOUSE__chr5_1_53903338_53903406_ENSMUST00000201958__II_939977_REVERSED|
"""index: 15830, intensity: 3509.0, mobility: 0.798"""	-0.521797	0.276613	0.97074	PPEQLPKKENK	generic|tr_A0A0R4J076_A0A0R4J076_MOUSE_REVERSED	|generic|sp_Q9CQT6_CJ082_MOUSE_REVERSED|
"""index: 32845, intensity: 3729.0, mobility: 1.158"""	-0.522004	0.276647	0.970861	FFFFSCLIFKFKLLIRCKPRGEEQTEHPKHIIGQN	generic|IP_925652_TX=10090_REVERSED|
"""index: 19303, intensity: 3340.0, mobility: 0.855"""	-0.522382	0.276736	0.971081	QATFEALTRNHSLVAYT	generic|tr_E9Q4D4_E9Q4D4_MOUSE__II_857899_REVERSED	|generic|tr_E9QPG2_E9QPG2_MOUSE__II_857899_REVERSED	|generic|sp_Q7TN88_PK1L2_MOUSE__II_857899_REVERSED|
"""index: 25331, intensity: 2809.0, mobility: 1.183"""	-0.522729	0.276935	0.971281	FLWDQLDDKHIIIFDVLTELFMSFVRPCSGESP	generic|tr_A0A087WP42_A0A087WP42_MOUSE__chr1_1_118467904_118467981_ENSMUST00000190733__II_1029866_REVERSED|
"""index: 17192, intensity: 7257.0, mobility: 1.129"""	-0.522847	0.27708	0.97135	LEMSLARIWEWGWGPISEPSGLLVLRQ	generic|IP_1067764_TX=10090_REVERSED|
"""index: 18130, intensity: 3501.0, mobility: 1.190"""	-0.523154	0.277279	0.971526	QTKMAKMIHLNHMNKDALEPHKPVHVDKEAVMVG	generic|IP_3485628_TX=10090_REVERSED|
"""index: 1023, intensity: 4366.0, mobility: 0.811"""	-0.523191	0.277479	0.971548	AQLGRFLSTSLEMSK	generic|IP_1020515_TX=10090_REVERSED|
"""index: 15689, intensity: 5692.0, mobility: 0.956"""	-0.523217	0.277678	0.971563	ERVEWDSKLREIEVQLARR	generic|tr_F6XLV1_F6XLV1_MOUSE_REVERSED|
"""index: 20813, intensity: 7349.0, mobility: 0.932"""	-0.523218	0.277878	0.971564	QDPTISSLSLY	generic|IP_3477851_TX=10090_REVERSED	|generic|tr_Q8BG68_Q8BG68_MOUSE_REVERSED	|generic|sp_Q9QWK5_BIR1A_MOUSE_REVERSED	|generic|sp_Q9JIB6_BIR1F_MOUSE_REVERSED	|generic|sp_Q9R016_BIR1E_MOUSE_REVERSED	|generic|tr_Q8CGT4_Q8CGT4_MOUSE_REVERSED	|generic|sp_Q9JIB3_BIR1G_MOUSE_REVERSED	|generic|tr_Q8CH64_Q8CH64_MOUSE_REVERSED	|generic|tr_Q8CH71_Q8CH71_MOUSE_REVERSED	|generic|tr_Q8CH66_Q8CH66_MOUSE_REVERSED	|generic|tr_Q8CGT3_Q8CGT3_MOUSE_REVERSED|
"""index: 24290, intensity: 4831.0, mobility: 0.895"""	-0.523254	0.278022	0.971584	TAEPIAPPMTSSGLAEDPAQLTAPLT	generic|sp_Q71M36_CSPG5_MOUSE__chr9_1_110262108_110262221_ENSMUST00000197850__II_842345_REVERSED	|generic|sp_Q71M36-2_CSPG5_MOUSE__chr9_1_110262108_110262221_ENSMUST00000197850__II_842343_REVERSED	|generic|sp_Q71M36-3_CSPG5_MOUSE__chr9_1_110262108_110262221_ENSMUST00000197850__II_842343_REVERSED	|generic|sp_Q71M36-4_CSPG5_MOUSE__chr9_1_110247101_110247394_ENSMUST00000196176__II_842315_REVERSED|
"""index: 34952, intensity: 5149.0, mobility: 1.121"""	-0.523324	0.278221	0.971624	MALIDAELPNSPIKVKLEEITEVIKETSELTTPLFMPV	generic|tr_B1AXS6_B1AXS6_MOUSE_REVERSED	|generic|sp_Q9JLM4_ZMYM3_MOUSE_REVERSED	|generic|tr_B1AXS8_B1AXS8_MOUSE_REVERSED	|generic|tr_B1AXS7_B1AXS7_MOUSE_REVERSED|
"""index: 21950, intensity: 4739.0, mobility: 0.867"""	-0.52334	0.27842	0.971634	FLLSTTALAC	generic|IP_991463_TX=10090_REVERSED|
"""index: 17097, intensity: 5369.0, mobility: 1.068"""	-0.523474	0.27862	0.97171	ELTVQLQYEAKEERDLTRTAVLFGS	generic|tr_Q3TPA4_Q3TPA4_MOUSE__II_3505637_REVERSED	|generic|tr_Q546A8_Q546A8_MOUSE__II_3505637_REVERSED	|generic|tr_A0A1D5RMI6_A0A1D5RMI6_MOUSE_REVERSED	|generic|tr_A0A1D5RMM2_A0A1D5RMM2_MOUSE_REVERSED	|generic|tr_Q8C730_Q8C730_MOUSE_REVERSED|
"""index: 24626, intensity: 4454.0, mobility: 1.155"""	-0.523475	0.278819	0.971711	EEDIEAAAALQAQQT	generic|tr_Q3UK68_Q3UK68_MOUSE_REVERSED	|generic|sp_P70670_NACAM_MOUSE_REVERSED	|generic|sp_Q60817_NACA_MOUSE_REVERSED|
"""index: 34552, intensity: 3714.0, mobility: 0.846"""	-0.523491	0.279019	0.97172	WDPAAAAETM	generic|tr_Q0VBM1_Q0VBM1_MOUSE__chr6_1_47964146_47964427_ENSMUST00000140719__II_921637_REVERSED	|generic|tr_Q3UZY6_Q3UZY6_MOUSE__chr6_1_47964146_47964427_ENSMUST00000140719__II_921637_REVERSED	|generic|tr_Q8BR38_Q8BR38_MOUSE__chr6_1_47964146_47964427_ENSMUST00000140719_REVERSED	|generic|tr_D6RE39_D6RE39_MOUSE_REVERSED|
"""index: 16754, intensity: 5434.0, mobility: 1.139"""	-0.523682	0.279218	0.971829	YRLVKLDCAVWWGWLGCQSVALGVCRRL	generic|tr_A0A494B978_A0A494B978_MOUSE__chr19_1_8925855_8926319_ENSMUST00000096243__IP_1049821_REVERSED|
"""index: 10520, intensity: 833589.0, mobility: 1.167"""	-0.52371	0.279418	0.971846	SGAPKTESGTQPSEPSLPQPKAEGPKAETQFTSLFVKNTRRSSSN	generic|tr_A0A0B4J1E4_A0A0B4J1E4_MOUSE__II_1036356_REVERSED	|generic|sp_Q5U431_GPR39_MOUSE_REVERSED	|generic|tr_Q9D442_Q9D442_MOUSE_REVERSED|
"""index: 10996, intensity: 7538.0, mobility: 1.026"""	-0.523767	0.279617	0.971878	KIDKSTPDNGGLIESSSSKVRDYMHGKP	generic|tr_A0A067XG46_A0A067XG46_MOUSE__chrX_-1_10213524_10213643_ENSMUST00000115534__II_837380_REVERSED	|generic|sp_Q9R0X5_RPGR_MOUSE__chrX_-1_10213524_10213643_ENSMUST00000115534__II_837380_REVERSED	|generic|sp_Q9R0X5-2_RPGR_MOUSE__chrX_-1_10213524_10213643_ENSMUST00000115534__II_837380_REVERSED	|generic|tr_Q3UTY5_Q3UTY5_MOUSE__II_837380_REVERSED	|generic|tr_A2ADP2_A2ADP2_MOUSE__chrX_-1_10213524_10213643_ENSMUST00000115534__II_837380_REVERSED	|generic|tr_Q8CDM3_Q8CDM3_MOUSE__chrX_-1_10213524_10213643_ENSMUST00000115534_REVERSED	|generic|tr_Q3UWJ5_Q3UWJ5_MOUSE__chrX_-1_10213524_10213643_ENSMUST00000115534_REVERSED|
"""index: 1249, intensity: 3086.0, mobility: 0.808"""	-0.523802	0.279817	0.971898	TGFQQKLDPMELQQ	generic|sp_Q99J87_DHX58_MOUSE_REVERSED	|generic|tr_Q3U606_Q3U606_MOUSE_REVERSED|
"""index: 5274, intensity: 4295.0, mobility: 0.943"""	-0.523805	0.27996	0.9719	MLNTLCRYKM	generic|IP_917242_TX=10090_REVERSED|
"""index: 14916, intensity: 5184.0, mobility: 1.034"""	-0.523874	0.28016	0.971939	GPSMTAELHTQELI	generic|tr_E9PYH0_E9PYH0_MOUSE__chr13_-1_89721768_89721941_ENSMUST00000160029_REVERSED	|generic|tr_E9QMK2_E9QMK2_MOUSE__chr13_-1_89721768_89721941_ENSMUST00000160029_REVERSED	|generic|sp_Q62059_CSPG2_MOUSE__chr13_-1_89721768_89721941_ENSMUST00000160029_REVERSED	|generic|sp_Q62059-3_CSPG2_MOUSE__chr13_-1_89721768_89721941_ENSMUST00000160029_REVERSED|
"""index: 19287, intensity: 3468.0, mobility: 0.916"""	-0.523893	0.280167	0.97195	FAMFVLGVPVMIATSAMAAQW	generic|tr_A3KCG3_A3KCG3_MOUSE_REVERSED|
"""index: 27551, intensity: 7753.0, mobility: 1.151"""	-0.524024	0.280167	0.972025	DIIDSVSLFDEKGRLGTGLLYVQSEEQYRIQINY	generic|II_1141360_TX=10090_REVERSED	|generic|sp_Q60787_LCP2_MOUSE__chr17_1_24504170_24504199_ENSMUST00000024958_REVERSED	|generic|tr_Q3U5Y3_Q3U5Y3_MOUSE__chr17_1_24504170_24504199_ENSMUST00000024958_REVERSED|
"""index: 335, intensity: 2543.0, mobility: 0.942"""	-0.524637	0.280342	0.972373	VAHQKSEQCYM	generic|chr14_-1_57945427_57954201_ENSMUST00000022543_REVERSED|
"""index: 31198, intensity: 4629.0, mobility: 1.126"""	-0.524639	0.280342	0.972374	ASAENQRQGLSPIDVFETRVRCIGVGERTGEGLGPT	generic|IP_1041748_TX=10090_REVERSED|
"""index: 30687, intensity: 4762.0, mobility: 1.153"""	-0.525035	0.280541	0.972598	WLSSAPAAWQSTASAAADHGYAAAADYRKRSAPSLGWL	generic|tr_D3YZC9_D3YZC9_MOUSE__chr19_1_6372570_6372629_ENSMUST00000113485__II_1050529_REVERSED	|generic|tr_F6SRV1_F6SRV1_MOUSE_REVERSED|
"""index: 24225, intensity: 5154.0, mobility: 1.025"""	-0.525052	0.280684	0.972607	VYYVVYSIVMTFWGFMTVLMAYDTTKKPL	generic|tr_Q543Z7_Q543Z7_MOUSE_REVERSED|
"""index: 20822, intensity: 4126.0, mobility: 0.814"""	-0.525086	0.280827	0.972626	GLDTLALISLFYY	generic|II_870767_TX=10090_REVERSED|
"""index: 9031, intensity: 7463.0, mobility: 1.074"""	-0.52509	0.281026	0.972629	ISRTSSSQTDAAHRQAAATELALNMAKNSDLSDMSNYLGGRSDQPW	generic|tr_Q3V2X4_Q3V2X4_MOUSE__chr8_1_14743250_14743465_ENSMUST00000141214__II_869698_REVERSED	|generic|sp_Q8BJ42-2_DLGP2_MOUSE__chr8_1_14743250_14743465_ENSMUST00000141214__II_869691_REVERSED	|generic|sp_Q8BJ42_DLGP2_MOUSE__chr8_1_14743250_14743465_ENSMUST00000141214_REVERSED	|generic|tr_Q0VF59_Q0VF59_MOUSE__chr8_1_14743250_14743465_ENSMUST00000141214_REVERSED|
"""index: 1650, intensity: 26029.0, mobility: 0.852"""	-0.525143	0.281113	0.972659	SQLVDGEGRELPAAS	generic|IP_1042410_TX=10090_REVERSED|
"""index: 26771, intensity: 4892.0, mobility: 1.269"""	-0.525214	0.281231	0.972698	YRSWTVSQWYTALGEDER	generic|tr_V9GX85_V9GX85_MOUSE__chr2_-1_29227574_29227858_ENSMUST00000183583_REVERSED	|generic|tr_A2AKX2_A2AKX2_MOUSE__chr2_-1_29227574_29227858_ENSMUST00000183583_REVERSED	|generic|tr_J3QNA0_J3QNA0_MOUSE__chr2_-1_29227574_29227858_ENSMUST00000183583_REVERSED	|generic|sp_Q8R4F1_NTNG2_MOUSE__chr2_-1_29227574_29227858_ENSMUST00000183583_REVERSED	|generic|sp_Q8R4F1-2_NTNG2_MOUSE__chr2_-1_29227574_29227858_ENSMUST00000183583_REVERSED	|generic|sp_Q8R4F1-3_NTNG2_MOUSE__chr2_-1_29227574_29227858_ENSMUST00000183583_REVERSED|
"""index: 9344, intensity: 19455.0, mobility: 1.039"""	-0.525343	0.281231	0.972771	CTFVYLLPNVVSNFFALSTVF	generic|sp_Q9Z2J6_PD2R2_MOUSE_REVERSED|
"""index: 3821, intensity: 4175.0, mobility: 0.952"""	-0.525767	0.281374	0.973009	CVTGSRFPKYAQ	generic|sp_Q810W6_CXCR1_MOUSE_REVERSED|
"""index: 4156, intensity: 2908.0, mobility: 1.106"""	-0.526035	0.281517	0.973158	QLGLVVCAAYFVARPESFVDTHIHMMLDGGAAYEM	generic|tr_Q8BW55_Q8BW55_MOUSE__chr3_-1_142803550_142803729_ENSMUST00000173913__II_974507_REVERSED	|generic|sp_Q8BWW9_PKN2_MOUSE__chr3_-1_142803550_142803729_ENSMUST00000173913__II_974507_REVERSED	|generic|sp_Q8BWW9-2_PKN2_MOUSE__chr3_-1_142803550_142803729_ENSMUST00000173913__II_974507_REVERSED	|generic|tr_G3UXH4_G3UXH4_MOUSE__chr3_-1_142803550_142803729_ENSMUST00000173913_REVERSED	|generic|tr_G3UZM9_G3UZM9_MOUSE__chr3_-1_142803550_142803729_ENSMUST00000173913_REVERSED	|generic|sp_Q8BWW9-3_PKN2_MOUSE__chr3_-1_142803550_142803729_ENSMUST00000173913_REVERSED|
"""index: 2746, intensity: 3529.0, mobility: 0.897"""	-0.526364	0.281665	0.973341	REPSLQQRLQELERE	generic|tr_A0A286YDX6_A0A286YDX6_MOUSE_REVERSED	|generic|sp_Q9EQW7_KI13A_MOUSE_REVERSED	|generic|tr_A0A571BEU9_A0A571BEU9_MOUSE_REVERSED	|generic|tr_F8VQ75_F8VQ75_MOUSE_REVERSED|
"""index: 11714, intensity: 88333.0, mobility: 0.986"""	-0.526454	0.281665	0.973391	SWGTWFRPIGLRVHTPKRFYSN	generic|IP_899627_TX=10090_REVERSED|
"""index: 8346, intensity: 18770.0, mobility: 0.977"""	-0.526765	0.281665	0.973563	RSTTTFRMFKFKGFGGYVESKTWAL	generic|tr_A0A5F8MPV8_A0A5F8MPV8_MOUSE__II_1029528_REVERSED	|generic|sp_A0A0A6YXX9_CTSEL_MOUSE__II_1029528_REVERSED	|generic|tr_A0A571BGH9_A0A571BGH9_MOUSE__II_1029531_REVERSED|
"""index: 7673, intensity: 7628.0, mobility: 0.932"""	-0.527411	0.281807	0.97392	ATVPSSKADRNETIAWELMKQ	generic|tr_F7BJ98_F7BJ98_MOUSE__chr1_1_60277947_60278069_ENSMUST00000162291__II_1038439_REVERSED	|generic|tr_E9PYP2_E9PYP2_MOUSE__chr1_1_60277947_60278069_ENSMUST00000162291__II_1038407_REVERSED	|generic|tr_E9PV03_E9PV03_MOUSE__chr1_1_60277947_60278069_ENSMUST00000162291_REVERSED|
"""index: 9399, intensity: 7469.0, mobility: 0.975"""	-0.527495	0.282006	0.973966	CPPAAFVDENLPGVRVKHRGIIFSIKRSWP	generic|sp_O54943_PER2_MOUSE_REVERSED|
"""index: 13051, intensity: 10138.0, mobility: 1.031"""	-0.527616	0.282204	0.974032	TRKLSSLPKTKESEQKKCEPG	generic|IP_3482284_TX=10090_REVERSED|
"""index: 10488, intensity: 173807.0, mobility: 1.066"""	-0.527706	0.282402	0.974081	THGVCLGSALLHRCWRLWRD	generic|IP_883786_TX=10090_REVERSED	|generic|IP_883796_TX=10090_REVERSED|
"""index: 18707, intensity: 3103.0, mobility: 0.916"""	-0.527815	0.2826	0.974141	EEHRMPPRR	generic|tr_A0A140LJG2_A0A140LJG2_MOUSE_REVERSED|
"""index: 11058, intensity: 8108.0, mobility: 0.916"""	-0.527913	0.282798	0.974195	KEAQKERLELSKQMYKH	generic|tr_G3X9T5_G3X9T5_MOUSE__chr12_-1_13244964_13244996_ENSMUST00000071103__II_626408_REVERSED	|generic|tr_E9PXW3_E9PXW3_MOUSE__chr12_-1_13244964_13244996_ENSMUST00000071103__II_626408_REVERSED	|generic|tr_Q05CS2_Q05CS2_MOUSE__chr3_1_33804461_33804544_ENSMUST00000199222_REVERSED	|generic|tr_A0A0G2JF90_A0A0G2JF90_MOUSE__chr3_1_33804461_33804544_ENSMUST00000199222_REVERSED|
"""index: 10466, intensity: 4114.0, mobility: 0.897"""	-0.527964	0.282996	0.974222	PNCKAVVMVSRHLGCSVACWAKFGDKRL	generic|IP_858542_TX=10090_REVERSED|
"""index: 10465, intensity: 11584.0, mobility: 0.946"""	-0.528025	0.283195	0.974255	LDGTAPEEEAGPVELMSAKRAQTP	generic|sp_Q924C5_ALPK3_MOUSE_REVERSED	|generic|tr_D3YUT2_D3YUT2_MOUSE_REVERSED|
"""index: 24636, intensity: 2505.0, mobility: 1.101"""	-0.528025	0.283337	0.974256	FQHVQFLEYLTML	generic|IP_3490373_TX=10090_REVERSED|
"""index: 10502, intensity: 5932.0, mobility: 1.101"""	-0.528134	0.283535	0.974315	TVRQWYPGEVEQVSEVDQSKKQQMKQRRTQQITGLSKAKD	generic|tr_G3X9B1_G3X9B1_MOUSE__chr13_1_12438603_12438677_ENSMUST00000222091__II_3473348_REVERSED|
"""index: 3655, intensity: 2513.0, mobility: 0.990"""	-0.528137	0.283733	0.974317	WMLVSCPLPSLGM	generic|IP_1015337_TX=10090_REVERSED|
"""index: 9765, intensity: 31903.0, mobility: 1.210"""	-0.528163	0.283875	0.974331	DRDRNRKLYVGAEPKFPFMRKRKFMLEMMNFHRINNK	generic|IP_2474123_TX=10090_REVERSED|
"""index: 23844, intensity: 24914.0, mobility: 1.118"""	-0.528187	0.283904	0.974344	RDFHRKLAGKIENNRLSYILPNLMPVVVMYFVSIIKNQD	generic|sp_Q8VFD2_OL490_MOUSE_REVERSED|
"""index: 34182, intensity: 8190.0, mobility: 0.908"""	-0.528565	0.284102	0.974549	NITFSFKFA	generic|IP_968459_TX=10090_REVERSED|
"""index: 19168, intensity: 3296.0, mobility: 1.151"""	-0.528608	0.284244	0.974573	IDEFYISTHTSWLPQ	generic|tr_A0A3B2WD76_A0A3B2WD76_MOUSE__chr2_1_55594937_55594966_ENSMUST00000067101__II_3460142_REVERSED	|generic|sp_E9Q9F6-3_CTSRD_MOUSE__chr2_1_55594937_55594966_ENSMUST00000067101__II_3460142_REVERSED	|generic|sp_E9Q9F6_CTSRD_MOUSE__chr2_1_55594937_55594966_ENSMUST00000067101_REVERSED	|generic|sp_E9Q9F6-2_CTSRD_MOUSE__chr2_1_55594937_55594966_ENSMUST00000067101_REVERSED|
"""index: 27552, intensity: 5405.0, mobility: 1.053"""	-0.528702	0.284329	0.974623	RHPDPPAAPERLVLAPTPAPTSAPTPSTAPP	generic|sp_Q6NS69_AMER3_MOUSE_REVERSED|
"""index: 27895, intensity: 4326.0, mobility: 1.070"""	-0.528829	0.284527	0.974692	LCPTGGDSDSGLSGFGDMHSGVSSPCGVSSGPPGSASTPTGGGTSHS	generic|tr_Q8CDI8_Q8CDI8_MOUSE_REVERSED	|generic|sp_O70157_TOP3A_MOUSE_REVERSED	|generic|tr_Q3V3P1_Q3V3P1_MOUSE_REVERSED|
"""index: 31646, intensity: 11925.0, mobility: 1.065"""	-0.52898	0.284725	0.974774	IYLQSQAISYTLSPAENRQLFSQRRSKLTAHHC	generic|IP_957681_TX=10090_REVERSED|
"""index: 22754, intensity: 5634.0, mobility: 0.866"""	-0.528988	0.284866	0.974778	RMLPFSLR	generic|IP_948771_TX=10090_REVERSED	|generic|tr_A0A5F8MQ20_A0A5F8MQ20_MOUSE_REVERSED|
"""index: 19541, intensity: 5197.0, mobility: 0.975"""	-0.529171	0.285064	0.974877	TWMSIVSMNQI	generic|IP_1121965_TX=10090_REVERSED|
"""index: 7336, intensity: 6203.0, mobility: 1.090"""	-0.529181	0.285262	0.974882	EEKRRRMAELDQRAELFAQLFTDFIGFFEDPQMKSEQEGFH	generic|II_3462244_TX=10090_REVERSED	|generic|sp_Q80U19_DAAM2_MOUSE__chr17_-1_49493817_49493906_ENSMUST00000224954_REVERSED|
"""index: 15849, intensity: 6013.0, mobility: 1.159"""	-0.529233	0.28546	0.97491	EKWVTLSHDSSSSILVSGEVAKIQLIDGEHA	generic|tr_Q8R159_Q8R159_MOUSE__II_1135142_REVERSED	|generic|tr_Q3UU62_Q3UU62_MOUSE__II_1135142_REVERSED	|generic|tr_Q68EM0_Q68EM0_MOUSE__II_1135142_REVERSED	|generic|tr_Q6P8W0_Q6P8W0_MOUSE__II_1135142_REVERSED	|generic|sp_Q5ND34_WDR81_MOUSE__II_1135142_REVERSED	|generic|tr_K4DI77_K4DI77_MOUSE__II_1135142_REVERSED	|generic|sp_Q5ND34-2_WDR81_MOUSE_REVERSED|
"""index: 522, intensity: 2513.0, mobility: 0.748"""	-0.529287	0.285658	0.974939	LLSQGLDQKNVKFT	generic|tr_A2ALL0_A2ALL0_MOUSE__II_962668_REVERSED	|generic|tr_A2ALK9_A2ALK9_MOUSE_REVERSED	|generic|sp_A2ALK8_PTN3_MOUSE_REVERSED	|generic|tr_Q8BWC1_Q8BWC1_MOUSE_REVERSED	|generic|tr_Q14BS5_Q14BS5_MOUSE_REVERSED|
"""index: 10771, intensity: 191041.0, mobility: 1.032"""	-0.529311	0.285856	0.974952	QPFLSSATAIVAMLLSMLFILS	generic|chr11_-1_110314485_110314649_ENSMUST00000127318_REVERSED	|generic|sp_Q8K448_ABCA5_MOUSE_REVERSED	|generic|tr_A2AEP5_A2AEP5_MOUSE_REVERSED|
"""index: 15677, intensity: 4025.0, mobility: 1.106"""	-0.529524	0.286053	0.975066	QYWHEKSKKKRQWKQDILRQYFEKLWTWDGTQSSRMFL	generic|tr_E9Q9F9_E9Q9F9_MOUSE__chr7_1_133671424_133671540_ENSMUST00000211072__II_3448714_REVERSED	|generic|tr_D3YZE7_D3YZE7_MOUSE__chr7_1_133671424_133671540_ENSMUST00000211072__II_3448714_REVERSED	|generic|sp_Q6GQV7_EDRF1_MOUSE__chr7_1_133671424_133671540_ENSMUST00000211072__II_3448714_REVERSED	|generic|tr_Q8BHY4_Q8BHY4_MOUSE__chr7_1_133639015_133639119_ENSMUST00000154795_REVERSED|
"""index: 13826, intensity: 5385.0, mobility: 0.932"""	-0.529529	0.286138	0.975069	MTWLSSNPLTQSGFIAQHRAR	generic|tr_D3YVZ5_D3YVZ5_MOUSE__chr12_1_85864557_85864613_ENSMUST00000176695__II_1113736_REVERSED	|generic|tr_H3BJ73_H3BJ73_MOUSE__II_1113734_REVERSED	|generic|tr_E9Q425_E9Q425_MOUSE__chr12_1_85864557_85864613_ENSMUST00000176695__II_1113739_REVERSED	|generic|tr_H3BJC7_H3BJC7_MOUSE__II_1113730_REVERSED	|generic|sp_Q8CHB8_TTLL5_MOUSE__chr12_1_85864557_85864613_ENSMUST00000176695__II_1113730_REVERSED	|generic|tr_H3BLA3_H3BLA3_MOUSE__II_1113733_REVERSED	|generic|tr_Q8K0U6_Q8K0U6_MOUSE__II_1113733_REVERSED	|generic|II_1113743_TX=10090_REVERSED	|generic|tr_H3BLC0_H3BLC0_MOUSE_REVERSED|
"""index: 7558, intensity: 6341.0, mobility: 0.964"""	-0.529607	0.286223	0.975111	HKYVSDGSIRAA	generic|II_3482056_TX=10090_REVERSED	|generic|sp_Q8K126_RF1M_MOUSE_REVERSED	|generic|tr_Q8BJY8_Q8BJY8_MOUSE_REVERSED|
"""index: 6819, intensity: 3658.0, mobility: 0.946"""	-0.529755	0.28642	0.97519	ELRMRMANLQMFMLTQILSELLWPHH	generic|II_1014118_TX=10090_REVERSED|
"""index: 911, intensity: 9085.0, mobility: 0.827"""	-0.529781	0.286448	0.975204	LLAPPLRCE	generic|IP_1073212_TX=10090_REVERSED|
"""index: 4736, intensity: 4214.0, mobility: 0.909"""	-0.530106	0.286589	0.975378	FYFTWPVSFGKRMSN	generic|IP_866972_TX=10090_REVERSED|
"""index: 28009, intensity: 4671.0, mobility: 1.225"""	-0.53018	0.28673	0.975417	PVADMILEGYMNIVQDNLWNQGDLTALDDMDLMHKNYFIRFNCKQHR	generic|tr_F7A4L2_F7A4L2_MOUSE__II_1076883_REVERSED	|generic|tr_F6S6C3_F6S6C3_MOUSE__II_1076884_REVERSED	|generic|sp_Q6NXL6_SENP5_MOUSE_REVERSED|
"""index: 18040, intensity: 5441.0, mobility: 1.012"""	-0.53028	0.286927	0.97547	VEKMIARAKDSGTFQLGTPLFTGSDAEMVLSYKS	generic|tr_Q9R1I4_Q9R1I4_MOUSE_REVERSED	|generic|sp_Q9WVJ3_CBPQ_MOUSE__chr15_1_33249940_33250137_ENSMUST00000226814_REVERSED|
"""index: 24144, intensity: 2600.0, mobility: 1.150"""	-0.530479	0.287068	0.975576	REREMEVQEKFMQL	generic|tr_Q8BGH1_Q8BGH1_MOUSE_REVERSED|
"""index: 20103, intensity: 2959.0, mobility: 1.194"""	-0.530598	0.287266	0.975639	DCVAQQQYAPLMWRHLDYSVLLNCSTRWAN	generic|IP_995086_TX=10090_REVERSED|
"""index: 32529, intensity: 5670.0, mobility: 0.951"""	-0.530605	0.28735	0.975643	GWVQRKRQP	generic|IP_916639_TX=10090_REVERSED|
"""index: 2203, intensity: 10058.0, mobility: 0.937"""	-0.530623	0.287547	0.975652	LSAIMNSINCIHRIARKAQAEKDDRS	generic|IP_3496613_TX=10090_REVERSED|
"""index: 29349, intensity: 3840.0, mobility: 1.048"""	-0.530634	0.287631	0.975658	PLMKSCNILMHEL	generic|II_1148970_TX=10090_REVERSED	|generic|tr_Q6P9R5_Q6P9R5_MOUSE__chr10_1_88440339_88440395_ENSMUST00000151273_REVERSED	|generic|sp_Q69ZN6_GNPTA_MOUSE__chr10_1_88400688_88400741_ENSMUST00000151273_REVERSED	|generic|sp_Q69ZN6-2_GNPTA_MOUSE__chr10_1_88440339_88440395_ENSMUST00000151273_REVERSED|
"""index: 18549, intensity: 5733.0, mobility: 1.013"""	-0.530963	0.287828	0.975832	LWEVGMSVVKADP	generic|sp_Q3U435_MMP25_MOUSE__II_3488709_REVERSED	|generic|tr_A0A3B2WCE2_A0A3B2WCE2_MOUSE_REVERSED	|generic|tr_A0A3B2W7R0_A0A3B2W7R0_MOUSE_REVERSED|
"""index: 13293, intensity: 12830.0, mobility: 1.121"""	-0.531048	0.288025	0.975877	FIIHMFINWFKDLSYSSSIIYIVCQLHNLIALLTSVQFSM	generic|IP_873057_TX=10090_REVERSED|
"""index: 12760, intensity: 12606.0, mobility: 1.075"""	-0.531099	0.288223	0.975904	CFVHTLDAGVKLASIGAFYPAGTY	generic|tr_J3QMM7_J3QMM7_MOUSE__chr8_1_11505476_11505523_ENSMUST00000178817__II_867796_REVERSED	|generic|tr_J3QN06_J3QN06_MOUSE__chr8_1_11505476_11505523_ENSMUST00000178817__II_867787_REVERSED	|generic|sp_Q9CZ42_NNRD_MOUSE__chr8_1_11505476_11505523_ENSMUST00000178817__II_867796_REVERSED	|generic|sp_Q9CZ42-2_NNRD_MOUSE__chr8_1_11505476_11505523_ENSMUST00000178817__II_867796_REVERSED	|generic|sp_Q9CZ42-3_NNRD_MOUSE__chr8_1_11505476_11505523_ENSMUST00000178817__II_867796_REVERSED	|generic|tr_K3W4M4_K3W4M4_MOUSE__chr8_1_11505476_11505523_ENSMUST00000178817__II_867796_REVERSED	|generic|II_867788_TX=10090_REVERSED|
"""index: 12992, intensity: 3426.0, mobility: 1.249"""	-0.531268	0.28842	0.975993	WWWAHLISTFNTGPVDHEVSYVAASFSFIGM	generic|sp_Q8CFS6_KCNV2_MOUSE_REVERSED|
"""index: 9512, intensity: 5629.0, mobility: 1.021"""	-0.531402	0.288617	0.976063	VPKREGSVKDGSPE	generic|sp_Q2MHN3_ZFHX2_MOUSE_REVERSED|
"""index: 17115, intensity: 3604.0, mobility: 1.129"""	-0.531555	0.288814	0.976143	TGETRIFQIKERLSHNRALDPQREQL	generic|sp_Q6I6G8_HECW2_MOUSE_REVERSED|
"""index: 11622, intensity: 128383.0, mobility: 1.101"""	-0.531697	0.288955	0.976218	RLQYQDPSGKQRNPVMQEKDVEKQLQLALLRDQEEQKHR	generic|sp_Q80XJ2_RN168_MOUSE_REVERSED	|generic|tr_E9PYW4_E9PYW4_MOUSE_REVERSED|
"""index: 34818, intensity: 3125.0, mobility: 1.146"""	-0.532037	0.289095	0.976395	PMMRHVLLTPFAMLVSHQQMGDLFFRPQPLASDGGLFSACPS	generic|tr_Q3V0I0_Q3V0I0_MOUSE_REVERSED|
"""index: 19486, intensity: 3572.0, mobility: 1.126"""	-0.532045	0.289292	0.976399	SSLMTTYGYTAMAGGTAP	generic|sp_Q3V1M1_IGS10_MOUSE__chr10_-1_62569529_62569558_ENSMUST00000159704_REVERSED|
"""index: 19190, intensity: 3347.0, mobility: 1.255"""	-0.532059	0.289489	0.976406	GYEYGPRFHIGAGREAEIRAVNCLQAYVESSRPP	generic|tr_Q0VD84_Q0VD84_MOUSE__II_1113965_REVERSED	|generic|tr_F6UFW9_F6UFW9_MOUSE_REVERSED	|generic|tr_E9QNQ3_E9QNQ3_MOUSE_REVERSED	|generic|tr_E9Q1D6_E9Q1D6_MOUSE_REVERSED	|generic|sp_O08999_LTBP2_MOUSE_REVERSED|
"""index: 26248, intensity: 2656.0, mobility: 1.077"""	-0.532068	0.289686	0.976411	IFIQWNDSRCLDK	generic|IP_974447_TX=10090_REVERSED|
"""index: 9069, intensity: 3926.0, mobility: 0.857"""	-0.532073	0.289884	0.976414	KMLPESTKCTSVVKSTAMRVP	generic|IP_838291_TX=10090_REVERSED|
"""index: 21152, intensity: 3791.0, mobility: 0.882"""	-0.532084	0.289966	0.97642	FVALFLDCI	generic|IP_872519_TX=10090_REVERSED|
"""index: 12176, intensity: 6000.0, mobility: 1.028"""	-0.5322	0.290106	0.97648	KYSNLKFRCELKDLSEVNEMTKKSNGEKGEKEQQERG	generic|sp_Q60520_SIN3A_MOUSE__chr9_1_57119108_57119191_ENSMUST00000167963_REVERSED	|generic|sp_Q60520-1_SIN3A_MOUSE__chr9_1_57119108_57119191_ENSMUST00000167963_REVERSED|
"""index: 25093, intensity: 3638.0, mobility: 1.104"""	-0.532558	0.290246	0.976666	LLYDLNLKMGCSIVVSNPKRALHDVEEMSLQDIKNYVYLCPM	generic|IP_3463161_TX=10090_REVERSED|
"""index: 16648, intensity: 2859.0, mobility: 1.071"""	-0.532732	0.290443	0.976756	YICIYEYMYMINYVCMNFINWIYMY	generic|IP_3475373_TX=10090_REVERSED|
"""index: 6727, intensity: 3924.0, mobility: 0.941"""	-0.53286	0.290526	0.976822	WTSLLLFREA	generic|IP_1016139_TX=10090_REVERSED|
"""index: 25763, intensity: 3520.0, mobility: 0.961"""	-0.533006	0.290723	0.976897	GLLWNTGLQAWSVWPRGFGPAHTLCITLRQC	generic|IP_1132981_TX=10090_REVERSED|
"""index: 32418, intensity: 12578.0, mobility: 0.917"""	-0.533148	0.29092	0.97697	MAIPIQALFF	generic|sp_Q3V1D3_AMPD1_MOUSE__II_981064_REVERSED	|generic|tr_H3BIY4_H3BIY4_MOUSE__II_981064_REVERSED	|generic|tr_A0A0G2JFD4_A0A0G2JFD4_MOUSE_REVERSED|
"""index: 11351, intensity: 5820.0, mobility: 0.917"""	-0.533443	0.291117	0.977122	LTCDDLKHPARLLRHVGALQTGLALDERFTFLPPRS	generic|II_3463992_TX=10090_REVERSED	|generic|sp_Q76LL6_FHOD3_MOUSE__chr18_1_24754234_24754329_ENSMUST00000234462_REVERSED	|generic|sp_Q76LL6-2_FHOD3_MOUSE__chr18_1_24754234_24754329_ENSMUST00000234462_REVERSED	|generic|sp_Q76LL6-3_FHOD3_MOUSE__chr18_1_24754234_24754329_ENSMUST00000234462_REVERSED	|generic|sp_Q76LL6-4_FHOD3_MOUSE__chr18_1_24754234_24754329_ENSMUST00000234462_REVERSED|
"""index: 20077, intensity: 4568.0, mobility: 1.021"""	-0.53346	0.291256	0.977131	PYTAESELGGKEMLYKFSDLVSGAHCGSGDVCDVLNQVSLP	generic|tr_Q91ZD5_Q91ZD5_MOUSE_REVERSED	|generic|tr_Q9DAZ8_Q9DAZ8_MOUSE_REVERSED|
"""index: 9497, intensity: 14495.0, mobility: 1.063"""	-0.533521	0.291453	0.977162	ETIPAVDPLALPLFGHGHFTMT	generic|sp_Q61001_LAMA5_MOUSE__II_993744_REVERSED	|generic|tr_Q3TZ05_Q3TZ05_MOUSE_REVERSED	|generic|tr_Q6ZQA1_Q6ZQA1_MOUSE_REVERSED	|generic|tr_Q8R3Y7_Q8R3Y7_MOUSE_REVERSED	|generic|tr_Q712T9_Q712T9_MOUSE_REVERSED|
"""index: 10918, intensity: 82714.0, mobility: 0.970"""	-0.533551	0.291593	0.977177	IQIAEMLTQVLLASDEVSAEAQFGRLGAGGDP	generic|tr_Q91W72_Q91W72_MOUSE__chrX_-1_94537970_94538050_ENSMUST00000153386__II_832428_REVERSED	|generic|sp_Q9QYH6_MAGD1_MOUSE__chrX_-1_94537970_94538050_ENSMUST00000153386__II_832428_REVERSED	|generic|tr_Q571N9_Q571N9_MOUSE__chrX_-1_94537970_94538050_ENSMUST00000153386_REVERSED	|generic|tr_Q3UXM3_Q3UXM3_MOUSE__chrX_-1_94537970_94538050_ENSMUST00000153386_REVERSED	|generic|tr_Q8K2H5_Q8K2H5_MOUSE__chrX_-1_94537970_94538050_ENSMUST00000153386_REVERSED|
"""index: 9986, intensity: 24914.0, mobility: 0.962"""	-0.533665	0.291617	0.977235	IAEEIKDDVQSVLLYEGQFIY	generic|tr_A0A5F8MPE3_A0A5F8MPE3_MOUSE__IP_1005431_REVERSED|
"""index: 8553, intensity: 12867.0, mobility: 0.909"""	-0.533972	0.291642	0.977393	EKCLMAVAGLFISLLVWFTSSHTGEKN	generic|sp_Q8BG19-2_TMTC4_MOUSE_REVERSED	|generic|sp_Q8BG19_TMTC4_MOUSE__chr14_-1_122919995_122920084_ENSMUST00000143189_REVERSED	|generic|tr_D6RHA9_D6RHA9_MOUSE_REVERSED|
"""index: 19673, intensity: 6910.0, mobility: 1.065"""	-0.534176	0.291839	0.977496	GDAKAGLKFDLTSHR	generic|sp_P97355_SPSY_MOUSE__II_829431_REVERSED	|generic|tr_E9PZ58_E9PZ58_MOUSE_REVERSED|
"""index: 22883, intensity: 4356.0, mobility: 1.015"""	-0.534198	0.291921	0.977507	AFVDSTYLTIEYPVFPTYLRTQLEAHFLDRVI	generic|tr_D3YUR7_D3YUR7_MOUSE__II_1052455_REVERSED	|generic|sp_C8YR32_LOXH1_MOUSE__II_1052455_REVERSED	|generic|tr_F6XPZ0_F6XPZ0_MOUSE__II_1052458_REVERSED|
"""index: 10117, intensity: 197193.0, mobility: 1.028"""	-0.534439	0.292117	0.97763	KEPSLFQHGPPLAGATMASAPLGSAEQKCVHCECTNPTQEA	generic|tr_A0A0J9YTW8_A0A0J9YTW8_MOUSE_REVERSED	|generic|tr_M0QWZ1_M0QWZ1_MOUSE_REVERSED	|generic|tr_Q3UMC7_Q3UMC7_MOUSE_REVERSED	|generic|sp_Q8CGI1_F193A_MOUSE_REVERSED|
"""index: 5887, intensity: 2811.0, mobility: 1.056"""	-0.534526	0.292314	0.977674	TFFCVSNPSFIHCFWRICCMYACIY	generic|IP_1091779_TX=10090_REVERSED|
"""index: 31966, intensity: 5763.0, mobility: 1.260"""	-0.534576	0.29251	0.977699	FNPQGSLNRGLITGVLNLPLIVFFCICCVAVMTGFPIARS	generic|tr_A0A498WGK6_A0A498WGK6_MOUSE_REVERSED	|generic|tr_Q3UH23_Q3UH23_MOUSE_REVERSED	|generic|tr_Q571B0_Q571B0_MOUSE_REVERSED	|generic|sp_Q9ET30_TM9S3_MOUSE_REVERSED|
"""index: 27681, intensity: 105595.0, mobility: 1.022"""	-0.534602	0.292707	0.977712	RPVSKQPYKPQ	generic|IP_950147_TX=10090_REVERSED|
"""index: 19261, intensity: 3615.0, mobility: 1.147"""	-0.534658	0.292903	0.97774	YDMAYYYRYHRACYYMATDESKLSSMQLYLTNKANDRSITFR	generic|tr_K7THE9_K7THE9_MOUSE_REVERSED|
"""index: 12715, intensity: 6985.0, mobility: 1.081"""	-0.534694	0.293042	0.977759	SVEGATVPLSFCLRHCPWITGTHKLL	generic|IP_960908_TX=10090_REVERSED|
"""index: 13153, intensity: 7184.0, mobility: 1.061"""	-0.534831	0.293181	0.977828	SCSLKILPPDACYFHNIVNSKCFTMSFTLIAQFLGDSFGYIYPCMAL	generic|tr_Q7TR89_Q7TR89_MOUSE_REVERSED	|generic|tr_A2ATE0_A2ATE0_MOUSE_REVERSED|
"""index: 1627, intensity: 4991.0, mobility: 0.855"""	-0.534865	0.293378	0.977845	FSLRVALLLMDF	generic|tr_F6VSQ9_F6VSQ9_MOUSE__II_957468_REVERSED|
"""index: 20921, intensity: 9003.0, mobility: 1.207"""	-0.534937	0.293517	0.977881	SSIFLTWTVESEPKRAEQ	generic|tr_A0A087WRS6_A0A087WRS6_MOUSE_REVERSED|
"""index: 11506, intensity: 4269.0, mobility: 1.186"""	-0.535161	0.293713	0.977994	EPTKMGQPPTGPIEDLFKVDQLWPGSNFGLHRS	generic|tr_A0A1W2P6U8_A0A1W2P6U8_MOUSE__chr19_1_42266752_42266781_ENSMUST00000122375__II_1149644_REVERSED|
"""index: 15964, intensity: 3627.0, mobility: 0.957"""	-0.535229	0.293794	0.978028	EKYTFITAFSFSGRLMW	generic|IP_1145542_TX=10090_REVERSED|
"""index: 3259, intensity: 3154.0, mobility: 0.921"""	-0.535294	0.293817	0.978061	IENACVTATHALAFTDNPLPPAFTW	generic|sp_A2APT9_KLD7A_MOUSE_REVERSED	|generic|tr_Q8C7K3_Q8C7K3_MOUSE_REVERSED|
"""index: 18488, intensity: 3815.0, mobility: 1.283"""	-0.535487	0.294014	0.978158	AYKALSATFLVCEFLEGMRRLFEDVYPRKLVYVQH	generic|sp_Q8BX07_CTDS2_MOUSE__IP_3469759_REVERSED	|generic|tr_Q5EBQ9_Q5EBQ9_MOUSE_REVERSED|
"""index: 19180, intensity: 81690.0, mobility: 0.839"""	-0.535527	0.294037	0.978178	ESVAWLLL	generic|chr1_-1_133711606_133711713_ENSMUST00000125659_REVERSED|
"""index: 21727, intensity: 4442.0, mobility: 1.139"""	-0.535666	0.294233	0.978247	KIDRNWCRWWKYNMEELPRTGTELSQD	generic|IP_3501237_TX=10090_REVERSED|
"""index: 17257, intensity: 5167.0, mobility: 1.006"""	-0.535882	0.294371	0.978355	QLLDKEDLLQALQDKEMEQARTKTNVEELQKR	generic|sp_Q6RT24_CENPE_MOUSE_REVERSED	|generic|tr_E9QKK1_E9QKK1_MOUSE_REVERSED|
"""index: 3532, intensity: 2875.0, mobility: 1.083"""	-0.536013	0.294568	0.97842	ERRSTPSPSGMSSLS	generic|IP_875553_TX=10090_REVERSED|
"""index: 8150, intensity: 13909.0, mobility: 1.189"""	-0.536165	0.294706	0.978496	RQLHHVLLFEHNEVSTSSQLFKVLCEQ	generic|sp_Q8CJF7_ELYS_MOUSE__chr1_-1_179799203_179799322_ENSMUST00000194536__II_1029277_REVERSED|
"""index: 16785, intensity: 4958.0, mobility: 0.839"""	-0.536337	0.294786	0.978581	HVVVSRSS	generic|IP_1066395_TX=10090_REVERSED|
"""index: 3463, intensity: 2985.0, mobility: 0.804"""	-0.536919	0.294925	0.978869	IDAALANKHNDSLSTV	generic|sp_Q8BHE8_MAIP1_MOUSE_REVERSED|
"""index: 5177, intensity: 3050.0, mobility: 0.796"""	-0.537035	0.294947	0.978926	SSVEKKVSKTSVWET	generic|IP_2520244_TX=10090_REVERSED|
"""index: 8338, intensity: 737421.0, mobility: 0.963"""	-0.537138	0.295143	0.978976	EEGTGSGERPVGAPGPLFGAQVAGRERPGAG	generic|sp_Q6PGF7_EXOC8_MOUSE_REVERSED|
"""index: 16895, intensity: 5725.0, mobility: 1.112"""	-0.537256	0.295339	0.979034	TTLIHDHNERERERERERER	generic|IP_1085620_TX=10090_REVERSED|
"""index: 33680, intensity: 4102.0, mobility: 1.347"""	-0.537261	0.295535	0.979037	PFAGWWRNSSSSSRQLKSPL	generic|IP_1094619_TX=10090_REVERSED|
"""index: 25933, intensity: 3335.0, mobility: 0.974"""	-0.537391	0.295557	0.9791	LQYELCVEESY	generic|IP_3495769_TX=10090_REVERSED|
"""index: 27207, intensity: 9153.0, mobility: 1.027"""	-0.538516	0.295753	0.979647	ESKRKKEKKID	generic|sp_Q04750_TOP1_MOUSE__chr2_1_160720973_160721080_ENSMUST00000150039__II_995802_REVERSED	|generic|tr_Q3ULF5_Q3ULF5_MOUSE_REVERSED	|generic|tr_Q3TPX7_Q3TPX7_MOUSE_REVERSED|
"""index: 15645, intensity: 3780.0, mobility: 1.050"""	-0.538525	0.29589	0.979652	AAVHQYHRLTHRQEKQEARLYRRLAMLVREAQP	generic|sp_Q03157_APLP1_MOUSE__chr7_-1_30442476_30442589_ENSMUST00000208792__II_894016_REVERSED	|generic|tr_Q3U311_Q3U311_MOUSE__chr7_-1_30442476_30442589_ENSMUST00000208792__II_894016_REVERSED	|generic|tr_A0A0R4IZZ1_A0A0R4IZZ1_MOUSE__chr7_-1_30442476_30442589_ENSMUST00000208792__II_894016_REVERSED	|generic|II_894023_TX=10090_REVERSED	|generic|tr_Q3TCA7_Q3TCA7_MOUSE__chr7_-1_30442476_30442589_ENSMUST00000208792_REVERSED	|generic|tr_Q3TUB1_Q3TUB1_MOUSE__chr7_-1_30442476_30442589_ENSMUST00000208792_REVERSED|
"""index: 4508, intensity: 3285.0, mobility: 0.845"""	-0.53871	0.296086	0.979741	TKETEASEEPRQPGGQR	generic|IP_931518_TX=10090_REVERSED|
"""index: 8319, intensity: 4794.0, mobility: 1.068"""	-0.538774	0.296166	0.979772	KETSGNPVTGFKLPPYQEQPRQFKR	generic|sp_Q03391_NMDE4_MOUSE_REVERSED	|generic|tr_C9K0Z4_C9K0Z4_MOUSE_REVERSED|
"""index: 3611, intensity: 3636.0, mobility: 0.983"""	-0.538893	0.296362	0.979829	LNSKQGPHQMRP	generic|IP_1015950_TX=10090_REVERSED|
"""index: 20621, intensity: 4817.0, mobility: 1.044"""	-0.538995	0.296557	0.979878	EIPYDEKPSMMKVLEQIDRTFSVR	generic|tr_A0A0R4J090_A0A0R4J090_MOUSE__II_982376_REVERSED	|generic|tr_E9QLX1_E9QLX1_MOUSE__II_982376_REVERSED	|generic|sp_P11609_CD1D1_MOUSE__II_982376_REVERSED	|generic|sp_P11610_CD1D2_MOUSE__II_982376_REVERSED	|generic|II_982379_TX=10090_REVERSED|
"""index: 14811, intensity: 3723.0, mobility: 0.889"""	-0.539022	0.296695	0.979891	LFCTMFIY	generic|IP_1102578_TX=10090_REVERSED|
"""index: 21411, intensity: 3299.0, mobility: 1.021"""	-0.539047	0.296716	0.979903	RCLNMGISTPLTVNMVLFSNGCLQDCLSFPHLSMPHILWM	generic|IP_3476829_TX=10090_REVERSED|
"""index: 3101, intensity: 4002.0, mobility: 0.986"""	-0.539251	0.296912	0.980001	GDTEHSMHLKTMWPYIQPPAPPQSL	generic|sp_P32043_HXC5_MOUSE_REVERSED|
"""index: 3135, intensity: 4183.0, mobility: 0.848"""	-0.539403	0.296991	0.980073	PPQMYGQPPLVQQTPPAH	generic|tr_Q5XKA9_Q5XKA9_MOUSE__chr10_1_127485422_127485574_ENSMUST00000164161__II_1143575_REVERSED	|generic|tr_F6Z9T5_F6Z9T5_MOUSE__chr10_1_127485422_127485574_ENSMUST00000164161__II_1143575_REVERSED	|generic|tr_E9Q9D6_E9Q9D6_MOUSE__chr10_1_127485422_127485574_ENSMUST00000164161_REVERSED	|generic|tr_Q148X5_Q148X5_MOUSE__chr10_1_127485422_127485574_ENSMUST00000164161_REVERSED	|generic|sp_Q80TM6_R3HD2_MOUSE__chr10_1_127485422_127485574_ENSMUST00000164161_REVERSED	|generic|sp_Q80TM6-2_R3HD2_MOUSE__chr10_1_127485422_127485574_ENSMUST00000164161_REVERSED	|generic|sp_Q80TM6-3_R3HD2_MOUSE__chr10_1_127485422_127485574_ENSMUST00000164161_REVERSED	|generic|sp_Q80TM6-4_R3HD2_MOUSE__chr10_1_127485422_127485574_ENSMUST00000164161_REVERSED|
"""index: 25737, intensity: 6104.0, mobility: 0.964"""	-0.53961	0.297186	0.980172	EPTAGQSLKLLGQETVGLTAGDAPI	generic|tr_Q3V3I3_Q3V3I3_MOUSE_REVERSED|
"""index: 21134, intensity: 2984.0, mobility: 1.153"""	-0.539643	0.297382	0.980188	TWFQWRWWSFGWFWLKRSCLLRILLLFLVIVYVYMC	generic|IP_921006_TX=10090_REVERSED|
"""index: 19795, intensity: 2737.0, mobility: 0.736"""	-0.539699	0.297577	0.980214	FIFFGQLTNFI	generic|sp_Q8CJ12_AGRG2_MOUSE_REVERSED	|generic|sp_Q8CJ12-2_AGRG2_MOUSE_REVERSED	|generic|sp_Q8CJ12-3_AGRG2_MOUSE_REVERSED	|generic|sp_Q8CJ12-4_AGRG2_MOUSE_REVERSED	|generic|sp_Q8CJ12-5_AGRG2_MOUSE_REVERSED	|generic|tr_Q14BH6_Q14BH6_MOUSE_REVERSED	|generic|tr_A2AHQ2_A2AHQ2_MOUSE_REVERSED|
"""index: 12378, intensity: 6817.0, mobility: 0.926"""	-0.539713	0.297598	0.980221	EWRPPGGESAAQQVALALASVWA	generic|II_1133472_TX=10090_REVERSED|
"""index: 938, intensity: 3050.0, mobility: 0.898"""	-0.539979	0.297793	0.980348	ERKPEPENW	generic|IP_3455571_TX=10090_REVERSED|
"""index: 3732, intensity: 3290.0, mobility: 0.804"""	-0.539988	0.297989	0.980352	NARRWEEDGVKQYEVIY	generic|tr_A0A5K1VVQ9_A0A5K1VVQ9_MOUSE__chr19_-1_7374046_7374075_ENSMUST00000237653__II_1006392_REVERSED	|generic|sp_A2ASS6_TITIN_MOUSE__chr19_-1_7374046_7374075_ENSMUST00000237653__II_1006392_REVERSED	|generic|sp_A2ASS6-2_TITIN_MOUSE__chr19_-1_7374046_7374075_ENSMUST00000237653__II_1006392_REVERSED	|generic|tr_A0A5K1VVQ1_A0A5K1VVQ1_MOUSE__chr19_-1_7374046_7374075_ENSMUST00000237653__II_1006392_REVERSED	|generic|tr_E9Q8K5_E9Q8K5_MOUSE__chr19_-1_7374046_7374075_ENSMUST00000237653__II_1006392_REVERSED	|generic|tr_E9Q8N1_E9Q8N1_MOUSE__chr19_-1_7374046_7374075_ENSMUST00000237653__II_1006392_REVERSED|
"""index: 9114, intensity: 7462.0, mobility: 1.145"""	-0.540043	0.298068	0.980378	ESYTSVWLWSPSCSSWWTWFTGSAASTAFG	generic|IP_1044833_TX=10090_REVERSED|
"""index: 7175, intensity: 100466.0, mobility: 1.022"""	-0.54018	0.298263	0.980443	GACVSLTSPPGGIPHHPLLYFVD	generic|IP_1098003_TX=10090_REVERSED|
"""index: 19663, intensity: 4428.0, mobility: 1.131"""	-0.540217	0.298458	0.98046	FFFLGAQSCLMVPRGK	generic|IP_3467868_TX=10090_REVERSED|
"""index: 33304, intensity: 4922.0, mobility: 1.005"""	-0.540484	0.298653	0.980587	LLTLVIGYLFLV	generic|sp_P20491_FCERG_MOUSE__chr1_-1_171229865_171234245_ENSMUST00000079957_REVERSED	|generic|tr_A0A0A6YVS1_A0A0A6YVS1_MOUSE__chr1_-1_171229921_171234245_ENSMUST00000193973_REVERSED|
"""index: 4101, intensity: 5794.0, mobility: 0.980"""	-0.540543	0.298732	0.980615	SFAGEMGRGSLDG	generic|IP_3494730_TX=10090_REVERSED|
"""index: 33092, intensity: 7832.0, mobility: 1.090"""	-0.540714	0.298869	0.980695	LEAKDFGMLMNIIDFGSTSKNKQHVGRILACLTQL	generic|sp_Q6PD19_ARMD3_MOUSE__chr19_-1_45932347_45932403_ENSMUST00000236730_REVERSED	|generic|sp_Q6PD19-3_ARMD3_MOUSE__chr19_-1_45932347_45932403_ENSMUST00000236730_REVERSED|
"""index: 19844, intensity: 2985.0, mobility: 0.877"""	-0.540796	0.299064	0.980734	RIVANVPWP	generic|tr_Q3V335_Q3V335_MOUSE__chr9_1_72671245_72671307_ENSMUST00000184333__II_847216_REVERSED	|generic|tr_V9GXK3_V9GXK3_MOUSE__chr9_1_72718233_72718454_ENSMUST00000238368_REVERSED|
"""index: 28233, intensity: 8835.0, mobility: 1.128"""	-0.540805	0.299142	0.980737	FRSPVTENRILQKLNYLFMLEPPKEASQKYWYMANHGLH	generic|IP_903010_TX=10090_REVERSED	|generic|sp_P01735_TVB86_MOUSE_REVERSED	|generic|tr_A0A0B4J1G9_A0A0B4J1G9_MOUSE_REVERSED	|generic|tr_Q9D3G4_Q9D3G4_MOUSE_REVERSED	|generic|sp_P06321_TVB8_MOUSE_REVERSED|
"""index: 25115, intensity: 4938.0, mobility: 0.882"""	-0.540831	0.299162	0.98075	WGRPLVHDE	generic|IP_3459795_TX=10090_REVERSED|
"""index: 18380, intensity: 6490.0, mobility: 0.856"""	-0.540923	0.29924	0.980793	FVNWLVIG	generic|tr_Q2QKE3_Q2QKE3_MOUSE__chrX_-1_48480121_48480234_ENSMUST00000143466__II_835647_REVERSED	|generic|tr_B1AU25_B1AU25_MOUSE__chrX_-1_48480121_48480234_ENSMUST00000143466__II_835647_REVERSED	|generic|sp_Q9Z0X1_AIFM1_MOUSE__chrX_-1_48480121_48480234_ENSMUST00000143466__II_835647_REVERSED	|generic|chrX_-1_48475527_48475616_ENSMUST00000143466_REVERSED|
"""index: 12039, intensity: 8113.0, mobility: 0.983"""	-0.541261	0.299377	0.980951	LHFHLHLCADKRLEEPNFR	generic|IP_912599_TX=10090_REVERSED|
"""index: 17053, intensity: 13853.0, mobility: 0.970"""	-0.541405	0.299571	0.981018	LKKYSSKKIDLQQGEPCCSFMHSGLLTSTLLPL	generic|tr_A0A0R4J298_A0A0R4J298_MOUSE__chr1_1_131158238_131158303_ENSMUST00000149119__II_1035735_REVERSED	|generic|sp_Q61211_EIF2D_MOUSE__chr1_1_131158238_131158303_ENSMUST00000149119_REVERSED	|generic|sp_Q61211-2_EIF2D_MOUSE__chr1_1_131158238_131158303_ENSMUST00000149119_REVERSED	|generic|tr_Q8C8I3_Q8C8I3_MOUSE__chr1_1_131158238_131158303_ENSMUST00000149119_REVERSED	|generic|tr_E9PUG7_E9PUG7_MOUSE__chr1_1_131158238_131158303_ENSMUST00000149119_REVERSED|
"""index: 996, intensity: 3445.0, mobility: 0.873"""	-0.541415	0.299708	0.981023	LEPEAGQDWL	generic|tr_A0A087WP73_A0A087WP73_MOUSE__chr1_1_87936764_87936904_ENSMUST00000189726__II_1031912_REVERSED|
"""index: 23608, intensity: 3604.0, mobility: 1.252"""	-0.541468	0.299844	0.981048	VVQFQQLQDPGPLQSEQLKLTVPNHLVLEKLTQVDENFTASM	generic|tr_Q8BK66_Q8BK66_MOUSE_REVERSED	|generic|tr_Q5SVX2_Q5SVX2_MOUSE_REVERSED	|generic|tr_Q5SVX3_Q5SVX3_MOUSE_REVERSED|
"""index: 18376, intensity: 6788.0, mobility: 1.086"""	-0.541619	0.299981	0.981118	GARSTGELCNNRCHLSQEQAISVCVLNLETLLSVPMTVGSPVPL	generic|IP_2453113_TX=10090_REVERSED|
"""index: 21238, intensity: 2555.0, mobility: 0.788"""	-0.54204	0.300117	0.981313	PHPSRPEIKQTSAGSTLLVSS	generic|tr_A0A5H1ZRM5_A0A5H1ZRM5_MOUSE_REVERSED|
"""index: 12911, intensity: 6657.0, mobility: 0.969"""	-0.542119	0.300311	0.98135	LERAYDSRQKETKARTAREAEIEEELEE	generic|sp_P13541_MYH3_MOUSE_REVERSED|
"""index: 1872, intensity: 2577.0, mobility: 0.913"""	-0.542138	0.300389	0.981359	QWARSTWPEE	generic|IP_3491749_TX=10090_REVERSED	|generic|IP_919870_TX=10090_REVERSED|
"""index: 14411, intensity: 2851.0, mobility: 1.214"""	-0.542238	0.300408	0.981405	YVSKCFSTTTAKVSAHTFG	generic|IP_882077_TX=10090_REVERSED|
"""index: 10490, intensity: 71393.0, mobility: 0.936"""	-0.542435	0.300544	0.981495	KKPPAVDGESPSMDREPPAMIK	generic|tr_F7B0R9_F7B0R9_MOUSE__II_1050785_REVERSED	|generic|tr_Q6GQT3_Q6GQT3_MOUSE_REVERSED	|generic|tr_E9Q3M9_E9Q3M9_MOUSE_REVERSED|
"""index: 10988, intensity: 4463.0, mobility: 1.271"""	-0.542551	0.30068	0.981549	GRNLHLDSPYVLFCVLLIMLIEMSNNGRDV	generic|sp_O35655_PPE1_MOUSE_REVERSED	|generic|tr_Q3UQZ5_Q3UQZ5_MOUSE_REVERSED|
"""index: 35877, intensity: 7643.0, mobility: 1.028"""	-0.54267	0.300816	0.981604	KQKKIFYAQQKLLVLIHCRRS	generic|IP_967461_TX=10090_REVERSED|
"""index: 15879, intensity: 3933.0, mobility: 0.814"""	-0.542886	0.300952	0.981703	ARVKQLLAFDLGKVLHTHEMD	generic|tr_Q8CDT0_Q8CDT0_MOUSE__chr18_1_36749214_36749288_ENSMUST00000235165__II_3464095_REVERSED	|generic|tr_Q3TJY5_Q3TJY5_MOUSE__chr18_1_36749214_36749288_ENSMUST00000235165__II_3464095_REVERSED	|generic|tr_Q8C7D0_Q8C7D0_MOUSE__chr18_1_36749214_36749288_ENSMUST00000235165__II_3464095_REVERSED	|generic|sp_Q9Z1M8_RED_MOUSE__chr18_1_36749214_36749288_ENSMUST00000235165__II_3464095_REVERSED	|generic|tr_Q8C2T9_Q8C2T9_MOUSE__chr18_1_36749214_36749288_ENSMUST00000235165__II_3464096_REVERSED|
"""index: 24481, intensity: 4567.0, mobility: 1.026"""	-0.542963	0.301088	0.981738	LIEVEEPRLLMLANSACVSHFGCY	generic|tr_B2RPZ5_B2RPZ5_MOUSE__chr19_1_36614375_36614467_ENSMUST00000139215__II_1045942_REVERSED	|generic|sp_Q8CDU6_HECD2_MOUSE__chr19_1_36614375_36614467_ENSMUST00000139215__II_1045942_REVERSED|
"""index: 24292, intensity: 3868.0, mobility: 1.047"""	-0.543059	0.301224	0.981782	ERYLNFYMISEP	generic|tr_Q8BHP4_Q8BHP4_MOUSE__chr8_-1_83319410_83319535_ENSMUST00000150124__II_862707_REVERSED	|generic|tr_Q8BHN8_Q8BHN8_MOUSE__chr8_-1_83319410_83319535_ENSMUST00000150124_REVERSED	|generic|sp_Q8BGF6_ELMD2_MOUSE__chr8_-1_83319410_83319535_ENSMUST00000150124_REVERSED|
"""index: 846, intensity: 2943.0, mobility: 0.885"""	-0.543117	0.301359	0.981808	TAGGHFTYAES	generic|IP_1062286_TX=10090_REVERSED|
"""index: 9293, intensity: 7374.0, mobility: 1.076"""	-0.543277	0.301436	0.981881	CLKRNMITTYHLPKCIAVYRDYSMATLIYFECVGMFIFFFL	generic|tr_Q8VFI0_Q8VFI0_MOUSE_REVERSED|
"""index: 33656, intensity: 16211.0, mobility: 0.988"""	-0.543335	0.301513	0.981908	ELYLKGQTSKQ	generic|tr_Q8BN38_Q8BN38_MOUSE__II_3474964_REVERSED	|generic|II_3474962_TX=10090_REVERSED	|generic|sp_P97412_LYST_MOUSE_REVERSED	|generic|sp_P97412-2_LYST_MOUSE_REVERSED	|generic|tr_G5E8Q0_G5E8Q0_MOUSE_REVERSED|
"""index: 16720, intensity: 4820.0, mobility: 0.790"""	-0.543598	0.301649	0.982027	GRRSAAKL	generic|sp_Q5Y5T5_ZDHC8_MOUSE_REVERSED	|generic|tr_Q2TGE7_Q2TGE7_MOUSE_REVERSED|
"""index: 22711, intensity: 2666.0, mobility: 1.021"""	-0.543791	0.301843	0.982115	WALCFTQITKRWTCNSGTEMYSKQWKLN	generic|chr5_1_108331984_108332109_ENSMUST00000031189__IP_935144_TX=10090_REVERSED|
"""index: 4198, intensity: 4863.0, mobility: 0.872"""	-0.54386	0.302037	0.982146	HHEKCSWDIRLPPQK	generic|IP_2433158_TX=10090_REVERSED|
"""index: 17698, intensity: 4964.0, mobility: 1.036"""	-0.544043	0.302208	0.982229	SRGRAEGGAPGASVRQ	generic|chr8_1_85493035_85493253_ENSMUST00000132932__II_861935_TX=10090_REVERSED|
"""index: 17855, intensity: 4013.0, mobility: 1.155"""	-0.544079	0.302208	0.982245	VERENMKWTAQVPRSYQCLLEASGGEEVVLD	generic|tr_A0A571BEB2_A0A571BEB2_MOUSE_REVERSED|
"""index: 15951, intensity: 4926.0, mobility: 0.978"""	-0.544286	0.302208	0.982338	TPMNHDYASPQIRVQYVHQVQQTKPGKPTFSIYLT	generic|tr_E9QNL8_E9QNL8_MOUSE_REVERSED	|generic|tr_Q9WTV4_Q9WTV4_MOUSE_REVERSED	|generic|tr_Q3U159_Q3U159_MOUSE_REVERSED	|generic|tr_Q3URE4_Q3URE4_MOUSE_REVERSED	|generic|tr_D3Z627_D3Z627_MOUSE_REVERSED	|generic|tr_E9Q5M7_E9Q5M7_MOUSE_REVERSED	|generic|tr_H2ELL3_H2ELL3_MOUSE_REVERSED	|generic|tr_B7ZN92_B7ZN92_MOUSE_REVERSED	|generic|sp_P24063_ITAL_MOUSE_REVERSED	|generic|tr_B7ZN90_B7ZN90_MOUSE_REVERSED	|generic|tr_Q3TB85_Q3TB85_MOUSE_REVERSED	|generic|tr_Q9R200_Q9R200_MOUSE_REVERSED	|generic|tr_D3YW95_D3YW95_MOUSE_REVERSED	|generic|tr_Q3T9N8_Q3T9N8_MOUSE_REVERSED	|generic|tr_B7ZN91_B7ZN91_MOUSE_REVERSED|
"""index: 25442, intensity: 4363.0, mobility: 0.942"""	-0.544637	0.302227	0.982496	RVRPYPDEILNYLEEFQK	generic|sp_Q6DFV1_CNDG2_MOUSE_REVERSED|
"""index: 21083, intensity: 4174.0, mobility: 1.059"""	-0.545034	0.30242	0.982673	QHMEKLSPIQSISNSRKLYRQTLNNQMENVESKLKD	generic|IP_826294_TX=10090_REVERSED|
"""index: 29085, intensity: 4878.0, mobility: 1.041"""	-0.54507	0.302555	0.982689	RMGWTPSSSLSSHLAFSRAACIW	generic|chr6_-1_112771516_112775611_ENSMUST00000088373__IP_909576_TX=10090_REVERSED	|generic|chr6_-1_112775495_112775611_ENSMUST00000088373__IP_909576_TX=10090_REVERSED|
"""index: 26634, intensity: 3440.0, mobility: 0.851"""	-0.545129	0.30269	0.982716	LRLLPVPYVET	generic|IP_941494_TX=10090_REVERSED|
"""index: 23504, intensity: 9581.0, mobility: 1.083"""	-0.545226	0.302825	0.982759	MISVSGDPVLFPSNK	generic|sp_Q9WUZ9_ENTP5_MOUSE_REVERSED	|generic|tr_Q3TQC7_Q3TQC7_MOUSE_REVERSED|
"""index: 13852, intensity: 6328.0, mobility: 0.950"""	-0.545258	0.30286	0.982773	EWLDLIVGTPSAKTAFYNLYRDMSLKQALL	generic|sp_Q8K1S3-2_UNC5B_MOUSE__II_3467639_REVERSED	|generic|sp_Q8K1S3_UNC5B_MOUSE_REVERSED	|generic|tr_Q3UH38_Q3UH38_MOUSE_REVERSED	|generic|tr_Q3TYW6_Q3TYW6_MOUSE_REVERSED|
"""index: 18377, intensity: 6793.0, mobility: 1.026"""	-0.545352	0.30286	0.982815	LLDMTGMAKFARSNNSWSTSTRQPRTSDTLSSLCV	generic|IP_1069802_TX=10090_REVERSED|
"""index: 24922, intensity: 4668.0, mobility: 1.022"""	-0.545855	0.303054	0.983037	MKFPELDEFFDPNPIKRPK	generic|sp_P35564_CALX_MOUSE__II_1137469_REVERSED	|generic|tr_Q3TXE5_Q3TXE5_MOUSE__II_1137469_REVERSED	|generic|IP_1137466_TX=10090_REVERSED|
"""index: 13272, intensity: 17857.0, mobility: 1.106"""	-0.546024	0.303247	0.983112	LEKLKRELEWELRENQERQHALESNKDSHVRELELRHEQ	generic|sp_Q6PHN1_CCD57_MOUSE__II_1125403_REVERSED	|generic|tr_Q5DU64_Q5DU64_MOUSE_REVERSED|
"""index: 27244, intensity: 3404.0, mobility: 0.983"""	-0.546166	0.303382	0.983174	ERWAAATLVHL	generic|IP_1045142_TX=10090_REVERSED|
"""index: 26620, intensity: 4432.0, mobility: 0.934"""	-0.54624	0.303516	0.983207	LTRWLTMKE	generic|IP_1095117_TX=10090_REVERSED	|generic|IP_1092741_TX=10090_REVERSED	|generic|IP_1095107_TX=10090_REVERSED|
"""index: 11721, intensity: 10138.0, mobility: 0.889"""	-0.546359	0.303651	0.983259	TTANERIFT	generic|sp_Q8C3Y4_KNTC1_MOUSE__II_931188_REVERSED|
"""index: 23136, intensity: 4638.0, mobility: 1.059"""	-0.546563	0.303785	0.983348	VLGQMKLHTASACYR	generic|IP_3504322_TX=10090_REVERSED|
"""index: 22383, intensity: 4388.0, mobility: 0.945"""	-0.546623	0.303861	0.983375	KEDLVFGTIQI	generic|IP_958058_TX=10090_REVERSED|
"""index: 11011, intensity: 16749.0, mobility: 0.927"""	-0.546756	0.303995	0.983433	VCDLPAASGSTPEKYLSIFYV	generic|chrX_-1_152297915_152298118_ENSMUST00000195280_REVERSED|
"""index: 11456, intensity: 5276.0, mobility: 0.910"""	-0.546778	0.304188	0.983442	IVFNEEATYIVATKPRTTRIFCM	generic|sp_Q9D4D4_TKTL2_MOUSE__chr14_1_30560605_30560688_ENSMUST00000160189_REVERSED	|generic|tr_A0A0R4J2A3_A0A0R4J2A3_MOUSE__chr14_1_30560605_30560688_ENSMUST00000160189_REVERSED|
"""index: 20924, intensity: 4612.0, mobility: 0.951"""	-0.546814	0.304281	0.983458	SSVRPGLLINM	generic|IP_863625_TX=10090_REVERSED|
"""index: 8375, intensity: 5574.0, mobility: 1.000"""	-0.546858	0.304281	0.983477	IAMMLVWCEWK	generic|tr_Q9D4W6_Q9D4W6_MOUSE__II_3487652_REVERSED|
"""index: 1239, intensity: 2974.0, mobility: 0.984"""	-0.547277	0.304474	0.983659	EEGAKLSWAGGH	generic|IP_855994_TX=10090_REVERSED|
"""index: 7412, intensity: 4592.0, mobility: 1.066"""	-0.547279	0.304549	0.98366	ESEAKNEAPTQPQQQEETHPEEQDVQM	generic|tr_Q99L75_Q99L75_MOUSE_REVERSED|
"""index: 19752, intensity: 3694.0, mobility: 0.932"""	-0.547478	0.304742	0.983746	KEVQDPNVGLECCSVRLLEQYTL	generic|II_1132174_TX=10090_REVERSED	|generic|sp_Q5SUE8-2_ANR40_MOUSE_REVERSED	|generic|sp_Q5SUE8-3_ANR40_MOUSE_REVERSED	|generic|chr11_1_94338342_94338545_ENSMUST00000124087_REVERSED	|generic|sp_Q5SUE8_ANR40_MOUSE__chr11_1_94339649_94339699_ENSMUST00000051221_REVERSED|
"""index: 34278, intensity: 3407.0, mobility: 1.263"""	-0.547482	0.304934	0.983748	NEKMIRVNTLKRFEEELGIKDFHTATSHLTQLHREL	generic|tr_Q3TU63_Q3TU63_MOUSE__II_3459371_REVERSED	|generic|tr_A0A1B0GRT6_A0A1B0GRT6_MOUSE_REVERSED	|generic|sp_P49446_PTPRE_MOUSE_REVERSED	|generic|sp_P49446-2_PTPRE_MOUSE_REVERSED	|generic|sp_P49446-3_PTPRE_MOUSE_REVERSED	|generic|tr_A0A1B0GRH2_A0A1B0GRH2_MOUSE_REVERSED	|generic|tr_Q3V1H5_Q3V1H5_MOUSE_REVERSED|
"""index: 24080, intensity: 4762.0, mobility: 1.151"""	-0.54762	0.305127	0.983807	VKINLNMENNDDIFSS	generic|sp_Q924X7_STK33_MOUSE_REVERSED	|generic|tr_A7E1Y2_A7E1Y2_MOUSE_REVERSED	|generic|tr_D3YWA6_D3YWA6_MOUSE_REVERSED	|generic|tr_A7E1Y3_A7E1Y3_MOUSE_REVERSED	|generic|tr_A1L0V5_A1L0V5_MOUSE_REVERSED|
"""index: 9829, intensity: 8413.0, mobility: 1.099"""	-0.547659	0.30532	0.983824	LWTLKRGSFHQSYFLEFMQVSKELEQPIAFTSSPAQTLPW	generic|sp_Q9D4H8_CUL2_MOUSE__chr18_1_3426788_3426916_ENSMUST00000080089__II_1053242_REVERSED	|generic|tr_Q571A2_Q571A2_MOUSE__chr18_1_3426788_3426916_ENSMUST00000080089__II_1053242_REVERSED	|generic|II_1053253_TX=10090_REVERSED	|generic|tr_E0CYT5_E0CYT5_MOUSE__chr18_1_3426788_3426916_ENSMUST00000080089_REVERSED	|generic|sp_Q9D4H8-2_CUL2_MOUSE__chr18_1_3426788_3426916_ENSMUST00000080089_REVERSED|
"""index: 9971, intensity: 6261.0, mobility: 0.972"""	-0.547702	0.305395	0.983842	SIRWGHVYANQAGSPLPPMPMVNRDR	generic|IP_882927_TX=10090_REVERSED|
"""index: 31041, intensity: 4449.0, mobility: 1.010"""	-0.547824	0.305411	0.983895	LRKNYQHRQL	generic|IP_840971_TX=10090_REVERSED|
"""index: 19316, intensity: 2781.0, mobility: 1.213"""	-0.548158	0.305545	0.984038	FQYDEALFPDNWEIESGNWKWYVLDSFQ	generic|tr_Q32MH0_Q32MH0_MOUSE_REVERSED	|generic|tr_Q8C833_Q8C833_MOUSE_REVERSED	|generic|sp_P13504-2_IL1R1_MOUSE_REVERSED	|generic|tr_Q8C6P3_Q8C6P3_MOUSE_REVERSED|
"""index: 30830, intensity: 5545.0, mobility: 1.159"""	-0.54826	0.305679	0.984082	RIFVQGLSDLAWLADQCAAYTRMEADPPLQVTSPRC	generic|tr_Q3UH45_Q3UH45_MOUSE__chr12_1_110968886_110969020_ENSMUST00000223210_REVERSED	|generic|tr_Q6ZQE1_Q6ZQE1_MOUSE__chr12_1_110968886_110969020_ENSMUST00000223210_REVERSED	|generic|tr_B9EHS4_B9EHS4_MOUSE__chr12_1_110968886_110969020_ENSMUST00000223210_REVERSED|
"""index: 24711, intensity: 15932.0, mobility: 0.934"""	-0.548382	0.305871	0.984134	IVLFPNNCLA	generic|IP_952721_TX=10090_REVERSED|
"""index: 13053, intensity: 22563.0, mobility: 0.899"""	-0.548404	0.305962	0.984144	DRWTVMYLVHRLVKYTQSLHLYPLI	generic|IP_1118542_TX=10090_REVERSED|
"""index: 9647, intensity: 106078.0, mobility: 1.179"""	-0.548422	0.305962	0.984151	EMIDAERTAYRLNPDLWYMLSKVQEFNLFLLFVLFLFY	generic|tr_Q6A0E5_Q6A0E5_MOUSE__chr13_1_66966408_66966545_ENSMUST00000224244__II_3492723_REVERSED	|generic|sp_Q99LH2_PTSS1_MOUSE__chr13_1_66966408_66966545_ENSMUST00000224244__II_3474184_REVERSED	|generic|II_3474183_TX=10090_REVERSED|
"""index: 2903, intensity: 10669.0, mobility: 0.884"""	-0.548813	0.306095	0.984318	TLPTETKFLSEMRIH	generic|sp_Q8BLG2_LPAR4_MOUSE_REVERSED	|generic|tr_Q80UD5_Q80UD5_MOUSE_REVERSED|
"""index: 4496, intensity: 3165.0, mobility: 0.872"""	-0.548939	0.306228	0.984371	CLLSFGFLPLAPSLFGLFSIQVM	generic|IP_3460348_TX=10090_REVERSED|
"""index: 19008, intensity: 21022.0, mobility: 0.975"""	-0.548943	0.306244	0.984373	ISSNIISLMMERNNVDVPTS	generic|tr_Q3TBM6_Q3TBM6_MOUSE__II_986172_REVERSED	|generic|tr_Q3U4U6_Q3U4U6_MOUSE__chr3_1_88321453_88321548_ENSMUST00000164122__II_986172_REVERSED	|generic|tr_Q3U0I3_Q3U0I3_MOUSE__chr3_1_88321107_88321178_ENSMUST00000167000__II_986172_REVERSED	|generic|II_986175_TX=10090_REVERSED	|generic|tr_F6Q609_F6Q609_MOUSE_REVERSED	|generic|tr_Q3UJP4_Q3UJP4_MOUSE__chr3_1_88321453_88321548_ENSMUST00000164122_REVERSED	|generic|tr_E9Q133_E9Q133_MOUSE__chr3_1_88321453_88321548_ENSMUST00000164122_REVERSED|
"""index: 4171, intensity: 3522.0, mobility: 0.898"""	-0.549775	0.306334	0.984724	HQLHLCQLFSRQMK	generic|chr14_1_13425838_13493565_ENSMUST00000223583_REVERSED|
"""index: 15384, intensity: 4566.0, mobility: 1.060"""	-0.54987	0.306334	0.984764	TLQLHTLVCVTFCNIFLLFVLLSDLEKNT	generic|IP_3474919_TX=10090_REVERSED|
"""index: 14377, intensity: 5646.0, mobility: 0.954"""	-0.550131	0.306408	0.984873	QTTNPCGIHSVPTVQDANNERTGLNPSTTITLAP	generic|tr_Q3TEQ6_Q3TEQ6_MOUSE_REVERSED	|generic|sp_P41274_TNFL9_MOUSE_REVERSED|
"""index: 15726, intensity: 12276.0, mobility: 0.898"""	-0.550226	0.3066	0.984913	NLDLHILSRLMFGSIRFRMS	generic|IP_3474221_TX=10090_REVERSED|
"""index: 19932, intensity: 4310.0, mobility: 1.043"""	-0.550288	0.306792	0.984939	AIWSEVGQQIEKQIQKAMNT	generic|sp_D3YZG8_MTD2L_MOUSE_REVERSED|
"""index: 23423, intensity: 2788.0, mobility: 1.261"""	-0.550332	0.306807	0.984957	MVTVTQFIKMRQKMELSTTTPLFRLTMRKNLLCNSRLTMT	generic|IP_1079303_TX=10090_REVERSED|
"""index: 9853, intensity: 16894.0, mobility: 0.830"""	-0.550672	0.306999	0.985098	IKLGKHATEHMRYR	generic|sp_G5E897_PLGT3_MOUSE_REVERSED|
"""index: 3201, intensity: 5134.0, mobility: 0.853"""	-0.550698	0.307191	0.985109	WSPINSSVR	generic|IP_830134_TX=10090_REVERSED|
"""index: 9178, intensity: 3684.0, mobility: 1.068"""	-0.550792	0.307383	0.985148	TEIRRFSSWWCGRTTGQLIGWWMMKWTPVMNQLVIIEYKN	generic|chr3_-1_36453540_36457568_ENSMUST00000029266_REVERSED|
"""index: 20529, intensity: 7110.0, mobility: 1.097"""	-0.550799	0.307574	0.98515	IIVMQNDQMPEYVELIQYESISRIIYGGHPRLDLEAQCSF	generic|sp_P35330_ICAM2_MOUSE_REVERSED|
"""index: 24513, intensity: 3432.0, mobility: 1.044"""	-0.550951	0.307766	0.985214	ELDARLEYRLSSH	generic|sp_Q8C428_TMC7_MOUSE__chr4_1_107864048_107864077_ENSMUST00000238584_REVERSED	|generic|sp_Q8C428-2_TMC7_MOUSE__chr4_1_107864048_107864077_ENSMUST00000238584_REVERSED|
"""index: 8258, intensity: 4243.0, mobility: 0.914"""	-0.550959	0.307899	0.985217	LFFHQAITDAVPAFSLWLMANSCSLLSV	generic|sp_Q8CE47_S49A3_MOUSE_REVERSED|
"""index: 18061, intensity: 2622.0, mobility: 0.748"""	-0.551097	0.307957	0.985274	SSAVIQCSM	generic|IP_1081961_TX=10090_REVERSED|
"""index: 5421, intensity: 3060.0, mobility: 1.174"""	-0.551417	0.307957	0.985405	EPLWMSNLPRYPRMTWQGSLSCSDTTQMSPSWRPLPCSYTMPRCCRTHST	generic|IP_1056093_TX=10090_REVERSED|
"""index: 24629, intensity: 6136.0, mobility: 0.888"""	-0.551549	0.307957	0.985459	FPKVVYSVH	generic|IP_874015_TX=10090_REVERSED|
"""index: 33800, intensity: 51931.0, mobility: 0.975"""	-0.551663	0.307957	0.985506	FFLLTLLSSSE	generic|IP_1061321_TX=10090_REVERSED|
"""index: 3537, intensity: 4142.0, mobility: 1.081"""	-0.552424	0.308148	0.985816	ERRLISDPQGMME	generic|IP_876265_TX=10090_REVERSED|
"""index: 5447, intensity: 3143.0, mobility: 1.082"""	-0.552447	0.308281	0.985825	MYPSHLCLTPSLCHS	generic|II_1079858_TX=10090_REVERSED|
"""index: 26518, intensity: 4967.0, mobility: 0.967"""	-0.552535	0.308472	0.985861	NRFLIKGFN	generic|sp_Q8BXN9-3_TM87A_MOUSE__II_1008982_REVERSED	|generic|tr_A2AQJ5_A2AQJ5_MOUSE__II_1008975_REVERSED	|generic|sp_Q8BXN9_TM87A_MOUSE__II_1008975_REVERSED	|generic|sp_Q8BXN9-2_TM87A_MOUSE_REVERSED	|generic|tr_A2AQJ7_A2AQJ7_MOUSE_REVERSED	|generic|tr_A2AQJ6_A2AQJ6_MOUSE_REVERSED|
"""index: 21803, intensity: 4262.0, mobility: 0.962"""	-0.552724	0.308663	0.985937	YLIPDSAFSEIAAPVNKITEAH	generic|IP_3484547_TX=10090_REVERSED|
"""index: 6790, intensity: 3712.0, mobility: 1.028"""	-0.552839	0.308795	0.985984	YQPYQFRRSQLLQSGWADGGMLLRWPFSEPSNQEFLSPPHPL	generic|IP_3455933_TX=10090_REVERSED|
"""index: 32014, intensity: 11230.0, mobility: 1.076"""	-0.552981	0.308987	0.986041	PHVIAVYREISV	generic|tr_B2RPU9_B2RPU9_MOUSE_REVERSED	|generic|sp_Q8BZ39_NMUR2_MOUSE_REVERSED|
"""index: 10928, intensity: 16887.0, mobility: 0.943"""	-0.553144	0.309178	0.986106	ERLKMMELKGSLVLNLNEMVIWLNEKE	generic|IP_945265_TX=10090_REVERSED|
"""index: 10811, intensity: 8080.0, mobility: 1.055"""	-0.553158	0.309192	0.986112	KPSWMDCHSVPASLKAIQLEFCIAQKYIVTKRSFGVMT	generic|IP_3503572_TX=10090_REVERSED|
"""index: 23302, intensity: 3614.0, mobility: 1.132"""	-0.553325	0.309383	0.986179	GVCVPFFLVWSIAQHN	generic|IP_1049640_TX=10090_REVERSED|
"""index: 25192, intensity: 3206.0, mobility: 1.232"""	-0.553338	0.309469	0.986184	LKNESTRLVVVVDAPLTDRNKELVGSADYLVPGAYHQIGFCLE	generic|tr_F8VQ79_F8VQ79_MOUSE_REVERSED	|generic|sp_Q1EG27_MYO3B_MOUSE_REVERSED	|generic|sp_Q1EG27-2_MYO3B_MOUSE_REVERSED|
"""index: 21908, intensity: 3984.0, mobility: 1.118"""	-0.553445	0.309469	0.986227	STSQTLSGVWSRRLHTLMGQMLTPQTSA	generic|IP_860603_TX=10090_REVERSED|
"""index: 5338, intensity: 3623.0, mobility: 0.826"""	-0.55364	0.309542	0.986305	LNWDKNMPPNISVIIF	generic|IP_3480789_TX=10090_REVERSED|
"""index: 5392, intensity: 3331.0, mobility: 0.815"""	-0.55377	0.309733	0.986357	TSMEEDKENLSILQALTLGISV	generic|sp_P09690_ACHB_MOUSE_REVERSED	|generic|tr_Q8CG00_Q8CG00_MOUSE_REVERSED|
"""index: 28483, intensity: 14145.0, mobility: 1.162"""	-0.553885	0.309924	0.986402	EWLNDESRWMSICVLYMYILFCFVFLFHTAGSSHISDLTSRP	generic|IP_1059428_TX=10090_REVERSED|
"""index: 11817, intensity: 6286.0, mobility: 1.099"""	-0.553894	0.310055	0.986406	KMDRNRLSYIFPNLMPTVVTYMMSMVTDKVTSNNSSPCLYLVI	generic|tr_Q7TRX4_Q7TRX4_MOUSE_REVERSED|
"""index: 7148, intensity: 3158.0, mobility: 1.132"""	-0.553943	0.310187	0.986425	RSIRDAKKAEREPNHMRQMHERLKDKRKFQKGCTSCLFD	generic|tr_A0A1L1SS03_A0A1L1SS03_MOUSE_REVERSED	|generic|tr_D3YYD1_D3YYD1_MOUSE_REVERSED	|generic|sp_Q3UTQ7_PRD10_MOUSE_REVERSED	|generic|tr_A0A1L1SRM4_A0A1L1SRM4_MOUSE_REVERSED|
"""index: 27636, intensity: 6579.0, mobility: 1.119"""	-0.554205	0.310378	0.986529	DKNIIIVNVLSFNHLLLKLLLRPKDSSLKMTDRSANAGSVPI	generic|IP_890866_TX=10090_REVERSED|
"""index: 9705, intensity: 4069.0, mobility: 1.178"""	-0.554263	0.310568	0.986552	TKFDKELKSWRRLMLELTESHYLQIDASKPDEMRYRIQS	generic|tr_E9Q9J4_E9Q9J4_MOUSE__chr1_-1_97719826_97719903_ENSMUST00000189992__II_1030477_REVERSED	|generic|tr_Q80V47_Q80V47_MOUSE__chr1_-1_97719826_97719903_ENSMUST00000189992__II_1030477_REVERSED	|generic|sp_Q6ZQB6_VIP2_MOUSE__chr1_-1_97719826_97719903_ENSMUST00000189992__II_1030477_REVERSED	|generic|sp_Q6ZQB6-3_VIP2_MOUSE__chr1_-1_97719826_97719903_ENSMUST00000189992__II_1030477_REVERSED	|generic|sp_Q6ZQB6-2_VIP2_MOUSE__chr1_-1_97719826_97719903_ENSMUST00000189992_REVERSED|
"""index: 25728, intensity: 2757.0, mobility: 1.006"""	-0.554306	0.310759	0.986569	TGGGGSNF	generic|IP_922322_TX=10090_REVERSED|
"""index: 11950, intensity: 3720.0, mobility: 1.251"""	-0.554322	0.31095	0.986575	ERLFDWKKAGMDYLGVGGDLFCCVVHGPPLSFAQNQTLNPPPVA	generic|tr_E9Q271_E9Q271_MOUSE__chr8_-1_54648216_54648260_ENSMUST00000128850__II_863777_REVERSED	|generic|tr_H3BLI8_H3BLI8_MOUSE__chr8_-1_54648216_54648260_ENSMUST00000128850__II_863777_REVERSED	|generic|tr_H3BJE2_H3BJE2_MOUSE__II_863777_REVERSED	|generic|tr_Q8C8Y2_Q8C8Y2_MOUSE__chr8_-1_54648216_54648260_ENSMUST00000128850__II_863777_REVERSED	|generic|tr_Q8CFX0_Q8CFX0_MOUSE__chr8_-1_54648216_54648260_ENSMUST00000128850__II_863777_REVERSED	|generic|tr_G3UVU7_G3UVU7_MOUSE__chr8_-1_54648216_54648260_ENSMUST00000128850__II_863777_REVERSED|
"""index: 22840, intensity: 3092.0, mobility: 1.043"""	-0.554482	0.311141	0.986638	GHDKEMLYFLLAMQMFWRGVMKDLR	generic|IP_922932_TX=10090_REVERSED|
"""index: 11697, intensity: 5232.0, mobility: 1.241"""	-0.554604	0.311272	0.986686	DKLWCWIRASIGTHRFQ	generic|IP_1057468_TX=10090_REVERSED|
"""index: 9547, intensity: 61001.0, mobility: 1.225"""	-0.554636	0.311463	0.986699	ELFMKTQKYVEQGTKHFTKLFDIFEKTVRDTEISTQRN	generic|tr_D3YWB4_D3YWB4_MOUSE__chr5_1_130187414_130187590_ENSMUST00000143727_REVERSED	|generic|tr_D3Z2L2_D3Z2L2_MOUSE__chr5_1_130208700_130208822_ENSMUST00000125937_REVERSED	|generic|sp_Q9JM13_RABX5_MOUSE__chr5_1_130213179_130213232_ENSMUST00000143865_REVERSED|
"""index: 29835, intensity: 3361.0, mobility: 1.210"""	-0.554683	0.311594	0.986717	RLRTCLGQRRRSSQWS	generic|IP_1109531_TX=10090_REVERSED	|generic|IP_1109533_TX=10090_REVERSED|
"""index: 14677, intensity: 3902.0, mobility: 0.852"""	-0.55503	0.311785	0.986853	TSSVPKGLHPCCGLIGLFF	generic|IP_997624_TX=10090_REVERSED|
"""index: 29385, intensity: 4647.0, mobility: 1.148"""	-0.555083	0.311916	0.986874	YLVYWNSVLSLRPHLGQRRLAQPGKASQNVSAKEP	generic|IP_901113_TX=10090_REVERSED|
"""index: 22638, intensity: 3293.0, mobility: 1.128"""	-0.55538	0.312107	0.98699	FPYTRLASASGMRPTS	generic|chr17_1_26123581_26123817_ENSMUST00000025014__IP_1068740_TX=10090_REVERSED|
"""index: 19603, intensity: 4978.0, mobility: 1.098"""	-0.555395	0.312203	0.986996	VNEVAMALGQSALPQT	generic|IP_1027617_TX=10090_REVERSED|
"""index: 23247, intensity: 29360.0, mobility: 1.117"""	-0.555412	0.312203	0.987003	HRSCPVMMLQWWWLAAMWLPLAMIINK	generic|IP_1102281_TX=10090_REVERSED|
"""index: 21729, intensity: 2876.0, mobility: 1.013"""	-0.555524	0.312203	0.987046	QTRMLQWWMSIVWH	generic|IP_1036306_TX=10090_REVERSED|
"""index: 21293, intensity: 3804.0, mobility: 1.047"""	-0.555958	0.312333	0.987214	GPGWQLVRDYFVFRLLLCFC	generic|IP_875063_TX=10090_REVERSED|
"""index: 23420, intensity: 7034.0, mobility: 0.871"""	-0.555995	0.312524	0.987228	PNRRTADK	generic|chr2_1_68947276_68947338_ENSMUST00000028426_REVERSED|
"""index: 16944, intensity: 4476.0, mobility: 1.123"""	-0.556043	0.312714	0.987247	EWIGHGISLLFCMGGLFMFIWVV	generic|II_964201_TX=10090_REVERSED	|generic|sp_A3FIN4_AT8B5_MOUSE_REVERSED	|generic|sp_A3FIN4-3_AT8B5_MOUSE_REVERSED|
"""index: 27442, intensity: 2859.0, mobility: 0.904"""	-0.556119	0.312904	0.987276	QKSSEPVCAGRR	generic|IP_2447335_TX=10090_REVERSED|
"""index: 15783, intensity: 5258.0, mobility: 1.135"""	-0.556196	0.313035	0.987306	SLQLDSPKLNKIYRNVYSMLIPTVYSEM	generic|chr15_1_35371964_35372146_ENSMUST00000227309_REVERSED|
"""index: 21019, intensity: 18856.0, mobility: 1.005"""	-0.55634	0.313106	0.987361	RGASGVVMVEHVF	generic|sp_Q9CYH5_GFOD2_MOUSE_REVERSED|
"""index: 11501, intensity: 25870.0, mobility: 1.091"""	-0.556411	0.313297	0.987388	EQQQAGLPTGLEELSQLFPAEQS	generic|tr_H3BJX8_H3BJX8_MOUSE__chr3_1_88639335_88639496_ENSMUST00000177418__II_985926_REVERSED|
"""index: 20683, intensity: 5035.0, mobility: 0.855"""	-0.556411	0.313487	0.987389	FMVIPKYDTANFTRF	generic|sp_Q80TR8-2_DCAF1_MOUSE__chr9_1_106879957_106879992_ENSMUST00000159645__II_844002_REVERSED|
"""index: 7426, intensity: 7518.0, mobility: 0.914"""	-0.556442	0.313677	0.9874	TAMLKEMRAVRLKLKWNEQCY	generic|IP_3487670_TX=10090_REVERSED|
"""index: 4810, intensity: 2773.0, mobility: 0.990"""	-0.556466	0.313688	0.98741	QSYDLHFRHSF	generic|IP_958816_TX=10090_REVERSED|
"""index: 18804, intensity: 8765.0, mobility: 1.136"""	-0.556811	0.313878	0.987542	YILKNMFEDDPSRPKVVVEWA	generic|sp_Q5DTT8_PNMA5_MOUSE__II_834680_REVERSED|
"""index: 5794, intensity: 2591.0, mobility: 1.139"""	-0.556856	0.314068	0.987559	GNTQKSVWMNIHQRSEEAAEAFSLQEMESHYF	generic|tr_Q8BMT0_Q8BMT0_MOUSE_REVERSED	|generic|tr_F6V5V4_F6V5V4_MOUSE_REVERSED	|generic|tr_Q8VHQ1_Q8VHQ1_MOUSE_REVERSED	|generic|tr_Q9DAZ7_Q9DAZ7_MOUSE_REVERSED|
"""index: 2691, intensity: 2679.0, mobility: 0.990"""	-0.556872	0.314259	0.987565	ETVIDILSQLGFIYGADQGEHVVSDEGYLRC	generic|sp_Q80V72_IP6K2_MOUSE_REVERSED	|generic|tr_A0A0A6YWM3_A0A0A6YWM3_MOUSE_REVERSED|
"""index: 17632, intensity: 3988.0, mobility: 0.861"""	-0.556885	0.314389	0.98757	AVLSIFWL	generic|IP_1002962_TX=10090_REVERSED|
"""index: 33047, intensity: 6448.0, mobility: 1.080"""	-0.556914	0.314459	0.987581	YFVASLGREVASKVGFPISKCKMAKK	generic|tr_B7ZNI2_B7ZNI2_MOUSE_REVERSED	|generic|tr_A0A1D5RM61_A0A1D5RM61_MOUSE_REVERSED	|generic|sp_A2RT91_ANKAR_MOUSE_REVERSED|
"""index: 12899, intensity: 7626.0, mobility: 0.964"""	-0.557027	0.31453	0.987624	WMHWQLTASVVAPWWAYTQVFL	generic|IP_1151277_TX=10090_REVERSED|
"""index: 22802, intensity: 3103.0, mobility: 1.088"""	-0.557333	0.31472	0.98774	QTSLFFIVFHFFSATVQICLFVGLQSDHSFL	generic|IP_1057408_TX=10090_REVERSED|
"""index: 27545, intensity: 14561.0, mobility: 1.126"""	-0.557339	0.31479	0.987743	IGGPFNGQGGTPGNHPFPVQQPPSQVPPFGQPFGMRG	generic|sp_Q9D219_BCL9_MOUSE_REVERSED|
"""index: 9938, intensity: 4522.0, mobility: 1.036"""	-0.557646	0.31498	0.987858	EQLNKGVADINDEKVLQDQQFRSVPYTLKVDLK	generic|tr_Q3TST3_Q3TST3_MOUSE_REVERSED	|generic|tr_A0A1L1ST33_A0A1L1ST33_MOUSE_REVERSED	|generic|tr_B1AUG0_B1AUG0_MOUSE_REVERSED	|generic|sp_Q64143_P55G_MOUSE_REVERSED|
"""index: 22288, intensity: 4222.0, mobility: 1.016"""	-0.557673	0.31517	0.987868	QLQDFEMLKKWDQRKVFYFVEEYTLDIRYN	generic|tr_D3YWM9_D3YWM9_MOUSE__chr17_1_6016313_6016351_ENSMUST00000134767__II_1072187_REVERSED	|generic|sp_Q9D2G5_SYNJ2_MOUSE__chr17_1_6016313_6016351_ENSMUST00000134767__II_1072204_REVERSED	|generic|sp_Q9D2G5-2_SYNJ2_MOUSE__chr17_1_6016313_6016351_ENSMUST00000134767__II_1072204_REVERSED	|generic|sp_Q9D2G5-4_SYNJ2_MOUSE__chr17_1_6016313_6016351_ENSMUST00000134767__II_1072204_REVERSED	|generic|sp_Q9D2G5-5_SYNJ2_MOUSE__chr17_1_6016313_6016351_ENSMUST00000134767__II_1072189_REVERSED	|generic|tr_F8WHD8_F8WHD8_MOUSE__chr17_1_6016313_6016351_ENSMUST00000134767__II_1072204_REVERSED	|generic|tr_F7BI35_F7BI35_MOUSE__chr17_1_6016313_6016351_ENSMUST00000134767__II_1072177_REVERSED	|generic|tr_D3YZB2_D3YZB2_MOUSE__chr17_1_6016313_6016351_ENSMUST00000134767__II_1072204_REVERSED	|generic|tr_E9Q4P5_E9Q4P5_MOUSE__chr17_1_6016313_6016351_ENSMUST00000134767__II_1072204_REVERSED	|generic|sp_Q9D2G5-3_SYNJ2_MOUSE__chr17_1_6016313_6016351_ENSMUST00000134767_REVERSED	|generic|sp_Q9D2G5-6_SYNJ2_MOUSE__chr17_1_6016313_6016351_ENSMUST00000134767_REVERSED	|generic|tr_Q3TTB3_Q3TTB3_MOUSE__chr17_1_6016313_6016351_ENSMUST00000134767_REVERSED|
"""index: 17773, intensity: 5768.0, mobility: 1.043"""	-0.557791	0.3153	0.987913	FSGVNRDITVMHLGSTTAMSHTSNNI	generic|IP_886067_TX=10090_REVERSED|
"""index: 22673, intensity: 3397.0, mobility: 1.126"""	-0.557829	0.31549	0.987927	VNDLLIHGTGYGFFANTTAALAV	generic|sp_A1L0T3_SRB4D_MOUSE_REVERSED	|generic|tr_F7AS28_F7AS28_MOUSE_REVERSED|
"""index: 563, intensity: 2783.0, mobility: 0.817"""	-0.55791	0.3155	0.987958	PSVKMTPI	generic|chr9_-1_40308281_40308349_ENSMUST00000137454_REVERSED|
"""index: 26922, intensity: 3045.0, mobility: 0.850"""	-0.558017	0.31557	0.987998	RRRRRRAGPH	generic|chr18_-1_67610401_67610574_ENSMUST00000115050_REVERSED|
"""index: 11322, intensity: 3921.0, mobility: 1.119"""	-0.558111	0.31564	0.988033	QPPMAGPPIQGPALGPPPIMGPPPMYPPQGPMHHMIRPAQPMPPMG	generic|sp_Q62189_SNRPA_MOUSE__II_694001_REVERSED	|generic|tr_Q9CXX7_Q9CXX7_MOUSE__II_694001_REVERSED	|generic|tr_D3Z0S6_D3Z0S6_MOUSE_REVERSED|
"""index: 15941, intensity: 5011.0, mobility: 0.968"""	-0.558261	0.315829	0.98809	FTFYLGCSPFTSLTGPRGL	generic|IP_1124491_TX=10090_REVERSED|
"""index: 10116, intensity: 116011.0, mobility: 1.097"""	-0.558264	0.315859	0.988091	KERNAKPNLPAEDGVYSDKQGMGVMVGQHRPRGVISPFVARPADDG	generic|tr_E9Q2D1_E9Q2D1_MOUSE_REVERSED|
"""index: 26551, intensity: 2533.0, mobility: 1.156"""	-0.558288	0.315859	0.9881	ELTLRIFSSDALKRSF	generic|sp_Q9D4I2_MEII1_MOUSE__II_1086938_REVERSED	|generic|sp_Q9D4I2-2_MEII1_MOUSE__II_1086938_REVERSED	|generic|tr_A0A2R8VHD2_A0A2R8VHD2_MOUSE__II_1086947_REVERSED	|generic|tr_A0A087WQR2_A0A087WQR2_MOUSE_REVERSED|
"""index: 3372, intensity: 2744.0, mobility: 0.777"""	-0.558355	0.315859	0.988124	HNLVPADG	generic|tr_Q68FM7_Q68FM7_MOUSE__chr3_1_87730444_87730503_ENSMUST00000152006__II_982270_REVERSED	|generic|tr_Q5DU33_Q5DU33_MOUSE__chr3_1_87730444_87730503_ENSMUST00000152006_REVERSED	|generic|tr_E9Q0A3_E9Q0A3_MOUSE__chr3_1_87730444_87730503_ENSMUST00000152006_REVERSED	|generic|tr_Q3TDN6_Q3TDN6_MOUSE__chr3_1_87730444_87730503_ENSMUST00000152006_REVERSED	|generic|tr_Q3U048_Q3U048_MOUSE__chr3_1_87730444_87730503_ENSMUST00000152006_REVERSED|
"""index: 3370, intensity: 5696.0, mobility: 0.921"""	-0.558876	0.315989	0.988319	PAPNLERMWI	generic|IP_1020271_TX=10090_REVERSED|
"""index: 6181, intensity: 4630.0, mobility: 0.942"""	-0.558994	0.315998	0.988362	AWIEGMSVYTFLYASGTRPVR	generic|tr_Q8BML4_Q8BML4_MOUSE__II_1079724_REVERSED	|generic|tr_A0A338P740_A0A338P740_MOUSE__II_1079724_REVERSED	|generic|tr_A0A338P685_A0A338P685_MOUSE__II_1079724_REVERSED	|generic|sp_Q8BLQ7_CTR4_MOUSE__chr16_-1_17573277_17573649_ENSMUST00000232226__II_1079723_REVERSED	|generic|tr_A0A338P6C5_A0A338P6C5_MOUSE_REVERSED	|generic|tr_Q91WD3_Q91WD3_MOUSE__chr16_-1_17573552_17573617_ENSMUST00000172164_REVERSED|
"""index: 12261, intensity: 7119.0, mobility: 0.890"""	-0.559095	0.316188	0.9884	SLEPVMRAGR	generic|chr8_1_84832437_84832694_ENSMUST00000036734_REVERSED|
"""index: 33936, intensity: 11462.0, mobility: 1.177"""	-0.559176	0.316257	0.98843	KMDQILSTGPSHLLVKL	generic|II_3486013_TX=10090_REVERSED|
"""index: 32172, intensity: 17081.0, mobility: 1.222"""	-0.559266	0.316386	0.988463	KMIQFSINKLVLELE	generic|tr_Q8BGL3_Q8BGL3_MOUSE__II_3497934_REVERSED|
"""index: 24966, intensity: 4946.0, mobility: 1.106"""	-0.559385	0.316396	0.988507	EKNPPPVTFCVSPVMAENGTPSIVKWKARHS	generic|tr_A0A087WSP0_A0A087WSP0_MOUSE__chr1_1_34161097_34161162_ENSMUST00000183331__II_1042653_REVERSED	|generic|sp_Q91ZU6-4_DYST_MOUSE__chr1_1_34161097_34161162_ENSMUST00000183331__II_1042653_REVERSED	|generic|sp_Q91ZU6-5_DYST_MOUSE__chr1_1_34161097_34161162_ENSMUST00000183331__II_1042617_REVERSED	|generic|tr_E9Q9X1_E9Q9X1_MOUSE__chr1_1_34161097_34161162_ENSMUST00000183331_REVERSED	|generic|tr_S4R1P5_S4R1P5_MOUSE__chr1_1_34161097_34161162_ENSMUST00000183331_REVERSED	|generic|sp_Q91ZU6_DYST_MOUSE__chr1_1_34161097_34161162_ENSMUST00000183331_REVERSED	|generic|sp_Q91ZU6-2_DYST_MOUSE__chr1_1_34161097_34161162_ENSMUST00000183331_REVERSED	|generic|sp_Q91ZU6-3_DYST_MOUSE__chr1_1_34161097_34161162_ENSMUST00000183331_REVERSED	|generic|tr_A0A087WPR7_A0A087WPR7_MOUSE__chr1_1_34161097_34161162_ENSMUST00000183331_REVERSED	|generic|tr_A0A087WRB8_A0A087WRB8_MOUSE__chr1_1_34161097_34161162_ENSMUST00000183331_REVERSED|
"""index: 1801, intensity: 3307.0, mobility: 0.862"""	-0.559662	0.316465	0.988608	SGEAKVYIDATQKLIQYT	generic|tr_Q6ZWS6_Q6ZWS6_MOUSE__chr10_-1_5339203_5339340_ENSMUST00000215887__II_3466306_REVERSED	|generic|sp_Q6ZWR6-5_SYNE1_MOUSE__chr10_-1_5368188_5368301_ENSMUST00000215887__II_3466306_REVERSED	|generic|tr_Q80T95_Q80T95_MOUSE__chr10_-1_5368188_5368301_ENSMUST00000215887__II_3466306_REVERSED	|generic|tr_Q6ZWR5_Q6ZWR5_MOUSE__chr10_-1_5368188_5368301_ENSMUST00000215887_REVERSED	|generic|tr_A0A1L1STC6_A0A1L1STC6_MOUSE__chr10_-1_5368188_5368301_ENSMUST00000215887_REVERSED	|generic|sp_Q6ZWR6_SYNE1_MOUSE__chr10_-1_5368188_5368301_ENSMUST00000215887_REVERSED	|generic|sp_Q6ZWR6-4_SYNE1_MOUSE__chr10_-1_5368188_5368301_ENSMUST00000215887_REVERSED|
"""index: 10875, intensity: 5491.0, mobility: 1.317"""	-0.559999	0.316654	0.988732	MPRFSTMVPRQMRPPYRFF	generic|IP_1060484_TX=10090_REVERSED|
"""index: 17023, intensity: 4528.0, mobility: 1.323"""	-0.560011	0.316742	0.988736	EPISYMFMLPGLRTTVAWIPATFIILYRRED	generic|tr_L7N2B3_L7N2B3_MOUSE__II_3458778_REVERSED	|generic|II_3458773_TX=10090_REVERSED|
"""index: 27177, intensity: 10918.0, mobility: 1.082"""	-0.560119	0.316742	0.988775	RPLAQSRVPVRLEAEMHELWKELEKLMRQLH	generic|tr_A0A571BF02_A0A571BF02_MOUSE__IP_3490944_REVERSED|
"""index: 10396, intensity: 9012.0, mobility: 1.034"""	-0.560127	0.316742	0.988778	CTLGAAGGGGGTLGQLTCGRSTPII	generic|II_3502132_TX=10090_REVERSED|
"""index: 15142, intensity: 25566.0, mobility: 1.136"""	-0.560521	0.316871	0.988922	PYVTVTPEVRRRVLFNDFIEYNHRC	generic|sp_P20040_HB24_MOUSE_REVERSED|
"""index: 25755, intensity: 3294.0, mobility: 1.157"""	-0.560604	0.31694	0.988951	QNGMATYHLVTNGEDDPLDMSARAQLLLRVLEVQGLYAAVQLATR	generic|sp_Q8R516_MIB2_MOUSE__II_951017_REVERSED	|generic|sp_Q8R516-2_MIB2_MOUSE__II_951017_REVERSED	|generic|tr_B2RUG2_B2RUG2_MOUSE__II_951017_REVERSED	|generic|tr_A2A9P8_A2A9P8_MOUSE__II_951025_REVERSED	|generic|II_951027_TX=10090_REVERSED|
"""index: 12640, intensity: 4759.0, mobility: 0.908"""	-0.560775	0.317069	0.989013	EWWLRLWQSNSLSVMGSLPS	generic|chr1_-1_133738634_133739306_ENSMUST00000143567__IP_1034954_TX=10090_REVERSED|
"""index: 13331, intensity: 6180.0, mobility: 1.017"""	-0.56085	0.317078	0.98904	ERSELTSSQAELK	generic|sp_Q6RT24_CENPE_MOUSE_REVERSED	|generic|tr_E9QKK1_E9QKK1_MOUSE_REVERSED|
"""index: 31273, intensity: 2976.0, mobility: 0.995"""	-0.561002	0.317266	0.989095	EKRPQNLHSQ	generic|IP_950543_TX=10090_REVERSED|
"""index: 27758, intensity: 6374.0, mobility: 1.018"""	-0.561047	0.317335	0.989111	MLIVEELMSHQETTEELTLTRII	generic|tr_Q3UY04_Q3UY04_MOUSE_REVERSED	|generic|tr_B2RS27_B2RS27_MOUSE_REVERSED|
"""index: 28337, intensity: 2929.0, mobility: 0.846"""	-0.56122	0.317404	0.989173	ELMPPSLR	generic|tr_Q3TVH4_Q3TVH4_MOUSE_REVERSED	|generic|sp_O35652_LHX8_MOUSE_REVERSED	|generic|tr_H3BJ54_H3BJ54_MOUSE_REVERSED|
"""index: 9499, intensity: 5549.0, mobility: 0.948"""	-0.561371	0.317472	0.989228	CSLNNKNIHM	generic|IP_902849_TX=10090_REVERSED|
"""index: 6070, intensity: 5129.0, mobility: 0.998"""	-0.561659	0.31766	0.98933	TAQPCLNKRRQHGMAGSMDWRS	generic|IP_3487009_TX=10090_REVERSED|
[truncated: 2,573,068 more chars]
