# Supplementary material for: Ion Mobility Coupled to a Time-of-Flight Mass Analyzer Combined With Fragment Intensity Predictions Improves Identification of Classical Bioactive Peptides and Small Open Reading Frame-Encoded Peptides
Source: Front Cell Dev Biol. 2021 Sep 17;9:720570. doi: 10.3389/fcell.2021.720570 (PMC8484717; doi:10.3389/fcell.2021.720570)
Supplement: Supplementary file 17 [file Data_Sheet_5.ZIP › sORFs_P5_posterior_c_1_1_1122.msgf_searchenginefeatures.pout_dec]

PSMId	score	q-value	posterior_error_prob	peptide	proteinIds
"""index: 2537, intensity: 3800.0, mobility: 0.782"""	0.390287	0.00111421	0.0104159	PGPPPPPPP	generic|chr13_1_46669632_46669853_ENSMUST00000099547__IP_1106985_TX=10090_REVERSED	|generic|sp_Q80UV9_TAF1_MOUSE__chrX_1_101562127_101562291_ENSMUST00000143908__II_831688_REVERSED	|generic|sp_Q80UV9-3_TAF1_MOUSE__chrX_1_101562127_101562291_ENSMUST00000143908__II_831688_REVERSED	|generic|tr_Q3TXX8_Q3TXX8_MOUSE__II_915139_REVERSED	|generic|tr_Q3UQ99_Q3UQ99_MOUSE__II_915139_REVERSED	|generic|tr_Q3UGK7_Q3UGK7_MOUSE__II_915139_REVERSED	|generic|tr_Q7TPN5_Q7TPN5_MOUSE__II_915139_REVERSED	|generic|tr_Q3T9Z7_Q3T9Z7_MOUSE__II_954851_REVERSED	|generic|tr_D3Z139_D3Z139_MOUSE__II_859065_REVERSED	|generic|sp_Q8BH43_WASF2_MOUSE__II_954851_REVERSED	|generic|sp_Q3UR85_MYRF_MOUSE__chr19_-1_10223113_10223235_ENSMUST00000190922__II_1049632	|generic|sp_Q3UR85-2_MYRF_MOUSE__chr19_-1_10223113_10223235_ENSMUST00000190922__II_1049632	|generic|sp_Q3UR85-3_MYRF_MOUSE__chr19_-1_10223113_10223235_ENSMUST00000190922__II_1049643	|generic|sp_Q14AX6_CDK12_MOUSE__chr13_-1_17739087_17739164_ENSMUST00000222359__II_1127685	|generic|sp_Q14AX6-3_CDK12_MOUSE__chr13_-1_17739087_17739164_ENSMUST00000222359__II_1127685	|generic|tr_B1Q2W7_B1Q2W7_MOUSE__chrX_1_101562127_101562291_ENSMUST00000143908__II_831688_REVERSED	|generic|sp_Q8K0G8_ESRP2_MOUSE__II_859065_REVERSED	|generic|tr_Q3TH23_Q3TH23_MOUSE__II_859065_REVERSED	|generic|tr_D3YZK4_D3YZK4_MOUSE__chrX_1_101562127_101562291_ENSMUST00000143908__II_831688_REVERSED	|generic|sp_Q8VHQ2_SOCS7_MOUSE_REVERSED	|generic|tr_D3Z0K7_D3Z0K7_MOUSE_REVERSED	|generic|tr_Q3U3E7_Q3U3E7_MOUSE_REVERSED	|generic|tr_A0A1B0GRU3_A0A1B0GRU3_MOUSE_REVERSED	|generic|tr_Q8BKZ3_Q8BKZ3_MOUSE_REVERSED	|generic|tr_S4R1B9_S4R1B9_MOUSE__chrX_1_101562127_101562291_ENSMUST00000143908_REVERSED	|generic|tr_E9Q2D0_E9Q2D0_MOUSE_REVERSED	|generic|tr_A0A286YCS6_A0A286YCS6_MOUSE_REVERSED	|generic|tr_C9K0Z8_C9K0Z8_MOUSE__chr7_1_30415650_30415679_ENSMUST00000207982	|generic|sp_Q3UG20_KMT2E_MOUSE__chr13_-1_43303268_43303297_ENSMUST00000055341_REVERSED	|generic|sp_Q3UG20-2_KMT2E_MOUSE__chr13_-1_43303268_43303297_ENSMUST00000055341_REVERSED	|generic|sp_P0C7L0_WIPF3_MOUSE_REVERSED	|generic|sp_P0C7L0-2_WIPF3_MOUSE_REVERSED	|generic|sp_Q6PEV3_WIPF2_MOUSE_REVERSED	|generic|sp_Q9CYT6_CAP2_MOUSE_REVERSED	|generic|tr_D3Z5R4_D3Z5R4_MOUSE_REVERSED	|generic|tr_Q6P9T5_Q6P9T5_MOUSE	|generic|tr_Q80VV6_Q80VV6_MOUSE_REVERSED	|generic|tr_Q05BD7_Q05BD7_MOUSE	|generic|tr_Q05BD7_Q05BD7_MOUSE_REVERSED	|generic|tr_D3YTR7_D3YTR7_MOUSE_REVERSED	|generic|tr_E9Q8K8_E9Q8K8_MOUSE_REVERSED	|generic|sp_Q6ZPZ3_ZC3H4_MOUSE_REVERSED	|generic|sp_Q6ZPZ3-2_ZC3H4_MOUSE_REVERSED	|generic|sp_O88703_HCN2_MOUSE__chr7_1_30415650_30415679_ENSMUST00000207982	|generic|sp_Q76LL6_FHOD3_MOUSE__chr18_1_24754234_24754329_ENSMUST00000234462	|generic|sp_Q76LL6-2_FHOD3_MOUSE__chr18_1_24754234_24754329_ENSMUST00000234462	|generic|sp_Q76LL6-4_FHOD3_MOUSE__chr18_1_24754234_24754329_ENSMUST00000234462	|generic|sp_Q9DBD5_PELP1_MOUSE	|generic|tr_Q8BZD7_Q8BZD7_MOUSE_REVERSED	|generic|sp_Q80Z10_ASTN2_MOUSE	|generic|sp_Q80Z10-2_ASTN2_MOUSE	|generic|tr_Q8CHD5_Q8CHD5_MOUSE__chr19_1_45518810_45518923_ENSMUST00000225662_REVERSED	|generic|sp_P10284_HXB4_MOUSE	|generic|sp_Q80Z10-3_ASTN2_MOUSE	|generic|tr_A0A571BEJ5_A0A571BEJ5_MOUSE	|generic|tr_A0A571BEJ5_A0A571BEJ5_MOUSE_REVERSED	|generic|sp_D7PDD4_G6B_MOUSE_REVERSED|
"""index: 16116, intensity: 4957.0, mobility: 0.894"""	0.331556	0.00129088	0.0158474	SDQSSAGPIKTSSPWQRPQS	generic|IP_827962_TX=10090_REVERSED|
"""index: 5228, intensity: 5478.0, mobility: 1.000"""	0.193698	0.0015534	0.0420992	NLEISMFIVFVYEAIQLTPAHMVR	generic|II_3482633_TX=10090_REVERSED	|generic|tr_E9QLE4_E9QLE4_MOUSE__chr14_-1_123348758_123348796_ENSMUST00000227818_REVERSED	|generic|sp_Q8BXR5_NALCN_MOUSE__chr14_-1_123348758_123348796_ENSMUST00000227818_REVERSED|
"""index: 9919, intensity: 25713.0, mobility: 1.032"""	0.131579	0.00189466	0.0648909	AAASSSKRGAGGGGGGGGGGGGGGGSGWLMATAAATAANDCNWPSMGIR	generic|tr_M0QWU0_M0QWU0_MOUSE_REVERSED|
"""index: 25928, intensity: 4157.0, mobility: 0.877"""	0.116356	0.0022531	0.0720593	TIYVTFLQT	generic|IP_894248_TX=10090_REVERSED|
"""index: 7475, intensity: 4758.0, mobility: 0.945"""	0.112182	0.00254916	0.0741517	LPQPWPLHFR	generic|IP_1106475_TX=10090_REVERSED|
"""index: 6761, intensity: 4106.0, mobility: 0.770"""	0.0924199	0.00287666	0.0848545	IGGFARLN	generic|sp_Q8BWC0-3_TPC2_MOUSE__II_879599_REVERSED	|generic|II_879594_TX=10090_REVERSED	|generic|II_879607_TX=10090_REVERSED	|generic|II_879606_TX=10090_REVERSED	|generic|sp_Q8BWC0_TPC2_MOUSE_REVERSED	|generic|sp_Q8BWC0-2_TPC2_MOUSE_REVERSED	|generic|tr_B2RUK7_B2RUK7_MOUSE_REVERSED	|generic|tr_Q80UQ1_Q80UQ1_MOUSE_REVERSED|
"""index: 3613, intensity: 3792.0, mobility: 0.839"""	0.0819907	0.00322465	0.0910663	VSASIVGWR	generic|sp_P97494_GSH1_MOUSE_REVERSED	|generic|tr_Q3UNA7_Q3UNA7_MOUSE_REVERSED|
"""index: 7555, intensity: 3510.0, mobility: 0.859"""	0.0784213	0.00350018	0.0932869	QIHAFTTWSRLLSAMGR	generic|IP_1017807_TX=10090_REVERSED|
"""index: 20644, intensity: 3214.0, mobility: 1.325"""	0.0624494	0.00380491	0.103845	KIYMPRKCAHIDTHPTMNGPIP	generic|IP_938711_TX=10090_REVERSED|
"""index: 1733, intensity: 3722.0, mobility: 0.866"""	0.0492381	0.00411805	0.113386	CLPPHPPSQD	generic|IP_1139028_TX=10090_REVERSED|
"""index: 797, intensity: 2731.0, mobility: 0.958"""	0.0428353	0.00441876	0.118287	VLSGESTLQTAV	generic|IP_3491250_TX=10090_REVERSED|
"""index: 2417, intensity: 5769.0, mobility: 0.935"""	0.0353541	0.00472973	0.124253	LVAPPLSLCIGEG	generic|IP_980629_TX=10090_REVERSED|
"""index: 29564, intensity: 3850.0, mobility: 1.168"""	0.0302581	0.00506415	0.128468	MFRGSPIEYLIIPYGD	generic|sp_Q8K3E5-2_AHI1_MOUSE__chr10_1_20984347_20984427_ENSMUST00000213104__II_3466639_REVERSED	|generic|tr_A0A1L1SQE2_A0A1L1SQE2_MOUSE__chr10_1_20984347_20984427_ENSMUST00000213104__II_3466639_REVERSED	|generic|sp_Q8K3E5_AHI1_MOUSE__chr10_1_21072567_21072605_ENSMUST00000213104_REVERSED	|generic|tr_E9QP54_E9QP54_MOUSE__chr10_1_21072567_21072605_ENSMUST00000213104_REVERSED|
"""index: 8409, intensity: 5951.0, mobility: 0.827"""	0.0289672	0.00539265	0.129555	DGELTRQP	generic|IP_1086098_TX=10090_REVERSED|
"""index: 16313, intensity: 3664.0, mobility: 1.136"""	0.0274453	0.00571237	0.130847	SLQLDSPKLNKIYRNVYSMLIPTVYSEM	generic|chr15_1_35371964_35372146_ENSMUST00000227309_REVERSED|
"""index: 32358, intensity: 16345.0, mobility: 0.915"""	0.0262719	0.00598404	0.131851	LHLVLRIR	generic|IP_1129193_TX=10090_REVERSED|
"""index: 11327, intensity: 8054.0, mobility: 1.191"""	0.0199558	0.00630601	0.137373	AYIVFVEMIVGLVLFGLILWNSGWTEPYEETAMATTYGFVVLM	generic|tr_A0A075DCG5_A0A075DCG5_MOUSE_REVERSED|
"""index: 7606, intensity: 5628.0, mobility: 1.228"""	0.0180215	0.00662032	0.139103	WYRQLEEGLHKSRDEPLVSFMDDEELRR	generic|tr_A0A1C9IC75_A0A1C9IC75_MOUSE__II_3482494_REVERSED	|generic|tr_B7ZWC5_B7ZWC5_MOUSE_REVERSED	|generic|tr_E9Q236_E9Q236_MOUSE_REVERSED	|generic|tr_B9EKC2_B9EKC2_MOUSE_REVERSED	|generic|tr_E9Q467_E9Q467_MOUSE_REVERSED	|generic|tr_Q3TZN9_Q3TZN9_MOUSE_REVERSED|
"""index: 30457, intensity: 10188.0, mobility: 0.969"""	0.0164243	0.00691928	0.140546	EMTEEDRLLMEQQMERERRKQEAIEQRKLELMKQQENTH	generic|tr_Q571A6_Q571A6_MOUSE__chr12_1_3402853_3402885_ENSMUST00000217891__II_3502447_REVERSED	|generic|sp_O35066_KIF3C_MOUSE__chr12_1_3402853_3402885_ENSMUST00000217891__II_3502447_REVERSED	|generic|tr_Q3UT07_Q3UT07_MOUSE__chr12_1_3402853_3402885_ENSMUST00000217891__II_3502447_REVERSED|
"""index: 11701, intensity: 11777.0, mobility: 0.893"""	0.0121602	0.00724638	0.144463	ELDILAVAEEDTIGEELYFEV	generic|tr_Q9ERM4_Q9ERM4_MOUSE__chr6_1_115926260_115926325_ENSMUST00000141305__II_908755_REVERSED	|generic|tr_Q8C5U2_Q8C5U2_MOUSE__chr6_1_115926260_115926325_ENSMUST00000141305__II_908735_REVERSED	|generic|sp_Q6NWV3_IF122_MOUSE__chr6_1_115926260_115926325_ENSMUST00000141305__II_908735_REVERSED	|generic|tr_E9Q9G8_E9Q9G8_MOUSE__chr6_1_115926260_115926325_ENSMUST00000141305__II_908735_REVERSED	|generic|sp_Q6NWV3-2_IF122_MOUSE__chr6_1_115926260_115926325_ENSMUST00000141305_REVERSED|
"""index: 33840, intensity: 11259.0, mobility: 0.952"""	0.0119108	0.00755089	0.144695	SSACSVTSAQWL	generic|chr17_1_45566427_45566609_ENSMUST00000224905__IP_1063846_TX=10090_REVERSED|
"""index: 7739, intensity: 5553.0, mobility: 0.958"""	0.00941445	0.00787402	0.147034	SPTSPPPPGPATSPVAPPPTPTPGPGPPAGTT	generic|sp_Q8VIJ6_SFPQ_MOUSE_REVERSED|
"""index: 7860, intensity: 4368.0, mobility: 0.935"""	0.00921985	0.00819941	0.147218	QLNARQLTGAMLGCIGKLSDRVYPQK	generic|IP_3492511_TX=10090_REVERSED|
"""index: 6067, intensity: 46608.0, mobility: 1.206"""	0.00910546	0.00850785	0.147326	LPAVQCDKH	generic|tr_G3X8Y1_G3X8Y1_MOUSE_REVERSED	|generic|tr_Q8C6Y1_Q8C6Y1_MOUSE_REVERSED|
"""index: 21444, intensity: 5306.0, mobility: 0.972"""	0.00773888	0.00876623	0.148623	TLFGEMVKPTIASAYVCDVLSLNC	generic|tr_F6QVZ8_F6QVZ8_MOUSE__II_3464696_REVERSED	|generic|II_3494625_TX=10090_REVERSED|
"""index: 4178, intensity: 2799.0, mobility: 1.071"""	0.00119628	0.00907323	0.154966	QSTSIEGASGQIKEK	generic|tr_A2A5R6_A2A5R6_MOUSE_REVERSED	|generic|sp_Q8R151_ZNFX1_MOUSE_REVERSED|
"""index: 22302, intensity: 5288.0, mobility: 1.065"""	-3.23345e-05	0.00939728	0.156182	GCNLPIVRFQPKGAI	generic|IP_964033_TX=10090_REVERSED|
"""index: 28626, intensity: 3730.0, mobility: 0.929"""	-0.000796617	0.00972132	0.156943	STTFIGQPKDVS	generic|IP_939896_TX=10090_REVERSED|
"""index: 13325, intensity: 3248.0, mobility: 1.091"""	-0.000919195	0.0100324	0.157065	HLDIENGMGMVYW	generic|tr_G3X9T8_G3X9T8_MOUSE__chr3_1_19957296_19957433_ENSMUST00000128615__II_987053_REVERSED	|generic|tr_E9PZD8_E9PZD8_MOUSE__chr3_1_19957296_19957433_ENSMUST00000128615__II_987049_REVERSED	|generic|tr_Q8BV37_Q8BV37_MOUSE__chr3_1_19980656_19980802_ENSMUST00000172605__II_987053_REVERSED	|generic|tr_G3X8Q5_G3X8Q5_MOUSE__chr3_1_19957296_19957433_ENSMUST00000128615__II_987049_REVERSED	|generic|sp_Q61147_CERU_MOUSE__chr3_1_19957296_19957433_ENSMUST00000128615__II_987053_REVERSED	|generic|tr_G3UWP5_G3UWP5_MOUSE__chr3_1_19989158_19989232_ENSMUST00000129135__II_987027_REVERSED|
"""index: 7397, intensity: 7102.0, mobility: 0.926"""	-0.00234198	0.0103359	0.15849	EGIEGAGLSTRD	generic|IP_874916_TX=10090_REVERSED|
"""index: 14862, intensity: 5847.0, mobility: 0.920"""	-0.00457519	0.0106589	0.16075	LPQGLIHVQFDMMLSLMAQDM	generic|chr12_1_16973111_16973185_ENSMUST00000020904_REVERSED|
"""index: 15897, intensity: 5311.0, mobility: 1.082"""	-0.00481717	0.0109254	0.160996	SLAAREPALTGSADFSCQIRARSAPR	generic|tr_A0A0R4J086_A0A0R4J086_MOUSE__chr3_-1_103735843_103735914_ENSMUST00000154145__II_980945_REVERSED	|generic|sp_Q8BK62_OLFL3_MOUSE__chr3_-1_103735843_103735914_ENSMUST00000154145_REVERSED|
"""index: 9240, intensity: 3664.0, mobility: 0.847"""	-0.0094628	0.0112432	0.165789	EASDLRAKVAELSDEK	generic|sp_Q922J3_CLIP1_MOUSE__chr5_-1_123590789_123590845_ENSMUST00000125340__II_931266_REVERSED	|generic|sp_Q922J3-2_CLIP1_MOUSE__chr5_-1_123590789_123590845_ENSMUST00000125340__II_931266_REVERSED	|generic|tr_D3Z2Z1_D3Z2Z1_MOUSE__chr5_-1_123590789_123590845_ENSMUST00000125340__II_931266_REVERSED	|generic|tr_F6RCU2_F6RCU2_MOUSE__chr5_-1_123590789_123590845_ENSMUST00000125340__II_931276_REVERSED	|generic|tr_F8WIA1_F8WIA1_MOUSE__chr5_-1_123590789_123590845_ENSMUST00000125340__II_931266_REVERSED	|generic|tr_Q8C0S5_Q8C0S5_MOUSE__chr5_-1_123641774_123641875_ENSMUST00000144121_REVERSED	|generic|tr_D3Z3M7_D3Z3M7_MOUSE__chr5_-1_123590789_123590845_ENSMUST00000125340_REVERSED|
"""index: 24494, intensity: 6235.0, mobility: 1.056"""	-0.00964152	0.0115126	0.165976	ETGQKNGEPTSAASSCAAAEETR	generic|tr_A0A5F8MPZ7_A0A5F8MPZ7_MOUSE__II_833039_REVERSED	|generic|sp_Q9D8C3_ALG13_MOUSE__chrX_1_144318056_144320008_ENSMUST00000238864__II_833042_REVERSED	|generic|II_833048_TX=10090_REVERSED|
"""index: 2444, intensity: 3374.0, mobility: 0.857"""	-0.0135367	0.0118173	0.170089	PRMQWEPYGWVLAGDPHGT	generic|chr7_-1_30443115_30444486_ENSMUST00000006828__IP_894019_TX=10090_REVERSED|
"""index: 5810, intensity: 5729.0, mobility: 0.882"""	-0.0169471	0.0121058	0.17376	LNFLWAIED	generic|tr_A0A494BBG8_A0A494BBG8_MOUSE__chr19_-1_53000385_53000435_ENSMUST00000236456_REVERSED	|generic|sp_Q6P1B1_XPP1_MOUSE__chr19_-1_53000385_53000435_ENSMUST00000236456_REVERSED	|generic|tr_Q3TL27_Q3TL27_MOUSE__chr19_-1_53000385_53000435_ENSMUST00000236456_REVERSED	|generic|tr_S4R1I3_S4R1I3_MOUSE__chr19_-1_53000385_53000435_ENSMUST00000236456_REVERSED	|generic|tr_Q3UE92_Q3UE92_MOUSE__chr19_-1_53000385_53000435_ENSMUST00000236456_REVERSED|
"""index: 1447, intensity: 4250.0, mobility: 0.816"""	-0.0202032	0.0123888	0.177325	QPPPQPPLK	generic|tr_Q3TCU2_Q3TCU2_MOUSE_REVERSED|
"""index: 24822, intensity: 14186.0, mobility: 1.006"""	-0.0225148	0.0127024	0.179893	FAKRRTMLLS	generic|IP_1151033_TX=10090_REVERSED|
"""index: 34887, intensity: 11513.0, mobility: 1.056"""	-0.0234304	0.0130076	0.180918	TPERGLAPGGGPGEQAQLCLVLLHLLLC	generic|tr_D3Z207_D3Z207_MOUSE__chr17_1_56015235_56015264_ENSMUST00000149441_REVERSED	|generic|tr_Q80ZL6_Q80ZL6_MOUSE__chr17_1_56015235_56015264_ENSMUST00000149441_REVERSED|
"""index: 17897, intensity: 17453.0, mobility: 0.913"""	-0.025893	0.013266	0.183699	VGTETLQGLVKFFGKNLDATCLPRLVLGEG	generic|sp_Q9JK38_GNA1_MOUSE_REVERSED	|generic|tr_A0A2I3BRH6_A0A2I3BRH6_MOUSE_REVERSED	|generic|tr_A0A2I3BRZ8_A0A2I3BRZ8_MOUSE_REVERSED	|generic|tr_A0A2I3BQY4_A0A2I3BQY4_MOUSE_REVERSED	|generic|tr_A0A2I3BQS3_A0A2I3BQS3_MOUSE_REVERSED|
"""index: 1887, intensity: 3408.0, mobility: 0.947"""	-0.0285411	0.0135348	0.186728	IEGTDGRPFSR	generic|tr_Q3U247_Q3U247_MOUSE_REVERSED	|generic|tr_Q3TYF1_Q3TYF1_MOUSE_REVERSED	|generic|sp_Q61127_NAB2_MOUSE_REVERSED	|generic|sp_Q61127-2_NAB2_MOUSE_REVERSED	|generic|tr_Q3TBL2_Q3TBL2_MOUSE_REVERSED|
"""index: 9640, intensity: 2676.0, mobility: 0.822"""	-0.0327712	0.0137543	0.191651	TLEQEKEQ	generic|sp_Q62209_SYCP1_MOUSE_REVERSED|
"""index: 17161, intensity: 5777.0, mobility: 1.131"""	-0.0371596	0.0139621	0.196867	SSTWVPTVRSSCPPTPSPLRVAWVTATPR	generic|chr7_-1_30908611_30909137_ENSMUST00000187137__IP_893687_TX=10090_REVERSED	|generic|IP_893683_TX=10090_REVERSED|
"""index: 14823, intensity: 4802.0, mobility: 1.126"""	-0.0463535	0.0142415	0.208161	WWALSPWMPGTSLGTLRLHNRLCVLRGP	generic|IP_3482145_TX=10090_REVERSED|
"""index: 15783, intensity: 5258.0, mobility: 1.135"""	-0.0482948	0.0145466	0.210609	SLQLDSPKLNKIYRNVYSMLIPTVYSEM	generic|chr15_1_35371964_35372146_ENSMUST00000227309_REVERSED|
"""index: 28948, intensity: 2949.0, mobility: 1.048"""	-0.0489086	0.0148148	0.211387	EINGFLASVQEPKL	generic|sp_Q4VAC9_PKHG3_MOUSE_REVERSED	|generic|sp_Q4VAC9-2_PKHG3_MOUSE_REVERSED	|generic|sp_Q4VAC9-3_PKHG3_MOUSE_REVERSED	|generic|tr_A0A1W2P7L9_A0A1W2P7L9_MOUSE_REVERSED|
"""index: 905, intensity: 15901.0, mobility: 0.836"""	-0.0516174	0.0151095	0.214851	LLAPPLRCE	generic|IP_1073212_TX=10090_REVERSED|
"""index: 11567, intensity: 3287.0, mobility: 1.212"""	-0.0531454	0.0154178	0.216824	KNLLVDQTSLSQCKTWLPLHTPDTSMIYLTYPLNRLTFVSY	generic|IP_935920_TX=10090_REVERSED|
"""index: 2760, intensity: 4166.0, mobility: 0.954"""	-0.0537101	0.0157262	0.217556	IMQESLCLQQD	generic|tr_H3BK37_H3BK37_MOUSE__II_3488374_REVERSED	|generic|tr_A0A338P728_A0A338P728_MOUSE_REVERSED|
"""index: 20127, intensity: 5752.0, mobility: 1.114"""	-0.0538005	0.0160345	0.217674	AGVDVPAYCGTVGARVGAEPRRPCWHEHSCVGVVVYM	generic|IP_948034_TX=10090_REVERSED|
"""index: 20214, intensity: 6829.0, mobility: 1.093"""	-0.053819	0.0163077	0.217698	KIDVDYHYVDIKP	generic|sp_Q8CJF8_AGO4_MOUSE__chr4_-1_126459776_126459865_ENSMUST00000127800_REVERSED	|generic|sp_Q8CJF8-2_AGO4_MOUSE__chr4_-1_126459776_126459865_ENSMUST00000127800_REVERSED	|generic|tr_Q8CGT8_Q8CGT8_MOUSE_REVERSED|
"""index: 35565, intensity: 3827.0, mobility: 1.440"""	-0.0551159	0.016595	0.219388	KKQKKKKLNKHI	generic|IP_1128996_TX=10090_REVERSED|
"""index: 17777, intensity: 6288.0, mobility: 1.119"""	-0.056709	0.0168763	0.221478	TPTFRSTASGSGLLCLS	generic|IP_996037_TX=10090_REVERSED|
"""index: 12780, intensity: 8773.0, mobility: 1.253"""	-0.0585732	0.0171674	0.223943	ELLMINEARYRPEPRIMMSMRAHQSLPRKYGVASVPRKMMQ	generic|tr_Q3TSM7_Q3TSM7_MOUSE__chr2_1_153329660_153329758_ENSMUST00000028977__IP_997338_REVERSED	|generic|tr_Q80U27_Q80U27_MOUSE_REVERSED	|generic|tr_Q3UFZ8_Q3UFZ8_MOUSE_REVERSED	|generic|tr_Q3UHC4_Q3UHC4_MOUSE_REVERSED	|generic|tr_Q8BNH4_Q8BNH4_MOUSE_REVERSED|
"""index: 24311, intensity: 5439.0, mobility: 0.845"""	-0.0596805	0.0174739	0.225418	FLLIFWSVEQLRDIYMRCTE	generic|chr6_-1_36937270_36937392_ENSMUST00000150300_REVERSED|
"""index: 11125, intensity: 3832.0, mobility: 1.153"""	-0.0598138	0.0177751	0.225596	LSQTMLALSQPLRQWQNSEYSTILMRQLSQRPIMFS	generic|IP_1017979_TX=10090_REVERSED|
"""index: 5587, intensity: 3458.0, mobility: 0.835"""	-0.0605585	0.0179823	0.226592	PCPAWLPPIVSLHAMKERP	generic|IP_865624_TX=10090_REVERSED|
"""index: 25553, intensity: 5182.0, mobility: 1.124"""	-0.0639848	0.0182871	0.231217	FFETAAFGRFLSQLDPRTCNPAHRTNTAIMSSTSLVLAQPR	generic|tr_B2KF50_B2KF50_MOUSE_REVERSED	|generic|tr_Q570Z6_Q570Z6_MOUSE_REVERSED|
"""index: 24424, intensity: 7194.0, mobility: 1.099"""	-0.0640171	0.0185693	0.231261	RESEGGGGGSRLLLM	generic|chr11_-1_115699242_115708563_ENSMUST00000021090_REVERSED|
"""index: 7674, intensity: 4165.0, mobility: 0.876"""	-0.0646981	0.0188393	0.232189	TFIALHKCINIMHVCLV	generic|IP_900483_TX=10090_REVERSED|
"""index: 32409, intensity: 14403.0, mobility: 0.893"""	-0.0660334	0.0191257	0.234017	HLVLRIRN	generic|IP_1129193_TX=10090_REVERSED|
"""index: 20831, intensity: 5594.0, mobility: 0.964"""	-0.0674888	0.0194293	0.236021	STVAVLRWLR	generic|chr10_-1_127029595_127030512_ENSMUST00000152054_REVERSED|
"""index: 2052, intensity: 3855.0, mobility: 0.906"""	-0.0675129	0.019697	0.236054	MSNPGYEQVPI	generic|IP_990360_TX=10090_REVERSED|
"""index: 20232, intensity: 5128.0, mobility: 1.142"""	-0.0686517	0.02	0.237631	RSTSLVADLCIMWGKP	generic|IP_1116632_TX=10090_REVERSED|
"""index: 9219, intensity: 5161.0, mobility: 0.973"""	-0.069063	0.0202969	0.238202	PAPETQHKLGLHRPQLLWMQFTTAM	generic|IP_996882_TX=10090_REVERSED|
"""index: 29509, intensity: 4019.0, mobility: 1.005"""	-0.0694428	0.0205998	0.238731	DMSLRLQKVLLSYETLGEIANI	generic|sp_CO5_HUMAN__REVERSED|
"""index: 14500, intensity: 7030.0, mobility: 1.074"""	-0.0695398	0.0208648	0.238866	LTGTNRRQDKYDPPPRTLHRNMQDQPSLK	generic|tr_F6U238_F6U238_MOUSE_REVERSED	|generic|tr_Q8BMG4_Q8BMG4_MOUSE_REVERSED	|generic|tr_Q6ZPH8_Q6ZPH8_MOUSE_REVERSED	|generic|tr_E9Q7L5_E9Q7L5_MOUSE_REVERSED|
"""index: 2697, intensity: 72121.0, mobility: 0.879"""	-0.0704902	0.0211608	0.240193	TLPTETKFLSEMRIH	generic|sp_Q8BLG2_LPAR4_MOUSE_REVERSED	|generic|tr_Q80UD5_Q80UD5_MOUSE_REVERSED|
"""index: 19660, intensity: 5406.0, mobility: 0.994"""	-0.0716831	0.0214631	0.241867	REKNPAAKPRKDSKTTRKPGDGKRVNVWVEEAKGDKE	generic|sp_Q9QZD4_XPF_MOUSE__chr16_1_13148170_13148259_ENSMUST00000129049__II_1083399_REVERSED	|generic|tr_F7A043_F7A043_MOUSE__chr16_1_13122139_13122195_ENSMUST00000141024__II_1083401_REVERSED	|generic|tr_Q3UEU6_Q3UEU6_MOUSE__chr16_1_13122139_13122195_ENSMUST00000141024_REVERSED|
"""index: 18726, intensity: 4423.0, mobility: 1.017"""	-0.0717273	0.0217326	0.241929	NLTSQPHQPHLAAPPEQPLFENHLLSEEQSTSMEARA	generic|tr_W4VSP1_W4VSP1_MOUSE_REVERSED	|generic|tr_Q9D4A3_Q9D4A3_MOUSE_REVERSED|
"""index: 16686, intensity: 4121.0, mobility: 1.124"""	-0.0732875	0.0220278	0.244131	EDTPPPELSCFVLPLFRRAKKVKHQCHSVSVAHT	generic|sp_P34152-2_FAK1_MOUSE__chr15_-1_73264210_73264329_ENSMUST00000227569__II_3484569_REVERSED|
"""index: 6546, intensity: 52045.0, mobility: 1.038"""	-0.0736844	0.0222757	0.244693	GYDQAITRKPDSILPINMPGLGGQKKPTNIWALHCFHSDVSAGI	generic|tr_B1AXW5_B1AXW5_MOUSE_REVERSED	|generic|sp_P35700_PRDX1_MOUSE_REVERSED	|generic|tr_B1AXW6_B1AXW6_MOUSE_REVERSED	|generic|tr_B1AXW4_B1AXW4_MOUSE_REVERSED|
"""index: 7646, intensity: 4653.0, mobility: 1.072"""	-0.0751697	0.0225632	0.246806	AMRKQFVEIVLQLDDMYREETQILEHIYGQRKRETPQM	generic|tr_Q80TG5_Q80TG5_MOUSE__chr12_1_4700374_4700430_ENSMUST00000219832__II_3471209_REVERSED	|generic|tr_E9QNG1_E9QNG1_MOUSE__chr12_1_4700374_4700430_ENSMUST00000219832__II_3471209_REVERSED	|generic|tr_B2RR82_B2RR82_MOUSE__chr12_1_4700374_4700430_ENSMUST00000219832__II_3471209_REVERSED|
"""index: 26527, intensity: 3787.0, mobility: 0.850"""	-0.0760229	0.0228571	0.248027	MVPLVAGVLV	generic|sp_Q61477_NBL1_MOUSE__II_957132_REVERSED|
"""index: 27751, intensity: 9905.0, mobility: 0.968"""	-0.0765808	0.0231579	0.248827	LMRWLSSPK	generic|chr7_-1_100341092_100341945_ENSMUST00000207634_REVERSED	|generic|chr7_-1_100341829_100341924_ENSMUST00000207634_REVERSED|
"""index: 13755, intensity: 2559.0, mobility: 1.130"""	-0.0768342	0.0234516	0.249191	NDQNQVFIKNVIDIEKYYQALIDNFKMMMQRNIAERSRI	generic|tr_D3YYQ8_D3YYQ8_MOUSE__chr6_1_58663645_58663677_ENSMUST00000143752__II_930764_REVERSED|
"""index: 5596, intensity: 2591.0, mobility: 1.201"""	-0.0773184	0.0237523	0.249887	FMLAREQDKTLQDNPFR	generic|tr_Q571G0_Q571G0_MOUSE__chr11_1_87803573_87803602_ENSMUST00000167903__II_1128667_REVERSED	|generic|tr_Q7TMS4_Q7TMS4_MOUSE__chr11_1_87803573_87803602_ENSMUST00000167903__II_1128667_REVERSED	|generic|sp_P11247_PERM_MOUSE__chr11_1_87803573_87803602_ENSMUST00000167903__II_1128667_REVERSED	|generic|tr_Q6RFG4_Q6RFG4_MOUSE__chr11_1_87803573_87803602_ENSMUST00000167903__II_1128667_REVERSED|
"""index: 9945, intensity: 3246.0, mobility: 1.341"""	-0.0774653	0.0240168	0.250099	DQFARRPNRCLLQANRENPVPDYWDINQKLYQPIRTNQP	generic|IP_975107_TX=10090_REVERSED|
"""index: 9005, intensity: 6192.0, mobility: 0.938"""	-0.0797255	0.0243097	0.253371	EKRHEVEPSLPSPSTEK	generic|sp_Q70KF4_CMYA5_MOUSE_REVERSED	|generic|tr_E9QLJ0_E9QLJ0_MOUSE_REVERSED|
"""index: 16215, intensity: 21683.0, mobility: 1.167"""	-0.0801414	0.0245951	0.253976	LNCLVTPSQTLCIGRPLHKGLSLFPCMYL	generic|IP_909759_TX=10090_REVERSED|
"""index: 22429, intensity: 26994.0, mobility: 0.894"""	-0.0811079	0.0248876	0.255387	VMQLMKLR	generic|sp_Q80UK0_SESD1_MOUSE_REVERSED|
"""index: 12650, intensity: 21095.0, mobility: 0.903"""	-0.0816533	0.0251799	0.256186	SAPYSLSFVNLFLSSSGLLWQM	generic|IP_881259_TX=10090_REVERSED|
"""index: 23685, intensity: 4400.0, mobility: 0.962"""	-0.0818292	0.0254111	0.256444	LKEKTANTDIVQNTNPNYTYK	generic|tr_A0A087WP47_A0A087WP47_MOUSE_REVERSED	|generic|tr_A0A140T8R9_A0A140T8R9_MOUSE_REVERSED	|generic|sp_Q5DTW7_RESF1_MOUSE_REVERSED	|generic|sp_Q5DTW7-3_RESF1_MOUSE_REVERSED	|generic|tr_A0A087WP74_A0A087WP74_MOUSE_REVERSED|
"""index: 15722, intensity: 26674.0, mobility: 1.166"""	-0.0846222	0.0256029	0.260565	LNCLVTPSQTLCIGRPLHKGLSLFPCMYL	generic|IP_909759_TX=10090_REVERSED|
"""index: 14601, intensity: 4527.0, mobility: 1.088"""	-0.0888211	0.0258621	0.266848	SLTNMRSISLCRPE	generic|IP_880953_TX=10090_REVERSED|
"""index: 26622, intensity: 2563.0, mobility: 1.079"""	-0.0894977	0.0261516	0.26787	LGSATPLLSLHTLCVYQRKNDLVQGGSEEY	generic|IP_893714_TX=10090_REVERSED|
"""index: 5472, intensity: 4162.0, mobility: 0.916"""	-0.0900078	0.0264487	0.268643	AEHGAVGSITKM	generic|chr9_1_119448389_119452232_ENSMUST00000035094__IP_841281_TX=10090_REVERSED|
"""index: 22415, intensity: 6367.0, mobility: 0.887"""	-0.0902948	0.0266904	0.269078	LAKLSRNTLGTWGEEQK	generic|IP_980959_TX=10090_REVERSED	|generic|IP_833320_TX=10090_REVERSED|
"""index: 4547, intensity: 5759.0, mobility: 0.991"""	-0.0923882	0.026987	0.272268	PRNPNRCRRPPPHYSPIDVYNPLGPVFVRWH	generic|sp_O70582_LX12B_MOUSE_REVERSED|
"""index: 22658, intensity: 3348.0, mobility: 0.943"""	-0.0928178	0.0272835	0.272926	DKTSFTVKMVLYLFDPILPPM	generic|IP_909731_TX=10090_REVERSED|
"""index: 30013, intensity: 5564.0, mobility: 1.076"""	-0.0934378	0.0275719	0.273877	FRQHQRSRRK	generic|sp_Q9CZI9_AEN_MOUSE__II_890489_REVERSED|
"""index: 23744, intensity: 5293.0, mobility: 0.969"""	-0.0936853	0.0278354	0.274257	LALLVMAYCALFAVGKVTEGRYHM	generic|sp_Q9R0Q9_MPU1_MOUSE__chr11_-1_69658562_69658693_ENSMUST00000148242__II_1133891_REVERSED	|generic|tr_Q8R0J2_Q8R0J2_MOUSE__chr11_-1_69658562_69658693_ENSMUST00000148242__II_1133891_REVERSED	|generic|tr_Q8C9V6_Q8C9V6_MOUSE__chr11_-1_69658562_69658693_ENSMUST00000148242_REVERSED|
"""index: 386, intensity: 3262.0, mobility: 0.863"""	-0.0967277	0.0281065	0.278963	TGQVDEAETI	generic|sp_Q7TS63-2_ZFAT_MOUSE__II_1084708_REVERSED	|generic|sp_Q7TS63_ZFAT_MOUSE_REVERSED|
"""index: 14275, intensity: 3207.0, mobility: 0.799"""	-0.0974565	0.0284024	0.280098	LFPTGPGW	generic|tr_Q924C7_Q924C7_MOUSE_REVERSED	|generic|tr_A0A158RFU9_A0A158RFU9_MOUSE_REVERSED|
"""index: 22043, intensity: 4513.0, mobility: 0.932"""	-0.0975448	0.0286728	0.280236	MLGRGREKGLTGGGGLGTDTPL	generic|IP_912098_TX=10090_REVERSED|
"""index: 25567, intensity: 4920.0, mobility: 1.151"""	-0.0984626	0.0289427	0.28167	WANPFDWQQGTNRLSTPIGYQYTLIKSDELYKLAKDAVSPDSFCGAWLPS	generic|sp_Q9JLT2_TREA_MOUSE__II_853689_REVERSED	|generic|tr_E9PYP7_E9PYP7_MOUSE__II_853689_REVERSED|
"""index: 11865, intensity: 5351.0, mobility: 1.238"""	-0.0991416	0.0292294	0.282735	SKVERLFNVLTNPTVSSTFCFDIFALHTLFFYMPTHLQPSV	generic|tr_B9EKH9_B9EKH9_MOUSE_REVERSED	|generic|tr_Q7TR81_Q7TR81_MOUSE_REVERSED|
"""index: 18747, intensity: 5252.0, mobility: 1.085"""	-0.10113	0.0295159	0.285868	ALMTGRPIADQPDELDGSINAGALI	generic|tr_A2AQ52_A2AQ52_MOUSE_REVERSED	|generic|tr_A2AQ50_A2AQ50_MOUSE_REVERSED	|generic|sp_P55014_S12A1_MOUSE_REVERSED	|generic|sp_P55014-2_S12A1_MOUSE_REVERSED	|generic|sp_P55014-3_S12A1_MOUSE_REVERSED	|generic|sp_P55014-4_S12A1_MOUSE_REVERSED	|generic|tr_A2AQ51_A2AQ51_MOUSE_REVERSED|
"""index: 28378, intensity: 4269.0, mobility: 1.031"""	-0.10153	0.0297935	0.286501	ETEMVVELPPKVL	generic|sp_Q80YV3_TRRAP_MOUSE__chr5_1_144858911_144858958_ENSMUST00000198524__II_932198_REVERSED|
"""index: 2903, intensity: 10669.0, mobility: 0.884"""	-0.102605	0.0300796	0.288207	TLPTETKFLSEMRIH	generic|sp_Q8BLG2_LPAR4_MOUSE_REVERSED	|generic|tr_Q80UD5_Q80UD5_MOUSE_REVERSED|
"""index: 24980, intensity: 6583.0, mobility: 1.079"""	-0.102861	0.0302496	0.288614	HYWDRNDELTDLIDQADPHVLDAWTEWLP	generic|sp_O89084-3_PDE4A_MOUSE__chr9_1_21211057_21211344_ENSMUST00000131769__II_852155_REVERSED	|generic|tr_Q3TUD0_Q3TUD0_MOUSE_REVERSED	|generic|sp_O89084_PDE4A_MOUSE__chr9_1_21211057_21211344_ENSMUST00000131769_REVERSED	|generic|sp_O89084-2_PDE4A_MOUSE__chr9_1_21211057_21211344_ENSMUST00000131769_REVERSED	|generic|tr_C9K100_C9K100_MOUSE__chr9_1_21211057_21211344_ENSMUST00000131769_REVERSED|
"""index: 3361, intensity: 7043.0, mobility: 0.871"""	-0.107045	0.0304985	0.295323	QQLDSKDHK	generic|IP_3500126_TX=10090_REVERSED|
"""index: 24592, intensity: 47414.0, mobility: 0.864"""	-0.108007	0.0307828	0.29688	ELRRVSEL	generic|chr10_-1_120931135_120931191_ENSMUST00000119944_REVERSED|
"""index: 5688, intensity: 5486.0, mobility: 0.930"""	-0.108297	0.0310668	0.297351	TPPPHPPRPLM	generic|tr_A0A345IT91_A0A345IT91_MOUSE_REVERSED	|generic|tr_A0A345IT93_A0A345IT93_MOUSE_REVERSED|
"""index: 25140, intensity: 4692.0, mobility: 1.034"""	-0.108818	0.0313599	0.298198	EEAGRVTRCLIETSVLREVPARDVNQPAMGHW	generic|sp_Q9CWM2_CDCA4_MOUSE_REVERSED	|generic|tr_Q3USY8_Q3USY8_MOUSE_REVERSED|
"""index: 13951, intensity: 2852.0, mobility: 0.892"""	-0.109628	0.0316344	0.299517	QPMGPQGPIPQ	generic|tr_Q9ERT0_Q9ERT0_MOUSE_REVERSED|
"""index: 9705, intensity: 4069.0, mobility: 1.178"""	-0.110026	0.0319087	0.300166	TKFDKELKSWRRLMLELTESHYLQIDASKPDEMRYRIQS	generic|tr_E9Q9J4_E9Q9J4_MOUSE__chr1_-1_97719826_97719903_ENSMUST00000189992__II_1030477_REVERSED	|generic|tr_Q80V47_Q80V47_MOUSE__chr1_-1_97719826_97719903_ENSMUST00000189992__II_1030477_REVERSED	|generic|sp_Q6ZQB6_VIP2_MOUSE__chr1_-1_97719826_97719903_ENSMUST00000189992__II_1030477_REVERSED	|generic|sp_Q6ZQB6-3_VIP2_MOUSE__chr1_-1_97719826_97719903_ENSMUST00000189992__II_1030477_REVERSED	|generic|sp_Q6ZQB6-2_VIP2_MOUSE__chr1_-1_97719826_97719903_ENSMUST00000189992_REVERSED|
"""index: 21809, intensity: 4934.0, mobility: 1.190"""	-0.110533	0.0321732	0.300995	EDGSVTPTACLNVSQVVT	generic|IP_1051960_TX=10090_REVERSED|
"""index: 10655, intensity: 8157.0, mobility: 0.864"""	-0.110829	0.0323427	0.30148	WPVSSATQSLPTKTVPISEGTLMGE	generic|tr_E9QPP7_E9QPP7_MOUSE__chr16_-1_29440016_29440069_ENSMUST00000182168__II_1077163_REVERSED	|generic|sp_Q5XF90_AT134_MOUSE__chr16_-1_29440016_29440069_ENSMUST00000182168__II_1077163_REVERSED	|generic|sp_Q5XF90-2_AT134_MOUSE__chr16_-1_29440016_29440069_ENSMUST00000182168__II_1077163_REVERSED	|generic|sp_Q5XF90-3_AT134_MOUSE__chr16_-1_29440016_29440069_ENSMUST00000182168__II_1077163_REVERSED	|generic|tr_S4R234_S4R234_MOUSE__chr16_-1_29440016_29440069_ENSMUST00000182168__II_1077163_REVERSED	|generic|tr_A0A0R4J0M2_A0A0R4J0M2_MOUSE__chr16_-1_29440016_29440069_ENSMUST00000182168_REVERSED	|generic|sp_Q5XF90-4_AT134_MOUSE__chr16_-1_29440016_29440069_ENSMUST00000182168_REVERSED|
"""index: 2591, intensity: 50413.0, mobility: 0.908"""	-0.113548	0.032634	0.305954	TLPTETKFLSEMRIH	generic|sp_Q8BLG2_LPAR4_MOUSE_REVERSED	|generic|tr_Q80UD5_Q80UD5_MOUSE_REVERSED|
"""index: 7829, intensity: 3120.0, mobility: 0.825"""	-0.113654	0.0329158	0.306128	APSDKKGWALREVV	generic|IP_2464096_TX=10090_REVERSED|
"""index: 10696, intensity: 13155.0, mobility: 1.004"""	-0.114235	0.0331878	0.307091	QLLCQSKIVKIDLHAVRCNHLYQLAEMIDRIYF	generic|chr16_-1_33977496_33977645_ENSMUST00000132002_REVERSED|
"""index: 2234, intensity: 4006.0, mobility: 0.910"""	-0.114809	0.0334692	0.308043	FDTMQLNMT	generic|tr_A0A087WR13_A0A087WR13_MOUSE__IP_1039938_REVERSED	|generic|tr_A0A571BD48_A0A571BD48_MOUSE__IP_1039938_REVERSED	|generic|tr_L7N1Y0_L7N1Y0_MOUSE__IP_1039938_REVERSED|
"""index: 33897, intensity: 51579.0, mobility: 1.018"""	-0.115026	0.0337405	0.308403	EKPNSLAWATTMT	generic|tr_M0QWG9_M0QWG9_MOUSE__II_1129421_REVERSED	|generic|sp_P62810_WFD18_MOUSE__II_1129421_REVERSED	|generic|tr_Q3UMA2_Q3UMA2_MOUSE_REVERSED|
"""index: 10342, intensity: 14545.0, mobility: 0.991"""	-0.11573	0.0339426	0.309574	QTNRSTTLLAQTISPTIGTAW	generic|tr_B7ZCD1_B7ZCD1_MOUSE_REVERSED	|generic|sp_B7ZCC9_AGRG4_MOUSE_REVERSED	|generic|sp_B7ZCC9-2_AGRG4_MOUSE_REVERSED|
"""index: 8411, intensity: 3206.0, mobility: 1.090"""	-0.118543	0.0342327	0.314281	QAGSMQRIENINAGQRGIICGILNNPITLEHTTQ	generic|sp_P60335_PCBP1_MOUSE_REVERSED|
"""index: 26154, intensity: 2868.0, mobility: 1.163"""	-0.118761	0.0345028	0.314649	ELPSWFWSTAKGDHQTPLARDIVERE	generic|tr_Q8CDK4_Q8CDK4_MOUSE__II_1132090_REVERSED	|generic|sp_Q5SUV2_MYBPP_MOUSE__II_1132088_REVERSED	|generic|tr_A0A668KL73_A0A668KL73_MOUSE__II_1132088_REVERSED|
"""index: 26947, intensity: 3792.0, mobility: 1.229"""	-0.11921	0.0347927	0.315404	WREFTYKSEARFFY	generic|sp_Q91VS8_FARP2_MOUSE_REVERSED|
"""index: 18707, intensity: 3103.0, mobility: 0.916"""	-0.119339	0.0350623	0.315621	EEHRMPPRR	generic|tr_A0A140LJG2_A0A140LJG2_MOUSE_REVERSED|
"""index: 1679, intensity: 4060.0, mobility: 0.914"""	-0.119945	0.0353316	0.316645	GEEVSLSSASIP	generic|sp_Q8K031_STAR8_MOUSE_REVERSED|
"""index: 2346, intensity: 2657.0, mobility: 0.866"""	-0.120557	0.0356212	0.31768	LPVIGSQEET	generic|IP_929060_TX=10090_REVERSED|
"""index: 17289, intensity: 4610.0, mobility: 1.026"""	-0.121402	0.0359108	0.319112	KWRLVPTLDPLE	generic|tr_Q91YD5_Q91YD5_MOUSE_REVERSED	|generic|tr_Q3UT74_Q3UT74_MOUSE_REVERSED	|generic|sp_B8JK39_ITA9_MOUSE_REVERSED	|generic|tr_E9QAP0_E9QAP0_MOUSE_REVERSED	|generic|tr_Q8BJG9_Q8BJG9_MOUSE_REVERSED|
"""index: 4903, intensity: 4977.0, mobility: 1.007"""	-0.121664	0.0361585	0.319556	PASAAAVAAAQQQQQQQEQRQQQQQQ	generic|II_3461968_TX=10090_REVERSED	|generic|sp_Q9ESU6_BRD4_MOUSE__chr17_-1_32197752_32197781_ENSMUST00000230565_REVERSED	|generic|tr_Q8BS78_Q8BS78_MOUSE__chr17_-1_32197752_32197781_ENSMUST00000230565_REVERSED	|generic|tr_Q3UH70_Q3UH70_MOUSE__chr17_-1_32197752_32197781_ENSMUST00000230565_REVERSED|
"""index: 16598, intensity: 6684.0, mobility: 0.852"""	-0.122582	0.0363636	0.321119	QMRNVVYLLAVPNFNMYTSRLLRGGSSS	generic|IP_874252_TX=10090_REVERSED|
"""index: 19673, intensity: 6910.0, mobility: 1.065"""	-0.125398	0.0366522	0.32594	GDAKAGLKFDLTSHR	generic|sp_P97355_SPSY_MOUSE__II_829431_REVERSED	|generic|tr_E9PZ58_E9PZ58_MOUSE_REVERSED|
"""index: 32536, intensity: 7005.0, mobility: 0.973"""	-0.12551	0.0368982	0.326132	KGAFLGFVLCSL	generic|IP_3492289_TX=10090_REVERSED|
"""index: 16551, intensity: 5402.0, mobility: 1.038"""	-0.126888	0.0371865	0.328507	KPRPGDQGSTPPSANQPNPAPRQ	generic|II_1057740_TX=10090_REVERSED	|generic|sp_Q9D424-2_CABYR_MOUSE_REVERSED|
"""index: 4596, intensity: 3523.0, mobility: 0.914"""	-0.127564	0.0374424	0.329677	STGGGGGGGSRASRA	generic|tr_Q6NSU0_Q6NSU0_MOUSE__chr6_-1_22328551_22328586_ENSMUST00000163371_REVERSED|
"""index: 28852, intensity: 3398.0, mobility: 0.840"""	-0.128817	0.0377087	0.33185	HRCGCGWM	generic|IP_1108861_TX=10090_REVERSED|
"""index: 16566, intensity: 12784.0, mobility: 1.150"""	-0.129011	0.0379528	0.332187	TVPTMVPMVPMVPTVPMVPMVPMVPTVPMV	generic|IP_869294_TX=10090_REVERSED|
"""index: 4041, intensity: 8587.0, mobility: 1.005"""	-0.13037	0.0382074	0.334556	MQLMKADPPEQ	generic|sp_Q8C147_DOCK8_MOUSE_REVERSED	|generic|tr_B9EJ70_B9EJ70_MOUSE_REVERSED|
"""index: 16480, intensity: 4016.0, mobility: 1.162"""	-0.13123	0.0384174	0.33606	NGRCLPCHLRSEKMASLFCKRCFVHKCAAVRVPTK	generic|tr_Q9D9M9_Q9D9M9_MOUSE_REVERSED|
"""index: 11397, intensity: 8208.0, mobility: 1.101"""	-0.132154	0.038693	0.337682	QKAQEKGRMFVPQNVNVGLDTMRIYNRKMYVYASKQWQTL	generic|tr_Q6XAS2_Q6XAS2_MOUSE_REVERSED|
"""index: 9689, intensity: 99211.0, mobility: 0.903"""	-0.132346	0.0389239	0.338018	PTGGGAAGGPGSPSAGAAAVLQQPWVL	generic|sp_Q0PHV7_DACT3_MOUSE_REVERSED|
"""index: 4697, intensity: 3952.0, mobility: 1.179"""	-0.134958	0.0391876	0.342626	GIHYNQSLEARGDYTAEDV	generic|IP_3505259_TX=10090_REVERSED|
"""index: 2519, intensity: 3132.0, mobility: 1.087"""	-0.135732	0.0394737	0.343999	GPMDPPKDGLHNSVRH	generic|IP_919389_TX=10090_REVERSED|
"""index: 15218, intensity: 6037.0, mobility: 0.975"""	-0.13587	0.039737	0.344245	QLGADHAATQPASPAHAGGPR	generic|sp_Q9D2Q2_TRM44_MOUSE__II_941455_REVERSED|
"""index: 3991, intensity: 4392.0, mobility: 0.984"""	-0.136433	0.0399886	0.345244	CVCVRVCVCVYVCTYIYEWYIIKETQINNSSQ	generic|IP_3487781_TX=10090_REVERSED|
"""index: 18604, intensity: 5301.0, mobility: 1.059"""	-0.137031	0.0402742	0.34631	DSKMQQQIFGRLLCNHWTGRK	generic|IP_3492109_TX=10090_REVERSED|
"""index: 3101, intensity: 4002.0, mobility: 0.986"""	-0.13736	0.0405598	0.346895	GDTEHSMHLKTMWPYIQPPAPPQSL	generic|sp_P32043_HXC5_MOUSE_REVERSED|
"""index: 16750, intensity: 4368.0, mobility: 0.913"""	-0.137572	0.0408105	0.347274	QMRNVVYLLAVPNFNMYTSRLLRGGSSS	generic|IP_874252_TX=10090_REVERSED|
"""index: 22123, intensity: 4720.0, mobility: 0.978"""	-0.139011	0.0410959	0.349849	TLAEQDTLLSL	generic|sp_Q5DTI8_ESYT3_MOUSE_REVERSED	|generic|sp_Q5DTI8-2_ESYT3_MOUSE_REVERSED	|generic|tr_A0A087WRC5_A0A087WRC5_MOUSE_REVERSED|
"""index: 3092, intensity: 3968.0, mobility: 1.005"""	-0.139635	0.0412988	0.350968	SGAPEPACTIPRMGITKQRCSWWCPT	generic|IP_1005503_TX=10090_REVERSED	|generic|chr2_-1_92385481_92386001_ENSMUST00000111279_REVERSED|
"""index: 7292, intensity: 4001.0, mobility: 1.099"""	-0.141568	0.0415245	0.354449	QCETLAMMEEYTMQSFLAAYKHLRLSKLWAPVNTSAGTGITNITA	generic|tr_A0A2I3BPM7_A0A2I3BPM7_MOUSE__chr2_-1_112869037_112869066_ENSMUST00000208151__II_3478544_REVERSED	|generic|sp_Q8CBY1-3_SMAG1_MOUSE__chr2_-1_112869037_112869066_ENSMUST00000208151__II_3478544_REVERSED|
"""index: 6747, intensity: 2675.0, mobility: 0.774"""	-0.144181	0.041797	0.359184	IGGFARLN	generic|sp_Q8BWC0-3_TPC2_MOUSE__II_879599_REVERSED	|generic|II_879594_TX=10090_REVERSED	|generic|II_879607_TX=10090_REVERSED	|generic|II_879606_TX=10090_REVERSED	|generic|sp_Q8BWC0_TPC2_MOUSE_REVERSED	|generic|sp_Q8BWC0-2_TPC2_MOUSE_REVERSED	|generic|tr_B2RUK7_B2RUK7_MOUSE_REVERSED	|generic|tr_Q80UQ1_Q80UQ1_MOUSE_REVERSED|
"""index: 9672, intensity: 7925.0, mobility: 1.060"""	-0.144653	0.0420813	0.360042	ELMVRQHFMPILYVLQVPWIYLASWGNRHFSWDRKG	generic|IP_1131318_TX=10090_REVERSED|
"""index: 11349, intensity: 5045.0, mobility: 1.191"""	-0.144653	0.0423416	0.360043	NLGCQQVQSREQKKK	generic|IP_1075569_TX=10090_REVERSED|
"""index: 10060, intensity: 6435.0, mobility: 1.172"""	-0.146353	0.0425894	0.363146	TYIYIYTHIYIHTHIHTYIYIYVHTYIYIYTYIYIY	generic|IP_3488987_TX=10090_REVERSED|
"""index: 18394, intensity: 24955.0, mobility: 0.848"""	-0.146649	0.0428612	0.363688	MFADVLADITYPLWSVMF	generic|sp_Q5QD05_TAA8C_MOUSE_REVERSED	|generic|sp_Q5QD07_TAA8A_MOUSE_REVERSED|
"""index: 18526, intensity: 5473.0, mobility: 1.130"""	-0.147367	0.043145	0.365005	ATWLATAQTVWERAHIGADLWIAPKDGGTSFKLVNMPR	generic|sp_Q504N0_CBPA2_MOUSE_REVERSED|
"""index: 20802, intensity: 4273.0, mobility: 0.868"""	-0.147434	0.0434166	0.365127	RQNRRMNTLNFFRTM	generic|IP_1025117_TX=10090_REVERSED|
"""index: 10840, intensity: 8532.0, mobility: 1.150"""	-0.148094	0.0436508	0.36634	SFHKKIAYHVRQILMHSFGARKLLYAMTPSHGFPDIAW	generic|sp_P27046_MA2A1_MOUSE_REVERSED|
"""index: 12844, intensity: 2943.0, mobility: 1.179"""	-0.149165	0.0438969	0.368311	HLHLSNAPDYFSLMNNDYDLLVGLRKLQPPVDVLMEKNNHR	generic|tr_B1AVF5_B1AVF5_MOUSE__II_833364_REVERSED	|generic|sp_Q9QUS6_TRIM1_MOUSE_REVERSED	|generic|tr_B1AVF4_B1AVF4_MOUSE_REVERSED|
"""index: 10628, intensity: 12535.0, mobility: 1.167"""	-0.149827	0.0441801	0.369532	GKEGDKAKGTMTVIRGSVTDYSKGLTYIKQKNEEKLQMERTLDD	generic|tr_Q8BT38_Q8BT38_MOUSE__II_3462774_REVERSED	|generic|tr_A0A5F8MPE1_A0A5F8MPE1_MOUSE__chr16_-1_73961801_73961833_ENSMUST00000117785_REVERSED|
"""index: 9347, intensity: 3663.0, mobility: 0.856"""	-0.14994	0.0443879	0.369742	ELLYYLIFIYDL	generic|tr_A0A140LIA1_A0A140LIA1_MOUSE__II_879597_REVERSED	|generic|tr_A0A140LHT5_A0A140LHT5_MOUSE__II_879600_REVERSED	|generic|II_879604_TX=10090_REVERSED	|generic|sp_Q8BWC0_TPC2_MOUSE_REVERSED	|generic|tr_B2RUK7_B2RUK7_MOUSE_REVERSED	|generic|tr_Q80UQ1_Q80UQ1_MOUSE_REVERSED|
"""index: 525, intensity: 5744.0, mobility: 0.831"""	-0.151687	0.044658	0.372976	APPLPSIGRM	generic|IP_1090892_TX=10090_REVERSED|
"""index: 5338, intensity: 3623.0, mobility: 0.826"""	-0.152304	0.0449153	0.374122	LNWDKNMPPNISVIIF	generic|IP_3480789_TX=10090_REVERSED|
"""index: 389, intensity: 2682.0, mobility: 0.853"""	-0.152957	0.045045	0.375337	FGEAPSALHYSIHGNA	generic|sp_E9PVD3_PCD16_MOUSE__chr7_-1_105757583_105757615_ENSMUST00000140959_REVERSED	|generic|tr_Q6PAS4_Q6PAS4_MOUSE_REVERSED|
"""index: 18251, intensity: 4539.0, mobility: 1.106"""	-0.156322	0.0453138	0.381631	STRPAPATSTMGPSTAR	generic|IP_1010080_TX=10090_REVERSED	|generic|IP_1010072_TX=10090_REVERSED|
"""index: 17559, intensity: 3806.0, mobility: 0.963"""	-0.156446	0.0455953	0.381862	ELVSLCVLTWCCPHIVLNRGETVFTT	generic|IP_982822_TX=10090_REVERSED|
"""index: 24425, intensity: 21829.0, mobility: 1.023"""	-0.156636	0.0458767	0.382221	TYVYVYINHLITNNYVYIHIYMYVYIH	generic|IP_968025_TX=10090_REVERSED|
"""index: 19619, intensity: 5941.0, mobility: 0.957"""	-0.156684	0.0461582	0.38231	SLWPMRSPTPSRSSNRRSVP	generic|IP_1034903_TX=10090_REVERSED|
"""index: 32235, intensity: 26211.0, mobility: 0.852"""	-0.156843	0.0464135	0.382609	HLVIRAAK	generic|IP_907955_TX=10090_REVERSED|
"""index: 24988, intensity: 4558.0, mobility: 1.112"""	-0.157712	0.0466817	0.384246	IYVSLYVCVCVCLCLS	generic|IP_3476479_TX=10090_REVERSED|
"""index: 5039, intensity: 6111.0, mobility: 1.080"""	-0.158077	0.0469629	0.384933	NTGDAQYLGVYVGSPPVETSNNQHMR	generic|IP_2559040_TX=10090_REVERSED|
"""index: 16105, intensity: 5773.0, mobility: 1.096"""	-0.158193	0.0471513	0.385151	QLAGLLDYATSFERPRRKLKGQYAGSLMFYRPV	generic|sp_Q91YX0_THMS2_MOUSE_REVERSED|
"""index: 16244, intensity: 4099.0, mobility: 0.946"""	-0.159818	0.0474186	0.388224	SDPETTIGSNSVGANVKSRSFTSSSFDVDNTRNK	generic|tr_Q80V89_Q80V89_MOUSE_REVERSED	|generic|tr_A0A286YCD5_A0A286YCD5_MOUSE_REVERSED	|generic|sp_Q9CU65_ZMYM2_MOUSE_REVERSED|
"""index: 32221, intensity: 43365.0, mobility: 1.106"""	-0.160494	0.0476992	0.389507	YVVETIPAVDPLALPLFGHGHFTMTRGVLL	generic|sp_Q61001_LAMA5_MOUSE__II_993744_REVERSED	|generic|tr_Q3TZ05_Q3TZ05_MOUSE_REVERSED	|generic|tr_Q6ZQA1_Q6ZQA1_MOUSE_REVERSED	|generic|tr_Q8R3Y7_Q8R3Y7_MOUSE_REVERSED	|generic|tr_Q712T9_Q712T9_MOUSE_REVERSED|
"""index: 30593, intensity: 3952.0, mobility: 0.913"""	-0.160955	0.0479798	0.390381	GPKLSVRLPPRFH	generic|tr_A0A0U1RNQ7_A0A0U1RNQ7_MOUSE_REVERSED|
"""index: 886, intensity: 3838.0, mobility: 0.840"""	-0.16103	0.0482198	0.390523	LLAPPLRCE	generic|IP_1073212_TX=10090_REVERSED|
"""index: 18589, intensity: 6955.0, mobility: 0.922"""	-0.162073	0.0484865	0.392508	YQTLDPALPDLPIWPVKEM	generic|sp_P0C872_JMJD7_MOUSE__II_1009126_REVERSED|
"""index: 24565, intensity: 3955.0, mobility: 1.074"""	-0.163377	0.0487668	0.394994	NMVGSESPYSPGKWLVTPKGVRQGSLL	generic|IP_2419567_TX=10090_REVERSED|
"""index: 3564, intensity: 7410.0, mobility: 0.937"""	-0.163543	0.0490471	0.395312	VLAPPQLSLWE	generic|IP_1152719_TX=10090_REVERSED|
"""index: 27565, intensity: 2986.0, mobility: 1.048"""	-0.163695	0.0493135	0.395602	SEKNIWFSVQSLIVTMICPIYTQIMF	generic|sp_Q9D6F4_GBRA4_MOUSE__chr5_-1_71657720_71657776_ENSMUST00000197994_REVERSED	|generic|tr_Q3URE7_Q3URE7_MOUSE__chr5_-1_71657720_71657776_ENSMUST00000197994_REVERSED	|generic|tr_Q3TRC7_Q3TRC7_MOUSE__chr5_-1_71657720_71657776_ENSMUST00000197994_REVERSED	|generic|tr_Q3USX9_Q3USX9_MOUSE__chr5_-1_71657720_71657776_ENSMUST00000197994_REVERSED|
"""index: 21810, intensity: 4964.0, mobility: 1.113"""	-0.164155	0.0495521	0.396482	PKMLIALVILNQAYMFETSINWTSDIPTYVLMKTLTGSINFQQPYY	generic|II_825573_TX=10090_REVERSED|
"""index: 9287, intensity: 4426.0, mobility: 0.970"""	-0.165287	0.0498041	0.39865	GGQVPDEERLSEGHSPGDAPCLL	generic|IP_954076_TX=10090_REVERSED|
"""index: 26692, intensity: 3568.0, mobility: 0.836"""	-0.165556	0.0500419	0.399168	VTNIVGPLDVLVMRQLG	generic|tr_Q8BK99_Q8BK99_MOUSE__II_1077124_REVERSED	|generic|tr_E0CXD1_E0CXD1_MOUSE__chr16_1_29616666_29616695_ENSMUST00000160475__II_1077114_REVERSED	|generic|tr_H7BX01_H7BX01_MOUSE__chr16_1_29616666_29616695_ENSMUST00000160475__II_1077122_REVERSED	|generic|sp_P58281_OPA1_MOUSE__chr16_1_29616666_29616695_ENSMUST00000160475__II_1077122_REVERSED	|generic|sp_P58281-2_OPA1_MOUSE__chr16_1_29616666_29616695_ENSMUST00000160475__II_1077122_REVERSED	|generic|tr_Q80TX7_Q80TX7_MOUSE__chr16_1_29616666_29616695_ENSMUST00000160475_REVERSED|
"""index: 19197, intensity: 5130.0, mobility: 1.184"""	-0.165849	0.0503215	0.39973	ETMYRRNLFEQPQIEP	generic|sp_Q05A80_CAPR2_MOUSE__II_906895_REVERSED	|generic|tr_Q0P6A6_Q0P6A6_MOUSE_REVERSED|
"""index: 2385, intensity: 5020.0, mobility: 0.864"""	-0.165906	0.0505728	0.399839	LPAQGECLRK	generic|IP_1097029_TX=10090_REVERSED|
"""index: 19337, intensity: 5327.0, mobility: 0.824"""	-0.166256	0.0507529	0.400512	SSPKPEPK	generic|sp_P60324_NANO3_MOUSE_REVERSED	|generic|tr_Q0VDU5_Q0VDU5_MOUSE_REVERSED|
"""index: 24145, intensity: 3483.0, mobility: 1.071"""	-0.168447	0.0510176	0.404736	PPPHSSPPPPTQGPALSVQQLM	generic|IP_1063115_TX=10090_REVERSED|
"""index: 16857, intensity: 4948.0, mobility: 1.157"""	-0.168788	0.0512963	0.405396	SELNLSSHIVMHNQKGTVVKLFKNCIFM	generic|IP_1076810_TX=10090_REVERSED|
"""index: 20667, intensity: 11687.0, mobility: 1.011"""	-0.168888	0.0515751	0.405589	ETQLEKNLEETTIAQPQPESTLNFTKPEQARLQPEL	generic|tr_A0A1W2P6U8_A0A1W2P6U8_MOUSE__chr19_1_42266752_42266781_ENSMUST00000122375__II_1149644_REVERSED|
"""index: 15748, intensity: 16963.0, mobility: 1.166"""	-0.168931	0.0518539	0.405672	LQVFGVFFLNKYNELMVDVYLARQARD	generic|tr_G3UXL1_G3UXL1_MOUSE_REVERSED|
"""index: 17187, intensity: 7335.0, mobility: 1.150"""	-0.169159	0.0521182	0.406113	KEGEVVDFEVTEGDGVSRLFKRPNNRK	generic|tr_A0A0A0MQD2_A0A0A0MQD2_MOUSE_REVERSED	|generic|sp_Q9Z2C8_YBOX2_MOUSE_REVERSED	|generic|sp_Q9Z2C8-2_YBOX2_MOUSE_REVERSED	|generic|tr_B2RUF0_B2RUF0_MOUSE_REVERSED|
"""index: 9636, intensity: 4655.0, mobility: 1.211"""	-0.169446	0.0523969	0.406669	EQISNCLHRHTHPITGFCLGKGQILELTLRGKGPYQWRC	generic|tr_Q8BU01_Q8BU01_MOUSE_REVERSED	|generic|tr_Q8R067_Q8R067_MOUSE_REVERSED	|generic|tr_Q3TTS2_Q3TTS2_MOUSE_REVERSED	|generic|tr_Q91UZ6_Q91UZ6_MOUSE_REVERSED	|generic|tr_P97406_P97406_MOUSE_REVERSED|
"""index: 996, intensity: 3445.0, mobility: 0.873"""	-0.169656	0.0526462	0.407075	LEPEAGQDWL	generic|tr_A0A087WP73_A0A087WP73_MOUSE__chr1_1_87936764_87936904_ENSMUST00000189726__II_1031912_REVERSED|
"""index: 16539, intensity: 3762.0, mobility: 1.126"""	-0.170562	0.0529101	0.408832	EDTPPPELSCFVLPLFRRAKKVKHQCHSVSVAHT	generic|sp_P34152-2_FAK1_MOUSE__chr15_-1_73264210_73264329_ENSMUST00000227569__II_3484569_REVERSED|
"""index: 18951, intensity: 4975.0, mobility: 1.087"""	-0.17073	0.0531146	0.40916	KYGDMFSANIYDTQT	generic|sp_O35239_PTN9_MOUSE__chr9_1_57060959_57061159_ENSMUST00000215707_REVERSED|
"""index: 1162, intensity: 3920.0, mobility: 0.770"""	-0.172734	0.0533778	0.41306	DTPESQPSSKRINE	generic|sp_D3Z3C6_ZFAN4_MOUSE__II_3497077_REVERSED	|generic|tr_K3W4R9_K3W4R9_MOUSE__II_3497077_REVERSED|
"""index: 1008, intensity: 2749.0, mobility: 0.853"""	-0.172851	0.0536558	0.413288	LLAPPLRCE	generic|IP_1073212_TX=10090_REVERSED|
"""index: 1932, intensity: 2505.0, mobility: 1.026"""	-0.172887	0.0538141	0.413358	SKSSSTAMKSAEER	generic|IP_941406_TX=10090_REVERSED|
"""index: 1437, intensity: 3222.0, mobility: 0.817"""	-0.174853	0.0540615	0.4172	QPPPQPPLK	generic|tr_Q3TCU2_Q3TCU2_MOUSE_REVERSED|
"""index: 4616, intensity: 3903.0, mobility: 0.897"""	-0.175724	0.0543388	0.418909	MAALESDVDAL	generic|tr_Q8CGY9_Q8CGY9_MOUSE__II_951566_REVERSED	|generic|sp_P59240_NPHP4_MOUSE__II_951566_REVERSED	|generic|tr_Q6A020_Q6A020_MOUSE_REVERSED|
"""index: 3842, intensity: 4141.0, mobility: 0.988"""	-0.176033	0.0545858	0.419515	TANSFGMFENGAMKNLYQLVFDFKEAKNCDMKI	generic|sp_Q571F8_GLSL_MOUSE__chr10_1_128199640_128199762_ENSMUST00000143827__II_1146263_REVERSED|
"""index: 5140, intensity: 2697.0, mobility: 1.114"""	-0.176846	0.0548628	0.421113	NELLKQQARQKTE	generic|tr_Q7TQF4_Q7TQF4_MOUSE__chr8_-1_46033742_46033822_ENSMUST00000177186__II_864120_REVERSED	|generic|tr_E9Q1K0_E9Q1K0_MOUSE__chr8_-1_46033742_46033822_ENSMUST00000177186_REVERSED	|generic|sp_Q3ZT31_SNX25_MOUSE__chr8_-1_46033742_46033822_ENSMUST00000177186_REVERSED|
"""index: 17806, intensity: 5438.0, mobility: 1.023"""	-0.17701	0.0551399	0.421435	SGMLFEAHLFLHPLFMKTRYCRPRQN	generic|IP_995657_TX=10090_REVERSED|
"""index: 4737, intensity: 5473.0, mobility: 1.106"""	-0.177395	0.055417	0.422193	ARETEDRLAEAYKE	generic|tr_F2Z493_F2Z493_MOUSE_REVERSED	|generic|tr_O89008_O89008_MOUSE_REVERSED	|generic|tr_Q3SXV1_Q3SXV1_MOUSE_REVERSED|
"""index: 11506, intensity: 4269.0, mobility: 1.186"""	-0.177476	0.0555863	0.422353	EPTKMGQPPTGPIEDLFKVDQLWPGSNFGLHRS	generic|tr_A0A1W2P6U8_A0A1W2P6U8_MOUSE__chr19_1_42266752_42266781_ENSMUST00000122375__II_1149644_REVERSED|
"""index: 15081, intensity: 9051.0, mobility: 1.136"""	-0.178282	0.0558628	0.423942	FIFVEHFSIDKQFNLGQAWSCNKPNPVDDWFLKKMRQHSILLTGLLLV	generic|sp_P48356-4_LEPR_MOUSE_REVERSED|
"""index: 30485, intensity: 4599.0, mobility: 1.183"""	-0.178323	0.0560928	0.424023	VEAHQFHPSSRPRYRPDTVAATEQAMVAHPYQPPPGRPEPGEAPPGRP	generic|sp_Q8K371_AMOL2_MOUSE__chr9_1_102725108_102725203_ENSMUST00000142011__II_844471_REVERSED	|generic|tr_B8JK87_B8JK87_MOUSE__chr9_1_102725108_102725203_ENSMUST00000142011__II_844471_REVERSED	|generic|tr_Q3TP05_Q3TP05_MOUSE__chr9_1_102725108_102725203_ENSMUST00000142011_REVERSED|
"""index: 22296, intensity: 73569.0, mobility: 0.932"""	-0.179288	0.0562603	0.425927	DKKFSVGTPK	generic|tr_B2RXR3_B2RXR3_MOUSE__chr8_-1_95733975_95734133_ENSMUST00000213006__IP_3443985_REVERSED	|generic|sp_Q6ZQ08_CNOT1_MOUSE__chr8_-1_95733975_95734133_ENSMUST00000213006__II_3454631_REVERSED	|generic|sp_Q6ZQ08-2_CNOT1_MOUSE__chr8_-1_95733975_95734133_ENSMUST00000213006__II_3454631_REVERSED	|generic|sp_Q6ZQ08-4_CNOT1_MOUSE__chr8_-1_95733975_95734133_ENSMUST00000213006__II_3454631_REVERSED	|generic|tr_B7ZWL1_B7ZWL1_MOUSE__chr8_-1_95733975_95734133_ENSMUST00000213006__II_3454631_REVERSED	|generic|tr_A0A1D5RMJ8_A0A1D5RMJ8_MOUSE__chr8_-1_95733975_95734133_ENSMUST00000213006__II_3454631_REVERSED	|generic|tr_A0A1D5RML9_A0A1D5RML9_MOUSE_REVERSED	|generic|tr_A0A1D5RMD8_A0A1D5RMD8_MOUSE_REVERSED	|generic|tr_Q8CGI8_Q8CGI8_MOUSE_REVERSED|
"""index: 14213, intensity: 4400.0, mobility: 0.843"""	-0.181299	0.0565205	0.42991	EDPPNKVKQMYRRVVDEPNK	generic|tr_Q5DTK6_Q5DTK6_MOUSE__chr5_-1_120681248_120681472_ENSMUST00000145174_REVERSED	|generic|sp_Q61010_DTX1_MOUSE__chr5_-1_120681248_120681472_ENSMUST00000145174_REVERSED	|generic|sp_Q61010-2_DTX1_MOUSE__chr5_-1_120681248_120681472_ENSMUST00000145174_REVERSED	|generic|sp_Q61010-3_DTX1_MOUSE__chr5_-1_120681248_120681472_ENSMUST00000145174_REVERSED|
"""index: 19334, intensity: 4709.0, mobility: 1.044"""	-0.181682	0.0567806	0.430669	HTRDVGLGTPPPGLLIWGDVGDSGKEVVEADQLEGTM	generic|IP_923173_TX=10090_REVERSED|
"""index: 2723, intensity: 5477.0, mobility: 0.867"""	-0.182168	0.0570405	0.431635	TLPTETKFLSEMRIH	generic|sp_Q8BLG2_LPAR4_MOUSE_REVERSED	|generic|tr_Q80UD5_Q80UD5_MOUSE_REVERSED|
"""index: 13314, intensity: 5183.0, mobility: 0.943"""	-0.182415	0.057253	0.432127	LGGFCRNRSIE	generic|IP_1088507_TX=10090_REVERSED|
"""index: 35783, intensity: 2965.0, mobility: 1.029"""	-0.182818	0.0575282	0.432928	SNRQQLLEPGGRQLLLK	generic|sp_Q8R3P9_SLF1_MOUSE_REVERSED|
"""index: 13372, intensity: 6233.0, mobility: 1.074"""	-0.183554	0.0578035	0.434393	GQVVISRHETPVRCESNPGGVRLPE	generic|chr10_1_80609353_80609556_ENSMUST00000221387_REVERSED|
"""index: 3967, intensity: 4254.0, mobility: 0.836"""	-0.183563	0.0580468	0.43441	DVFQVAIEEGCRSQ	generic|IP_3462335_TX=10090_REVERSED	|generic|sp_Q61753_SERA_MOUSE_REVERSED|
"""index: 19646, intensity: 4829.0, mobility: 0.871"""	-0.184399	0.0582738	0.436078	MARPLWCLGRGLWWAR	generic|IP_1067526_TX=10090_REVERSED|
"""index: 24628, intensity: 113739.0, mobility: 0.967"""	-0.185101	0.0585165	0.43748	WKRRSHHK	generic|sp_Q9DAK3_RHBT1_MOUSE_REVERSED	|generic|tr_B7ZMU4_B7ZMU4_MOUSE_REVERSED	|generic|tr_Q6A003_Q6A003_MOUSE_REVERSED	|generic|tr_E9PZ72_E9PZ72_MOUSE_REVERSED	|generic|tr_Q499C9_Q499C9_MOUSE_REVERSED|
"""index: 10576, intensity: 4872.0, mobility: 1.230"""	-0.185811	0.0587912	0.4389	TYQERIAKRKEQQDSSVYAKMEDTARRLEVELNKIMCN	generic|sp_O35594_IFT81_MOUSE__chr5_-1_122610074_122610130_ENSMUST00000196452_REVERSED|
"""index: 21474, intensity: 5209.0, mobility: 0.942"""	-0.186047	0.0590659	0.439371	QKIMFRRL	generic|IP_964644_TX=10090_REVERSED|
"""index: 34970, intensity: 3749.0, mobility: 1.161"""	-0.186112	0.0593244	0.439502	RWKESTFSPDERKKLYSRLLMR	generic|IP_853573_TX=10090_REVERSED|
"""index: 5532, intensity: 3698.0, mobility: 1.031"""	-0.186793	0.0595663	0.440864	YRYYNLHVMHI	generic|IP_1063067_TX=10090_REVERSED|
"""index: 4420, intensity: 4880.0, mobility: 0.908"""	-0.187909	0.0598244	0.443103	GECRLQSEQLSSLAHAHLASP	generic|sp_Q91ZV8_AGRA2_MOUSE__II_865126_REVERSED	|generic|tr_J3QMG7_J3QMG7_MOUSE__II_865137_REVERSED	|generic|tr_A0A172Q382_A0A172Q382_MOUSE__II_865126_REVERSED|
"""index: 24885, intensity: 3190.0, mobility: 1.090"""	-0.188827	0.0600658	0.444949	KSTRMQSRQIHCCPTAIVFPQIHRHPIHSLRDTMRSVFMCV	generic|IP_841215_TX=10090_REVERSED|
"""index: 17828, intensity: 5157.0, mobility: 0.990"""	-0.189105	0.0603401	0.445508	TITELGVDGAGYDR	generic|IP_3485839_TX=10090_REVERSED|
"""index: 14119, intensity: 4692.0, mobility: 0.983"""	-0.189131	0.0605479	0.44556	ESQTVCRYLDQDTKTVEQLRFSAAFR	generic|tr_Q8C462_Q8C462_MOUSE__chr10_1_28551710_28551760_ENSMUST00000219478__II_3466803_REVERSED	|generic|sp_P35822_PTPRK_MOUSE__chr10_1_28551710_28551760_ENSMUST00000219478__II_3466806_REVERSED	|generic|tr_B2RRF0_B2RRF0_MOUSE__chr10_1_28551710_28551760_ENSMUST00000219478__II_3466806_REVERSED	|generic|tr_A0A1W2P7Y1_A0A1W2P7Y1_MOUSE__chr10_1_28551710_28551760_ENSMUST00000219478__II_3466806_REVERSED|
"""index: 25837, intensity: 2930.0, mobility: 1.146"""	-0.190713	0.0608053	0.448747	QRAYIVQPPSVYRSRPYYREMAQTLTFFF	generic|IP_1124570_TX=10090_REVERSED|
"""index: 14286, intensity: 3875.0, mobility: 1.090"""	-0.190886	0.0610624	0.449096	GPAPAPAPAPAPAPAPAPAPAPAAAPAPTSAAGGPVASGVSAAPVSAA	generic|sp_Q99PP7_TRI33_MOUSE__chr3_1_103339303_103339347_ENSMUST00000198706__II_981001_REVERSED	|generic|sp_Q99PP7-2_TRI33_MOUSE__chr3_1_103339303_103339347_ENSMUST00000198706_REVERSED|
"""index: 3226, intensity: 14912.0, mobility: 0.921"""	-0.19115	0.0612859	0.44963	LVAPSAKTLAPEG	generic|sp_Q80XS7_FA83E_MOUSE__II_3458563_REVERSED	|generic|II_3458559_TX=10090_REVERSED|
"""index: 6783, intensity: 4665.0, mobility: 1.011"""	-0.19201	0.061509	0.451367	YPVCRFAVGLGDREPLPPVKEM	generic|IP_1098364_TX=10090_REVERSED|
"""index: 4753, intensity: 4100.0, mobility: 0.880"""	-0.192941	0.0616644	0.45325	RMTMLHLLDLLLEQDGHSPDQLV	generic|chr4_1_11506981_11507082_ENSMUST00000055372__IP_966705_TX=10090_REVERSED	|generic|chr4_1_11506954_11507082_ENSMUST00000055372__IP_966705_TX=10090_REVERSED|
"""index: 3450, intensity: 7543.0, mobility: 0.851"""	-0.194292	0.0619372	0.45599	SHPPQALGSMLDIRN	generic|IP_866786_TX=10090_REVERSED|
"""index: 7510, intensity: 6418.0, mobility: 0.962"""	-0.19432	0.0622101	0.456045	RGSFHQSFFLDFMQVGKVLEQPMAF	generic|IP_972707_TX=10090_REVERSED|
"""index: 1058, intensity: 3967.0, mobility: 0.816"""	-0.194465	0.0624829	0.45634	LPFLLTQPSSPYSVLH	generic|IP_882466_TX=10090_REVERSED|
"""index: 19645, intensity: 5111.0, mobility: 1.006"""	-0.194785	0.0627387	0.456989	FLPEAIEREMSEYDLKFAWLQL	generic|sp_Q6P9Q4_FHOD1_MOUSE__II_859342_REVERSED	|generic|II_859340_TX=10090_REVERSED|
"""index: 5735, intensity: 2734.0, mobility: 0.929"""	-0.195176	0.0630115	0.457783	GSWILPEKAINPMYYSQQ	generic|IP_2475062_TX=10090_REVERSED|
"""index: 20804, intensity: 2685.0, mobility: 1.268"""	-0.195784	0.0631636	0.45902	EQAVYGSVNIMEMRDRLPE	generic|tr_Q56A16_Q56A16_MOUSE__chr17_-1_56614384_56614548_ENSMUST00000233732__II_3460138_REVERSED	|generic|sp_Q8CGK3_LONM_MOUSE__chr17_-1_56614384_56614548_ENSMUST00000233732__II_3460138_REVERSED	|generic|tr_Q3V2D0_Q3V2D0_MOUSE__chr17_-1_56614384_56614548_ENSMUST00000233732__II_3460138_REVERSED	|generic|chr17_-1_56615869_56616042_ENSMUST00000233732_REVERSED|
"""index: 16174, intensity: 12834.0, mobility: 1.140"""	-0.197517	0.0634186	0.462548	MQATEVVETWNMALRVSAVSSARSTTALEL	generic|IP_1000648_TX=10090_REVERSED|
"""index: 8439, intensity: 5498.0, mobility: 0.932"""	-0.198381	0.0636908	0.464312	TIPAQPRSWR	generic|tr_A0A087WR50_A0A087WR50_MOUSE__chr1_-1_71637244_71637333_ENSMUST00000186613__II_1037262_REVERSED	|generic|tr_A0A087WSN6_A0A087WSN6_MOUSE__chr1_-1_71637244_71637333_ENSMUST00000186613__II_1037262_REVERSED	|generic|sp_P11276_FINC_MOUSE__chr1_-1_71637244_71637333_ENSMUST00000186613__II_1037262_REVERSED	|generic|tr_Q3TCF1_Q3TCF1_MOUSE__chr1_-1_71637244_71637333_ENSMUST00000186613__II_1037262_REVERSED	|generic|tr_B9EHT6_B9EHT6_MOUSE__chr1_-1_71637244_71637333_ENSMUST00000186613__II_1037262_REVERSED	|generic|tr_Q3UHL6_Q3UHL6_MOUSE__chr1_-1_71637244_71637333_ENSMUST00000186613__II_1037262_REVERSED	|generic|tr_Q3UGY5_Q3UGY5_MOUSE__chr1_-1_71637244_71637333_ENSMUST00000186613_REVERSED	|generic|tr_Q3TCL7_Q3TCL7_MOUSE__chr1_-1_71637244_71637333_ENSMUST00000186613_REVERSED	|generic|tr_B7ZNJ1_B7ZNJ1_MOUSE__chr1_-1_71637244_71637333_ENSMUST00000186613_REVERSED	|generic|tr_Q3UH17_Q3UH17_MOUSE__chr1_-1_71637244_71637333_ENSMUST00000186613_REVERSED	|generic|tr_Q3TBB4_Q3TBB4_MOUSE__chr1_-1_71637244_71637333_ENSMUST00000186613_REVERSED	|generic|tr_A0A087WS56_A0A087WS56_MOUSE__chr1_-1_71637244_71637333_ENSMUST00000186613_REVERSED	|generic|tr_Q3UHR1_Q3UHR1_MOUSE__chr1_-1_71637244_71637333_ENSMUST00000186613_REVERSED|
"""index: 20552, intensity: 45842.0, mobility: 1.011"""	-0.198581	0.0639282	0.464721	RQNMSASVDVALL	generic|tr_Q80W12_Q80W12_MOUSE_REVERSED	|generic|tr_Q3TJ75_Q3TJ75_MOUSE__chr1_-1_143757742_143757873_ENSMUST00000018343_REVERSED	|generic|tr_Q8R562_Q8R562_MOUSE__chr1_-1_143757742_143757873_ENSMUST00000018343_REVERSED|
"""index: 22839, intensity: 4197.0, mobility: 1.103"""	-0.199281	0.0641828	0.466151	FFAVMAERSDLDEPIALSSQPVE	generic|tr_Z4YJU8_Z4YJU8_MOUSE__chr2_1_32306417_32306620_ENSMUST00000126276__II_1011476_REVERSED	|generic|tr_Q5DTL1_Q5DTL1_MOUSE__chr2_1_32306417_32306620_ENSMUST00000126276__II_1011470_REVERSED	|generic|sp_Q921M4_GOGA2_MOUSE__chr2_1_32306417_32306620_ENSMUST00000126276__II_1011470_REVERSED	|generic|sp_Q921M4-2_GOGA2_MOUSE__chr2_1_32306417_32306620_ENSMUST00000126276__II_1011470_REVERSED	|generic|tr_A0A6I8MWY5_A0A6I8MWY5_MOUSE__chr2_1_32306417_32306620_ENSMUST00000126276__II_1011470_REVERSED	|generic|tr_E9PUQ5_E9PUQ5_MOUSE__chr2_1_32306417_32306620_ENSMUST00000126276__II_1011470_REVERSED|
"""index: 21515, intensity: 2879.0, mobility: 1.191"""	-0.199459	0.0644372	0.466514	IYLADMWNRWVKVGFVVRTSCNKIEDQFGNKVMNNGWLLMF	generic|IP_878639_TX=10090_REVERSED|
"""index: 22289, intensity: 4210.0, mobility: 0.883"""	-0.200343	0.0646037	0.468323	FDEVRLTLM	generic|IP_2431124_TX=10090_REVERSED|
"""index: 34884, intensity: 2784.0, mobility: 0.984"""	-0.20245	0.0648575	0.472643	PRLSNLFHPSK	generic|IP_870673_TX=10090_REVERSED|
"""index: 31400, intensity: 2959.0, mobility: 0.894"""	-0.203122	0.0651289	0.474025	VESLSPVFGLSVPL	generic|chr14_-1_55633913_55634194_ENSMUST00000148351_REVERSED|
"""index: 14847, intensity: 5454.0, mobility: 1.032"""	-0.20332	0.0653648	0.474431	FVENLTTMSVGYDEIGQNSCRDLDRYLDPFKNTRELPL	generic|sp_Q8K449_ABCA9_MOUSE_REVERSED|
"""index: 26241, intensity: 2600.0, mobility: 1.068"""	-0.203917	0.0655294	0.475659	TTPVSLVNNPYDLL	generic|tr_E9Q1M6_E9Q1M6_MOUSE__chr18_1_36614751_36614822_ENSMUST00000006205__II_1056320_REVERSED	|generic|tr_E9PUR0_E9PUR0_MOUSE__chr18_1_36614751_36614822_ENSMUST00000006205__II_1056320_REVERSED	|generic|tr_Q6KAP1_Q6KAP1_MOUSE__chr18_1_36614751_36614822_ENSMUST00000006205__II_1056320_REVERSED	|generic|tr_F6RRY0_F6RRY0_MOUSE_REVERSED	|generic|tr_Q8C103_Q8C103_MOUSE__chr18_1_36614751_36614822_ENSMUST00000006205_REVERSED|
"""index: 10654, intensity: 15249.0, mobility: 0.993"""	-0.205568	0.0657645	0.479059	SSPSEPLSELSLLSSHATPATTIEPSPGRRLG	generic|sp_E9Q7X6_HEG1_MOUSE__chr16_1_33760814_33760849_ENSMUST00000152832_REVERSED|
"""index: 21857, intensity: 5245.0, mobility: 1.103"""	-0.205715	0.0660352	0.479362	NTELSLPDRSPAEWH	generic|IP_898143_TX=10090_REVERSED|
"""index: 12968, intensity: 14262.0, mobility: 1.130"""	-0.20593	0.0662879	0.479806	LLNNMISPVLEDTSRKAEHYRAWLYSKMDVAAPAAPASCLRR	generic|sp_Q3UHB1_NT5D3_MOUSE__chr10_1_86831724_86831768_ENSMUST00000218792_REVERSED|
"""index: 22383, intensity: 4388.0, mobility: 0.945"""	-0.207082	0.0665584	0.482184	KEDLVFGTIQI	generic|IP_958058_TX=10090_REVERSED|
"""index: 15216, intensity: 4359.0, mobility: 0.829"""	-0.207313	0.0668109	0.482661	KMVQVKLIKLPM	generic|chr6_-1_39147276_39147326_ENSMUST00000002305_REVERSED|
"""index: 24956, intensity: 7221.0, mobility: 1.131"""	-0.208192	0.0670633	0.484479	HGLDKELLLVMSVTGLITPTWRPRPIPGLVTMSCTIWRHENCG	generic|IP_860446_TX=10090_REVERSED|
"""index: 4442, intensity: 4800.0, mobility: 0.847"""	-0.208428	0.0673155	0.484966	WPKTHPSF	generic|IP_879401_TX=10090_REVERSED	|generic|IP_992258_TX=10090_REVERSED	|generic|IP_3492484_TX=10090_REVERSED	|generic|IP_3448982_TX=10090_REVERSED	|generic|IP_873784_TX=10090_REVERSED	|generic|IP_3507731_TX=10090_REVERSED	|generic|sp_Q61753_SERA_MOUSE_REVERSED|
"""index: 1989, intensity: 4256.0, mobility: 0.964"""	-0.208664	0.0675311	0.485456	WPETWDTEMIV	generic|sp_Q3TUD9_TMM18_MOUSE__chr12_1_30587202_30587258_ENSMUST00000218826__II_3504459_REVERSED|
"""index: 876, intensity: 3279.0, mobility: 0.910"""	-0.209577	0.0677829	0.487346	ESKESFSETQV	generic|IP_1027649_TX=10090_REVERSED|
"""index: 15064, intensity: 9974.0, mobility: 1.139"""	-0.210198	0.0679795	0.488633	LCKVTVPKGVELPGSFQIEPDKPFSYID	generic|tr_Q91X98_Q91X98_MOUSE_REVERSED	|generic|tr_Q8K0X1_Q8K0X1_MOUSE_REVERSED	|generic|tr_A0A0G2JFP9_A0A0G2JFP9_MOUSE_REVERSED	|generic|tr_Q544V4_Q544V4_MOUSE_REVERSED	|generic|tr_Q3TR98_Q3TR98_MOUSE_REVERSED	|generic|sp_P29533_VCAM1_MOUSE_REVERSED	|generic|tr_Q3UPN1_Q3UPN1_MOUSE_REVERSED|
"""index: 21446, intensity: 3740.0, mobility: 1.124"""	-0.211334	0.0682493	0.49099	DLSKTPFPWVYLFMCPIFF	generic|tr_Q7TQY0_Q7TQY0_MOUSE__II_3490572_REVERSED	|generic|tr_Q8VF45_Q8VF45_MOUSE_REVERSED|
"""index: 4671, intensity: 3400.0, mobility: 0.959"""	-0.211635	0.068519	0.491613	KYLAMKQCFDV	generic|IP_1139465_TX=10090_REVERSED|
"""index: 6897, intensity: 3191.0, mobility: 1.081"""	-0.211721	0.0687702	0.491792	GLFYYWMLHQKEAFVAVVILTHLYVGECLMWFYNCGMLYLH	generic|tr_A2AR99_A2AR99_MOUSE_REVERSED|
"""index: 8802, intensity: 16202.0, mobility: 0.921"""	-0.212475	0.0690399	0.493358	TIPAQPRSWR	generic|tr_A0A087WR50_A0A087WR50_MOUSE__chr1_-1_71637244_71637333_ENSMUST00000186613__II_1037262_REVERSED	|generic|tr_A0A087WSN6_A0A087WSN6_MOUSE__chr1_-1_71637244_71637333_ENSMUST00000186613__II_1037262_REVERSED	|generic|sp_P11276_FINC_MOUSE__chr1_-1_71637244_71637333_ENSMUST00000186613__II_1037262_REVERSED	|generic|tr_Q3TCF1_Q3TCF1_MOUSE__chr1_-1_71637244_71637333_ENSMUST00000186613__II_1037262_REVERSED	|generic|tr_B9EHT6_B9EHT6_MOUSE__chr1_-1_71637244_71637333_ENSMUST00000186613__II_1037262_REVERSED	|generic|tr_Q3UHL6_Q3UHL6_MOUSE__chr1_-1_71637244_71637333_ENSMUST00000186613__II_1037262_REVERSED	|generic|tr_Q3UGY5_Q3UGY5_MOUSE__chr1_-1_71637244_71637333_ENSMUST00000186613_REVERSED	|generic|tr_Q3TCL7_Q3TCL7_MOUSE__chr1_-1_71637244_71637333_ENSMUST00000186613_REVERSED	|generic|tr_B7ZNJ1_B7ZNJ1_MOUSE__chr1_-1_71637244_71637333_ENSMUST00000186613_REVERSED	|generic|tr_Q3UH17_Q3UH17_MOUSE__chr1_-1_71637244_71637333_ENSMUST00000186613_REVERSED	|generic|tr_Q3TBB4_Q3TBB4_MOUSE__chr1_-1_71637244_71637333_ENSMUST00000186613_REVERSED	|generic|tr_A0A087WS56_A0A087WS56_MOUSE__chr1_-1_71637244_71637333_ENSMUST00000186613_REVERSED	|generic|tr_Q3UHR1_Q3UHR1_MOUSE__chr1_-1_71637244_71637333_ENSMUST00000186613_REVERSED|
"""index: 33415, intensity: 6362.0, mobility: 1.203"""	-0.212517	0.0692163	0.493447	VGGAGASVGVSGAGSGDNAAAAAAAAAGTSTNRISAIGHRSSPRAG	generic|chr19_-1_5388348_5388605_ENSMUST00000044207_REVERSED|
"""index: 13293, intensity: 12830.0, mobility: 1.121"""	-0.213907	0.0694669	0.496339	FIIHMFINWFKDLSYSSSIIYIVCQLHNLIALLTSVQFSM	generic|IP_873057_TX=10090_REVERSED|
"""index: 23655, intensity: 3991.0, mobility: 1.140"""	-0.214125	0.0697174	0.496792	RDFHRKLAGKIENNRLSYILPNLMPVVVMYFVSIIKNQD	generic|sp_Q8VFD2_OL490_MOUSE_REVERSED|
"""index: 36156, intensity: 4250.0, mobility: 1.098"""	-0.214671	0.0699677	0.497929	SRLVLTITKWIDHGSCILHRQYNSLQTIVSKPPS	generic|tr_Q8BUT4_Q8BUT4_MOUSE__IP_907407_REVERSED|
"""index: 36293, intensity: 3681.0, mobility: 1.050"""	-0.215139	0.070199	0.498903	LPFLIGMSPTVSVFHPASVSPIVMWL	generic|IP_1037705_TX=10090_REVERSED|
"""index: 24898, intensity: 4376.0, mobility: 1.147"""	-0.215924	0.070468	0.500541	NWIMWLALEAPELQLNSNILHLAFEQAELPTLNRAQCTYSMA	generic|tr_F7BE84_F7BE84_MOUSE__II_985484_REVERSED|
"""index: 911, intensity: 9085.0, mobility: 0.827"""	-0.216094	0.0706609	0.500895	LLAPPLRCE	generic|IP_1073212_TX=10090_REVERSED|
"""index: 34218, intensity: 10062.0, mobility: 1.109"""	-0.216344	0.0709296	0.501418	EREREREGTKKERWGNKRRLNMFM	generic|IP_3495421_TX=10090_REVERSED|
"""index: 18563, intensity: 3843.0, mobility: 0.921"""	-0.216367	0.0711983	0.501466	YQTLDPALPDLPIWPVKEM	generic|sp_P0C872_JMJD7_MOUSE__II_1009126_REVERSED|
"""index: 27324, intensity: 4030.0, mobility: 0.858"""	-0.216486	0.0714478	0.501714	KVLNPEKFVYKRT	generic|IP_885248_TX=10090_REVERSED|
"""index: 7220, intensity: 5370.0, mobility: 1.063"""	-0.217183	0.0716779	0.503168	MLPKSVTGSGPARMQPVSIVGSATD	generic|sp_Q32KG4_RTL9_MOUSE_REVERSED	|generic|sp_Q32KG4-2_RTL9_MOUSE_REVERSED|
"""index: 3666, intensity: 10909.0, mobility: 0.943"""	-0.217933	0.0719077	0.504737	LVAPSCEPLLQQ	generic|IP_887271_TX=10090_REVERSED|
"""index: 28009, intensity: 4671.0, mobility: 1.225"""	-0.218577	0.0720021	0.506082	PVADMILEGYMNIVQDNLWNQGDLTALDDMDLMHKNYFIRFNCKQHR	generic|tr_F7A4L2_F7A4L2_MOUSE__II_1076883_REVERSED	|generic|tr_F6S6C3_F6S6C3_MOUSE__II_1076884_REVERSED	|generic|sp_Q6NXL6_SENP5_MOUSE_REVERSED|
"""index: 24348, intensity: 26725.0, mobility: 0.920"""	-0.219727	0.0722698	0.50849	EAEELKSTTSMQTEQLK	generic|tr_H3BK24_H3BK24_MOUSE__chr5_-1_136373317_136373445_ENSMUST00000175918__II_929026_REVERSED	|generic|tr_Q9JJB6_Q9JJB6_MOUSE__chr5_-1_136249164_136249232_ENSMUST00000175918__II_929075_REVERSED	|generic|tr_H3BJN3_H3BJN3_MOUSE__chr5_-1_136249164_136249232_ENSMUST00000175918__II_929075_REVERSED	|generic|tr_H3BKF6_H3BKF6_MOUSE__chr5_-1_136370114_136370191_ENSMUST00000175918__II_929026_REVERSED	|generic|tr_H3BLS0_H3BLS0_MOUSE__chr5_-1_136373317_136373445_ENSMUST00000175918__II_929026_REVERSED	|generic|tr_Q6AXG1_Q6AXG1_MOUSE__chr5_-1_136249164_136249232_ENSMUST00000175918__II_929075_REVERSED	|generic|tr_H3BJQ9_H3BJQ9_MOUSE__chr5_-1_136373317_136373445_ENSMUST00000175918__II_929026_REVERSED	|generic|tr_E9QKE9_E9QKE9_MOUSE__chr5_-1_136373317_136373445_ENSMUST00000175918__II_929026_REVERSED	|generic|tr_H3BKT0_H3BKT0_MOUSE__chr5_-1_136249164_136249232_ENSMUST00000175918__II_929075_REVERSED	|generic|II_929017_TX=10090_REVERSED	|generic|tr_Q5BL05_Q5BL05_MOUSE__chr5_-1_136373317_136373445_ENSMUST00000175918_REVERSED	|generic|tr_H3BJ26_H3BJ26_MOUSE__chr5_-1_136373317_136373445_ENSMUST00000175918_REVERSED	|generic|sp_P70403_CASP_MOUSE__chr5_-1_136249164_136249232_ENSMUST00000175918_REVERSED	|generic|tr_H3BL09_H3BL09_MOUSE__chr5_-1_136373317_136373445_ENSMUST00000175918_REVERSED	|generic|tr_Q3UMF6_Q3UMF6_MOUSE__chr5_-1_136370114_136370191_ENSMUST00000175918_REVERSED	|generic|sp_P53564_CUX1_MOUSE__chr5_-1_136373317_136373445_ENSMUST00000175918_REVERSED	|generic|sp_P53564-2_CUX1_MOUSE__chr5_-1_136373317_136373445_ENSMUST00000175918_REVERSED	|generic|sp_P53564-3_CUX1_MOUSE__chr5_-1_136373317_136373445_ENSMUST00000175918_REVERSED|
"""index: 11825, intensity: 2556.0, mobility: 1.236"""	-0.219793	0.0724987	0.508627	HSELWTRIRHLLLQAEMKEAEAEQLHKKFDRSRLDRMM	generic|sp_Q61789_LAMA3_MOUSE_REVERSED	|generic|sp_Q61789-2_LAMA3_MOUSE_REVERSED	|generic|tr_Q3UU65_Q3UU65_MOUSE_REVERSED|
"""index: 20852, intensity: 3847.0, mobility: 1.027"""	-0.219976	0.0726108	0.50901	ENLKLVALNVPNR	generic|tr_C9K0Y4_C9K0Y4_MOUSE__chr11_1_57012082_57012123_ENSMUST00000125292_REVERSED	|generic|tr_Q7TNB5_Q7TNB5_MOUSE__chr11_1_57012082_57012123_ENSMUST00000125292_REVERSED	|generic|tr_Q6P9M2_Q6P9M2_MOUSE__chr11_1_57012082_57012123_ENSMUST00000125292_REVERSED|
"""index: 2434, intensity: 20195.0, mobility: 0.847"""	-0.221375	0.0728777	0.511941	YLIEPLRC	generic|IP_1090026_TX=10090_REVERSED|
"""index: 10210, intensity: 6888.0, mobility: 1.015"""	-0.221481	0.0731447	0.512163	KAGDKCRTLFGFFSDLGCLAKKEEVTL	generic|tr_E9PWW8_E9PWW8_MOUSE__II_825908_REVERSED|
"""index: 13163, intensity: 3882.0, mobility: 1.137"""	-0.221688	0.0734116	0.512597	RMKEEAVLSHDEVIARKEIELKEQQERWYD	generic|tr_Q80U27_Q80U27_MOUSE_REVERSED	|generic|tr_Q3UFZ8_Q3UFZ8_MOUSE_REVERSED	|generic|tr_Q3UHC4_Q3UHC4_MOUSE_REVERSED	|generic|tr_Q8BNH4_Q8BNH4_MOUSE_REVERSED|
"""index: 10366, intensity: 5375.0, mobility: 1.130"""	-0.221882	0.0736589	0.513004	RNGVLFDQGHDRLAKEYVPFFRTTARHLIYELNMEKEEPLS	generic|IP_1022593_TX=10090_REVERSED|
"""index: 12834, intensity: 5188.0, mobility: 1.177"""	-0.222045	0.0738273	0.513346	LEENGRLEEGPDRHEGRCAQIIYVKPKGRLAKCNKNNLVEFLD	generic|tr_Q542Q1_Q542Q1_MOUSE_REVERSED|
"""index: 23457, intensity: 5206.0, mobility: 1.007"""	-0.222988	0.0740346	0.515326	KGVNAATMLNRQL	generic|IP_844214_TX=10090_REVERSED|
"""index: 20620, intensity: 4112.0, mobility: 1.099"""	-0.223928	0.0743009	0.517299	LEPLALMEVLLSLIEFFLTYPNRPSMDM	generic|II_956725_TX=10090_REVERSED	|generic|sp_Q8BHW6_SPT21_MOUSE_REVERSED|
"""index: 11901, intensity: 5180.0, mobility: 0.869"""	-0.2241	0.0745474	0.51766	MDQLISKLD	generic|sp_Q9D7P9_SPB12_MOUSE_REVERSED|
"""index: 25421, intensity: 2962.0, mobility: 1.240"""	-0.224153	0.0747738	0.517772	LFYFYQLAERPDTSEFKRTYLMLLRVFNLRRMCPPDGP	generic|sp_Q8BJ71_NUP93_MOUSE__chr8_1_94227803_94227859_ENSMUST00000212039_REVERSED	|generic|sp_Q8BJ71-2_NUP93_MOUSE_REVERSED	|generic|tr_A0A1D5RLQ0_A0A1D5RLQ0_MOUSE_REVERSED	|generic|tr_Q3TFC8_Q3TFC8_MOUSE_REVERSED|
"""index: 15849, intensity: 6013.0, mobility: 1.159"""	-0.224479	0.0750399	0.518456	EKWVTLSHDSSSSILVSGEVAKIQLIDGEHA	generic|tr_Q8R159_Q8R159_MOUSE__II_1135142_REVERSED	|generic|tr_Q3UU62_Q3UU62_MOUSE__II_1135142_REVERSED	|generic|tr_Q68EM0_Q68EM0_MOUSE__II_1135142_REVERSED	|generic|tr_Q6P8W0_Q6P8W0_MOUSE__II_1135142_REVERSED	|generic|sp_Q5ND34_WDR81_MOUSE__II_1135142_REVERSED	|generic|tr_K4DI77_K4DI77_MOUSE__II_1135142_REVERSED	|generic|sp_Q5ND34-2_WDR81_MOUSE_REVERSED|
"""index: 32293, intensity: 18311.0, mobility: 1.029"""	-0.224506	0.0752259	0.518513	TDQNVLKITSPRHAKIRMRFEKIVFYYCF	generic|tr_Q14BV9_Q14BV9_MOUSE_REVERSED	|generic|sp_Q3UJF0_GPR55_MOUSE_REVERSED|
"""index: 27734, intensity: 4809.0, mobility: 0.874"""	-0.225797	0.0754717	0.521228	ELDEKKITVKAL	generic|sp_Q9CR41_HYPK_MOUSE__chr2_1_121458191_121458244_ENSMUST00000154418__II_1001097_REVERSED	|generic|II_1001096_TX=10090_REVERSED|
"""index: 16192, intensity: 18919.0, mobility: 1.167"""	-0.226057	0.0757374	0.521775	QLDSTVSKQIMECVKNELVKQLKSEIQN	generic|sp_Q61805_LBP_MOUSE__chr2_1_158308695_158308799_ENSMUST00000146600_REVERSED|
"""index: 19366, intensity: 4221.0, mobility: 0.980"""	-0.226182	0.0760032	0.522037	RGANMMVAPLLGS	generic|IP_987909_TX=10090_REVERSED	|generic|IP_987932_TX=10090_REVERSED|
"""index: 351, intensity: 3319.0, mobility: 0.836"""	-0.226376	0.0762689	0.522446	TQVDIVNLC	generic|sp_O35242_FAN_MOUSE__II_967034_REVERSED|
"""index: 21548, intensity: 6914.0, mobility: 0.973"""	-0.226382	0.0764331	0.522459	TGSGSGTFRDPVGSERTSAWYILM	generic|tr_B5UB69_B5UB69_MOUSE_REVERSED|
"""index: 7455, intensity: 3737.0, mobility: 0.922"""	-0.227256	0.0766985	0.524297	SLCSLASEINRSALVPQPPRGSQTPYRTKLSE	generic|tr_Q3U7R4_Q3U7R4_MOUSE__chr2_-1_44997282_44997311_ENSMUST00000176438_REVERSED|
"""index: 32976, intensity: 11283.0, mobility: 1.325"""	-0.227301	0.0769639	0.524392	PQQDAGTQGNLNLDVLYKEILAWDIEVEKNKQNQTVSMKLNK	generic|tr_L7N200_L7N200_MOUSE__II_946554_REVERSED|
"""index: 13958, intensity: 24563.0, mobility: 0.882"""	-0.227316	0.0772088	0.524423	HTYNVLPNEKMMEFSTH	generic|sp_Q9QWG7-2_ST1B1_MOUSE_REVERSED	|generic|sp_Q9QWG7_ST1B1_MOUSE_REVERSED|
"""index: 637, intensity: 3719.0, mobility: 0.916"""	-0.227635	0.0774741	0.525096	LISQASTHYIV	generic|sp_P07759_SPA3K_MOUSE_REVERSED	|generic|tr_A0A0R4J0I1_A0A0R4J0I1_MOUSE_REVERSED|
"""index: 10920, intensity: 14095.0, mobility: 1.112"""	-0.228313	0.0776982	0.526524	QQMTDFSIEKNEVAMGMFTLLRMKAMNQEHLLGLSDIFDKN	generic|sp_Q99JX4_EIF3M_MOUSE__II_1004578_REVERSED	|generic|tr_A2A702_A2A702_MOUSE__II_1004578_REVERSED|
"""index: 4499, intensity: 23730.0, mobility: 0.948"""	-0.22864	0.0779634	0.527213	LVAPPIDKTEAL	generic|sp_Q5NCI0-2_URGCP_MOUSE__II_1139737_REVERSED	|generic|sp_Q5NCI0_URGCP_MOUSE_REVERSED	|generic|tr_Q6ZPP3_Q6ZPP3_MOUSE_REVERSED|
"""index: 9448, intensity: 104738.0, mobility: 1.027"""	-0.228926	0.0782286	0.527816	ASVARSPATGSGVRPPRMLAECP	generic|IP_849301_TX=10090_REVERSED|
"""index: 11035, intensity: 5432.0, mobility: 1.054"""	-0.229172	0.078473	0.528335	FHELFTWNLLSWVPRETQQQFGL	generic|chr5_-1_36512450_36512548_ENSMUST00000146430__IP_941232_TX=10090_REVERSED	|generic|chr5_-1_36507685_36512548_ENSMUST00000146430__IP_941211_TX=10090_REVERSED	|generic|chr5_-1_36505050_36514065_ENSMUST00000136189__IP_941232_TX=10090_REVERSED|
"""index: 23914, intensity: 5746.0, mobility: 0.835"""	-0.229217	0.0787381	0.52843	CVILVPRLPFSHKALF	generic|IP_3489217_TX=10090_REVERSED|
"""index: 25222, intensity: 11313.0, mobility: 0.961"""	-0.229689	0.0789822	0.529424	TPSHCPPSPPLPLMRMSAPLPLV	generic|IP_924895_TX=10090_REVERSED|
"""index: 26954, intensity: 20435.0, mobility: 0.910"""	-0.230013	0.0791843	0.530108	QERRIKQPP	generic|IP_987867_TX=10090_REVERSED|
"""index: 8907, intensity: 4897.0, mobility: 0.977"""	-0.23075	0.0794492	0.531663	LMYLREAEAFCTVDLIVAGQLSYVHS	generic|sp_Q6P5E8_DGKQ_MOUSE__chr5_-1_108650813_108650959_ENSMUST00000153238__II_935032_REVERSED	|generic|II_935025_TX=10090_REVERSED	|generic|II_935014_TX=10090_REVERSED	|generic|II_935029_TX=10090_REVERSED|
"""index: 13034, intensity: 7360.0, mobility: 1.101"""	-0.230862	0.0796718	0.5319	SVEGATVPLSFCLRHCPWITGTHKLL	generic|IP_960908_TX=10090_REVERSED|
"""index: 11697, intensity: 5232.0, mobility: 1.241"""	-0.232069	0.0799365	0.534447	DKLWCWIRASIGTHRFQ	generic|IP_1057468_TX=10090_REVERSED|
"""index: 23431, intensity: 8191.0, mobility: 1.125"""	-0.232108	0.0802012	0.534529	MAYHDNDLLIRAARIDLRDTTSKNWPLEVMLELYNRTLAY	generic|sp_Q9DBN5_LONP2_MOUSE__chr8_1_86624193_86624420_ENSMUST00000155433_REVERSED	|generic|sp_Q9DBN5-2_LONP2_MOUSE__chr8_1_86708947_86709117_ENSMUST00000155433_REVERSED|
"""index: 18302, intensity: 7492.0, mobility: 0.941"""	-0.232476	0.080402	0.535307	VDTPPVEPNLTPVAARGHMRWAHAPSHED	generic|tr_E9Q7R5_E9Q7R5_MOUSE_REVERSED	|generic|tr_Q80X27_Q80X27_MOUSE_REVERSED	|generic|tr_G5E8K1_G5E8K1_MOUSE_REVERSED	|generic|tr_Q9D0B9_Q9D0B9_MOUSE_REVERSED	|generic|tr_Q3TT67_Q3TT67_MOUSE_REVERSED|
"""index: 22846, intensity: 4613.0, mobility: 1.158"""	-0.233421	0.0806452	0.537305	RNVRSNINNDGSGQRHS	generic|sp_A2AG06_MEIOC_MOUSE_REVERSED	|generic|sp_A2AG06-2_MEIOC_MOUSE_REVERSED|
"""index: 8326, intensity: 5360.0, mobility: 0.925"""	-0.233492	0.0808027	0.537454	TIPAQPRSWR	generic|tr_A0A087WR50_A0A087WR50_MOUSE__chr1_-1_71637244_71637333_ENSMUST00000186613__II_1037262_REVERSED	|generic|tr_A0A087WSN6_A0A087WSN6_MOUSE__chr1_-1_71637244_71637333_ENSMUST00000186613__II_1037262_REVERSED	|generic|sp_P11276_FINC_MOUSE__chr1_-1_71637244_71637333_ENSMUST00000186613__II_1037262_REVERSED	|generic|tr_Q3TCF1_Q3TCF1_MOUSE__chr1_-1_71637244_71637333_ENSMUST00000186613__II_1037262_REVERSED	|generic|tr_B9EHT6_B9EHT6_MOUSE__chr1_-1_71637244_71637333_ENSMUST00000186613__II_1037262_REVERSED	|generic|tr_Q3UHL6_Q3UHL6_MOUSE__chr1_-1_71637244_71637333_ENSMUST00000186613__II_1037262_REVERSED	|generic|tr_Q3UGY5_Q3UGY5_MOUSE__chr1_-1_71637244_71637333_ENSMUST00000186613_REVERSED	|generic|tr_Q3TCL7_Q3TCL7_MOUSE__chr1_-1_71637244_71637333_ENSMUST00000186613_REVERSED	|generic|tr_B7ZNJ1_B7ZNJ1_MOUSE__chr1_-1_71637244_71637333_ENSMUST00000186613_REVERSED	|generic|tr_Q3UH17_Q3UH17_MOUSE__chr1_-1_71637244_71637333_ENSMUST00000186613_REVERSED	|generic|tr_Q3TBB4_Q3TBB4_MOUSE__chr1_-1_71637244_71637333_ENSMUST00000186613_REVERSED	|generic|tr_A0A087WS56_A0A087WS56_MOUSE__chr1_-1_71637244_71637333_ENSMUST00000186613_REVERSED	|generic|tr_Q3UHR1_Q3UHR1_MOUSE__chr1_-1_71637244_71637333_ENSMUST00000186613_REVERSED|
"""index: 14401, intensity: 3030.0, mobility: 1.151"""	-0.234455	0.0810454	0.539489	CMGPLPPPPPPPPQTKHS	generic|sp_Q0GNC1_INF2_MOUSE_REVERSED	|generic|sp_Q0GNC1-3_INF2_MOUSE_REVERSED|
"""index: 3276, intensity: 3678.0, mobility: 0.979"""	-0.235131	0.0812236	0.540919	LNCSPVAMFISSN	generic|sp_Q52KB6_C2CD3_MOUSE__chr7_1_100418444_100418599_ENSMUST00000133464__II_884155_REVERSED	|generic|sp_Q52KB6-2_C2CD3_MOUSE__chr7_1_100418444_100418599_ENSMUST00000133464__II_884178_REVERSED	|generic|sp_Q52KB6-3_C2CD3_MOUSE__chr7_1_100418444_100418599_ENSMUST00000133464__II_884155_REVERSED	|generic|tr_E9Q526_E9Q526_MOUSE__chr7_1_100418444_100418599_ENSMUST00000133464__II_884171_REVERSED	|generic|tr_D3Z640_D3Z640_MOUSE__chr7_1_100418444_100418599_ENSMUST00000133464__II_884178_REVERSED	|generic|II_884179_TX=10090_REVERSED|
"""index: 24811, intensity: 4833.0, mobility: 0.989"""	-0.235828	0.0814659	0.542393	GRPRGLVSVPLVVEAPSLQQLRMSEEYTPLYK	generic|sp_E9Q0B3_CC080_MOUSE_REVERSED|
"""index: 9573, intensity: 3593.0, mobility: 0.874"""	-0.236522	0.0817295	0.543861	EIPPMRKMK	generic|IP_1106715_TX=10090_REVERSED|
"""index: 23633, intensity: 4580.0, mobility: 0.962"""	-0.23662	0.0819499	0.544069	IYTTSMGHTYP	generic|IP_892644_TX=10090_REVERSED|
"""index: 33047, intensity: 6448.0, mobility: 1.080"""	-0.237018	0.0821701	0.54491	YFVASLGREVASKVGFPISKCKMAKK	generic|tr_B7ZNI2_B7ZNI2_MOUSE_REVERSED	|generic|tr_A0A1D5RM61_A0A1D5RM61_MOUSE_REVERSED	|generic|sp_A2RT91_ANKAR_MOUSE_REVERSED|
"""index: 4067, intensity: 4328.0, mobility: 0.986"""	-0.238524	0.0824118	0.548098	RMMPPGPMMPMH	generic|IP_1078808_TX=10090_REVERSED	|generic|IP_1044621_TX=10090_REVERSED	|generic|II_1068314_TX=10090_REVERSED	|generic|IP_869909_TX=10090_REVERSED	|generic|tr_A0A3B2W450_A0A3B2W450_MOUSE_REVERSED	|generic|tr_A0A3B2WCR6_A0A3B2WCR6_MOUSE_REVERSED	|generic|tr_Q569X3_Q569X3_MOUSE_REVERSED|
"""index: 4139, intensity: 3078.0, mobility: 1.136"""	-0.238611	0.0825664	0.548283	PLPRAPSQPCPQTAMSPCTSTLNMSMSPIWTVSLRA	generic|chr17_-1_25567761_25567943_ENSMUST00000025003__IP_1069200_TX=10090_REVERSED|
"""index: 18272, intensity: 5407.0, mobility: 1.115"""	-0.240037	0.0828293	0.551303	EQLLNTLLVLTQKRIFPDSDKLCVSINPIYNDVMVTYRICLDCIVI	generic|tr_K4DI67_K4DI67_MOUSE__II_3455705_REVERSED	|generic|tr_Q80W41_Q80W41_MOUSE__II_3455699_REVERSED	|generic|tr_A0EQY3_A0EQY3_MOUSE__II_3455705_REVERSED	|generic|tr_Q3UTU7_Q3UTU7_MOUSE__II_3455705_REVERSED	|generic|sp_Q6ZQK0_CNDD3_MOUSE__II_3455705_REVERSED|
"""index: 35477, intensity: 6976.0, mobility: 1.289"""	-0.240068	0.0830486	0.55137	AKVPKVKVVKPKKA	generic|sp_P10922_H10_MOUSE_REVERSED	|generic|tr_Q3U4Y0_Q3U4Y0_MOUSE_REVERSED|
"""index: 13077, intensity: 3961.0, mobility: 0.878"""	-0.240584	0.0832677	0.552462	LDSDIKVTRHFWER	generic|sp_Q91YR7_PRP6_MOUSE__chr2_1_181631447_181631533_ENSMUST00000139955_REVERSED|
"""index: 6727, intensity: 3924.0, mobility: 0.941"""	-0.242134	0.0835303	0.555748	WTSLLLFREA	generic|IP_1016139_TX=10090_REVERSED|
"""index: 30423, intensity: 5111.0, mobility: 0.952"""	-0.242646	0.083727	0.556833	ERVRGRAPALE	generic|IP_938383_TX=10090_REVERSED|
"""index: 10045, intensity: 6356.0, mobility: 0.892"""	-0.243317	0.0839895	0.558257	NRAWEVASFLLRAALECINEIGMINNPQ	generic|tr_Q32NY6_Q32NY6_MOUSE_REVERSED	|generic|tr_F7CII1_F7CII1_MOUSE_REVERSED	|generic|tr_B8JJI9_B8JJI9_MOUSE_REVERSED	|generic|tr_A0A286YD96_A0A286YD96_MOUSE_REVERSED	|generic|sp_Q60632_COT1_MOUSE_REVERSED	|generic|tr_Q3UF74_Q3UF74_MOUSE_REVERSED|
"""index: 10397, intensity: 2717.0, mobility: 0.795"""	-0.243581	0.084252	0.558815	LENKIERMRKLVN	generic|sp_Q8CI32_BAG5_MOUSE_REVERSED|
"""index: 20685, intensity: 5143.0, mobility: 0.897"""	-0.244184	0.0843153	0.560095	CTQAQRKIITETWAGATPP	generic|IP_1041751_TX=10090_REVERSED|
"""index: 24415, intensity: 4345.0, mobility: 0.958"""	-0.24585	0.0845771	0.563627	QTCHQVRFLSRPSWVLPSAEL	generic|IP_2553774_TX=10090_REVERSED|
"""index: 14962, intensity: 4278.0, mobility: 0.985"""	-0.245954	0.084839	0.563849	QLWARPHTSKQRSTDSAFVYYK	generic|IP_3483644_TX=10090_REVERSED|
"""index: 7716, intensity: 3217.0, mobility: 0.878"""	-0.246266	0.0851008	0.564509	SSDILLGYLS	generic|tr_Q3TED0_Q3TED0_MOUSE__II_848512_REVERSED|
"""index: 23050, intensity: 3916.0, mobility: 0.977"""	-0.246325	0.0853403	0.564636	SRSRSFKRR	generic|sp_Q9CYI4-2_LUC7L_MOUSE__chr17_1_26281701_26281766_ENSMUST00000119928__II_1068667_REVERSED	|generic|tr_F6QU81_F6QU81_MOUSE__chr17_1_26281701_26281766_ENSMUST00000119928__II_1068662_REVERSED	|generic|tr_Q05D11_Q05D11_MOUSE__chr17_1_26277552_26277638_ENSMUST00000148894__II_1068657_REVERSED	|generic|tr_A0A0R4J047_A0A0R4J047_MOUSE__chr17_1_26277552_26277638_ENSMUST00000148894__II_1068657_REVERSED	|generic|sp_Q9CYI4_LUC7L_MOUSE__chr17_1_26281701_26281766_ENSMUST00000119928__II_1068667_REVERSED|
"""index: 8422, intensity: 233271.0, mobility: 0.931"""	-0.246545	0.0855797	0.565101	ATGATAGATGAAAGATGAAAGATGAAPGATGAAPGAAPGA	generic|sp_Q5STT6_FA71B_MOUSE_REVERSED|
"""index: 9114, intensity: 7462.0, mobility: 1.145"""	-0.248184	0.0858414	0.568579	ESYTSVWLWSPSCSSWWTWFTGSAASTAFG	generic|IP_1044833_TX=10090_REVERSED|
"""index: 10403, intensity: 3875.0, mobility: 1.243"""	-0.248272	0.0861031	0.568766	TPIHHSFIVMTIGSGTCFMWIITLTIITRRMTVISHYQLAH	generic|tr_Q544P9_Q544P9_MOUSE_REVERSED|
"""index: 30378, intensity: 4206.0, mobility: 1.098"""	-0.24856	0.0863648	0.569377	KKKTSREREDRSREKDKDKKKEKKHRRPSPSRSLKRKPSR	generic|tr_Q6NSR2_Q6NSR2_MOUSE__chr3_-1_158021372_158021404_ENSMUST00000126716__II_977451_REVERSED|
"""index: 10116, intensity: 116011.0, mobility: 1.097"""	-0.248628	0.0866265	0.569522	KERNAKPNLPAEDGVYSDKQGMGVMVGQHRPRGVISPFVARPADDG	generic|tr_E9Q2D1_E9Q2D1_MOUSE_REVERSED|
"""index: 11500, intensity: 6621.0, mobility: 1.151"""	-0.249034	0.0867067	0.570383	HLGLQSSCTVQKTGAVLRVWRSQLLFPRIEIYEHIYNTVM	generic|IP_839390_TX=10090_REVERSED|
"""index: 16274, intensity: 11149.0, mobility: 0.959"""	-0.250005	0.0869679	0.572443	QPQLATFMVIMSYNRPPA	generic|II_3500862_TX=10090_REVERSED	|generic|tr_Q8BMU5_Q8BMU5_MOUSE__chr8_1_39046521_39046688_ENSMUST00000211241_REVERSED	|generic|tr_A0A1B0GRW4_A0A1B0GRW4_MOUSE_REVERSED	|generic|sp_Q8BTV1_TUSC3_MOUSE__chr8_1_39046521_39046688_ENSMUST00000211241_REVERSED	|generic|tr_Q99J74_Q99J74_MOUSE__chr8_1_39046521_39046688_ENSMUST00000211241_REVERSED|
"""index: 4597, intensity: 4965.0, mobility: 0.848"""	-0.250079	0.087229	0.572599	LVCQLLSCIPIIYNPTGSVLFHR	generic|tr_E9Q7U8_E9Q7U8_MOUSE__IP_876056_REVERSED	|generic|IP_876055_TX=10090_REVERSED	|generic|IP_876108_TX=10090_REVERSED|
"""index: 20027, intensity: 3200.0, mobility: 1.052"""	-0.25044	0.0873989	0.573365	LMFEGIMTIIDFQSVSVWLRQINESKWLIF	generic|tr_E9Q067_E9Q067_MOUSE__II_3458820_REVERSED	|generic|II_3458828_TX=10090_REVERSED	|generic|tr_A0A3B2W3L2_A0A3B2W3L2_MOUSE_REVERSED	|generic|tr_A0A3B2WCK0_A0A3B2WCK0_MOUSE_REVERSED	|generic|tr_A0A3B2WBK0_A0A3B2WBK0_MOUSE_REVERSED|
"""index: 25017, intensity: 2826.0, mobility: 1.252"""	-0.251293	0.0876598	0.575175	SKLTHQHSTKLSVESIAANDEE	generic|chr1_1_59851228_59851380_ENSMUST00000190659_REVERSED|
"""index: 2345, intensity: 4246.0, mobility: 0.930"""	-0.251424	0.0879207	0.575452	KAPSPHTGPCLR	generic|chr9_1_21191467_21192417_ENSMUST00000039413__IP_852166_TX=10090_REVERSED	|generic|IP_852148_TX=10090_REVERSED|
"""index: 10026, intensity: 4602.0, mobility: 1.119"""	-0.251711	0.0881816	0.576062	ELTHKFIKRLTDYVIPGNESDFNVKTFAKIAHSLCAEEVGMPL	generic|IP_902993_TX=10090_REVERSED|
"""index: 21002, intensity: 5548.0, mobility: 0.964"""	-0.251829	0.0884425	0.576313	TLGLGIGFCSLHWSNSTFPSIKVSMIFN	generic|IP_1016265_TX=10090_REVERSED|
"""index: 4726, intensity: 3828.0, mobility: 0.835"""	-0.251979	0.088634	0.576631	YVAQTLCDPYMKFFADKRRLPI	generic|tr_E9PUC3_E9PUC3_MOUSE__II_1000526_REVERSED	|generic|sp_Q9D518_F227B_MOUSE_REVERSED|
"""index: 16164, intensity: 26537.0, mobility: 1.151"""	-0.25272	0.0888715	0.578203	WWALSPWMPGTSLGTLRLHNRLCVLRGP	generic|IP_3482145_TX=10090_REVERSED|
"""index: 10347, intensity: 28844.0, mobility: 1.066"""	-0.252832	0.0891321	0.57844	KYPMQLCHHLVSLLCPYAETHKLKKHILEFMQSASKTDIHVM	generic|II_3462237_TX=10090_REVERSED	|generic|sp_Q80U19_DAAM2_MOUSE__chr17_-1_49493817_49493906_ENSMUST00000224954_REVERSED	|generic|sp_Q80U19-2_DAAM2_MOUSE__chr17_-1_49493817_49493906_ENSMUST00000224954_REVERSED|
"""index: 35320, intensity: 6895.0, mobility: 1.261"""	-0.252882	0.0893928	0.578546	ELIPLRRKCWQKIDER	generic|sp_Q8R2Z3_S26A7_MOUSE__II_966540_REVERSED	|generic|tr_A2AJZ6_A2AJZ6_MOUSE_REVERSED	|generic|tr_A2AJZ5_A2AJZ5_MOUSE_REVERSED|
"""index: 20811, intensity: 3138.0, mobility: 1.034"""	-0.252922	0.0895833	0.578632	EIVVDLYELYVVVPVYVDTNMYYE	generic|IP_896401_TX=10090_REVERSED|
"""index: 2350, intensity: 4056.0, mobility: 0.897"""	-0.254034	0.089797	0.58099	RMARSSFCTGTSKPTWHPLITFTWMQVPE	generic|IP_944883_TX=10090_REVERSED|
"""index: 33258, intensity: 6495.0, mobility: 1.126"""	-0.254462	0.0900104	0.581897	NPLPLKQILDIRTYQRIVFRCLYQL	generic|tr_Q5U469_Q5U469_MOUSE_REVERSED	|generic|sp_Q9JLY0_SOCS6_MOUSE_REVERSED|
"""index: 14092, intensity: 5755.0, mobility: 0.930"""	-0.254785	0.0902706	0.582583	HTEQLCCFTSD	generic|IP_3458202_TX=10090_REVERSED|
"""index: 23881, intensity: 5795.0, mobility: 1.102"""	-0.254889	0.0905072	0.582802	QIAVTSEYRMIMVFNLNGLEMSTRMIAF	generic|IP_876425_TX=10090_REVERSED|
"""index: 35536, intensity: 8117.0, mobility: 1.224"""	-0.255262	0.0907436	0.583595	KRRVPLKKLPRK	generic|IP_897814_TX=10090_REVERSED|
"""index: 15471, intensity: 4569.0, mobility: 1.106"""	-0.255654	0.0910036	0.584426	QEKSALLLKSYQSLQEDGLNIPHDVNVWK	generic|tr_D3Z1N2_D3Z1N2_MOUSE__chr5_-1_115241985_115242020_ENSMUST00000139853__II_938285_REVERSED	|generic|tr_F7AN16_F7AN16_MOUSE__chr5_-1_115251273_115251443_ENSMUST00000139853__II_938288_REVERSED	|generic|sp_Q3UIW5_RNF10_MOUSE__chr5_-1_115241985_115242020_ENSMUST00000139853__II_938285_REVERSED	|generic|tr_Q3U0W6_Q3U0W6_MOUSE__chr5_-1_115241985_115242020_ENSMUST00000139853__II_938285_REVERSED	|generic|sp_Q3UIW5-2_RNF10_MOUSE__chr5_-1_115241985_115242020_ENSMUST00000139853_REVERSED	|generic|tr_H7BX06_H7BX06_MOUSE__chr5_-1_115241985_115242020_ENSMUST00000139853_REVERSED|
"""index: 30674, intensity: 5354.0, mobility: 1.152"""	-0.255721	0.0912637	0.584568	SNAPLHSNSKQKSAAKSRVPLTAALNAPPKDPEQPPVVMPLAQVPVR	generic|tr_E9Q804_E9Q804_MOUSE__chr5_-1_90299985_90300095_ENSMUST00000200012__II_943171_REVERSED	|generic|sp_Q99NH0_ANR17_MOUSE__chr5_-1_90299985_90300095_ENSMUST00000200012__II_943171_REVERSED	|generic|tr_A0A0G2JDZ9_A0A0G2JDZ9_MOUSE__chr5_-1_90299985_90300095_ENSMUST00000200012__II_943171_REVERSED	|generic|sp_Q99NH0-3_ANR17_MOUSE__chr5_-1_90299985_90300095_ENSMUST00000200012_REVERSED	|generic|tr_A0A1W2P6X1_A0A1W2P6X1_MOUSE__chr5_-1_90299985_90300095_ENSMUST00000200012_REVERSED|
"""index: 19398, intensity: 3837.0, mobility: 1.278"""	-0.255769	0.0915237	0.58467	VYTDMDEDNMTVKIQVQDSVPRMMRALVNLLDQRKLFRLQILMGECCV	generic|sp_Q9D024-2_CCD47_MOUSE__II_1127742_REVERSED	|generic|sp_Q9D024_CCD47_MOUSE_REVERSED|
"""index: 11791, intensity: 4117.0, mobility: 0.805"""	-0.255951	0.0917121	0.585056	TTFKLDQPSPLLNTVNMVNTLNTD	generic|IP_1029946_TX=10090_REVERSED|
"""index: 7746, intensity: 3072.0, mobility: 0.904"""	-0.256603	0.0919003	0.586438	GRGEVACGATEAAVRPGEQKGL	generic|IP_870956_TX=10090_REVERSED|
"""index: 10255, intensity: 312672.0, mobility: 1.069"""	-0.257333	0.0921121	0.587985	LPSGKESFFPLAYDPSPDTLTLS	generic|IP_3470826_TX=10090_REVERSED|
"""index: 29503, intensity: 13328.0, mobility: 0.879"""	-0.25761	0.0923716	0.588572	SRSRRRRSPTR	generic|sp_Q9QX47_SON_MOUSE__chr16_1_91647944_91647988_ENSMUST00000140312__II_1073635_REVERSED	|generic|sp_Q9QX47-3_SON_MOUSE__chr16_1_91647944_91647988_ENSMUST00000140312__II_1073635_REVERSED	|generic|tr_H9KV00_H9KV00_MOUSE__chr16_1_91647944_91647988_ENSMUST00000140312__II_662216_REVERSED	|generic|tr_F7CU80_F7CU80_MOUSE__II_1073637_REVERSED	|generic|tr_Q8C9T5_Q8C9T5_MOUSE_REVERSED	|generic|sp_Q9QX47-2_SON_MOUSE__chr16_1_91647944_91647988_ENSMUST00000140312_REVERSED	|generic|sp_Q9QX47-4_SON_MOUSE__chr16_1_91647944_91647988_ENSMUST00000140312_REVERSED	|generic|tr_H9KV15_H9KV15_MOUSE__chr16_1_91647944_91647988_ENSMUST00000140312_REVERSED	|generic|tr_Q80TM4_Q80TM4_MOUSE_REVERSED	|generic|tr_H9KV01_H9KV01_MOUSE__chr16_1_91647944_91647988_ENSMUST00000140312_REVERSED|
"""index: 15069, intensity: 7711.0, mobility: 0.958"""	-0.257694	0.092631	0.58875	MPIDPVPPLFARPLSMGTWQPLSLLS	generic|IP_836582_TX=10090_REVERSED|
"""index: 15219, intensity: 6363.0, mobility: 0.905"""	-0.258157	0.0928905	0.589731	FLVKIMMDPLLLFKTGPS	generic|sp_Q8K2A6_LIPM_MOUSE_REVERSED|
"""index: 33870, intensity: 5963.0, mobility: 1.244"""	-0.258449	0.0930775	0.590352	NNLPMQQQSFLANALNR	generic|chr13_1_110399394_110399462_ENSMUST00000022212_REVERSED|
"""index: 3245, intensity: 4752.0, mobility: 0.877"""	-0.258707	0.0932401	0.590897	RYYFVPQRWDPLGNILVDDYKDLN	generic|II_1014173_TX=10090_REVERSED	|generic|IP_1014155_TX=10090_REVERSED|
"""index: 7953, intensity: 4633.0, mobility: 0.879"""	-0.259694	0.0934991	0.592989	FALYNLKCN	generic|IP_1066538_TX=10090_REVERSED|
"""index: 10520, intensity: 833589.0, mobility: 1.167"""	-0.259762	0.0937581	0.593133	SGAPKTESGTQPSEPSLPQPKAEGPKAETQFTSLFVKNTRRSSSN	generic|tr_A0A0B4J1E4_A0A0B4J1E4_MOUSE__II_1036356_REVERSED	|generic|sp_Q5U431_GPR39_MOUSE_REVERSED	|generic|tr_Q9D442_Q9D442_MOUSE_REVERSED|
"""index: 6352, intensity: 6586.0, mobility: 1.033"""	-0.259825	0.0940171	0.593266	FYFTKFEESSPKLEIVPQEFGHTQESVSYGQLY	generic|tr_Q8R1D9_Q8R1D9_MOUSE__II_1062078_REVERSED	|generic|tr_Q8CFW9_Q8CFW9_MOUSE_REVERSED	|generic|tr_Q9D097_Q9D097_MOUSE_REVERSED	|generic|tr_Q8BGR1_Q8BGR1_MOUSE_REVERSED	|generic|tr_H3BJY8_H3BJY8_MOUSE_REVERSED|
"""index: 2358, intensity: 3725.0, mobility: 0.878"""	-0.259948	0.0942761	0.593527	TLPTDMPEKEKLWET	generic|chr4_1_57854950_57855192_ENSMUST00000107600__IP_962642_TX=10090_REVERSED|
"""index: 18910, intensity: 3066.0, mobility: 1.225"""	-0.259962	0.0944128	0.593555	WTTQVTAVMIGSVWSFMVL	generic|tr_Q1RMY0_Q1RMY0_MOUSE_REVERSED|
"""index: 3442, intensity: 2616.0, mobility: 0.805"""	-0.2606	0.0946225	0.594906	VQAAEQSVATIAGVVPE	generic|tr_A0A668KLE1_A0A668KLE1_MOUSE__II_841982_REVERSED	|generic|tr_Q8C062_Q8C062_MOUSE__II_841982_REVERSED	|generic|tr_A0A1L1SSC0_A0A1L1SSC0_MOUSE__II_841982_REVERSED	|generic|tr_E9QN52_E9QN52_MOUSE_REVERSED	|generic|tr_A0A1L1SVG1_A0A1L1SVG1_MOUSE_REVERSED	|generic|tr_A0A0R4J169_A0A0R4J169_MOUSE_REVERSED	|generic|tr_A0A0G2JFV5_A0A0G2JFV5_MOUSE_REVERSED	|generic|tr_A0A0G2JEP4_A0A0G2JEP4_MOUSE_REVERSED	|generic|tr_A0A1L1SQW1_A0A1L1SQW1_MOUSE_REVERSED	|generic|sp_Q91WK0_LRRF2_MOUSE_REVERSED	|generic|sp_Q91WK0-2_LRRF2_MOUSE_REVERSED|
"""index: 24440, intensity: 6970.0, mobility: 0.999"""	-0.261132	0.0948566	0.596033	KLEPRKELPF	generic|IP_901189_TX=10090_REVERSED|
"""index: 9873, intensity: 9632.0, mobility: 0.974"""	-0.261275	0.0950413	0.596337	KDELVMTKDGQDRTKPE	generic|sp_Q8BRH4_KMT2C_MOUSE__chr5_-1_25387920_25387997_ENSMUST00000172626_REVERSED	|generic|tr_F8WI37_F8WI37_MOUSE__chr5_-1_25387920_25387997_ENSMUST00000172626_REVERSED|
"""index: 23644, intensity: 4864.0, mobility: 1.119"""	-0.262276	0.095275	0.598456	ELEDQLAKIAQDNDRILQQKEDEFKQIVDQLRREAALQQ	generic|sp_Q5PR68_CE112_MOUSE__II_1124783_REVERSED	|generic|tr_S4R1I4_S4R1I4_MOUSE__II_1124783_REVERSED	|generic|tr_J3JS86_J3JS86_MOUSE__II_1124783_REVERSED	|generic|tr_Z4YKK6_Z4YKK6_MOUSE_REVERSED	|generic|sp_Q5PR68-2_CE112_MOUSE_REVERSED	|generic|tr_S4R188_S4R188_MOUSE_REVERSED|
"""index: 16052, intensity: 3986.0, mobility: 0.863"""	-0.262788	0.0954346	0.599538	MDILIVVMP	generic|IP_3493751_TX=10090_REVERSED	|generic|IP_3493756_TX=10090_REVERSED|
"""index: 32117, intensity: 175460.0, mobility: 1.284"""	-0.263894	0.0956925	0.601878	RSEFVEIKMVKPSEIKL	generic|IP_3471471_TX=10090_REVERSED|
"""index: 3488, intensity: 4071.0, mobility: 0.882"""	-0.263963	0.0959505	0.602024	AVEATLQTLLDQTQQAQTRTDPAQHAP	generic|sp_Q9DAZ9_ANCHR_MOUSE__chr2_1_119210539_119210607_ENSMUST00000123776__II_1003364_REVERSED	|generic|tr_Q4KL52_Q4KL52_MOUSE__chr2_1_119210539_119210607_ENSMUST00000123776__II_1003364_REVERSED|
"""index: 22398, intensity: 2870.0, mobility: 1.047"""	-0.263965	0.0961836	0.602029	HKRYVSPPGHRLM	generic|chr15_1_54752543_54752611_ENSMUST00000050027_REVERSED|
"""index: 16014, intensity: 5208.0, mobility: 1.147"""	-0.263997	0.0963918	0.602097	VHLHGPVMMALFNDMVVSLDALQQEVLGWGALFPRP	generic|sp_Q80WB0_FND11_MOUSE_REVERSED	|generic|tr_A2AS00_A2AS00_MOUSE_REVERSED|
"""index: 5455, intensity: 5604.0, mobility: 0.942"""	-0.264317	0.0966495	0.602773	NLELIQADAEH	generic|tr_D3Z6G3_D3Z6G3_MOUSE__II_944553_REVERSED	|generic|tr_Q2UZW7_Q2UZW7_MOUSE__II_944553_REVERSED	|generic|II_944561_TX=10090_REVERSED	|generic|chr5_1_30864636_30864755_ENSMUST00000201347_REVERSED|
"""index: 32328, intensity: 18878.0, mobility: 1.039"""	-0.264378	0.0969072	0.602902	VLNELLALLVEP	generic|IP_1092935_TX=10090_REVERSED|
"""index: 18751, intensity: 3117.0, mobility: 1.211"""	-0.264464	0.0971149	0.603085	HPRGLFFM	generic|IP_3472024_TX=10090_REVERSED	|generic|IP_1054348_TX=10090_REVERSED|
"""index: 21164, intensity: 5332.0, mobility: 1.098"""	-0.264964	0.0973725	0.60414	DLNALTRAAHSAEMIH	generic|sp_Q3U213_SRAC1_MOUSE__II_1072164_REVERSED	|generic|sp_Q3U213-2_SRAC1_MOUSE__II_1072164_REVERSED|
"""index: 17935, intensity: 6077.0, mobility: 0.948"""	-0.264967	0.0976049	0.604148	ETQLCPDVGQILPIYRA	generic|II_1148778_TX=10090_REVERSED	|generic|tr_D3Z7D3_D3Z7D3_MOUSE__chr10_-1_76285522_76285647_ENSMUST00000160442_REVERSED	|generic|tr_F8WI56_F8WI56_MOUSE__chr10_-1_76285522_76285647_ENSMUST00000160442_REVERSED|
"""index: 1416, intensity: 3817.0, mobility: 0.787"""	-0.264998	0.0978625	0.604212	LGGDDLRP	generic|chr1_-1_71648005_71648094_ENSMUST00000188894_REVERSED|
"""index: 715, intensity: 2656.0, mobility: 1.036"""	-0.26513	0.0980947	0.604493	SLTTPVNTQSIRHE	generic|tr_A0A140LJ72_A0A140LJ72_MOUSE__chr16_1_17018426_17018455_ENSMUST00000232611_REVERSED|
"""index: 20611, intensity: 4052.0, mobility: 0.973"""	-0.265612	0.0983522	0.605512	GRADELLKVDLC	generic|sp_Q9Z268_RASL1_MOUSE__chr5_1_120678969_120679028_ENSMUST00000154759_REVERSED|
"""index: 26274, intensity: 4170.0, mobility: 0.948"""	-0.265872	0.0985336	0.60606	QVSVADYLKR	generic|IP_2512611_TX=10090_REVERSED|
"""index: 21998, intensity: 3034.0, mobility: 1.173"""	-0.266256	0.0987654	0.606871	AATLFDWM	generic|tr_B9EII2_B9EII2_MOUSE_REVERSED	|generic|sp_Q7TQA9_TR135_MOUSE_REVERSED|
"""index: 13952, intensity: 6676.0, mobility: 1.123"""	-0.266543	0.0990226	0.607478	DDYIISPSTSSRSPDK	generic|tr_Q3U438_Q3U438_MOUSE_REVERSED|
"""index: 20021, intensity: 4484.0, mobility: 1.001"""	-0.266661	0.0992543	0.607728	FWPMSWLFRIGYCFICLYYTFRWMSECFKTLTPP	generic|tr_H3BLB3_H3BLB3_MOUSE__chr15_-1_99739402_99739458_ENSMUST00000176248__II_1082918_REVERSED	|generic|sp_Q9D6K9_CERS5_MOUSE__chr15_-1_99739402_99739458_ENSMUST00000176248__II_1082925_REVERSED	|generic|tr_H3BJ49_H3BJ49_MOUSE__chr15_-1_99739402_99739458_ENSMUST00000176248_REVERSED	|generic|sp_Q9D6K9-2_CERS5_MOUSE__chr15_-1_99739402_99739458_ENSMUST00000176248_REVERSED|
"""index: 12807, intensity: 115636.0, mobility: 1.076"""	-0.266896	0.0994603	0.608223	PESAHPGLVGPSPAGRARTPPRSSS	generic|tr_Q8K0U2_Q8K0U2_MOUSE_REVERSED	|generic|sp_Q8BTW9_PAK4_MOUSE_REVERSED|
"""index: 7676, intensity: 7914.0, mobility: 1.114"""	-0.267702	0.0996917	0.609925	MQRNGHTIEKYVPINHMRSRRVFYPLSPLPDRPPQWGSPT	generic|sp_Q9CQ40_RM49_MOUSE_REVERSED	|generic|tr_A0A494B9G1_A0A494B9G1_MOUSE__chr19_-1_6055004_6055186_ENSMUST00000235520_REVERSED|
"""index: 8343, intensity: 54393.0, mobility: 0.999"""	-0.267853	0.0999486	0.610243	FLSPILSQLASLYMHLKHEDLGHEGE	generic|tr_G3X9J4_G3X9J4_MOUSE__chr1_1_105725678_105725809_ENSMUST00000186807__II_1030288_REVERSED	|generic|sp_Q148V7_RELCH_MOUSE__chr1_1_105725678_105725809_ENSMUST00000186807__II_1030277_REVERSED	|generic|sp_Q148V7-2_RELCH_MOUSE__chr1_1_105725678_105725809_ENSMUST00000186807__II_1030277_REVERSED	|generic|sp_Q148V7-3_RELCH_MOUSE__chr1_1_105725678_105725809_ENSMUST00000186807__II_1030265_REVERSED	|generic|tr_E9QM90_E9QM90_MOUSE__chr1_1_105725678_105725809_ENSMUST00000186807__II_1030277_REVERSED	|generic|tr_A0A087WSS1_A0A087WSS1_MOUSE__chr1_1_105725678_105725809_ENSMUST00000186807__II_1030277_REVERSED|
"""index: 23800, intensity: 3854.0, mobility: 1.086"""	-0.267993	0.100206	0.610539	MVYIDSLCAGFPDR	generic|IP_860937_TX=10090_REVERSED|
"""index: 16600, intensity: 5592.0, mobility: 1.162"""	-0.268184	0.100462	0.610942	KRGTTVPRGKQFPWPQQMCHLLLSLFY	generic|IP_2420539_TX=10090_REVERSED|
"""index: 21963, intensity: 3380.0, mobility: 0.977"""	-0.268242	0.100719	0.611066	VEESLFYYRR	generic|tr_Q3UWV9_Q3UWV9_MOUSE_REVERSED	|generic|tr_Q3TKK8_Q3TKK8_MOUSE_REVERSED	|generic|tr_A0A1B0GSU8_A0A1B0GSU8_MOUSE_REVERSED	|generic|sp_Q7TMK6_HOOK2_MOUSE_REVERSED	|generic|tr_A0A1B0GT78_A0A1B0GT78_MOUSE_REVERSED|
"""index: 22219, intensity: 7656.0, mobility: 1.042"""	-0.268548	0.100976	0.611711	WLRGGAGLGKMLESYFSSLGGIS	generic|sp_Q9JI39_ABCBA_MOUSE_REVERSED|
"""index: 9483, intensity: 3063.0, mobility: 0.988"""	-0.268636	0.101233	0.611897	SPSSIEQKIRS	generic|tr_D0VLQ5_D0VLQ5_MOUSE__chr3_-1_133480129_133480242_ENSMUST00000200203__II_975375_REVERSED	|generic|tr_A0A0G2JF55_A0A0G2JF55_MOUSE__chr3_-1_133480129_133480242_ENSMUST00000200203__II_975375_REVERSED	|generic|sp_Q4JK59_TET2_MOUSE__chr3_-1_133480129_133480242_ENSMUST00000200203__II_975375_REVERSED|
"""index: 23656, intensity: 4430.0, mobility: 1.090"""	-0.26882	0.101464	0.612286	YMPQHLSPELKITAIVISNGLLTLVFLLCVSIGIWCHVNELG	generic|tr_Q8VGY7_Q8VGY7_MOUSE_REVERSED|
"""index: 29167, intensity: 6164.0, mobility: 0.876"""	-0.269319	0.101669	0.613338	QSSLRPLW	generic|IP_876609_TX=10090_REVERSED	|generic|IP_876628_TX=10090_REVERSED	|generic|chr7_-1_141431845_141432035_ENSMUST00000019226_REVERSED|
"""index: 20924, intensity: 4612.0, mobility: 0.951"""	-0.269417	0.101926	0.613545	SSVRPGLLINM	generic|IP_863625_TX=10090_REVERSED|
"""index: 29406, intensity: 3644.0, mobility: 1.230"""	-0.269552	0.102156	0.613828	ESETRAGLNRGKQSETRME	generic|IP_836232_TX=10090_REVERSED|
"""index: 20359, intensity: 2840.0, mobility: 1.311"""	-0.270881	0.102177	0.616629	HTREFARELEELQEVTF	generic|tr_Q3UGH9_Q3UGH9_MOUSE_REVERSED|
"""index: 9740, intensity: 17641.0, mobility: 0.972"""	-0.272298	0.102433	0.619614	NDLGSKTPSLRFVSACVPVRDCTGSVQLELI	generic|IP_1142662_TX=10090_REVERSED|
"""index: 4719, intensity: 4151.0, mobility: 0.930"""	-0.27249	0.102663	0.620019	AQSQQMQAQMKELMEQMRRLEEDKERILKE	generic|sp_P42209_SEPT1_MOUSE__II_883036_REVERSED	|generic|tr_D3Z3V3_D3Z3V3_MOUSE__II_883036_REVERSED	|generic|tr_A0A0U1RQA1_A0A0U1RQA1_MOUSE_REVERSED|
"""index: 2806, intensity: 3710.0, mobility: 0.867"""	-0.272618	0.102919	0.620288	MIVKDVHSK	generic|sp_Q8K0T2_DC2L1_MOUSE_REVERSED|
"""index: 24833, intensity: 3662.0, mobility: 0.932"""	-0.272662	0.103148	0.620381	QWYIGGRFYDNSAKKLFSR	generic|IP_3506937_TX=10090_REVERSED|
"""index: 25581, intensity: 2559.0, mobility: 1.066"""	-0.272737	0.103404	0.620539	FRYRHHFPNPEY	generic|IP_1111107_TX=10090_REVERSED|
"""index: 5465, intensity: 15576.0, mobility: 0.913"""	-0.272835	0.10366	0.620745	GVEVDHNRRLCKVKPINYLWGRS	generic|IP_905131_TX=10090_REVERSED|
"""index: 29846, intensity: 2872.0, mobility: 1.053"""	-0.273113	0.103916	0.62133	NRSRQVESAGGDLE	generic|tr_D3YVG9_D3YVG9_MOUSE_REVERSED	|generic|tr_D3Z2E9_D3Z2E9_MOUSE_REVERSED|
"""index: 14647, intensity: 8237.0, mobility: 0.995"""	-0.273251	0.104172	0.621619	QVVSFACVPFRLRATRAFDGVQHTV	generic|chr10_1_88429479_88429706_ENSMUST00000151273_REVERSED|
"""index: 12248, intensity: 3817.0, mobility: 0.914"""	-0.273433	0.104428	0.622002	LYGFTATLGYMIFMAGISMNAVAQMRRQ	generic|sp_Q3U1J0_S38A5_MOUSE_REVERSED	|generic|sp_Q3U1J0-2_S38A5_MOUSE_REVERSED|
"""index: 8614, intensity: 5550.0, mobility: 1.031"""	-0.273559	0.104657	0.622268	ATIPQAFPVEFPTS	generic|sp_P70670_NACAM_MOUSE_REVERSED|
"""index: 3474, intensity: 4697.0, mobility: 0.806"""	-0.27417	0.104886	0.623551	PICLARCRTAASGPPR	generic|IP_3484807_TX=10090_REVERSED|
"""index: 10569, intensity: 9118.0, mobility: 1.162"""	-0.274466	0.105142	0.624175	EEEEKEKEKEKEKEPLLELEPILQCINPPEEPPLEVPPIEMQ	generic|tr_A1L366_A1L366_MOUSE_REVERSED	|generic|sp_Q61550_RAD21_MOUSE_REVERSED	|generic|tr_A1L367_A1L367_MOUSE_REVERSED	|generic|tr_Q3TG35_Q3TG35_MOUSE_REVERSED	|generic|tr_Q3UTE4_Q3UTE4_MOUSE_REVERSED	|generic|tr_Q6ZQJ6_Q6ZQJ6_MOUSE_REVERSED|
"""index: 20742, intensity: 5191.0, mobility: 1.021"""	-0.27475	0.105398	0.62477	IHEVFLRMSGHEEIKERKDSALIITYWEGNIENMR	generic|II_949280_TX=10090_REVERSED|
"""index: 5443, intensity: 9025.0, mobility: 0.848"""	-0.274892	0.105654	0.625069	SIFFLPTPSPFASCQLPH	generic|IP_1141400_TX=10090_REVERSED|
"""index: 16646, intensity: 4143.0, mobility: 1.178"""	-0.274944	0.105909	0.625179	TSLAAEAEQPDRLFHQYRASAKSFLTQLR	generic|tr_B9EIU5_B9EIU5_MOUSE__II_964309_REVERSED	|generic|tr_F6YPG3_F6YPG3_MOUSE__II_964309_REVERSED	|generic|tr_A2AG36_A2AG36_MOUSE__II_964309_REVERSED	|generic|tr_Q562G0_Q562G0_MOUSE__II_964309_REVERSED	|generic|tr_Q5DU55_Q5DU55_MOUSE__II_964309_REVERSED	|generic|sp_Q9JJI6_PIGO_MOUSE_REVERSED|
"""index: 20613, intensity: 4531.0, mobility: 1.147"""	-0.274948	0.106138	0.625186	QQQQQHQQHQQHQHQQHQHQQHQQHQQHQQQQQQQQHQQHQQHQQ	generic|tr_Q61118_Q61118_MOUSE_REVERSED	|generic|tr_E9Q9S8_E9Q9S8_MOUSE_REVERSED|
"""index: 3501, intensity: 4722.0, mobility: 0.948"""	-0.275272	0.106367	0.625868	TETPMHIKQNM	generic|sp_Q01514_GBP1_MOUSE_REVERSED	|generic|tr_A4UUI2_A4UUI2_MOUSE_REVERSED|
"""index: 8311, intensity: 3029.0, mobility: 1.183"""	-0.27544	0.106568	0.62622	CVMRSFMATWASCVTQEF	generic|IP_936428_TX=10090_REVERSED|
"""index: 2560, intensity: 15134.0, mobility: 0.795"""	-0.276295	0.106823	0.628015	LVLESQTLEMVGSGLEV	generic|sp_Q91WJ0_FRS3_MOUSE__II_1063161_REVERSED|
"""index: 1966, intensity: 4404.0, mobility: 0.872"""	-0.276409	0.107079	0.628254	TQLWEHGPGWTGMQ	generic|chr17_1_34611288_34611536_ENSMUST00000173973_REVERSED|
"""index: 16596, intensity: 7130.0, mobility: 1.025"""	-0.276513	0.107335	0.628473	LRQNPAQQPPPHQMSFVPESYPHMSRNELRHIPY	generic|sp_D3YWE6_MN1_MOUSE_REVERSED|
"""index: 27552, intensity: 5405.0, mobility: 1.053"""	-0.276539	0.107563	0.628527	RHPDPPAAPERLVLAPTPAPTSAPTPSTAPP	generic|sp_Q6NS69_AMER3_MOUSE_REVERSED|
"""index: 21194, intensity: 4015.0, mobility: 1.034"""	-0.276716	0.107763	0.628899	YYKLLMQLGQRPYQVYWFLYPTASYSYKCRLQLSAGESV	generic|tr_Q5R1G4_Q5R1G4_MOUSE_REVERSED|
"""index: 16771, intensity: 4095.0, mobility: 0.929"""	-0.277092	0.107991	0.629687	EGPPPPVMGPKELLQVYSAPFWG	generic|tr_A0A6I8MWW1_A0A6I8MWW1_MOUSE__chr11_1_67660024_67660059_ENSMUST00000108681__II_1134544_REVERSED|
"""index: 3732, intensity: 3290.0, mobility: 0.804"""	-0.277498	0.108218	0.630537	NARRWEEDGVKQYEVIY	generic|tr_A0A5K1VVQ9_A0A5K1VVQ9_MOUSE__chr19_-1_7374046_7374075_ENSMUST00000237653__II_1006392_REVERSED	|generic|sp_A2ASS6_TITIN_MOUSE__chr19_-1_7374046_7374075_ENSMUST00000237653__II_1006392_REVERSED	|generic|sp_A2ASS6-2_TITIN_MOUSE__chr19_-1_7374046_7374075_ENSMUST00000237653__II_1006392_REVERSED	|generic|tr_A0A5K1VVQ1_A0A5K1VVQ1_MOUSE__chr19_-1_7374046_7374075_ENSMUST00000237653__II_1006392_REVERSED	|generic|tr_E9Q8K5_E9Q8K5_MOUSE__chr19_-1_7374046_7374075_ENSMUST00000237653__II_1006392_REVERSED	|generic|tr_E9Q8N1_E9Q8N1_MOUSE__chr19_-1_7374046_7374075_ENSMUST00000237653__II_1006392_REVERSED|
"""index: 23163, intensity: 4579.0, mobility: 0.877"""	-0.277863	0.108474	0.631303	SFTPRVRL	generic|sp_Q9JIF9_MYOTI_MOUSE_REVERSED|
"""index: 11524, intensity: 4938.0, mobility: 0.832"""	-0.277945	0.108701	0.631475	STLLTLHSPDFPDFSFS	generic|sp_Q8K1X1_WDR11_MOUSE__chr7_1_129593013_129593096_ENSMUST00000143422__II_878324_REVERSED	|generic|tr_A0A0U1RQ40_A0A0U1RQ40_MOUSE__chr7_1_129607882_129607911_ENSMUST00000084519__II_878345_REVERSED	|generic|tr_G5E8J3_G5E8J3_MOUSE__chr7_1_129593013_129593096_ENSMUST00000143422__II_878324_REVERSED	|generic|II_878342_TX=10090_REVERSED	|generic|tr_Q3TDR2_Q3TDR2_MOUSE__chr7_1_129593013_129593096_ENSMUST00000143422_REVERSED|
"""index: 7095, intensity: 4865.0, mobility: 0.972"""	-0.278515	0.108929	0.632669	VEWQLINKFNVSNMRVKEPPPIMGLAPVLLFGGLWG	generic|tr_E9Q083_E9Q083_MOUSE__II_1073721_REVERSED	|generic|tr_Q8VHM7_Q8VHM7_MOUSE_REVERSED	|generic|sp_Q61190_I10R2_MOUSE_REVERSED|
"""index: 24167, intensity: 3633.0, mobility: 1.115"""	-0.278894	0.109184	0.633463	PQWRLYKYDMHGVFLSKTTFAYPQVDVD	generic|tr_A0A217FL53_A0A217FL53_MOUSE__chr13_-1_8991928_8992011_ENSMUST00000021574_REVERSED|
"""index: 13347, intensity: 4912.0, mobility: 1.249"""	-0.27933	0.109383	0.634377	CEPWKVLRTCVRYHLG	generic|IP_1130757_TX=10090_REVERSED|
"""index: 26430, intensity: 4784.0, mobility: 1.093"""	-0.279662	0.109638	0.63507	QQAPLGVATGGAAPPPCTGQGRGGQGYT	generic|IP_840038_TX=10090_REVERSED|
"""index: 1801, intensity: 3307.0, mobility: 0.862"""	-0.279779	0.109893	0.635316	SGEAKVYIDATQKLIQYT	generic|tr_Q6ZWS6_Q6ZWS6_MOUSE__chr10_-1_5339203_5339340_ENSMUST00000215887__II_3466306_REVERSED	|generic|sp_Q6ZWR6-5_SYNE1_MOUSE__chr10_-1_5368188_5368301_ENSMUST00000215887__II_3466306_REVERSED	|generic|tr_Q80T95_Q80T95_MOUSE__chr10_-1_5368188_5368301_ENSMUST00000215887__II_3466306_REVERSED	|generic|tr_Q6ZWR5_Q6ZWR5_MOUSE__chr10_-1_5368188_5368301_ENSMUST00000215887_REVERSED	|generic|tr_A0A1L1STC6_A0A1L1STC6_MOUSE__chr10_-1_5368188_5368301_ENSMUST00000215887_REVERSED	|generic|sp_Q6ZWR6_SYNE1_MOUSE__chr10_-1_5368188_5368301_ENSMUST00000215887_REVERSED	|generic|sp_Q6ZWR6-4_SYNE1_MOUSE__chr10_-1_5368188_5368301_ENSMUST00000215887_REVERSED|
"""index: 20011, intensity: 3111.0, mobility: 0.954"""	-0.280502	0.110036	0.636828	HGTVKSELALSLYEWVPFGCPPQ	generic|IP_1106161_TX=10090_REVERSED|
"""index: 6019, intensity: 122470.0, mobility: 1.164"""	-0.281808	0.11029	0.639557	PTSAIAPTASTSDGPSPGSTLPTTNFARSNSSQLIT	generic|tr_Q8BIT2_Q8BIT2_MOUSE__chr2_1_32375522_32375578_ENSMUST00000192758__II_1011416_REVERSED|
"""index: 34111, intensity: 5236.0, mobility: 1.189"""	-0.281898	0.110433	0.639743	LEQSQNAAPMIESSLRI	generic|IP_1003502_TX=10090_REVERSED|
"""index: 2063, intensity: 3056.0, mobility: 1.063"""	-0.283151	0.110659	0.642359	SSFIMANNIKVTPHMRQYHPM	generic|sp_B1AWL2_ZN462_MOUSE_REVERSED|
"""index: 27615, intensity: 7349.0, mobility: 0.988"""	-0.283411	0.110913	0.642902	RHKELSPRR	generic|sp_P20357_MTAP2_MOUSE__chr1_1_66438885_66439007_ENSMUST00000172486_REVERSED	|generic|tr_G3UWW1_G3UWW1_MOUSE_REVERSED	|generic|tr_G3UZV6_G3UZV6_MOUSE_REVERSED	|generic|tr_A0A668KLC6_A0A668KLC6_MOUSE__chr1_1_66438885_66439007_ENSMUST00000172486_REVERSED|
"""index: 22028, intensity: 2950.0, mobility: 1.318"""	-0.283507	0.111139	0.6431	HEQENLIPQCPQQVPAAMGSEI	generic|tr_Q5SWZ5_Q5SWZ5_MOUSE__chr11_1_59775519_59775587_ENSMUST00000108751_REVERSED	|generic|tr_Q8CHC7_Q8CHC7_MOUSE__chr11_1_59775519_59775587_ENSMUST00000108751_REVERSED|
"""index: 12964, intensity: 5713.0, mobility: 1.050"""	-0.283614	0.111394	0.643325	THALNVGTLPEAMGIVMTTTKFI	generic|IP_1131458_TX=10090_REVERSED|
"""index: 5958, intensity: 22905.0, mobility: 0.884"""	-0.283635	0.111591	0.643367	DNVDMVKVRLELPRELDEGRSNL	generic|sp_Q7TMD7_DSG4_MOUSE_REVERSED	|generic|tr_A1IGX7_A1IGX7_MOUSE_REVERSED|
"""index: 7283, intensity: 4029.0, mobility: 1.010"""	-0.284331	0.111817	0.644817	VVPGEDPLWVPLQSWAPFTL	generic|IP_894637_TX=10090_REVERSED	|generic|tr_Q8R1P7_Q8R1P7_MOUSE_REVERSED	|generic|tr_Q9D1I7_Q9D1I7_MOUSE_REVERSED|
"""index: 31153, intensity: 3075.0, mobility: 1.184"""	-0.284744	0.112043	0.645678	LVYLDTHERDMPMLVK	generic|sp_Q8BNA6-2_FAT3_MOUSE__IP_3502022_REVERSED	|generic|sp_Q8BNA6_FAT3_MOUSE_REVERSED	|generic|tr_E9QK16_E9QK16_MOUSE_REVERSED|
"""index: 9620, intensity: 10804.0, mobility: 1.034"""	-0.284914	0.112268	0.646031	ERCVFGVGKSLGSIDAYPLSLIFLPDLCP	generic|IP_1027228_TX=10090_REVERSED|
"""index: 16940, intensity: 5588.0, mobility: 1.000"""	-0.285744	0.11238	0.647759	TIFAPVGWGLMY	generic|sp_Q9R0M0_CELR2_MOUSE__chr3_-1_108394209_108394271_ENSMUST00000130941__II_979913_REVERSED	|generic|sp_Q9R0M0-2_CELR2_MOUSE__chr3_-1_108394209_108394271_ENSMUST00000130941__II_979913_REVERSED	|generic|tr_F7BHW1_F7BHW1_MOUSE__chr3_-1_108394209_108394271_ENSMUST00000130941__II_979913_REVERSED	|generic|tr_Q5DU39_Q5DU39_MOUSE_REVERSED	|generic|chr3_-1_108395917_108396093_ENSMUST00000126349_REVERSED|
"""index: 32361, intensity: 14984.0, mobility: 0.898"""	-0.286473	0.112633	0.649274	PSICNVRVGHRSEDLALAK	generic|tr_Q6P3D4_Q6P3D4_MOUSE__II_3498257_REVERSED	|generic|tr_E9Q3D4_E9Q3D4_MOUSE__II_3498257_REVERSED	|generic|tr_Q4FZG0_Q4FZG0_MOUSE_REVERSED	|generic|tr_Q9CWL3_Q9CWL3_MOUSE_REVERSED|
"""index: 7160, intensity: 9551.0, mobility: 1.037"""	-0.28669	0.112887	0.649724	TSVLGSSGIGGVGGLGATGAIGSMGAGSV	generic|tr_B2RQH0_B2RQH0_MOUSE_REVERSED|
"""index: 25996, intensity: 3526.0, mobility: 1.211"""	-0.286736	0.113141	0.64982	ILIYRMMSSKQSEEWK	generic|chr12_-1_54691985_54692080_ENSMUST00000161592_REVERSED	|generic|chr12_-1_54685969_54692080_ENSMUST00000161592_REVERSED	|generic|chr12_-1_54690342_54692080_ENSMUST00000160085_REVERSED|
"""index: 15184, intensity: 62805.0, mobility: 1.152"""	-0.286737	0.113394	0.649822	WWALSPWMPGTSLGTLRLHNRLCVLRGP	generic|IP_3482145_TX=10090_REVERSED|
"""index: 24558, intensity: 6317.0, mobility: 1.139"""	-0.286798	0.113648	0.64995	LNNISTDSCALKLLEPIDCFFHPIEMNTCFKLQSVIFYHVL	generic|tr_Q8VFJ1_Q8VFJ1_MOUSE_REVERSED|
"""index: 1482, intensity: 3439.0, mobility: 0.946"""	-0.28693	0.113873	0.650223	LAPTLDEMTLTY	generic|sp_Q8K0H5_TAF10_MOUSE__II_788036_REVERSED	|generic|IP_1149538_TX=10090_REVERSED|
"""index: 24559, intensity: 5074.0, mobility: 1.066"""	-0.287082	0.114126	0.650539	LMCRSVVVEPVEPF	generic|sp_Q99K90_TAB2_MOUSE_REVERSED	|generic|tr_D3Z216_D3Z216_MOUSE_REVERSED|
"""index: 22595, intensity: 4279.0, mobility: 0.950"""	-0.287429	0.11438	0.65126	TDIIMMKLR	generic|IP_964961_TX=10090_REVERSED|
"""index: 28898, intensity: 3037.0, mobility: 1.087"""	-0.287454	0.114517	0.651311	SSRRRPHLAKRR	generic|sp_Q8VDF3_DAPK2_MOUSE__chr10_1_81190609_81190650_ENSMUST00000217936__II_851174_REVERSED|
"""index: 15242, intensity: 5144.0, mobility: 1.085"""	-0.287849	0.114742	0.652131	LCKVTVPKGVELPGSFQIEPDKPFSYID	generic|tr_Q91X98_Q91X98_MOUSE_REVERSED	|generic|tr_Q8K0X1_Q8K0X1_MOUSE_REVERSED	|generic|tr_A0A0G2JFP9_A0A0G2JFP9_MOUSE_REVERSED	|generic|tr_Q544V4_Q544V4_MOUSE_REVERSED	|generic|tr_Q3TR98_Q3TR98_MOUSE_REVERSED	|generic|sp_P29533_VCAM1_MOUSE_REVERSED	|generic|tr_Q3UPN1_Q3UPN1_MOUSE_REVERSED|
"""index: 15270, intensity: 8222.0, mobility: 1.134"""	-0.288195	0.114995	0.652848	EADVKVVAYYPLNVFVPANDNQDEVTVKVV	generic|tr_Q9QXA3_Q9QXA3_MOUSE_REVERSED	|generic|tr_A0A1L1SQU7_A0A1L1SQU7_MOUSE_REVERSED	|generic|tr_A0A087WRT4_A0A087WRT4_MOUSE_REVERSED	|generic|tr_F2Z4A3_F2Z4A3_MOUSE_REVERSED|
"""index: 10154, intensity: 7488.0, mobility: 0.937"""	-0.288351	0.115248	0.653172	QLVSLAGNKGYGSCVVIELDPEP	generic|sp_Q9EPU4_CPSF1_MOUSE__chr15_-1_76596216_76596323_ENSMUST00000231042__II_3484756_REVERSED	|generic|tr_A0A2R8VK76_A0A2R8VK76_MOUSE__chr15_-1_76596216_76596323_ENSMUST00000231042__II_3484756_REVERSED	|generic|tr_Q3U1X8_Q3U1X8_MOUSE__chr15_-1_76603030_76603176_ENSMUST00000231042__II_3484770_REVERSED|
"""index: 802, intensity: 3009.0, mobility: 0.888"""	-0.289009	0.115502	0.654535	SHAIKEVRW	generic|IP_856857_TX=10090_REVERSED|
"""index: 19001, intensity: 5999.0, mobility: 0.990"""	-0.28918	0.115755	0.654889	VAMNTCIVQKPRLQCGTLLPSFNHIFLLINAMTGIG	generic|tr_A0A2I3BR38_A0A2I3BR38_MOUSE_REVERSED	|generic|tr_A0A087WR36_A0A087WR36_MOUSE_REVERSED|
"""index: 2681, intensity: 3338.0, mobility: 0.819"""	-0.289235	0.116008	0.655004	HASAPWVW	generic|sp_Q8BGN3_ENPP6_MOUSE__chr8_1_47093152_47093199_ENSMUST00000123066__II_3501199_REVERSED	|generic|II_864024_TX=10090_REVERSED	|generic|tr_A0A1B0GS66_A0A1B0GS66_MOUSE_REVERSED	|generic|tr_D3YU63_D3YU63_MOUSE_REVERSED|
"""index: 30342, intensity: 6348.0, mobility: 1.039"""	-0.28928	0.116261	0.655096	PSLRRLELFY	generic|sp_Q91YV9_PGAP4_MOUSE_REVERSED|
"""index: 20692, intensity: 20222.0, mobility: 1.076"""	-0.289314	0.116426	0.655166	MIAVAGDQGLLPHTMTYSRATSMPFDRRLM	generic|IP_938540_TX=10090_REVERSED|
"""index: 11374, intensity: 20483.0, mobility: 1.152"""	-0.289979	0.116679	0.656543	LHCHEPQSGILAFVHHLSQERERTQWCRHKQCQGPLLHQM	generic|IP_959333_TX=10090_REVERSED|
"""index: 11972, intensity: 11936.0, mobility: 1.081"""	-0.290046	0.116873	0.656683	ELEQQGTAPTELIETLTSGPQNR	generic|sp_Q3UQ44_IQGA2_MOUSE__chr13_-1_95665589_95665741_ENSMUST00000238595_REVERSED|
"""index: 25620, intensity: 2833.0, mobility: 1.262"""	-0.290213	0.117037	0.657027	PVSPQGLGASNMAQVRFMYQKGPQLDSVRLHTDSTADPTVPKW	generic|sp_A2ABU4_MYOM3_MOUSE__II_954153_REVERSED|
"""index: 7720, intensity: 4965.0, mobility: 0.957"""	-0.290572	0.117261	0.65777	SPTSPPPPGPATSPVAPPPTPTPGPGPPAGTT	generic|sp_Q8VIJ6_SFPQ_MOUSE_REVERSED|
"""index: 6406, intensity: 3288.0, mobility: 1.086"""	-0.290815	0.117513	0.658273	APSDPHIYMRKPMEPDAKGAVMWRSNHFKYRCDDAAVIDMLLIYKA	generic|sp_Q60707_TBX2_MOUSE_REVERSED	|generic|tr_Q3UET7_Q3UET7_MOUSE_REVERSED|
"""index: 20077, intensity: 4568.0, mobility: 1.021"""	-0.29108	0.117766	0.658821	PYTAESELGGKEMLYKFSDLVSGAHCGSGDVCDVLNQVSLP	generic|tr_Q91ZD5_Q91ZD5_MOUSE_REVERSED	|generic|tr_Q9DAZ8_Q9DAZ8_MOUSE_REVERSED|
"""index: 2014, intensity: 4543.0, mobility: 0.942"""	-0.291331	0.117989	0.659338	IKTTLFFIEV	generic|IP_924674_TX=10090_REVERSED|
"""index: 3285, intensity: 5062.0, mobility: 0.804"""	-0.291703	0.118212	0.660107	GQPPQSYAGAARSGVEKL	generic|IP_884804_TX=10090_REVERSED|
"""index: 32577, intensity: 11873.0, mobility: 1.128"""	-0.291868	0.118464	0.660447	SGPGATGGGGGVGNGSGPAAAAAMAAEIPKSAAMVVTRRRRR	generic|tr_Q80TT4_Q80TT4_MOUSE__chr1_1_127205257_127205286_ENSMUST00000038361_REVERSED|
"""index: 25712, intensity: 4748.0, mobility: 0.910"""	-0.292107	0.118717	0.66094	MQQQKKTKNQKKNKQCLLGLILNFTN	generic|IP_3458277_TX=10090_REVERSED|
"""index: 25469, intensity: 4198.0, mobility: 1.184"""	-0.292404	0.118939	0.661553	GGIAENSDQRFRIARAWYNGWEIMTGPRLQYSRLEYINPGPRPVPENW	generic|sp_O55126_NIPS2_MOUSE_REVERSED|
"""index: 4551, intensity: 4455.0, mobility: 0.985"""	-0.292658	0.119192	0.662077	NKAQLGAEEWEK	generic|tr_Q3TPZ7_Q3TPZ7_MOUSE__chr9_-1_31161218_31161298_ENSMUST00000217658_REVERSED|
"""index: 8336, intensity: 11177.0, mobility: 1.103"""	-0.292689	0.119444	0.662141	ILEFDVDRREMDAVTLVANVAIEAMQ	generic|sp_P80316_TCPE_MOUSE_REVERSED	|generic|tr_E0CZA1_E0CZA1_MOUSE_REVERSED|
"""index: 32972, intensity: 8443.0, mobility: 1.044"""	-0.293427	0.119697	0.663662	DRSLLSVFIYR	generic|tr_Q9D318_Q9D318_MOUSE_REVERSED	|generic|tr_Q3TTJ8_Q3TTJ8_MOUSE_REVERSED	|generic|tr_Q9D2W5_Q9D2W5_MOUSE_REVERSED	|generic|sp_Q6PEM6_GRM2B_MOUSE_REVERSED	|generic|tr_Q8CAP5_Q8CAP5_MOUSE__chr18_1_56489623_56489754_ENSMUST00000237716_REVERSED|
"""index: 29414, intensity: 4519.0, mobility: 0.974"""	-0.293452	0.119949	0.663714	VRFDSLRRFA	generic|tr_Q9CZ01_Q9CZ01_MOUSE_REVERSED|
"""index: 12210, intensity: 5855.0, mobility: 0.954"""	-0.293471	0.120202	0.663754	DKDGYVIVVKASSMIIQNYHT	generic|tr_K7N6R9_K7N6R9_MOUSE__II_3498363_REVERSED	|generic|tr_A0A3B2W401_A0A3B2W401_MOUSE__II_3498363_REVERSED	|generic|tr_Q3U0H1_Q3U0H1_MOUSE_REVERSED	|generic|tr_A0A3B2W842_A0A3B2W842_MOUSE_REVERSED	|generic|tr_A0A3B2W808_A0A3B2W808_MOUSE_REVERSED|
"""index: 24836, intensity: 4209.0, mobility: 1.113"""	-0.293702	0.120424	0.664228	IRRFGHMHLGVFDEPSVDEFRITVTNQLMEHVLQEVHVVVD	generic|sp_Q8BNA6_FAT3_MOUSE_REVERSED	|generic|tr_E9QK16_E9QK16_MOUSE_REVERSED|
"""index: 19051, intensity: 304755.0, mobility: 0.951"""	-0.294585	0.120677	0.666045	ISSNLSGNILWGQRTMLSN	generic|IP_919600_TX=10090_REVERSED|
"""index: 13457, intensity: 4917.0, mobility: 1.090"""	-0.294723	0.120899	0.666331	RELLMQINQANMASSGLRSAKHYFDFAVEEEPAKQLQQKEELL	generic|tr_Q2M4I1_Q2M4I1_MOUSE__chr2_-1_120963360_120963575_ENSMUST00000133408__II_1001461_REVERSED|
"""index: 9504, intensity: 10566.0, mobility: 1.070"""	-0.294893	0.12109	0.666679	VEQLDGAVPTPTMELGNTALNLR	generic|tr_G8JL64_G8JL64_MOUSE_REVERSED|
"""index: 15328, intensity: 4624.0, mobility: 1.120"""	-0.294957	0.121342	0.666811	TPMVWDTKWTYEESWKSWIGDYNSIPKVR	generic|tr_Q3U2L4_Q3U2L4_MOUSE__II_3484913_REVERSED	|generic|tr_A0A2R8VK01_A0A2R8VK01_MOUSE__II_3484913_REVERSED	|generic|tr_Q8QZX9_Q8QZX9_MOUSE__II_3484913_REVERSED	|generic|tr_Q3TB34_Q3TB34_MOUSE__II_3484913_REVERSED	|generic|tr_Q3U2T6_Q3U2T6_MOUSE__II_3484913_REVERSED	|generic|sp_P26955_IL3RB_MOUSE__II_3484913_REVERSED	|generic|tr_Q3V057_Q3V057_MOUSE__II_3484913_REVERSED|
"""index: 29370, intensity: 5398.0, mobility: 1.151"""	-0.294981	0.121594	0.66686	LSVMPTECCGLLPPGSPSFPVFSPLASHMPTQSLSAPKPISHFHFGS	generic|tr_B7ZNY0_B7ZNY0_MOUSE__chr3_-1_97742485_97742601_ENSMUST00000175751_REVERSED	|generic|tr_E9Q1A0_E9Q1A0_MOUSE__chr3_-1_97742485_97742601_ENSMUST00000175751_REVERSED|
"""index: 19530, intensity: 5708.0, mobility: 0.842"""	-0.29501	0.121816	0.666919	MPSYLASLIEKRQEGT	generic|tr_Q3UI55_Q3UI55_MOUSE__II_1059285_REVERSED	|generic|sp_Q91VN0_LRP5_MOUSE__II_1059285_REVERSED	|generic|tr_Q571K3_Q571K3_MOUSE_REVERSED	|generic|tr_H3BL52_H3BL52_MOUSE_REVERSED|
"""index: 18972, intensity: 4314.0, mobility: 0.892"""	-0.29536	0.122007	0.667639	EATLSGDAWQV	generic|sp_Q5DTX6_JCAD_MOUSE__chr18_1_4649140_4649409_ENSMUST00000234494__II_3494282_REVERSED|
"""index: 9723, intensity: 10487.0, mobility: 1.352"""	-0.295783	0.122259	0.668507	GDQHNRKLFADRFPYLNKFFFFFFSSLSVWAHPIEREGP	generic|tr_Q8BP85_Q8BP85_MOUSE_REVERSED|
"""index: 5529, intensity: 19947.0, mobility: 0.799"""	-0.296123	0.122449	0.669206	EAAMLQVKDRQEK	generic|II_963116_TX=10090_REVERSED	|generic|tr_A0A0U1RPJ4_A0A0U1RPJ4_MOUSE_REVERSED	|generic|tr_A0A0X1KG60_A0A0X1KG60_MOUSE_REVERSED	|generic|sp_Q5DTM8_BRE1A_MOUSE_REVERSED	|generic|sp_Q5DTM8-2_BRE1A_MOUSE_REVERSED	|generic|sp_Q3U319_BRE1B_MOUSE_REVERSED|
"""index: 19928, intensity: 8447.0, mobility: 1.022"""	-0.2969	0.122701	0.6708	FLGFYLFVREG	generic|IP_1128548_TX=10090_REVERSED|
"""index: 1627, intensity: 4991.0, mobility: 0.855"""	-0.296945	0.122922	0.670892	FSLRVALLLMDF	generic|tr_F6VSQ9_F6VSQ9_MOUSE__II_957468_REVERSED|
"""index: 32094, intensity: 9014.0, mobility: 0.847"""	-0.297052	0.123143	0.671111	QMKLYSLIITKNQ	generic|IP_1139456_TX=10090_REVERSED|
"""index: 15156, intensity: 5221.0, mobility: 1.101"""	-0.297196	0.123364	0.671406	LCKVTVPKGVELPGSFQIEPDKPFSYID	generic|tr_Q91X98_Q91X98_MOUSE_REVERSED	|generic|tr_Q8K0X1_Q8K0X1_MOUSE_REVERSED	|generic|tr_A0A0G2JFP9_A0A0G2JFP9_MOUSE_REVERSED	|generic|tr_Q544V4_Q544V4_MOUSE_REVERSED	|generic|tr_Q3TR98_Q3TR98_MOUSE_REVERSED	|generic|sp_P29533_VCAM1_MOUSE_REVERSED	|generic|tr_Q3UPN1_Q3UPN1_MOUSE_REVERSED|
"""index: 32861, intensity: 7476.0, mobility: 0.890"""	-0.297546	0.123615	0.672123	RLLRMLGTSPRT	generic|chr19_1_27241282_27241368_ENSMUST00000172302_REVERSED|
"""index: 8158, intensity: 7102.0, mobility: 0.993"""	-0.297703	0.123867	0.672444	LDHVTNDKSLINRQMDEVK	generic|tr_A0A0R4J1H6_A0A0R4J1H6_MOUSE__chr5_1_110187956_110187991_ENSMUST00000125380_REVERSED	|generic|sp_P55937_GOGA3_MOUSE__chr5_1_110187956_110187991_ENSMUST00000125380_REVERSED	|generic|sp_P55937-1_GOGA3_MOUSE__chr5_1_110187956_110187991_ENSMUST00000125380_REVERSED	|generic|tr_Q3UZV1_Q3UZV1_MOUSE__chr5_1_110187956_110187991_ENSMUST00000125380_REVERSED	|generic|tr_E9QP99_E9QP99_MOUSE__chr5_1_110187956_110187991_ENSMUST00000125380_REVERSED|
"""index: 2943, intensity: 3394.0, mobility: 0.897"""	-0.297992	0.123932	0.673037	SQAQLQSRLSELECRL	generic|tr_A0A1L1SQ92_A0A1L1SQ92_MOUSE__II_3493100_REVERSED	|generic|sp_Q8C963_CC159_MOUSE_REVERSED	|generic|sp_Q8C963-2_CC159_MOUSE_REVERSED	|generic|sp_Q8C963-3_CC159_MOUSE_REVERSED|
"""index: 21120, intensity: 2976.0, mobility: 1.114"""	-0.298794	0.124183	0.674677	FDKNLHGDMELKVGNLHDPPMIENEERNA	generic|sp_Q61112_CAB45_MOUSE_REVERSED	|generic|sp_Q61112-2_CAB45_MOUSE_REVERSED|
"""index: 10797, intensity: 11784.0, mobility: 0.966"""	-0.298913	0.124403	0.67492	KEQGEAITYFL	generic|sp_D3Z7P3_GLSK_MOUSE__chr1_-1_52214474_52214536_ENSMUST00000147825__II_1039754_REVERSED	|generic|sp_D3Z7P3-2_GLSK_MOUSE__chr1_-1_52214474_52214536_ENSMUST00000147825_REVERSED|
"""index: 8551, intensity: 3749.0, mobility: 1.045"""	-0.299271	0.124561	0.675652	LDSPERKASHNPLSNESSVPRR	generic|IP_964354_TX=10090_REVERSED|
"""index: 1720, intensity: 2748.0, mobility: 1.079"""	-0.299669	0.124812	0.676464	TRGTMVDPADTNSGRQ	generic|chr11_1_72740511_72740627_ENSMUST00000127610_REVERSED	|generic|chr11_1_72740415_72740627_ENSMUST00000127610_REVERSED|
"""index: 6102, intensity: 6989.0, mobility: 0.993"""	-0.299714	0.125031	0.676557	EGYLPSIAEDSHSARHSSSLPDCHATCMGRSGSPWPIQGQGERPAPVPDM	generic|IP_894507_TX=10090_REVERSED|
"""index: 18867, intensity: 4852.0, mobility: 0.951"""	-0.299833	0.125157	0.676801	QVLMQIVYTLS	generic|IP_999900_TX=10090_REVERSED|
"""index: 7976, intensity: 10670.0, mobility: 1.108"""	-0.300785	0.125219	0.678742	LEAQLSVLMCQLAQDRLREQHGMIATAHHPYK	generic|tr_A0A5F8MPV1_A0A5F8MPV1_MOUSE__chr2_1_20709443_20709607_ENSMUST00000146613_REVERSED|
"""index: 17766, intensity: 3649.0, mobility: 0.982"""	-0.301566	0.125438	0.680331	EFALGMRNTGESFFRSNIKPTDE	generic|sp_E9Q414_APOB_MOUSE__II_1118470_REVERSED	|generic|tr_E9Q4G4_E9Q4G4_MOUSE_REVERSED	|generic|tr_E9Q1Y3_E9Q1Y3_MOUSE_REVERSED|
"""index: 10013, intensity: 17975.0, mobility: 0.932"""	-0.301849	0.125689	0.680908	NIYTMLELESDFYKK	generic|sp_Q02395-2_MTF2_MOUSE__chr5_1_108092077_108092160_ENSMUST00000124195__II_935214_REVERSED	|generic|tr_F6Q1Z6_F6Q1Z6_MOUSE__chr5_1_108092077_108092160_ENSMUST00000124195__II_935214_REVERSED	|generic|sp_Q02395_MTF2_MOUSE__chr5_1_108092077_108092160_ENSMUST00000124195__II_935212_REVERSED	|generic|tr_M0QWI3_M0QWI3_MOUSE__chr5_1_108099158_108099190_ENSMUST00000124195__II_935205_REVERSED	|generic|tr_E9QAD3_E9QAD3_MOUSE__chr5_1_108092077_108092160_ENSMUST00000124195_REVERSED|
"""index: 3533, intensity: 2875.0, mobility: 1.010"""	-0.302045	0.125907	0.681308	QDHIQNGCGVCLSI	generic|sp_P61372_ISL1_MOUSE__II_1102622_REVERSED	|generic|tr_Q8BTH7_Q8BTH7_MOUSE__II_1102622_REVERSED	|generic|II_1102620_TX=10090_REVERSED	|generic|sp_P61372-2_ISL1_MOUSE_REVERSED|
"""index: 32938, intensity: 17342.0, mobility: 1.369"""	-0.302062	0.126158	0.681341	TFIRFANRPLDSPDSLRHCREFAQKTEQLLNVVVEQSLFTEG	generic|tr_E9PZ92_E9PZ92_MOUSE__chr14_-1_49034804_49034995_ENSMUST00000160723__II_1099191_REVERSED	|generic|tr_Q3U8A5_Q3U8A5_MOUSE__chr14_-1_49034804_49034995_ENSMUST00000160723__II_1099191_REVERSED	|generic|tr_Q3UD13_Q3UD13_MOUSE__II_1099191_REVERSED	|generic|sp_Q3TPX4_EXOC5_MOUSE__chr14_-1_49034804_49034995_ENSMUST00000160723__II_1099191_REVERSED|
"""index: 21727, intensity: 4442.0, mobility: 1.139"""	-0.302263	0.126376	0.681751	KIDRNWCRWWKYNMEELPRTGTELSQD	generic|IP_3501237_TX=10090_REVERSED|
"""index: 675, intensity: 3540.0, mobility: 0.862"""	-0.302506	0.126627	0.682244	ISSGSNLDECKCQLCKI	generic|IP_1085216_TX=10090_REVERSED|
"""index: 2147, intensity: 9610.0, mobility: 0.950"""	-0.302521	0.126813	0.682274	LMKDSADVSMVSF	generic|sp_Q9QXF8_GNMT_MOUSE__II_1063441_REVERSED	|generic|tr_Q5I0T9_Q5I0T9_MOUSE_REVERSED|
"""index: 20466, intensity: 5244.0, mobility: 1.020"""	-0.303207	0.127	0.683669	QLQGSREPIGTQQDLPIVFSQTPSWTTRMA	generic|chr12_-1_69837998_69841957_ENSMUST00000110570__IP_1116120_TX=10090_REVERSED|
"""index: 6001, intensity: 4626.0, mobility: 0.937"""	-0.303598	0.127186	0.684463	EDVAAGTLRGAEYAKELRSMF	generic|tr_E9Q3N0_E9Q3N0_MOUSE__II_907734_REVERSED	|generic|sp_Q9Z129_RECQ1_MOUSE__II_907734_REVERSED	|generic|tr_Q3UUK0_Q3UUK0_MOUSE__II_907734_REVERSED|
"""index: 12754, intensity: 33962.0, mobility: 1.102"""	-0.304096	0.127436	0.685472	FTAPMKSYVQRYWVQAYALGLVGRNRNHTHIVHKGLMHCHIA	generic|IP_893465_TX=10090_REVERSED|
"""index: 6760, intensity: 4032.0, mobility: 0.827"""	-0.304159	0.127686	0.6856	VDQNAEKHHLIQRE	generic|sp_Q69Z69_ESCO1_MOUSE__II_1057934_REVERSED	|generic|tr_Q3ULS5_Q3ULS5_MOUSE_REVERSED	|generic|sp_Q69Z69-3_ESCO1_MOUSE_REVERSED|
"""index: 32163, intensity: 53039.0, mobility: 1.109"""	-0.304287	0.127936	0.685859	GGGGGAGAGGGGGGGGGGGGGAAGGGGGSGGGSCGGGGSNGGGGQSAAM	generic|sp_Q3UMG5-2_LRCH2_MOUSE__chrX_-1_147472957_147473070_ENSMUST00000134265__II_830114_REVERSED	|generic|sp_Q3UMG5-3_LRCH2_MOUSE__chrX_-1_147472957_147473070_ENSMUST00000134265__II_830116_REVERSED	|generic|sp_Q3UMG5_LRCH2_MOUSE__chrX_-1_147472957_147473070_ENSMUST00000134265_REVERSED	|generic|tr_F6VQ19_F6VQ19_MOUSE__chrX_-1_147472957_147473070_ENSMUST00000134265_REVERSED|
"""index: 30172, intensity: 4499.0, mobility: 1.140"""	-0.304305	0.128154	0.685897	LLSSLAWAALYSRSFLPVMRSCS	generic|tr_A0A571BEW5_A0A571BEW5_MOUSE_REVERSED	|generic|sp_Q9JL06_LPAR2_MOUSE_REVERSED	|generic|tr_Q6P290_Q6P290_MOUSE_REVERSED|
"""index: 31021, intensity: 3841.0, mobility: 1.069"""	-0.304805	0.12834	0.686908	LKQLYLAVEKHM	generic|II_1142009_TX=10090_REVERSED	|generic|tr_E0CX32_E0CX32_MOUSE_REVERSED	|generic|sp_Q5SP85_CC85A_MOUSE_REVERSED	|generic|sp_Q5SP85-2_CC85A_MOUSE_REVERSED	|generic|sp_Q5SP85-3_CC85A_MOUSE_REVERSED|
"""index: 11598, intensity: 4792.0, mobility: 0.970"""	-0.305066	0.128589	0.687437	VHWGNVRYFPLSFRLPLCLSISCPHFLT	generic|IP_2455355_TX=10090_REVERSED|
"""index: 6107, intensity: 4079.0, mobility: 1.055"""	-0.305157	0.128839	0.687622	LGPDAKGGPDTFGHHRWDLLVLAAPKMQHS	generic|IP_2452956_TX=10090_REVERSED|
"""index: 16211, intensity: 4172.0, mobility: 0.950"""	-0.305311	0.128992	0.687932	QPPFVCSLLNAE	generic|tr_Q6A0B5_Q6A0B5_MOUSE__chr7_1_132883214_132883504_ENSMUST00000129552__II_877783_REVERSED|
"""index: 6208, intensity: 2999.0, mobility: 0.982"""	-0.30591	0.129209	0.689144	ATMQPPLHSSHEE	generic|IP_835202_TX=10090_REVERSED|
"""index: 23906, intensity: 20279.0, mobility: 1.117"""	-0.305956	0.129426	0.689238	EQLAHEKFFRLAHAFVELALMKKGNVAELQTKLTLDTASHI	generic|sp_Q9CZJ2_HS12B_MOUSE__II_999363_REVERSED|
"""index: 32671, intensity: 47260.0, mobility: 1.110"""	-0.306106	0.129676	0.68954	GGGGGAGAGGGGGGGGGGGGGAAGGGGGSGGGSCGGGGSNGGGGQSAAM	generic|sp_Q3UMG5-2_LRCH2_MOUSE__chrX_-1_147472957_147473070_ENSMUST00000134265__II_830114_REVERSED	|generic|sp_Q3UMG5-3_LRCH2_MOUSE__chrX_-1_147472957_147473070_ENSMUST00000134265__II_830116_REVERSED	|generic|sp_Q3UMG5_LRCH2_MOUSE__chrX_-1_147472957_147473070_ENSMUST00000134265_REVERSED	|generic|tr_F6VQ19_F6VQ19_MOUSE__chrX_-1_147472957_147473070_ENSMUST00000134265_REVERSED|
"""index: 15971, intensity: 5704.0, mobility: 1.012"""	-0.306222	0.12986	0.689775	MFVPYLSFQYKEIPIFNDHIYFKKVNSPIRL	generic|sp_P48356-3_LEPR_MOUSE__II_959532_REVERSED	|generic|tr_Q640Q2_Q640Q2_MOUSE_REVERSED	|generic|sp_P48356_LEPR_MOUSE_REVERSED	|generic|sp_P48356-2_LEPR_MOUSE_REVERSED	|generic|sp_P48356-4_LEPR_MOUSE_REVERSED|
"""index: 22401, intensity: 3704.0, mobility: 0.877"""	-0.306591	0.129948	0.690521	FDEVRLTLM	generic|IP_2431124_TX=10090_REVERSED|
"""index: 12430, intensity: 3917.0, mobility: 0.856"""	-0.307104	0.130067	0.691554	MLFRMGEIEGDCYLMYHGKV	generic|tr_Q14AJ3_Q14AJ3_MOUSE_REVERSED	|generic|sp_Q62471_VNS1_MOUSE_REVERSED|
"""index: 12422, intensity: 3644.0, mobility: 0.967"""	-0.30799	0.130283	0.69334	IMAIIYMVCFPIGIWCQVSELG	generic|tr_Q9WVD7_Q9WVD7_MOUSE_REVERSED	|generic|tr_E9PYY2_E9PYY2_MOUSE_REVERSED	|generic|tr_E9Q7C5_E9Q7C5_MOUSE_REVERSED	|generic|tr_Q9WVD8_Q9WVD8_MOUSE_REVERSED|
"""index: 19185, intensity: 14474.0, mobility: 0.885"""	-0.308352	0.1305	0.694071	MIVINGSII	generic|tr_Q8VGE4_Q8VGE4_MOUSE_REVERSED	|generic|tr_Q7TQX5_Q7TQX5_MOUSE_REVERSED|
"""index: 12415, intensity: 2656.0, mobility: 0.800"""	-0.308477	0.130618	0.694322	ECYSRAAGSAQHSNGGLVCVGTLM	generic|IP_888496_TX=10090_REVERSED|
"""index: 22829, intensity: 4252.0, mobility: 0.943"""	-0.309163	0.130867	0.695702	SLCVLTEPPPE	generic|IP_956757_TX=10090_REVERSED|
"""index: 7536, intensity: 5401.0, mobility: 1.075"""	-0.309314	0.131082	0.696005	PLGMPLLMEPRFVGSNGVEVWKKLGQHYSFVEMSPETYPNYA	generic|tr_Q9CT72_Q9CT72_MOUSE__chr8_1_84868906_84869004_ENSMUST00000156970__II_862209_REVERSED	|generic|sp_Q8C0C7_SYFA_MOUSE__chr8_1_84868906_84869004_ENSMUST00000156970__II_862209_REVERSED	|generic|tr_E9PWY9_E9PWY9_MOUSE__chr8_1_84868906_84869004_ENSMUST00000156970__II_862209_REVERSED|
"""index: 23094, intensity: 4840.0, mobility: 1.053"""	-0.309442	0.131298	0.696261	VVSKDYISKCEDRYKLYLHTIYVKEPLMWYNFT	generic|IP_925273_TX=10090_REVERSED|
"""index: 8776, intensity: 10126.0, mobility: 1.053"""	-0.309576	0.131546	0.69653	PSTFMLRADERELIKQAQDDPFKLVTTIVKAMTKTERGMMYE	generic|tr_Q3UYD1_Q3UYD1_MOUSE__chr9_1_118572926_118573027_ENSMUST00000211846__II_3501678_REVERSED	|generic|tr_A0A1D5RLV4_A0A1D5RLV4_MOUSE__chr9_1_118572926_118573027_ENSMUST00000211846__II_3450380_REVERSED|
"""index: 12824, intensity: 4465.0, mobility: 0.909"""	-0.30961	0.131762	0.696598	RMKVCRLDIPEDLDSDLLI	generic|sp_O55187_CBX4_MOUSE__II_711847_REVERSED	|generic|tr_Q3U240_Q3U240_MOUSE_REVERSED	|generic|tr_Q8C9Z5_Q8C9Z5_MOUSE_REVERSED	|generic|sp_O55187-2_CBX4_MOUSE_REVERSED|
"""index: 2466, intensity: 2806.0, mobility: 0.990"""	-0.3102	0.131977	0.697783	GSGTPDPI	generic|tr_A0A087WR13_A0A087WR13_MOUSE__IP_1039938_REVERSED	|generic|tr_A0A571BD48_A0A571BD48_MOUSE__IP_1039938_REVERSED	|generic|tr_L7N1Y0_L7N1Y0_MOUSE__IP_1039938_REVERSED	|generic|tr_E9Q0T8_E9Q0T8_MOUSE__IP_1039938_REVERSED	|generic|II_1039925_TX=10090_REVERSED|
"""index: 21417, intensity: 2645.0, mobility: 1.190"""	-0.310581	0.132061	0.698548	TVMLDEEEVVVEVVRTETDQDVVEMVEEVATVLVVVMAAVMVEL	generic|IP_901157_TX=10090_REVERSED|
"""index: 16160, intensity: 5854.0, mobility: 0.958"""	-0.311256	0.132276	0.6999	CSTLICIVSSPLITQMMPVNAYLM	generic|IP_972051_TX=10090_REVERSED|
"""index: 14373, intensity: 6535.0, mobility: 0.911"""	-0.311314	0.132393	0.700016	ISSDILNEMAELFLKLH	generic|IP_899896_TX=10090_REVERSED|
"""index: 31110, intensity: 27266.0, mobility: 1.047"""	-0.311719	0.132608	0.700827	QFVLFRIYVSQ	generic|IP_942897_TX=10090_REVERSED|
"""index: 15936, intensity: 41582.0, mobility: 0.988"""	-0.311844	0.132789	0.701077	QRDIFLSNTKVAIDKELSMRSDELNRLAQEADQL	generic|tr_A0A3Q4EH78_A0A3Q4EH78_MOUSE__II_3488756_REVERSED	|generic|sp_Q149S1_TEKT4_MOUSE__II_3488756_REVERSED	|generic|II_3493276_TX=10090_REVERSED|
"""index: 10408, intensity: 188374.0, mobility: 1.161"""	-0.312225	0.133004	0.701837	RLQYQDPSGKQRNPVMQEKDVEKQLQLALLRDQEEQKHR	generic|sp_Q80XJ2_RN168_MOUSE_REVERSED	|generic|tr_E9PYW4_E9PYW4_MOUSE_REVERSED|
"""index: 33282, intensity: 7918.0, mobility: 1.200"""	-0.312452	0.133251	0.702292	LALTVAHAVMPALFLWLLCSLVSHDWGTLSPPEE	generic|IP_1064015_TX=10090_REVERSED|
"""index: 10742, intensity: 12468.0, mobility: 1.020"""	-0.31262	0.133399	0.702628	EKLDQDTLTLFTQLDIEQQQFVDTYKGLGLKSFLE	generic|tr_G3X8S6_G3X8S6_MOUSE_REVERSED	|generic|sp_Q99MQ1_BICC1_MOUSE_REVERSED	|generic|sp_Q99MQ1-2_BICC1_MOUSE_REVERSED|
"""index: 2533, intensity: 3654.0, mobility: 1.104"""	-0.313069	0.133613	0.703522	GPMDPPKDGLHNSVRH	generic|IP_919389_TX=10090_REVERSED|
"""index: 21315, intensity: 3318.0, mobility: 1.213"""	-0.313363	0.133827	0.704111	HIFFMQAACFDFPLERTG	generic|tr_E9Q544_E9Q544_MOUSE__chr16_-1_87420925_87420954_ENSMUST00000039449_REVERSED	|generic|tr_Q8VH06_Q8VH06_MOUSE__chr16_-1_87420925_87420954_ENSMUST00000039449_REVERSED|
"""index: 10228, intensity: 6145.0, mobility: 1.172"""	-0.313516	0.134008	0.704414	KELGCKSDGGSIAFRQLGMLPTGRLARRNTFLLRGGGGPEGSPVQHGS	generic|IP_1139916_TX=10090_REVERSED|
"""index: 13001, intensity: 4145.0, mobility: 1.146"""	-0.313731	0.134255	0.704843	TKDMGLVAAAKCTAPVLYQILIEDESPHVRRLETLTLYMMEFQ	generic|sp_P42859_HD_MOUSE__chr5_1_34903290_34903403_ENSMUST00000124272__II_941593_REVERSED	|generic|sp_P42859-2_HD_MOUSE__chr5_1_34903290_34903403_ENSMUST00000124272__II_941593_REVERSED	|generic|tr_G3X9H5_G3X9H5_MOUSE__chr5_1_34903290_34903403_ENSMUST00000124272__II_941619_REVERSED|
"""index: 15512, intensity: 8714.0, mobility: 1.141"""	-0.313827	0.134501	0.705035	SSGLAVATAEH	generic|IP_1056293_TX=10090_REVERSED|
"""index: 15062, intensity: 4539.0, mobility: 0.873"""	-0.313872	0.134715	0.705124	EMMSFSHILFMQVLCADFA	generic|tr_Q8VGX6_Q8VGX6_MOUSE__II_3458984_REVERSED	|generic|tr_A0PK48_A0PK48_MOUSE_REVERSED|
"""index: 2614, intensity: 2984.0, mobility: 0.915"""	-0.314268	0.134962	0.705914	GLAAFGDFAQKNNQKINLPDLSF	generic|tr_A0A494BBL8_A0A494BBL8_MOUSE_REVERSED	|generic|sp_Q99MS7_EH1L1_MOUSE__chr19_-1_5710207_5710287_ENSMUST00000237367_REVERSED	|generic|sp_Q99MS7-2_EH1L1_MOUSE__chr19_-1_5710207_5710287_ENSMUST00000237367_REVERSED	|generic|sp_Q99MS7-3_EH1L1_MOUSE__chr19_-1_5710207_5710287_ENSMUST00000237367_REVERSED	|generic|sp_Q99MS7-4_EH1L1_MOUSE__chr19_-1_5710207_5710287_ENSMUST00000237367_REVERSED	|generic|sp_Q99MS7-5_EH1L1_MOUSE__chr19_-1_5710207_5710287_ENSMUST00000237367_REVERSED	|generic|tr_A0A494B9G7_A0A494B9G7_MOUSE__chr19_-1_5710207_5710287_ENSMUST00000237367_REVERSED	|generic|tr_E9QP49_E9QP49_MOUSE__chr19_-1_5710207_5710287_ENSMUST00000237367_REVERSED	|generic|tr_G5E8Y6_G5E8Y6_MOUSE__chr19_-1_5710207_5710287_ENSMUST00000237367_REVERSED	|generic|tr_A0A494BA91_A0A494BA91_MOUSE__chr19_-1_5710207_5710287_ENSMUST00000237367_REVERSED|
"""index: 8418, intensity: 3119.0, mobility: 1.253"""	-0.314457	0.135175	0.706289	MYTRTIDAMDTHLCNMVHK	generic|sp_E0CYR6_NT8F7_MOUSE_REVERSED|
"""index: 10835, intensity: 9585.0, mobility: 1.088"""	-0.31494	0.135288	0.707251	QLMVSVNLSAGADIVGSNPRVCYRRPATTKV	generic|tr_Q3TA54_Q3TA54_MOUSE_REVERSED	|generic|tr_Q8BH80_Q8BH80_MOUSE_REVERSED	|generic|tr_Q3TU78_Q3TU78_MOUSE_REVERSED|
"""index: 20312, intensity: 3495.0, mobility: 0.961"""	-0.315286	0.135335	0.707937	FLLHEQDPYLPFPLSLILFPFLLME	generic|IP_3467718_TX=10090_REVERSED|
"""index: 31560, intensity: 10188.0, mobility: 1.205"""	-0.315693	0.135581	0.708745	MILMIIFLCLYDIILM	generic|IP_3499437_TX=10090_REVERSED|
"""index: 6765, intensity: 8305.0, mobility: 1.018"""	-0.315759	0.13576	0.708877	RERRAYNAMKAAELLPDAFDHLCFILAGVRVMNNVYSFTTLMI	generic|sp_Q9D6K9_CERS5_MOUSE__chr15_-1_99739402_99739458_ENSMUST00000176248__II_1082925_REVERSED	|generic|tr_Q3UK15_Q3UK15_MOUSE__chr15_-1_99739402_99739458_ENSMUST00000176248__II_1082925_REVERSED	|generic|tr_H3BJQ0_H3BJQ0_MOUSE__chr15_-1_99739402_99739458_ENSMUST00000176248_REVERSED	|generic|tr_H3BJ49_H3BJ49_MOUSE__chr15_-1_99739402_99739458_ENSMUST00000176248_REVERSED	|generic|sp_Q9D6K9-2_CERS5_MOUSE__chr15_-1_99739402_99739458_ENSMUST00000176248_REVERSED|
"""index: 24490, intensity: 3620.0, mobility: 1.099"""	-0.315966	0.135872	0.709287	VLDWNITANTLMQFS	generic|IP_871120_TX=10090_REVERSED|
"""index: 28294, intensity: 4190.0, mobility: 1.128"""	-0.316865	0.136118	0.71107	QGNVRYALFAVPRQHGHKDMMSGVSPPEVIVGYIM	generic|IP_3467678_TX=10090_REVERSED|
"""index: 2024, intensity: 4244.0, mobility: 0.986"""	-0.31706	0.13633	0.711456	LWTTPTSAQSDNR	generic|chr16_-1_23496080_23496166_ENSMUST00000089883_REVERSED|
"""index: 6668, intensity: 6656.0, mobility: 0.922"""	-0.31755	0.136576	0.712425	KIVYHRGDETSKVLVAKGFSGEGIKQ	generic|tr_Q8BSB6_Q8BSB6_MOUSE__chr8_1_61019870_61019914_ENSMUST00000125717__II_863557_REVERSED	|generic|tr_Q8CD72_Q8CD72_MOUSE__chr8_1_61019870_61019914_ENSMUST00000125717__II_863566_REVERSED	|generic|II_863559_TX=10090_REVERSED	|generic|II_863561_TX=10090_REVERSED	|generic|tr_B2RXX0_B2RXX0_MOUSE__chr8_1_61019870_61019914_ENSMUST00000125717_REVERSED	|generic|tr_B2RXQ4_B2RXQ4_MOUSE__chr8_1_61019870_61019914_ENSMUST00000125717_REVERSED	|generic|sp_P51954_NEK1_MOUSE__chr8_1_61019870_61019914_ENSMUST00000125717_REVERSED	|generic|tr_Q69Z74_Q69Z74_MOUSE__chr8_1_61019870_61019914_ENSMUST00000125717_REVERSED	|generic|tr_B7ZWK0_B7ZWK0_MOUSE__chr8_1_61019870_61019914_ENSMUST00000125717_REVERSED|
"""index: 24522, intensity: 4872.0, mobility: 1.129"""	-0.317599	0.136821	0.712521	EEDIEAAAALQAQQT	generic|tr_Q3UK68_Q3UK68_MOUSE_REVERSED	|generic|sp_P70670_NACAM_MOUSE_REVERSED	|generic|sp_Q60817_NACA_MOUSE_REVERSED|
"""index: 29693, intensity: 25844.0, mobility: 1.091"""	-0.317806	0.136933	0.71293	QYKKLPLFLYF	generic|IP_1081360_TX=10090_REVERSED|
"""index: 11885, intensity: 8681.0, mobility: 1.221"""	-0.31866	0.137178	0.714617	WKKNLWARLYLMCIGSNWVRCSNGQLHFRRAKGPVQCTRA	generic|IP_842584_TX=10090_REVERSED|
"""index: 3595, intensity: 5677.0, mobility: 1.012"""	-0.318809	0.137255	0.714911	NPVEQSPHNRDR	generic|chr1_-1_59185446_59185514_ENSMUST00000027178_REVERSED|
"""index: 9556, intensity: 220528.0, mobility: 1.077"""	-0.319397	0.137399	0.716071	FVYPVLFTISFGVMGYTIYR	generic|tr_Q3U4P6_Q3U4P6_MOUSE_REVERSED	|generic|tr_Q3UDY2_Q3UDY2_MOUSE_REVERSED|
"""index: 26015, intensity: 3287.0, mobility: 1.244"""	-0.320073	0.137576	0.717402	QIQTSKSWTRWQGMNLW	generic|IP_1077611_TX=10090_REVERSED	|generic|IP_3486919_TX=10090_REVERSED	|generic|IP_1077607_TX=10090_REVERSED|
"""index: 24352, intensity: 5609.0, mobility: 0.995"""	-0.320518	0.137788	0.718276	QFLRLFSALSFRYMNNIKSLDSIIFYMK	generic|II_853305_TX=10090_REVERSED	|generic|sp_Q45VK7_DYHC2_MOUSE__chr9_-1_7052557_7052643_ENSMUST00000139671_REVERSED	|generic|sp_Q45VK7-2_DYHC2_MOUSE__chr9_-1_7052557_7052643_ENSMUST00000139671_REVERSED|
"""index: 23333, intensity: 3096.0, mobility: 1.197"""	-0.320646	0.138032	0.718528	FLQRREAMTNGRKGSDEIMRHSLITGHTIRM	generic|IP_3494213_TX=10090_REVERSED|
"""index: 35258, intensity: 3530.0, mobility: 1.436"""	-0.320724	0.138277	0.718681	FVTKSHLMVFVLLYYQLVHKE	generic|IP_1057465_TX=10090_REVERSED|
"""index: 23822, intensity: 2786.0, mobility: 1.285"""	-0.321063	0.138522	0.719348	REEVETRSDLSSPGLAPLVM	generic|IP_1127861_TX=10090_REVERSED|
"""index: 11947, intensity: 81458.0, mobility: 0.935"""	-0.321111	0.138767	0.719441	GAPPFSLCLSLGLSFPAPPLSSAF	generic|IP_1144904_TX=10090_REVERSED|
"""index: 8407, intensity: 8758.0, mobility: 0.941"""	-0.321259	0.138977	0.719732	FLEEAGSNQRR	generic|chr2_1_121303999_121304118_ENSMUST00000094639_REVERSED|
"""index: 22259, intensity: 21765.0, mobility: 0.878"""	-0.321538	0.139222	0.720278	RTLPSMALK	generic|II_1012210_TX=10090_REVERSED|
"""index: 34682, intensity: 4198.0, mobility: 1.141"""	-0.321561	0.139432	0.720324	RSPAALLLPPFACGS	generic|IP_968227_TX=10090_REVERSED|
"""index: 9534, intensity: 3751.0, mobility: 0.961"""	-0.321707	0.139541	0.720609	VAVSAPWHQQLDRSVMFRAARQVMHG	generic|II_1096935_TX=10090_REVERSED|
"""index: 34296, intensity: 3279.0, mobility: 1.295"""	-0.322224	0.139751	0.721624	LFPVPTSLVCTCIGSPPCLPRS	generic|IP_1145648_TX=10090_REVERSED|
"""index: 17268, intensity: 7882.0, mobility: 1.191"""	-0.322334	0.139893	0.721838	TQANINAGQALLLAVMEEH	generic|tr_E9Q1M6_E9Q1M6_MOUSE__chr18_1_36614751_36614822_ENSMUST00000006205__II_1056320_REVERSED	|generic|tr_E9PUR0_E9PUR0_MOUSE__chr18_1_36614751_36614822_ENSMUST00000006205__II_1056320_REVERSED	|generic|tr_Q6KAP1_Q6KAP1_MOUSE__chr18_1_36614751_36614822_ENSMUST00000006205__II_1056320_REVERSED|
"""index: 17106, intensity: 5260.0, mobility: 1.158"""	-0.322792	0.139932	0.722735	KRGTTVPRGKQFPWPQQMCHLLLSLFY	generic|IP_2420539_TX=10090_REVERSED|
"""index: 16114, intensity: 29583.0, mobility: 1.012"""	-0.324077	0.140176	0.725243	FGLPFQSAFLTLFWPAAYLSPSIENEELHNYL	generic|tr_F6SUV7_F6SUV7_MOUSE__chr14_-1_101444538_101444747_ENSMUST00000161304__II_1089325_REVERSED	|generic|sp_Q8BYJ6_TBCD4_MOUSE__chr14_-1_101444538_101444747_ENSMUST00000161304_REVERSED	|generic|sp_Q8BYJ6-5_TBCD4_MOUSE__chr14_-1_101444538_101444747_ENSMUST00000161304_REVERSED	|generic|tr_E0CX53_E0CX53_MOUSE__chr14_-1_101444538_101444747_ENSMUST00000161304_REVERSED	|generic|tr_E9Q6Q8_E9Q6Q8_MOUSE__chr14_-1_101444538_101444747_ENSMUST00000161304_REVERSED|
"""index: 10455, intensity: 7754.0, mobility: 1.077"""	-0.324104	0.140351	0.725295	SLLTASTLGASAPASFQGQIQGALAT	generic|sp_Q66JY2_IN80D_MOUSE_REVERSED	|generic|tr_B1AT32_B1AT32_MOUSE_REVERSED|
"""index: 27390, intensity: 10188.0, mobility: 0.991"""	-0.32415	0.140595	0.725385	MNLHRVVTRP	generic|sp_Q497M3_ABEC4_MOUSE_REVERSED|
"""index: 17855, intensity: 4013.0, mobility: 1.155"""	-0.324214	0.140804	0.725512	VERENMKWTAQVPRSYQCLLEASGGEEVVLD	generic|tr_A0A571BEB2_A0A571BEB2_MOUSE_REVERSED|
"""index: 15752, intensity: 3502.0, mobility: 0.857"""	-0.32456	0.140979	0.726186	FTLGKGNDAFASNQVIID	generic|sp_Q5FWI3_CEIP2_MOUSE__chr19_1_21797413_21797475_ENSMUST00000236506_REVERSED|
"""index: 32075, intensity: 26602.0, mobility: 1.099"""	-0.325447	0.141222	0.727912	FGMIWQFYGWPYWLFHLRAYPLTENQLIQ	generic|IP_927228_TX=10090_REVERSED|
"""index: 4370, intensity: 4643.0, mobility: 0.942"""	-0.325509	0.141466	0.728031	LVAPPATLPCATQ	generic|IP_1040856_TX=10090_REVERSED|
"""index: 32356, intensity: 12601.0, mobility: 1.092"""	-0.32554	0.141709	0.728091	QTEHRELVQMVHKMTKEKVNWFVA	generic|sp_Q8CI78_RMND1_MOUSE__II_1154632_REVERSED|
"""index: 23077, intensity: 5120.0, mobility: 0.922"""	-0.325574	0.141953	0.728158	LGAWGDWFDQHANGLDLVQ	generic|tr_Q80YN9_Q80YN9_MOUSE_REVERSED	|generic|tr_Q7TPY4_Q7TPY4_MOUSE_REVERSED|
"""index: 23136, intensity: 4638.0, mobility: 1.059"""	-0.325698	0.142058	0.728398	VLGQMKLHTASACYR	generic|IP_3504322_TX=10090_REVERSED|
"""index: 22933, intensity: 4302.0, mobility: 1.124"""	-0.326476	0.142128	0.729908	HSPPHGTF	generic|sp_Q769J6_ATS13_MOUSE_REVERSED	|generic|tr_A2ALB3_A2ALB3_MOUSE_REVERSED	|generic|tr_A7LM19_A7LM19_MOUSE_REVERSED|
"""index: 17824, intensity: 3904.0, mobility: 0.904"""	-0.327442	0.142302	0.73178	LRPDTMIIAMMGLNGLLIM	generic|tr_Q8VFU6_Q8VFU6_MOUSE_REVERSED	|generic|tr_Q8VFU7_Q8VFU7_MOUSE_REVERSED|
"""index: 32610, intensity: 21907.0, mobility: 1.253"""	-0.32769	0.142545	0.732259	RSEFVEIKMVKPSEIKL	generic|IP_3471471_TX=10090_REVERSED|
"""index: 8278, intensity: 4897.0, mobility: 0.810"""	-0.327771	0.142788	0.732417	AGATGATAGATGAAAGATGAAAGATGAAPGATGAAPGAAP	generic|sp_Q5STT6_FA71B_MOUSE_REVERSED|
"""index: 15636, intensity: 5411.0, mobility: 1.044"""	-0.327917	0.142996	0.732697	NLSISTHGLSQNDPLMVIIQAN	generic|II_1102071_TX=10090_REVERSED|
"""index: 33808, intensity: 3809.0, mobility: 1.249"""	-0.32806	0.143169	0.732975	VLHNIIGKQWTEITMGPYFPIGGISQVRSGTRNQLYGTALNN	generic|tr_Q9JI82_Q9JI82_MOUSE_REVERSED	|generic|tr_Q5RKV8_Q5RKV8_MOUSE_REVERSED|
"""index: 11061, intensity: 4936.0, mobility: 1.152"""	-0.328346	0.143412	0.733526	QLMYYLIPNTKTLRPSDKEYENKDMDAIVWKIPG	generic|sp_Q8CBD1_NRIP1_MOUSE_REVERSED|
"""index: 32214, intensity: 13998.0, mobility: 0.935"""	-0.328442	0.143585	0.733713	QKNGGLAFYDLWKMGQLAKP	generic|tr_E9Q2C7_E9Q2C7_MOUSE__II_960348_REVERSED	|generic|sp_Q8BHX3_BOREA_MOUSE_REVERSED	|generic|sp_Q8BHX3-2_BOREA_MOUSE_REVERSED	|generic|sp_Q8BHX3-3_BOREA_MOUSE_REVERSED|
"""index: 3132, intensity: 3017.0, mobility: 0.888"""	-0.328553	0.143792	0.733927	LESLNAMSRH	generic|IP_839378_TX=10090_REVERSED|
"""index: 8358, intensity: 3016.0, mobility: 1.183"""	-0.328795	0.143965	0.734393	VFSPKVVEFWWFLEAMFVLYNSKISSAAYLM	generic|sp_Q8C1B1-2_CAMP2_MOUSE__II_1034172_REVERSED	|generic|sp_Q8C1B1_CAMP2_MOUSE_REVERSED	|generic|tr_H7BX08_H7BX08_MOUSE_REVERSED	|generic|tr_A0A0A6YY67_A0A0A6YY67_MOUSE_REVERSED	|generic|tr_B2RRE3_B2RRE3_MOUSE_REVERSED|
"""index: 12760, intensity: 12606.0, mobility: 1.075"""	-0.329147	0.144207	0.735071	CFVHTLDAGVKLASIGAFYPAGTY	generic|tr_J3QMM7_J3QMM7_MOUSE__chr8_1_11505476_11505523_ENSMUST00000178817__II_867796_REVERSED	|generic|tr_J3QN06_J3QN06_MOUSE__chr8_1_11505476_11505523_ENSMUST00000178817__II_867787_REVERSED	|generic|sp_Q9CZ42_NNRD_MOUSE__chr8_1_11505476_11505523_ENSMUST00000178817__II_867796_REVERSED	|generic|sp_Q9CZ42-2_NNRD_MOUSE__chr8_1_11505476_11505523_ENSMUST00000178817__II_867796_REVERSED	|generic|sp_Q9CZ42-3_NNRD_MOUSE__chr8_1_11505476_11505523_ENSMUST00000178817__II_867796_REVERSED	|generic|tr_K3W4M4_K3W4M4_MOUSE__chr8_1_11505476_11505523_ENSMUST00000178817__II_867796_REVERSED	|generic|II_867788_TX=10090_REVERSED|
"""index: 21346, intensity: 3697.0, mobility: 0.964"""	-0.329321	0.14445	0.735407	EQTRWSCPVEQRWGHGMVTWW	generic|IP_1011813_TX=10090_REVERSED|
"""index: 14426, intensity: 5968.0, mobility: 1.120"""	-0.329382	0.144692	0.735525	RRALGMPIMDAFRQIEHIVAETYPMKMRDEYKPQRNRGI	generic|tr_Q91X75_Q91X75_MOUSE__II_895757_REVERSED	|generic|tr_Q80XK1_Q80XK1_MOUSE__II_895757_REVERSED	|generic|tr_F7B9W9_F7B9W9_MOUSE__II_895752_REVERSED	|generic|tr_F6SHL3_F6SHL3_MOUSE__II_895751_REVERSED	|generic|sp_P20852_CP2A5_MOUSE_REVERSED|
"""index: 6246, intensity: 23914.0, mobility: 1.235"""	-0.329389	0.144935	0.735538	LPAVQCDKH	generic|tr_G3X8Y1_G3X8Y1_MOUSE_REVERSED	|generic|tr_Q8C6Y1_Q8C6Y1_MOUSE_REVERSED|
"""index: 18781, intensity: 3348.0, mobility: 1.205"""	-0.329398	0.145177	0.735556	TPRRSFPASPQRCLSLSH	generic|IP_1081002_TX=10090_REVERSED|
"""index: 11286, intensity: 5252.0, mobility: 1.058"""	-0.329476	0.145419	0.735706	RCSYLHDLVTILFGENFEFATPFQKSMQWVCDIFQLFIPSRD	generic|sp_Q9Z2C5_MTM1_MOUSE__II_834863_REVERSED	|generic|tr_Q5DTJ6_Q5DTJ6_MOUSE__II_834863_REVERSED	|generic|II_834884_TX=10090_REVERSED	|generic|tr_Q9D4L1_Q9D4L1_MOUSE_REVERSED	|generic|tr_Q3TLK7_Q3TLK7_MOUSE_REVERSED|
"""index: 13862, intensity: 6352.0, mobility: 0.800"""	-0.32954	0.145626	0.735828	FLFCVNTLFFLLANFVHNNK	generic|chr18_-1_10007820_10010178_ENSMUST00000092096_REVERSED|
"""index: 14067, intensity: 4332.0, mobility: 0.961"""	-0.330137	0.145869	0.736977	FYTNSKKHFF	generic|IP_3471861_TX=10090_REVERSED|
"""index: 9142, intensity: 8962.0, mobility: 1.172"""	-0.330182	0.146076	0.737063	IKEDGQEPVHVFKCQARECGRLTNFHLKCYR	generic|sp_E5FYH1_TOPZ1_MOUSE_REVERSED|
"""index: 28627, intensity: 5624.0, mobility: 1.216"""	-0.330269	0.146241	0.73723	PTAGEMYPNVWPLRLYSAGNINLPSQKDSAPRDLGLSEATA	generic|tr_Q3V2W5_Q3V2W5_MOUSE_REVERSED	|generic|sp_Q8CGN4_BCOR_MOUSE_REVERSED	|generic|sp_Q8CGN4-2_BCOR_MOUSE_REVERSED	|generic|sp_Q8CGN4-3_BCOR_MOUSE_REVERSED	|generic|sp_Q8CGN4-4_BCOR_MOUSE_REVERSED|
"""index: 22578, intensity: 4367.0, mobility: 0.938"""	-0.330286	0.146241	0.737263	ERRAVSSLDHA	generic|sp_Q6PE54_DHX40_MOUSE_REVERSED|
"""index: 26356, intensity: 15594.0, mobility: 1.156"""	-0.331123	0.146377	0.73887	NKAQYGVRMLVREF	generic|sp_Q8BJY1_PSMD5_MOUSE__chr2_-1_34852576_34852770_ENSMUST00000143456__II_1010680_REVERSED	|generic|tr_Q921U5_Q921U5_MOUSE__chr2_-1_34852576_34852770_ENSMUST00000143456__II_1010680_REVERSED	|generic|tr_F7BA91_F7BA91_MOUSE__chr2_-1_34852576_34852770_ENSMUST00000143456__II_1010683_REVERSED|
"""index: 3371, intensity: 4779.0, mobility: 0.845"""	-0.331334	0.146583	0.739274	FGRRQELPVHPEEPFRRRF	generic|tr_A2A9X5_A2A9X5_MOUSE__chr11_-1_115490642_115490725_ENSMUST00000021082_REVERSED	|generic|sp_Q9JM14_NT5C_MOUSE__chr11_-1_115490599_115490712_ENSMUST00000106530_REVERSED	|generic|chr11_-1_115491580_115491780_ENSMUST00000124778_REVERSED|
"""index: 30311, intensity: 3875.0, mobility: 1.076"""	-0.331458	0.146824	0.739512	LFVFFRRRWF	generic|IP_866642_TX=10090_REVERSED|
"""index: 30266, intensity: 10014.0, mobility: 1.063"""	-0.331503	0.147066	0.739598	MGFLTCFLAGLVPDPLSAFLASFKGVMGLGLMLAAGYQIVRRS	generic|sp_Q9EPR4_S23A2_MOUSE_REVERSED|
"""index: 19172, intensity: 4246.0, mobility: 1.058"""	-0.331553	0.147307	0.739694	LCTLVMKHSASSFHVSPAVSVRQGWT	generic|chr11_-1_60232957_60245130_ENSMUST00000102683__IP_1135569_TX=10090_REVERSED	|generic|chr11_-1_60241814_60245130_ENSMUST00000102682__IP_1135569_TX=10090_REVERSED|
"""index: 10553, intensity: 5740.0, mobility: 0.862"""	-0.331598	0.147513	0.739781	TTETQIKELGHWH	generic|IP_833569_TX=10090_REVERSED|
"""index: 19663, intensity: 4428.0, mobility: 1.131"""	-0.331857	0.147683	0.740276	FFFLGAQSCLMVPRGK	generic|IP_3467868_TX=10090_REVERSED|
"""index: 2125, intensity: 2722.0, mobility: 0.988"""	-0.332112	0.147925	0.740763	EYTSPTKVWFYDKLQLFIPQE	generic|tr_A0A1L1SRJ3_A0A1L1SRJ3_MOUSE_REVERSED	|generic|tr_A0A1L1ST66_A0A1L1ST66_MOUSE_REVERSED	|generic|tr_A0A1L1SSB1_A0A1L1SSB1_MOUSE_REVERSED	|generic|sp_Q91Y74_SIA4C_MOUSE_REVERSED	|generic|tr_A0A1L1SUM8_A0A1L1SUM8_MOUSE_REVERSED	|generic|tr_A0A1L1SUJ7_A0A1L1SUJ7_MOUSE_REVERSED|
"""index: 4752, intensity: 20021.0, mobility: 0.948"""	-0.332133	0.148095	0.740805	LVAPPIDKTEAL	generic|sp_Q5NCI0-2_URGCP_MOUSE__II_1139737_REVERSED	|generic|sp_Q5NCI0_URGCP_MOUSE_REVERSED	|generic|tr_Q6ZPP3_Q6ZPP3_MOUSE_REVERSED|
"""index: 33708, intensity: 5119.0, mobility: 0.980"""	-0.332312	0.148264	0.741146	FFLLTLLSSSE	generic|IP_1061321_TX=10090_REVERSED|
"""index: 20995, intensity: 3991.0, mobility: 1.010"""	-0.332874	0.148505	0.742221	PPPPWSAAAMPQVP	generic|IP_1140853_TX=10090_REVERSED|
"""index: 24580, intensity: 3767.0, mobility: 1.158"""	-0.333024	0.148675	0.742506	NSLCMRWSLEYLKTCQHADSLLLMGLCNTP	generic|tr_Q8BRG4_Q8BRG4_MOUSE_REVERSED	|generic|sp_O35709_ENC1_MOUSE_REVERSED|
"""index: 10575, intensity: 7098.0, mobility: 1.305"""	-0.333176	0.148916	0.742796	WQLFLRLQCCPLTSRNQPERMFICFPIKLDLSLLPWP	generic|IP_963776_TX=10090_REVERSED|
"""index: 9794, intensity: 10335.0, mobility: 0.962"""	-0.333267	0.149157	0.74297	QIDKGNSSPSTSPETTSVGVPTRK	generic|sp_A2ALI5_AJAP1_MOUSE__chr4_-1_153384802_153384948_ENSMUST00000149177__II_951547_REVERSED|
"""index: 25191, intensity: 4392.0, mobility: 0.993"""	-0.333282	0.149362	0.742998	IHWAIATQRR	generic|chr16_-1_87400350_87400433_ENSMUST00000039449_REVERSED|
"""index: 534, intensity: 2658.0, mobility: 0.827"""	-0.33342	0.149603	0.743262	TGLDHTRP	generic|tr_Q3UHR2_Q3UHR2_MOUSE__chrX_1_75514373_75514405_ENSMUST00000114070_REVERSED	|generic|tr_Q3UHI8_Q3UHI8_MOUSE__chrX_1_75514373_75514405_ENSMUST00000114070_REVERSED	|generic|tr_Q3TRB0_Q3TRB0_MOUSE_REVERSED	|generic|tr_Q2VEB4_Q2VEB4_MOUSE__chrX_1_75514373_75514405_ENSMUST00000114070_REVERSED	|generic|tr_Q2VEB3_Q2VEB3_MOUSE__chrX_1_75514373_75514405_ENSMUST00000114070_REVERSED	|generic|tr_E9Q9K8_E9Q9K8_MOUSE__chrX_1_75514373_75514405_ENSMUST00000114070_REVERSED	|generic|tr_Q6ZQD9_Q6ZQD9_MOUSE__chrX_1_75514373_75514405_ENSMUST00000114070_REVERSED|
"""index: 27289, intensity: 2744.0, mobility: 1.113"""	-0.333483	0.149843	0.743382	DTQWKGLGLPSYSRR	generic|chr9_-1_54727585_54727737_ENSMUST00000118771_REVERSED|
"""index: 7907, intensity: 3017.0, mobility: 0.880"""	-0.333571	0.149976	0.743548	AGRNPPLGSIFLHTPSKPSLPRQNEP	generic|IP_3468513_TX=10090_REVERSED|
"""index: 16736, intensity: 29827.0, mobility: 0.996"""	-0.333866	0.150217	0.74411	TLWEVGMSVVKA	generic|sp_Q3U435_MMP25_MOUSE__II_3488709_REVERSED	|generic|tr_A0A3B2WCE2_A0A3B2WCE2_MOUSE_REVERSED	|generic|tr_A0A3B2W7R0_A0A3B2W7R0_MOUSE_REVERSED|
"""index: 27503, intensity: 4549.0, mobility: 1.190"""	-0.33388	0.150385	0.744138	FDNIISYSVQGYTGPDGDTARVHIVKTGSAANERVEAVYTSQSFAPSYL	generic|sp_Q8BNA6_FAT3_MOUSE_REVERSED	|generic|tr_E9QK16_E9QK16_MOUSE_REVERSED|
"""index: 22369, intensity: 4511.0, mobility: 0.948"""	-0.333998	0.150626	0.744362	KEDLVFGTIQI	generic|IP_958058_TX=10090_REVERSED|
"""index: 15626, intensity: 12849.0, mobility: 0.979"""	-0.334038	0.15083	0.744439	IFEGLADQLYKQGVLKLYEEIAKTALTNERFI	generic|sp_Q3UHC7-2_DAB2P_MOUSE__chr2_1_35715294_35715509_ENSMUST00000112981__II_1010481_REVERSED	|generic|tr_Q52KF5_Q52KF5_MOUSE__chr2_1_35715294_35715509_ENSMUST00000112981__II_1010465_REVERSED	|generic|tr_A2AUX5_A2AUX5_MOUSE__chr2_1_35715294_35715509_ENSMUST00000112981__II_1010481_REVERSED	|generic|tr_F6RK07_F6RK07_MOUSE__chr2_1_35715294_35715509_ENSMUST00000112981__II_1010481_REVERSED	|generic|tr_F6QQP6_F6QQP6_MOUSE__chr2_1_35715294_35715509_ENSMUST00000112981__II_1010465_REVERSED	|generic|II_1010483_TX=10090_REVERSED	|generic|sp_Q3UHC7_DAB2P_MOUSE__chr2_1_35661549_35661629_ENSMUST00000112981_REVERSED	|generic|sp_Q3UHC7-3_DAB2P_MOUSE__chr2_1_35661549_35661629_ENSMUST00000112981_REVERSED	|generic|sp_Q3UHC7-4_DAB2P_MOUSE__chr2_1_35661549_35661629_ENSMUST00000112981_REVERSED	|generic|tr_Q3U2G7_Q3U2G7_MOUSE__chr2_1_35661549_35661629_ENSMUST00000112981_REVERSED	|generic|tr_A2AUX3_A2AUX3_MOUSE__chr2_1_35661549_35661629_ENSMUST00000112981_REVERSED	|generic|tr_B7ZD29_B7ZD29_MOUSE__chr2_1_35661549_35661629_ENSMUST00000112981_REVERSED|
"""index: 23668, intensity: 5125.0, mobility: 1.130"""	-0.334711	0.151034	0.745719	VSDPASQYLFMVVPKLVFALFSIAMLLGGILAQKYSESCGVKI	generic|IP_896932_TX=10090_REVERSED|
"""index: 31619, intensity: 13098.0, mobility: 1.052"""	-0.334798	0.151166	0.745884	NGTSSLLCDQLPQKERQLDLPRRR	generic|IP_1143288_TX=10090_REVERSED|
"""index: 15223, intensity: 5661.0, mobility: 0.906"""	-0.335105	0.15137	0.746467	WLARSSHPPPGAAPQLDEGPSP	generic|IP_932570_TX=10090_REVERSED|
"""index: 24626, intensity: 4454.0, mobility: 1.155"""	-0.335304	0.15161	0.746843	EEDIEAAAALQAQQT	generic|tr_Q3UK68_Q3UK68_MOUSE_REVERSED	|generic|sp_P70670_NACAM_MOUSE_REVERSED	|generic|sp_Q60817_NACA_MOUSE_REVERSED|
"""index: 3789, intensity: 4881.0, mobility: 0.871"""	-0.335515	0.151814	0.747244	ATAVPIPLVSD	generic|tr_Q8C3F4_Q8C3F4_MOUSE__II_843891_REVERSED	|generic|sp_Q62225_CISH_MOUSE__II_843891_REVERSED|
"""index: 865, intensity: 3788.0, mobility: 0.777"""	-0.335637	0.152054	0.747475	RSLNMILSFLYYR	generic|tr_E9PXK7_E9PXK7_MOUSE__chr3_1_96643711_96643980_ENSMUST00000156015__II_982042_REVERSED	|generic|sp_Q9Z210_PX11B_MOUSE__chr3_1_96643711_96643980_ENSMUST00000156015__II_982042_REVERSED	|generic|tr_D6RFQ2_D6RFQ2_MOUSE_REVERSED|
"""index: 17738, intensity: 7530.0, mobility: 1.038"""	-0.335653	0.152257	0.747505	ISRYPGWLSMHKFLDIQALSYFTITQIHKSWF	generic|IP_3460315_TX=10090_REVERSED|
"""index: 2101, intensity: 5729.0, mobility: 0.855"""	-0.335801	0.152498	0.747786	RVFLTPRGPMHIQLMV	generic|sp_Q7TN75_PEG10_MOUSE_REVERSED	|generic|tr_E9Q3F7_E9Q3F7_MOUSE_REVERSED|
"""index: 21144, intensity: 3352.0, mobility: 1.033"""	-0.335854	0.152738	0.747887	DSMHSRMLSTHLI	generic|IP_958336_TX=10090_REVERSED|
"""index: 16895, intensity: 5725.0, mobility: 1.112"""	-0.336219	0.152978	0.748577	TTLIHDHNERERERERERER	generic|IP_1085620_TX=10090_REVERSED|
"""index: 3108, intensity: 5061.0, mobility: 0.940"""	-0.336231	0.153071	0.748599	RSCLQWQAPYWAPPCNFRNCA	generic|tr_E9PWW5_E9PWW5_MOUSE__II_964679_REVERSED	|generic|sp_Q8BLI0_ATL1_MOUSE__II_964679_REVERSED|
"""index: 8478, intensity: 170421.0, mobility: 0.864"""	-0.33706	0.153311	0.750166	LEMRLDQLASNSPPQLLSTINNAPQSE	generic|IP_947849_TX=10090_REVERSED|
"""index: 22983, intensity: 5684.0, mobility: 0.922"""	-0.337422	0.153404	0.75085	EELAQLVEKVEDKAADNESQLHS	generic|sp_P33175_KIF5A_MOUSE__chr10_-1_127242653_127242778_ENSMUST00000218298_REVERSED|
"""index: 641, intensity: 3894.0, mobility: 0.948"""	-0.338196	0.153607	0.752308	WLEESQSTGSP	generic|IP_974426_TX=10090_REVERSED|
"""index: 22094, intensity: 4349.0, mobility: 0.978"""	-0.338265	0.153772	0.752438	TLTRLGRNPDVP	generic|tr_S4R1K2_S4R1K2_MOUSE__chr17_-1_25246954_25246998_ENSMUST00000182903__II_1069297_REVERSED	|generic|tr_S4R2U8_S4R2U8_MOUSE__chr17_-1_25246954_25246998_ENSMUST00000182903__II_1069297_REVERSED	|generic|tr_E9Q350_E9Q350_MOUSE__chr17_-1_25246954_25246998_ENSMUST00000182903__II_1069297_REVERSED	|generic|tr_S4R1E7_S4R1E7_MOUSE__chr17_-1_25246954_25246998_ENSMUST00000182903__II_1069297_REVERSED	|generic|sp_Q80TT2_BAIP3_MOUSE__chr17_-1_25246954_25246998_ENSMUST00000182903__II_1069297_REVERSED	|generic|tr_B2RY68_B2RY68_MOUSE__chr17_-1_25246954_25246998_ENSMUST00000182903__II_1069297_REVERSED|
"""index: 5280, intensity: 5681.0, mobility: 0.947"""	-0.33846	0.153938	0.752805	TVYLVNYVSTIFSPINTGCFKENGPSGLVSSP	generic|sp_Q9JLB4_CUBN_MOUSE__II_1014573_REVERSED|
"""index: 35553, intensity: 7442.0, mobility: 1.243"""	-0.338859	0.154178	0.753554	PVLKRRKRQILL	generic|IP_3480764_TX=10090_REVERSED	|generic|IP_3480757_TX=10090_REVERSED	|generic|IP_3480760_TX=10090_REVERSED|
"""index: 12715, intensity: 6985.0, mobility: 1.081"""	-0.33907	0.154417	0.753951	SVEGATVPLSFCLRHCPWITGTHKLL	generic|IP_960908_TX=10090_REVERSED|
"""index: 8293, intensity: 18793.0, mobility: 0.888"""	-0.33915	0.154582	0.754102	ELGGMTLGKIASWRGPGMGKVVVRIHTV	generic|sp_Q9DCA2_RT11_MOUSE__chr7_1_78783577_78783684_ENSMUST00000133553__II_890517_REVERSED	|generic|tr_Q3U8Y1_Q3U8Y1_MOUSE__chr7_1_78783577_78783684_ENSMUST00000133553__II_890517_REVERSED	|generic|tr_Q3TLY7_Q3TLY7_MOUSE__chr7_1_78783577_78783684_ENSMUST00000133553_REVERSED|
"""index: 4230, intensity: 4570.0, mobility: 0.894"""	-0.339391	0.154822	0.754554	DVIDDKKYIRMCTALPVVGHKR	generic|IP_925105_TX=10090_REVERSED|
"""index: 15656, intensity: 31185.0, mobility: 1.164"""	-0.339493	0.15495	0.754745	TNESLPMEALSDRYSLISLRLPSPTDLVV	generic|sp_Q3TD16_PACER_MOUSE__II_3481912_REVERSED	|generic|tr_F8WGX2_F8WGX2_MOUSE__II_3481912_REVERSED	|generic|tr_Q7TPZ3_Q7TPZ3_MOUSE_REVERSED|
"""index: 2837, intensity: 3281.0, mobility: 0.908"""	-0.3404	0.155189	0.756443	DKNGNGKMTLD	generic|IP_1032364_TX=10090_REVERSED|
"""index: 25477, intensity: 3042.0, mobility: 1.272"""	-0.340505	0.15528	0.75664	FKNYCPSFKPIQKVVEKATLTGARWTPCSAMELCSLITAMSLF	generic|IP_1004991_TX=10090_REVERSED|
"""index: 12272, intensity: 4632.0, mobility: 0.853"""	-0.341247	0.155407	0.758026	TQHNKVEKMSHQIGYGFYI	generic|tr_Q3TMH5_Q3TMH5_MOUSE__II_831844_REVERSED	|generic|sp_P70423_CTR3_MOUSE__II_831844_REVERSED	|generic|II_831849_TX=10090_REVERSED|
"""index: 24949, intensity: 5924.0, mobility: 1.117"""	-0.341458	0.155571	0.75842	VSWHFTLGPVANGFSF	generic|tr_A0A0R4J1I6_A0A0R4J1I6_MOUSE__chr6_-1_91116614_91116727_ENSMUST00000203434__II_910885_REVERSED	|generic|tr_F6XGN0_F6XGN0_MOUSE__chr6_-1_91028722_91028883_ENSMUST00000153350__II_910919_REVERSED	|generic|sp_Q9QY81_PO210_MOUSE__chr6_-1_91116614_91116727_ENSMUST00000203434__II_910885_REVERSED|
"""index: 33801, intensity: 6454.0, mobility: 0.920"""	-0.341843	0.155736	0.759138	QHSQLITCGSQF	generic|IP_1090062_TX=10090_REVERSED|
"""index: 12831, intensity: 165721.0, mobility: 0.934"""	-0.342025	0.155974	0.759477	AARSGAGSAAAESGAPRQQRRREE	generic|tr_Q8CDL1_Q8CDL1_MOUSE_REVERSED|
"""index: 2094, intensity: 25488.0, mobility: 0.876"""	-0.342215	0.156175	0.75983	TLPTDMPEKEKLWET	generic|chr4_1_57854950_57855192_ENSMUST00000107600__IP_962642_TX=10090_REVERSED|
"""index: 25110, intensity: 3348.0, mobility: 1.244"""	-0.342662	0.15628	0.760663	RFPDKNIFGCMQVVSSHFIYMLMRWIIMVLSLKGASMFLS	generic|IP_1046387_TX=10090_REVERSED|
"""index: 12368, intensity: 4612.0, mobility: 1.041"""	-0.342671	0.15628	0.760679	STNGLGLTQGKTNDI	generic|sp_P27612_PLAP_MOUSE__II_960124_REVERSED	|generic|II_960116_TX=10090_REVERSED	|generic|tr_F7D1R5_F7D1R5_MOUSE_REVERSED|
"""index: 6499, intensity: 4709.0, mobility: 0.938"""	-0.343591	0.156443	0.762387	GQWGVSSGEQLL	generic|IP_3455863_TX=10090_REVERSED|
"""index: 1025, intensity: 3800.0, mobility: 0.853"""	-0.344021	0.156644	0.763182	ETLQEVGVQLILEVQGDKKPDP	generic|tr_Q3UFC3_Q3UFC3_MOUSE__chr13_1_24877952_24878071_ENSMUST00000141572_REVERSED|
"""index: 2458, intensity: 3267.0, mobility: 0.932"""	-0.344359	0.156881	0.763809	CVLQRGLYME	generic|IP_930982_TX=10090_REVERSED|
"""index: 13090, intensity: 4870.0, mobility: 0.966"""	-0.344574	0.157082	0.764205	SLYSSRVSLLRTLCLCHLQYN	generic|IP_861691_TX=10090_REVERSED|
"""index: 5714, intensity: 2590.0, mobility: 1.061"""	-0.344633	0.157282	0.764315	ETVPIKDDRQETSNDLVDQEELSDEILQSEASPVSELL	generic|sp_Q7TQ95_LNP_MOUSE__chr2_-1_74522059_74522214_ENSMUST00000111993__II_1006830_REVERSED|
"""index: 32738, intensity: 4881.0, mobility: 1.333"""	-0.344694	0.157445	0.764428	APNRQWSSLK	generic|sp_Q9Z0E0_NCDN_MOUSE_REVERSED	|generic|sp_Q9Z0E0-2_NCDN_MOUSE_REVERSED|
"""index: 22187, intensity: 3924.0, mobility: 1.103"""	-0.345077	0.157607	0.765135	REAAQGIDSNKGFIDLEDELFLGSNYGLKRNVIASFGCTCRY	generic|tr_E9QLJ3_E9QLJ3_MOUSE__chr5_1_118671015_118671101_ENSMUST00000201614__II_937578_REVERSED	|generic|sp_Q6JPI3_MD13L_MOUSE__chr5_1_118671015_118671101_ENSMUST00000201614__II_937578_REVERSED	|generic|tr_A0A0J9YUA8_A0A0J9YUA8_MOUSE__chr5_1_118671015_118671101_ENSMUST00000201614_REVERSED	|generic|tr_Q6GQS5_Q6GQS5_MOUSE__chr5_1_118761292_118761402_ENSMUST00000202538_REVERSED|
"""index: 18466, intensity: 5650.0, mobility: 1.113"""	-0.345346	0.157845	0.765632	LSRKMAMMPSWWNQLWLIVQP	generic|IP_970812_TX=10090_REVERSED|
"""index: 3183, intensity: 4625.0, mobility: 0.900"""	-0.345359	0.158045	0.765655	YYNKKAEKWHPEELVEFI	generic|tr_Q3T9D4_Q3T9D4_MOUSE_REVERSED	|generic|tr_Q80XE0_Q80XE0_MOUSE_REVERSED	|generic|tr_Q9JK62_Q9JK62_MOUSE_REVERSED	|generic|tr_A0A0B6VRS7_A0A0B6VRS7_MOUSE_REVERSED|
"""index: 9394, intensity: 157780.0, mobility: 0.848"""	-0.345828	0.158244	0.766519	CPSDMKVLKKQNLQQ	generic|IP_1052998_TX=10090_REVERSED|
"""index: 10988, intensity: 4463.0, mobility: 1.271"""	-0.345999	0.158331	0.766834	GRNLHLDSPYVLFCVLLIMLIEMSNNGRDV	generic|sp_O35655_PPE1_MOUSE_REVERSED	|generic|tr_Q3UQZ5_Q3UQZ5_MOUSE_REVERSED|
"""index: 19585, intensity: 4488.0, mobility: 1.016"""	-0.346433	0.158568	0.767633	GRSGAVSAWLVNGR	generic|IP_999282_TX=10090_REVERSED|
"""index: 24433, intensity: 2834.0, mobility: 1.199"""	-0.346518	0.158693	0.767789	IKEWEEASFSSATEAPKDK	generic|sp_Q80ZX8_SPAG1_MOUSE__chr15_1_36216255_36216323_ENSMUST00000227582__II_3483886_REVERSED|
"""index: 6221, intensity: 3180.0, mobility: 0.952"""	-0.346713	0.158854	0.768147	EQGAKQSLLEPWFGCSVATGL	generic|IP_1134446_TX=10090_REVERSED|
"""index: 1537, intensity: 2604.0, mobility: 0.951"""	-0.347065	0.158978	0.768793	LTNLNEMLKMK	generic|tr_Q78KN5_Q78KN5_MOUSE__chr3_1_158063763_158063873_ENSMUST00000156597__II_977434_REVERSED	|generic|tr_A0A0R4J0W6_A0A0R4J0W6_MOUSE__chr3_1_158063763_158063873_ENSMUST00000156597__II_977434_REVERSED	|generic|sp_Q9CRC8_LRC40_MOUSE__chr3_1_158063763_158063873_ENSMUST00000156597__II_977434_REVERSED|
"""index: 14148, intensity: 8566.0, mobility: 0.950"""	-0.347368	0.159177	0.769348	FGVPQAKKILDLHSNLYAYISQCRSFF	generic|tr_Q8BUS7_Q8BUS7_MOUSE__chr4_1_95926751_95926804_ENSMUST00000130541__II_960025_REVERSED|
"""index: 10536, intensity: 7760.0, mobility: 0.801"""	-0.347968	0.159376	0.770448	PLPSPASCLQWSALLS	generic|IP_1058903_TX=10090_REVERSED|
"""index: 14211, intensity: 3621.0, mobility: 0.811"""	-0.348181	0.159612	0.770836	EAVFFAATLVLMFL	generic|sp_Q3UVU3_ZNT10_MOUSE__chr1_1_185464271_185464555_ENSMUST00000238677_REVERSED	|generic|tr_A0A571BG90_A0A571BG90_MOUSE_REVERSED|
"""index: 33462, intensity: 21638.0, mobility: 1.335"""	-0.348247	0.159811	0.770958	WRIWGTLGPYELVASAYSFSSLDLRIFIISAKFSILTDMLSTWSFMI	generic|IP_901427_TX=10090_REVERSED|
"""index: 26108, intensity: 5666.0, mobility: 1.004"""	-0.348431	0.160047	0.771293	FWKELGRGQKQ	generic|IP_886506_TX=10090_REVERSED|
"""index: 27864, intensity: 5674.0, mobility: 0.899"""	-0.348533	0.160284	0.77148	KELVYIRKC	generic|sp_Q402B2_WDR93_MOUSE_REVERSED|
"""index: 4756, intensity: 7588.0, mobility: 0.915"""	-0.34861	0.16052	0.771621	FIGIFLTCPLS	generic|IP_3503493_TX=10090_REVERSED|
"""index: 32801, intensity: 7528.0, mobility: 1.022"""	-0.3489	0.160757	0.77215	VLLSVFATGTAEAFGSLTEQMASGEPPI	generic|tr_A0A140LIC9_A0A140LIC9_MOUSE__chr7_1_44899039_44899095_ENSMUST00000208600__II_889724_REVERSED	|generic|tr_A0A140LJD3_A0A140LJD3_MOUSE__chr7_1_44899039_44899095_ENSMUST00000208600__II_889710_REVERSED	|generic|sp_Q3UYI6_FUZZY_MOUSE__chr7_1_44899039_44899095_ENSMUST00000208600__II_889710_REVERSED	|generic|tr_E9QL29_E9QL29_MOUSE__chr7_1_44899039_44899095_ENSMUST00000208600__II_889710_REVERSED	|generic|II_889726_TX=10090_REVERSED	|generic|tr_A0A140LIV8_A0A140LIV8_MOUSE_REVERSED	|generic|tr_A0A140LIH3_A0A140LIH3_MOUSE_REVERSED|
"""index: 4061, intensity: 4317.0, mobility: 0.825"""	-0.348928	0.160917	0.7722	VAKQAEPFT	generic|IP_859048_TX=10090_REVERSED|
"""index: 20367, intensity: 5067.0, mobility: 1.184"""	-0.349033	0.161153	0.772392	TAQINVSYSQIVEFDMLSRLNVEGSTPNIEFTKRIDESAH	generic|tr_Q925L1_Q925L1_MOUSE_REVERSED	|generic|tr_Q91XZ9_Q91XZ9_MOUSE_REVERSED|
"""index: 16991, intensity: 4542.0, mobility: 0.805"""	-0.34912	0.161389	0.772551	LESALSHGSSHGPMMAY	generic|tr_Q3TAP8_Q3TAP8_MOUSE_REVERSED	|generic|tr_A0A0G2JDW8_A0A0G2JDW8_MOUSE_REVERSED	|generic|sp_O08970_TUFT1_MOUSE_REVERSED|
"""index: 17385, intensity: 4001.0, mobility: 1.144"""	-0.349308	0.161473	0.772893	IHEKIYICHQSRESPSAVNMVNLFSTEQTCQKIYVSTHQTTSH	generic|IP_836849_TX=10090_REVERSED|
"""index: 11608, intensity: 6136.0, mobility: 0.967"""	-0.349845	0.161671	0.77387	QCTDPTGSLQTEP	generic|sp_Q52KR3-6_PRUN2_MOUSE__chr19_1_17208259_17208333_ENSMUST00000225838__II_3464562_REVERSED	|generic|sp_Q52KR3_PRUN2_MOUSE__chr19_1_17208259_17208333_ENSMUST00000225838_REVERSED|
"""index: 10339, intensity: 9775.0, mobility: 1.214"""	-0.35006	0.161907	0.774262	EPFARPNLFARELLMLQDNVMRVQLPDPSSKQLTLIHEG	generic|sp_Q7M758_NALDL_MOUSE_REVERSED|
"""index: 8559, intensity: 3117.0, mobility: 1.247"""	-0.350088	0.162143	0.774312	GMSPDWPSSPP	generic|tr_Q3U0J6_Q3U0J6_MOUSE__II_957538_REVERSED|
"""index: 11336, intensity: 21089.0, mobility: 0.975"""	-0.350129	0.162379	0.774387	PLGPGIGGGGGGGNGCALASLDLPGPPLPL	generic|sp_Q8VDL9_GLIS2_MOUSE__chr16_1_4614147_4614176_ENSMUST00000122896__II_1081136_REVERSED|
"""index: 25998, intensity: 3758.0, mobility: 1.077"""	-0.350528	0.1625	0.775111	ELYQVPLISKTFH	generic|chr2_1_69663060_69663140_ENSMUST00000074963_REVERSED|
"""index: 9754, intensity: 6470.0, mobility: 0.986"""	-0.350774	0.162736	0.775558	AKLMSLEGSQQRVLAVQRELEMKQKESLEGRL	generic|sp_A6PWD2_FHAD1_MOUSE_REVERSED	|generic|sp_A6PWD2-2_FHAD1_MOUSE_REVERSED	|generic|sp_A6PWD2-4_FHAD1_MOUSE_REVERSED	|generic|sp_A6PWD2-5_FHAD1_MOUSE_REVERSED|
"""index: 6746, intensity: 3045.0, mobility: 0.827"""	-0.350879	0.162972	0.775749	GRGAGEVPLVPLAGHPGM	generic|IP_1002227_TX=10090_REVERSED|
"""index: 17733, intensity: 6231.0, mobility: 0.905"""	-0.350936	0.163169	0.775852	TSRKGAKHHLSLDEQVWWRSKRVRLC	generic|IP_1118666_TX=10090_REVERSED|
"""index: 9861, intensity: 7258.0, mobility: 0.856"""	-0.351018	0.163366	0.776001	ESGVDVPMLELEVEEDEPP	generic|tr_A0A1D5RM95_A0A1D5RM95_MOUSE_REVERSED	|generic|tr_A0A1D5RMN1_A0A1D5RMN1_MOUSE_REVERSED	|generic|tr_J3QPU9_J3QPU9_MOUSE_REVERSED|
"""index: 32656, intensity: 8940.0, mobility: 1.045"""	-0.351317	0.163602	0.776543	SSIGGALTAMIIRLTQMEQPVFVAI	generic|tr_A0JNU1_A0JNU1_MOUSE__II_1050091_REVERSED	|generic|tr_Q687I5_Q687I5_MOUSE_REVERSED	|generic|tr_Q687I4_Q687I4_MOUSE_REVERSED	|generic|tr_Q8BWG6_Q8BWG6_MOUSE_REVERSED|
"""index: 24716, intensity: 2945.0, mobility: 1.207"""	-0.351342	0.163838	0.776587	SGRTWMKLPMRKENSH	generic|tr_E9Q0G0_E9Q0G0_MOUSE__II_1149644_REVERSED	|generic|tr_A0A1W2P6U8_A0A1W2P6U8_MOUSE__chr19_1_42266752_42266781_ENSMUST00000122375__II_1149644_REVERSED	|generic|tr_Q8CDI3_Q8CDI3_MOUSE_REVERSED|
"""index: 14522, intensity: 4354.0, mobility: 1.153"""	-0.351378	0.164074	0.776652	SFLPREQMFLSSMETNLIWRPMQHMSKMGQLSPAVAKLHSV	generic|IP_1006516_TX=10090_REVERSED|
"""index: 23897, intensity: 7300.0, mobility: 0.894"""	-0.351468	0.164309	0.776816	YTKLVKSH	generic|IP_1028697_TX=10090_REVERSED|
"""index: 25906, intensity: 4869.0, mobility: 1.156"""	-0.351479	0.164545	0.776835	YNRNKEFNTYQFIKLLMSRRIYSIAKKMDMGSWNNLMY	generic|tr_A0A494BA07_A0A494BA07_MOUSE__chr18_-1_46280676_46280768_ENSMUST00000236205_REVERSED|
"""index: 28483, intensity: 14145.0, mobility: 1.162"""	-0.351584	0.164703	0.777025	EWLNDESRWMSICVLYMYILFCFVFLFHTAGSSHISDLTSRP	generic|IP_1059428_TX=10090_REVERSED|
"""index: 8165, intensity: 6148.0, mobility: 0.995"""	-0.352014	0.1649	0.777803	QLCTELYEIPD	generic|sp_Q920P5_KAD5_MOUSE_REVERSED|
"""index: 11817, intensity: 6286.0, mobility: 1.099"""	-0.352172	0.165097	0.778088	KMDRNRLSYIFPNLMPTVVTYMMSMVTDKVTSNNSSPCLYLVI	generic|tr_Q7TRX4_Q7TRX4_MOUSE_REVERSED|
"""index: 15309, intensity: 3281.0, mobility: 0.984"""	-0.352248	0.165293	0.778225	GSDRDIATVYRIVHGVEADVKVVAYYPL	generic|tr_Q9QXA3_Q9QXA3_MOUSE_REVERSED	|generic|tr_A0A1L1SQU7_A0A1L1SQU7_MOUSE_REVERSED	|generic|tr_A0A087WRT4_A0A087WRT4_MOUSE_REVERSED	|generic|tr_F2Z4A3_F2Z4A3_MOUSE_REVERSED|
"""index: 4585, intensity: 5304.0, mobility: 1.194"""	-0.352437	0.16549	0.778566	SVHCFVHWQVAFCLHG	generic|IP_3456594_TX=10090_REVERSED|
"""index: 375, intensity: 3100.0, mobility: 0.847"""	-0.352663	0.165647	0.778973	EGISDVAQRN	generic|tr_F6VXK7_F6VXK7_MOUSE_REVERSED	|generic|sp_Q9QZZ4_MYO15_MOUSE_REVERSED	|generic|sp_Q9QZZ4-2_MYO15_MOUSE_REVERSED	|generic|sp_Q9QZZ4-3_MYO15_MOUSE_REVERSED|
"""index: 3349, intensity: 4076.0, mobility: 0.972"""	-0.352852	0.165843	0.779314	FWDDPANPVMY	generic|IP_971729_TX=10090_REVERSED|
"""index: 1611, intensity: 3374.0, mobility: 0.985"""	-0.352975	0.16604	0.779537	SGRWQKIERKH	generic|tr_A2AG68_A2AG68_MOUSE__II_831243_REVERSED	|generic|sp_Q64430_ATP7A_MOUSE__II_831243_REVERSED	|generic|tr_B9EJ97_B9EJ97_MOUSE_REVERSED|
"""index: 3051, intensity: 4493.0, mobility: 0.983"""	-0.353015	0.166197	0.779609	AQSGTGATCVRTVP	generic|IP_881485_TX=10090_REVERSED|
"""index: 20999, intensity: 23809.0, mobility: 0.953"""	-0.353209	0.166392	0.779958	ISDDYRSRKFFGCKWLL	generic|sp_Q61739_ITA6_MOUSE__chr2_1_71853661_71856015_ENSMUST00000028522__II_1007123_REVERSED	|generic|tr_Q6PEE8_Q6PEE8_MOUSE__chr2_1_71853661_71856015_ENSMUST00000028522__II_1007123_REVERSED	|generic|tr_A0A5F8MPB5_A0A5F8MPB5_MOUSE__chr2_1_71853661_71856015_ENSMUST00000028522__II_1007123_REVERSED	|generic|tr_Q80ZI8_Q80ZI8_MOUSE__chr2_1_71853661_71856015_ENSMUST00000028522__II_1007123_REVERSED	|generic|tr_Q8BNH0_Q8BNH0_MOUSE__chr2_1_71853661_71856015_ENSMUST00000028522__II_1007123_REVERSED|
"""index: 14405, intensity: 2781.0, mobility: 1.117"""	-0.353526	0.166627	0.780527	QQQKQQQQQQQQQQQKQKQQQQQQQLK	generic|tr_B9EJS2_B9EJS2_MOUSE_REVERSED|
"""index: 25272, intensity: 5926.0, mobility: 1.042"""	-0.353635	0.166863	0.780723	LFMAWFQQCHLALGTNLKVL	generic|tr_Q80XT2_Q80XT2_MOUSE_REVERSED	|generic|sp_Q8R420_ABCA3_MOUSE_REVERSED|
"""index: 9031, intensity: 7463.0, mobility: 1.074"""	-0.353709	0.167098	0.780857	ISRTSSSQTDAAHRQAAATELALNMAKNSDLSDMSNYLGGRSDQPW	generic|tr_Q3V2X4_Q3V2X4_MOUSE__chr8_1_14743250_14743465_ENSMUST00000141214__II_869698_REVERSED	|generic|sp_Q8BJ42-2_DLGP2_MOUSE__chr8_1_14743250_14743465_ENSMUST00000141214__II_869691_REVERSED	|generic|sp_Q8BJ42_DLGP2_MOUSE__chr8_1_14743250_14743465_ENSMUST00000141214_REVERSED	|generic|tr_Q0VF59_Q0VF59_MOUSE__chr8_1_14743250_14743465_ENSMUST00000141214_REVERSED|
"""index: 11168, intensity: 4803.0, mobility: 1.112"""	-0.35388	0.167293	0.781164	LELMAEVHNYLRRVIAPRHSQLDRTPHLSHTDWSGYLEFT	generic|tr_Q3V2V8_Q3V2V8_MOUSE__II_861689_REVERSED	|generic|sp_Q8K3Z0_NOD2_MOUSE__II_861689_REVERSED	|generic|tr_Q80SY9_Q80SY9_MOUSE__II_861689_REVERSED	|generic|tr_Q80UH1_Q80UH1_MOUSE_REVERSED	|generic|tr_Q80SS7_Q80SS7_MOUSE_REVERSED	|generic|tr_Q3V2V4_Q3V2V4_MOUSE_REVERSED	|generic|sp_Q8K3Z0-2_NOD2_MOUSE_REVERSED	|generic|tr_Q80SY7_Q80SY7_MOUSE_REVERSED	|generic|tr_Q80UH4_Q80UH4_MOUSE_REVERSED|
"""index: 8624, intensity: 83442.0, mobility: 1.117"""	-0.35426	0.167528	0.781845	KFSDAQQEKAHKDKATKFESFFEEEYERIAEISESSNGKGTVV	generic|tr_Q80TX7_Q80TX7_MOUSE__chr16_1_29616666_29616695_ENSMUST00000160475_REVERSED|
"""index: 2183, intensity: 8251.0, mobility: 0.835"""	-0.354261	0.167763	0.781846	WAGALPVYM	generic|IP_972707_TX=10090_REVERSED|
"""index: 3930, intensity: 19099.0, mobility: 1.076"""	-0.354343	0.167919	0.781994	QDYAAAAAAAAAAASYQAYAAGTYDIYPT	generic|sp_D3Z4I3_RBM24_MOUSE_REVERSED|
"""index: 15661, intensity: 5475.0, mobility: 0.975"""	-0.354643	0.168075	0.782532	PAVLDRCALIFELQPENPIKQ	generic|tr_Q1A6U9_Q1A6U9_MOUSE__chr8_1_82041907_82042011_ENSMUST00000169387_REVERSED	|generic|tr_Q1A6V1_Q1A6V1_MOUSE__chr8_1_82041907_82042011_ENSMUST00000169387_REVERSED	|generic|tr_E9PVM1_E9PVM1_MOUSE__chr8_1_82041907_82042011_ENSMUST00000169387_REVERSED	|generic|tr_Q3URI3_Q3URI3_MOUSE__chr8_1_82041907_82042011_ENSMUST00000169387_REVERSED	|generic|tr_E9PVM3_E9PVM3_MOUSE__chr8_1_82041907_82042011_ENSMUST00000169387_REVERSED	|generic|sp_Q6P1Y8_INP4B_MOUSE__chr8_1_82041907_82042011_ENSMUST00000169387_REVERSED|
"""index: 1604, intensity: 3458.0, mobility: 1.006"""	-0.354834	0.16831	0.782874	EYTLLKMAMPENQKFAKELVDLA	generic|sp_Q8CIR4_TRPM6_MOUSE_REVERSED	|generic|tr_A0A494B9V5_A0A494B9V5_MOUSE_REVERSED|
"""index: 16923, intensity: 4543.0, mobility: 1.071"""	-0.35492	0.168505	0.783027	PSVALQLITGNKID	generic|sp_Q8BHL5_ELMO2_MOUSE__chr2_-1_165311619_165311786_ENSMUST00000126318_REVERSED	|generic|sp_Q8BHL5-2_ELMO2_MOUSE__chr2_-1_165311619_165311786_ENSMUST00000126318_REVERSED	|generic|sp_Q8BHL5-3_ELMO2_MOUSE__chr2_-1_165311619_165311786_ENSMUST00000126318_REVERSED	|generic|tr_Q5GMG0_Q5GMG0_MOUSE__chr2_-1_165315994_165316029_ENSMUST00000126318_REVERSED|
"""index: 13387, intensity: 5257.0, mobility: 0.831"""	-0.355081	0.16874	0.783316	IMVFEKQTPDQLKPPDDQNL	generic|tr_A0A140LHH9_A0A140LHH9_MOUSE_REVERSED|
"""index: 11830, intensity: 2924.0, mobility: 0.788"""	-0.355117	0.168974	0.783379	SMHSPGTAEFTLKISDW	generic|sp_Q3UVK0_ERMP1_MOUSE__chr19_-1_29637283_29637357_ENSMUST00000054083__II_1046409_REVERSED	|generic|II_1046418_TX=10090_REVERSED|
"""index: 3711, intensity: 3925.0, mobility: 0.948"""	-0.355134	0.169209	0.78341	FVGGSSLSFRNM	generic|chr5_-1_29378266_29378355_ENSMUST00000055195_REVERSED|
"""index: 26922, intensity: 3045.0, mobility: 0.850"""	-0.355265	0.169444	0.783644	RRRRRRAGPH	generic|chr18_-1_67610401_67610574_ENSMUST00000115050_REVERSED|
"""index: 15356, intensity: 7597.0, mobility: 1.065"""	-0.355423	0.169678	0.783927	DRPVGEAASGQPWLQAGRADGRAGGPQSAEQGPRCGEPSPR	generic|sp_Q6ZQ11_CHSS1_MOUSE_REVERSED|
"""index: 530, intensity: 3439.0, mobility: 0.826"""	-0.356167	0.169913	0.785253	TGLDHTRP	generic|tr_Q3UHR2_Q3UHR2_MOUSE__chrX_1_75514373_75514405_ENSMUST00000114070_REVERSED	|generic|tr_Q3UHI8_Q3UHI8_MOUSE__chrX_1_75514373_75514405_ENSMUST00000114070_REVERSED	|generic|tr_Q3TRB0_Q3TRB0_MOUSE_REVERSED	|generic|tr_Q2VEB4_Q2VEB4_MOUSE__chrX_1_75514373_75514405_ENSMUST00000114070_REVERSED	|generic|tr_Q2VEB3_Q2VEB3_MOUSE__chrX_1_75514373_75514405_ENSMUST00000114070_REVERSED	|generic|tr_E9Q9K8_E9Q9K8_MOUSE__chrX_1_75514373_75514405_ENSMUST00000114070_REVERSED	|generic|tr_Q6ZQD9_Q6ZQD9_MOUSE__chrX_1_75514373_75514405_ENSMUST00000114070_REVERSED|
"""index: 27535, intensity: 5101.0, mobility: 0.919"""	-0.356221	0.170108	0.78535	RCCFGGECYCV	generic|IP_3490857_TX=10090_REVERSED|
"""index: 3879, intensity: 23565.0, mobility: 0.911"""	-0.356756	0.170343	0.786303	KMEKNRLSYIFPNLMQ	generic|tr_Q8VFF6_Q8VFF6_MOUSE_REVERSED|
"""index: 34673, intensity: 4182.0, mobility: 1.277"""	-0.356763	0.170497	0.786315	FRRLLQQEAQLIAMREALCNERHQSMKQRWLAFVQK	generic|tr_E9QJT8_E9QJT8_MOUSE__II_1140472_REVERSED	|generic|sp_Q3UZY0_SFI1_MOUSE__II_1140472_REVERSED	|generic|sp_Q3UZY0-2_SFI1_MOUSE__II_1140472_REVERSED	|generic|sp_Q3UZY0-3_SFI1_MOUSE__II_1140472_REVERSED	|generic|tr_F7CL63_F7CL63_MOUSE__II_1140484_REVERSED	|generic|tr_E9Q8V3_E9Q8V3_MOUSE__II_1140472_REVERSED	|generic|tr_E9Q799_E9Q799_MOUSE__II_1140472_REVERSED	|generic|II_1140465_TX=10090_REVERSED	|generic|II_1140479_TX=10090_REVERSED	|generic|II_1140447_TX=10090_REVERSED|
"""index: 5644, intensity: 11178.0, mobility: 1.203"""	-0.357275	0.170732	0.787224	WWRWTSRRSSAPTTSMI	generic|chr7_-1_31117809_31123136_ENSMUST00000211945__IP_893522_TX=10090_REVERSED	|generic|chr7_-1_31122849_31123136_ENSMUST00000211945_REVERSED|
"""index: 26469, intensity: 4618.0, mobility: 0.898"""	-0.357363	0.17092	0.78738	VFNNAVTVLLSQIIEPPVLHHSAQA	generic|tr_A0A0R4J0B7_A0A0R4J0B7_MOUSE__chr5_-1_92303662_92303766_ENSMUST00000202604__II_942796_REVERSED	|generic|tr_A0A0J9YV20_A0A0J9YV20_MOUSE__chr5_-1_92303662_92303766_ENSMUST00000202604__II_942796_REVERSED	|generic|sp_Q80UZ2_SDA1_MOUSE__chr5_-1_92303662_92303766_ENSMUST00000202604__II_942796_REVERSED	|generic|sp_Q80UZ2-2_SDA1_MOUSE__chr5_-1_92303662_92303766_ENSMUST00000202604__II_942796_REVERSED	|generic|II_942800_TX=10090_REVERSED|
"""index: 31451, intensity: 4366.0, mobility: 1.048"""	-0.357663	0.17092	0.787912	QRGINGVTVGGSFFI	generic|sp_Q8BGI3_INSI1_MOUSE_REVERSED|
"""index: 23818, intensity: 2856.0, mobility: 0.921"""	-0.358736	0.171114	0.789811	RQRGETSRI	generic|tr_Q9EQ85_Q9EQ85_MOUSE__II_2560029_REVERSED	|generic|tr_Q8VET5_Q8VET5_MOUSE__II_2560029_REVERSED	|generic|tr_Q7TRA9_Q7TRA9_MOUSE_REVERSED	|generic|tr_Q9EQ84_Q9EQ84_MOUSE_REVERSED|
"""index: 7749, intensity: 5467.0, mobility: 1.098"""	-0.358913	0.171348	0.790124	MQRNGHTIEKYVPINHMRSRRVFYPLSPLPDRPPQWGSPT	generic|sp_Q9CQ40_RM49_MOUSE_REVERSED	|generic|tr_A0A494B9G1_A0A494B9G1_MOUSE__chr19_-1_6055004_6055186_ENSMUST00000235520_REVERSED|
"""index: 24668, intensity: 22742.0, mobility: 0.988"""	-0.359095	0.171582	0.790445	TPSHCPPSPPLPLMRMSAPLPLV	generic|IP_924895_TX=10090_REVERSED|
"""index: 22857, intensity: 4305.0, mobility: 1.047"""	-0.359603	0.171776	0.791341	ERPDAGILSAVQQRAREMAAESEWGYAH	generic|tr_Q921V3_Q921V3_MOUSE_REVERSED	|generic|sp_Q9Z1J3_NFS1_MOUSE_REVERSED|
"""index: 3722, intensity: 3635.0, mobility: 0.853"""	-0.359723	0.17201	0.791552	VNEALGMRH	generic|tr_G3UYW8_G3UYW8_MOUSE__II_858459_REVERSED|
"""index: 7559, intensity: 3083.0, mobility: 1.203"""	-0.359759	0.172164	0.791616	EWTPTMLH	generic|chr8_-1_121559991_121560071_ENSMUST00000059018_REVERSED|
"""index: 10220, intensity: 121734.0, mobility: 1.104"""	-0.360793	0.172277	0.793432	KKVTQEWMHVKDQDEKLQNKEFDLQIGLRTKQNEFELR	generic|sp_Q9CU62_SMC1A_MOUSE__chrX_1_152037591_152037701_ENSMUST00000135172__II_829704_REVERSED|
"""index: 4937, intensity: 3408.0, mobility: 1.021"""	-0.361149	0.172511	0.794055	RCFSKDVLMSNW	generic|IP_3478638_TX=10090_REVERSED|
"""index: 32680, intensity: 8761.0, mobility: 0.898"""	-0.361388	0.172744	0.794473	HLLRRIIV	generic|chr1_1_130716706_130716804_None_REVERSED|
"""index: 12792, intensity: 4518.0, mobility: 0.964"""	-0.361493	0.172978	0.794658	RLSPAPVPKCEL	generic|chr2_1_70563176_70563809_ENSMUST00000130998_REVERSED|
"""index: 6380, intensity: 4390.0, mobility: 0.934"""	-0.361527	0.173212	0.794718	ALDESRRREE	generic|tr_B7ZNG5_B7ZNG5_MOUSE_REVERSED	|generic|tr_A6H648_A6H648_MOUSE_REVERSED	|generic|tr_E9Q9D8_E9Q9D8_MOUSE_REVERSED|
"""index: 18007, intensity: 5563.0, mobility: 0.968"""	-0.361578	0.173446	0.794807	PFNEVSRGQISR	generic|IP_875745_TX=10090_REVERSED	|generic|IP_875750_TX=10090_REVERSED	|generic|IP_875775_TX=10090_REVERSED	|generic|IP_875763_TX=10090_REVERSED	|generic|IP_875738_TX=10090_REVERSED	|generic|IP_875762_TX=10090_REVERSED	|generic|IP_875765_TX=10090_REVERSED	|generic|IP_875794_TX=10090_REVERSED|
"""index: 10359, intensity: 9413.0, mobility: 0.959"""	-0.361628	0.173558	0.794894	GCSVGPGTPVTTSLTGPSAGAALYGTSPRWRTLPPRPHA	generic|sp_Q8BLH5_TSP50_MOUSE__II_842084_REVERSED|
"""index: 31988, intensity: 5698.0, mobility: 1.253"""	-0.361845	0.173751	0.795273	QVSWYHIQCKPSFCILCFL	generic|IP_1008173_TX=10090_REVERSED|
"""index: 11443, intensity: 4135.0, mobility: 0.970"""	-0.361925	0.173984	0.795413	GVWSALALAQCLLPHMITMYH	generic|II_3470583_TX=10090_REVERSED	|generic|tr_Q7TQT1_Q7TQT1_MOUSE_REVERSED|
"""index: 1238, intensity: 2960.0, mobility: 0.919"""	-0.361955	0.174136	0.795466	QQQQQQEQQQ	generic|II_873102_TX=10090_REVERSED	|generic|tr_Q0Z9Z6_Q0Z9Z6_MOUSE_REVERSED	|generic|sp_A2AVZ9_S43A3_MOUSE_REVERSED|
"""index: 15934, intensity: 4162.0, mobility: 1.169"""	-0.362247	0.174248	0.795976	LWYNSALASVHNCLFL	generic|tr_A5D6P3_A5D6P3_MOUSE__chr16_1_14410881_14410937_ENSMUST00000133454__II_1080308_REVERSED	|generic|tr_Q8C7V6_Q8C7V6_MOUSE__chr16_1_14472812_14473009_ENSMUST00000133454__II_1080308_REVERSED|
"""index: 20041, intensity: 3817.0, mobility: 1.034"""	-0.36248	0.174481	0.796382	LEQNGSLIQYFIHYNREGPQQYVV	generic|tr_E9Q264_E9Q264_MOUSE_REVERSED|
"""index: 9458, intensity: 21879.0, mobility: 0.895"""	-0.362509	0.174714	0.796431	LMLNTSSMTIMPGLFITFYI	generic|tr_A0A286T498_A0A286T498_MOUSE_REVERSED	|generic|tr_A0A286T6L5_A0A286T6L5_MOUSE_REVERSED	|generic|tr_A0A141CM29_A0A141CM29_MOUSE_REVERSED	|generic|tr_A0A286T4C2_A0A286T4C2_MOUSE_REVERSED	|generic|tr_A0A075DCF9_A0A075DCF9_MOUSE_REVERSED	|generic|tr_A0A286T6J5_A0A286T6J5_MOUSE_REVERSED	|generic|tr_A0A286T6K6_A0A286T6K6_MOUSE_REVERSED	|generic|tr_A0A286T455_A0A286T455_MOUSE_REVERSED	|generic|tr_A0A286T435_A0A286T435_MOUSE_REVERSED	|generic|tr_A0A286T4B0_A0A286T4B0_MOUSE_REVERSED	|generic|tr_A0A141CM16_A0A141CM16_MOUSE_REVERSED|
"""index: 11094, intensity: 4214.0, mobility: 0.839"""	-0.362515	0.174744	0.796443	EQLFEYTI	generic|tr_Q9CQG7_Q9CQG7_MOUSE__II_1095790_REVERSED	|generic|sp_Q920G8_MFRN1_MOUSE__II_1095790_REVERSED|
"""index: 29415, intensity: 3126.0, mobility: 1.398"""	-0.363236	0.174977	0.797698	WEQLLRHSSYASLSDPLLWH	generic|IP_940658_TX=10090_REVERSED|
"""index: 8375, intensity: 5574.0, mobility: 1.000"""	-0.363289	0.17521	0.797789	IAMMLVWCEWK	generic|tr_Q9D4W6_Q9D4W6_MOUSE__II_3487652_REVERSED|
"""index: 5791, intensity: 5160.0, mobility: 0.946"""	-0.363441	0.175402	0.798054	NLNCIPKEQYT	generic|IP_869155_TX=10090_REVERSED|
"""index: 25320, intensity: 3821.0, mobility: 1.128"""	-0.363739	0.175594	0.798572	IYVSLYVCVCVCLCLS	generic|IP_3476479_TX=10090_REVERSED|
"""index: 9178, intensity: 3684.0, mobility: 1.068"""	-0.363875	0.175827	0.798806	TEIRRFSSWWCGRTTGQLIGWWMMKWTPVMNQLVIIEYKN	generic|chr3_-1_36453540_36457568_ENSMUST00000029266_REVERSED|
"""index: 25755, intensity: 3294.0, mobility: 1.157"""	-0.363876	0.17606	0.798809	QNGMATYHLVTNGEDDPLDMSARAQLLLRVLEVQGLYAAVQLATR	generic|sp_Q8R516_MIB2_MOUSE__II_951017_REVERSED	|generic|sp_Q8R516-2_MIB2_MOUSE__II_951017_REVERSED	|generic|tr_B2RUG2_B2RUG2_MOUSE__II_951017_REVERSED	|generic|tr_A2A9P8_A2A9P8_MOUSE__II_951025_REVERSED	|generic|II_951027_TX=10090_REVERSED|
"""index: 4156, intensity: 2908.0, mobility: 1.106"""	-0.363899	0.176293	0.798849	QLGLVVCAAYFVARPESFVDTHIHMMLDGGAAYEM	generic|tr_Q8BW55_Q8BW55_MOUSE__chr3_-1_142803550_142803729_ENSMUST00000173913__II_974507_REVERSED	|generic|sp_Q8BWW9_PKN2_MOUSE__chr3_-1_142803550_142803729_ENSMUST00000173913__II_974507_REVERSED	|generic|sp_Q8BWW9-2_PKN2_MOUSE__chr3_-1_142803550_142803729_ENSMUST00000173913__II_974507_REVERSED	|generic|tr_G3UXH4_G3UXH4_MOUSE__chr3_-1_142803550_142803729_ENSMUST00000173913_REVERSED	|generic|tr_G3UZM9_G3UZM9_MOUSE__chr3_-1_142803550_142803729_ENSMUST00000173913_REVERSED	|generic|sp_Q8BWW9-3_PKN2_MOUSE__chr3_-1_142803550_142803729_ENSMUST00000173913_REVERSED|
"""index: 26528, intensity: 6680.0, mobility: 1.134"""	-0.363973	0.176443	0.798977	VSSIVPFPGGDELFARWPFLAFAQPSWPDLPQ	generic|tr_A0A1W2P6T8_A0A1W2P6T8_MOUSE__II_3464912_REVERSED	|generic|sp_Q0VG85_CC162_MOUSE__II_3464912_REVERSED	|generic|sp_Q0VG85-6_CC162_MOUSE__II_3464912_REVERSED|
"""index: 31971, intensity: 9898.0, mobility: 1.308"""	-0.36429	0.176676	0.799526	QHFHAFARR	generic|sp_Q3V1L6_MTMRB_MOUSE__II_977554_REVERSED	|generic|tr_D6RIK1_D6RIK1_MOUSE_REVERSED|
"""index: 7886, intensity: 8887.0, mobility: 0.950"""	-0.364293	0.176868	0.799532	LECTTQGPFSIQ	generic|IP_1061776_TX=10090_REVERSED|
"""index: 3259, intensity: 3154.0, mobility: 0.921"""	-0.364804	0.176977	0.800416	IENACVTATHALAFTDNPLPPAFTW	generic|sp_A2APT9_KLD7A_MOUSE_REVERSED	|generic|tr_Q8C7K3_Q8C7K3_MOUSE_REVERSED|
"""index: 11317, intensity: 9339.0, mobility: 0.908"""	-0.36531	0.177168	0.80129	TLGSVSGSVDVLILMDKPSAAGQ	generic|II_946317_TX=10090_REVERSED	|generic|tr_E9Q1X8_E9Q1X8_MOUSE__chr16_1_4614147_4614176_ENSMUST00000122896_REVERSED	|generic|tr_A0A411ACY8_A0A411ACY8_MOUSE__chr16_1_4614147_4614176_ENSMUST00000122896_REVERSED	|generic|sp_O08532_CA2D1_MOUSE__chr16_1_4614147_4614176_ENSMUST00000122896_REVERSED	|generic|sp_O08532-2_CA2D1_MOUSE__chr16_1_4614147_4614176_ENSMUST00000122896_REVERSED	|generic|sp_O08532-3_CA2D1_MOUSE__chr16_1_4614147_4614176_ENSMUST00000122896_REVERSED	|generic|sp_O08532-4_CA2D1_MOUSE__chr16_1_4614147_4614176_ENSMUST00000122896_REVERSED|
"""index: 20265, intensity: 2510.0, mobility: 0.866"""	-0.365317	0.177401	0.801302	MHLPIGQTVEPLWFHF	generic|tr_A0A286T6X5_A0A286T6X5_MOUSE_REVERSED	|generic|tr_A0A286T498_A0A286T498_MOUSE_REVERSED	|generic|tr_A0A286T6L5_A0A286T6L5_MOUSE_REVERSED	|generic|tr_A0A141CM29_A0A141CM29_MOUSE_REVERSED	|generic|tr_A0A141CM42_A0A141CM42_MOUSE_REVERSED	|generic|tr_A3R414_A3R414_MOUSE_REVERSED	|generic|tr_A0A075DCF9_A0A075DCF9_MOUSE_REVERSED	|generic|tr_M1VMU3_M1VMU3_MOUSE_REVERSED	|generic|tr_Q9MD59_Q9MD59_MOUSE_REVERSED	|generic|tr_A0A286T6N3_A0A286T6N3_MOUSE_REVERSED	|generic|tr_A0A286T6N5_A0A286T6N5_MOUSE_REVERSED	|generic|tr_A0A286T6J5_A0A286T6J5_MOUSE_REVERSED	|generic|tr_Q3UTX4_Q3UTX4_MOUSE_REVERSED	|generic|tr_A0A286T6K7_A0A286T6K7_MOUSE_REVERSED	|generic|tr_A0A286T6P3_A0A286T6P3_MOUSE_REVERSED	|generic|tr_A0A286T4G1_A0A286T4G1_MOUSE_REVERSED	|generic|tr_A0A286T455_A0A286T455_MOUSE_REVERSED	|generic|tr_A0A286T4B0_A0A286T4B0_MOUSE_REVERSED	|generic|tr_Q6QN84_Q6QN84_MOUSE_REVERSED	|generic|tr_A0A141CM16_A0A141CM16_MOUSE_REVERSED|
"""index: 8667, intensity: 4201.0, mobility: 0.913"""	-0.365614	0.177592	0.801814	HQQAHVAQLRQIRAHMLVISL	generic|IP_927007_TX=10090_REVERSED|
"""index: 25585, intensity: 3392.0, mobility: 1.096"""	-0.365742	0.177783	0.802034	WTQLAKTADLLQR	generic|II_831391_TX=10090_REVERSED	|generic|sp_Q61102_ABCB7_MOUSE_REVERSED|
"""index: 4495, intensity: 4043.0, mobility: 0.934"""	-0.36576	0.178015	0.802066	AHWPVPVLLYT	generic|IP_942213_TX=10090_REVERSED|
"""index: 21729, intensity: 2876.0, mobility: 1.013"""	-0.365777	0.178165	0.802096	QTRMLQWWMSIVWH	generic|IP_1036306_TX=10090_REVERSED|
"""index: 1337, intensity: 3141.0, mobility: 0.784"""	-0.365928	0.178397	0.802354	APNLSEKS	generic|tr_A0A140LIW0_A0A140LIW0_MOUSE_REVERSED	|generic|tr_A0A286YDU8_A0A286YDU8_MOUSE_REVERSED|
"""index: 23961, intensity: 5276.0, mobility: 1.036"""	-0.366121	0.178547	0.802688	TASLPGTLSSYTKWSNFAWGQLVGRRGRPVSLL	generic|sp_Q921L7_HEMK1_MOUSE__II_843880_REVERSED	|generic|II_843875_TX=10090_REVERSED	|generic|II_843884_TX=10090_REVERSED|
"""index: 11630, intensity: 13377.0, mobility: 0.994"""	-0.366243	0.178654	0.802896	KEGGDPLPVVELVRGNQCEL	generic|tr_Q571M9_Q571M9_MOUSE_REVERSED	|generic|tr_E9Q166_E9Q166_MOUSE__chr12_1_4937447_4937542_ENSMUST00000219187_REVERSED|
"""index: 23498, intensity: 4617.0, mobility: 1.005"""	-0.366647	0.178886	0.80359	YVEPFEDELVK	generic|sp_Q9D6T1_TBE_MOUSE__II_3495564_REVERSED	|generic|tr_A0A1L1SU34_A0A1L1SU34_MOUSE__II_3495564_REVERSED	|generic|II_3467030_TX=10090_REVERSED|
"""index: 5451, intensity: 3190.0, mobility: 1.009"""	-0.366701	0.179118	0.803684	QIYYAGIAQYKE	generic|sp_P97350_PKP1_MOUSE__chr2_-1_121270618_121270647_ENSMUST00000110647__II_1034303_REVERSED|
"""index: 8550, intensity: 53223.0, mobility: 1.101"""	-0.366715	0.179267	0.803708	KFSDAQQEKAHKDKATKFESFFEEEYERIAEISESSNGKGTVV	generic|tr_Q80TX7_Q80TX7_MOUSE__chr16_1_29616666_29616695_ENSMUST00000160475_REVERSED|
"""index: 14009, intensity: 6244.0, mobility: 1.102"""	-0.366833	0.179499	0.803911	QPTAAPARRNATSSEWERKVMVYLRMAAQ	generic|sp_Q6PAQ4_REXO4_MOUSE__II_1015975_REVERSED	|generic|tr_A2ALB2_A2ALB2_MOUSE__II_1015975_REVERSED|
"""index: 1502, intensity: 4005.0, mobility: 0.857"""	-0.367181	0.179564	0.804507	ESESLVEEK	generic|tr_Q3TSH0_Q3TSH0_MOUSE__chr5_1_52866416_52866619_ENSMUST00000144574__II_940096_REVERSED	|generic|tr_Q3TI31_Q3TI31_MOUSE__chr5_1_52866416_52866619_ENSMUST00000144574__II_940089_REVERSED	|generic|sp_Q91W96_APC4_MOUSE__chr5_1_52866416_52866619_ENSMUST00000144574__II_940096_REVERSED|
"""index: 7412, intensity: 4592.0, mobility: 1.066"""	-0.367924	0.179713	0.805778	ESEAKNEAPTQPQQQEETHPEEQDVQM	generic|tr_Q99L75_Q99L75_MOUSE_REVERSED|
"""index: 2609, intensity: 2505.0, mobility: 1.137"""	-0.368444	0.179903	0.806665	DWWGKRSQPSSSCY	generic|IP_847508_TX=10090_REVERSED|
"""index: 28208, intensity: 4782.0, mobility: 0.999"""	-0.368532	0.180009	0.806815	QKDEEKLKLVNSQVLKELYETLVE	generic|sp_P70343-2_CASP4_MOUSE__II_853365_REVERSED	|generic|sp_P70343_CASP4_MOUSE_REVERSED|
"""index: 20816, intensity: 9163.0, mobility: 1.136"""	-0.368653	0.180157	0.807023	LFVLSFCIWTNYLMNNFYRELFLERRNWWVGMLRTHGLVCQL	generic|IP_1006727_TX=10090_REVERSED|
"""index: 6904, intensity: 8436.0, mobility: 1.088"""	-0.36879	0.180389	0.807255	GTLTFTTAQAPLVDMYLFGPSELAEYRIQFRQPLGGDFGPKWEL	generic|sp_Q9QZS7_NPHN_MOUSE__II_893991_REVERSED	|generic|sp_Q9QZS7-2_NPHN_MOUSE__II_893991_REVERSED|
"""index: 10356, intensity: 6777.0, mobility: 1.125"""	-0.368956	0.18062	0.807538	LSMHLVKTRSQNYDGQLTLKEMQMELVQKEQELRSREGELE	generic|tr_Q3TDV6_Q3TDV6_MOUSE__chr5_-1_140009116_140009244_ENSMUST00000110829__II_933188_REVERSED	|generic|sp_Q9WTX8_MD1L1_MOUSE__chr5_-1_140009116_140009244_ENSMUST00000110829__II_933193_REVERSED|
"""index: 16296, intensity: 5765.0, mobility: 0.943"""	-0.369352	0.180809	0.808212	YFYPYGISLY	generic|tr_Q8BZ75_Q8BZ75_MOUSE__II_3480658_REVERSED	|generic|tr_Q3UW60_Q3UW60_MOUSE_REVERSED	|generic|sp_Q62053_PE2R2_MOUSE_REVERSED|
"""index: 4999, intensity: 2657.0, mobility: 0.831"""	-0.369368	0.180999	0.808239	QQLSIPFCWMEPISQVPVIQAR	generic|IP_3468471_TX=10090_REVERSED|
"""index: 2881, intensity: 6301.0, mobility: 0.845"""	-0.369393	0.18123	0.808281	SAQHKLIAEQAKDLDEL	generic|tr_Q3UNQ6_Q3UNQ6_MOUSE__chr10_1_25512976_25513080_ENSMUST00000219201_REVERSED	|generic|tr_B6ZHD0_B6ZHD0_MOUSE__chr10_1_25512976_25513080_ENSMUST00000219201_REVERSED	|generic|tr_A0A1W2P7I2_A0A1W2P7I2_MOUSE__chr10_1_25512976_25513080_ENSMUST00000219201_REVERSED	|generic|tr_Q80UE3_Q80UE3_MOUSE__chr10_1_25512976_25513080_ENSMUST00000219201_REVERSED	|generic|sp_O70318_E41L2_MOUSE__chr10_1_25512976_25513080_ENSMUST00000219201_REVERSED|
"""index: 13656, intensity: 3878.0, mobility: 0.839"""	-0.369547	0.181419	0.808542	CLLEETLSQVRAELDAKSLTLADLI	generic|sp_Q6IFX4_K1C39_MOUSE_REVERSED|
"""index: 25015, intensity: 3850.0, mobility: 1.085"""	-0.369641	0.181566	0.808703	IHLQNNPDRMHVESTLRSFPKLLESFSLHNLRTLREAEDS	generic|tr_E9PY51_E9PY51_MOUSE__chr18_-1_20850893_20850994_ENSMUST00000223584__II_3494193_REVERSED	|generic|tr_Q8BJI6_Q8BJI6_MOUSE__chr18_-1_20850893_20850994_ENSMUST00000223584_REVERSED	|generic|tr_A0A286YCX6_A0A286YCX6_MOUSE__chr18_-1_20850893_20850994_ENSMUST00000223584_REVERSED|
"""index: 18870, intensity: 2623.0, mobility: 1.279"""	-0.370027	0.181797	0.809357	LFRHCYAFSTTIIVAAMVSC	generic|IP_825946_TX=10090_REVERSED|
"""index: 13562, intensity: 3010.0, mobility: 0.908"""	-0.370099	0.182028	0.809479	SKLECVELMKQLSNRMVHI	generic|sp_Q9Z2C9_MTMR7_MOUSE__chr8_-1_40558152_40558238_ENSMUST00000048890__II_864520_REVERSED	|generic|tr_G3UYZ2_G3UYZ2_MOUSE__chr8_-1_40558152_40558238_ENSMUST00000048890__II_864511_REVERSED	|generic|tr_G3UYB7_G3UYB7_MOUSE_REVERSED	|generic|tr_I6L9A6_I6L9A6_MOUSE__chr8_-1_40558152_40558238_ENSMUST00000048890_REVERSED	|generic|tr_G3V027_G3V027_MOUSE__chr8_-1_40558152_40558238_ENSMUST00000048890_REVERSED|
"""index: 18473, intensity: 5068.0, mobility: 0.927"""	-0.370187	0.182259	0.809629	MGVGVIRSPHPLTLTIQQGEGSGNCRW	generic|tr_Q3TZU4_Q3TZU4_MOUSE_REVERSED|
"""index: 22705, intensity: 4158.0, mobility: 0.961"""	-0.370204	0.18249	0.809657	GAGPPLESWVVMDLSPLTRQ	generic|tr_Q3UEB4_Q3UEB4_MOUSE__chr5_1_114452888_114452929_ENSMUST00000125120__II_933817_REVERSED	|generic|tr_A0A0G2JEG0_A0A0G2JEG0_MOUSE__chr5_1_114452888_114452929_ENSMUST00000125120_REVERSED	|generic|tr_A0A0G2JFX8_A0A0G2JFX8_MOUSE__chr5_1_114452888_114452929_ENSMUST00000125120_REVERSED	|generic|sp_Q9R008_KIME_MOUSE__chr5_1_114452888_114452929_ENSMUST00000125120_REVERSED	|generic|tr_D3YV77_D3YV77_MOUSE__chr5_1_114452888_114452929_ENSMUST00000125120_REVERSED|
"""index: 2707, intensity: 6442.0, mobility: 0.968"""	-0.370256	0.182679	0.809745	RQLKEQEQGAQQKLTELEQH	generic|II_1152365_TX=10090_REVERSED	|generic|sp_Q9CQU5_ZWINT_MOUSE__chr10_1_72657052_72657189_ENSMUST00000163046_REVERSED|
"""index: 20103, intensity: 2959.0, mobility: 1.194"""	-0.370355	0.18291	0.809912	DCVAQQQYAPLMWRHLDYSVLLNCSTRWAN	generic|IP_995086_TX=10090_REVERSED|
"""index: 24472, intensity: 44812.0, mobility: 0.988"""	-0.370516	0.183056	0.810186	KWKLVCSKW	generic|chr13_-1_9689209_9689468_ENSMUST00000110636_REVERSED|
"""index: 20129, intensity: 148476.0, mobility: 0.994"""	-0.370809	0.183287	0.810681	RMMSLASCTPLV	generic|IP_1037622_TX=10090_REVERSED|
"""index: 28717, intensity: 3108.0, mobility: 0.846"""	-0.370913	0.183476	0.810856	DVADLKEMFVSDR	generic|tr_K4DI71_K4DI71_MOUSE_REVERSED	|generic|tr_Q32NZ8_Q32NZ8_MOUSE_REVERSED	|generic|sp_Q9DB00_GON4L_MOUSE_REVERSED	|generic|tr_E9Q507_E9Q507_MOUSE_REVERSED	|generic|tr_A0A1D5RM47_A0A1D5RM47_MOUSE_REVERSED|
"""index: 33285, intensity: 12836.0, mobility: 1.054"""	-0.371001	0.183622	0.811005	SMPSPKSSGSKSSPLHKTRCKPVWT	generic|tr_Q3USZ3_Q3USZ3_MOUSE_REVERSED	|generic|tr_Q3UWT0_Q3UWT0_MOUSE_REVERSED	|generic|sp_Q9Z0L4_BMP15_MOUSE_REVERSED|
"""index: 11456, intensity: 5276.0, mobility: 0.910"""	-0.371158	0.183852	0.81127	IVFNEEATYIVATKPRTTRIFCM	generic|sp_Q9D4D4_TKTL2_MOUSE__chr14_1_30560605_30560688_ENSMUST00000160189_REVERSED	|generic|tr_A0A0R4J2A3_A0A0R4J2A3_MOUSE__chr14_1_30560605_30560688_ENSMUST00000160189_REVERSED|
"""index: 20125, intensity: 2568.0, mobility: 1.295"""	-0.371287	0.184083	0.811488	GTMRGWPVVEAEAVLEKNLW	generic|IP_3457446_TX=10090_REVERSED|
"""index: 32535, intensity: 12943.0, mobility: 1.049"""	-0.3713	0.184289	0.81151	PSQTTRANRKLSLLPKQQNEKKLTLIQGPLLI	generic|chrX_-1_105875823_105875966_ENSMUST00000113573__IP_831308_TX=10090_REVERSED|
"""index: 25378, intensity: 3353.0, mobility: 1.142"""	-0.371364	0.184289	0.811618	TGPAMKPSNGCRSRVTCTYIHAHSYIYIYIYIYIYIYYLWM	generic|IP_3474601_TX=10090_REVERSED|
"""index: 12257, intensity: 65042.0, mobility: 1.164"""	-0.372036	0.18452	0.81275	CGSFVFKEAKPLQFTPQCTEGRPIKVAQSTNRSCPQIYCLRR	generic|sp_D3Z5L9_CCN6_MOUSE_REVERSED|
"""index: 10955, intensity: 3504.0, mobility: 1.327"""	-0.372099	0.18475	0.812856	SNWLEMTLIRQMINWRLWS	generic|IP_1126388_TX=10090_REVERSED|
"""index: 3491, intensity: 3603.0, mobility: 0.840"""	-0.372129	0.184895	0.812906	NTAIERSVE	generic|sp_Q5DTT1_NEXMI_MOUSE__chrX_-1_104083190_104083231_ENSMUST00000118314_REVERSED	|generic|tr_Q003Y7_Q003Y7_MOUSE_REVERSED|
"""index: 23636, intensity: 3651.0, mobility: 1.200"""	-0.372343	0.185083	0.813266	ETEWISRMYHAQGMLNP	generic|IP_927128_TX=10090_REVERSED|
"""index: 13582, intensity: 7904.0, mobility: 1.106"""	-0.372537	0.185228	0.813591	FYSAVAILAEKPWRSFWDMTCGSILGPFK	generic|sp_Q91XQ0_DYH8_MOUSE_REVERSED	|generic|sp_Q91XQ0-2_DYH8_MOUSE_REVERSED|
"""index: 34526, intensity: 4250.0, mobility: 0.911"""	-0.372841	0.185415	0.814102	VWPIVLDQL	generic|IP_3497711_TX=10090_REVERSED|
"""index: 34294, intensity: 8435.0, mobility: 1.164"""	-0.373048	0.18556	0.814448	PMELPASLRASGPTVYKIDGNQSSLIIPLLPWLPYPPSPAW	generic|IP_866062_TX=10090_REVERSED|
"""index: 8650, intensity: 8937.0, mobility: 1.098"""	-0.373222	0.185662	0.814739	ESYTSVWLWSPSCSSWWTWFTGSAASTAFG	generic|IP_1044833_TX=10090_REVERSED|
"""index: 13338, intensity: 2993.0, mobility: 0.839"""	-0.373372	0.185849	0.814992	IRTFARICGRCK	generic|tr_Q99MW6_Q99MW6_MOUSE__II_833832_REVERSED	|generic|tr_Q8R499_Q8R499_MOUSE__II_833832_REVERSED	|generic|tr_Q4ZGD8_Q4ZGD8_MOUSE_REVERSED	|generic|tr_Q99NI0_Q99NI0_MOUSE_REVERSED	|generic|tr_Q99JG4_Q99JG4_MOUSE_REVERSED|
"""index: 1724, intensity: 5104.0, mobility: 0.905"""	-0.373546	0.185908	0.815281	QPELRMWDLFLAAEIEPKNNA	generic|tr_Q5U476_Q5U476_MOUSE__chrX_1_85144125_85144169_ENSMUST00000146331__II_832695_REVERSED	|generic|tr_A0A1Q1PRS2_A0A1Q1PRS2_MOUSE__chrX_1_85144125_85144169_ENSMUST00000146331__II_832688_REVERSED	|generic|sp_P11531_DMD_MOUSE__chrX_1_85144125_85144169_ENSMUST00000146331__II_832695_REVERSED	|generic|tr_A2A9Z1_A2A9Z1_MOUSE__chrX_1_85144125_85144169_ENSMUST00000146331__II_832688_REVERSED	|generic|tr_A0A1Q1PRS4_A0A1Q1PRS4_MOUSE__chrX_1_85144125_85144169_ENSMUST00000146331__II_832688_REVERSED	|generic|tr_A0A1Q1PRT9_A0A1Q1PRT9_MOUSE__chrX_1_85144125_85144169_ENSMUST00000146331__II_832688_REVERSED	|generic|tr_A0A023ZT56_A0A023ZT56_MOUSE__chrX_1_85144125_85144169_ENSMUST00000146331__II_832688_REVERSED	|generic|tr_A0A1Q1PRS9_A0A1Q1PRS9_MOUSE__chrX_1_85144125_85144169_ENSMUST00000146331__II_832688_REVERSED	|generic|tr_A2A9Z2_A2A9Z2_MOUSE__chrX_1_85144125_85144169_ENSMUST00000146331__II_832688_REVERSED	|generic|tr_Q8BHM1_Q8BHM1_MOUSE__chrX_1_85144125_85144169_ENSMUST00000146331__II_832688_REVERSED	|generic|tr_A0A023ZTV5_A0A023ZTV5_MOUSE__chrX_1_85144125_85144169_ENSMUST00000146331__II_832688_REVERSED	|generic|tr_A0A668KLA2_A0A668KLA2_MOUSE__chrX_1_85144125_85144169_ENSMUST00000146331__II_832695_REVERSED	|generic|tr_A0A1Q1PRS6_A0A1Q1PRS6_MOUSE__chrX_1_85144125_85144169_ENSMUST00000146331__II_832688_REVERSED	|generic|tr_A0A1Q1NN66_A0A1Q1NN66_MOUSE__chrX_1_85144125_85144169_ENSMUST00000146331_REVERSED	|generic|tr_Q3TWL4_Q3TWL4_MOUSE__chrX_1_85144125_85144169_ENSMUST00000146331_REVERSED|
"""index: 5440, intensity: 4404.0, mobility: 0.906"""	-0.374005	0.186095	0.816048	NLNTESNRRC	generic|tr_B9EKQ6_B9EKQ6_MOUSE__chr13_1_77174926_77174988_ENSMUST00000225960_REVERSED	|generic|tr_B2RXR4_B2RXR4_MOUSE__chr13_1_77174926_77174988_ENSMUST00000225960_REVERSED	|generic|sp_Q3UPC7_K0825_MOUSE__chr13_1_77174926_77174988_ENSMUST00000225960_REVERSED|
"""index: 12064, intensity: 5318.0, mobility: 0.917"""	-0.374103	0.186239	0.816212	VNELEQTTHSGSLSEVLLTIYF	generic|sp_Q8BZN2_KCNV1_MOUSE_REVERSED|
"""index: 9436, intensity: 11327.0, mobility: 1.077"""	-0.374233	0.186468	0.81643	DMWILLVMATNGAMALIYVLMVMSFLFLHTQSNNFLSTLVF	generic|tr_Q8VGD8_Q8VGD8_MOUSE__II_3469948_REVERSED|
"""index: 9762, intensity: 9639.0, mobility: 0.958"""	-0.374336	0.186526	0.816601	VTAVMIGSVWSFMVLKVFVRKNMIMPYSLP	generic|tr_Q1RMY0_Q1RMY0_MOUSE_REVERSED|
"""index: 8064, intensity: 7603.0, mobility: 1.088"""	-0.374828	0.186712	0.81742	LLWSEHKYHLKELYELPIGQEE	generic|tr_Q80US6_Q80US6_MOUSE_REVERSED	|generic|sp_P43346_DCK_MOUSE_REVERSED|
"""index: 27593, intensity: 3668.0, mobility: 1.048"""	-0.375	0.186942	0.817706	CFNRSLGCIARTPLAQLSGFREGHPQSF	generic|tr_Q3US13_Q3US13_MOUSE__IP_3474970_REVERSED	|generic|sp_P97412_LYST_MOUSE_REVERSED	|generic|tr_Q8BQ04_Q8BQ04_MOUSE_REVERSED	|generic|tr_Q3U4C2_Q3U4C2_MOUSE_REVERSED	|generic|tr_G5E8Q0_G5E8Q0_MOUSE_REVERSED|
"""index: 10081, intensity: 5920.0, mobility: 1.074"""	-0.375027	0.187171	0.817751	KYLAESIDQTMRKLYTMVQDHQMKLMFTRIKIRNNL	generic|IP_1093367_TX=10090_REVERSED|
"""index: 15985, intensity: 6468.0, mobility: 0.995"""	-0.375075	0.1874	0.817831	EKPLSNLATRSSKLSGDDSPAK	generic|tr_A0A4Y5WWJ7_A0A4Y5WWJ7_MOUSE__chr11_1_77857751_77857849_ENSMUST00000142571__II_1130592_REVERSED	|generic|tr_F6ZGN3_F6ZGN3_MOUSE__chr11_1_77857751_77857849_ENSMUST00000142571__II_1130592_REVERSED|
"""index: 27155, intensity: 3050.0, mobility: 1.208"""	-0.375107	0.187586	0.817883	WREFTYKSEARFFY	generic|sp_Q91VS8_FARP2_MOUSE_REVERSED|
"""index: 27872, intensity: 3242.0, mobility: 0.969"""	-0.375521	0.187815	0.818571	WRRLCEAQL	generic|IP_1079458_TX=10090_REVERSED|
"""index: 24777, intensity: 4721.0, mobility: 1.025"""	-0.375558	0.187958	0.818632	REIEVYNQQIKLRRWLSDMHKLLEEMK	generic|sp_Q3TL54_TR43A_MOUSE_REVERSED|
"""index: 6036, intensity: 3739.0, mobility: 0.852"""	-0.376053	0.188187	0.819453	FLLEPFLQ	generic|tr_Q8BPJ0_Q8BPJ0_MOUSE__chr5_1_47987843_47987914_ENSMUST00000033967__II_940374_REVERSED	|generic|tr_G3UY21_G3UY21_MOUSE__chr5_1_48211287_48211358_ENSMUST00000033967__II_940374_REVERSED	|generic|sp_Q9R1B9_SLIT2_MOUSE__chr5_1_48211287_48211358_ENSMUST00000033967__II_940374_REVERSED	|generic|tr_B7ZNW9_B7ZNW9_MOUSE__chr5_1_48211287_48211358_ENSMUST00000033967__II_940377_REVERSED	|generic|tr_B2RX05_B2RX05_MOUSE__chr5_1_48211287_48211358_ENSMUST00000033967__II_940374_REVERSED	|generic|tr_Q5DTL5_Q5DTL5_MOUSE__chr5_1_48211287_48211358_ENSMUST00000033967__II_940374_REVERSED	|generic|tr_G3UYX7_G3UYX7_MOUSE__chr5_1_48211287_48211358_ENSMUST00000033967__II_940374_REVERSED	|generic|tr_A0A140T8T2_A0A140T8T2_MOUSE__chr5_1_48211287_48211358_ENSMUST00000033967__II_940374_REVERSED	|generic|tr_G3X909_G3X909_MOUSE__chr5_1_48211287_48211358_ENSMUST00000033967__II_940374_REVERSED	|generic|tr_G3UZ61_G3UZ61_MOUSE__chr5_1_47987843_47987914_ENSMUST00000033967__II_940379_REVERSED|
"""index: 3333, intensity: 3350.0, mobility: 0.868"""	-0.376114	0.188416	0.819555	EKNMRLFMIHASAHAVW	generic|tr_Q99LX1_Q99LX1_MOUSE_REVERSED|
"""index: 5757, intensity: 2906.0, mobility: 1.218"""	-0.376227	0.188645	0.819741	WDSGKVTDYFHWRW	generic|tr_A0A1Y7VJ55_A0A1Y7VJ55_MOUSE__chr13_-1_74323087_74323167_ENSMUST00000161434__II_3474306_REVERSED	|generic|II_1104895_TX=10090_REVERSED	|generic|sp_Q8K2B3_SDHA_MOUSE__chr13_-1_74323087_74323167_ENSMUST00000161434_REVERSED	|generic|chr13_-1_74339512_74339697_ENSMUST00000161086_REVERSED|
"""index: 5153, intensity: 3614.0, mobility: 0.814"""	-0.3763	0.188701	0.819862	KSTYELIVHCIE	generic|IP_863961_TX=10090_REVERSED|
"""index: 4017, intensity: 4472.0, mobility: 0.941"""	-0.376676	0.18893	0.820482	IPFPDEPQSFR	generic|chr4_-1_134244886_134245093_ENSMUST00000030644_REVERSED|
"""index: 26159, intensity: 2964.0, mobility: 1.115"""	-0.376817	0.189115	0.820715	CRNIRSPQAPCVCTCN	generic|chr19_-1_37054350_37068240_ENSMUST00000079754__IP_1045845_TX=10090_REVERSED|
"""index: 4810, intensity: 2773.0, mobility: 0.990"""	-0.376952	0.189127	0.820938	QSYDLHFRHSF	generic|IP_958816_TX=10090_REVERSED|
"""index: 21084, intensity: 4474.0, mobility: 1.004"""	-0.377259	0.189313	0.821444	TALGVAAGGGYSAVEP	generic|sp_Q6P9S0_MTSS2_MOUSE_REVERSED	|generic|tr_D3YWC9_D3YWC9_MOUSE_REVERSED|
"""index: 4736, intensity: 4214.0, mobility: 0.909"""	-0.377466	0.189541	0.821785	FYFTWPVSFGKRMSN	generic|IP_866972_TX=10090_REVERSED|
"""index: 28430, intensity: 7763.0, mobility: 1.162"""	-0.377496	0.189726	0.821835	PVRMALLWQEKEGIWLECAHVEGFMRYVALADRLWQRRLAA	generic|tr_Q91ZE6_Q91ZE6_MOUSE__chr14_1_20707869_20707898_ENSMUST00000022358__II_895543_REVERSED	|generic|tr_E9PX29_E9PX29_MOUSE__chr14_1_20707869_20707898_ENSMUST00000022358_REVERSED	|generic|tr_Q8VIE5_Q8VIE5_MOUSE__chr14_1_20707869_20707898_ENSMUST00000022358_REVERSED|
"""index: 28038, intensity: 5947.0, mobility: 1.083"""	-0.377676	0.189954	0.82213	FFSLFFSLFFSLFFSLSLSLSLSPPLSPSLSLSLSLSLSLSFALM	generic|IP_3467588_TX=10090_REVERSED|
"""index: 4212, intensity: 2907.0, mobility: 0.995"""	-0.377901	0.190183	0.822501	LDNCIWRRPPD	generic|tr_Q91XY3_Q91XY3_MOUSE__chr18_1_37833338_37840129_ENSMUST00000193941__II_1051469_REVERSED	|generic|tr_Q8C8Z4_Q8C8Z4_MOUSE__chr18_1_37833338_37840129_ENSMUST00000193941__II_1051469_REVERSED	|generic|tr_Q8C924_Q8C924_MOUSE_REVERSED|
"""index: 23982, intensity: 4466.0, mobility: 1.135"""	-0.377973	0.190411	0.822619	LCNSQPDGLTATSKMRP	generic|IP_3503513_TX=10090_REVERSED|
"""index: 12580, intensity: 2807.0, mobility: 1.356"""	-0.377977	0.190596	0.822625	SVWQHCGLHYFFIGDEYCKEEQ	generic|sp_P60882_MEGF8_MOUSE__chr7_1_25364468_25364590_ENSMUST00000153077__II_891134_REVERSED|
"""index: 7928, intensity: 7942.0, mobility: 1.016"""	-0.378147	0.19078	0.822905	SGAGGQAETGPAIAEELEVMPVLEAVPVLEEQV	generic|sp_Q91ZM2_SH2B1_MOUSE__chr7_-1_126471391_126471462_ENSMUST00000206664__II_883538_REVERSED|
"""index: 4052, intensity: 3445.0, mobility: 0.790"""	-0.378233	0.190922	0.823046	VEAGTVGISWQRRL	generic|IP_1094805_TX=10090_REVERSED|
"""index: 14545, intensity: 6659.0, mobility: 1.041"""	-0.378373	0.19115	0.823275	EEQDVPSTAGGEPDRLMSGTDETAEMKSGSGLDSSEPGPLSAEGERI	generic|tr_F6R3T1_F6R3T1_MOUSE__II_831629_REVERSED	|generic|tr_Q8BZY1_Q8BZY1_MOUSE__II_831629_REVERSED	|generic|tr_E9Q4Y8_E9Q4Y8_MOUSE_REVERSED|
"""index: 8053, intensity: 37918.0, mobility: 1.010"""	-0.378637	0.191378	0.823709	INANNNMVTAFNCNHITVSIIKHNA	generic|IP_2521915_TX=10090_REVERSED|
"""index: 3513, intensity: 4483.0, mobility: 0.970"""	-0.378783	0.191562	0.823948	NDTLPLCSPLDPV	generic|sp_Q8CGY6_UN45B_MOUSE_REVERSED	|generic|sp_Q8CGY6-2_UN45B_MOUSE_REVERSED|
"""index: 18558, intensity: 3384.0, mobility: 1.282"""	-0.378868	0.19179	0.824087	QYRNECNVHHRRCGEIRQRLREVVTSHKPVAASSGGP	generic|tr_D4QGC2_D4QGC2_MOUSE_REVERSED|
"""index: 21835, intensity: 6348.0, mobility: 1.136"""	-0.378895	0.192018	0.824131	LGEGSDCRRGAEFSFVGKDSGYKRLFRYPWS	generic|tr_Q14AA1_Q14AA1_MOUSE__II_3476270_REVERSED	|generic|tr_Q3T9H7_Q3T9H7_MOUSE__II_3476270_REVERSED|
"""index: 10507, intensity: 6615.0, mobility: 0.892"""	-0.379087	0.192115	0.824444	LLQLNETDQLHVSTKMQFVSTLRPRENS	generic|IP_873499_TX=10090_REVERSED|
"""index: 11421, intensity: 348773.0, mobility: 0.953"""	-0.380128	0.192343	0.826143	LLYQTGTKNVETLLFQFSQH	generic|IP_3500890_TX=10090_REVERSED|
"""index: 31670, intensity: 12629.0, mobility: 1.054"""	-0.38013	0.192571	0.826146	RIGSPCGLPLGEPVLGGPVLAQAPGTPGCLLPGQEETLTPIRA	generic|tr_Q80TL6_Q80TL6_MOUSE__chr9_1_121453233_121453448_ENSMUST00000211301__II_3455233_REVERSED	|generic|tr_Q63ZV1_Q63ZV1_MOUSE__chr9_1_121472769_121472999_ENSMUST00000210798__II_3450393_REVERSED	|generic|sp_Q6PD31_TRAK1_MOUSE__chr9_1_121453233_121453448_ENSMUST00000211301__II_3450393_REVERSED	|generic|tr_A0A5F8MPD8_A0A5F8MPD8_MOUSE__chr9_1_121453233_121453448_ENSMUST00000211301__II_3450393_REVERSED|
"""index: 9581, intensity: 25325.0, mobility: 1.243"""	-0.380151	0.192799	0.826181	EKNKESLMLEQELNEVRDKFLDAHHKSEKLQELIHCQKK	generic|tr_Q9EQN8_Q9EQN8_MOUSE_REVERSED|
"""index: 15964, intensity: 3627.0, mobility: 0.957"""	-0.380295	0.192982	0.826415	EKYTFITAFSFSGRLMW	generic|IP_1145542_TX=10090_REVERSED|
"""index: 33800, intensity: 51931.0, mobility: 0.975"""	-0.380464	0.193078	0.82669	FFLLTLLSSSE	generic|IP_1061321_TX=10090_REVERSED|
"""index: 10972, intensity: 5471.0, mobility: 0.837"""	-0.380658	0.193262	0.827005	KCIIENVLNILLPML	generic|IP_953359_TX=10090_REVERSED|
"""index: 25888, intensity: 2915.0, mobility: 0.826"""	-0.380811	0.193314	0.827254	CAGRFCGPLWFTLL	generic|IP_3457668_TX=10090_REVERSED|
"""index: 8593, intensity: 4642.0, mobility: 1.150"""	-0.381163	0.193541	0.827825	ESYTSVWLWSPSCSSWWTWFTGSAASTAFG	generic|IP_1044833_TX=10090_REVERSED|
"""index: 17433, intensity: 4564.0, mobility: 0.821"""	-0.381236	0.193724	0.827942	REQEVMETQVTTLTQEKE	generic|tr_Q571K1_Q571K1_MOUSE__chr16_1_36924633_36924815_ENSMUST00000152864_REVERSED	|generic|tr_E9PVZ8_E9PVZ8_MOUSE__chr16_1_36924633_36924815_ENSMUST00000152864_REVERSED	|generic|tr_E9QAH1_E9QAH1_MOUSE__chr16_1_36924633_36924815_ENSMUST00000152864_REVERSED	|generic|tr_B2RWW2_B2RWW2_MOUSE__chr16_1_36924633_36924815_ENSMUST00000152864_REVERSED|
"""index: 16343, intensity: 5836.0, mobility: 1.158"""	-0.381272	0.193952	0.828001	IMQSVTEHLSNPSEEACLLLLRGSRPIGA	generic|IP_914177_TX=10090_REVERSED|
"""index: 9870, intensity: 7620.0, mobility: 1.034"""	-0.381412	0.194179	0.828227	WKRDKLAPLELANAMESPTMAQEMDQKNAFVVLIAK	generic|tr_Q3TIR2_Q3TIR2_MOUSE_REVERSED|
"""index: 13579, intensity: 6650.0, mobility: 1.061"""	-0.381425	0.194362	0.828248	WLRSTWGLSSHPGHPGTMRTLP	generic|IP_1133242_TX=10090_REVERSED|
"""index: 17540, intensity: 5222.0, mobility: 1.049"""	-0.381575	0.19459	0.828491	MNFPFAGTFFFPQ	generic|sp_Q5SUE8-2_ANR40_MOUSE_REVERSED	|generic|sp_Q5SUE8-3_ANR40_MOUSE_REVERSED	|generic|sp_Q5SUE8_ANR40_MOUSE__chr11_1_94339649_94339699_ENSMUST00000051221_REVERSED|
"""index: 24523, intensity: 4549.0, mobility: 1.236"""	-0.381675	0.194773	0.828652	SIVEFQEITYGAEEVADRV	generic|tr_Q9D9X3_Q9D9X3_MOUSE__chr13_1_59625487_59625516_ENSMUST00000022038__II_850650_REVERSED	|generic|sp_O55239_NNMT_MOUSE__chr13_1_59625487_59625516_ENSMUST00000022038__II_850650_REVERSED|
"""index: 5910, intensity: 2542.0, mobility: 0.985"""	-0.381728	0.195	0.828739	SHQSRSCFGDMTQTGDTPCIHMMSNWLDENKTNKYS	generic|tr_Q8C4S7_Q8C4S7_MOUSE__chr13_1_74660270_74660416_ENSMUST00000220594__II_3477421_REVERSED	|generic|sp_Q9EQH2_ERAP1_MOUSE__chr13_1_74660270_74660416_ENSMUST00000220594__II_3477421_REVERSED	|generic|tr_Q8C9W5_Q8C9W5_MOUSE__chr13_1_74668009_74668116_ENSMUST00000220594_REVERSED|
"""index: 14041, intensity: 6050.0, mobility: 0.954"""	-0.381805	0.195227	0.828864	DRKSGETTGTLTRLPAMLSPLMNQLPAPRFE	generic|tr_O88493_O88493_MOUSE__II_1031596_REVERSED|
"""index: 4587, intensity: 3908.0, mobility: 0.954"""	-0.381889	0.195455	0.828999	WMRGFASRTCLNPWETGMWFKVW	generic|chr14_-1_55641462_55642733_ENSMUST00000120041__IP_1094814_TX=10090_REVERSED|
"""index: 20321, intensity: 4390.0, mobility: 0.977"""	-0.381903	0.195682	0.829022	FMISCRIYVELWARKWM	generic|IP_839451_TX=10090_REVERSED|
"""index: 17097, intensity: 5369.0, mobility: 1.068"""	-0.382023	0.195865	0.829215	ELTVQLQYEAKEERDLTRTAVLFGS	generic|tr_Q3TPA4_Q3TPA4_MOUSE__II_3505637_REVERSED	|generic|tr_Q546A8_Q546A8_MOUSE__II_3505637_REVERSED	|generic|tr_A0A1D5RMI6_A0A1D5RMI6_MOUSE_REVERSED	|generic|tr_A0A1D5RMM2_A0A1D5RMM2_MOUSE_REVERSED	|generic|tr_Q8C730_Q8C730_MOUSE_REVERSED|
"""index: 22803, intensity: 3070.0, mobility: 1.312"""	-0.38208	0.196092	0.829308	EGFGYRPGLYLICQEERQM	generic|tr_A0A3B2WBD2_A0A3B2WBD2_MOUSE_REVERSED	|generic|sp_Q64378_FKBP5_MOUSE_REVERSED	|generic|tr_Q3TX72_Q3TX72_MOUSE_REVERSED|
"""index: 34208, intensity: 9390.0, mobility: 1.071"""	-0.382351	0.196274	0.829745	SIKPTTGGNPVTAIPQLSIKSERKVTVPASAGLTPGRI	generic|sp_Q69ZF8_MSL2_MOUSE_REVERSED|
"""index: 533, intensity: 2881.0, mobility: 0.845"""	-0.382447	0.196457	0.829899	RLDADPAQL	generic|tr_Q1HL23_Q1HL23_MOUSE__chr19_-1_50222119_50222199_ENSMUST00000168357_REVERSED	|generic|tr_Q8BSV0_Q8BSV0_MOUSE__chr19_-1_50222119_50222199_ENSMUST00000168357_REVERSED	|generic|tr_E9PYT6_E9PYT6_MOUSE__chr19_-1_50222119_50222199_ENSMUST00000168357_REVERSED	|generic|tr_E9QQ02_E9QQ02_MOUSE__chr19_-1_50222119_50222199_ENSMUST00000168357_REVERSED	|generic|tr_E9QQ63_E9QQ63_MOUSE__chr19_-1_50222119_50222199_ENSMUST00000168357_REVERSED	|generic|tr_A0A1B0GRN1_A0A1B0GRN1_MOUSE__chr19_-1_50222119_50222199_ENSMUST00000168357_REVERSED	|generic|tr_A0A1B0GT94_A0A1B0GT94_MOUSE__chr19_-1_50222119_50222199_ENSMUST00000168357_REVERSED	|generic|tr_A0A1B0GRC4_A0A1B0GRC4_MOUSE__chr19_-1_50222119_50222199_ENSMUST00000168357_REVERSED	|generic|tr_Q1HL25_Q1HL25_MOUSE__chr19_-1_50222119_50222199_ENSMUST00000168357_REVERSED	|generic|tr_Q1HL24_Q1HL24_MOUSE__chr19_-1_50222119_50222199_ENSMUST00000168357_REVERSED	|generic|tr_A0A1B0GRB7_A0A1B0GRB7_MOUSE__chr19_-1_50222119_50222199_ENSMUST00000168357_REVERSED	|generic|sp_Q9JLC4_SORC1_MOUSE__chr19_-1_50230207_50230278_ENSMUST00000168357_REVERSED	|generic|sp_Q9JLC4-2_SORC1_MOUSE__chr19_-1_50152978_50153154_ENSMUST00000168357_REVERSED	|generic|sp_Q9JLC4-3_SORC1_MOUSE__chr19_-1_50230207_50230278_ENSMUST00000168357_REVERSED	|generic|sp_Q9JLC4-4_SORC1_MOUSE__chr19_-1_50230207_50230278_ENSMUST00000168357_REVERSED|
"""index: 23624, intensity: 173179.0, mobility: 0.927"""	-0.382645	0.19655	0.830219	RYRVISGKQ	generic|chr16_-1_16484554_16490528_ENSMUST00000161861__IP_1080156_TX=10090_REVERSED	|generic|IP_1080144_TX=10090_REVERSED|
"""index: 11619, intensity: 3758.0, mobility: 0.962"""	-0.382914	0.196643	0.830652	KMDLSARFMF	generic|sp_Q61045_SIM1_MOUSE_REVERSED|
"""index: 9151, intensity: 7779.0, mobility: 1.085"""	-0.383203	0.19687	0.831116	EKICFMTIQMNGPVFQFLLSN	generic|IP_825486_TX=10090_REVERSED|
"""index: 24999, intensity: 29533.0, mobility: 1.022"""	-0.383227	0.197052	0.831155	IFFLVYGPMNGGPGIFTQFML	generic|chr6_1_55055789_55055929_ENSMUST00000203334_REVERSED|
"""index: 8061, intensity: 2997.0, mobility: 0.920"""	-0.383329	0.197103	0.831318	TPCAPHHAGMLVLLALPVTTLMCCR	generic|IP_982355_TX=10090_REVERSED|
"""index: 2465, intensity: 3244.0, mobility: 0.808"""	-0.383354	0.197103	0.831359	YLGTVISY	generic|II_1151142_TX=10090_REVERSED	|generic|II_1151144_TX=10090_REVERSED	|generic|tr_G3X9S2_G3X9S2_MOUSE_REVERSED	|generic|tr_Q3V3C8_Q3V3C8_MOUSE_REVERSED	|generic|sp_Q8BTJ4_ENPP4_MOUSE_REVERSED	|generic|sp_Q8BTJ4-2_ENPP4_MOUSE_REVERSED	|generic|tr_E9QQ26_E9QQ26_MOUSE_REVERSED	|generic|sp_P06802_ENPP1_MOUSE_REVERSED	|generic|sp_P06802-2_ENPP1_MOUSE_REVERSED	|generic|tr_A0A0R4J1Q7_A0A0R4J1Q7_MOUSE_REVERSED|
"""index: 9181, intensity: 2615.0, mobility: 1.234"""	-0.38388	0.197285	0.832203	TGFVSAPLHM	generic|IP_955458_TX=10090_REVERSED|
"""index: 1155, intensity: 3775.0, mobility: 0.779"""	-0.384139	0.197422	0.832617	QITEQSVPGNR	generic|sp_Q6VGS5_DAPLE_MOUSE__chr4_-1_126744893_126744925_ENSMUST00000030637_REVERSED	|generic|sp_Q6VGS5-2_DAPLE_MOUSE__chr4_-1_126744893_126744925_ENSMUST00000030637_REVERSED	|generic|tr_Q69ZH8_Q69ZH8_MOUSE__chr4_-1_126744893_126744925_ENSMUST00000030637_REVERSED|
"""index: 30647, intensity: 5590.0, mobility: 1.188"""	-0.384317	0.197603	0.832902	CLQAALVAESLLKMELELQTTQSDEGESDSTRQLVTNEIAEYKNEEQV	generic|tr_A0A0R4J0S9_A0A0R4J0S9_MOUSE__II_907423_REVERSED	|generic|tr_A0A0R4J1G3_A0A0R4J1G3_MOUSE__II_907423_REVERSED	|generic|sp_Q6TDU8_CASC1_MOUSE__II_907423_REVERSED	|generic|sp_Q6TDU8-2_CASC1_MOUSE__II_907423_REVERSED	|generic|tr_A0A0N4SUQ9_A0A0N4SUQ9_MOUSE_REVERSED|
"""index: 6662, intensity: 6764.0, mobility: 1.216"""	-0.384449	0.19774	0.833113	MQRYDEQIERGVDFAKECLEWCKNYDGKEFHV	generic|IP_3486727_TX=10090_REVERSED|
"""index: 21099, intensity: 2852.0, mobility: 0.998"""	-0.38459	0.197966	0.833338	SSCSNDGQQVTWLWRLWWTAPSTAQVAGVR	generic|IP_1128688_TX=10090_REVERSED|
"""index: 4171, intensity: 3522.0, mobility: 0.898"""	-0.384597	0.198192	0.833349	HQLHLCQLFSRQMK	generic|chr14_1_13425838_13493565_ENSMUST00000223583_REVERSED|
"""index: 34818, intensity: 3125.0, mobility: 1.146"""	-0.384663	0.198418	0.833455	PMMRHVLLTPFAMLVSHQQMGDLFFRPQPLASDGGLFSACPS	generic|tr_Q3V0I0_Q3V0I0_MOUSE_REVERSED|
"""index: 32829, intensity: 6566.0, mobility: 0.998"""	-0.384687	0.198644	0.833493	AVRRCLMLFHETIAPANLHAKSSG	generic|IP_1133560_TX=10090_REVERSED|
"""index: 3999, intensity: 9925.0, mobility: 1.044"""	-0.384785	0.19878	0.83365	QDYAAAAAAAAAAASYQAYAAGTYDIYPT	generic|sp_D3Z4I3_RBM24_MOUSE_REVERSED|
"""index: 35888, intensity: 10115.0, mobility: 1.241"""	-0.385688	0.198961	0.835087	VRMKGREPKPLREGSIVELLLMLKLGDRFDEDINEI	generic|tr_Q3UDJ7_Q3UDJ7_MOUSE__II_894771_REVERSED	|generic|tr_Q3ULT2_Q3ULT2_MOUSE__II_894771_REVERSED	|generic|tr_Q1A602_Q1A602_MOUSE_REVERSED	|generic|tr_E9Q2W9_E9Q2W9_MOUSE_REVERSED	|generic|tr_A0A1L1SV25_A0A1L1SV25_MOUSE_REVERSED|
"""index: 25692, intensity: 4812.0, mobility: 1.020"""	-0.38587	0.199187	0.835377	QTRMQQQQVYHCALLVNCDSPGTG	generic|IP_922078_TX=10090_REVERSED|
"""index: 15620, intensity: 4439.0, mobility: 0.959"""	-0.385878	0.199233	0.835389	ERVEWDSKLREIEVQLARR	generic|tr_F6XLV1_F6XLV1_MOUSE_REVERSED|
"""index: 2337, intensity: 3421.0, mobility: 0.788"""	-0.38646	0.199458	0.836312	TTQLEATCNPHGASLDS	generic|IP_918361_TX=10090_REVERSED|
"""index: 2391, intensity: 2617.0, mobility: 0.969"""	-0.386483	0.199639	0.83635	PMRQELGPYYGS	generic|IP_963851_TX=10090_REVERSED|
"""index: 28056, intensity: 7763.0, mobility: 1.077"""	-0.3866	0.199865	0.836534	FCVFKRSLDRQTVERLFITREIVENKFTSQIRKEEFVSME	generic|sp_Q9Z2B1_I18RA_MOUSE__II_1040405_REVERSED|
"""index: 17332, intensity: 6317.0, mobility: 0.963"""	-0.386642	0.19991	0.836601	LPRSDEWKYGLQRWPL	generic|IP_858356_TX=10090_REVERSED|
"""index: 22834, intensity: 6611.0, mobility: 1.082"""	-0.387064	0.200045	0.837268	SLDVCRLMASLNEEYWVESTKATSDPEEETPVALLP	generic|tr_D3Z5H4_D3Z5H4_MOUSE__II_893964_REVERSED	|generic|sp_Q8VCZ9_HYPDH_MOUSE__II_893972_REVERSED|
"""index: 5045, intensity: 3206.0, mobility: 0.979"""	-0.387139	0.200135	0.837387	MRMRLLSDMSLPMEHPDICQNVASHLALLWP	generic|IP_1043755_TX=10090_REVERSED|
"""index: 25702, intensity: 7381.0, mobility: 1.002"""	-0.387836	0.20036	0.838487	LVSIPWMSDPMVWIHLCIGPR	generic|IP_1127107_TX=10090_REVERSED|
"""index: 15253, intensity: 2662.0, mobility: 1.256"""	-0.388024	0.200585	0.838782	YIWYYISLMIQSVSLCSY	generic|IP_1110520_TX=10090_REVERSED|
"""index: 4563, intensity: 9719.0, mobility: 0.884"""	-0.38805	0.20081	0.838823	EPMQSMIDRSSFIPELYLWTAQVKL	generic|tr_E9Q0T8_E9Q0T8_MOUSE__IP_1039938_REVERSED|
"""index: 27339, intensity: 4092.0, mobility: 1.156"""	-0.38831	0.201036	0.839232	QQNYQPGGMNMELESPGINMVQSQLMQRQGPQSNARMPISATPNR	generic|tr_A6P3E3_A6P3E3_MOUSE__chr12_-1_100967989_100968279_ENSMUST00000068411_REVERSED	|generic|tr_Q8CBM5_Q8CBM5_MOUSE__chr12_-1_100967989_100968279_ENSMUST00000068411_REVERSED	|generic|tr_Q7TPU7_Q7TPU7_MOUSE__chr12_-1_100967989_100968279_ENSMUST00000068411_REVERSED	|generic|tr_E9PV80_E9PV80_MOUSE__chr12_-1_100967989_100968279_ENSMUST00000068411_REVERSED	|generic|sp_Q61026_NCOA2_MOUSE__chr12_-1_100967989_100968279_ENSMUST00000068411_REVERSED|
"""index: 19603, intensity: 4978.0, mobility: 1.098"""	-0.388315	0.201261	0.83924	VNEVAMALGQSALPQT	generic|IP_1027617_TX=10090_REVERSED|
"""index: 8194, intensity: 2674.0, mobility: 1.228"""	-0.388616	0.201439	0.839712	LIICLPILVAIVNMLKSELIYQTKLFLQLICLSKWM	generic|IP_2554701_TX=10090_REVERSED|
"""index: 14352, intensity: 2819.0, mobility: 1.157"""	-0.38868	0.201439	0.839812	QRHHYNYHHWTRAHAKLILHAVKFSAVGPDSIAPAHQGTGYGA	generic|tr_F8VPT3_F8VPT3_MOUSE_REVERSED|
"""index: 8139, intensity: 7895.0, mobility: 1.085"""	-0.389212	0.201664	0.840645	HTNEKYSSSTLGRASIIAYFFRLAMTPLSAPPM	generic|IP_1051861_TX=10090_REVERSED|
"""index: 17736, intensity: 4294.0, mobility: 1.172"""	-0.389375	0.201843	0.840901	LQEEEPKPFIISDMEDSPSHFLDSESGSVRQLMGEK	generic|tr_Q3TR80_Q3TR80_MOUSE__II_890685_REVERSED	|generic|sp_E9Q394_AKP13_MOUSE__II_890685_REVERSED	|generic|sp_E9Q394-2_AKP13_MOUSE__II_890685_REVERSED	|generic|tr_A0A140LIX0_A0A140LIX0_MOUSE__II_890685_REVERSED	|generic|tr_A0A140LID7_A0A140LID7_MOUSE__II_890685_REVERSED	|generic|tr_A0A140LJJ5_A0A140LJJ5_MOUSE__II_890685_REVERSED	|generic|tr_Q924X9_Q924X9_MOUSE__II_890685_REVERSED	|generic|tr_A0A140LHQ3_A0A140LHQ3_MOUSE_REVERSED|
"""index: 4802, intensity: 18957.0, mobility: 0.885"""	-0.389456	0.202022	0.841027	MGTGALNISFQ	generic|sp_P59511_ATS20_MOUSE_REVERSED	|generic|tr_Q0V926_Q0V926_MOUSE_REVERSED|
"""index: 20091, intensity: 4071.0, mobility: 0.921"""	-0.389771	0.202247	0.841519	SIWGIMEKRKMSRRNYVS	generic|II_1024224_TX=10090_REVERSED	|generic|tr_B7ZP31_B7ZP31_MOUSE__chr1_-1_192897307_192897504_ENSMUST00000195530_REVERSED	|generic|tr_A0A1L1SVE7_A0A1L1SVE7_MOUSE__chr1_-1_192897307_192897504_ENSMUST00000195530_REVERSED	|generic|sp_Q7TN84_SYT14_MOUSE__chr1_-1_192897307_192897504_ENSMUST00000195530_REVERSED|
"""index: 19651, intensity: 5401.0, mobility: 1.180"""	-0.389831	0.202472	0.841613	SMVNICNGLYMTITTYLP	generic|IP_1135359_TX=10090_REVERSED|
"""index: 4599, intensity: 3863.0, mobility: 0.842"""	-0.389837	0.202697	0.841623	LTTLTSDEPPRMLTPGFVIGLNEA	generic|tr_A0A0N4SVZ7_A0A0N4SVZ7_MOUSE__chr6_1_54300125_54300244_ENSMUST00000203091__II_920635_REVERSED	|generic|sp_Q80XD1_CHIO_MOUSE__chr6_1_54300125_54300244_ENSMUST00000203091__II_920635_REVERSED	|generic|sp_Q80XD1-2_CHIO_MOUSE__chr6_1_54300125_54300244_ENSMUST00000203091__II_920635_REVERSED	|generic|sp_Q80XD1-3_CHIO_MOUSE__chr6_1_54300125_54300244_ENSMUST00000203091__II_920635_REVERSED	|generic|tr_Q3V2R3_Q3V2R3_MOUSE__chr6_1_54218573_54218641_ENSMUST00000133315__II_920635_REVERSED	|generic|tr_A0A0N4SV75_A0A0N4SV75_MOUSE__chr6_1_54300125_54300244_ENSMUST00000203091__II_920635_REVERSED	|generic|tr_A0A0N4SWG3_A0A0N4SWG3_MOUSE__chr6_1_54300125_54300244_ENSMUST00000203091__II_920635_REVERSED	|generic|tr_A0A0N4SVT0_A0A0N4SVT0_MOUSE__chr6_1_54300125_54300244_ENSMUST00000203091__II_920635_REVERSED	|generic|tr_B9EIU7_B9EIU7_MOUSE__chr6_1_54300125_54300244_ENSMUST00000203091__II_920635_REVERSED|
"""index: 5301, intensity: 4895.0, mobility: 1.025"""	-0.389863	0.202921	0.841664	LDECYLCLQKFYVSYMNRMTEGVEHI	generic|IP_1130669_TX=10090_REVERSED|
"""index: 4814, intensity: 2798.0, mobility: 1.340"""	-0.389969	0.2031	0.841829	FVMCRRAWDVISIFTQDAMRC	generic|sp_P33242_STF1_MOUSE_REVERSED	|generic|sp_P33242-2_STF1_MOUSE_REVERSED	|generic|tr_Q3U0G1_Q3U0G1_MOUSE_REVERSED	|generic|tr_P97782_P97782_MOUSE_REVERSED|
"""index: 4552, intensity: 3847.0, mobility: 0.846"""	-0.390155	0.203321	0.842119	RWVPEPVMEYDRGHI	generic|tr_F8VPZ3_F8VPZ3_MOUSE__chr11_-1_85050383_85050433_ENSMUST00000172950__II_1129155_REVERSED	|generic|tr_G3UZF4_G3UZF4_MOUSE_REVERSED|
"""index: 11051, intensity: 5602.0, mobility: 1.085"""	-0.390209	0.203321	0.842203	LSGLAKSQEEKIELHRPTPRGQTMDPTPR	generic|IP_2501441_TX=10090_REVERSED|
"""index: 5657, intensity: 3305.0, mobility: 0.908"""	-0.390424	0.203546	0.842537	RQIDEMTYR	generic|sp_Q80YE7_DAPK1_MOUSE__chr13_1_60719665_60719766_ENSMUST00000224789__II_3476649_REVERSED	|generic|sp_Q80YE7-2_DAPK1_MOUSE__chr13_1_60719665_60719766_ENSMUST00000224789__II_3476649_REVERSED	|generic|tr_Q3UKP8_Q3UKP8_MOUSE__chr13_1_60719665_60719766_ENSMUST00000224789__II_3476649_REVERSED|
"""index: 12686, intensity: 2901.0, mobility: 0.846"""	-0.390555	0.20377	0.842742	NIPEVALMEHRNEIKSNYVL	generic|tr_Q3TYG5_Q3TYG5_MOUSE__II_933796_REVERSED	|generic|tr_E9Q7L7_E9Q7L7_MOUSE__II_933796_REVERSED	|generic|sp_Q9EPK8_TRPV4_MOUSE__II_933796_REVERSED|
"""index: 10107, intensity: 2654.0, mobility: 1.218"""	-0.390556	0.203949	0.842743	LEKMAKSSSLMEVEMQLQ	generic|sp_Q60665_SKIL_MOUSE_REVERSED	|generic|sp_Q60665-2_SKIL_MOUSE_REVERSED	|generic|tr_D3Z7C5_D3Z7C5_MOUSE_REVERSED	|generic|tr_Q60979_Q60979_MOUSE_REVERSED|
"""index: 12330, intensity: 20388.0, mobility: 1.156"""	-0.390662	0.204127	0.842908	FPGFTIFYRIYFSSVWAIDMWYKRLYMVQMSQLNFYVP	generic|sp_Q0VAX3_FS2P1_MOUSE_REVERSED|
"""index: 7062, intensity: 6058.0, mobility: 0.938"""	-0.391299	0.20426	0.843897	ATAAFKMRDTMTIPGLLKWCSLWIQ	generic|IP_949874_TX=10090_REVERSED|
"""index: 16370, intensity: 4580.0, mobility: 1.134"""	-0.391439	0.204484	0.844114	VYTHAAKLRAHNEPLYVQSIWDHDRL	generic|sp_A2AIG8_1A1L1_MOUSE__chr3_1_36940766_36940795_ENSMUST00000152564_REVERSED	|generic|sp_A2AIG8-2_1A1L1_MOUSE__chr3_1_36940766_36940795_ENSMUST00000152564_REVERSED|
"""index: 10324, intensity: 7620.0, mobility: 0.874"""	-0.391488	0.204663	0.844189	LSTDTNWPW	generic|IP_3474174_TX=10090_REVERSED|
"""index: 22605, intensity: 3173.0, mobility: 1.235"""	-0.391554	0.204887	0.844292	NFSVTMLFGGFLFMFVFDA	generic|II_1133017_TX=10090_REVERSED|
"""index: 9209, intensity: 7945.0, mobility: 1.053"""	-0.391583	0.205019	0.844336	YPVCRFAVGLGDREPLPPVKEM	generic|IP_1098364_TX=10090_REVERSED|
"""index: 12172, intensity: 6675.0, mobility: 0.904"""	-0.391713	0.205243	0.844538	SYKLENTEMGQAIAMIIGGHD	generic|sp_O88307_SORL_MOUSE_REVERSED	|generic|tr_Q3U2X9_Q3U2X9_MOUSE_REVERSED|
"""index: 5467, intensity: 3067.0, mobility: 0.798"""	-0.391775	0.205467	0.844633	ISSDQLTQWRVRG	generic|chr1_-1_64921982_64922170_ENSMUST00000097713__IP_1037808_TX=10090_REVERSED|
"""index: 10083, intensity: 5011.0, mobility: 0.897"""	-0.391842	0.205553	0.844737	SRPYFVLSW	generic|IP_1083627_TX=10090_REVERSED|
"""index: 931, intensity: 2928.0, mobility: 0.831"""	-0.392234	0.205777	0.845342	MGSVKYLM	generic|IP_1045569_TX=10090_REVERSED|
"""index: 1422, intensity: 18061.0, mobility: 0.903"""	-0.392398	0.205955	0.845597	EKGLAHSICKT	generic|IP_3500136_TX=10090_REVERSED|
"""index: 25976, intensity: 2516.0, mobility: 1.047"""	-0.39247	0.206179	0.845708	TMLNLPLSCSTPYISPRFLTPTQFC	generic|IP_835653_TX=10090_REVERSED|
"""index: 27610, intensity: 30006.0, mobility: 1.162"""	-0.392728	0.206356	0.846104	FSLSHPCIPTVMIAPVNPHVMSAGAAAAYATSGTPTSVIVG	generic|tr_Q3TN62_Q3TN62_MOUSE_REVERSED	|generic|sp_P58058_NADK_MOUSE_REVERSED	|generic|tr_Q3UGI1_Q3UGI1_MOUSE_REVERSED	|generic|tr_Q3TNZ1_Q3TNZ1_MOUSE_REVERSED	|generic|tr_A2A9P2_A2A9P2_MOUSE_REVERSED|
"""index: 19414, intensity: 3073.0, mobility: 1.172"""	-0.392877	0.20658	0.846334	DSAKTVQKMESFMIRN	generic|tr_B1AT03_B1AT03_MOUSE__chr11_1_82789851_82789898_ENSMUST00000172609__II_1129692_REVERSED	|generic|tr_Q3U1F0_Q3U1F0_MOUSE__chr11_1_82789851_82789898_ENSMUST00000172609__II_1129692_REVERSED	|generic|tr_Q3UC82_Q3UC82_MOUSE__chr11_1_82789851_82789898_ENSMUST00000172609__II_1129692_REVERSED	|generic|tr_Q80ZH7_Q80ZH7_MOUSE__chr11_1_82789851_82789898_ENSMUST00000172609__II_1129692_REVERSED	|generic|sp_P97386_DNLI3_MOUSE__chr11_1_82789851_82789898_ENSMUST00000172609__II_1129692_REVERSED	|generic|sp_P97386-2_DNLI3_MOUSE__chr11_1_82789851_82789898_ENSMUST00000172609__II_1129692_REVERSED	|generic|tr_K4DI59_K4DI59_MOUSE__chr11_1_82789851_82789898_ENSMUST00000172609__II_1129692_REVERSED|
"""index: 30355, intensity: 6393.0, mobility: 1.082"""	-0.393169	0.206665	0.846784	AEVARPSTFILGGFGEPHSLKES	generic|tr_Q3UKR3_Q3UKR3_MOUSE__chr7_-1_133691078_133691152_ENSMUST00000135760__II_877716_REVERSED	|generic|tr_Q3UG55_Q3UG55_MOUSE__chr7_-1_133691078_133691152_ENSMUST00000135760__II_877710_REVERSED	|generic|tr_Q3TPL3_Q3TPL3_MOUSE_REVERSED|
"""index: 24700, intensity: 4418.0, mobility: 1.025"""	-0.393489	0.206796	0.847275	QQGTKMLTSQTTPARS	generic|IP_979934_TX=10090_REVERSED|
"""index: 17150, intensity: 17084.0, mobility: 1.028"""	-0.393727	0.206881	0.84764	VMSSSISLHHLTVAVGVDGLTELQRPTLFMLLW	generic|IP_3479053_TX=10090_REVERSED|
"""index: 1986, intensity: 3377.0, mobility: 0.969"""	-0.393959	0.207058	0.847995	DMLNLQLPDPSR	generic|IP_941696_TX=10090_REVERSED|
"""index: 33496, intensity: 3183.0, mobility: 0.863"""	-0.394041	0.207235	0.84812	TDKLSDSERQSEKLKAVASLHKKED	generic|tr_Q155P7_Q155P7_MOUSE_REVERSED	|generic|tr_Q9QZ84_Q9QZ84_MOUSE_REVERSED	|generic|tr_E9Q3P4_E9Q3P4_MOUSE_REVERSED|
"""index: 15132, intensity: 4580.0, mobility: 1.004"""	-0.394226	0.207412	0.848403	GTFIDLTSTVSYSETDPYTVLSSKIETRGPSAPLASMP	generic|tr_A0A140LJ72_A0A140LJ72_MOUSE__chr16_1_17018426_17018455_ENSMUST00000232611_REVERSED|
"""index: 14462, intensity: 3595.0, mobility: 0.919"""	-0.394244	0.207497	0.848431	YDMDLTPLISLFYMPINMEK	generic|IP_1059456_TX=10090_REVERSED|
"""index: 15278, intensity: 2517.0, mobility: 1.200"""	-0.394519	0.207673	0.848852	RPGPGTQDAHPGGVELFAES	generic|II_889256_TX=10090_REVERSED|
"""index: 32639, intensity: 18159.0, mobility: 1.041"""	-0.39488	0.207896	0.849402	RENRIFLCLIEKRSNLNPRVRLL	generic|IP_863541_TX=10090_REVERSED|
"""index: 20862, intensity: 4743.0, mobility: 1.034"""	-0.395044	0.208073	0.849652	HLHHLGKLAERCVYAIQREELPGTAHYIEQLSGGGCF	generic|tr_Q14B82_Q14B82_MOUSE__chr19_1_6345448_6345486_ENSMUST00000124556__II_1050581_REVERSED	|generic|tr_D3YUH9_D3YUH9_MOUSE__chr19_1_6341809_6341838_ENSMUST00000152349__II_1050570_REVERSED	|generic|tr_Q3U4B8_Q3U4B8_MOUSE__chr19_1_6345448_6345486_ENSMUST00000124556__II_1050560_REVERSED	|generic|sp_Q61161_M4K2_MOUSE__chr19_1_6341809_6341838_ENSMUST00000152349__II_1050574_REVERSED	|generic|tr_Q14B83_Q14B83_MOUSE__chr19_1_6345448_6345486_ENSMUST00000124556__II_1050574_REVERSED	|generic|II_1050567_TX=10090_REVERSED	|generic|II_1050569_TX=10090_REVERSED|
"""index: 18468, intensity: 6678.0, mobility: 0.968"""	-0.395117	0.20825	0.849763	VFVVDSHIGQEL	generic|sp_Q99LJ2_ABTB1_MOUSE__chr6_-1_88840834_88840896_ENSMUST00000203137__II_911255_REVERSED	|generic|tr_A0A0R4J0A1_A0A0R4J0A1_MOUSE__chr6_-1_88840834_88840896_ENSMUST00000203137__II_911262_REVERSED	|generic|tr_Q571I1_Q571I1_MOUSE__chr6_-1_88839623_88839694_ENSMUST00000203137__II_911255_REVERSED	|generic|II_911270_TX=10090_REVERSED|
"""index: 30508, intensity: 4338.0, mobility: 0.910"""	-0.395206	0.208473	0.849899	AAKEMERRL	generic|tr_D3Z5B7_D3Z5B7_MOUSE_REVERSED	|generic|tr_Q8C606_Q8C606_MOUSE_REVERSED|
"""index: 2153, intensity: 5374.0, mobility: 0.897"""	-0.395263	0.20851	0.849986	TLPTDMPEKEKLWET	generic|chr4_1_57854950_57855192_ENSMUST00000107600__IP_962642_TX=10090_REVERSED|
"""index: 24357, intensity: 2852.0, mobility: 1.233"""	-0.395493	0.208732	0.850336	EFITEFTR	generic|sp_Q7TPN9_PRR14_MOUSE__chr7_1_127473601_127473720_ENSMUST00000147202__II_879095_REVERSED|
"""index: 7003, intensity: 22435.0, mobility: 0.903"""	-0.39559	0.208909	0.850484	QASVAQHQRTEETLTKRRE	generic|II_950950_TX=10090_REVERSED|
"""index: 21383, intensity: 4973.0, mobility: 1.211"""	-0.395792	0.209131	0.85079	FWHVEYSGTCLVMLGSHF	generic|IP_1101348_TX=10090_REVERSED|
"""index: 34144, intensity: 4933.0, mobility: 1.022"""	-0.395849	0.209308	0.850876	YAMVSLLFVECVS	generic|tr_Q8VFK4_Q8VFK4_MOUSE_REVERSED|
"""index: 5984, intensity: 50221.0, mobility: 1.144"""	-0.395949	0.209484	0.851028	SFGELLTQGQSIFFHGSVVITLVLSGSEESSEF	generic|sp_Q9CWH4_RE114_MOUSE__II_849252_REVERSED|
"""index: 3790, intensity: 2645.0, mobility: 1.074"""	-0.396078	0.209706	0.851224	RHEMAELERQQAAQ	generic|tr_Q3TV71_Q3TV71_MOUSE__chr16_1_18070881_18070961_ENSMUST00000153123__II_1079519_REVERSED	|generic|tr_Q80ZS8_Q80ZS8_MOUSE__chr16_1_18070881_18070961_ENSMUST00000153123__II_1079519_REVERSED	|generic|tr_D3Z558_D3Z558_MOUSE__chr16_1_18070881_18070961_ENSMUST00000153123__II_1079519_REVERSED	|generic|sp_O35347_DGCR6_MOUSE_REVERSED	|generic|sp_O35347-2_DGCR6_MOUSE_REVERSED|
"""index: 34741, intensity: 9484.0, mobility: 1.166"""	-0.39616	0.209929	0.851348	ESREKAGTLVVKGSAFILLVVQPKVMKYILGPFLEPEYSSFQRHTLALIE	generic|tr_B7ZMZ6_B7ZMZ6_MOUSE__II_1013761_REVERSED	|generic|tr_Z4YMT0_Z4YMT0_MOUSE__II_1013761_REVERSED|
"""index: 9367, intensity: 24096.0, mobility: 0.852"""	-0.39617	0.210151	0.851364	LSSNEVLQGRVEMWL	generic|IP_2414676_TX=10090_REVERSED|
"""index: 32499, intensity: 57297.0, mobility: 1.364"""	-0.396185	0.210176	0.851386	EAKQLVLSLLSLFALFKMLNQPLPLLPFPQIGRLYMRKSAKP	generic|tr_G3UVW2_G3UVW2_MOUSE__II_1034943_REVERSED	|generic|tr_F6Z4X6_F6Z4X6_MOUSE__II_1034947_REVERSED	|generic|tr_E9PUR1_E9PUR1_MOUSE__II_1034943_REVERSED|
"""index: 1964, intensity: 3196.0, mobility: 0.810"""	-0.396229	0.210176	0.851453	GFPTFELW	generic|IP_1090925_TX=10090_REVERSED|
"""index: 17306, intensity: 5715.0, mobility: 1.162"""	-0.39696	0.210398	0.852557	QWESLMMRGTHVKYAAMLVRLCVFPPVS	generic|IP_1109227_TX=10090_REVERSED|
"""index: 30445, intensity: 4432.0, mobility: 1.153"""	-0.39701	0.21062	0.852633	LENFFNKALAAIQPVPDILLVAMESVQ	generic|sp_Q8K2Z4_CND1_MOUSE__chr6_-1_125174221_125174346_ENSMUST00000189706__II_905930_REVERSED	|generic|tr_A0A0R4J0H7_A0A0R4J0H7_MOUSE__chr6_-1_125174221_125174346_ENSMUST00000189706__II_905930_REVERSED	|generic|sp_Q8K2Z4-2_CND1_MOUSE__chr6_-1_125174221_125174346_ENSMUST00000189706_REVERSED|
"""index: 33900, intensity: 3683.0, mobility: 0.866"""	-0.397075	0.210702	0.852732	LDPIDSVLN	generic|sp_Q60610_TIAM1_MOUSE__II_1073930_REVERSED	|generic|tr_Q3UHH6_Q3UHH6_MOUSE__II_1073930_REVERSED	|generic|tr_Q6P1D6_Q6P1D6_MOUSE__II_1073907_REVERSED	|generic|tr_G3UWG2_G3UWG2_MOUSE__II_1073930_REVERSED|
"""index: 19012, intensity: 7960.0, mobility: 1.001"""	-0.39772	0.210924	0.853703	LPMWESGPAQVIMEHSLHLLCLGTSKTVGKGMFSM	generic|sp_Q8R4Y8_RTTN_MOUSE_REVERSED|
"""index: 29393, intensity: 4127.0, mobility: 1.159"""	-0.397726	0.211146	0.853713	RKVSFESKSFMSLSTKTTVRYAMYANMGDGVKEPDSVGIEIDFI	generic|sp_Q9CWK8_SNX2_MOUSE_REVERSED	|generic|tr_Q91VZ1_Q91VZ1_MOUSE_REVERSED|
"""index: 23586, intensity: 4982.0, mobility: 0.940"""	-0.397783	0.211321	0.853798	NRTESKELSH	generic|tr_Q571N0_Q571N0_MOUSE__chr3_1_145148552_145148620_ENSMUST00000199045__II_974310_REVERSED	|generic|sp_Q9D478_ODF2L_MOUSE__chr3_1_145148552_145148620_ENSMUST00000199045__II_974310_REVERSED	|generic|sp_Q9D478-2_ODF2L_MOUSE__chr3_1_145148552_145148620_ENSMUST00000199045__II_974310_REVERSED	|generic|sp_Q9D478-3_ODF2L_MOUSE__chr3_1_145148552_145148620_ENSMUST00000199045__II_974310_REVERSED|
"""index: 10282, intensity: 4462.0, mobility: 1.068"""	-0.397966	0.211496	0.854073	ICTLSTEADSVLPLSNILILDMAG	generic|tr_Q80YS4_Q80YS4_MOUSE_REVERSED	|generic|tr_B1AWS8_B1AWS8_MOUSE_REVERSED	|generic|sp_Q02858_TIE2_MOUSE_REVERSED|
"""index: 14677, intensity: 3902.0, mobility: 0.852"""	-0.398102	0.211624	0.854278	TSSVPKGLHPCCGLIGLFF	generic|IP_997624_TX=10090_REVERSED|
"""index: 23298, intensity: 3143.0, mobility: 1.251"""	-0.398337	0.211799	0.85463	HRFARITTLGEATESFHCLLPLQTSDDLEQLDKSAVRFYKQ	generic|sp_P70170-2_ABCC9_MOUSE__II_907683_REVERSED	|generic|tr_Q8C797_Q8C797_MOUSE__II_907683_REVERSED	|generic|sp_P70170_ABCC9_MOUSE_REVERSED	|generic|sp_P70170-3_ABCC9_MOUSE_REVERSED	|generic|tr_E9PUE8_E9PUE8_MOUSE_REVERSED|
"""index: 13557, intensity: 6520.0, mobility: 1.079"""	-0.398414	0.21202	0.854746	HSDAARPSHDPRHAP	generic|IP_962856_TX=10090_REVERSED|
"""index: 17515, intensity: 3577.0, mobility: 0.931"""	-0.398479	0.212195	0.854843	HRMSYLLYR	generic|IP_3469827_TX=10090_REVERSED|
"""index: 18274, intensity: 12860.0, mobility: 0.967"""	-0.398485	0.21237	0.854853	QQLWPLLLRLTGTGQFPRPQALVPREGHHL	generic|IP_827257_TX=10090_REVERSED|
"""index: 29321, intensity: 8252.0, mobility: 0.888"""	-0.39851	0.212591	0.85489	MYFWLYPGW	generic|sp_Q8BR63_F177A_MOUSE__IP_3505588_REVERSED	|generic|tr_Q3TVY3_Q3TVY3_MOUSE_REVERSED|
"""index: 9200, intensity: 3818.0, mobility: 1.261"""	-0.398582	0.212813	0.854997	SSLINYVLYSESHVHHMR	generic|sp_Q6RI63_F120B_MOUSE__chr17_1_15417633_15417731_ENSMUST00000231274__II_3452241_REVERSED|
"""index: 6377, intensity: 5781.0, mobility: 1.170"""	-0.398607	0.21294	0.855035	PDMVQHPLKPTSSVNETGQHVTMGISDRVQVQ	generic|tr_A0A1W2P6U8_A0A1W2P6U8_MOUSE__chr19_1_42266752_42266781_ENSMUST00000122375__II_1149644_REVERSED|
"""index: 2220, intensity: 3591.0, mobility: 0.956"""	-0.398803	0.213162	0.855328	IEVSSESQQIV	generic|IP_924815_TX=10090_REVERSED|
"""index: 11651, intensity: 31550.0, mobility: 1.080"""	-0.398827	0.213289	0.855364	SYSPHGPGLGAAVFARWAPGWPL	generic|IP_1010875_TX=10090_REVERSED|
"""index: 29659, intensity: 6399.0, mobility: 1.273"""	-0.399046	0.213511	0.855691	PHTPWLPCAMLCPCPVPFLG	generic|chr5_-1_33248493_33248663_ENSMUST00000079746__IP_942159_TX=10090_REVERSED|
"""index: 11622, intensity: 128383.0, mobility: 1.101"""	-0.399068	0.213732	0.855724	RLQYQDPSGKQRNPVMQEKDVEKQLQLALLRDQEEQKHR	generic|sp_Q80XJ2_RN168_MOUSE_REVERSED	|generic|tr_E9PYW4_E9PYW4_MOUSE_REVERSED|
"""index: 22638, intensity: 3293.0, mobility: 1.128"""	-0.399154	0.213843	0.855853	FPYTRLASASGMRPTS	generic|chr17_1_26123581_26123817_ENSMUST00000025014__IP_1068740_TX=10090_REVERSED|
"""index: 5694, intensity: 4067.0, mobility: 0.885"""	-0.399331	0.213843	0.856118	STLVWVKWTVLLQAIHR	generic|tr_L7N2B8_L7N2B8_MOUSE_REVERSED|
"""index: 693, intensity: 2813.0, mobility: 0.827"""	-0.400139	0.214065	0.857321	TQQVGDSQLVYQRAR	generic|sp_Q33DR2_DPS1_MOUSE__II_1013877_REVERSED|
"""index: 20902, intensity: 5759.0, mobility: 1.068"""	-0.400381	0.214081	0.857681	PVSSFLSNEVSSYRIASVFRFFHEVDKIMLSIF	generic|IP_927177_TX=10090_REVERSED|
"""index: 7129, intensity: 6165.0, mobility: 0.895"""	-0.400666	0.214081	0.858104	GSGPPPEPALPAL	generic|chr4_1_33924948_33925085_ENSMUST00000057188_REVERSED|
"""index: 5019, intensity: 3367.0, mobility: 1.097"""	-0.401334	0.214207	0.859093	RETAQSQDTDLMGFCPPDQVRSVASP	generic|sp_Q6IUP1_SOLH1_MOUSE_REVERSED|
"""index: 18106, intensity: 5651.0, mobility: 1.011"""	-0.401364	0.21438	0.859137	TLTFYALQESYM	generic|IP_831131_TX=10090_REVERSED	|generic|IP_831130_TX=10090_REVERSED|
"""index: 7850, intensity: 10006.0, mobility: 0.994"""	-0.401709	0.214553	0.859646	PSGAGPTP	generic|sp_P20863_GDF1_MOUSE_REVERSED	|generic|sp_Q921I2_KLDC4_MOUSE__chr8_-1_121813703_121813741_ENSMUST00000174665	|generic|tr_Q3TRG1_Q3TRG1_MOUSE_REVERSED|
"""index: 15207, intensity: 20920.0, mobility: 1.135"""	-0.401829	0.214774	0.859824	FRLSGPTPPGDIRPSLKNPGEFIMKAPGDR	generic|tr_Q8R2P5_Q8R2P5_MOUSE__II_885147_REVERSED	|generic|tr_F6UFZ5_F6UFZ5_MOUSE__II_885147_REVERSED	|generic|tr_Q69ZY3_Q69ZY3_MOUSE_REVERSED	|generic|tr_G3X9Z4_G3X9Z4_MOUSE_REVERSED	|generic|tr_A5HLW0_A5HLW0_MOUSE_REVERSED	|generic|tr_A5HLW1_A5HLW1_MOUSE_REVERSED	|generic|tr_B2RX07_B2RX07_MOUSE_REVERSED|
"""index: 6413, intensity: 5337.0, mobility: 0.845"""	-0.401881	0.214852	0.8599	DSPEGSFPTSTAAEPTSTLSWDL	generic|chr3_-1_117328300_117335476_ENSMUST00000061071__IP_976911_TX=10090_REVERSED	|generic|chr3_-1_117331606_117331767_ENSMUST00000061071_REVERSED|
"""index: 1019, intensity: 2897.0, mobility: 0.916"""	-0.402383	0.215025	0.860639	WNSVQLYSLDTNKSLMRK	generic|tr_Q8K5B9_Q8K5B9_MOUSE_REVERSED	|generic|tr_Q2NKH6_Q2NKH6_MOUSE_REVERSED|
"""index: 32549, intensity: 7579.0, mobility: 1.224"""	-0.402435	0.215151	0.860716	VARYVKGFGGVGIIEELQL	generic|sp_Q66L42_M3K10_MOUSE_REVERSED	|generic|tr_D3YXM8_D3YXM8_MOUSE_REVERSED	|generic|tr_A0A0U1RQ74_A0A0U1RQ74_MOUSE__chr7_-1_27668342_27668485_ENSMUST00000133551_REVERSED|
"""index: 20682, intensity: 5908.0, mobility: 0.986"""	-0.402709	0.215229	0.861118	RGLWDASSIQTL	generic|IP_3476291_TX=10090_REVERSED|
"""index: 10151, intensity: 3616.0, mobility: 1.110"""	-0.402768	0.215354	0.861205	KSLSPIPNSAYIVMNMESGKKKKIKINQGCTHRHLPTPDGPVSNC	generic|IP_836478_TX=10090_REVERSED|
"""index: 36074, intensity: 2539.0, mobility: 1.054"""	-0.402865	0.215527	0.861347	SSLMPLLAVTTYNIIQTVGKPQSR	generic|tr_F6U7V1_F6U7V1_MOUSE__chr13_-1_11667075_11667146_ENSMUST00000221941__II_3474813_REVERSED	|generic|sp_E9Q401_RYR2_MOUSE__chr13_-1_11667075_11667146_ENSMUST00000221941__II_3474813_REVERSED	|generic|II_3474828_TX=10090_REVERSED	|generic|chr13_-1_11668805_11669047_ENSMUST00000221941_REVERSED|
"""index: 36345, intensity: 7978.0, mobility: 1.167"""	-0.402951	0.215604	0.861474	SAGILTYYAVLRFSPIFEPTIPLSLVVLDQGPERVQRGAKLLK	generic|sp_P01027_CO3_MOUSE_REVERSED|
"""index: 4868, intensity: 3573.0, mobility: 1.327"""	-0.403455	0.215777	0.862212	YYVQSGEQYSPALSYEQSLMQP	generic|tr_Q8CDW0_Q8CDW0_MOUSE_REVERSED	|generic|tr_W4VSN8_W4VSN8_MOUSE_REVERSED|
"""index: 4448, intensity: 3487.0, mobility: 0.936"""	-0.403653	0.215996	0.862501	RPMVHRLTIM	generic|chrX_-1_94540076_94540369_ENSMUST00000026142__IP_832425_TX=10090_REVERSED|
"""index: 11147, intensity: 5516.0, mobility: 0.984"""	-0.403716	0.216216	0.862593	QDELDDISKELKTVSRE	generic|tr_E9Q452_E9Q452_MOUSE__chr9_-1_67032790_67032864_ENSMUST00000129733__II_847806_REVERSED	|generic|tr_G5E8R0_G5E8R0_MOUSE__chr9_-1_67032790_67032864_ENSMUST00000129733_REVERSED	|generic|tr_E9Q453_E9Q453_MOUSE__chr9_-1_67032790_67032864_ENSMUST00000129733_REVERSED	|generic|chr9_-1_67024492_67032043_ENSMUST00000113690_REVERSED|
"""index: 26771, intensity: 4892.0, mobility: 1.269"""	-0.403832	0.216388	0.862762	YRSWTVSQWYTALGEDER	generic|tr_V9GX85_V9GX85_MOUSE__chr2_-1_29227574_29227858_ENSMUST00000183583_REVERSED	|generic|tr_A2AKX2_A2AKX2_MOUSE__chr2_-1_29227574_29227858_ENSMUST00000183583_REVERSED	|generic|tr_J3QNA0_J3QNA0_MOUSE__chr2_-1_29227574_29227858_ENSMUST00000183583_REVERSED	|generic|sp_Q8R4F1_NTNG2_MOUSE__chr2_-1_29227574_29227858_ENSMUST00000183583_REVERSED	|generic|sp_Q8R4F1-2_NTNG2_MOUSE__chr2_-1_29227574_29227858_ENSMUST00000183583_REVERSED	|generic|sp_Q8R4F1-3_NTNG2_MOUSE__chr2_-1_29227574_29227858_ENSMUST00000183583_REVERSED|
"""index: 5010, intensity: 3231.0, mobility: 0.821"""	-0.40389	0.216608	0.862847	LEAGGLLRS	generic|tr_M0QW74_M0QW74_MOUSE__chr11_-1_4489618_4489767_ENSMUST00000130716__II_1139990_REVERSED	|generic|tr_B1ATD5_B1ATD5_MOUSE__chr11_-1_4489618_4489767_ENSMUST00000130716__II_656654_REVERSED	|generic|tr_Q8R0N4_Q8R0N4_MOUSE__chr11_-1_4482768_4482857_ENSMUST00000130716__II_656654_REVERSED	|generic|sp_Q8K296_MTMR3_MOUSE__chr11_-1_4489618_4489767_ENSMUST00000130716__II_1140000_REVERSED	|generic|tr_Q66I45_Q66I45_MOUSE__chr11_-1_4489618_4489767_ENSMUST00000130716__II_656654_REVERSED	|generic|tr_B1ATD4_B1ATD4_MOUSE__chr11_-1_4489618_4489767_ENSMUST00000130716__II_1139992_REVERSED	|generic|tr_R4GML8_R4GML8_MOUSE__chr11_-1_4489618_4489767_ENSMUST00000130716__II_1140000_REVERSED	|generic|sp_Q8K296-2_MTMR3_MOUSE__chr11_-1_4489618_4489767_ENSMUST00000130716_REVERSED|
"""index: 4307, intensity: 2744.0, mobility: 0.794"""	-0.404039	0.216733	0.863065	QPLPTLDM	generic|IP_1140909_TX=10090_REVERSED|
"""index: 23154, intensity: 3809.0, mobility: 1.099"""	-0.40438	0.216952	0.863561	MLFSFALSMLVPHW	generic|sp_Q9WUE3_C56D2_MOUSE__chr9_-1_107541489_107541611_ENSMUST00000194967__II_843820_REVERSED	|generic|tr_A0A0A6YWG0_A0A0A6YWG0_MOUSE__II_843823_REVERSED|
"""index: 11241, intensity: 4614.0, mobility: 1.025"""	-0.404464	0.217172	0.863683	QLVINQEAGAPPQPAAETGLGPL	generic|tr_Q7TMH4_Q7TMH4_MOUSE_REVERSED	|generic|tr_Q80V78_Q80V78_MOUSE_REVERSED	|generic|sp_Q5SWK7_RN145_MOUSE_REVERSED|
"""index: 4852, intensity: 2769.0, mobility: 0.847"""	-0.40451	0.217296	0.863751	KEKTNEPRVRVVVKMRHCLDEETGSM	generic|tr_Q8BY99_Q8BY99_MOUSE__II_1004427_REVERSED	|generic|tr_Q8BZ45_Q8BZ45_MOUSE__II_1004425_REVERSED	|generic|sp_Q91WD7_KI18A_MOUSE__II_1004425_REVERSED	|generic|II_1004429_TX=10090_REVERSED	|generic|II_1004418_TX=10090_REVERSED	|generic|tr_Q05DS0_Q05DS0_MOUSE_REVERSED|
"""index: 10206, intensity: 4436.0, mobility: 1.064"""	-0.404899	0.21742	0.864315	KNCTAALMALPTSGLRPEEGLLST	generic|tr_Q640M8_Q640M8_MOUSE_REVERSED|
"""index: 1443, intensity: 3349.0, mobility: 0.888"""	-0.405035	0.217639	0.864513	ITNEMELTLLILSYM	generic|IP_1006197_TX=10090_REVERSED|
"""index: 14502, intensity: 8131.0, mobility: 0.988"""	-0.405172	0.217668	0.864712	IFQAHVALEMIM	generic|tr_Q6PFZ4_Q6PFZ4_MOUSE__chr19_1_53644722_53644778_ENSMUST00000171083__II_1048148_REVERSED	|generic|tr_Q6PIE1_Q6PIE1_MOUSE__chr19_1_53644722_53644778_ENSMUST00000171083__II_1048148_REVERSED	|generic|tr_Q6P5E5_Q6P5E5_MOUSE__chr19_1_53644722_53644778_ENSMUST00000171083__II_1048148_REVERSED	|generic|sp_Q9CW03_SMC3_MOUSE__chr19_1_53644722_53644778_ENSMUST00000171083__II_1048148_REVERSED|
"""index: 1698, intensity: 5452.0, mobility: 0.814"""	-0.405419	0.217887	0.86507	FSLRVALLLMDF	generic|tr_F6VSQ9_F6VSQ9_MOUSE__II_957468_REVERSED|
"""index: 27148, intensity: 2538.0, mobility: 1.095"""	-0.405426	0.218106	0.86508	QYISSQYCISKMTI	generic|IP_3483344_TX=10090_REVERSED|
"""index: 14386, intensity: 5117.0, mobility: 1.152"""	-0.405427	0.218325	0.865081	SPLLFPIFPMINQHEKPFQMYIYIYIYMYIYIYIYIC	generic|IP_984042_TX=10090_REVERSED|
"""index: 19736, intensity: 4427.0, mobility: 1.125"""	-0.40546	0.218524	0.865129	FENPRFNFTEVLGYIEKRDTAYFLQVQNA	generic|tr_V9GX21_V9GX21_MOUSE__II_957943_REVERSED	|generic|sp_Q811I0_ATPF1_MOUSE__II_957943_REVERSED	|generic|tr_H3BKR0_H3BKR0_MOUSE__II_957943_REVERSED	|generic|tr_H3BLL2_H3BLL2_MOUSE__II_957943_REVERSED	|generic|tr_H3BJP9_H3BJP9_MOUSE__II_957943_REVERSED	|generic|tr_H3BLD0_H3BLD0_MOUSE_REVERSED|
"""index: 9828, intensity: 11870.0, mobility: 0.970"""	-0.405634	0.218524	0.865381	GPSSTVGTAGAQTIIASMPITKIITTTGPKTTSP	generic|tr_B1AUX2_B1AUX2_MOUSE__chr10_1_89745024_89745053_ENSMUST00000020112_REVERSED	|generic|sp_Q61191_HCFC1_MOUSE__chr10_1_89745024_89745053_ENSMUST00000020112_REVERSED|
"""index: 4059, intensity: 6686.0, mobility: 0.793"""	-0.405903	0.218743	0.86577	HHLVQVQY	generic|IP_1055586_TX=10090_REVERSED|
"""index: 17519, intensity: 3232.0, mobility: 0.927"""	-0.405936	0.218866	0.865818	LRLMFHYNFSHPNDRKTPSL	generic|IP_3466541_TX=10090_REVERSED|
"""index: 19168, intensity: 3296.0, mobility: 1.151"""	-0.406051	0.219037	0.865984	IDEFYISTHTSWLPQ	generic|tr_A0A3B2WD76_A0A3B2WD76_MOUSE__chr2_1_55594937_55594966_ENSMUST00000067101__II_3460142_REVERSED	|generic|sp_E9Q9F6-3_CTSRD_MOUSE__chr2_1_55594937_55594966_ENSMUST00000067101__II_3460142_REVERSED	|generic|sp_E9Q9F6_CTSRD_MOUSE__chr2_1_55594937_55594966_ENSMUST00000067101_REVERSED	|generic|sp_E9Q9F6-2_CTSRD_MOUSE__chr2_1_55594937_55594966_ENSMUST00000067101_REVERSED|
"""index: 28384, intensity: 5626.0, mobility: 0.972"""	-0.406146	0.219256	0.866121	QQQLKTVEQRSPNQKSFLQMTTLA	generic|tr_Q66L41_Q66L41_MOUSE__chr1_-1_182316891_182317175_ENSMUST00000192544__II_1028752_REVERSED	|generic|sp_Q8BIG4_FBX28_MOUSE__chr1_-1_182316891_182317175_ENSMUST00000192544__II_1028752_REVERSED|
"""index: 4908, intensity: 4677.0, mobility: 0.947"""	-0.406244	0.219475	0.866262	MQKPFNIEMK	generic|IP_838432_TX=10090_REVERSED|
"""index: 12357, intensity: 5217.0, mobility: 0.894"""	-0.406261	0.219598	0.866287	MVESDASPHQVG	generic|chr6_1_107569024_107569116_ENSMUST00000049285_REVERSED|
"""index: 24518, intensity: 5015.0, mobility: 0.985"""	-0.406673	0.219816	0.86688	WTLHHTQLR	generic|chr2_-1_11598054_11598101_ENSMUST00000040314_REVERSED|
"""index: 29434, intensity: 3009.0, mobility: 1.404"""	-0.406685	0.219843	0.866898	EHIQPPTKWPSSSNYRNSKY	generic|IP_1013701_TX=10090_REVERSED|
"""index: 8340, intensity: 4613.0, mobility: 0.814"""	-0.407584	0.220061	0.868188	AGAGGGGGAAAAAGTATAAAATAAASPPWSVVLEPS	generic|IP_958637_TX=10090_REVERSED|
"""index: 29751, intensity: 3071.0, mobility: 0.958"""	-0.407617	0.22028	0.868235	RWCQASRNRL	generic|chr6_-1_88506737_88506922_ENSMUST00000032168__IP_911354_TX=10090_REVERSED	|generic|chr6_-1_88506206_88507263_ENSMUST00000032168__IP_911354_TX=10090_REVERSED|
"""index: 9516, intensity: 25444.0, mobility: 1.085"""	-0.407786	0.22045	0.868477	GATRLRTMILSPELSVYLSRKQSTRLSGSGSSVSSNMMQERLD	generic|tr_Q571K0_Q571K0_MOUSE__chr16_1_31805658_31805738_ENSMUST00000132176_REVERSED	|generic|tr_S4R2T8_S4R2T8_MOUSE__chr16_1_31805658_31805738_ENSMUST00000132176_REVERSED|
"""index: 32179, intensity: 11965.0, mobility: 1.285"""	-0.407833	0.220572	0.868544	VWFPLLDQHGLPDQHDLFV	generic|IP_963337_TX=10090_REVERSED|
"""index: 18531, intensity: 6610.0, mobility: 1.135"""	-0.408029	0.220598	0.868825	ASFPAAPEVYLKGSCIANGKINSAFATYIGEDEPLVVPIR	generic|tr_A0A5K1VVQ9_A0A5K1VVQ9_MOUSE__chr19_-1_7374046_7374075_ENSMUST00000237653__II_1006392_REVERSED	|generic|sp_A2ASS6_TITIN_MOUSE__chr19_-1_7374046_7374075_ENSMUST00000237653__II_1006392_REVERSED	|generic|sp_A2ASS6-2_TITIN_MOUSE__chr19_-1_7374046_7374075_ENSMUST00000237653__II_1006392_REVERSED	|generic|tr_A0A5K1VVQ1_A0A5K1VVQ1_MOUSE__chr19_-1_7374046_7374075_ENSMUST00000237653__II_1006392_REVERSED	|generic|tr_E9Q8K5_E9Q8K5_MOUSE__chr19_-1_7374046_7374075_ENSMUST00000237653__II_1006392_REVERSED	|generic|sp_A2ASS6-3_TITIN_MOUSE__II_1006392_REVERSED	|generic|tr_E9Q8N1_E9Q8N1_MOUSE__chr19_-1_7374046_7374075_ENSMUST00000237653__II_1006392_REVERSED|
"""index: 2258, intensity: 3874.0, mobility: 0.874"""	-0.408235	0.220768	0.86912	AEWSERLLAHRAMEEKLLLGAKEEM	generic|tr_Q3V0V9_Q3V0V9_MOUSE_REVERSED	|generic|sp_P70352_NAR5_MOUSE_REVERSED	|generic|sp_P70352-2_NAR5_MOUSE_REVERSED	|generic|sp_P70352-3_NAR5_MOUSE_REVERSED	|generic|sp_P70352-4_NAR5_MOUSE_REVERSED	|generic|tr_Q14AG6_Q14AG6_MOUSE_REVERSED	|generic|tr_O54739_O54739_MOUSE_REVERSED|
"""index: 7912, intensity: 3115.0, mobility: 1.194"""	-0.408276	0.220986	0.869177	QRFFVFFLFCPSSLHSLLYSQEEELPG	generic|IP_3484579_TX=10090_REVERSED|
"""index: 27892, intensity: 4472.0, mobility: 0.989"""	-0.408556	0.221204	0.869577	NRLPPPPPPPP	generic|sp_Q6PEV3_WIPF2_MOUSE_REVERSED|
"""index: 5566, intensity: 4124.0, mobility: 0.950"""	-0.408661	0.221374	0.869726	PQHAGPGGRRTRGKACPEKRPMRDGRNGISSFGWHL	generic|IP_992753_TX=10090_REVERSED|
"""index: 11672, intensity: 4769.0, mobility: 0.850"""	-0.408937	0.221496	0.870119	PNNPDWLRRTTGGRGWS	generic|sp_P61406_EST1A_MOUSE__chr11_1_74981852_74981917_ENSMUST00000130145__II_1135224_REVERSED|
"""index: 35932, intensity: 6178.0, mobility: 1.027"""	-0.409306	0.221714	0.870644	GLRLPAATARQQQGLLRLLQQLR	generic|chr5_-1_115272268_115272558_ENSMUST00000112097__IP_938269_TX=10090_REVERSED|
"""index: 5383, intensity: 4783.0, mobility: 0.893"""	-0.4095	0.221932	0.870919	KPYPSAAACHL	generic|tr_F6S169_F6S169_MOUSE__II_1045901_REVERSED	|generic|sp_Q3UES3_TNKS2_MOUSE__chr19_1_36852811_36852900_ENSMUST00000168973_REVERSED|
"""index: 32183, intensity: 40212.0, mobility: 1.074"""	-0.409518	0.22215	0.870944	GGGGGAGAGGGGGGGGGGGGGAAGGGGGSGGGSCG	generic|sp_Q3UMG5-2_LRCH2_MOUSE__chrX_-1_147472957_147473070_ENSMUST00000134265__II_830114_REVERSED	|generic|sp_Q3UMG5-3_LRCH2_MOUSE__chrX_-1_147472957_147473070_ENSMUST00000134265__II_830116_REVERSED	|generic|sp_Q3UMG5_LRCH2_MOUSE__chrX_-1_147472957_147473070_ENSMUST00000134265_REVERSED	|generic|tr_F6VQ19_F6VQ19_MOUSE__chrX_-1_147472957_147473070_ENSMUST00000134265_REVERSED|
"""index: 19982, intensity: 5888.0, mobility: 0.852"""	-0.409544	0.222368	0.870981	EPALVAASPQR	generic|IP_1022070_TX=10090_REVERSED|
"""index: 10769, intensity: 182132.0, mobility: 1.156"""	-0.409565	0.222537	0.871012	VYAALTLLEPTSTLEYHQEESLTASRKLEKSVKELEEMPPGT	generic|IP_1005378_TX=10090_REVERSED|
"""index: 10125, intensity: 3848.0, mobility: 1.106"""	-0.40962	0.222755	0.871089	WRNGQDGFIQWLLQGKTNSWIRQYIALRYIHKGFMHYYL	generic|sp_A2AJX4_MALR1_MOUSE_REVERSED|
"""index: 31627, intensity: 6057.0, mobility: 1.174"""	-0.409642	0.222973	0.87112	GNGPKSGASTSSGDMSSVANAARSSQEKKKKDRKAFFND	generic|IP_947646_TX=10090_REVERSED|
"""index: 5514, intensity: 3535.0, mobility: 1.034"""	-0.409762	0.223191	0.87129	YMYVCICTYEYM	generic|IP_888804_TX=10090_REVERSED|
"""index: 16111, intensity: 17225.0, mobility: 1.181"""	-0.409813	0.223409	0.871362	EAWAKKLMELQDQIAQQ	generic|tr_A0A1L1STC6_A0A1L1STC6_MOUSE__chr10_-1_5368188_5368301_ENSMUST00000215887_REVERSED	|generic|sp_Q6ZWR6_SYNE1_MOUSE__chr10_-1_5368188_5368301_ENSMUST00000215887_REVERSED	|generic|sp_Q6ZWR6-4_SYNE1_MOUSE__chr10_-1_5368188_5368301_ENSMUST00000215887_REVERSED|
"""index: 10205, intensity: 5462.0, mobility: 1.146"""	-0.409823	0.223578	0.871377	QYKRMHETDRGLCVMLTVERFKSWRLYRFPVPEMLLC	generic|IP_1062503_TX=10090_REVERSED|
"""index: 4538, intensity: 3722.0, mobility: 0.889"""	-0.409911	0.223699	0.871502	TNALHTTFVY	generic|sp_Q67FY2_BCL9L_MOUSE_REVERSED	|generic|sp_Q67FY2-2_BCL9L_MOUSE_REVERSED|
"""index: 16640, intensity: 5161.0, mobility: 1.155"""	-0.410081	0.223868	0.871742	HWQPLWGPPRLAWLLFEPSYDFRFM	generic|tr_Q3UJC3_Q3UJC3_MOUSE_REVERSED|
"""index: 9103, intensity: 4411.0, mobility: 0.934"""	-0.410228	0.224085	0.871949	YYILFKFSKC	generic|IP_1120446_TX=10090_REVERSED|
"""index: 19137, intensity: 2645.0, mobility: 0.877"""	-0.410251	0.224303	0.871982	EAMLSVEKDIICNHLE	generic|tr_E9Q7S4_E9Q7S4_MOUSE__chr1_1_57902109_57902228_ENSMUST00000164353__II_1039130_REVERSED	|generic|sp_Q91WJ7-2_SPS2L_MOUSE__chr1_1_57902109_57902228_ENSMUST00000164353__II_1039130_REVERSED	|generic|tr_E9Q5S6_E9Q5S6_MOUSE__chr1_1_57902109_57902228_ENSMUST00000164353_REVERSED	|generic|tr_E9PZE9_E9PZE9_MOUSE__chr1_1_57902109_57902228_ENSMUST00000164353_REVERSED	|generic|sp_Q91WJ7_SPS2L_MOUSE__chr1_1_57902109_57902228_ENSMUST00000164353_REVERSED	|generic|tr_E9PVQ3_E9PVQ3_MOUSE__chr1_1_57902109_57902228_ENSMUST00000164353_REVERSED|
"""index: 405, intensity: 3729.0, mobility: 0.884"""	-0.41033	0.224521	0.872094	GTNSDPAPLMDE	generic|tr_E9Q2E4_E9Q2E4_MOUSE__chr5_1_121295414_121295503_ENSMUST00000128514_REVERSED|
"""index: 11807, intensity: 5041.0, mobility: 0.878"""	-0.410346	0.22469	0.872116	LTTAESFAEQCLCHRPDGWVTG	generic|IP_838312_TX=10090_REVERSED|
"""index: 5205, intensity: 18861.0, mobility: 1.010"""	-0.410395	0.224859	0.872185	HMGKIAQATRFTFGFTQVEQNTHNQ	generic|IP_991633_TX=10090_REVERSED|
"""index: 19716, intensity: 3091.0, mobility: 0.932"""	-0.410548	0.225076	0.872401	RESTDGRPRE	generic|IP_1062799_TX=10090_REVERSED|
"""index: 21064, intensity: 7296.0, mobility: 0.980"""	-0.410603	0.225294	0.872479	GCMANAIISLMADPPLRWTR	generic|chr10_1_60300778_60301766_ENSMUST00000105465_REVERSED|
"""index: 33080, intensity: 3513.0, mobility: 1.268"""	-0.410922	0.225462	0.872929	EPLTWIETTTNSPRDYVTDVHMVTNGPHLYSIVYPIGSFHGGSCHR	generic|tr_A0A0R4J0H3_A0A0R4J0H3_MOUSE_REVERSED	|generic|sp_P49194_RET3_MOUSE_REVERSED|
"""index: 4497, intensity: 2769.0, mobility: 1.157"""	-0.411061	0.22568	0.873124	RKKKQAMISLDERNVQLFLSLMMNWAQGPYHTNLLTVLSEKSSN	generic|sp_Q66X22-2_NLR9B_MOUSE__II_875308_REVERSED	|generic|tr_B9EIZ9_B9EIZ9_MOUSE_REVERSED	|generic|sp_Q66X22_NLR9B_MOUSE_REVERSED	|generic|tr_D3YWU2_D3YWU2_MOUSE_REVERSED|
"""index: 12823, intensity: 5874.0, mobility: 0.958"""	-0.411066	0.225849	0.873131	FPPKTMKLIE	generic|sp_Q9ESL4_M3K20_MOUSE_REVERSED|
"""index: 5121, intensity: 16598.0, mobility: 0.978"""	-0.411239	0.226066	0.873374	NKMPSKRSSKS	generic|IP_3479923_TX=10090_REVERSED|
"""index: 17119, intensity: 5285.0, mobility: 1.054"""	-0.411255	0.226235	0.873396	TIGMSLSSVWATLGRSQHFEELWEVNLVGLA	generic|sp_Q8K1C7_MOT14_MOUSE_REVERSED|
"""index: 4115, intensity: 2913.0, mobility: 1.234"""	-0.411327	0.226403	0.873498	LSLSDGAMNMEESITEWP	generic|sp_Q8CFI0_NED4L_MOUSE__chr18_1_65210280_65210339_ENSMUST00000237818_REVERSED	|generic|sp_Q8CFI0-2_NED4L_MOUSE__chr18_1_65210280_65210339_ENSMUST00000237818_REVERSED	|generic|sp_Q8CFI0-3_NED4L_MOUSE__chr18_1_65210280_65210339_ENSMUST00000237818_REVERSED	|generic|tr_A0A494BAG2_A0A494BAG2_MOUSE__chr18_1_65210280_65210339_ENSMUST00000237818_REVERSED	|generic|tr_A0A494BAX0_A0A494BAX0_MOUSE__chr18_1_65210280_65210339_ENSMUST00000237818_REVERSED	|generic|tr_Q3TQK9_Q3TQK9_MOUSE__chr18_1_65210280_65210339_ENSMUST00000237818_REVERSED	|generic|tr_E9PXB7_E9PXB7_MOUSE__chr18_1_65210280_65210339_ENSMUST00000237818_REVERSED	|generic|tr_A0A494B9F0_A0A494B9F0_MOUSE__chr18_1_65210280_65210339_ENSMUST00000237818_REVERSED	|generic|tr_Q80U03_Q80U03_MOUSE__chr18_1_65157914_65158015_ENSMUST00000224890_REVERSED	|generic|tr_A0A494BAD8_A0A494BAD8_MOUSE__chr18_1_65157914_65158015_ENSMUST00000224890_REVERSED	|generic|tr_A0A494BA39_A0A494BA39_MOUSE__chr18_1_65210280_65210339_ENSMUST00000237818_REVERSED	|generic|tr_Q641N8_Q641N8_MOUSE__chr18_1_65210280_65210339_ENSMUST00000237818_REVERSED	|generic|tr_A0A494B9L5_A0A494B9L5_MOUSE__chr18_1_65210280_65210339_ENSMUST00000237818_REVERSED	|generic|tr_G3X9H8_G3X9H8_MOUSE__chr18_1_65210280_65210339_ENSMUST00000237818_REVERSED	|generic|tr_A0A494B953_A0A494B953_MOUSE__chr18_1_65210280_65210339_ENSMUST00000237818_REVERSED|
"""index: 17527, intensity: 32226.0, mobility: 1.077"""	-0.411437	0.22662	0.873652	PMQWSWLHLIDRFSSDTLQGIHARPVLSWDEAFVACLMHERRHT	generic|IP_3454635_TX=10090_REVERSED|
"""index: 10783, intensity: 8469.0, mobility: 1.183"""	-0.411481	0.22669	0.873714	TLAMKSVAAAAGSWPEGEK	generic|sp_Q7TT16-2_IPMK_MOUSE_REVERSED|
"""index: 15502, intensity: 4324.0, mobility: 0.991"""	-0.411633	0.226907	0.873927	MNLAQRGRRRRNRRFTGMMN	generic|chr5_1_3948682_3948831_ENSMUST00000143365__IP_947073_TX=10090_REVERSED	|generic|chr5_1_3928432_3948831_ENSMUST00000143365__IP_947073_TX=10090_REVERSED|
"""index: 35135, intensity: 2882.0, mobility: 1.125"""	-0.411642	0.227125	0.87394	TWCIPLSQEKHLGRMVRRSPTEKKMCRLLRKMQIK	generic|IP_1022502_TX=10090_REVERSED|
"""index: 3787, intensity: 3618.0, mobility: 0.845"""	-0.411672	0.227342	0.873981	SMLSSQTGCVRLVGDKKWA	generic|IP_2559737_TX=10090_REVERSED|
"""index: 11047, intensity: 4368.0, mobility: 1.197"""	-0.411723	0.227559	0.874054	LEDNRDQLDRCKLEYDNLIATFQEEQALLEMSQPELKDKLVF	generic|sp_Q6ZQ12_NINL_MOUSE_REVERSED	|generic|sp_Q6ZQ12-1_NINL_MOUSE_REVERSED	|generic|sp_Q6ZQ12-2_NINL_MOUSE_REVERSED|
"""index: 12643, intensity: 5870.0, mobility: 1.147"""	-0.411757	0.227727	0.8741	IFYIFNYFSHADMVYYMIEVWGELTIVQFIVIWAYGIND	generic|tr_E9Q7P2_E9Q7P2_MOUSE__chr15_1_80321229_80321324_ENSMUST00000162155__II_1087392_REVERSED	|generic|tr_E0CXK2_E0CXK2_MOUSE__chr15_1_80321229_80321324_ENSMUST00000162155_REVERSED|
"""index: 1757, intensity: 3004.0, mobility: 0.936"""	-0.411971	0.227895	0.874401	SRKVWANEKP	generic|tr_Q3THB0_Q3THB0_MOUSE_REVERSED	|generic|tr_Q3TDD8_Q3TDD8_MOUSE_REVERSED	|generic|tr_Q922K6_Q922K6_MOUSE_REVERSED	|generic|tr_Q3TSY9_Q3TSY9_MOUSE_REVERSED	|generic|tr_Q3UGC0_Q3UGC0_MOUSE_REVERSED	|generic|tr_Q3TLQ9_Q3TLQ9_MOUSE_REVERSED	|generic|sp_Q8BGD9_IF4B_MOUSE_REVERSED|
"""index: 30294, intensity: 3741.0, mobility: 1.088"""	-0.412022	0.227914	0.874472	WCKGRDFNQIITLHLHEKRQWETQMPYTLFERLPRDSWE	generic|sp_P59764_DOCK4_MOUSE__chr12_1_40779168_40779227_ENSMUST00000222287__II_3471803_REVERSED	|generic|sp_P59764-2_DOCK4_MOUSE__chr12_1_40779168_40779227_ENSMUST00000222287__II_3471803_REVERSED	|generic|tr_A0A1Y7VLY2_A0A1Y7VLY2_MOUSE__chr12_1_40779168_40779227_ENSMUST00000222287__II_3471803_REVERSED|
"""index: 21380, intensity: 3584.0, mobility: 0.936"""	-0.412293	0.228082	0.874851	KKSTHIKQH	generic|IP_874930_TX=10090_REVERSED|
"""index: 23280, intensity: 3470.0, mobility: 0.897"""	-0.412433	0.228299	0.875046	MSSKVLAAKAGNPRQLSSLV	generic|sp_O35690_PHX2B_MOUSE_REVERSED|
"""index: 18246, intensity: 4544.0, mobility: 1.037"""	-0.412434	0.228516	0.875049	QCGSLSTSAKRGPNYKYPNEGAHVKQHIFL	generic|sp_Q61751_Z354A_MOUSE_REVERSED	|generic|tr_Q5PPR4_Q5PPR4_MOUSE_REVERSED	|generic|tr_B1ATG3_B1ATG3_MOUSE_REVERSED|
"""index: 5508, intensity: 5254.0, mobility: 0.905"""	-0.412517	0.228534	0.875164	SHDGAPRHRW	generic|IP_3475255_TX=10090_REVERSED|
"""index: 16288, intensity: 4564.0, mobility: 0.967"""	-0.412754	0.228751	0.875494	YIGPFDRQWIRQGVSWIGGL	generic|sp_Q8VBV7_CSN8_MOUSE__chr1_1_90603595_90605469_ENSMUST00000186750__II_1031624_REVERSED	|generic|II_1031619_TX=10090_REVERSED|
"""index: 1977, intensity: 4210.0, mobility: 0.898"""	-0.41277	0.228968	0.875517	AVPVDLDRNR	generic|IP_3463958_TX=10090_REVERSED|
"""index: 12125, intensity: 47373.0, mobility: 1.068"""	-0.412796	0.229185	0.875552	TSSGAATAATGGVSQPPLLPAQEFY	generic|tr_S4R199_S4R199_MOUSE__II_853586_REVERSED	|generic|sp_P55200_KMT2A_MOUSE__chr9_-1_44835794_44835835_ENSMUST00000152241__II_853586_REVERSED	|generic|sp_P55200-2_KMT2A_MOUSE__chr9_-1_44835794_44835835_ENSMUST00000152241__II_853586_REVERSED|
"""index: 15911, intensity: 4199.0, mobility: 0.909"""	-0.412885	0.229402	0.875677	KCIARELRQ	generic|IP_1080149_TX=10090_REVERSED|
"""index: 21966, intensity: 3812.0, mobility: 1.235"""	-0.412981	0.229519	0.87581	SDHEFSKRFLIDEEHQDERKLIGGFAWTFAFVF	generic|tr_A0A571BGC3_A0A571BGC3_MOUSE__chr16_-1_28372909_28372938_ENSMUST00000100024__II_1028876_REVERSED	|generic|tr_A0A140LIJ4_A0A140LIJ4_MOUSE__chr16_-1_28372909_28372938_ENSMUST00000100024__II_1028876_REVERSED|
"""index: 10647, intensity: 10503.0, mobility: 0.942"""	-0.413154	0.229686	0.876051	KMIEKAQFEDVPCFHA	generic|IP_947018_TX=10090_REVERSED|
"""index: 21083, intensity: 4174.0, mobility: 1.059"""	-0.41346	0.229902	0.876477	QHMEKLSPIQSISNSRKLYRQTLNNQMENVESKLKD	generic|IP_826294_TX=10090_REVERSED|
"""index: 8579, intensity: 5371.0, mobility: 0.931"""	-0.413474	0.230119	0.876496	QQPWQLRSPPRPSRWATTSLAGASAAL	generic|chr11_-1_74393424_74397433_ENSMUST00000102521__IP_1135424_TX=10090_REVERSED|
"""index: 19177, intensity: 4493.0, mobility: 1.055"""	-0.413499	0.230286	0.876532	EKWSRVFALLDDTTVIDKDGRHDQ	generic|tr_F6QNN0_F6QNN0_MOUSE__II_963547_REVERSED	|generic|tr_J3QNE4_J3QNE4_MOUSE_REVERSED|
"""index: 10153, intensity: 10589.0, mobility: 1.015"""	-0.413851	0.230503	0.87702	LYVQDVIFYAAQDEREGKFEQREQGRAGRKVNEEVGERWTAM	generic|IP_904358_TX=10090_REVERSED|
"""index: 14968, intensity: 5578.0, mobility: 1.026"""	-0.413873	0.230519	0.87705	NKSMQDSSESEYVKNLNFNFQSQLN	generic|IP_830780_TX=10090_REVERSED|
"""index: 10134, intensity: 3365.0, mobility: 1.230"""	-0.414123	0.230636	0.877396	HLDELAKVFGEAFEQEESAAVKPYLFQ	generic|sp_P15066_JUND_MOUSE_REVERSED|
"""index: 19097, intensity: 5747.0, mobility: 0.803"""	-0.414459	0.230803	0.87786	NVPVKVMK	generic|chr7_-1_84347512_84354556_ENSMUST00000085077_REVERSED|
"""index: 20936, intensity: 2821.0, mobility: 0.972"""	-0.414566	0.230919	0.878008	EHLRASRERAVELQEELLVKSAELAESLVREEQ	generic|tr_A0A494BB08_A0A494BB08_MOUSE_REVERSED	|generic|sp_Q4QRL3-2_CC88B_MOUSE_REVERSED|
"""index: 1308, intensity: 3901.0, mobility: 0.851"""	-0.414886	0.230935	0.87845	FSEAVQFTP	generic|IP_1024617_TX=10090_REVERSED|
"""index: 8544, intensity: 6695.0, mobility: 1.199"""	-0.415413	0.231151	0.879175	RIPSSTLYSSTYPADGFVNAYSAKLFQVYNQMSRNTSESQELR	generic|sp_A3KGV1_ODFP2_MOUSE__chr2_1_29902223_29902345_ENSMUST00000184845__II_1012474_REVERSED	|generic|sp_A3KGV1-2_ODFP2_MOUSE__chr2_1_29902223_29902345_ENSMUST00000184845__II_1012474_REVERSED	|generic|sp_A3KGV1-3_ODFP2_MOUSE__chr2_1_29902223_29902345_ENSMUST00000184845__II_1012474_REVERSED	|generic|sp_A3KGV1-4_ODFP2_MOUSE__chr2_1_29902223_29902345_ENSMUST00000184845__II_1012474_REVERSED|
"""index: 5617, intensity: 5197.0, mobility: 0.914"""	-0.415443	0.231317	0.879216	FVLPRVPSWRVAFLYK	generic|tr_A2BE91_A2BE91_MOUSE__chr2_-1_30034759_30034818_ENSMUST00000143892__II_1012365_REVERSED	|generic|sp_Q5U4F6_WDR34_MOUSE__chr2_-1_30034759_30034818_ENSMUST00000143892__II_1012365_REVERSED|
"""index: 9791, intensity: 7181.0, mobility: 1.184"""	-0.41547	0.231533	0.879254	VEHEKDMRLSYVPCYTLWIPGMVKWKSENVEKYQIEYELI	generic|tr_Q3UP14_Q3UP14_MOUSE__II_1092379_REVERSED	|generic|tr_Q3UNY8_Q3UNY8_MOUSE__II_1092379_REVERSED	|generic|sp_P16882_GHR_MOUSE__II_1092379_REVERSED	|generic|sp_P16882-2_GHR_MOUSE__II_1092379_REVERSED	|generic|tr_Q920Z4_Q920Z4_MOUSE_REVERSED	|generic|tr_Q61652_Q61652_MOUSE_REVERSED|
"""index: 7106, intensity: 2739.0, mobility: 1.230"""	-0.415503	0.231599	0.879299	QCWVTKSGKMTFNAKCTFTVSDGHRFPAKSGKNMFGG	generic|sp_P19070_CR2_MOUSE__II_1023919_REVERSED	|generic|tr_Q9DC83_Q9DC83_MOUSE__II_1023920_REVERSED	|generic|tr_A0A1B0GS59_A0A1B0GS59_MOUSE__II_1023916_REVERSED	|generic|tr_Q6LAP4_Q6LAP4_MOUSE_REVERSED	|generic|tr_A0A0A6YWG3_A0A0A6YWG3_MOUSE_REVERSED	|generic|tr_Q78EE4_Q78EE4_MOUSE_REVERSED|
"""index: 16755, intensity: 6313.0, mobility: 1.080"""	-0.415829	0.231765	0.879746	LKLCCLTPPGIEYKIGVIKVFEQERLDMKNWPQKQLNVSYI	generic|sp_A2AHJ4_BRWD3_MOUSE__II_831030_REVERSED|
"""index: 23824, intensity: 21595.0, mobility: 1.016"""	-0.415905	0.231931	0.879851	FGSQPVQVVSKEGP	generic|IP_839306_TX=10090_REVERSED|
"""index: 27001, intensity: 2679.0, mobility: 1.262"""	-0.416046	0.231997	0.880043	MHHIFHACLVPLGTSPQW	generic|IP_975772_TX=10090_REVERSED|
"""index: 27528, intensity: 8835.0, mobility: 1.006"""	-0.416309	0.232162	0.880402	EAIKAMMPVDGLI	generic|sp_Q4VAA7_SNX33_MOUSE_REVERSED|
"""index: 11180, intensity: 2826.0, mobility: 0.769"""	-0.416366	0.232378	0.880481	STAGTKHC	generic|tr_Q3UWY2_Q3UWY2_MOUSE__II_945292_REVERSED	|generic|tr_Q3TU00_Q3TU00_MOUSE__II_945292_REVERSED	|generic|tr_G3UWZ3_G3UWZ3_MOUSE__chr5_-1_25292810_25292929_ENSMUST00000173673__II_945292_REVERSED	|generic|sp_Q8BRH4-2_KMT2C_MOUSE__chr5_-1_25387920_25387997_ENSMUST00000172626__II_945291_REVERSED	|generic|tr_G3UY45_G3UY45_MOUSE__chr5_-1_25292810_25292929_ENSMUST00000173673__II_945291_REVERSED	|generic|sp_Q8BRH4_KMT2C_MOUSE__chr5_-1_25387920_25387997_ENSMUST00000172626_REVERSED	|generic|tr_Q6ZPP4_Q6ZPP4_MOUSE__chr5_-1_25292810_25292929_ENSMUST00000173673_REVERSED	|generic|tr_F8WI37_F8WI37_MOUSE__chr5_-1_25387920_25387997_ENSMUST00000172626_REVERSED|
"""index: 11179, intensity: 5083.0, mobility: 0.847"""	-0.416415	0.232493	0.880548	AIFYLDVKEDISSIDYNELF	generic|IP_950511_TX=10090_REVERSED|
"""index: 12785, intensity: 4493.0, mobility: 0.916"""	-0.416834	0.232658	0.88112	HTPQSSLPLAPFPMPKPLDPCKPR	generic|IP_3478323_TX=10090_REVERSED|
"""index: 8501, intensity: 5915.0, mobility: 0.986"""	-0.41713	0.232824	0.881523	QARWPCKGSGSVTAYWAMPAWTAILLV	generic|IP_982723_TX=10090_REVERSED|
"""index: 20693, intensity: 11167.0, mobility: 1.010"""	-0.417177	0.233039	0.881587	ELKQIIPLASTMAASTVTKVGKEAMECVSRLYPYQDK	generic|tr_Q9CY19_Q9CY19_MOUSE__II_964618_REVERSED	|generic|sp_P43883_PLIN2_MOUSE__II_964618_REVERSED	|generic|tr_Q541S0_Q541S0_MOUSE__II_964618_REVERSED	|generic|tr_Q3U711_Q3U711_MOUSE__II_964618_REVERSED	|generic|tr_Q8C5B5_Q8C5B5_MOUSE__II_964618_REVERSED	|generic|II_964614_TX=10090_REVERSED	|generic|tr_B1AXR5_B1AXR5_MOUSE_REVERSED|
"""index: 3558, intensity: 3423.0, mobility: 0.883"""	-0.417343	0.233204	0.881813	TWPFEELEP	generic|sp_Q7TQI7_ABTB2_MOUSE__II_1004850_REVERSED	|generic|tr_Q3U8L9_Q3U8L9_MOUSE__II_1004850_REVERSED|
"""index: 3889, intensity: 4713.0, mobility: 0.925"""	-0.417541	0.233419	0.882082	PSWEVVKGRE	generic|IP_3467526_TX=10090_REVERSED|
"""index: 998, intensity: 8866.0, mobility: 0.835"""	-0.417565	0.233484	0.882115	LLAPPLRCE	generic|IP_1073212_TX=10090_REVERSED|
"""index: 35286, intensity: 29797.0, mobility: 1.273"""	-0.417858	0.233548	0.882512	FFLGCVLQLYWTGRSVPL	generic|IP_3507393_TX=10090_REVERSED|
"""index: 14101, intensity: 7035.0, mobility: 0.958"""	-0.418232	0.233663	0.883019	IVSYTVSDSNNPPPARTA	generic|tr_Q3TAX0_Q3TAX0_MOUSE__II_893695_REVERSED|
"""index: 22883, intensity: 4356.0, mobility: 1.015"""	-0.418604	0.233828	0.883521	AFVDSTYLTIEYPVFPTYLRTQLEAHFLDRVI	generic|tr_D3YUR7_D3YUR7_MOUSE__II_1052455_REVERSED	|generic|sp_C8YR32_LOXH1_MOUSE__II_1052455_REVERSED	|generic|tr_F6XPZ0_F6XPZ0_MOUSE__II_1052458_REVERSED|
"""index: 8255, intensity: 4004.0, mobility: 1.091"""	-0.418672	0.234043	0.883613	EAAERETFAQDGREQIRSFLEGGEMCEMVILLCRKGHHMNEYVDLIR	generic|tr_Q09HN3_Q09HN3_MOUSE__II_843925_REVERSED	|generic|sp_Q3UMW7_MAPK3_MOUSE__II_843925_REVERSED	|generic|sp_Q3UMW7-2_MAPK3_MOUSE__II_843925_REVERSED	|generic|sp_Q3UMW7-3_MAPK3_MOUSE__II_843925_REVERSED|
"""index: 27563, intensity: 3823.0, mobility: 0.848"""	-0.418901	0.234207	0.883922	IGTMTRPPA	generic|IP_861504_TX=10090_REVERSED|
"""index: 11656, intensity: 10245.0, mobility: 0.767"""	-0.418949	0.234372	0.883987	QFQDENIGIEKLYSELLK	generic|tr_Q99JR9_Q99JR9_MOUSE_REVERSED	|generic|tr_Q5SNY8_Q5SNY8_MOUSE_REVERSED	|generic|sp_Q8C6E0_CFA36_MOUSE_REVERSED|
"""index: 33842, intensity: 7268.0, mobility: 1.179"""	-0.419094	0.234536	0.884182	LNPALVNPAAVAGAGPTVVMPKPCDASTIPASPMEDDSIE	generic|sp_Q8CFT2_SET1B_MOUSE__chr5_1_123144210_123144356_ENSMUST00000100731_REVERSED	|generic|sp_Q8CFT2-2_SET1B_MOUSE__chr5_1_123144210_123144356_ENSMUST00000100731_REVERSED|
"""index: 14376, intensity: 6525.0, mobility: 1.156"""	-0.419597	0.234751	0.884859	RQTELDALESLLAIGHIGSSHPLPATSLPVSAAPTQPDTLSIDPLDG	generic|tr_E9Q7G4_E9Q7G4_MOUSE_REVERSED	|generic|sp_Q3UHR0_BAHC1_MOUSE_REVERSED|
"""index: 16279, intensity: 5218.0, mobility: 1.108"""	-0.419605	0.234814	0.884869	TTYMSIPKEKGPPQSARLHLMTPPQKSMKRRMMKRKSMR	generic|IP_1107109_TX=10090_REVERSED|
"""index: 14197, intensity: 3124.0, mobility: 0.883"""	-0.419885	0.234979	0.885246	QNSTQERWRQWSTLL	generic|chr17_-1_84773204_84773320_ENSMUST00000112308__IP_1063918_TX=10090_REVERSED|
"""index: 25654, intensity: 2927.0, mobility: 1.379"""	-0.419913	0.235143	0.885283	HTHYTPYESMPHYTDQTPFIDL	generic|tr_Q99K60_Q99K60_MOUSE__II_979445_REVERSED	|generic|tr_A0A0R4J0H1_A0A0R4J0H1_MOUSE__II_979445_REVERSED	|generic|sp_Q02496_MUC1_MOUSE__II_979445_REVERSED|
"""index: 32484, intensity: 7974.0, mobility: 0.869"""	-0.420059	0.235269	0.885479	FPLLQPSFF	generic|IP_1034376_TX=10090_REVERSED|
"""index: 24316, intensity: 5275.0, mobility: 0.843"""	-0.420299	0.235269	0.8858	IKELSFKKRQTTRATKSSM	generic|IP_850135_TX=10090_REVERSED|
"""index: 23172, intensity: 5422.0, mobility: 0.972"""	-0.420706	0.235483	0.886343	VVWPILSHDV	generic|chr2_1_155163406_155163456_ENSMUST00000029126__IP_996963_TX=10090_REVERSED	|generic|chr2_1_155163418_155163456_ENSMUST00000029126__IP_996963_TX=10090_REVERSED	|generic|chr2_1_155157794_155163456_ENSMUST00000109685__IP_996963_TX=10090_REVERSED|
"""index: 15199, intensity: 4031.0, mobility: 1.068"""	-0.420746	0.235647	0.886396	TVMDCYFWRKQCLRRWLVDSSALENWNKNVQAVQLLSYADL	generic|tr_Q5XG67_Q5XG67_MOUSE_REVERSED|
"""index: 13585, intensity: 26843.0, mobility: 0.876"""	-0.421034	0.235861	0.886781	EDKPMVSLELTTDSN	generic|IP_1013993_TX=10090_REVERSED	|generic|sp_Q6DFV3_RHG21_MOUSE_REVERSED	|generic|tr_B7ZCJ1_B7ZCJ1_MOUSE_REVERSED	|generic|tr_A0A0A0MQE8_A0A0A0MQE8_MOUSE_REVERSED	|generic|tr_B7ZCJ0_B7ZCJ0_MOUSE_REVERSED	|generic|tr_B2RWX1_B2RWX1_MOUSE_REVERSED|
"""index: 25331, intensity: 2809.0, mobility: 1.183"""	-0.421147	0.236075	0.886931	FLWDQLDDKHIIIFDVLTELFMSFVRPCSGESP	generic|tr_A0A087WP42_A0A087WP42_MOUSE__chr1_1_118467904_118467981_ENSMUST00000190733__II_1029866_REVERSED|
"""index: 15504, intensity: 3413.0, mobility: 0.950"""	-0.42116	0.23629	0.886948	WSRPGVLMLHP	generic|IP_3458334_TX=10090_REVERSED|
"""index: 17141, intensity: 4094.0, mobility: 0.970"""	-0.421194	0.236504	0.886994	NQPSLLPLMEQLLPEWWRNCPLFSLTIGL	generic|chr11_-1_61264251_61265126_ENSMUST00000066277_REVERSED|
"""index: 24087, intensity: 5456.0, mobility: 0.930"""	-0.421365	0.236718	0.887221	LMTPPPEHSLPQQGPLNMGMPS	generic|sp_Q67FY2_BCL9L_MOUSE_REVERSED	|generic|sp_Q67FY2-2_BCL9L_MOUSE_REVERSED|
"""index: 7378, intensity: 8932.0, mobility: 1.063"""	-0.421399	0.23678	0.887266	LFMCNVVQFIVFDSFFTFFSFHVSYSTFYPFISFTPFNLFTWQL	generic|tr_J3QN11_J3QN11_MOUSE_REVERSED|
"""index: 1105, intensity: 3018.0, mobility: 0.889"""	-0.421753	0.236994	0.887736	MRRPDVTFRPASLAAS	generic|tr_A0A140LJB0_A0A140LJB0_MOUSE_REVERSED|
"""index: 34999, intensity: 15625.0, mobility: 1.098"""	-0.421843	0.237158	0.887855	AKSRKLLRAARSQLSLTELDLLSSNWSNLSQKVK	generic|tr_A0A1L1SQ61_A0A1L1SQ61_MOUSE_REVERSED	|generic|sp_Q7TSA6_PRSR3_MOUSE_REVERSED	|generic|sp_Q7TSA6-2_PRSR3_MOUSE_REVERSED|
"""index: 20035, intensity: 3130.0, mobility: 0.973"""	-0.42216	0.237372	0.888275	ESLRLTIEAVMVIDLDELKYC	generic|sp_Q8C6S9_CFA54_MOUSE__chr2_1_60236805_60236834_ENSMUST00000102748__II_1145524_REVERSED	|generic|sp_Q8C6S9-2_CFA54_MOUSE__chr2_1_60236805_60236834_ENSMUST00000102748__II_1145524_REVERSED	|generic|tr_F6V4L0_F6V4L0_MOUSE__chr2_1_60236805_60236834_ENSMUST00000102748__II_1145532_REVERSED	|generic|tr_A0A140T8I5_A0A140T8I5_MOUSE__chr2_1_60236805_60236834_ENSMUST00000102748_REVERSED|
"""index: 14977, intensity: 12567.0, mobility: 1.172"""	-0.422161	0.237535	0.888277	EQKMKPKETRTHWVLVQTCNAARPELDK	generic|sp_P58158_B3GA3_MOUSE_REVERSED	|generic|tr_D4Q8F9_D4Q8F9_MOUSE_REVERSED	|generic|tr_Q3UN75_Q3UN75_MOUSE_REVERSED	|generic|tr_Q3UJY2_Q3UJY2_MOUSE_REVERSED|
"""index: 15013, intensity: 14263.0, mobility: 0.962"""	-0.422183	0.237719	0.888306	VAAEPLWVPHLCGERPVH	generic|IP_3495881_TX=10090_REVERSED|
"""index: 28955, intensity: 12129.0, mobility: 1.161"""	-0.422202	0.237719	0.888331	DERCTARVSGNLSQGEPCQFTCTSGYSFNGWPNSCNMAVATDMHLE	generic|sp_Q01102_LYAM3_MOUSE__II_1027608_REVERSED	|generic|tr_Q3UWM1_Q3UWM1_MOUSE_REVERSED|
"""index: 19190, intensity: 3347.0, mobility: 1.255"""	-0.422309	0.237719	0.888473	GYEYGPRFHIGAGREAEIRAVNCLQAYVESSRPP	generic|tr_Q0VD84_Q0VD84_MOUSE__II_1113965_REVERSED	|generic|tr_F6UFW9_F6UFW9_MOUSE_REVERSED	|generic|tr_E9QNQ3_E9QNQ3_MOUSE_REVERSED	|generic|tr_E9Q1D6_E9Q1D6_MOUSE_REVERSED	|generic|sp_O08999_LTBP2_MOUSE_REVERSED|
"""index: 14855, intensity: 3459.0, mobility: 1.191"""	-0.422787	0.237882	0.889104	WAVSWCLMYPPRGWYSRMSSPQLCFGRIIPH	generic|IP_917110_TX=10090_REVERSED|
"""index: 5794, intensity: 2591.0, mobility: 1.139"""	-0.422954	0.237963	0.889324	GNTQKSVWMNIHQRSEEAAEAFSLQEMESHYF	generic|tr_Q8BMT0_Q8BMT0_MOUSE_REVERSED	|generic|tr_F6V5V4_F6V5V4_MOUSE_REVERSED	|generic|tr_Q8VHQ1_Q8VHQ1_MOUSE_REVERSED	|generic|tr_Q9DAZ7_Q9DAZ7_MOUSE_REVERSED|
"""index: 14036, intensity: 10716.0, mobility: 1.005"""	-0.422999	0.237963	0.889383	SLNVFHVIDYEDHMIVRQKMFV	generic|tr_O35202_O35202_MOUSE_REVERSED	|generic|tr_F8VQD3_F8VQD3_MOUSE_REVERSED|
"""index: 19224, intensity: 3359.0, mobility: 1.168"""	-0.423074	0.237963	0.889483	HALWVSRVLENVPETPSD	generic|tr_Q5VIR7_Q5VIR7_MOUSE_REVERSED|
"""index: 7465, intensity: 6868.0, mobility: 1.124"""	-0.423781	0.238075	0.890412	LQSDSFSLRRDMVTEEILALTERELYME	generic|IP_887648_TX=10090_REVERSED|
"""index: 17264, intensity: 4568.0, mobility: 0.967"""	-0.423878	0.238237	0.890539	EVLVDLTIQEREFIDML	generic|tr_F6V619_F6V619_MOUSE_REVERSED	|generic|sp_Q3UES3_TNKS2_MOUSE__chr19_1_36852811_36852900_ENSMUST00000168973_REVERSED|
"""index: 19049, intensity: 4490.0, mobility: 1.080"""	-0.423941	0.238419	0.890621	SQSAATHSLQDGRMPMCTRLSL	generic|IP_3471592_TX=10090_REVERSED|
"""index: 20369, intensity: 6498.0, mobility: 1.010"""	-0.42396	0.238419	0.890646	SGFQYKGDMIMRLMLMQKRHWFPPSGALLTYMIV	generic|sp_P07934_PHKG1_MOUSE__chr5_-1_129873212_129873265_ENSMUST00000154932_REVERSED|
"""index: 15307, intensity: 18447.0, mobility: 1.095"""	-0.423962	0.238419	0.890648	RPGFTVVEGPHRLRSSLPSSFGRQPPSSS	generic|IP_1068939_TX=10090_REVERSED|
"""index: 3569, intensity: 3361.0, mobility: 0.942"""	-0.424634	0.238581	0.891527	DPLGSCDVASNPI	generic|sp_Q3UZV7-2_ELAP2_MOUSE__chr5_1_9399294_9399380_ENSMUST00000155764__II_946599_REVERSED	|generic|sp_Q3UZV7-4_ELAP2_MOUSE__chr5_1_9399294_9399380_ENSMUST00000155764_REVERSED	|generic|sp_Q3UZV7-6_ELAP2_MOUSE__chr5_1_9399294_9399380_ENSMUST00000155764_REVERSED	|generic|sp_Q3UZV7-7_ELAP2_MOUSE__chr5_1_9399294_9399380_ENSMUST00000155764_REVERSED	|generic|tr_E9PUJ3_E9PUJ3_MOUSE__chr5_1_9399294_9399380_ENSMUST00000155764_REVERSED	|generic|tr_B9EHI9_B9EHI9_MOUSE__chr5_1_9399294_9399380_ENSMUST00000155764_REVERSED|
"""index: 12531, intensity: 4569.0, mobility: 0.856"""	-0.424779	0.238692	0.891716	QSSSLNCLISGTLKGAPL	generic|IP_857796_TX=10090_REVERSED|
"""index: 18989, intensity: 59764.0, mobility: 0.950"""	-0.424982	0.238854	0.891981	LSCVSIEKRRDESSLIAEA	generic|tr_E9Q2C0_E9Q2C0_MOUSE__II_877345_REVERSED|
"""index: 19546, intensity: 4256.0, mobility: 1.169"""	-0.425306	0.239066	0.892402	QFESYHLALPLQPVDM	generic|IP_933799_TX=10090_REVERSED|
"""index: 1956, intensity: 4051.0, mobility: 0.767"""	-0.425389	0.239177	0.89251	GSAAAAAASAASAAAAGVAAR	generic|chr18_-1_16808382_16808585_ENSMUST00000025166_REVERSED|
"""index: 28035, intensity: 9262.0, mobility: 1.167"""	-0.425543	0.239389	0.89271	SLNNEPLQLNGQSNVDEKSGEKQPYKEMHSSGLRSTNSSNFNFVK	generic|tr_A0A0G2JG52_A0A0G2JG52_MOUSE_REVERSED	|generic|tr_E9PVP1_E9PVP1_MOUSE_REVERSED|
"""index: 12247, intensity: 7082.0, mobility: 1.036"""	-0.425561	0.239601	0.892734	EQASTLYYGIMEEHFQHRHSTLLLGAFIFKREGQMAARLIN	generic|tr_H3BKW8_H3BKW8_MOUSE_REVERSED	|generic|sp_Q8R554_OTU7A_MOUSE_REVERSED|
"""index: 20250, intensity: 5827.0, mobility: 0.938"""	-0.425586	0.239762	0.892766	GDEKREQGRVTIFFPAGAGPRKIL	generic|IP_876968_TX=10090_REVERSED|
"""index: 32069, intensity: 15568.0, mobility: 1.021"""	-0.425729	0.239975	0.892951	YLWQLSLGMDRIDTKFQNLDKMFSLLK	generic|sp_Q62351_TFR1_MOUSE__chr16_1_32615249_32615398_ENSMUST00000137901__II_1076709_REVERSED|
"""index: 35631, intensity: 9038.0, mobility: 0.930"""	-0.425769	0.240187	0.893004	NIWDSWFCCP	generic|tr_A0A087WP72_A0A087WP72_MOUSE_REVERSED	|generic|sp_Q80Z19_MUC2_MOUSE_REVERSED|
"""index: 23368, intensity: 5035.0, mobility: 0.937"""	-0.425772	0.240399	0.893007	LRAIANENLKLKQELDLQMCRLDVEKNRR	generic|sp_Q99PP9_TRI16_MOUSE__II_1137835_REVERSED	|generic|sp_Q99PP9-3_TRI16_MOUSE__II_1137835_REVERSED	|generic|tr_Q5SVT1_Q5SVT1_MOUSE__II_1137837_REVERSED	|generic|tr_Q5SVT2_Q5SVT2_MOUSE__II_1137837_REVERSED	|generic|sp_Q99PP9-2_TRI16_MOUSE_REVERSED|
"""index: 20713, intensity: 4215.0, mobility: 0.853"""	-0.426081	0.240458	0.893408	EANPLPEKSGRLTPMGDG	generic|sp_E9Q2M9_WDFY4_MOUSE_REVERSED|
"""index: 9837, intensity: 5765.0, mobility: 0.954"""	-0.426346	0.24067	0.89375	VQVNAFDVRNLDSLMQNIQSTNQLVARA	generic|chr19_-1_27800084_27800236_ENSMUST00000173863_REVERSED|
"""index: 24012, intensity: 4007.0, mobility: 1.214"""	-0.42652	0.240882	0.893974	LRYQINVVVVDETAAL	generic|IP_3454790_TX=10090_REVERSED|
"""index: 24979, intensity: 3706.0, mobility: 1.136"""	-0.426606	0.241094	0.894086	YCERRGSSVPGQRPPSPRRPPPPAPPRAPLSPSAPAQPQSGPF	generic|tr_E9QPS5_E9QPS5_MOUSE_REVERSED	|generic|sp_Q8K4G1_LTBP4_MOUSE_REVERSED	|generic|sp_Q8K4G1-2_LTBP4_MOUSE_REVERSED	|generic|sp_Q8K4G1-3_LTBP4_MOUSE_REVERSED	|generic|tr_D3Z598_D3Z598_MOUSE_REVERSED	|generic|tr_B2RU79_B2RU79_MOUSE_REVERSED|
"""index: 9076, intensity: 4392.0, mobility: 1.034"""	-0.426888	0.241204	0.894449	QVRWVLDWIIDSHLNWLTGLSCLCLLNETRTWICPEPVLAA	generic|IP_1030490_TX=10090_REVERSED|
"""index: 18454, intensity: 4054.0, mobility: 1.110"""	-0.42715	0.241416	0.894786	EKYNLHIGVEKYKEDTTNSIP	generic|II_1023949_TX=10090_REVERSED|
"""index: 20636, intensity: 3498.0, mobility: 0.958"""	-0.427187	0.241628	0.894834	NPRNQSSFINT	generic|tr_G3UW63_G3UW63_MOUSE_REVERSED|
"""index: 20960, intensity: 5544.0, mobility: 1.124"""	-0.427216	0.24184	0.894871	DKRKEEMRVHHVAHGVYML	generic|tr_Q548M7_Q548M7_MOUSE_REVERSED|
"""index: 28112, intensity: 4792.0, mobility: 1.129"""	-0.427255	0.242	0.894921	AAPGPAPVPAPVPAPTPSSSGAAAAPTAAAAATATTTAAAATAAAA	generic|IP_831781_TX=10090_REVERSED|
"""index: 28236, intensity: 4658.0, mobility: 1.033"""	-0.427339	0.24211	0.895029	TMLPRRPTVMRT	generic|IP_1067509_TX=10090_REVERSED	|generic|IP_1067506_TX=10090_REVERSED	|generic|IP_1067516_TX=10090_REVERSED|
"""index: 10778, intensity: 36884.0, mobility: 1.085"""	-0.427492	0.24227	0.895226	EQQQAGLPTGLEELSQLFPAEQS	generic|tr_H3BJX8_H3BJX8_MOUSE__chr3_1_88639335_88639496_ENSMUST00000177418__II_985926_REVERSED|
"""index: 11256, intensity: 9575.0, mobility: 1.113"""	-0.427627	0.242431	0.895399	WVGCKGWLVAEFNKANAAIRAWSALVAESASTTVDTTSVEEYLM	generic|IP_827865_TX=10090_REVERSED|
"""index: 2534, intensity: 2944.0, mobility: 0.998"""	-0.427742	0.242488	0.895546	NNIPPSRHSLSCCGYMLKMSCLCFNEFIFPLH	generic|IP_3457599_TX=10090_REVERSED	|generic|IP_3457600_TX=10090_REVERSED|
"""index: 31539, intensity: 4834.0, mobility: 1.102"""	-0.427942	0.242495	0.895803	RMMPRCRRMRQ	generic|IP_851872_TX=10090_REVERSED	|generic|IP_851876_TX=10090_REVERSED|
"""index: 25582, intensity: 2539.0, mobility: 1.376"""	-0.428297	0.242706	0.896256	AEKQREGHSSSFNFHKTSDEQRS	generic|tr_H3BKX8_H3BKX8_MOUSE__II_878552_REVERSED	|generic|tr_E9PXZ7_E9PXZ7_MOUSE__II_878552_REVERSED	|generic|sp_Q3V0T4_ITAD_MOUSE__II_878552_REVERSED	|generic|tr_Q3U171_Q3U171_MOUSE_REVERSED|
"""index: 20050, intensity: 7896.0, mobility: 0.859"""	-0.428308	0.242918	0.89627	PEPISVHLL	generic|IP_3473267_TX=10090_REVERSED	|generic|IP_2445520_TX=10090_REVERSED|
"""index: 15150, intensity: 17968.0, mobility: 1.117"""	-0.428419	0.243129	0.896412	IKYGTVASPSPDWSLRIYKSSLETVVLN	generic|II_846514_TX=10090_REVERSED	|generic|tr_E9PX70_E9PX70_MOUSE_REVERSED	|generic|sp_Q60847_COCA1_MOUSE_REVERSED	|generic|sp_Q60847-2_COCA1_MOUSE_REVERSED	|generic|sp_Q60847-5_COCA1_MOUSE_REVERSED|
"""index: 17281, intensity: 7041.0, mobility: 1.139"""	-0.428597	0.24334	0.896639	EYVYVFYMYKPYPSDARPEKSKFFFFVYFICTKHEWPPM	generic|IP_918541_TX=10090_REVERSED|
"""index: 3821, intensity: 4175.0, mobility: 0.952"""	-0.428915	0.243346	0.897044	CVTGSRFPKYAQ	generic|sp_Q810W6_CXCR1_MOUSE_REVERSED|
"""index: 31150, intensity: 3910.0, mobility: 1.126"""	-0.429533	0.243352	0.89783	HNNVGLQVMQAHHIILPQPGPTQPAPSSASPFSQSQ	generic|sp_Q80UF7_TCAM1_MOUSE_REVERSED|
"""index: 21977, intensity: 3927.0, mobility: 1.121"""	-0.429927	0.243563	0.898328	VYFCLLVVTLAYR	generic|tr_Q8C649_Q8C649_MOUSE_REVERSED|
"""index: 18474, intensity: 3151.0, mobility: 1.206"""	-0.429988	0.243722	0.898405	RQFHSYLSTLICLEFW	generic|IP_829278_TX=10090_REVERSED|
"""index: 20822, intensity: 4126.0, mobility: 0.814"""	-0.430046	0.243933	0.898478	GLDTLALISLFYY	generic|II_870767_TX=10090_REVERSED|
"""index: 1984, intensity: 3681.0, mobility: 0.921"""	-0.430047	0.24399	0.89848	YQNRVPSYNF	generic|IP_1008352_TX=10090_REVERSED|
"""index: 24793, intensity: 2956.0, mobility: 0.868"""	-0.430796	0.244201	0.899425	GRSKPWSH	generic|sp_Q91VU7_PUS7_MOUSE_REVERSED	|generic|sp_Q91VU7-2_PUS7_MOUSE_REVERSED	|generic|tr_Q3ULP8_Q3ULP8_MOUSE_REVERSED|
"""index: 1756, intensity: 4690.0, mobility: 0.784"""	-0.43088	0.244412	0.89953	EAGPVDRLFVPSQN	generic|IP_1016542_TX=10090_REVERSED|
"""index: 20161, intensity: 2790.0, mobility: 1.197"""	-0.430948	0.244623	0.899616	FVLEQSKSSGCAFLRIH	generic|IP_3489448_TX=10090_REVERSED|
"""index: 9244, intensity: 3387.0, mobility: 0.908"""	-0.43097	0.244782	0.899643	QGGEQLGRWRRALGEQVQGEEGTAPVQA	generic|IP_1134450_TX=10090_REVERSED|
"""index: 25401, intensity: 2751.0, mobility: 0.983"""	-0.431162	0.244941	0.899884	GWPVSYWHYMYVFTFNFLTF	generic|IP_1040613_TX=10090_REVERSED|
"""index: 25148, intensity: 4744.0, mobility: 1.004"""	-0.431333	0.245152	0.900099	YPVNLCQIWNK	generic|II_942251_TX=10090_REVERSED|
"""index: 13331, intensity: 6180.0, mobility: 1.017"""	-0.431472	0.245259	0.900273	ERSELTSSQAELK	generic|sp_Q6RT24_CENPE_MOUSE_REVERSED	|generic|tr_E9QKK1_E9QKK1_MOUSE_REVERSED|
"""index: 11043, intensity: 11182.0, mobility: 0.920"""	-0.431576	0.24547	0.900403	YPAAQLTIYF	generic|tr_B2RWF7_B2RWF7_MOUSE__II_3464911_REVERSED	|generic|tr_A0A1L1SS02_A0A1L1SS02_MOUSE__II_3464911_REVERSED|
"""index: 2067, intensity: 5689.0, mobility: 0.921"""	-0.431812	0.245681	0.900699	EVENIYCHFL	generic|sp_D3Z1Q2_MRAP2_MOUSE_REVERSED|
"""index: 15622, intensity: 3845.0, mobility: 1.203"""	-0.431943	0.245839	0.900863	VKTAWINEQKSWAILQEFTLDNEVKSFDVDEGPLLVVLSLEMGEYLMIL	generic|IP_3504725_TX=10090_REVERSED|
"""index: 15234, intensity: 21507.0, mobility: 1.081"""	-0.432011	0.24605	0.900947	FFALGNSTERISRIGNILYDVNR	generic|IP_976749_TX=10090_REVERSED|
"""index: 14577, intensity: 7014.0, mobility: 1.156"""	-0.432112	0.246261	0.901074	MIPKSSKRHESATKPKDPTTNVSAPTAAVPS	generic|sp_P35428_HES1_MOUSE_REVERSED|
"""index: 19536, intensity: 4913.0, mobility: 0.851"""	-0.432117	0.246264	0.90108	VVQGSEKH	generic|sp_Q9JI10_STK3_MOUSE__chr15_-1_35115561_35115632_ENSMUST00000138841_REVERSED	|generic|tr_A0A2I3BQE0_A0A2I3BQE0_MOUSE__chr15_-1_35115561_35115632_ENSMUST00000138841_REVERSED|
"""index: 12514, intensity: 69723.0, mobility: 1.038"""	-0.432388	0.246474	0.901417	KITHEMKMAIMVMLSDGAKVRDGAKVFVKEITGTMPAITGG	generic|sp_Q99MR8_MCCA_MOUSE__chr3_-1_36000477_36000542_ENSMUST00000199113__II_988229_REVERSED	|generic|II_988239_TX=10090_REVERSED|
"""index: 14657, intensity: 6436.0, mobility: 1.009"""	-0.432461	0.246529	0.901508	MATAAEAPSGVAEQ	generic|tr_G8JL85_G8JL85_MOUSE__chr4_1_43426346_43426384_ENSMUST00000173682__II_964169_REVERSED	|generic|tr_B2RUK0_B2RUK0_MOUSE__chr4_1_43425878_43426132_ENSMUST00000173682__II_964169_REVERSED	|generic|sp_Q80U22_RUSC2_MOUSE__chr4_1_43425878_43426132_ENSMUST00000173682__II_964169_REVERSED	|generic|sp_Q80U22-2_RUSC2_MOUSE__chr4_1_43426346_43426384_ENSMUST00000173682__II_964169_REVERSED	|generic|tr_G3UXJ5_G3UXJ5_MOUSE__II_964185_REVERSED	|generic|tr_Q3V1Z0_Q3V1Z0_MOUSE__chr4_1_43425878_43426132_ENSMUST00000173682__II_964169_REVERSED	|generic|tr_Q80YT8_Q80YT8_MOUSE_REVERSED|
"""index: 29804, intensity: 3495.0, mobility: 1.213"""	-0.432823	0.24674	0.901959	WTWIRFSSSPMPVVRAA	generic|IP_843970_TX=10090_REVERSED|
"""index: 29555, intensity: 5015.0, mobility: 1.118"""	-0.432902	0.24695	0.902057	ERGADLVERNAAAVAGPNQSDDSSLNPDM	generic|II_834653_TX=10090_REVERSED	|generic|II_834624_TX=10090_REVERSED	|generic|tr_B1B0S0_B1B0S0_MOUSE_REVERSED	|generic|sp_Q61806_XL3C_MOUSE_REVERSED	|generic|sp_Q60595_XL3A_MOUSE_REVERSED	|generic|sp_Q6P205_XL3B_MOUSE_REVERSED|
"""index: 11741, intensity: 20141.0, mobility: 0.909"""	-0.433032	0.247108	0.902219	MVLAGTAFSVASTALSSFVYSRN	generic|tr_Q3U1F5_Q3U1F5_MOUSE_REVERSED|
"""index: 3979, intensity: 7046.0, mobility: 1.013"""	-0.433154	0.247267	0.90237	YPKAQEGYGVCQADRRIAEMNHWD	generic|tr_Q3TXV9_Q3TXV9_MOUSE_REVERSED|
"""index: 6819, intensity: 3658.0, mobility: 0.946"""	-0.433322	0.247373	0.902579	ELRMRMANLQMFMLTQILSELLWPHH	generic|II_1014118_TX=10090_REVERSED|
"""index: 11633, intensity: 11146.0, mobility: 1.095"""	-0.433634	0.247583	0.902964	LQFAQRICHLKALFDSDGLCELMETRLVRSYIKGEEVLHMA	generic|tr_B2RRB9_B2RRB9_MOUSE_REVERSED	|generic|sp_Q4QQM5-2_MIGA1_MOUSE_REVERSED|
"""index: 19795, intensity: 2737.0, mobility: 0.736"""	-0.433852	0.247741	0.903234	FIFFGQLTNFI	generic|sp_Q8CJ12_AGRG2_MOUSE_REVERSED	|generic|sp_Q8CJ12-2_AGRG2_MOUSE_REVERSED	|generic|sp_Q8CJ12-3_AGRG2_MOUSE_REVERSED	|generic|sp_Q8CJ12-4_AGRG2_MOUSE_REVERSED	|generic|sp_Q8CJ12-5_AGRG2_MOUSE_REVERSED	|generic|tr_Q14BH6_Q14BH6_MOUSE_REVERSED	|generic|tr_A2AHQ2_A2AHQ2_MOUSE_REVERSED|
"""index: 34206, intensity: 8009.0, mobility: 1.199"""	-0.434032	0.247951	0.903456	QMPWLRIQDQPFGMTQSLSQVFEALSSNKLVKFVTYRVKEEDYM	generic|tr_F8VPX1_F8VPX1_MOUSE__chr16_-1_8711990_8712136_ENSMUST00000160326__II_1080752_REVERSED	|generic|sp_Q6A4J8_UBP7_MOUSE__chr16_-1_8711990_8712136_ENSMUST00000160326__II_1080752_REVERSED	|generic|sp_Q6A4J8-2_UBP7_MOUSE__chr16_-1_8711990_8712136_ENSMUST00000160326__II_1080752_REVERSED	|generic|tr_E9PXY8_E9PXY8_MOUSE__chr16_-1_8711990_8712136_ENSMUST00000160326__II_1080752_REVERSED	|generic|sp_Q6A4J8-3_UBP7_MOUSE__chr16_-1_8711990_8712136_ENSMUST00000160326_REVERSED|
"""index: 4346, intensity: 3368.0, mobility: 0.813"""	-0.434159	0.247955	0.903613	NMNSEPNKNQGILCFIKG	generic|tr_A0A494BBH0_A0A494BBH0_MOUSE__II_1042162_REVERSED	|generic|II_1042164_TX=10090_REVERSED|
"""index: 7011, intensity: 7531.0, mobility: 1.038"""	-0.434169	0.247955	0.903625	EPLDETFIKLGDEPFDRLVWVSYSFILHLNETGLHQLY	generic|tr_Q3TC98_Q3TC98_MOUSE__chr2_-1_120318034_120318084_ENSMUST00000133260__II_1009016_REVERSED	|generic|tr_Q3URK7_Q3URK7_MOUSE__chr2_-1_120318034_120318084_ENSMUST00000133260__II_1009015_REVERSED	|generic|tr_Q5KU38_Q5KU38_MOUSE__chr2_-1_120318034_120318084_ENSMUST00000133260__II_1009015_REVERSED	|generic|tr_Q6ZQ51_Q6ZQ51_MOUSE__chr2_-1_120318034_120318084_ENSMUST00000133260__II_1009015_REVERSED	|generic|tr_Q8BY36_Q8BY36_MOUSE__chr2_-1_120318034_120318084_ENSMUST00000133260__II_1009015_REVERSED	|generic|tr_Q3USV9_Q3USV9_MOUSE__chr2_-1_120318034_120318084_ENSMUST00000133260__II_1009015_REVERSED	|generic|II_1008999_TX=10090_REVERSED	|generic|tr_Q8BUJ2_Q8BUJ2_MOUSE__chr2_-1_120338677_120338775_ENSMUST00000147085_REVERSED|
"""index: 11382, intensity: 4463.0, mobility: 0.867"""	-0.434939	0.248164	0.904571	LDSDIKTRVLYFNMG	generic|tr_Q8K242_Q8K242_MOUSE_REVERSED|
"""index: 6118, intensity: 40423.0, mobility: 1.012"""	-0.43511	0.248322	0.904782	ELDPIELREVPEIEATTESYDSMGKANVAAVR	generic|tr_A0A5K1VVQ9_A0A5K1VVQ9_MOUSE__chr19_-1_7374046_7374075_ENSMUST00000237653__II_1006392_REVERSED	|generic|sp_A2ASS6_TITIN_MOUSE__chr19_-1_7374046_7374075_ENSMUST00000237653__II_1006392_REVERSED	|generic|sp_A2ASS6-2_TITIN_MOUSE__chr19_-1_7374046_7374075_ENSMUST00000237653__II_1006392_REVERSED	|generic|tr_A0A5K1VVQ1_A0A5K1VVQ1_MOUSE__chr19_-1_7374046_7374075_ENSMUST00000237653__II_1006392_REVERSED	|generic|tr_E9Q8K5_E9Q8K5_MOUSE__chr19_-1_7374046_7374075_ENSMUST00000237653__II_1006392_REVERSED	|generic|tr_E9Q8N1_E9Q8N1_MOUSE__chr19_-1_7374046_7374075_ENSMUST00000237653__II_1006392_REVERSED|
"""index: 34502, intensity: 7142.0, mobility: 0.840"""	-0.43526	0.248532	0.904966	WDPLWSCGP	generic|tr_E9QM19_E9QM19_MOUSE_REVERSED	|generic|sp_Q8R1J1_TM6S2_MOUSE_REVERSED	|generic|sp_Q8R1J1-2_TM6S2_MOUSE_REVERSED	|generic|tr_A0A0R4J0J9_A0A0R4J0J9_MOUSE_REVERSED|
"""index: 25437, intensity: 3423.0, mobility: 1.015"""	-0.435286	0.248689	0.904997	YPVNLCQIWNK	generic|II_942251_TX=10090_REVERSED|
"""index: 23423, intensity: 2788.0, mobility: 1.261"""	-0.435547	0.248847	0.905316	MVTVTQFIKMRQKMELSTTTPLFRLTMRKNLLCNSRLTMT	generic|IP_1079303_TX=10090_REVERSED|
"""index: 20272, intensity: 4413.0, mobility: 1.130"""	-0.435587	0.249004	0.905365	GPERVLEECGVPPRCRALKEESCPPCHIAEDGLSPRPG	generic|sp_P47879_IBP4_MOUSE__II_1127287_REVERSED	|generic|tr_Q8BSM9_Q8BSM9_MOUSE_REVERSED|
"""index: 12253, intensity: 4183.0, mobility: 0.873"""	-0.435789	0.249162	0.905612	YIHAHIHIAHTCPIYSI	generic|IP_989498_TX=10090_REVERSED|
"""index: 25566, intensity: 3498.0, mobility: 1.256"""	-0.435859	0.249319	0.905698	EDRHDLFVPGVADSIELAALLQKSVKIVTQMNGFLGEFDVNPV	generic|tr_A0A1D5RLY0_A0A1D5RLY0_MOUSE_REVERSED	|generic|tr_A0A1D5RLL6_A0A1D5RLL6_MOUSE_REVERSED	|generic|sp_Q6TXD4-2_DNMBP_MOUSE_REVERSED	|generic|tr_A0A1D5RMB5_A0A1D5RMB5_MOUSE_REVERSED|
"""index: 8150, intensity: 13909.0, mobility: 1.189"""	-0.435896	0.249476	0.905743	RQLHHVLLFEHNEVSTSSQLFKVLCEQ	generic|sp_Q8CJF7_ELYS_MOUSE__chr1_-1_179799203_179799322_ENSMUST00000194536__II_1029277_REVERSED|
"""index: 33316, intensity: 6338.0, mobility: 1.212"""	-0.435904	0.249581	0.905752	EILIQCVDANGGLAAWHLLSHGDQDVLDVRAGGKILTQIVDRHGMEC	generic|sp_O89019-7_INVS_MOUSE__chr3_1_159913849_159913878_ENSMUST00000068952__IP_963240_REVERSED	|generic|tr_Q3TYB3_Q3TYB3_MOUSE_REVERSED	|generic|tr_S4R2B7_S4R2B7_MOUSE__chr3_1_159913849_159913878_ENSMUST00000068952_REVERSED	|generic|sp_O89019_INVS_MOUSE__chr3_1_159913849_159913878_ENSMUST00000068952_REVERSED	|generic|sp_O89019-2_INVS_MOUSE__chr3_1_159913849_159913878_ENSMUST00000068952_REVERSED	|generic|sp_O89019-3_INVS_MOUSE__chr3_1_159913849_159913878_ENSMUST00000068952_REVERSED	|generic|sp_O89019-4_INVS_MOUSE__chr3_1_159913849_159913878_ENSMUST00000068952_REVERSED	|generic|sp_O89019-5_INVS_MOUSE__chr3_1_159913849_159913878_ENSMUST00000068952_REVERSED	|generic|sp_O89019-6_INVS_MOUSE__chr3_1_159913849_159913878_ENSMUST00000068952_REVERSED	|generic|tr_A2AM57_A2AM57_MOUSE__chr3_1_159913849_159913878_ENSMUST00000068952_REVERSED	|generic|tr_A0JNT0_A0JNT0_MOUSE_REVERSED|
"""index: 11027, intensity: 7068.0, mobility: 0.925"""	-0.43619	0.249686	0.906101	DPVSWSSRLEFEKEAKKLAWASR	generic|tr_Q8BIM2_Q8BIM2_MOUSE__chr5_1_54105376_54109718_ENSMUST00000117661_REVERSED|
"""index: 26230, intensity: 2946.0, mobility: 1.177"""	-0.436551	0.249895	0.90654	LATSRGFVSGMTVADPMVV	generic|tr_E9QLJ3_E9QLJ3_MOUSE__chr5_1_118671015_118671101_ENSMUST00000201614__II_937578_REVERSED	|generic|sp_Q6JPI3_MD13L_MOUSE__chr5_1_118671015_118671101_ENSMUST00000201614__II_937578_REVERSED	|generic|tr_Q3TDJ7_Q3TDJ7_MOUSE__chr5_1_118762789_118762833_ENSMUST00000202538_REVERSED	|generic|tr_A0A0J9YUA8_A0A0J9YUA8_MOUSE__chr5_1_118671015_118671101_ENSMUST00000201614_REVERSED	|generic|tr_Q6GQS5_Q6GQS5_MOUSE__chr5_1_118761292_118761402_ENSMUST00000202538_REVERSED|
"""index: 5645, intensity: 2635.0, mobility: 1.142"""	-0.436595	0.250105	0.906592	QIMWLFQYAGPERQE	generic|IP_867960_TX=10090_REVERSED|
"""index: 7425, intensity: 4640.0, mobility: 1.072"""	-0.436664	0.250314	0.906677	ESEAKNEAPTQPQQQEETHPEEQDVQM	generic|tr_Q99L75_Q99L75_MOUSE_REVERSED|
"""index: 17534, intensity: 15655.0, mobility: 1.066"""	-0.436743	0.250471	0.906773	TVMIDDVAEKMLQA	generic|tr_A0A1L1SQP9_A0A1L1SQP9_MOUSE__II_3500450_REVERSED	|generic|tr_A0A1L1SRI1_A0A1L1SRI1_MOUSE__chr2_1_29733737_29733766_ENSMUST00000123953__II_3500449_REVERSED	|generic|tr_A0A1L1SQ51_A0A1L1SQ51_MOUSE__chr2_1_29733737_29733766_ENSMUST00000123953_REVERSED	|generic|tr_Q68FD6_Q68FD6_MOUSE__chr2_1_29733737_29733766_ENSMUST00000123953_REVERSED	|generic|tr_B2RY15_B2RY15_MOUSE__chr2_1_29733737_29733766_ENSMUST00000123953_REVERSED	|generic|tr_Q8CHG4_Q8CHG4_MOUSE__chr2_1_29733737_29733766_ENSMUST00000123953_REVERSED	|generic|tr_Q8CDM9_Q8CDM9_MOUSE__chr2_1_29733737_29733766_ENSMUST00000123953_REVERSED	|generic|tr_E9PUM4_E9PUM4_MOUSE__chr2_1_29733737_29733766_ENSMUST00000123953_REVERSED|
"""index: 17325, intensity: 9295.0, mobility: 1.083"""	-0.436801	0.250628	0.906844	IWRDGLLAGGGRGHTT	generic|tr_Q566I6_Q566I6_MOUSE_REVERSED	|generic|sp_Q8CG16_C1RA_MOUSE_REVERSED|
"""index: 14165, intensity: 6950.0, mobility: 1.172"""	-0.437048	0.250837	0.907142	AERREMERQLKRQLRLNEERMHREEELYQAMK	generic|tr_F6SXB0_F6SXB0_MOUSE__II_1152542_REVERSED	|generic|sp_D3YZP9_CCDC6_MOUSE_REVERSED|
"""index: 12546, intensity: 5330.0, mobility: 1.163"""	-0.437086	0.251046	0.907188	QDISCEQQREFAQVFLPLINQCLKTEEELIQLSAAEDARQLIQ	generic|sp_F8VPN2_TEX15_MOUSE__chr5_-1_121525207_121525236_ENSMUST00000031410__II_864881_REVERSED	|generic|sp_F8VPN2-2_TEX15_MOUSE__chr5_-1_121525207_121525236_ENSMUST00000031410__II_864881_REVERSED|
"""index: 5912, intensity: 4880.0, mobility: 0.882"""	-0.437129	0.251255	0.90724	RATACRSRTGALCRPERAPSRPQR	generic|chr10_-1_62231016_62231174_ENSMUST00000047883_REVERSED|
"""index: 18994, intensity: 4366.0, mobility: 0.947"""	-0.437139	0.251464	0.907253	LEQFLSCAHRAVDSLQR	generic|tr_B9EJX2_B9EJX2_MOUSE_REVERSED	|generic|tr_B2RXX7_B2RXX7_MOUSE_REVERSED	|generic|tr_B7ZWM3_B7ZWM3_MOUSE_REVERSED	|generic|tr_B1AV60_B1AV60_MOUSE_REVERSED|
"""index: 12061, intensity: 6963.0, mobility: 1.083"""	-0.437171	0.251516	0.907291	FTLGYHQCALGVTPTYVIPMFK	generic|tr_Q3UZW5_Q3UZW5_MOUSE__chr7_1_89806719_89806754_ENSMUST00000159491__II_885431_REVERSED	|generic|sp_Q8BMF3_MAON_MOUSE__chr7_1_89806719_89806754_ENSMUST00000159491__II_885407_REVERSED	|generic|tr_A0A140LHQ4_A0A140LHQ4_MOUSE__chr7_1_89739859_89739960_ENSMUST00000159491__II_885445_REVERSED|
"""index: 36124, intensity: 3453.0, mobility: 1.027"""	-0.4377	0.251725	0.90793	QININCHYMRTRFTVKPPKFP	generic|IP_948795_TX=10090_REVERSED|
"""index: 25660, intensity: 2887.0, mobility: 0.834"""	-0.437711	0.251881	0.907943	MSANEWRFS	generic|IP_968088_TX=10090_REVERSED|
"""index: 8505, intensity: 24729.0, mobility: 1.134"""	-0.437846	0.251931	0.908106	KFSDAQQEKAHKDKATKFESFFEEEYERIAEISESSNGKGTVV	generic|tr_Q80TX7_Q80TX7_MOUSE__chr16_1_29616666_29616695_ENSMUST00000160475_REVERSED|
"""index: 12853, intensity: 5136.0, mobility: 1.145"""	-0.437927	0.251931	0.908204	PLWFLGNSARSSYDYIPTLERIHTGPVSSPGQLHTIHMSLQKAM	generic|IP_859959_TX=10090_REVERSED|
"""index: 1639, intensity: 2711.0, mobility: 0.910"""	-0.438106	0.252139	0.908419	TMGAPRHHCVGKIGASPLC	generic|IP_849630_TX=10090_REVERSED|
"""index: 35951, intensity: 2655.0, mobility: 1.125"""	-0.438133	0.252348	0.908452	IERRIPPPQPPPGTVQSTPVTPMVKQMKMTPLFPSKSPS	generic|tr_E9Q6R4_E9Q6R4_MOUSE_REVERSED	|generic|tr_A0A338P6U8_A0A338P6U8_MOUSE_REVERSED	|generic|sp_E9Q4N7_ARI1B_MOUSE_REVERSED	|generic|tr_E9Q4N6_E9Q4N6_MOUSE_REVERSED|
"""index: 19534, intensity: 5220.0, mobility: 1.162"""	-0.438158	0.252557	0.908481	SEMKVDGGLEEKVVVTPPC	generic|sp_P41230_KDM5C_MOUSE__chr2_1_104817579_104817608_None_REVERSED	|generic|sp_P41230-2_KDM5C_MOUSE__chr2_1_104817579_104817608_None_REVERSED	|generic|sp_P41230-3_KDM5C_MOUSE__chr2_1_104817579_104817608_None_REVERSED|
"""index: 32983, intensity: 6930.0, mobility: 1.317"""	-0.438302	0.25266	0.908654	DWHLVSKFPEGDEKGDIGGMAA	generic|tr_E9Q641_E9Q641_MOUSE_REVERSED	|generic|sp_Q80XB4_NRAP_MOUSE_REVERSED	|generic|sp_Q80XB4-2_NRAP_MOUSE_REVERSED	|generic|sp_Q80XB4-3_NRAP_MOUSE_REVERSED	|generic|tr_E9PZF4_E9PZF4_MOUSE_REVERSED|
"""index: 24852, intensity: 3038.0, mobility: 1.240"""	-0.43843	0.252816	0.908808	TIREEWMEPTMQYLNIV	generic|tr_F8WJ43_F8WJ43_MOUSE__II_1139935_REVERSED	|generic|sp_P46662_MERL_MOUSE__II_1139927_REVERSED	|generic|sp_P46662-2_MERL_MOUSE__II_1139935_REVERSED	|generic|tr_Q9D3K3_Q9D3K3_MOUSE__chr11_-1_4782172_4782351_ENSMUST00000141342_REVERSED	|generic|tr_Q99K59_Q99K59_MOUSE_REVERSED	|generic|tr_F7D6P2_F7D6P2_MOUSE_REVERSED	|generic|tr_E9PW99_E9PW99_MOUSE_REVERSED|
"""index: 19207, intensity: 4349.0, mobility: 1.258"""	-0.438577	0.253025	0.908985	PIAQDLVTCVPAYMSCLFFRLEPSCQVKVLPYF	generic|tr_Q810L8_Q810L8_MOUSE_REVERSED	|generic|tr_Q6P551_Q6P551_MOUSE_REVERSED	|generic|sp_Q61090_FZD7_MOUSE_REVERSED|
"""index: 15383, intensity: 4759.0, mobility: 1.144"""	-0.438609	0.25318	0.909023	PTHTLPMPSTPMGRTIATWLMYYGVSSLATAM	generic|IP_1026780_TX=10090_REVERSED|
"""index: 18298, intensity: 2789.0, mobility: 0.877"""	-0.438748	0.253389	0.90919	FLPFHPIMS	generic|IP_1131165_TX=10090_REVERSED|
"""index: 4479, intensity: 3509.0, mobility: 1.054"""	-0.438762	0.253597	0.909206	MMHRNNLQVDVDSEENILNDAGGAPAL	generic|tr_A0A494B927_A0A494B927_MOUSE_REVERSED	|generic|tr_A0A498WGK2_A0A498WGK2_MOUSE__chr18_-1_64500518_64500613_ENSMUST00000236873_REVERSED	|generic|tr_A0A494BAX5_A0A494BAX5_MOUSE__chr18_-1_64500518_64500613_ENSMUST00000236873_REVERSED	|generic|tr_A0A494BB89_A0A494BB89_MOUSE_REVERSED	|generic|sp_Q8BP47_SYNC_MOUSE__chr18_-1_64500518_64500613_ENSMUST00000236873_REVERSED	|generic|chr18_-1_64505088_64505360_ENSMUST00000236873_REVERSED|
"""index: 33936, intensity: 11462.0, mobility: 1.177"""	-0.438844	0.253753	0.909304	KMDQILSTGPSHLLVKL	generic|II_3486013_TX=10090_REVERSED|
"""index: 9344, intensity: 19455.0, mobility: 1.039"""	-0.438889	0.253803	0.909358	CTFVYLLPNVVSNFFALSTVF	generic|sp_Q9Z2J6_PD2R2_MOUSE_REVERSED|
"""index: 14411, intensity: 2851.0, mobility: 1.214"""	-0.438984	0.254011	0.909472	YVSKCFSTTTAKVSAHTFG	generic|IP_882077_TX=10090_REVERSED|
"""index: 20646, intensity: 5140.0, mobility: 1.050"""	-0.43902	0.25422	0.909515	CHTPWSSRMEKNMHVYVWSLLPLL	generic|sp_Q8BP07_TM220_MOUSE_REVERSED	|generic|sp_Q8BP07-2_TM220_MOUSE_REVERSED|
"""index: 10711, intensity: 6657.0, mobility: 1.310"""	-0.439023	0.254428	0.909519	GSFLKQELTLTDVQQMPRLYIIRNREPPMRLIQDLVQDM	generic|sp_Q8BMI0_FBX38_MOUSE__chr18_-1_62527173_62527256_ENSMUST00000236904_REVERSED|
"""index: 1274, intensity: 3835.0, mobility: 0.888"""	-0.439121	0.254636	0.909636	VAPSQSRDPAR	generic|tr_Q8BQE0_Q8BQE0_MOUSE_REVERSED	|generic|sp_Q64731_FOXL1_MOUSE_REVERSED|
"""index: 23692, intensity: 8978.0, mobility: 1.258"""	-0.439188	0.254845	0.909716	LGLTQAEQLCEPAVWPIRDTLMELSLVTPSVGPDSLKIFPPNGD	generic|tr_A0A0R4J0R7_A0A0R4J0R7_MOUSE__II_866061_REVERSED	|generic|II_866050_TX=10090_REVERSED|
"""index: 24091, intensity: 2958.0, mobility: 1.202"""	-0.439231	0.255	0.909767	CLPYISLPRDPWLCSQR	generic|IP_1106775_TX=10090_REVERSED|
"""index: 32881, intensity: 9589.0, mobility: 0.913"""	-0.439404	0.255102	0.909973	DELVPLLVEPLDVIIPE	generic|tr_E9Q357_E9Q357_MOUSE_REVERSED|
"""index: 22264, intensity: 3810.0, mobility: 0.995"""	-0.439513	0.255204	0.910103	QNQKDLEELEAMLIENEHISQ	generic|tr_H3BJG4_H3BJG4_MOUSE__chr12_-1_101877951_101878118_ENSMUST00000177480__II_1112908_REVERSED	|generic|tr_Q3UFU7_Q3UFU7_MOUSE_REVERSED	|generic|tr_B2RY51_B2RY51_MOUSE__chr12_-1_101877951_101878118_ENSMUST00000177480_REVERSED	|generic|tr_E9Q512_E9Q512_MOUSE__chr12_-1_101877951_101878118_ENSMUST00000177480_REVERSED	|generic|tr_Q8BVJ9_Q8BVJ9_MOUSE_REVERSED|
"""index: 36339, intensity: 5607.0, mobility: 1.050"""	-0.439662	0.255359	0.91028	EPRTLICVRHAMYHSRCKRKLIK	generic|IP_1014265_TX=10090_REVERSED|
"""index: 13791, intensity: 9697.0, mobility: 1.119"""	-0.439817	0.255567	0.910465	ELKQVMFALMTFRESFKLLAPLGQ	generic|IP_853193_TX=10090_REVERSED|
"""index: 17047, intensity: 4827.0, mobility: 1.106"""	-0.439978	0.255775	0.910657	MKGPIMWNALDGYKSVQMAGLMTLNVHGGRIMAFSEDSSFFSAGPL	generic|tr_Q3U9P7_Q3U9P7_MOUSE__II_1092353_REVERSED	|generic|sp_Q9D0K2_SCOT1_MOUSE__II_1092353_REVERSED	|generic|tr_Q3UJQ9_Q3UJQ9_MOUSE_REVERSED|
"""index: 32216, intensity: 8130.0, mobility: 0.813"""	-0.439986	0.255983	0.910666	PLIPDRHT	generic|IP_887770_TX=10090_REVERSED|
"""index: 28189, intensity: 3897.0, mobility: 0.914"""	-0.440081	0.256138	0.910779	KGDTLLFYSLQGNKGSDADIATMKG	generic|tr_A0A0A6YW72_A0A0A6YW72_MOUSE_REVERSED|
"""index: 20019, intensity: 15540.0, mobility: 1.123"""	-0.440178	0.256346	0.910894	PTSPPGSSPTPTPMPVSPPAPAAPP	generic|sp_A2AQH4_BCORL_MOUSE__chrX_1_48377002_48377085_ENSMUST00000156042__II_835669_REVERSED	|generic|tr_F8WJL9_F8WJL9_MOUSE__chrX_1_48377002_48377085_ENSMUST00000156042__II_835677_REVERSED|
"""index: 18202, intensity: 5602.0, mobility: 1.037"""	-0.440197	0.256448	0.910917	RWPETSAQASSFPGFAKITLVPTRGSLELY	generic|IP_961452_TX=10090_REVERSED|
"""index: 24726, intensity: 4091.0, mobility: 0.995"""	-0.44025	0.256656	0.91098	RGTTLPQPGCDLRFRTMDSLRVLTEMLTFL	generic|chr3_1_67438626_67440250_ENSMUST00000077271__IP_983551_TX=10090_REVERSED|
"""index: 13161, intensity: 2887.0, mobility: 0.909"""	-0.440419	0.256864	0.91118	TNFSLLMMQKHQSSCVA	generic|IP_870502_TX=10090_REVERSED|
"""index: 25002, intensity: 3884.0, mobility: 1.064"""	-0.440549	0.257072	0.911335	KYYDPLNLKVADVPQQFPWA	generic|sp_Q9ESU6_BRD4_MOUSE__chr17_-1_32197752_32197781_ENSMUST00000230565_REVERSED	|generic|tr_D6RGP2_D6RGP2_MOUSE_REVERSED	|generic|tr_Q3U3Z2_Q3U3Z2_MOUSE_REVERSED	|generic|tr_A0A494BBD0_A0A494BBD0_MOUSE_REVERSED	|generic|tr_A0A494BAK1_A0A494BAK1_MOUSE_REVERSED	|generic|tr_Q63ZX2_Q63ZX2_MOUSE_REVERSED	|generic|tr_B0V2V6_B0V2V6_MOUSE_REVERSED	|generic|sp_Q9ESU6-2_BRD4_MOUSE_REVERSED	|generic|tr_Q3UH70_Q3UH70_MOUSE__chr17_-1_32197752_32197781_ENSMUST00000230565_REVERSED	|generic|tr_Q3SYK2_Q3SYK2_MOUSE_REVERSED|
"""index: 12663, intensity: 11052.0, mobility: 1.050"""	-0.440558	0.25728	0.911344	FVEASFARAGRAPVSAMTTARHS	generic|tr_A0A286YCR2_A0A286YCR2_MOUSE__chr14_-1_16509042_16548442_ENSMUST00000063750_REVERSED|
"""index: 16337, intensity: 2715.0, mobility: 1.072"""	-0.440655	0.25738	0.91146	KGAIGDQMRQPLVVMHPILHTM	generic|IP_1144035_TX=10090_REVERSED|
"""index: 12811, intensity: 3413.0, mobility: 1.178"""	-0.440756	0.257481	0.91158	YYTFRFPLMILYYGWGLLGRPQPRSVVYSYIRHDATNVQLP	generic|tr_D3YUP4_D3YUP4_MOUSE_REVERSED	|generic|sp_Q3TDN2_FAF2_MOUSE__chr13_1_54650014_54650067_ENSMUST00000153894_REVERSED|
"""index: 34718, intensity: 4829.0, mobility: 1.081"""	-0.44104	0.257636	0.911914	VWSLSGPRQREL	generic|IP_3473052_TX=10090_REVERSED|
"""index: 464, intensity: 11154.0, mobility: 0.991"""	-0.441499	0.257843	0.912455	YPIEAPVSSLDSH	generic|IP_838780_TX=10090_REVERSED|
"""index: 36118, intensity: 4052.0, mobility: 1.189"""	-0.441533	0.258051	0.912495	EDLKNLAMQYVTRKKEMSPVAAPQQEYEMEELESTMSKSRLSIAPP	generic|II_892315_TX=10090_REVERSED	|generic|tr_D3YZU4_D3YZU4_MOUSE_REVERSED|
"""index: 11447, intensity: 52258.0, mobility: 1.107"""	-0.441566	0.258205	0.912534	CQRITQTSTVIHESHLPNLLSPQVASELVPQMCGVPFAQSLETKE	generic|tr_G5E890_G5E890_MOUSE__chr19_-1_27867509_27867610_ENSMUST00000173863__II_1046612_REVERSED	|generic|sp_P48381_RFX3_MOUSE__chr19_-1_27867509_27867610_ENSMUST00000173863__II_1046612_REVERSED|
"""index: 32445, intensity: 35234.0, mobility: 1.004"""	-0.441743	0.258359	0.912742	GVPGPGAVALALPGPTLPVQQASGA	generic|chr19_1_28990447_28990611_ENSMUST00000225310_REVERSED|
"""index: 4624, intensity: 4533.0, mobility: 0.919"""	-0.441784	0.258567	0.91279	EPSNIDEIPDK	generic|sp_Q80T41_GABR2_MOUSE__II_963374_REVERSED|
"""index: 9549, intensity: 536939.0, mobility: 1.096"""	-0.441874	0.258721	0.912896	SANVTPMWQLLWLVRCDCQFPNGRLDVHTLTELGRFLFRP	generic|sp_Q8K1S1_LGI4_MOUSE__chr7_1_31063325_31063360_ENSMUST00000169785_REVERSED	|generic|tr_Q3UYI9_Q3UYI9_MOUSE__chr7_1_31063325_31063360_ENSMUST00000169785_REVERSED|
"""index: 34916, intensity: 3676.0, mobility: 1.128"""	-0.442104	0.258929	0.913166	AKELQFNLAVYCLREKIDHIIGQKITNFGYGQETLIK	generic|IP_3494435_TX=10090_REVERSED|
"""index: 33528, intensity: 6594.0, mobility: 1.170"""	-0.44211	0.258975	0.913174	NLNIDKIFYVCFNMVMIKYINNKGLIHGT	generic|sp_Q8BR76-2_MKS3_MOUSE__II_966613_REVERSED|
"""index: 3124, intensity: 2724.0, mobility: 1.049"""	-0.442472	0.259182	0.913597	HWQTCLESPSGAER	generic|tr_E9PXU3_E9PXU3_MOUSE__II_1084035_REVERSED	|generic|tr_Q8BV00_Q8BV00_MOUSE__II_1084035_REVERSED	|generic|tr_Q8BLD2_Q8BLD2_MOUSE_REVERSED	|generic|tr_E9Q3A6_E9Q3A6_MOUSE_REVERSED	|generic|tr_Q8BVJ3_Q8BVJ3_MOUSE_REVERSED|
"""index: 24271, intensity: 3349.0, mobility: 0.866"""	-0.442505	0.25939	0.913636	ESKVITLFD	generic|IP_1096478_TX=10090_REVERSED|
"""index: 33040, intensity: 7414.0, mobility: 1.155"""	-0.442523	0.259544	0.913656	NALVAATLTSGNNGGWGVLMVGLRPVQRATRFTFRTARPQ	generic|sp_Q9JHU9_INO1_MOUSE__chr8_1_70597082_70597198_ENSMUST00000210878_REVERSED	|generic|tr_A0A1B0GR94_A0A1B0GR94_MOUSE_REVERSED	|generic|tr_A0A1B0GS86_A0A1B0GS86_MOUSE_REVERSED|
"""index: 13634, intensity: 5787.0, mobility: 1.124"""	-0.442627	0.259697	0.913778	EWGPIMNDKQSRASLKGINEKSKPFNHLVASELKRETAAAFM	generic|tr_Q9D4D3_Q9D4D3_MOUSE_REVERSED|
"""index: 34410, intensity: 5913.0, mobility: 1.083"""	-0.442652	0.259905	0.913807	SIDLFVYVAPCPL	generic|IP_897384_TX=10090_REVERSED|
"""index: 5359, intensity: 3484.0, mobility: 1.108"""	-0.442679	0.259996	0.913839	MMYLRQPCAGGLRW	generic|IP_1006293_TX=10090_REVERSED|
"""index: 24817, intensity: 3958.0, mobility: 1.095"""	-0.442746	0.259996	0.913917	FLTSASNFISTLSSMLSAMMVSLMLGR	generic|tr_Q9QXI6_Q9QXI6_MOUSE_REVERSED	|generic|tr_Q8CCA7_Q8CCA7_MOUSE_REVERSED	|generic|sp_Q8C3K6_SC5A1_MOUSE_REVERSED	|generic|tr_O70122_O70122_MOUSE_REVERSED|
"""index: 17993, intensity: 4696.0, mobility: 1.170"""	-0.443512	0.260203	0.914809	ESYGLSVAAMPPAGHWLAPIHWV	generic|sp_Q5NCI0-2_URGCP_MOUSE__II_1139737_REVERSED	|generic|sp_Q5NCI0_URGCP_MOUSE_REVERSED	|generic|tr_Q6ZPP3_Q6ZPP3_MOUSE_REVERSED|
"""index: 30064, intensity: 2866.0, mobility: 0.911"""	-0.443512	0.260356	0.914809	IEFDPIIEILSYERFIALPSALLASIGWAL	generic|sp_P97295_NPY2R_MOUSE_REVERSED	|generic|tr_Q3SWR9_Q3SWR9_MOUSE_REVERSED|
"""index: 21590, intensity: 7502.0, mobility: 0.984"""	-0.443678	0.260563	0.915002	GGQIKRKSREHKPLNWPLTDGPAPSASGSKQ	generic|II_1042650_TX=10090_REVERSED	|generic|tr_A0A0A6YX28_A0A0A6YX28_MOUSE_REVERSED	|generic|tr_S4R1P5_S4R1P5_MOUSE__chr1_1_34161097_34161162_ENSMUST00000183331_REVERSED	|generic|tr_A0A0A6YXR1_A0A0A6YXR1_MOUSE_REVERSED	|generic|sp_Q91ZU6-6_DYST_MOUSE_REVERSED	|generic|tr_A0A087WRB8_A0A087WRB8_MOUSE__chr1_1_34161097_34161162_ENSMUST00000183331_REVERSED|
"""index: 5126, intensity: 3808.0, mobility: 0.877"""	-0.443765	0.260717	0.915103	TQIREPDPLQTALFQPTSLLRCS	generic|IP_840036_TX=10090_REVERSED	|generic|tr_Q8BXZ2_Q8BXZ2_MOUSE_REVERSED	|generic|tr_Q3TRZ0_Q3TRZ0_MOUSE_REVERSED|
"""index: 6139, intensity: 19439.0, mobility: 0.990"""	-0.443822	0.26087	0.915168	ESKTYASIICIIILLIMLVLIVALVILKLNLI	generic|sp_Q8R534_ADM1B_MOUSE_REVERSED|
"""index: 16372, intensity: 3221.0, mobility: 1.080"""	-0.444102	0.261013	0.915492	QEKEKLLQEFALAKERMSHCEFEKERLMMSFK	generic|tr_H3BJG4_H3BJG4_MOUSE__chr12_-1_101877951_101878118_ENSMUST00000177480__II_1112908_REVERSED	|generic|tr_H3BJU5_H3BJU5_MOUSE__II_1112907_REVERSED	|generic|tr_B2RY51_B2RY51_MOUSE__chr12_-1_101877951_101878118_ENSMUST00000177480_REVERSED	|generic|tr_E9Q512_E9Q512_MOUSE__chr12_-1_101877951_101878118_ENSMUST00000177480_REVERSED|
"""index: 17698, intensity: 4964.0, mobility: 1.036"""	-0.444211	0.261013	0.915619	SRGRAEGGAPGASVRQ	generic|chr8_1_85493035_85493253_ENSMUST00000132932__II_861935_TX=10090_REVERSED|
"""index: 16145, intensity: 4904.0, mobility: 1.022"""	-0.444535	0.261166	0.915993	FAWCYAVALQLS	generic|tr_Q3U5H1_Q3U5H1_MOUSE_REVERSED	|generic|sp_Q99PG6_TS1R1_MOUSE_REVERSED|
"""index: 34278, intensity: 3407.0, mobility: 1.263"""	-0.444699	0.261373	0.916182	NEKMIRVNTLKRFEEELGIKDFHTATSHLTQLHREL	generic|tr_Q3TU63_Q3TU63_MOUSE__II_3459371_REVERSED	|generic|tr_A0A1B0GRT6_A0A1B0GRT6_MOUSE_REVERSED	|generic|sp_P49446_PTPRE_MOUSE_REVERSED	|generic|sp_P49446-2_PTPRE_MOUSE_REVERSED	|generic|sp_P49446-3_PTPRE_MOUSE_REVERSED	|generic|tr_A0A1B0GRH2_A0A1B0GRH2_MOUSE_REVERSED	|generic|tr_Q3V1H5_Q3V1H5_MOUSE_REVERSED|
"""index: 4095, intensity: 2970.0, mobility: 0.929"""	-0.444738	0.26158	0.916228	RMFCAVTATFD	generic|tr_E9PV45_E9PV45_MOUSE_REVERSED	|generic|sp_B1AY13_UBP24_MOUSE_REVERSED|
"""index: 13702, intensity: 15494.0, mobility: 0.866"""	-0.444794	0.261713	0.916292	EDKPMVSLELTTDSN	generic|IP_1013993_TX=10090_REVERSED	|generic|sp_Q6DFV3_RHG21_MOUSE_REVERSED	|generic|tr_B7ZCJ1_B7ZCJ1_MOUSE_REVERSED	|generic|tr_A0A0A0MQE8_A0A0A0MQE8_MOUSE_REVERSED	|generic|tr_B7ZCJ0_B7ZCJ0_MOUSE_REVERSED	|generic|tr_B2RWX1_B2RWX1_MOUSE_REVERSED|
"""index: 14574, intensity: 5193.0, mobility: 1.042"""	-0.444824	0.261713	0.916326	CSRLLFPLQFMTAPQHGSTQL	generic|IP_912193_TX=10090_REVERSED|
"""index: 522, intensity: 2513.0, mobility: 0.748"""	-0.445108	0.261713	0.916652	LLSQGLDQKNVKFT	generic|tr_A2ALL0_A2ALL0_MOUSE__II_962668_REVERSED	|generic|tr_A2ALK9_A2ALK9_MOUSE_REVERSED	|generic|sp_A2ALK8_PTN3_MOUSE_REVERSED	|generic|tr_Q8BWC1_Q8BWC1_MOUSE_REVERSED	|generic|tr_Q14BS5_Q14BS5_MOUSE_REVERSED|
"""index: 3373, intensity: 4460.0, mobility: 0.913"""	-0.445839	0.261757	0.917491	AQTTFWMRTP	generic|II_913357_TX=10090_REVERSED	|generic|II_913359_TX=10090_REVERSED	|generic|tr_A0A0N4SVJ3_A0A0N4SVJ3_MOUSE_REVERSED|
"""index: 11665, intensity: 7500.0, mobility: 0.859"""	-0.446199	0.261856	0.917902	TTETQIKELGHWH	generic|IP_833569_TX=10090_REVERSED|
"""index: 6951, intensity: 4614.0, mobility: 1.050"""	-0.446317	0.262062	0.918037	KLRNYFEAFENPGSIANLEEK	generic|II_960442_TX=10090_REVERSED	|generic|tr_Q58E59_Q58E59_MOUSE_REVERSED|
"""index: 30687, intensity: 4762.0, mobility: 1.153"""	-0.446428	0.26216	0.918163	WLSSAPAAWQSTASAAADHGYAAAADYRKRSAPSLGWL	generic|tr_D3YZC9_D3YZC9_MOUSE__chr19_1_6372570_6372629_ENSMUST00000113485__II_1050529_REVERSED	|generic|tr_F6SRV1_F6SRV1_MOUSE_REVERSED|
"""index: 6181, intensity: 4630.0, mobility: 0.942"""	-0.446533	0.262312	0.918282	AWIEGMSVYTFLYASGTRPVR	generic|tr_Q8BML4_Q8BML4_MOUSE__II_1079724_REVERSED	|generic|tr_A0A338P740_A0A338P740_MOUSE__II_1079724_REVERSED	|generic|tr_A0A338P685_A0A338P685_MOUSE__II_1079724_REVERSED	|generic|sp_Q8BLQ7_CTR4_MOUSE__chr16_-1_17573277_17573649_ENSMUST00000232226__II_1079723_REVERSED	|generic|tr_A0A338P6C5_A0A338P6C5_MOUSE_REVERSED	|generic|tr_Q91WD3_Q91WD3_MOUSE__chr16_-1_17573552_17573617_ENSMUST00000172164_REVERSED|
"""index: 19188, intensity: 4373.0, mobility: 1.017"""	-0.446592	0.262464	0.91835	FMAPYYAISEYY	generic|tr_Q3UQG2_Q3UQG2_MOUSE__IP_840329_REVERSED|
"""index: 33541, intensity: 4574.0, mobility: 0.926"""	-0.446871	0.26266	0.918667	YMWKLTATKPLLK	generic|IP_972463_TX=10090_REVERSED|
"""index: 33136, intensity: 4867.0, mobility: 0.929"""	-0.446916	0.26266	0.918718	DCVHPCQCFPHLHHGNQASGEL	generic|IP_856062_TX=10090_REVERSED|
"""index: 9619, intensity: 53371.0, mobility: 1.087"""	-0.447061	0.262865	0.918883	KRPFHNTFQQIKQIHNEVHLVFGMRMLAFEIGVFDAYR	generic|chr6_-1_35078118_35080064_ENSMUST00000202143__IP_917992_TX=10090_REVERSED|
"""index: 6293, intensity: 7877.0, mobility: 0.994"""	-0.447179	0.263071	0.919017	VGLAVTQKMSYVIFCGLPASASFNKVCMPKDLV	generic|IP_1022242_TX=10090_REVERSED|
"""index: 11012, intensity: 6761.0, mobility: 1.218"""	-0.447265	0.263223	0.919114	NELMVERYLDRHAQDLLIWEEQTF	generic|II_3503302_TX=10090_REVERSED	|generic|tr_G3X996_G3X996_MOUSE_REVERSED	|generic|tr_D6RFR2_D6RFR2_MOUSE_REVERSED|
"""index: 14338, intensity: 3617.0, mobility: 0.930"""	-0.447316	0.26332	0.919172	RASCVVAGTQPP	generic|tr_Q32NZ8_Q32NZ8_MOUSE_REVERSED|
"""index: 3499, intensity: 4251.0, mobility: 0.855"""	-0.44766	0.263526	0.919561	WPCPSLNQR	generic|IP_894004_TX=10090_REVERSED|
"""index: 2203, intensity: 10058.0, mobility: 0.937"""	-0.447717	0.263732	0.919625	LSAIMNSINCIHRIARKAQAEKDDRS	generic|IP_3496613_TX=10090_REVERSED|
"""index: 24434, intensity: 5447.0, mobility: 1.139"""	-0.447755	0.263937	0.919668	PKGMSSLSGIRLRSQAMLNSVPLTMNSCMSWINSALSPTMSKLL	generic|IP_1019470_TX=10090_REVERSED|
"""index: 26486, intensity: 2976.0, mobility: 0.964"""	-0.447852	0.264143	0.919777	VQMLNKELEHLREDKDQLLK	generic|sp_Q9WVQ0_PMFBP_MOUSE__II_3504821_REVERSED|
"""index: 6070, intensity: 5129.0, mobility: 0.998"""	-0.447853	0.264349	0.919779	TAQPCLNKRRQHGMAGSMDWRS	generic|IP_3487009_TX=10090_REVERSED|
"""index: 31424, intensity: 3855.0, mobility: 1.059"""	-0.44787	0.264555	0.919798	EQRVLVMLQAIDH	generic|sp_Q9QXY6_EHD3_MOUSE__chr17_1_73805255_73805473_ENSMUST00000233212__II_3462905_REVERSED	|generic|tr_Q8R0V6_Q8R0V6_MOUSE_REVERSED|
"""index: 34229, intensity: 6063.0, mobility: 1.135"""	-0.447876	0.264706	0.919805	NVKKQSPLLASSYIQ	generic|tr_Q3UW28_Q3UW28_MOUSE__chr16_-1_57561676_57561726_ENSMUST00000232413_REVERSED|
"""index: 14188, intensity: 9925.0, mobility: 1.048"""	-0.447993	0.264724	0.919937	RSEEFKVNKGNQNMRQSKMMLSWKPLCPKQSLK	generic|IP_1092086_TX=10090_REVERSED|
"""index: 12648, intensity: 4127.0, mobility: 0.832"""	-0.448117	0.264724	0.920077	IDEMKDRA	generic|tr_Q6P5E5_Q6P5E5_MOUSE__chr19_1_53644722_53644778_ENSMUST00000171083__II_1048148_REVERSED	|generic|sp_Q9CW03_SMC3_MOUSE__chr19_1_53644722_53644778_ENSMUST00000171083__II_1048148_REVERSED	|generic|tr_Q3TPG9_Q3TPG9_MOUSE_REVERSED	|generic|tr_Q3UNU2_Q3UNU2_MOUSE_REVERSED	|generic|tr_Q3US85_Q3US85_MOUSE_REVERSED|
"""index: 8669, intensity: 2921.0, mobility: 1.183"""	-0.448204	0.264724	0.920174	RPLYFDYLGRVQNSKYGGWVFMHRGDSVAVHG	generic|sp_Q4G5Y1_KLDC2_MOUSE__chr12_1_69300225_69300299_ENSMUST00000151571__II_1116180_REVERSED	|generic|tr_Q8BKM6_Q8BKM6_MOUSE__chr12_1_69300225_69300299_ENSMUST00000151571__II_1116187_REVERSED	|generic|II_1116182_TX=10090_REVERSED|
"""index: 33466, intensity: 10193.0, mobility: 1.120"""	-0.448936	0.264863	0.920997	CGLVLAFG	generic|IP_1119089_TX=10090_REVERSED|
"""index: 18040, intensity: 5441.0, mobility: 1.012"""	-0.449153	0.264863	0.921239	VEKMIARAKDSGTFQLGTPLFTGSDAEMVLSYKS	generic|tr_Q9R1I4_Q9R1I4_MOUSE_REVERSED	|generic|sp_Q9WVJ3_CBPQ_MOUSE__chr15_1_33249940_33250137_ENSMUST00000226814_REVERSED|
"""index: 32451, intensity: 27486.0, mobility: 1.072"""	-0.449761	0.264959	0.921918	GVELLGATVGALLGGGGVALVVAGPPTGLSEKLERVLSA	generic|sp_Q8R238_SDSL_MOUSE_REVERSED|
"""index: 4320, intensity: 8162.0, mobility: 0.819"""	-0.450011	0.26511	0.922196	LFILSEWDPEDK	generic|IP_971166_TX=10090_REVERSED	|generic|IP_971160_TX=10090_REVERSED	|generic|sp_Q3THK7_GUAA_MOUSE_REVERSED|
"""index: 33276, intensity: 5911.0, mobility: 1.013"""	-0.450334	0.265206	0.922555	DRRRPPLDLAF	generic|chr6_-1_136821121_136821360_ENSMUST00000204272__II_908276_TX=10090_REVERSED	|generic|tr_Q3TXH8_Q3TXH8_MOUSE__chr6_-1_136821525_136821650_ENSMUST00000204272_REVERSED	|generic|tr_Q3UKQ3_Q3UKQ3_MOUSE__chr6_-1_136821525_136821650_ENSMUST00000204272_REVERSED	|generic|sp_Q923D5_WBP11_MOUSE__chr6_-1_136821525_136821650_ENSMUST00000204272_REVERSED	|generic|tr_Q3U6Q1_Q3U6Q1_MOUSE__chr6_-1_136821525_136821650_ENSMUST00000204272_REVERSED|
"""index: 31757, intensity: 13768.0, mobility: 1.110"""	-0.450542	0.265302	0.922786	LLRGDPTTKPVIEWFVLLLKKITHDQLPLVFRI	generic|sp_Q9JIF7_COPB_MOUSE__II_3459270_REVERSED|
"""index: 25929, intensity: 2611.0, mobility: 1.076"""	-0.450776	0.265427	0.923045	ELYQVPLISKTFH	generic|chr2_1_69663060_69663140_ENSMUST00000074963_REVERSED|
"""index: 7588, intensity: 18320.0, mobility: 1.071"""	-0.450806	0.265427	0.923078	MIQYFIHYSREAKLQFTVRSKELLYTEIDASALKGTAGFHI	generic|tr_Q3UUB1_Q3UUB1_MOUSE_REVERSED	|generic|sp_Q5SX39_MYH4_MOUSE_REVERSED|
"""index: 16648, intensity: 2859.0, mobility: 1.071"""	-0.450974	0.265427	0.923263	YICIYEYMYMINYVCMNFINWIYMY	generic|IP_3475373_TX=10090_REVERSED|
"""index: 26669, intensity: 3297.0, mobility: 1.064"""	-0.452317	0.265619	0.92474	TVRKTGGKLHAGAKEMTTFVGTSEVVYEA	generic|IP_972910_TX=10090_REVERSED|
"""index: 872, intensity: 2925.0, mobility: 0.785"""	-0.452377	0.265619	0.924807	GKWDEMEILLE	generic|tr_Q3TGR2_Q3TGR2_MOUSE_REVERSED|
"""index: 22070, intensity: 6645.0, mobility: 1.063"""	-0.452681	0.265769	0.925138	VAMMAAAYHQVLVFTRIVASHLRPFRKGLATVMAEFS	generic|sp_Q3UHK3_GREB1_MOUSE__II_1119557_REVERSED	|generic|tr_E0CXG4_E0CXG4_MOUSE__II_1119557_REVERSED|
"""index: 5919, intensity: 4401.0, mobility: 0.932"""	-0.452815	0.265973	0.925285	WLEVGMGIARE	generic|IP_3467541_TX=10090_REVERSED|
"""index: 21440, intensity: 7993.0, mobility: 0.942"""	-0.452948	0.266122	0.92543	PLTPSYFSPMEMIARFEGPATHI	generic|tr_Q4FJS9_Q4FJS9_MOUSE__chr3_1_89745862_89745999_ENSMUST00000131030_REVERSED	|generic|tr_Q5J4D5_Q5J4D5_MOUSE_REVERSED	|generic|sp_Q99MU3_DSRAD_MOUSE__chr3_1_89745862_89745999_ENSMUST00000131030_REVERSED	|generic|sp_Q99MU3-2_DSRAD_MOUSE__chr3_1_89745862_89745999_ENSMUST00000131030_REVERSED	|generic|sp_Q99MU3-5_DSRAD_MOUSE__chr3_1_89745862_89745999_ENSMUST00000131030_REVERSED	|generic|tr_Q3UH31_Q3UH31_MOUSE__chr3_1_89745862_89745999_ENSMUST00000131030_REVERSED	|generic|tr_Q5J4D4_Q5J4D4_MOUSE_REVERSED|
"""index: 21525, intensity: 3871.0, mobility: 1.137"""	-0.453095	0.266272	0.92559	EILIMESHCPSSMSPNIRGHARHTRRRMKPAKNVQIHEIVLSDVDLG	generic|IP_3481088_TX=10090_REVERSED|
"""index: 29233, intensity: 4179.0, mobility: 0.958"""	-0.45336	0.266368	0.925878	DRWLFHSCFRLKR	generic|IP_3493892_TX=10090_REVERSED|
"""index: 20588, intensity: 267260.0, mobility: 0.993"""	-0.453454	0.266517	0.925981	AFATEVAANLCKA	generic|tr_Q9R1R6_Q9R1R6_MOUSE__IP_1147517_REVERSED|
"""index: 34515, intensity: 3882.0, mobility: 1.085"""	-0.453605	0.266667	0.926144	KIGAEWLQSIRSI	generic|IP_3472965_TX=10090_REVERSED|
"""index: 32333, intensity: 14065.0, mobility: 1.261"""	-0.453757	0.266871	0.926309	AGAGGEKSPGGVKPGGASGPKRASSVPNGPTKPAPVKFASAASSPR	generic|II_3456799_TX=10090_REVERSED	|generic|tr_E9Q8N5_E9Q8N5_MOUSE__chr9_1_113918001_113918081_ENSMUST00000215022_REVERSED	|generic|tr_Q08EB6_Q08EB6_MOUSE__chr9_1_113918001_113918081_ENSMUST00000215022_REVERSED	|generic|tr_B9EJA4_B9EJA4_MOUSE__chr9_1_113918001_113918081_ENSMUST00000215022_REVERSED	|generic|tr_Q8BSE7_Q8BSE7_MOUSE_REVERSED	|generic|tr_Q3UF57_Q3UF57_MOUSE__chr1_1_118505504_118505545_ENSMUST00000190733_REVERSED	|generic|tr_Q08EB5_Q08EB5_MOUSE__chr9_1_113918001_113918081_ENSMUST00000215022_REVERSED	|generic|tr_A0A1L1SRY3_A0A1L1SRY3_MOUSE_REVERSED	|generic|sp_Q8BRT1-6_CLAP2_MOUSE_REVERSED	|generic|tr_A0A1L1ST22_A0A1L1ST22_MOUSE__chr9_1_113918001_113918081_ENSMUST00000215022_REVERSED	|generic|sp_Q8BRT1_CLAP2_MOUSE__chr9_1_113918001_113918081_ENSMUST00000215022_REVERSED	|generic|sp_Q8BRT1-5_CLAP2_MOUSE__chr9_1_113918001_113918081_ENSMUST00000215022_REVERSED	|generic|tr_F7DCH5_F7DCH5_MOUSE__chr9_1_113918001_113918081_ENSMUST00000215022_REVERSED|
"""index: 33939, intensity: 17694.0, mobility: 1.068"""	-0.453787	0.26702	0.926341	QPPQQQVLHQQKQRTSKV	generic|sp_Q62392_PHLA1_MOUSE_REVERSED|
"""index: 25055, intensity: 3556.0, mobility: 0.913"""	-0.45381	0.267115	0.926366	PVHLTEHISL	generic|sp_P21129_P3_MOUSE_REVERSED	|generic|tr_J3JSA1_J3JSA1_MOUSE_REVERSED|
"""index: 33549, intensity: 3393.0, mobility: 1.367"""	-0.453891	0.26721	0.926454	QKRLHMQSFREEVLPGAAVNR	generic|tr_A2AHJ7_A2AHJ7_MOUSE__chr2_-1_91938712_91938795_ENSMUST00000142231__II_1005634_REVERSED|
"""index: 1709, intensity: 3412.0, mobility: 1.112"""	-0.454008	0.267399	0.926581	MVEYYFSMAFSTNRV	generic|IP_3478184_TX=10090_REVERSED|
"""index: 26248, intensity: 2656.0, mobility: 1.077"""	-0.45408	0.267399	0.926659	IFIQWNDSRCLDK	generic|IP_974447_TX=10090_REVERSED|
"""index: 34168, intensity: 5932.0, mobility: 0.931"""	-0.454297	0.267439	0.926892	IENNGLQHVM	generic|IP_3490325_TX=10090_REVERSED|
"""index: 27832, intensity: 9808.0, mobility: 1.082"""	-0.454731	0.267534	0.927361	HTHTHSPASTGMLMN	generic|IP_3462459_TX=10090_REVERSED|
"""index: 21052, intensity: 3966.0, mobility: 1.032"""	-0.454857	0.267737	0.927496	HHLQGGPQDQGGRR	generic|chr8_1_123654107_123654169_ENSMUST00000045487_REVERSED|
"""index: 9958, intensity: 6463.0, mobility: 1.099"""	-0.4549	0.267832	0.927543	TRYAEAEQGLEQLKNESETLIAKKQLELEELALSEQQEKEQ	generic|sp_Q91VW5_GOGA4_MOUSE__chr9_1_118572926_118573027_ENSMUST00000211846__II_3450385_REVERSED	|generic|tr_Q4VAB1_Q4VAB1_MOUSE_REVERSED	|generic|tr_A0A1D5RME8_A0A1D5RME8_MOUSE_REVERSED|
"""index: 9237, intensity: 4974.0, mobility: 0.968"""	-0.455079	0.268035	0.927735	ENKCLPCQSPGKKQNLLKLMCFKC	generic|sp_P48754_BRCA1_MOUSE__II_1126337_REVERSED	|generic|tr_Q6NV63_Q6NV63_MOUSE__II_1126337_REVERSED	|generic|tr_Q9Z1D2_Q9Z1D2_MOUSE__II_1126337_REVERSED	|generic|tr_Q3UMS5_Q3UMS5_MOUSE_REVERSED	|generic|tr_A0A087WPK5_A0A087WPK5_MOUSE_REVERSED|
"""index: 27283, intensity: 6007.0, mobility: 1.188"""	-0.455115	0.268184	0.927774	NDCGIMEGYSVQHCLCYTPENPDVPMDLVDSPHVSGFTVSPMGYEPSTR	generic|sp_Q8C0D7_ING4_MOUSE__chr6_1_125048206_125048241_ENSMUST00000112417__II_772148_REVERSED	|generic|sp_Q8C0D7-2_ING4_MOUSE__chr6_1_125048206_125048241_ENSMUST00000112417__II_906023_REVERSED	|generic|sp_Q8C0D7-3_ING4_MOUSE__chr6_1_125047818_125047979_ENSMUST00000112417__II_906023_REVERSED|
"""index: 4684, intensity: 3080.0, mobility: 1.016"""	-0.455165	0.268387	0.927827	PKVSTCAVIEGRHT	generic|IP_1006602_TX=10090_REVERSED|
"""index: 11875, intensity: 5293.0, mobility: 0.978"""	-0.455298	0.26859	0.92797	PLEQLGPQPWRP	generic|IP_1126174_TX=10090_REVERSED	|generic|IP_1126178_TX=10090_REVERSED|
"""index: 24080, intensity: 4762.0, mobility: 1.151"""	-0.455375	0.268629	0.928052	VKINLNMENNDDIFSS	generic|sp_Q924X7_STK33_MOUSE_REVERSED	|generic|tr_A7E1Y2_A7E1Y2_MOUSE_REVERSED	|generic|tr_D3YWA6_D3YWA6_MOUSE_REVERSED	|generic|tr_A7E1Y3_A7E1Y3_MOUSE_REVERSED	|generic|tr_A1L0V5_A1L0V5_MOUSE_REVERSED|
"""index: 23302, intensity: 3614.0, mobility: 1.132"""	-0.455516	0.268723	0.928203	GVCVPFFLVWSIAQHN	generic|IP_1049640_TX=10090_REVERSED|
"""index: 13544, intensity: 13521.0, mobility: 1.155"""	-0.455671	0.268872	0.928369	IQYMINRIVSEPFLKNRDKMLQYLNEKMYEFVFYLHD	generic|tr_A0A286YCF7_A0A286YCF7_MOUSE__II_3475816_REVERSED	|generic|sp_Q04859_MAK_MOUSE_REVERSED	|generic|sp_Q04859-2_MAK_MOUSE_REVERSED	|generic|tr_A0A286YD80_A0A286YD80_MOUSE_REVERSED|
"""index: 18614, intensity: 5400.0, mobility: 0.962"""	-0.455788	0.268966	0.928494	PLGTMQPATNVMMWPVMKM	generic|IP_3505563_TX=10090_REVERSED|
"""index: 18062, intensity: 4975.0, mobility: 0.940"""	-0.455896	0.269168	0.928609	GQYSMYTSLLAIIEYLS	generic|IP_905646_TX=10090_REVERSED|
"""index: 14854, intensity: 5443.0, mobility: 0.984"""	-0.456202	0.269207	0.928936	IFQNVLLCCMTT	generic|IP_3472793_TX=10090_REVERSED|
"""index: 15879, intensity: 3933.0, mobility: 0.814"""	-0.456481	0.26941	0.929233	ARVKQLLAFDLGKVLHTHEMD	generic|tr_Q8CDT0_Q8CDT0_MOUSE__chr18_1_36749214_36749288_ENSMUST00000235165__II_3464095_REVERSED	|generic|tr_Q3TJY5_Q3TJY5_MOUSE__chr18_1_36749214_36749288_ENSMUST00000235165__II_3464095_REVERSED	|generic|tr_Q8C7D0_Q8C7D0_MOUSE__chr18_1_36749214_36749288_ENSMUST00000235165__II_3464095_REVERSED	|generic|sp_Q9Z1M8_RED_MOUSE__chr18_1_36749214_36749288_ENSMUST00000235165__II_3464095_REVERSED	|generic|tr_Q8C2T9_Q8C2T9_MOUSE__chr18_1_36749214_36749288_ENSMUST00000235165__II_3464096_REVERSED|
"""index: 14154, intensity: 4466.0, mobility: 0.921"""	-0.456489	0.269613	0.929241	SLLWDFWHIFMKLVFLCF	generic|IP_1085554_TX=10090_REVERSED|
"""index: 5631, intensity: 3260.0, mobility: 0.827"""	-0.456633	0.269761	0.929394	SPTTNEKMSRSLQTGSSPVGALWPF	generic|IP_1053677_TX=10090_REVERSED|
"""index: 26624, intensity: 4899.0, mobility: 0.964"""	-0.456745	0.269799	0.929513	NEDIKIPNNII	generic|IP_3478610_TX=10090_REVERSED|
"""index: 6203, intensity: 4525.0, mobility: 0.973"""	-0.456994	0.270002	0.929777	EFYPLYFFQF	generic|sp_Q8R0J4_TM134_MOUSE__chr19_1_4131267_4131444_ENSMUST00000171743__II_1047435_REVERSED	|generic|sp_Q8R0J4-2_TM134_MOUSE__chr19_1_4131267_4131444_ENSMUST00000171743__IP_1047418_REVERSED	|generic|IP_1047437_TX=10090_REVERSED	|generic|IP_1047444_TX=10090_REVERSED	|generic|IP_1047443_TX=10090_REVERSED	|generic|IP_1047429_TX=10090_REVERSED	|generic|sp_Q8R0J4-3_TM134_MOUSE__chr19_1_4131267_4131444_ENSMUST00000171743_REVERSED|
"""index: 7771, intensity: 7114.0, mobility: 0.948"""	-0.457024	0.27015	0.929808	MKPNGSELTGLGFREFRPMVKSSNIDA	generic|sp_Q61097_KSR1_MOUSE_REVERSED|
"""index: 24813, intensity: 4322.0, mobility: 0.935"""	-0.457095	0.270352	0.929884	VMEQSLPPKQYHTSFCLRVG	generic|IP_840278_TX=10090_REVERSED|
"""index: 34334, intensity: 3000.0, mobility: 0.903"""	-0.45717	0.270555	0.929964	ETILVGVGTYYFPLLIVPL	generic|tr_Q8C5R6_Q8C5R6_MOUSE__II_829411_REVERSED	|generic|sp_Q8CHX6_MBTP2_MOUSE__chrX_-1_157576080_157576157_ENSMUST00000179062_REVERSED|
"""index: 6144, intensity: 4602.0, mobility: 1.173"""	-0.457245	0.270686	0.930043	AKWTSLMSSVLAIGSCKPMTWDLCWFWLRQ	generic|chr15_-1_89307561_89307799_ENSMUST00000123791__IP_1090519_TX=10090_REVERSED|
"""index: 22570, intensity: 5283.0, mobility: 1.066"""	-0.45726	0.270686	0.930058	YSGQDDPSADRVTLTHRKGEAALGYKDNA	generic|tr_E9Q9T8_E9Q9T8_MOUSE_REVERSED	|generic|tr_Q3UIK0_Q3UIK0_MOUSE_REVERSED	|generic|sp_O70468_MYPC3_MOUSE_REVERSED|
"""index: 17422, intensity: 38904.0, mobility: 0.811"""	-0.457536	0.270833	0.93035	SVSLERPV	generic|IP_3475384_TX=10090_REVERSED|
"""index: 10272, intensity: 7439.0, mobility: 0.974"""	-0.457675	0.271036	0.930496	VLGSTAGVSARGGPILLLGEGEADESLSYCA	generic|tr_Q6P6L4_Q6P6L4_MOUSE_REVERSED	|generic|tr_Q9Z150_Q9Z150_MOUSE_REVERSED|
"""index: 30733, intensity: 4930.0, mobility: 0.910"""	-0.457713	0.271238	0.930536	HLHMPLAPRKGPTVSAKSYPDY	generic|sp_Q9CXX0_HYLS1_MOUSE_REVERSED	|generic|tr_A0A0R4J1K7_A0A0R4J1K7_MOUSE_REVERSED|
"""index: 16754, intensity: 5434.0, mobility: 1.139"""	-0.457828	0.27144	0.930657	YRLVKLDCAVWWGWLGCQSVALGVCRRL	generic|tr_A0A494B978_A0A494B978_MOUSE__chr19_1_8925855_8926319_ENSMUST00000096243__IP_1049821_REVERSED|
"""index: 25060, intensity: 22027.0, mobility: 1.037"""	-0.457856	0.271533	0.930687	YPFAEGCQNIQNRLLIINEI	generic|IP_1149654_TX=10090_REVERSED|
"""index: 12763, intensity: 5010.0, mobility: 0.954"""	-0.457984	0.271735	0.930822	VSIVAGMIDVRRIPHGNYFYTGPVQQSEKM	generic|tr_S4R297_S4R297_MOUSE__II_1048344_REVERSED	|generic|tr_Q3TLS0_Q3TLS0_MOUSE__II_1048344_REVERSED	|generic|sp_Q8K2X3_STN1_MOUSE_REVERSED	|generic|tr_Q3UXU8_Q3UXU8_MOUSE_REVERSED|
"""index: 5404, intensity: 3642.0, mobility: 0.963"""	-0.457995	0.271937	0.930834	WDKWGGWWGPQ	generic|tr_Q8BS38_Q8BS38_MOUSE__IP_989299_REVERSED|
"""index: 1669, intensity: 21610.0, mobility: 0.856"""	-0.45803	0.272139	0.93087	SFQLPIGKGGATHL	generic|II_987542_TX=10090_REVERSED|
"""index: 9635, intensity: 7885.0, mobility: 0.958"""	-0.458066	0.272341	0.930907	NTPETIGEATLPG	generic|tr_A0A5F8MPH8_A0A5F8MPH8_MOUSE_REVERSED	|generic|tr_O35452_O35452_MOUSE_REVERSED	|generic|tr_E9Q2T3_E9Q2T3_MOUSE_REVERSED	|generic|tr_O54796_O54796_MOUSE_REVERSED	|generic|tr_Q3V5L4_Q3V5L4_MOUSE_REVERSED	|generic|tr_A0A571BG59_A0A571BG59_MOUSE_REVERSED|
"""index: 33539, intensity: 5918.0, mobility: 1.222"""	-0.458068	0.272543	0.93091	QTWDLPEHLGDGGFRQ	generic|sp_Q9WU56-4_TRUA_MOUSE__II_934554_REVERSED	|generic|tr_Q3TT85_Q3TT85_MOUSE_REVERSED	|generic|tr_H7BX59_H7BX59_MOUSE_REVERSED	|generic|sp_Q9WU56_TRUA_MOUSE_REVERSED	|generic|sp_Q9WU56-2_TRUA_MOUSE_REVERSED	|generic|sp_Q9WU56-3_TRUA_MOUSE_REVERSED|
"""index: 23725, intensity: 4472.0, mobility: 1.101"""	-0.458084	0.272746	0.930927	QHGECLVACVHLSKPS	generic|IP_1044549_TX=10090_REVERSED|
"""index: 18139, intensity: 10206.0, mobility: 0.890"""	-0.458093	0.272948	0.930937	MDLQNVVSVL	generic|sp_Q99PJ1-12_PCD15_MOUSE__II_1152339_REVERSED	|generic|tr_A0A0A6YXB5_A0A0A6YXB5_MOUSE__II_1152336_REVERSED	|generic|tr_A0A0A6YWL3_A0A0A6YWL3_MOUSE__II_1152276_REVERSED	|generic|tr_E9Q159_E9Q159_MOUSE__II_1152336_REVERSED	|generic|tr_A0A140T8S2_A0A140T8S2_MOUSE__II_1152336_REVERSED	|generic|sp_Q99PJ1_PCD15_MOUSE__II_1152353_REVERSED	|generic|sp_Q99PJ1-2_PCD15_MOUSE__II_1152353_REVERSED	|generic|sp_Q99PJ1-4_PCD15_MOUSE__II_1152336_REVERSED	|generic|sp_Q99PJ1-5_PCD15_MOUSE__II_1152353_REVERSED	|generic|sp_Q99PJ1-6_PCD15_MOUSE__II_1152336_REVERSED	|generic|sp_Q99PJ1-7_PCD15_MOUSE__II_1152336_REVERSED	|generic|sp_Q99PJ1-8_PCD15_MOUSE__II_1152353_REVERSED	|generic|sp_Q99PJ1-9_PCD15_MOUSE__II_1152336_REVERSED	|generic|sp_Q99PJ1-10_PCD15_MOUSE__II_1152336_REVERSED	|generic|sp_Q99PJ1-11_PCD15_MOUSE__II_1152336_REVERSED	|generic|sp_Q99PJ1-18_PCD15_MOUSE__II_1152336_REVERSED	|generic|sp_Q99PJ1-19_PCD15_MOUSE__II_1152336_REVERSED	|generic|sp_Q99PJ1-24_PCD15_MOUSE__II_1152336_REVERSED	|generic|sp_Q99PJ1-25_PCD15_MOUSE__II_1152347_REVERSED	|generic|sp_Q99PJ1-26_PCD15_MOUSE__II_1152336_REVERSED	|generic|tr_A0A0A6YY17_A0A0A6YY17_MOUSE__II_1152347_REVERSED|
"""index: 12747, intensity: 210374.0, mobility: 1.163"""	-0.458145	0.272984	0.930991	LYDPCLIPLAKSCAEQIKDELDANEGELMRVKELYNALRENLI	generic|sp_Q6IFX4_K1C39_MOUSE_REVERSED|
"""index: 23485, intensity: 4134.0, mobility: 1.195"""	-0.458338	0.273187	0.931194	SERAWFKTTAQDFLMLSPLLELRTKQQMSGQ	generic|IP_3459000_TX=10090_REVERSED|
"""index: 19495, intensity: 4682.0, mobility: 0.864"""	-0.458409	0.273333	0.931268	LRTPYRSL	generic|chr15_-1_81851439_81851495_ENSMUST00000050467_REVERSED|
"""index: 26508, intensity: 2928.0, mobility: 1.016"""	-0.458416	0.27348	0.931275	LTSLDVSRAPLET	generic|sp_Q3TYV2_HHLA1_MOUSE_REVERSED	|generic|tr_A0A5F8MPU0_A0A5F8MPU0_MOUSE_REVERSED|
"""index: 15476, intensity: 3323.0, mobility: 1.188"""	-0.458461	0.273682	0.931323	RTVTRMRVMRHRQKRRPPMWLKRRNKMKRMKMMMMRMRR	generic|IP_878855_TX=10090_REVERSED|
"""index: 15843, intensity: 7284.0, mobility: 1.113"""	-0.458487	0.273884	0.931349	VSEGSTVPNSLEDQTIVIDGSVSIWFMLV	generic|tr_A0A075B5K5_A0A075B5K5_MOUSE_REVERSED|
"""index: 35265, intensity: 3155.0, mobility: 1.284"""	-0.458535	0.273975	0.931401	VYLLRTKF	generic|IP_1028281_TX=10090_REVERSED|
"""index: 15915, intensity: 10234.0, mobility: 1.047"""	-0.458607	0.273992	0.931475	GPTRSYDQKPKSMSPTTLIDMMNIDRNLTVKSLGFD	generic|II_1013829_TX=10090_REVERSED	|generic|sp_Q8C0P0_GWL_MOUSE_REVERSED	|generic|sp_Q8C0P0-2_GWL_MOUSE_REVERSED|
"""index: 18785, intensity: 15718.0, mobility: 0.952"""	-0.458767	0.273992	0.931643	TLEPPQESTEWCLRLMKPLLMGQLSSLDNQIFE	generic|IP_879678_TX=10090_REVERSED|
"""index: 27708, intensity: 3037.0, mobility: 0.904"""	-0.459204	0.274138	0.932099	EEDLLALLGLPKQLFMDLLPR	generic|tr_F8VQ79_F8VQ79_MOUSE_REVERSED	|generic|sp_Q1EG27_MYO3B_MOUSE_REVERSED	|generic|sp_Q1EG27-2_MYO3B_MOUSE_REVERSED|
"""index: 4298, intensity: 3191.0, mobility: 0.832"""	-0.45923	0.274229	0.932126	RSCLVCACYCSLFPQLL	generic|IP_907542_TX=10090_REVERSED|
"""index: 22406, intensity: 3888.0, mobility: 1.125"""	-0.459296	0.274431	0.932195	IEDRSANVWESLIKP	generic|IP_1037142_TX=10090_REVERSED|
"""index: 32292, intensity: 13684.0, mobility: 1.096"""	-0.459349	0.274632	0.93225	KLKWKMYGWSRRFRRWTYLRM	generic|IP_3463893_TX=10090_REVERSED|
"""index: 9198, intensity: 4121.0, mobility: 0.836"""	-0.459398	0.274834	0.932301	DFGQGMAAEK	generic|tr_Q3UDA8_Q3UDA8_MOUSE_REVERSED	|generic|sp_P52825_CPT2_MOUSE_REVERSED	|generic|tr_Q3UN55_Q3UN55_MOUSE_REVERSED|
"""index: 3317, intensity: 4277.0, mobility: 0.872"""	-0.459498	0.275035	0.932406	QQLDSKDHK	generic|IP_3500126_TX=10090_REVERSED|
"""index: 5766, intensity: 3028.0, mobility: 0.926"""	-0.459503	0.275237	0.93241	QQVMALSRQT	generic|sp_O89020_AFAM_MOUSE_REVERSED	|generic|sp_O89020-2_AFAM_MOUSE_REVERSED	|generic|sp_O89020-3_AFAM_MOUSE_REVERSED|
"""index: 15969, intensity: 4442.0, mobility: 0.892"""	-0.459567	0.275272	0.932477	NCLLWHLLS	generic|IP_1070185_TX=10090_REVERSED	|generic|IP_1021078_TX=10090_REVERSED|
"""index: 4734, intensity: 3452.0, mobility: 0.874"""	-0.459978	0.275418	0.932904	ELFYHRGVLEVLGMSYLCFFLMVP	generic|sp_Q91YV9_PGAP4_MOUSE_REVERSED|
"""index: 22330, intensity: 3328.0, mobility: 1.093"""	-0.460049	0.275619	0.932977	HLAWEGLHQLQYPT	generic|IP_885241_TX=10090_REVERSED|
"""index: 3654, intensity: 14788.0, mobility: 0.972"""	-0.460098	0.275765	0.933028	ESTSNSTGEKNSD	generic|IP_1078842_TX=10090_REVERSED	|generic|tr_Q9D3U7_Q9D3U7_MOUSE_REVERSED	|generic|tr_Q9D3V6_Q9D3V6_MOUSE_REVERSED|
"""index: 3449, intensity: 4000.0, mobility: 0.940"""	-0.460198	0.27589	0.933131	NVMKRGYFRT	generic|tr_F6YU21_F6YU21_MOUSE__II_1064711_REVERSED	|generic|sp_Q3TYG6_TGRM2_MOUSE_REVERSED|
"""index: 2980, intensity: 3238.0, mobility: 0.935"""	-0.460215	0.27589	0.933149	DRTDVLVEKPD	generic|sp_E9PVX6_KI67_MOUSE_REVERSED	|generic|sp_E9PVX6-2_KI67_MOUSE_REVERSED|
"""index: 14390, intensity: 3778.0, mobility: 0.876"""	-0.460779	0.276091	0.933732	TKVQVLYSLS	generic|IP_1078304_TX=10090_REVERSED|
"""index: 13826, intensity: 5385.0, mobility: 0.932"""	-0.460919	0.276292	0.933876	MTWLSSNPLTQSGFIAQHRAR	generic|tr_D3YVZ5_D3YVZ5_MOUSE__chr12_1_85864557_85864613_ENSMUST00000176695__II_1113736_REVERSED	|generic|tr_H3BJ73_H3BJ73_MOUSE__II_1113734_REVERSED	|generic|tr_E9Q425_E9Q425_MOUSE__chr12_1_85864557_85864613_ENSMUST00000176695__II_1113739_REVERSED	|generic|tr_H3BJC7_H3BJC7_MOUSE__II_1113730_REVERSED	|generic|sp_Q8CHB8_TTLL5_MOUSE__chr12_1_85864557_85864613_ENSMUST00000176695__II_1113730_REVERSED	|generic|tr_H3BLA3_H3BLA3_MOUSE__II_1113733_REVERSED	|generic|tr_Q8K0U6_Q8K0U6_MOUSE__II_1113733_REVERSED	|generic|II_1113743_TX=10090_REVERSED	|generic|tr_H3BLC0_H3BLC0_MOUSE_REVERSED|
"""index: 26516, intensity: 2755.0, mobility: 1.103"""	-0.461213	0.276493	0.934177	LMYCGNSPLKIFVPTHESTHPIAIVALVEP	generic|sp_Q8BG47_RN152_MOUSE_REVERSED|
"""index: 13525, intensity: 10250.0, mobility: 1.155"""	-0.461312	0.276617	0.934279	LDLGGTSLAEERVDGEGPQHINWSTKPLLAIEEPSTLRVMDMH	generic|tr_L7N466_L7N466_MOUSE__II_845765_REVERSED	|generic|tr_Q3TYX5_Q3TYX5_MOUSE__II_845765_REVERSED	|generic|tr_Q8R1G5_Q8R1G5_MOUSE__II_845765_REVERSED|
"""index: 9782, intensity: 4747.0, mobility: 0.850"""	-0.461362	0.276617	0.934331	EVAAGLTRHC	generic|IP_1015076_TX=10090_REVERSED|
"""index: 10352, intensity: 9566.0, mobility: 1.069"""	-0.461529	0.276818	0.934503	VCPSPIPLPPVPSLEWSHSSPGVN	generic|IP_1125650_TX=10090_REVERSED|
"""index: 7731, intensity: 30954.0, mobility: 0.967"""	-0.46163	0.277019	0.934605	LECTTQGPFSIQ	generic|IP_1061776_TX=10090_REVERSED|
"""index: 10719, intensity: 7318.0, mobility: 1.151"""	-0.461647	0.27722	0.934623	VVGLKTVKSHNYNGMITWFDVIFMYDWGKLSQSLHLWLQ	generic|tr_Q8C2A6_Q8C2A6_MOUSE_REVERSED	|generic|sp_P70387_HFE_MOUSE_REVERSED|
"""index: 34233, intensity: 3406.0, mobility: 1.277"""	-0.461767	0.277365	0.934746	LLITGCKKGPVGTLPREVRS	generic|sp_Q1RLL3_CPNE9_MOUSE__chr6_1_113290185_113290274_ENSMUST00000130191__II_909439_REVERSED	|generic|tr_Q8BRJ6_Q8BRJ6_MOUSE__chr6_1_113290185_113290274_ENSMUST00000130191__II_909430_REVERSED	|generic|tr_A0A0R4J0J1_A0A0R4J0J1_MOUSE__chr6_1_113290185_113290274_ENSMUST00000130191__II_909439_REVERSED	|generic|II_909453_TX=10090_REVERSED|
"""index: 22091, intensity: 10631.0, mobility: 1.163"""	-0.461918	0.277566	0.9349	FDRWTPPLGDQLFKGC	generic|sp_Q9DB40_MED27_MOUSE__II_1012592_REVERSED	|generic|tr_E0CZG8_E0CZG8_MOUSE__II_1012592_REVERSED|
"""index: 798, intensity: 5369.0, mobility: 0.900"""	-0.462019	0.277744	0.935003	FTPSSAVEFAH	generic|IP_1020603_TX=10090_REVERSED|
"""index: 23572, intensity: 3097.0, mobility: 1.197"""	-0.462044	0.277744	0.935029	FMKLCTFYIWTICNSHA	generic|IP_1114672_TX=10090_REVERSED|
"""index: 10795, intensity: 7870.0, mobility: 0.866"""	-0.462165	0.277945	0.935152	TTETQIKELGHWH	generic|IP_833569_TX=10090_REVERSED|
"""index: 14779, intensity: 5878.0, mobility: 1.071"""	-0.462168	0.278146	0.935156	QGQRALLPNYDKGDYNADFFKKFWQIFEFNDQFKGKVLK	generic|tr_D3Z6G3_D3Z6G3_MOUSE__II_944553_REVERSED	|generic|tr_Q2UZW7_Q2UZW7_MOUSE__II_944553_REVERSED	|generic|II_944561_TX=10090_REVERSED	|generic|tr_A0A0J9YVB9_A0A0J9YVB9_MOUSE_REVERSED|
"""index: 24598, intensity: 3573.0, mobility: 1.123"""	-0.462227	0.278235	0.935216	ETLYECLIYISFRE	generic|IP_925060_TX=10090_REVERSED|
"""index: 23438, intensity: 4907.0, mobility: 1.006"""	-0.462299	0.278435	0.935289	LSGLFATIAATRPTVSRPDKPETASVAA	generic|IP_2452211_TX=10090_REVERSED|
"""index: 15068, intensity: 6294.0, mobility: 1.026"""	-0.462373	0.278524	0.935364	RPWSEKERHPGHCVTHKKSYKKSSTCEQEKTEEEIFDPAT	generic|sp_Q3UM89_FOXR2_MOUSE_REVERSED|
"""index: 8369, intensity: 2523.0, mobility: 1.091"""	-0.462489	0.278725	0.935482	RVTEPIEDEHDPLAEKKTWARFALN	generic|tr_F7BTQ5_F7BTQ5_MOUSE__II_829819_REVERSED	|generic|tr_A2ABV1_A2ABV1_MOUSE_REVERSED	|generic|sp_Q80TJ7_PHF8_MOUSE__chrX_1_151631359_151631427_ENSMUST00000138318_REVERSED	|generic|sp_Q80TJ7-2_PHF8_MOUSE_REVERSED	|generic|sp_Q80TJ7-3_PHF8_MOUSE_REVERSED	|generic|tr_Z4YL84_Z4YL84_MOUSE_REVERSED	|generic|tr_Q3UZ32_Q3UZ32_MOUSE_REVERSED|
"""index: 1990, intensity: 5288.0, mobility: 0.878"""	-0.462528	0.278869	0.935522	VDPTKVPWTDCVTGLW	generic|IP_1128060_TX=10090_REVERSED|
"""index: 15036, intensity: 10488.0, mobility: 0.948"""	-0.462622	0.278902	0.935618	QPHRKDSPNMEEAAKSDSSNLRALRSEPH	generic|tr_Q3TN73_Q3TN73_MOUSE__IP_3464910_REVERSED|
"""index: 22673, intensity: 3397.0, mobility: 1.126"""	-0.462914	0.279046	0.935914	VNDLLIHGTGYGFFANTTAALAV	generic|sp_A1L0T3_SRB4D_MOUSE_REVERSED	|generic|tr_F7AS28_F7AS28_MOUSE_REVERSED|
"""index: 3985, intensity: 5959.0, mobility: 1.013"""	-0.463029	0.279247	0.936031	RCGGAATAMAPHVRHWREHHYDDY	generic|II_1050544_TX=10090_REVERSED	|generic|tr_F6SRV1_F6SRV1_MOUSE_REVERSED|
"""index: 3433, intensity: 6437.0, mobility: 0.903"""	-0.46303	0.279391	0.936032	SVSGTTQTWVE	generic|tr_Q3U2L4_Q3U2L4_MOUSE__II_3484913_REVERSED	|generic|tr_A0A2R8VK01_A0A2R8VK01_MOUSE__II_3484913_REVERSED	|generic|tr_Q8QZX9_Q8QZX9_MOUSE__II_3484913_REVERSED	|generic|tr_Q3U1U9_Q3U1U9_MOUSE__II_3484913_REVERSED	|generic|tr_Q3U1Q2_Q3U1Q2_MOUSE__II_3484913_REVERSED	|generic|tr_Q3TB34_Q3TB34_MOUSE__II_3484913_REVERSED	|generic|tr_Q3U2T6_Q3U2T6_MOUSE__II_3484913_REVERSED	|generic|sp_P26955_IL3RB_MOUSE__II_3484913_REVERSED	|generic|tr_Q3V057_Q3V057_MOUSE__II_3484913_REVERSED	|generic|tr_Q3U241_Q3U241_MOUSE_REVERSED	|generic|tr_A0A2R8VHE8_A0A2R8VHE8_MOUSE_REVERSED	|generic|sp_P26954_IL3B2_MOUSE_REVERSED	|generic|tr_Q3U1W0_Q3U1W0_MOUSE_REVERSED	|generic|tr_Q3U3P4_Q3U3P4_MOUSE_REVERSED	|generic|tr_Q3U1Z1_Q3U1Z1_MOUSE_REVERSED|
"""index: 4973, intensity: 3021.0, mobility: 0.911"""	-0.463192	0.279591	0.936196	LGESNELMEQILPPMSGPIE	generic|sp_P11416_RARA_MOUSE_REVERSED	|generic|sp_P11416-2_RARA_MOUSE_REVERSED	|generic|tr_Q3U5E7_Q3U5E7_MOUSE_REVERSED|
"""index: 22433, intensity: 4557.0, mobility: 1.016"""	-0.463333	0.27968	0.936338	NPDVVRHGPYVH	generic|sp_Q7TN75_PEG10_MOUSE_REVERSED	|generic|tr_E9Q3F7_E9Q3F7_MOUSE_REVERSED	|generic|tr_H3BJQ1_H3BJQ1_MOUSE_REVERSED|
"""index: 13446, intensity: 4980.0, mobility: 0.959"""	-0.463473	0.27988	0.93648	VMMNLPQLTYQ	generic|IP_1001247_TX=10090_REVERSED|
"""index: 19592, intensity: 5341.0, mobility: 1.071"""	-0.463476	0.280024	0.936483	LRSFDLCPQVLWTFMDEVLETHEKTLCRPLTDMYSDKLPKWGL	generic|tr_A0A140LIN9_A0A140LIN9_MOUSE__II_3459278_REVERSED	|generic|sp_Q8BW94_DYH3_MOUSE__II_881306_REVERSED	|generic|sp_Q8BW94-2_DYH3_MOUSE__II_881306_REVERSED	|generic|sp_Q8BW94-3_DYH3_MOUSE__II_881278_REVERSED	|generic|II_881304_TX=10090_REVERSED|
"""index: 9829, intensity: 8413.0, mobility: 1.099"""	-0.463498	0.280224	0.936505	LWTLKRGSFHQSYFLEFMQVSKELEQPIAFTSSPAQTLPW	generic|sp_Q9D4H8_CUL2_MOUSE__chr18_1_3426788_3426916_ENSMUST00000080089__II_1053242_REVERSED	|generic|tr_Q571A2_Q571A2_MOUSE__chr18_1_3426788_3426916_ENSMUST00000080089__II_1053242_REVERSED	|generic|II_1053253_TX=10090_REVERSED	|generic|tr_E0CYT5_E0CYT5_MOUSE__chr18_1_3426788_3426916_ENSMUST00000080089_REVERSED	|generic|sp_Q9D4H8-2_CUL2_MOUSE__chr18_1_3426788_3426916_ENSMUST00000080089_REVERSED|
"""index: 13406, intensity: 5376.0, mobility: 1.071"""	-0.463505	0.280424	0.936512	TRPTEHNRGERHTKDYTPKGL	generic|IP_2522680_TX=10090_REVERSED|
"""index: 5150, intensity: 3980.0, mobility: 1.007"""	-0.463512	0.280488	0.936519	GVGNQGAVGMSNPRE	generic|IP_989455_TX=10090_REVERSED	|generic|tr_Q6R5F0_Q6R5F0_MOUSE_REVERSED|
"""index: 10464, intensity: 6977.0, mobility: 0.842"""	-0.463556	0.280488	0.936564	QWGSPNQWALPTQWVVNPPAGPP	generic|tr_Q91W72_Q91W72_MOUSE__chrX_-1_94537970_94538050_ENSMUST00000153386__II_832428_REVERSED	|generic|sp_Q9QYH6_MAGD1_MOUSE__chrX_-1_94537970_94538050_ENSMUST00000153386__II_832428_REVERSED	|generic|tr_Q3UIL5_Q3UIL5_MOUSE__chrX_-1_94537970_94538050_ENSMUST00000153386_REVERSED	|generic|tr_Q571N9_Q571N9_MOUSE__chrX_-1_94537970_94538050_ENSMUST00000153386_REVERSED	|generic|tr_Q8K2H5_Q8K2H5_MOUSE__chrX_-1_94537970_94538050_ENSMUST00000153386_REVERSED|
"""index: 12779, intensity: 7588.0, mobility: 0.866"""	-0.464152	0.280688	0.937164	VCAALQGNASSPIEATI	generic|tr_Q19SC6_Q19SC6_MOUSE_REVERSED|
"""index: 16432, intensity: 3768.0, mobility: 1.119"""	-0.46421	0.280832	0.937223	EVAKDTVHKRGSVDLSVLNPLIDKQELLRLAIDSTFQKDDSID	generic|sp_Q3UFS0-2_ZY11B_MOUSE_REVERSED	|generic|sp_Q3UFS0-3_ZY11B_MOUSE_REVERSED	|generic|sp_Q3UFS0_ZY11B_MOUSE__chr9_-1_9972828_9972857_ENSMUST00000160216_REVERSED|
"""index: 21539, intensity: 3442.0, mobility: 1.106"""	-0.464254	0.281031	0.937266	HYARTTNQYSHRNT	generic|tr_Q3V277_Q3V277_MOUSE_REVERSED	|generic|tr_Q5YB37_Q5YB37_MOUSE_REVERSED|
"""index: 16058, intensity: 7135.0, mobility: 1.013"""	-0.464391	0.281231	0.937404	MNWPLGLHQSHI	generic|sp_Q3USS3_DRC1_MOUSE_REVERSED|
"""index: 35909, intensity: 2956.0, mobility: 1.036"""	-0.464393	0.281375	0.937406	DLREVLSLEKMDCAGCPSQQKQR	generic|IP_901089_TX=10090_REVERSED|
"""index: 4659, intensity: 4276.0, mobility: 1.199"""	-0.464488	0.281468	0.937501	ENLLNFSAKNASSLSGLDEM	generic|chr12_1_82340817_82340885_ENSMUST00000166429_REVERSED|
"""index: 26550, intensity: 6344.0, mobility: 1.013"""	-0.464512	0.281468	0.937526	VLMATITAVRQPC	generic|IP_884953_TX=10090_REVERSED|
"""index: 28426, intensity: 15924.0, mobility: 0.995"""	-0.464659	0.281468	0.937673	SFAPRRAVPQR	generic|IP_3479827_TX=10090_REVERSED|
"""index: 20414, intensity: 12130.0, mobility: 0.984"""	-0.465123	0.281668	0.938137	TLEWVSQAKER	generic|IP_2452141_TX=10090_REVERSED|
"""index: 5475, intensity: 4201.0, mobility: 0.920"""	-0.465255	0.281867	0.938268	STNGKLVCLPR	generic|IP_3459554_TX=10090_REVERSED|
"""index: 8687, intensity: 3122.0, mobility: 0.848"""	-0.465257	0.282067	0.938271	APPPLQLVQPQRGDQ	generic|IP_936812_TX=10090_REVERSED|
"""index: 33397, intensity: 8210.0, mobility: 1.262"""	-0.465275	0.282266	0.938289	SNDRSTRWPSRRWPIL	generic|IP_857579_TX=10090_REVERSED|
"""index: 9402, intensity: 3554.0, mobility: 1.180"""	-0.465437	0.282409	0.93845	MSLWMAPPCCSQSTVTIL	generic|IP_1125459_TX=10090_REVERSED	|generic|IP_1072508_TX=10090_REVERSED|
"""index: 21401, intensity: 611412.0, mobility: 0.920"""	-0.465558	0.282609	0.93857	VEEEPRGAAAAAAAAAGARGEARGGARA	generic|tr_Q3UHK0_Q3UHK0_MOUSE_REVERSED|
"""index: 20616, intensity: 3178.0, mobility: 0.894"""	-0.465663	0.282752	0.938674	ELVKAAQRELVCHGRWGFIEMLLNL	generic|IP_3504631_TX=10090_REVERSED|
"""index: 18917, intensity: 3238.0, mobility: 0.909"""	-0.465716	0.282951	0.938727	QDPVYRIKEIIDELLYEVVPFTFGPIHI	generic|sp_Q8VHK9_DHX36_MOUSE__chr3_-1_62501970_62502089_ENSMUST00000192223__II_983902_REVERSED	|generic|tr_B2RQS6_B2RQS6_MOUSE__chr3_-1_62501970_62502089_ENSMUST00000192223__II_983902_REVERSED	|generic|tr_A0JLR3_A0JLR3_MOUSE__chr3_-1_62501970_62502089_ENSMUST00000192223__II_983902_REVERSED|
"""index: 6292, intensity: 8564.0, mobility: 1.091"""	-0.465742	0.283094	0.938752	APIVASNQNP	generic|sp_Q9ER74_SALL1_MOUSE_REVERSED	|generic|tr_Q6P5E3_Q6P5E3_MOUSE_REVERSED	|generic|tr_Q9EPW7_Q9EPW7_MOUSE_REVERSED|
"""index: 1266, intensity: 3475.0, mobility: 0.938"""	-0.465933	0.283237	0.938942	HDNKCSATPPPP	generic|sp_P48985_ATOH1_MOUSE_REVERSED|
"""index: 24107, intensity: 5156.0, mobility: 0.940"""	-0.466004	0.28338	0.939013	SMTTSPITSSSLWMVPFMRGSAAAAAASRGPTRR	generic|IP_907053_TX=10090_REVERSED|
"""index: 32039, intensity: 52134.0, mobility: 1.224"""	-0.466196	0.283579	0.939203	VNISIIMQPEYLVQSFASSALTIKNEFTAEKVFIKN	generic|IP_1100740_TX=10090_REVERSED|
"""index: 24187, intensity: 3015.0, mobility: 1.129"""	-0.466305	0.283778	0.93931	ANKRHWRGLDDTKRGHWHEVDRVSKEIVEPTYSAKMLSKT	generic|tr_E9QA37_E9QA37_MOUSE_REVERSED	|generic|sp_Q9D9J2_TEX33_MOUSE_REVERSED|
"""index: 35859, intensity: 6992.0, mobility: 1.069"""	-0.466386	0.283978	0.939391	QFSQPPIAQIIQQQPQQIQIQQLI	generic|tr_K4DI62_K4DI62_MOUSE_REVERSED	|generic|sp_Q62445_SP4_MOUSE_REVERSED	|generic|tr_A0A1Y7VJR5_A0A1Y7VJR5_MOUSE_REVERSED	|generic|tr_Q6DFV2_Q6DFV2_MOUSE_REVERSED|
"""index: 26153, intensity: 4170.0, mobility: 0.952"""	-0.466582	0.28398	0.939585	RTLLSSSSPYLA	generic|IP_916572_TX=10090_REVERSED|
"""index: 12563, intensity: 6905.0, mobility: 1.108"""	-0.466747	0.28398	0.939747	FSPLMDKAVDCEKIMKLFNYIERDLRQQCTQARALSEKLDM	generic|sp_Q91XL9_OSBL1_MOUSE__chr18_-1_12763478_12763549_ENSMUST00000234428__II_1057717_REVERSED|
"""index: 15424, intensity: 6087.0, mobility: 0.900"""	-0.466883	0.284123	0.939881	FSLTIEDSSSQ	generic|II_1059966_TX=10090_REVERSED	|generic|tr_E9Q2X2_E9Q2X2_MOUSE_REVERSED	|generic|tr_Q6ZQ56_Q6ZQ56_MOUSE__chr12_1_90332156_90332410_ENSMUST00000190626_REVERSED	|generic|sp_Q6P9K9_NRX3A_MOUSE__chr12_1_90332156_90332410_ENSMUST00000190626_REVERSED	|generic|tr_E0CY11_E0CY11_MOUSE__chr17_-1_90037077_90037304_ENSMUST00000173222_REVERSED	|generic|sp_Q9CS84_NRX1A_MOUSE__chr17_-1_90037077_90037304_ENSMUST00000173222_REVERSED	|generic|sp_Q9CS84-2_NRX1A_MOUSE__chr17_-1_90037077_90037304_ENSMUST00000173222_REVERSED	|generic|sp_Q9CS84-3_NRX1A_MOUSE__chr17_-1_90037077_90037304_ENSMUST00000173222_REVERSED	|generic|sp_Q9CS84-4_NRX1A_MOUSE__chr17_-1_90037077_90037304_ENSMUST00000173222_REVERSED	|generic|sp_Q9CS84-5_NRX1A_MOUSE__chr17_-1_90037077_90037304_ENSMUST00000173222_REVERSED	|generic|chr12_1_89187063_89187350_ENSMUST00000190626_REVERSED|
"""index: 8511, intensity: 5472.0, mobility: 1.184"""	-0.466915	0.284265	0.939912	QWLSLWWGFLISSSLQPGQFMHILPSGQRAEPPSSTGLGTSVQHG	generic|IP_1057169_TX=10090_REVERSED|
"""index: 5398, intensity: 3439.0, mobility: 1.045"""	-0.467018	0.284464	0.940014	PLLPICAAPRQGPHEPSCDAIRSLQSM	generic|IP_1090527_TX=10090_REVERSED|
"""index: 5756, intensity: 2968.0, mobility: 0.983"""	-0.467081	0.284663	0.940076	KHVHTVYARLLWIQSTV	generic|IP_2553116_TX=10090_REVERSED|
"""index: 317, intensity: 3061.0, mobility: 0.911"""	-0.467083	0.284862	0.940078	IEMVADEEYF	generic|tr_G3XA12_G3XA12_MOUSE_REVERSED	|generic|tr_Q8C0N4_Q8C0N4_MOUSE_REVERSED|
"""index: 5867, intensity: 2557.0, mobility: 1.058"""	-0.467247	0.285061	0.940239	SEPMFFKGGSQGVTLVKDKLFNKDLFENMFTFL	generic|IP_1031369_TX=10090_REVERSED|
"""index: 16275, intensity: 5806.0, mobility: 1.043"""	-0.467275	0.285203	0.940266	RLGPLCAPLCGMHNINATLTARG	generic|IP_951413_TX=10090_REVERSED|
"""index: 30942, intensity: 2775.0, mobility: 0.898"""	-0.467342	0.285402	0.940332	EKRGVKVRFEKD	generic|tr_F6WKY8_F6WKY8_MOUSE__II_986724_REVERSED	|generic|tr_Q3UWT7_Q3UWT7_MOUSE__II_986724_REVERSED	|generic|II_986712_TX=10090_REVERSED	|generic|sp_Q9Z280_PLD1_MOUSE_REVERSED	|generic|sp_Q9Z280-2_PLD1_MOUSE_REVERSED	|generic|tr_Q6NVF2_Q6NVF2_MOUSE_REVERSED	|generic|tr_D6RH77_D6RH77_MOUSE_REVERSED|
"""index: 9889, intensity: 5168.0, mobility: 0.958"""	-0.467379	0.285601	0.940368	TWLCQKAPKICWRKWFQFGFFWVR	generic|IP_825429_TX=10090_REVERSED|
"""index: 25728, intensity: 2757.0, mobility: 1.006"""	-0.467419	0.2858	0.940407	TGGGGSNF	generic|IP_922322_TX=10090_REVERSED|
"""index: 16336, intensity: 14212.0, mobility: 1.121"""	-0.467439	0.285998	0.940427	VQETSNLYQVIIVITCHGFSMIWAVLAA	generic|tr_A0A087WR67_A0A087WR67_MOUSE_REVERSED	|generic|sp_Q8VCK6_FFAR2_MOUSE_REVERSED|
"""index: 2774, intensity: 3670.0, mobility: 0.845"""	-0.467441	0.286197	0.940429	VCSPSREQT	generic|IP_3472229_TX=10090_REVERSED|
"""index: 13476, intensity: 5532.0, mobility: 1.060"""	-0.467455	0.286396	0.940442	MPNLYGGQAVSAMLAAQQQMLAQA	generic|sp_Q7TSY6_CELF4_MOUSE_REVERSED	|generic|sp_Q7TSY6-2_CELF4_MOUSE_REVERSED	|generic|sp_Q7TSY6-3_CELF4_MOUSE_REVERSED	|generic|sp_Q7TSY6-5_CELF4_MOUSE_REVERSED	|generic|sp_Q7TSY6-6_CELF4_MOUSE_REVERSED|
"""index: 29085, intensity: 4878.0, mobility: 1.041"""	-0.467527	0.286595	0.940513	RMGWTPSSSLSSHLAFSRAACIW	generic|chr6_-1_112771516_112775611_ENSMUST00000088373__IP_909576_TX=10090_REVERSED	|generic|chr6_-1_112775495_112775611_ENSMUST00000088373__IP_909576_TX=10090_REVERSED|
"""index: 8346, intensity: 18770.0, mobility: 0.977"""	-0.467809	0.28668	0.94079	RSTTTFRMFKFKGFGGYVESKTWAL	generic|tr_A0A5F8MPV8_A0A5F8MPV8_MOUSE__II_1029528_REVERSED	|generic|sp_A0A0A6YXX9_CTSEL_MOUSE__II_1029528_REVERSED	|generic|tr_A0A571BGH9_A0A571BGH9_MOUSE__II_1029531_REVERSED|
"""index: 11819, intensity: 5051.0, mobility: 0.882"""	-0.467843	0.286822	0.940822	AFEEFVLNEDQVSEKAPDEPQ	generic|tr_Q3UPX6_Q3UPX6_MOUSE__II_1031946_REVERSED	|generic|tr_Q3UEW3_Q3UEW3_MOUSE__II_1031946_REVERSED|
"""index: 18352, intensity: 10539.0, mobility: 1.058"""	-0.467998	0.286963	0.940974	KAEKFVDMMGLRQL	generic|IP_3504725_TX=10090_REVERSED|
"""index: 11370, intensity: 21089.0, mobility: 1.189"""	-0.468078	0.287162	0.941052	NSPLGGPPQSSQEVVPNQKPMQPQSEKDEIVLSGAAQQVALSHQQ	generic|II_917815_TX=10090_REVERSED|
"""index: 5887, intensity: 2811.0, mobility: 1.056"""	-0.468088	0.287304	0.941062	TFFCVSNPSFIHCFWRICCMYACIY	generic|IP_1091779_TX=10090_REVERSED|
"""index: 9547, intensity: 61001.0, mobility: 1.225"""	-0.468175	0.287502	0.941146	ELFMKTQKYVEQGTKHFTKLFDIFEKTVRDTEISTQRN	generic|tr_D3YWB4_D3YWB4_MOUSE__chr5_1_130187414_130187590_ENSMUST00000143727_REVERSED	|generic|tr_D3Z2L2_D3Z2L2_MOUSE__chr5_1_130208700_130208822_ENSMUST00000125937_REVERSED	|generic|sp_Q9JM13_RABX5_MOUSE__chr5_1_130213179_130213232_ENSMUST00000143865_REVERSED|
"""index: 6342, intensity: 3689.0, mobility: 1.272"""	-0.468222	0.287701	0.941193	EKEGMQENALTMRIEPQMKKFSDKIYTEMHNR	generic|IP_830373_TX=10090_REVERSED|
"""index: 9459, intensity: 21585.0, mobility: 1.152"""	-0.468233	0.287843	0.941203	KHYSQVEKLTQRDK	generic|tr_D3Z622_D3Z622_MOUSE_REVERSED|
"""index: 16085, intensity: 7472.0, mobility: 0.967"""	-0.468253	0.288041	0.941223	SKLYSKMMVMSLLYW	generic|IP_3470197_TX=10090_REVERSED|
"""index: 26777, intensity: 3437.0, mobility: 0.835"""	-0.468269	0.288183	0.941238	SDSWLRCTY	generic|tr_Q4VBE6_Q4VBE6_MOUSE_REVERSED|
"""index: 24086, intensity: 3665.0, mobility: 1.157"""	-0.468341	0.288381	0.941308	QVLFCLDAMKRIQLEPAEPPYLLGSTNKLENISKEPVKSGS	generic|tr_E9PY51_E9PY51_MOUSE__chr18_-1_20850893_20850994_ENSMUST00000223584__II_3494193_REVERSED	|generic|tr_Q8BJI6_Q8BJI6_MOUSE__chr18_-1_20850893_20850994_ENSMUST00000223584_REVERSED	|generic|tr_A0A286YCX6_A0A286YCX6_MOUSE__chr18_-1_20850893_20850994_ENSMUST00000223584_REVERSED|
"""index: 25427, intensity: 3196.0, mobility: 1.217"""	-0.46836	0.28858	0.941326	TECFIAINAKPKQGLMQLG	generic|sp_Q9CZW4_ACSL3_MOUSE__chr1_1_78696929_78697033_ENSMUST00000148608_REVERSED|
"""index: 28986, intensity: 2723.0, mobility: 1.200"""	-0.468362	0.288607	0.941329	PRDVGQALQSIQQILRD	generic|tr_A1L327_A1L327_MOUSE__chr19_-1_4988071_4988283_ENSMUST00000237881_REVERSED	|generic|sp_Q8BGD7_NPAS4_MOUSE__chr19_-1_4988071_4988283_ENSMUST00000237881_REVERSED|
"""index: 1430, intensity: 3063.0, mobility: 0.863"""	-0.468556	0.288805	0.941517	DTFSTMENHVVIGFEK	generic|sp_Q8CJF8-2_AGO4_MOUSE__chr4_-1_126459776_126459865_ENSMUST00000127800_REVERSED|
"""index: 10657, intensity: 12810.0, mobility: 1.002"""	-0.468604	0.288973	0.941564	QRVGFGFALHKFSRKRQWRQPMYREPRPFVAP	generic|tr_Q3TR45_Q3TR45_MOUSE_REVERSED|
"""index: 20530, intensity: 5916.0, mobility: 1.025"""	-0.468637	0.288973	0.941596	NEHLLCYITMNI	generic|sp_Q4U4S6_XIRP2_MOUSE__II_1007720_REVERSED	|generic|sp_Q4U4S6-2_XIRP2_MOUSE_REVERSED	|generic|tr_A0A5F8MPR4_A0A5F8MPR4_MOUSE_REVERSED|
"""index: 31152, intensity: 3850.0, mobility: 0.945"""	-0.46897	0.289171	0.941919	EPPCVPLLLIMEGLDAIGEIYMDILAR	generic|sp_GSTA1_HUMAN__REVERSED|
"""index: 29730, intensity: 4455.0, mobility: 0.904"""	-0.469358	0.289369	0.942294	IDALDEADLMW	generic|tr_F6W6I1_F6W6I1_MOUSE__chr5_-1_43765301_43765483_ENSMUST00000143316__II_940654_REVERSED	|generic|tr_F7BZC4_F7BZC4_MOUSE__chr5_-1_43765301_43765483_ENSMUST00000143316__II_940629_REVERSED	|generic|sp_Q8C2S5_FBXL5_MOUSE__chr5_-1_43765301_43765483_ENSMUST00000143316__II_940629_REVERSED	|generic|sp_Q8C2S5-3_FBXL5_MOUSE__chr5_-1_43765301_43765483_ENSMUST00000143316__II_940629_REVERSED	|generic|sp_Q8C2S5-4_FBXL5_MOUSE__chr5_-1_43765301_43765483_ENSMUST00000143316__II_940629_REVERSED	|generic|tr_D3Z584_D3Z584_MOUSE__chr5_-1_43765301_43765483_ENSMUST00000143316_REVERSED	|generic|sp_Q8C2S5-2_FBXL5_MOUSE__chr5_-1_43765301_43765483_ENSMUST00000143316_REVERSED	|generic|sp_Q8C2S5-5_FBXL5_MOUSE__chr5_-1_43765301_43765483_ENSMUST00000143316_REVERSED|
"""index: 15726, intensity: 12276.0, mobility: 0.898"""	-0.469525	0.28939	0.942456	NLDLHILSRLMFGSIRFRMS	generic|IP_3474221_TX=10090_REVERSED|
"""index: 10502, intensity: 5932.0, mobility: 1.101"""	-0.469605	0.28939	0.942533	TVRQWYPGEVEQVSEVDQSKKQQMKQRRTQQITGLSKAKD	generic|tr_G3X9B1_G3X9B1_MOUSE__chr13_1_12438603_12438677_ENSMUST00000222091__II_3473348_REVERSED|
"""index: 24481, intensity: 4567.0, mobility: 1.026"""	-0.469752	0.28939	0.942674	LIEVEEPRLLMLANSACVSHFGCY	generic|tr_B2RPZ5_B2RPZ5_MOUSE__chr19_1_36614375_36614467_ENSMUST00000139215__II_1045942_REVERSED	|generic|sp_Q8CDU6_HECD2_MOUSE__chr19_1_36614375_36614467_ENSMUST00000139215__II_1045942_REVERSED|
"""index: 18269, intensity: 4222.0, mobility: 0.924"""	-0.470541	0.289531	0.943432	TEGKMGDVGDIGRKGKEGKYGKPGRSGKEGRSGKEG	generic|II_1148630_TX=10090_REVERSED	|generic|sp_Q04857_CO6A1_MOUSE_REVERSED|
"""index: 21414, intensity: 4656.0, mobility: 0.841"""	-0.470621	0.289614	0.943509	RSTVVGSLR	generic|II_1034355_TX=10090_REVERSED	|generic|sp_P57016_LAD1_MOUSE_REVERSED	|generic|tr_Q8R3D5_Q8R3D5_MOUSE_REVERSED|
"""index: 7476, intensity: 4571.0, mobility: 0.893"""	-0.470812	0.289697	0.943691	LEALQLPYKCIKQVPTLLFGDLSIDIM	generic|tr_Q3TQN9_Q3TQN9_MOUSE__chr1_1_34807113_34807295_ENSMUST00000160855__II_1047199_REVERSED	|generic|tr_E0CX56_E0CX56_MOUSE__chr1_1_34807113_34807295_ENSMUST00000160855__II_1047208_REVERSED	|generic|tr_E9PYK8_E9PYK8_MOUSE__chr1_1_34807113_34807295_ENSMUST00000160855__II_1047199_REVERSED	|generic|tr_Q3UYJ6_Q3UYJ6_MOUSE_REVERSED	|generic|tr_Q3TDW8_Q3TDW8_MOUSE__chr1_1_34807113_34807295_ENSMUST00000160855_REVERSED|
"""index: 23702, intensity: 6193.0, mobility: 1.081"""	-0.470963	0.289723	0.943835	RDFHRKLAGKIENNRLSYILPNLMPVVVMYFVSIIKNQD	generic|sp_Q8VFD2_OL490_MOUSE_REVERSED|
"""index: 1179, intensity: 3730.0, mobility: 0.914"""	-0.471261	0.289806	0.944119	RNQPTSVMASF	generic|sp_O35744_CHIL3_MOUSE_REVERSED|
"""index: 19326, intensity: 5291.0, mobility: 1.007"""	-0.471361	0.289947	0.944214	LQSNKQTYAQAPMQTRKP	generic|tr_Q8BP13_Q8BP13_MOUSE_REVERSED	|generic|tr_Q9D203_Q9D203_MOUSE_REVERSED|
"""index: 24549, intensity: 6923.0, mobility: 1.126"""	-0.471492	0.290144	0.944339	EMLDLNENTLRTIEHQLSAEIRAEPPLQL	generic|tr_F6TDE5_F6TDE5_MOUSE__II_846953_REVERSED	|generic|tr_D3YZ62_D3YZ62_MOUSE__chr9_1_75164149_75164220_ENSMUST00000123531__II_846957_REVERSED	|generic|tr_D3Z4J3_D3Z4J3_MOUSE__chr9_1_75164149_75164220_ENSMUST00000123531__II_846957_REVERSED	|generic|tr_F6Z2S4_F6Z2S4_MOUSE_REVERSED|
"""index: 2812, intensity: 4510.0, mobility: 0.941"""	-0.471526	0.290227	0.944371	PETGSGESILPVS	generic|tr_B1AZF9_B1AZF9_MOUSE__II_1122536_REVERSED	|generic|tr_B1AZF3_B1AZF3_MOUSE__II_1122536_REVERSED	|generic|sp_Q80YE4_LMTK1_MOUSE__II_1122536_REVERSED	|generic|sp_Q80YE4-2_LMTK1_MOUSE__II_1122536_REVERSED	|generic|sp_Q80YE4-3_LMTK1_MOUSE__II_1122536_REVERSED	|generic|sp_Q80YE4-4_LMTK1_MOUSE__II_1122543_REVERSED|
"""index: 9085, intensity: 2997.0, mobility: 1.282"""	-0.471832	0.290424	0.944661	FEFQKQREAHSPFPLQGQY	generic|tr_Q8C471_Q8C471_MOUSE_REVERSED|
"""index: 19456, intensity: 3748.0, mobility: 1.180"""	-0.471848	0.290622	0.944676	AIESYSAGPRTPPGVPRM	generic|IP_836261_TX=10090_REVERSED|
"""index: 24138, intensity: 10059.0, mobility: 0.931"""	-0.472001	0.290787	0.944821	RLAPNLPTLW	generic|IP_862736_TX=10090_REVERSED|
"""index: 28417, intensity: 3436.0, mobility: 1.267"""	-0.472024	0.290787	0.944844	FDEVTLMDQLTQMTADLTKRVEENEIKLTALR	generic|II_909581_TX=10090_REVERSED	|generic|tr_E9QN14_E9QN14_MOUSE__chr6_-1_112829435_112829617_ENSMUST00000060215_REVERSED	|generic|tr_F8VPQ4_F8VPQ4_MOUSE__chr6_-1_112829435_112829617_ENSMUST00000060215_REVERSED	|generic|sp_Q812A2_SRGP3_MOUSE__chr6_-1_112829435_112829617_ENSMUST00000060215_REVERSED|
"""index: 18922, intensity: 4682.0, mobility: 1.059"""	-0.472342	0.290984	0.945144	GFRRAYEAVKYVATGQPRGCAMV	generic|sp_P50096_IMDH1_MOUSE_REVERSED	|generic|tr_E0CYE2_E0CYE2_MOUSE_REVERSED	|generic|tr_F7DEU6_F7DEU6_MOUSE_REVERSED|
"""index: 1149, intensity: 2681.0, mobility: 0.769"""	-0.472353	0.291182	0.945154	ESPEEIKHATIFW	generic|tr_G5E851_G5E851_MOUSE_REVERSED	|generic|tr_Q9DA92_Q9DA92_MOUSE_REVERSED|
"""index: 33613, intensity: 6815.0, mobility: 1.037"""	-0.472355	0.291264	0.945156	LLEQVLLCLNLE	generic|IP_869295_TX=10090_REVERSED|
"""index: 24467, intensity: 2643.0, mobility: 0.926"""	-0.472499	0.291461	0.945292	SRHTHFYLFLSSVYQSLSW	generic|IP_920149_TX=10090_REVERSED|
"""index: 5160, intensity: 6444.0, mobility: 1.011"""	-0.47251	0.291543	0.945302	ADVYPPSTGLWIGCLILQIMTCILIIYKPAGSVLLW	generic|tr_D3Z4N8_D3Z4N8_MOUSE__II_3498439_REVERSED	|generic|II_3498440_TX=10090_REVERSED|
"""index: 15295, intensity: 4006.0, mobility: 1.031"""	-0.472706	0.291568	0.945487	LDLESLRQCFEW	generic|sp_Q52KR2_LRIG2_MOUSE__chr3_-1_104490864_104490941_ENSMUST00000198452__II_980732_REVERSED	|generic|tr_B2RRI5_B2RRI5_MOUSE__chr3_-1_104490864_104490941_ENSMUST00000198452__II_980732_REVERSED	|generic|II_980750_TX=10090_REVERSED	|generic|II_980734_TX=10090_REVERSED|
"""index: 24447, intensity: 3669.0, mobility: 1.229"""	-0.472905	0.29165	0.945674	HYFCSVYTMIAREDPKPT	generic|tr_Q5FW75_Q5FW75_MOUSE_REVERSED	|generic|sp_Q9JI91_ACTN2_MOUSE_REVERSED	|generic|tr_Q8K3Q4_Q8K3Q4_MOUSE_REVERSED|
"""index: 4024, intensity: 2545.0, mobility: 1.106"""	-0.472951	0.291847	0.945717	PSMVKQGVGAQKMFA	generic|tr_Q3TCZ1_Q3TCZ1_MOUSE_REVERSED|
"""index: 19730, intensity: 4303.0, mobility: 0.968"""	-0.473023	0.291872	0.945784	QVTVKEKLHTELMDRYPSKRLAKLLNVCISPLHNMV	generic|sp_P97313_PRKDC_MOUSE_REVERSED|
"""index: 2567, intensity: 3440.0, mobility: 0.970"""	-0.4732	0.291954	0.94595	QEGVVTWNAAPLS	generic|tr_A0A0R4J197_A0A0R4J197_MOUSE_REVERSED	|generic|tr_A0A1L1SUF8_A0A1L1SUF8_MOUSE_REVERSED	|generic|tr_E9QN68_E9QN68_MOUSE_REVERSED	|generic|tr_Q6IR38_Q6IR38_MOUSE_REVERSED	|generic|tr_D3Z4M4_D3Z4M4_MOUSE_REVERSED	|generic|sp_Q8C310_ROBO4_MOUSE_REVERSED	|generic|sp_Q8C310-2_ROBO4_MOUSE_REVERSED	|generic|sp_Q8C310-3_ROBO4_MOUSE_REVERSED|
"""index: 3374, intensity: 4403.0, mobility: 0.820"""	-0.473291	0.292093	0.946035	DQVPCTQPAHQTAYVR	generic|sp_Q8C4P0-2_K1958_MOUSE_REVERSED|
"""index: 20813, intensity: 7349.0, mobility: 0.932"""	-0.473389	0.292232	0.946127	QDPTISSLSLY	generic|IP_3477851_TX=10090_REVERSED	|generic|tr_Q8BG68_Q8BG68_MOUSE_REVERSED	|generic|sp_Q9QWK5_BIR1A_MOUSE_REVERSED	|generic|sp_Q9JIB6_BIR1F_MOUSE_REVERSED	|generic|sp_Q9R016_BIR1E_MOUSE_REVERSED	|generic|tr_Q8CGT4_Q8CGT4_MOUSE_REVERSED	|generic|sp_Q9JIB3_BIR1G_MOUSE_REVERSED	|generic|tr_Q8CH64_Q8CH64_MOUSE_REVERSED	|generic|tr_Q8CH71_Q8CH71_MOUSE_REVERSED	|generic|tr_Q8CH66_Q8CH66_MOUSE_REVERSED	|generic|tr_Q8CGT3_Q8CGT3_MOUSE_REVERSED|
"""index: 27748, intensity: 30008.0, mobility: 1.162"""	-0.473516	0.292371	0.946246	KQEEGPVGVVTAGELDQEKPTSAKIEVHFTFEPAAEHGEEMPGTGPGE	generic|tr_A0A0A0MQC7_A0A0A0MQC7_MOUSE_REVERSED	|generic|tr_A2A5Y6_A2A5Y6_MOUSE_REVERSED	|generic|sp_P10637_TAU_MOUSE_REVERSED|
"""index: 20640, intensity: 3556.0, mobility: 0.947"""	-0.473742	0.292568	0.946457	LDTTGLVMLDMTELGLPMAL	generic|IP_914688_TX=10090_REVERSED|
"""index: 10974, intensity: 4633.0, mobility: 1.272"""	-0.473743	0.292592	0.946458	SEMEMLIIECFTLDSHHSRMSHRRRKPPSLGDEPYRPVAPS	generic|tr_F8VPM0_F8VPM0_MOUSE__II_3496427_REVERSED	|generic|tr_A0A5F8MPQ7_A0A5F8MPQ7_MOUSE__II_3496427_REVERSED	|generic|sp_Q91YE5_BAZ2A_MOUSE__II_3496427_REVERSED	|generic|sp_Q91YE5-2_BAZ2A_MOUSE__II_3496427_REVERSED	|generic|tr_A0A1W2P6X9_A0A1W2P6X9_MOUSE_REVERSED	|generic|tr_E9Q374_E9Q374_MOUSE_REVERSED	|generic|tr_Q6PE75_Q6PE75_MOUSE_REVERSED	|generic|tr_Q3UET2_Q3UET2_MOUSE_REVERSED	|generic|sp_Q91YE5-3_BAZ2A_MOUSE_REVERSED	|generic|tr_Q3UXC9_Q3UXC9_MOUSE_REVERSED	|generic|tr_Q3USB1_Q3USB1_MOUSE_REVERSED|
"""index: 28860, intensity: 3932.0, mobility: 1.037"""	-0.473952	0.292673	0.946653	RLEELTTNSQHR	generic|tr_A0A087WPC1_A0A087WPC1_MOUSE_REVERSED	|generic|sp_P86448_TR43B_MOUSE_REVERSED	|generic|tr_A0A087WNR2_A0A087WNR2_MOUSE_REVERSED	|generic|sp_Q3TL54_TR43A_MOUSE_REVERSED	|generic|sp_P86449_TR43C_MOUSE_REVERSED|
"""index: 9743, intensity: 11703.0, mobility: 0.978"""	-0.474054	0.29287	0.946748	MEEQRIQKSDLWIVENSLLPKLDPTPHLQGQLSN	generic|sp_P97329_KI20A_MOUSE__chr18_1_34629232_34629288_ENSMUST00000237481_REVERSED	|generic|tr_A0A494BBG6_A0A494BBG6_MOUSE_REVERSED|
"""index: 10011, intensity: 233138.0, mobility: 1.083"""	-0.474162	0.293066	0.946849	DPHMLSQLAKSPQQASGSQIVLE	generic|IP_1150325_TX=10090_REVERSED|
"""index: 10369, intensity: 3959.0, mobility: 1.244"""	-0.474209	0.293229	0.946892	LAFLQEVEAPSFKDAQTMLLQKFEEKNVVGQGSPDFMRFASL	generic|sp_Q9QVP4_MLRA_MOUSE_REVERSED|
"""index: 21399, intensity: 3769.0, mobility: 1.022"""	-0.47479	0.293229	0.947432	KRKETIPYPEYQRDPFRVEERSEEPGLQEEQQWWR	generic|tr_Q3UZU8_Q3UZU8_MOUSE_REVERSED	|generic|sp_P16014_SCG1_MOUSE_REVERSED	|generic|tr_Q8BP91_Q8BP91_MOUSE_REVERSED|
"""index: 4835, intensity: 5385.0, mobility: 0.814"""	-0.475036	0.293367	0.947659	GDDVVVEQMPSESR	generic|tr_E9Q1I3_E9Q1I3_MOUSE_REVERSED	|generic|sp_Q5DTV4_ZC12C_MOUSE_REVERSED|
"""index: 4424, intensity: 2952.0, mobility: 1.015"""	-0.4751	0.293564	0.947718	CHTLSLVWMIKAVSPFLLQNRSSYFRLTHWS	generic|IP_1063209_TX=10090_REVERSED|
"""index: 2222, intensity: 3738.0, mobility: 0.842"""	-0.475135	0.29376	0.94775	PRHLMGTTREVSTSGTAAPQ	generic|chr16_-1_17858463_17859418_ENSMUST00000117945_REVERSED|
"""index: 32773, intensity: 7807.0, mobility: 1.205"""	-0.475162	0.293898	0.947776	LAICVFCVPGAIVAALEVPGLGASQKESF	generic|tr_Q9D5H8_Q9D5H8_MOUSE_REVERSED	|generic|tr_Q4FJL1_Q4FJL1_MOUSE_REVERSED	|generic|tr_Q3U485_Q3U485_MOUSE_REVERSED|
"""index: 562, intensity: 2537.0, mobility: 0.947"""	-0.475214	0.294037	0.947823	CIKTESEVFY	generic|sp_Q8K4P8-2_HECW1_MOUSE__chr13_-1_14265109_14265204_ENSMUST00000222241__II_3473366_REVERSED	|generic|sp_Q8K4P8_HECW1_MOUSE__chr13_-1_14265109_14265204_ENSMUST00000222241_REVERSED	|generic|sp_Q8K4P8-3_HECW1_MOUSE__chr13_-1_14322474_14322608_ENSMUST00000221863_REVERSED	|generic|sp_Q8K4P8-4_HECW1_MOUSE__chr13_-1_14322474_14322608_ENSMUST00000221863_REVERSED|
"""index: 19338, intensity: 2666.0, mobility: 1.146"""	-0.475233	0.294175	0.94784	TELNSWSEEPISLDVFPLCSSLTGKELHFFV	generic|IP_845747_TX=10090_REVERSED|
"""index: 7284, intensity: 5821.0, mobility: 0.931"""	-0.475325	0.294371	0.947925	KVLLLLNRED	generic|tr_A0A140LI52_A0A140LI52_MOUSE__II_894396_REVERSED	|generic|sp_E9Q355_CTSG1_MOUSE__II_894592_REVERSED	|generic|sp_E9Q355-2_CTSG1_MOUSE__II_894592_REVERSED	|generic|II_894394_TX=10090_REVERSED	|generic|II_894575_TX=10090_REVERSED	|generic|II_894583_TX=10090_REVERSED	|generic|II_894574_TX=10090_REVERSED	|generic|II_894566_TX=10090_REVERSED	|generic|sp_E9Q355-5_CTSG1_MOUSE_REVERSED	|generic|sp_C6KI89_CTSG2_MOUSE_REVERSED	|generic|tr_A0A140LJ05_A0A140LJ05_MOUSE_REVERSED	|generic|sp_E9Q355-3_CTSG1_MOUSE_REVERSED|
"""index: 18400, intensity: 5538.0, mobility: 1.132"""	-0.475326	0.29451	0.947926	PSYLSSWKRPDPDEQLLLCYLKQRLLNRNDRTHEQRHPCFS	generic|IP_3471061_TX=10090_REVERSED|
"""index: 28642, intensity: 3253.0, mobility: 0.846"""	-0.475337	0.294706	0.947937	TLAKGCVTCTYPRE	generic|sp_Q80X44_ZBT24_MOUSE_REVERSED	|generic|sp_Q80X44-2_ZBT24_MOUSE_REVERSED|
"""index: 4700, intensity: 3010.0, mobility: 0.979"""	-0.475495	0.294902	0.948082	EIFTKVFGWPQ	generic|tr_F7BFL8_F7BFL8_MOUSE__chr9_-1_40303494_40303529_ENSMUST00000155265__II_854219_REVERSED	|generic|tr_D3YWR0_D3YWR0_MOUSE__chr9_-1_40303494_40303529_ENSMUST00000155265__II_854219_REVERSED	|generic|tr_A0A1L1SQ42_A0A1L1SQ42_MOUSE__chr9_-1_40303494_40303529_ENSMUST00000155265__II_854219_REVERSED	|generic|sp_Q80TI0-4_ASTRB_MOUSE__chr9_-1_40303494_40303529_ENSMUST00000155265__II_854219_REVERSED	|generic|tr_A0A1D5RLT6_A0A1D5RLT6_MOUSE__chr9_-1_40303494_40303529_ENSMUST00000155265_REVERSED	|generic|sp_Q80TI0_ASTRB_MOUSE__chr9_-1_40303494_40303529_ENSMUST00000155265_REVERSED	|generic|sp_Q80TI0-2_ASTRB_MOUSE__chr9_-1_40303494_40303529_ENSMUST00000155265_REVERSED	|generic|sp_Q80TI0-3_ASTRB_MOUSE__chr9_-1_40303494_40303529_ENSMUST00000155265_REVERSED|
"""index: 21334, intensity: 2841.0, mobility: 0.962"""	-0.475498	0.295098	0.948085	EGPMGRPGLPGMAGMPGTPGAEGKAGPAG	generic|II_1040025_TX=10090_REVERSED	|generic|sp_Q3U962_CO5A2_MOUSE_REVERSED|
"""index: 22458, intensity: 3999.0, mobility: 1.223"""	-0.475555	0.295236	0.948137	ARKIAGFQSGQSLVTYY	generic|sp_A2ARV4_LRP2_MOUSE_REVERSED|
"""index: 26293, intensity: 2990.0, mobility: 1.252"""	-0.475634	0.295432	0.94821	HTIIDMGEDGGDLAVLDEYSC	generic|sp_Q921L7_HEMK1_MOUSE__II_843880_REVERSED	|generic|tr_B0QZV0_B0QZV0_MOUSE__II_843880_REVERSED|
"""index: 15995, intensity: 4526.0, mobility: 1.079"""	-0.475669	0.29557	0.948242	MSLVLRVGNSTLPTESRSSPPPSG	generic|IP_839117_TX=10090_REVERSED|
"""index: 19749, intensity: 6374.0, mobility: 0.991"""	-0.475863	0.295593	0.94842	LRVNRNPTLIGSSRIESLMSAATSTMF	generic|chr16_1_94435519_94442514_ENSMUST00000117648__IP_1073294_TX=10090_REVERSED	|generic|chr16_1_94439202_94439357_ENSMUST00000117648_REVERSED|
"""index: 23429, intensity: 3541.0, mobility: 1.307"""	-0.476526	0.295788	0.949027	GIRHVYDESSNPYDYNIVF	generic|tr_Q3U741_Q3U741_MOUSE__chr11_-1_106783954_106783992_ENSMUST00000133426_REVERSED	|generic|sp_Q501J6_DDX17_MOUSE__chr11_-1_106783954_106783992_ENSMUST00000133426_REVERSED	|generic|tr_Q8K392_Q8K392_MOUSE_REVERSED|
"""index: 6684, intensity: 43809.0, mobility: 0.905"""	-0.47666	0.295984	0.949149	QMIQAYPTLPQTPMQLALPPQ	generic|sp_Q62407_SPEG_MOUSE_REVERSED	|generic|sp_Q62407-3_SPEG_MOUSE_REVERSED	|generic|sp_Q62407-4_SPEG_MOUSE_REVERSED	|generic|tr_E9QQ25_E9QQ25_MOUSE_REVERSED	|generic|tr_A0A087WSE3_A0A087WSE3_MOUSE_REVERSED|
"""index: 3382, intensity: 2638.0, mobility: 0.996"""	-0.476765	0.29618	0.949245	QNENLEKNLWTILKENNKLL	generic|tr_Q3UM73_Q3UM73_MOUSE__chr3_1_116605212_116605280_ENSMUST00000029571__II_977059_REVERSED	|generic|sp_Q80UK7_SAS6_MOUSE__chr3_1_116605212_116605280_ENSMUST00000029571__II_977059_REVERSED	|generic|tr_A0A0G2JFC9_A0A0G2JFC9_MOUSE__chr3_1_116605212_116605280_ENSMUST00000029571__II_977059_REVERSED	|generic|sp_Q80UK7-2_SAS6_MOUSE__chr3_1_116605212_116605280_ENSMUST00000029571_REVERSED|
"""index: 26747, intensity: 2604.0, mobility: 1.184"""	-0.476785	0.296318	0.949263	EDDVRVWTVMVPQPKGI	generic|II_850703_TX=10090_REVERSED	|generic|tr_A0A668KLV1_A0A668KLV1_MOUSE__chr9_1_47810055_47810147_ENSMUST00000124073_REVERSED	|generic|tr_E0CY16_E0CY16_MOUSE__chr9_1_47810055_47810147_ENSMUST00000124073_REVERSED	|generic|tr_E9PYN1_E9PYN1_MOUSE__chr9_1_47810055_47810147_ENSMUST00000124073_REVERSED	|generic|sp_Q8R5M8_CADM1_MOUSE__chr9_1_47810055_47810147_ENSMUST00000124073_REVERSED	|generic|sp_Q8R5M8-2_CADM1_MOUSE__chr9_1_47810055_47810147_ENSMUST00000124073_REVERSED	|generic|sp_Q8R5M8-3_CADM1_MOUSE__chr9_1_47810055_47810147_ENSMUST00000124073_REVERSED	|generic|sp_Q8R5M8-4_CADM1_MOUSE__chr9_1_47810055_47810147_ENSMUST00000124073_REVERSED	|generic|sp_Q8R5M8-5_CADM1_MOUSE__chr9_1_47813777_47813953_ENSMUST00000124073_REVERSED	|generic|sp_Q8R5M8-6_CADM1_MOUSE__chr9_1_47810055_47810147_ENSMUST00000124073_REVERSED	|generic|sp_Q8R5M8-7_CADM1_MOUSE__chr9_1_47810055_47810147_ENSMUST00000124073_REVERSED	|generic|tr_Q9QYL4_Q9QYL4_MOUSE_REVERSED	|generic|tr_Q1WIL9_Q1WIL9_MOUSE__chr9_1_47810055_47810147_ENSMUST00000124073_REVERSED	|generic|tr_Q9QYL3_Q9QYL3_MOUSE_REVERSED|
"""index: 10382, intensity: 51782.0, mobility: 1.012"""	-0.476914	0.296514	0.949381	NKAEMSKAELNGTKVKEAEAI	generic|tr_Q8C6P5_Q8C6P5_MOUSE_REVERSED|
"""index: 10841, intensity: 12003.0, mobility: 1.043"""	-0.476971	0.29671	0.949432	QELATIEQESKAL	generic|tr_A6H5U5_A6H5U5_MOUSE_REVERSED	|generic|tr_Q8BLV4_Q8BLV4_MOUSE_REVERSED	|generic|tr_E9Q9T1_E9Q9T1_MOUSE_REVERSED	|generic|tr_G5E8E1_G5E8E1_MOUSE_REVERSED	|generic|sp_Q3UZ39-2_LRRF1_MOUSE_REVERSED	|generic|tr_A0A087WPK3_A0A087WPK3_MOUSE_REVERSED|
"""index: 14695, intensity: 6962.0, mobility: 1.004"""	-0.476986	0.296906	0.949446	WKGDKMLMPNCD	generic|tr_H7BX03_H7BX03_MOUSE__II_909309_REVERSED	|generic|sp_A4Q9E5_TTLL3_MOUSE__II_909309_REVERSED	|generic|sp_A4Q9E5-3_TTLL3_MOUSE__II_909309_REVERSED	|generic|tr_F8VQA1_F8VQA1_MOUSE__II_909326_REVERSED	|generic|II_909323_TX=10090_REVERSED	|generic|tr_Q922T0_Q922T0_MOUSE_REVERSED|
"""index: 6553, intensity: 5663.0, mobility: 0.909"""	-0.476993	0.297101	0.949452	AMEETGPDITLQHDMKLGPNKRMRLRG	generic|II_888073_TX=10090_REVERSED|
"""index: 9385, intensity: 3655.0, mobility: 0.874"""	-0.477003	0.297297	0.949461	DVLIYFCQL	generic|IP_3491160_TX=10090_REVERSED|
"""index: 1126, intensity: 3182.0, mobility: 0.858"""	-0.477082	0.297361	0.949533	FDLVAMVMI	generic|sp_Q91ZR5_CTSR1_MOUSE_REVERSED	|generic|tr_A0A494B9U9_A0A494B9U9_MOUSE_REVERSED|
"""index: 3082, intensity: 2899.0, mobility: 0.974"""	-0.47712	0.297361	0.949568	DAGHLAGQCLTYH	generic|IP_945571_TX=10090_REVERSED|
"""index: 31939, intensity: 14907.0, mobility: 1.058"""	-0.47733	0.297361	0.949758	IQSVRGGIGEILQPGRQGSRPSPQLQG	generic|tr_Q9D9A3_Q9D9A3_MOUSE__chr6_1_57610866_57610925_ENSMUST00000204455__II_920119_REVERSED	|generic|IP_902424_TX=10090_REVERSED	|generic|sp_F2Z461_HERC6_MOUSE__chr6_1_57610866_57610925_ENSMUST00000204455_REVERSED	|generic|tr_Q9CRZ4_Q9CRZ4_MOUSE__chr6_1_57610866_57610925_ENSMUST00000204455_REVERSED|
"""index: 2618, intensity: 2775.0, mobility: 1.203"""	-0.478093	0.297556	0.950448	HHDFSWLSSAQDESHKWP	generic|IP_908919_TX=10090_REVERSED|
"""index: 3915, intensity: 3886.0, mobility: 0.866"""	-0.478095	0.297694	0.950449	FAMRNREPWSGPAARLESEEW	generic|IP_882660_TX=10090_REVERSED|
"""index: 18138, intensity: 7981.0, mobility: 0.990"""	-0.478221	0.297889	0.950563	DKGWVSAVRERS	generic|IP_1015634_TX=10090_REVERSED|
"""index: 15844, intensity: 6858.0, mobility: 1.023"""	-0.478222	0.298084	0.950564	QVGRAELQTTCSCLMHQSGQLSLLLPVS	generic|IP_1018359_TX=10090_REVERSED|
"""index: 27072, intensity: 2961.0, mobility: 1.188"""	-0.47825	0.29828	0.950589	NEPVLHAIQIQFNRQFVEPIGPLYYVKLVQEKNSQIFGSLPLILPV	generic|sp_Q80W93_HYDIN_MOUSE_REVERSED|
"""index: 17764, intensity: 12364.0, mobility: 1.135"""	-0.478257	0.298475	0.950595	TRMRMFRMSMKEIKQGPHFKMQMQHVAALMKVRTSTDKYGGQYL	generic|chr13_-1_46713825_46717298_ENSMUST00000021803__IP_1106972_TX=10090_REVERSED|
"""index: 8299, intensity: 5548.0, mobility: 1.141"""	-0.478266	0.298671	0.950604	INEPRIDFHGINQSHLFELAECVQR	generic|tr_A0A5K1VVQ9_A0A5K1VVQ9_MOUSE__chr19_-1_7374046_7374075_ENSMUST00000237653__II_1006392_REVERSED	|generic|sp_A2ASS6_TITIN_MOUSE__chr19_-1_7374046_7374075_ENSMUST00000237653__II_1006392_REVERSED	|generic|sp_A2ASS6-2_TITIN_MOUSE__chr19_-1_7374046_7374075_ENSMUST00000237653__II_1006392_REVERSED	|generic|tr_A0A5K1VVQ1_A0A5K1VVQ1_MOUSE__chr19_-1_7374046_7374075_ENSMUST00000237653__II_1006392_REVERSED	|generic|tr_E9Q8K5_E9Q8K5_MOUSE__chr19_-1_7374046_7374075_ENSMUST00000237653__II_1006392_REVERSED	|generic|tr_E9Q8N1_E9Q8N1_MOUSE__chr19_-1_7374046_7374075_ENSMUST00000237653__II_1006392_REVERSED|
"""index: 22053, intensity: 5030.0, mobility: 0.977"""	-0.478278	0.298808	0.950615	MEMGVAEPALFRKQIMSSMDGKPLRLF	generic|chr4_-1_148951434_148951568_None_REVERSED|
"""index: 23247, intensity: 29360.0, mobility: 1.117"""	-0.478433	0.298828	0.950754	HRSCPVMMLQWWWLAAMWLPLAMIINK	generic|IP_1102281_TX=10090_REVERSED|
"""index: 13334, intensity: 5671.0, mobility: 1.076"""	-0.478655	0.298947	0.950953	WKIAQVMKYREEQTFVPPGKHK	generic|II_1125607_TX=10090_REVERSED	|generic|tr_Q540F5_Q540F5_MOUSE__chr11_-1_120614327_120614386_ENSMUST00000106187_REVERSED	|generic|sp_Q922E4_PCY2_MOUSE__chr11_-1_120614327_120614386_ENSMUST00000106187_REVERSED	|generic|tr_Q3TLU0_Q3TLU0_MOUSE__chr11_-1_120614327_120614386_ENSMUST00000106187_REVERSED	|generic|tr_A2ABY3_A2ABY3_MOUSE__chr11_-1_120614327_120614386_ENSMUST00000106187_REVERSED|
"""index: 12680, intensity: 7833.0, mobility: 1.148"""	-0.478693	0.298947	0.950987	FADKRLKDLRQFMGTILNCSMLTQTLEEPFRYEAYWLSW	generic|IP_1022297_TX=10090_REVERSED|
"""index: 8803, intensity: 3630.0, mobility: 0.858"""	-0.478903	0.298947	0.951176	EDGKFEKY	generic|tr_A0A338P6U5_A0A338P6U5_MOUSE__II_3486735_REVERSED	|generic|sp_Q9D787_PPIL2_MOUSE__chr16_-1_17091171_17091221_ENSMUST00000231451__II_3486734_REVERSED	|generic|II_1079994_TX=10090_REVERSED	|generic|IP_870475_TX=10090_REVERSED	|generic|tr_Q8BUY4_Q8BUY4_MOUSE__chr16_-1_17091171_17091221_ENSMUST00000231451_REVERSED	|generic|chr16_-1_17094823_17095008_ENSMUST00000231451_REVERSED|
"""index: 20116, intensity: 3668.0, mobility: 0.954"""	-0.479118	0.299084	0.951368	EGPEVPNAIRETWELHAPR	generic|chr9_1_58488734_58489009_ENSMUST00000085658_REVERSED|
"""index: 34395, intensity: 9288.0, mobility: 1.072"""	-0.479201	0.299279	0.951442	QDETYDLIGKLQGESAQKVVKKIDDYKAPKELRC	generic|IP_839118_TX=10090_REVERSED|
"""index: 24303, intensity: 2812.0, mobility: 1.121"""	-0.479269	0.299299	0.951503	IHEGRDGNNGKTDEISDLCDILVEGPRTKMQ	generic|II_1007532_TX=10090_REVERSED|
"""index: 25542, intensity: 7476.0, mobility: 0.916"""	-0.479484	0.299493	0.951695	LTNLFIFY	generic|IP_1045474_TX=10090_REVERSED|
"""index: 6006, intensity: 4433.0, mobility: 1.006"""	-0.479515	0.299571	0.951722	LYEFGMEEPLLTWDAAVPTRPNLF	generic|tr_Q0PM15_Q0PM15_MOUSE__II_841334_REVERSED	|generic|tr_Q0PM16_Q0PM16_MOUSE__II_841334_REVERSED|
"""index: 23776, intensity: 4782.0, mobility: 1.056"""	-0.479674	0.299766	0.951864	SPAAVWTLCLSTR	generic|chr2_1_34773927_34774299_ENSMUST00000028222__IP_1010747_TX=10090_REVERSED|
"""index: 24101, intensity: 2832.0, mobility: 1.297"""	-0.47974	0.299961	0.951922	VYSLWIGRSNMVWTNPNVE	generic|IP_949345_TX=10090_REVERSED|
"""index: 2722, intensity: 4063.0, mobility: 0.969"""	-0.479756	0.300097	0.951936	SMKLPLKQGSMTTIEEPESMIHKALTGEVCY	generic|tr_Q3UDS1_Q3UDS1_MOUSE__chr12_1_21293233_21293358_ENSMUST00000221042__II_3442880_REVERSED	|generic|tr_Q3U057_Q3U057_MOUSE__chr12_1_21293233_21293358_ENSMUST00000221042__II_3442880_REVERSED	|generic|sp_Q9QXK7_CPSF3_MOUSE__chr12_1_21293233_21293358_ENSMUST00000221042__II_3442880_REVERSED	|generic|tr_Q9CWL0_Q9CWL0_MOUSE__chr12_1_21314699_21314749_ENSMUST00000221042__II_3442880_REVERSED	|generic|tr_Q3TC91_Q3TC91_MOUSE__chr12_1_21293233_21293358_ENSMUST00000221042_REVERSED	|generic|tr_A0A1Y7VLY3_A0A1Y7VLY3_MOUSE__chr12_1_21305339_21305476_ENSMUST00000221042_REVERSED	|generic|tr_Q497G2_Q497G2_MOUSE__chr12_1_21305339_21305476_ENSMUST00000221042_REVERSED|
"""index: 1504, intensity: 2736.0, mobility: 1.093"""	-0.479882	0.300292	0.952048	SLLRPCYAEPCGQSER	generic|chr7_-1_16359032_16359130_ENSMUST00000211741_REVERSED	|generic|chr7_-1_16336814_16359178_ENSMUST00000211741_REVERSED|
"""index: 17719, intensity: 6014.0, mobility: 1.076"""	-0.479921	0.300487	0.952083	AKHELSPLFMRFPNEFSQMINQAKKQAVTLPTKGGEETNPESFLT	generic|tr_Q9CVF6_Q9CVF6_MOUSE__chr4_1_148581791_148581838_ENSMUST00000097781__II_952464_REVERSED	|generic|sp_P56960_EXOSX_MOUSE__chr4_1_148563068_148563139_ENSMUST00000097781__II_952464_REVERSED	|generic|II_952460_TX=10090_REVERSED	|generic|tr_Q9CYJ3_Q9CYJ3_MOUSE__chr4_1_148563068_148563139_ENSMUST00000097781_REVERSED	|generic|tr_Q99KY7_Q99KY7_MOUSE__chr4_1_148581791_148581838_ENSMUST00000097781_REVERSED	|generic|tr_Q3UNK6_Q3UNK6_MOUSE__chr4_1_148563068_148563139_ENSMUST00000097781_REVERSED	|generic|tr_Q8R2R0_Q8R2R0_MOUSE__chr4_1_148563068_148563139_ENSMUST00000097781_REVERSED|
"""index: 16482, intensity: 10052.0, mobility: 1.036"""	-0.479989	0.300565	0.952143	IFQRNMQKMGSIFDLEANDQCQEEPRKAMPAAKS	generic|sp_Q60662_AKAP4_MOUSE_REVERSED	|generic|sp_Q60662-2_AKAP4_MOUSE_REVERSED|
"""index: 20651, intensity: 7061.0, mobility: 1.141"""	-0.480206	0.300701	0.952336	RFDFEFRRRREMHERWGTSRPGDQKNKVLQFKEEGEAWIRDM	generic|tr_G3UYH4_G3UYH4_MOUSE_REVERSED|
"""index: 23543, intensity: 38002.0, mobility: 1.132"""	-0.480591	0.300895	0.952676	IHKEEQIELNQLLMKLSWQGCGKMKRPRPTRIMTDVSDLH	generic|tr_Q32MX8_Q32MX8_MOUSE__II_1015567_REVERSED	|generic|tr_F7BA65_F7BA65_MOUSE_REVERSED|
"""index: 14472, intensity: 9909.0, mobility: 0.947"""	-0.480684	0.30109	0.952758	IMQAVYVVDMMDSFSAAEATYV	generic|sp_Q91ZV8_AGRA2_MOUSE__II_865126_REVERSED	|generic|tr_J3QMG7_J3QMG7_MOUSE__II_865137_REVERSED	|generic|tr_A0A172Q382_A0A172Q382_MOUSE__II_865126_REVERSED|
"""index: 4087, intensity: 3856.0, mobility: 0.985"""	-0.480709	0.301109	0.95278	RMMPPGPMMPMH	generic|IP_1078808_TX=10090_REVERSED	|generic|IP_1044621_TX=10090_REVERSED	|generic|II_1068314_TX=10090_REVERSED	|generic|IP_869909_TX=10090_REVERSED	|generic|tr_A0A3B2W450_A0A3B2W450_MOUSE_REVERSED	|generic|tr_A0A3B2WCR6_A0A3B2WCR6_MOUSE_REVERSED	|generic|tr_Q569X3_Q569X3_MOUSE_REVERSED|
"""index: 3336, intensity: 16930.0, mobility: 1.056"""	-0.481158	0.301303	0.953175	IETTSADGRQELQ	generic|sp_Q5EBJ4_ERMIN_MOUSE_REVERSED|
"""index: 12553, intensity: 5270.0, mobility: 0.983"""	-0.481189	0.301439	0.953203	SCQSLAPLLASFQFDVICCSVLEL	generic|tr_L7N1Y3_L7N1Y3_MOUSE__II_3503431_REVERSED	|generic|tr_A0A1Y7VJ51_A0A1Y7VJ51_MOUSE_REVERSED	|generic|tr_Q3UTB0_Q3UTB0_MOUSE_REVERSED|
"""index: 31734, intensity: 7736.0, mobility: 1.128"""	-0.481245	0.301516	0.953252	IFENMINSLVATALPKVVNTVNMCNREQK	generic|IP_987853_TX=10090_REVERSED|
"""index: 19423, intensity: 4120.0, mobility: 1.022"""	-0.481448	0.301612	0.95343	LEGINDQMSLQANQMLTLCYKIWCRAIEGKRQH	generic|tr_H3BIY2_H3BIY2_MOUSE_REVERSED	|generic|sp_Q6ZPU9_KBP_MOUSE_REVERSED|
"""index: 33313, intensity: 9142.0, mobility: 0.924"""	-0.481885	0.301612	0.953812	RCIPLIGVVTS	generic|IP_1061446_TX=10090_REVERSED|
"""index: 18500, intensity: 4519.0, mobility: 0.989"""	-0.482115	0.301806	0.954013	KKVYASQMTFM	generic|IP_3502735_TX=10090_REVERSED|
"""index: 4625, intensity: 3003.0, mobility: 0.867"""	-0.482135	0.301942	0.95403	YLLQQQLQLSDRYEL	generic|IP_1004056_TX=10090_REVERSED|
"""index: 22842, intensity: 3313.0, mobility: 1.039"""	-0.482165	0.302019	0.954056	LFEFAERSNMAV	generic|tr_A0A1G5SJ49_A0A1G5SJ49_MOUSE_REVERSED	|generic|tr_Q7TMF0_Q7TMF0_MOUSE_REVERSED	|generic|tr_A0A1G5SL26_A0A1G5SL26_MOUSE_REVERSED|
"""index: 10584, intensity: 10247.0, mobility: 0.892"""	-0.482297	0.302095	0.954172	YRPVGVKSGIFRYYFHTAPMQV	generic|sp_Q14AW5_NSUN7_MOUSE__II_939292_REVERSED	|generic|sp_Q14AW5-3_NSUN7_MOUSE__II_939292_REVERSED|
"""index: 13619, intensity: 6007.0, mobility: 0.964"""	-0.482442	0.302114	0.954298	GSHHTYPLFILPTEHANTLQHSGSCSLFPLCSL	generic|IP_1110783_TX=10090_REVERSED|
"""index: 14341, intensity: 2791.0, mobility: 1.150"""	-0.482598	0.302308	0.954433	MPKMLPQITSPLAQWH	generic|tr_E9Q6H3_E9Q6H3_MOUSE__II_1098212_REVERSED|
"""index: 3902, intensity: 3897.0, mobility: 1.161"""	-0.482694	0.302501	0.954516	RIIHDGMRIEEKRD	generic|tr_E9Q668_E9Q668_MOUSE_REVERSED	|generic|sp_O08665_SEM3A_MOUSE_REVERSED|
"""index: 25037, intensity: 5121.0, mobility: 1.131"""	-0.482704	0.302596	0.954525	KVTKNLWEARETDPFHVWAPLDCARVGLRVAQEEDELLALAR	generic|tr_A0A1Y7VM39_A0A1Y7VM39_MOUSE__chr12_1_116334225_116334260_ENSMUST00000220720_REVERSED	|generic|sp_Q3TZZ7_ESYT2_MOUSE__chr12_1_116334225_116334260_ENSMUST00000220720_REVERSED|
"""index: 6886, intensity: 2916.0, mobility: 0.825"""	-0.48293	0.302596	0.954721	PPPPELRPP	generic|chr5_-1_134523002_134535142_ENSMUST00000036999_REVERSED|
"""index: 12224, intensity: 3599.0, mobility: 0.848"""	-0.483166	0.30279	0.954925	ELKTLSGVSTLLVSCPLLW	generic|IP_1019485_TX=10090_REVERSED|
"""index: 27114, intensity: 14229.0, mobility: 0.995"""	-0.483227	0.302807	0.954978	ERGLYGLTNQPR	generic|chr2_1_57237825_57237902_ENSMUST00000169687_REVERSED|
"""index: 18101, intensity: 5297.0, mobility: 1.168"""	-0.48344	0.303001	0.955161	IADISLRAPTEGSGGPAAPAASMEVALGPRASSGLAM	generic|tr_Q9D743_Q9D743_MOUSE__chr1_1_105664381_105664641_ENSMUST00000186807__II_1030275_REVERSED	|generic|tr_G3X9J4_G3X9J4_MOUSE__chr1_1_105725678_105725809_ENSMUST00000186807__II_1030288_REVERSED	|generic|tr_E9QM90_E9QM90_MOUSE__chr1_1_105725678_105725809_ENSMUST00000186807__II_1030277_REVERSED	|generic|tr_A0A087WSS1_A0A087WSS1_MOUSE__chr1_1_105725678_105725809_ENSMUST00000186807__II_1030277_REVERSED	|generic|tr_A0A087WRM8_A0A087WRM8_MOUSE_REVERSED|
"""index: 26023, intensity: 2663.0, mobility: 0.831"""	-0.483531	0.303013	0.95524	SQLPPTRIDRQLIMR	generic|tr_Q3TQ38_Q3TQ38_MOUSE__chr10_-1_81367509_81367544_ENSMUST00000020457__II_701070_REVERSED	|generic|sp_Q9R1K5_FZR1_MOUSE__chr10_-1_81367509_81367544_ENSMUST00000020457__II_701070_REVERSED	|generic|tr_D3YTV2_D3YTV2_MOUSE__chr10_-1_81367509_81367544_ENSMUST00000020457__II_701070_REVERSED	|generic|chr10_-1_81369023_81369253_ENSMUST00000020457__II_1146741_TX=10090_REVERSED	|generic|tr_Q3U2B8_Q3U2B8_MOUSE__chr10_-1_81367509_81367544_ENSMUST00000020457__II_701070_REVERSED	|generic|tr_F8WJ80_F8WJ80_MOUSE__chr10_-1_81368519_81368578_ENSMUST00000140901_REVERSED	|generic|tr_C0LZ42_C0LZ42_MOUSE__chr10_-1_81367509_81367544_ENSMUST00000020457_REVERSED|
"""index: 21424, intensity: 4708.0, mobility: 0.962"""	-0.483583	0.303013	0.955285	STIPCASDEVQQ	generic|tr_A0A087WRU2_A0A087WRU2_MOUSE__II_1152619_REVERSED	|generic|tr_W6PPR4_W6PPR4_MOUSE__chr10_1_69955930_69956154_ENSMUST00000182474__II_1152616_REVERSED	|generic|tr_A0A087WNU5_A0A087WNU5_MOUSE_REVERSED|
"""index: 24718, intensity: 4736.0, mobility: 0.917"""	-0.483675	0.303013	0.955364	EGPLQFQLHM	generic|IP_1000401_TX=10090_REVERSED|
"""index: 11331, intensity: 3882.0, mobility: 0.884"""	-0.48395	0.303013	0.9556	VLGWRMPIIIRDSSDADK	generic|sp_Q8R1M0_HMCES_MOUSE__chr6_1_87936264_87936326_ENSMUST00000148914__II_911428_REVERSED	|generic|II_911437_TX=10090_REVERSED|
"""index: 21782, intensity: 3891.0, mobility: 1.022"""	-0.484503	0.303147	0.956073	GRSHQSLSYAGGHRATRSHRGTPWW	generic|IP_1095357_TX=10090_REVERSED|
"""index: 28756, intensity: 4654.0, mobility: 0.848"""	-0.484669	0.30334	0.956215	KIRSNKFDLLH	generic|tr_Q0VGR8_Q0VGR8_MOUSE__II_1098710_REVERSED	|generic|sp_Q9EPQ2_RPGR1_MOUSE__II_1098710_REVERSED	|generic|sp_Q9EPQ2-2_RPGR1_MOUSE__II_1098710_REVERSED	|generic|sp_Q9EPQ2-3_RPGR1_MOUSE__II_1098737_REVERSED	|generic|sp_Q9EPQ2-4_RPGR1_MOUSE__II_1098737_REVERSED	|generic|tr_E7CHD7_E7CHD7_MOUSE__II_1098710_REVERSED	|generic|tr_E9QQ97_E9QQ97_MOUSE__II_1098710_REVERSED	|generic|II_1098719_TX=10090_REVERSED	|generic|II_1098739_TX=10090_REVERSED|
"""index: 15829, intensity: 5899.0, mobility: 0.913"""	-0.484678	0.303534	0.956223	QSSLMLTASPSALTVASQPCLSQQCFARHI	generic|sp_Q2EG98-4_PK1L3_MOUSE__II_3453552_REVERSED	|generic|sp_Q2EG98-7_PK1L3_MOUSE__II_3454891_REVERSED	|generic|sp_Q2EG98_PK1L3_MOUSE_REVERSED	|generic|sp_Q2EG98-2_PK1L3_MOUSE_REVERSED	|generic|sp_Q2EG98-3_PK1L3_MOUSE_REVERSED	|generic|sp_Q2EG98-5_PK1L3_MOUSE_REVERSED	|generic|sp_Q2EG98-6_PK1L3_MOUSE_REVERSED	|generic|sp_Q2EG98-8_PK1L3_MOUSE_REVERSED|
"""index: 17842, intensity: 8042.0, mobility: 0.925"""	-0.484731	0.303609	0.956269	FNSFLWHWRRTSLIC	generic|IP_885421_TX=10090_REVERSED|
"""index: 22029, intensity: 3291.0, mobility: 1.247"""	-0.484975	0.303802	0.956476	QTEQPEQLEQLHNWLKE	generic|sp_Q7TSD4_TBATA_MOUSE_REVERSED	|generic|sp_Q7TSD4-2_TBATA_MOUSE_REVERSED|
"""index: 27244, intensity: 3404.0, mobility: 0.983"""	-0.485007	0.303995	0.956503	ERWAAATLVHL	generic|IP_1045142_TX=10090_REVERSED|
"""index: 3463, intensity: 2985.0, mobility: 0.804"""	-0.485018	0.304188	0.956513	IDAALANKHNDSLSTV	generic|sp_Q8BHE8_MAIP1_MOUSE_REVERSED|
"""index: 30650, intensity: 4195.0, mobility: 1.017"""	-0.48506	0.304264	0.956548	QTLETLIIDELYMWKGLFKMFENNEIASYYEVTYIYWMKQIWEET	generic|IP_3497766_TX=10090_REVERSED|
"""index: 31715, intensity: 10691.0, mobility: 1.253"""	-0.485149	0.304398	0.956624	SVYKYISLISVGKKGNMEKVATLIMVRTPPCHVKEKPE	generic|sp_Q7TPQ3_SHPRH_MOUSE__chr10_1_11213494_11213544_ENSMUST00000159553__II_1151972_REVERSED	|generic|sp_Q7TPQ3-2_SHPRH_MOUSE__chr10_1_11159526_11159600_ENSMUST00000159810__II_1151972_REVERSED	|generic|sp_Q7TPQ3-3_SHPRH_MOUSE__chr10_1_11159526_11159600_ENSMUST00000159810__II_1151992_REVERSED	|generic|sp_Q7TPQ3-5_SHPRH_MOUSE__chr10_1_11159526_11159600_ENSMUST00000159810__II_1151972_REVERSED|
"""index: 10396, intensity: 9012.0, mobility: 1.034"""	-0.485308	0.304591	0.956759	CTLGAAGGGGGTLGQLTCGRSTPII	generic|II_3502132_TX=10090_REVERSED|
"""index: 12993, intensity: 3325.0, mobility: 1.197"""	-0.485375	0.304666	0.956816	PGCQIRPFFSRPSTGNSWARGAWVPQLRSM	generic|chr15_1_76351442_76351564_ENSMUST00000161527__IP_1083882_TX=10090_REVERSED	|generic|chr15_1_76351376_76351564_ENSMUST00000161527__IP_1083882_TX=10090_REVERSED	|generic|chr15_1_76351304_76351564_ENSMUST00000161527__IP_1083882_TX=10090_REVERSED|
"""index: 9232, intensity: 3951.0, mobility: 0.830"""	-0.485425	0.304859	0.956858	RSVPLVPDP	generic|chr1_-1_60493594_60495477_ENSMUST00000140485__IP_1038330_TX=10090_REVERSED|
"""index: 20935, intensity: 3298.0, mobility: 1.228"""	-0.485493	0.304934	0.956916	QLHWLEDLGQIDTIKHR	generic|sp_Q8C886-2_PKHN1_MOUSE_REVERSED|
"""index: 7558, intensity: 6341.0, mobility: 0.964"""	-0.485609	0.30501	0.957014	HKYVSDGSIRAA	generic|II_3482056_TX=10090_REVERSED	|generic|sp_Q8K126_RF1M_MOUSE_REVERSED	|generic|tr_Q8BJY8_Q8BJY8_MOUSE_REVERSED|
"""index: 21591, intensity: 7088.0, mobility: 0.914"""	-0.486056	0.305202	0.957391	VLGLTNLLHN	generic|IP_1028864_TX=10090_REVERSED|
"""index: 13340, intensity: 6196.0, mobility: 1.164"""	-0.486061	0.305336	0.957396	IQCLYEAKAMMADRIE	generic|chr14_-1_14119876_14120169_ENSMUST00000224076__II_1101996_TX=10090_REVERSED	|generic|sp_Q99JI4_PSMD6_MOUSE__chr14_-1_14114119_14114286_ENSMUST00000153237__II_1102000_REVERSED	|generic|II_3479356_TX=10090_REVERSED	|generic|tr_Q8C1T2_Q8C1T2_MOUSE_REVERSED	|generic|tr_A0A286YDW8_A0A286YDW8_MOUSE_REVERSED|
"""index: 30224, intensity: 2970.0, mobility: 0.993"""	-0.48614	0.305427	0.957463	KYLEKQSANLM	generic|tr_Q8BHK4_Q8BHK4_MOUSE__chr17_-1_32821774_32830091_ENSMUST00000201499__II_1067167_REVERSED	|generic|tr_J3QMI2_J3QMI2_MOUSE__chr17_-1_32821774_32830091_ENSMUST00000201499__II_1067167_REVERSED	|generic|tr_A0A0J9YUH8_A0A0J9YUH8_MOUSE__chr17_-1_32821097_32830091_ENSMUST00000201876_REVERSED	|generic|tr_Q6P5N6_Q6P5N6_MOUSE__chr17_-1_32821774_32830091_ENSMUST00000201499_REVERSED	|generic|tr_A0A0J9YUA4_A0A0J9YUA4_MOUSE_REVERSED	|generic|tr_Q4VA42_Q4VA42_MOUSE__chr17_-1_32821774_32830091_ENSMUST00000201499_REVERSED|
"""index: 13153, intensity: 7184.0, mobility: 1.061"""	-0.486198	0.305427	0.957511	SCSLKILPPDACYFHNIVNSKCFTMSFTLIAQFLGDSFGYIYPCMAL	generic|tr_Q7TR89_Q7TR89_MOUSE_REVERSED	|generic|tr_A2ATE0_A2ATE0_MOUSE_REVERSED|
"""index: 7005, intensity: 3505.0, mobility: 1.132"""	-0.486611	0.30562	0.957859	DSEFAEHKRILAKIDSLTATEYDRHKLMAEKGDTWAEHISAKQR	generic|tr_Q1A602_Q1A602_MOUSE_REVERSED|
"""index: 13575, intensity: 6838.0, mobility: 1.063"""	-0.486647	0.305812	0.957889	MNTFFGQSLEFLPSNEIRVQK	generic|sp_Q6PFC5_LRIT2_MOUSE_REVERSED|
"""index: 28354, intensity: 5554.0, mobility: 1.047"""	-0.486684	0.305828	0.957919	VINQHHAKQRH	generic|chr2_1_112406277_112406357_ENSMUST00000028552__IP_1004086_TX=10090_REVERSED|
"""index: 21504, intensity: 6130.0, mobility: 1.164"""	-0.486936	0.30602	0.958131	MVQPDQNIKAVDKEYS	generic|tr_Q5RJV4_Q5RJV4_MOUSE_REVERSED	|generic|sp_Q9D0F9_PGM1_MOUSE_REVERSED	|generic|tr_Q7TNU0_Q7TNU0_MOUSE_REVERSED	|generic|tr_Q66JR7_Q66JR7_MOUSE_REVERSED	|generic|tr_Q99JW6_Q99JW6_MOUSE_REVERSED	|generic|tr_A2CEK3_A2CEK3_MOUSE_REVERSED|
"""index: 5997, intensity: 4089.0, mobility: 1.230"""	-0.48694	0.306213	0.958134	ADSIIGYQEPNVVAPCIFCALLLDTCMARVEGVELRD	generic|sp_Q6PAR5_GAPD1_MOUSE__chr2_-1_34730459_34730644_ENSMUST00000169207__II_1010777_REVERSED	|generic|sp_Q6PAR5-2_GAPD1_MOUSE__chr2_-1_34730459_34730644_ENSMUST00000169207__II_1010777_REVERSED	|generic|sp_Q6PAR5-4_GAPD1_MOUSE__chr2_-1_34730459_34730644_ENSMUST00000169207__II_1010777_REVERSED	|generic|sp_Q6PAR5-5_GAPD1_MOUSE__chr2_-1_34730459_34730644_ENSMUST00000169207__II_1010777_REVERSED	|generic|sp_Q6PAR5-6_GAPD1_MOUSE__chr2_-1_34730459_34730644_ENSMUST00000169207__II_1010777_REVERSED	|generic|tr_F6X819_F6X819_MOUSE_REVERSED	|generic|sp_Q6PAR5-3_GAPD1_MOUSE__chr2_-1_34727192_34727290_ENSMUST00000169207_REVERSED	|generic|chr2_-1_34728268_34728522_ENSMUST00000169207_REVERSED	|generic|tr_F7ADS7_F7ADS7_MOUSE_REVERSED|
"""index: 20366, intensity: 3349.0, mobility: 1.311"""	-0.487004	0.306405	0.958188	QATTDATARVADQLNLRNHG	generic|IP_3504495_TX=10090_REVERSED|
"""index: 29655, intensity: 3959.0, mobility: 1.091"""	-0.487106	0.306495	0.958273	RAMKRITMTMGLP	generic|IP_906051_TX=10090_REVERSED	|generic|IP_906058_TX=10090_REVERSED|
"""index: 14171, intensity: 5357.0, mobility: 1.074"""	-0.487306	0.306495	0.95844	AGAASDARPCWAKRSRAAASRGPARTRTRMTTRTRMKMKRPR	generic|IP_1146970_TX=10090_REVERSED|
"""index: 5403, intensity: 5090.0, mobility: 0.843"""	-0.487676	0.306687	0.958748	QSGLDYDTLGGAWEILVVAKL	generic|IP_853803_TX=10090_REVERSED|
"""index: 14852, intensity: 4611.0, mobility: 1.131"""	-0.487729	0.306879	0.958792	LMERISRKSRESTKWIKLCSNKTSETPK	generic|IP_1053331_TX=10090_REVERSED|
"""index: 10785, intensity: 16631.0, mobility: 1.048"""	-0.487753	0.307071	0.958812	EQAIKTECEQRRIEEKIGAQ	generic|tr_A0A3B2W7X3_A0A3B2W7X3_MOUSE__II_3460178_REVERSED|
"""index: 13142, intensity: 4061.0, mobility: 0.887"""	-0.487781	0.307146	0.958835	EPLGGRVGAEWRATHGNCLEK	generic|IP_1011211_TX=10090_REVERSED|
"""index: 22626, intensity: 3837.0, mobility: 1.097"""	-0.48787	0.307279	0.958909	HLAWEGLHQLQYPT	generic|IP_885241_TX=10090_REVERSED|
"""index: 29484, intensity: 3945.0, mobility: 1.022"""	-0.487934	0.307471	0.958962	VWKQTLGSAKFLEQPSRTGYGT	generic|tr_E9PYP2_E9PYP2_MOUSE__chr1_1_60277947_60278069_ENSMUST00000162291__II_1038407_REVERSED	|generic|tr_E9PV03_E9PV03_MOUSE__chr1_1_60277947_60278069_ENSMUST00000162291_REVERSED|
"""index: 23892, intensity: 5378.0, mobility: 1.099"""	-0.488026	0.307604	0.959038	AAPPTSLTLFFNAGVM	generic|sp_Q91ZR2_SNX18_MOUSE__II_127242_REVERSED	|generic|tr_Q8C788_Q8C788_MOUSE__II_127242_REVERSED	|generic|tr_Q3UPB9_Q3UPB9_MOUSE_REVERSED	|generic|tr_Q3U1H7_Q3U1H7_MOUSE_REVERSED|
"""index: 25995, intensity: 3049.0, mobility: 1.050"""	-0.488091	0.307796	0.959092	VQRNLPEWYFVLSAFPNSDL	generic|sp_Q91XF0_PNPO_MOUSE__II_1131459_REVERSED|
"""index: 6202, intensity: 6727.0, mobility: 1.064"""	-0.488202	0.307988	0.959184	QQLRCQKLEEMAIVLEKGEHQLKRNTDTVQNKLKQ	generic|sp_A6H5Z3-2_EXC6B_MOUSE__chr6_-1_84834981_84835157_ENSMUST00000051531__II_912867_REVERSED	|generic|II_912845_TX=10090_REVERSED	|generic|II_912837_TX=10090_REVERSED	|generic|tr_Q8C203_Q8C203_MOUSE__chr6_-1_85003044_85003073_ENSMUST00000162821_REVERSED	|generic|sp_A6H5Z3_EXC6B_MOUSE__chr6_-1_85003044_85003073_ENSMUST00000162821_REVERSED|
"""index: 16089, intensity: 7936.0, mobility: 1.130"""	-0.48821	0.308121	0.95919	QSGLELKVMNPNREQIFSETNLFYLPIISPRAMH	generic|tr_A0A286YD33_A0A286YD33_MOUSE__II_3474188_REVERSED|
"""index: 20062, intensity: 2853.0, mobility: 1.262"""	-0.48834	0.308253	0.959298	IPTFLDGLMDQINDCMEQSY	generic|sp_Q5DQR4_STB5L_MOUSE__chr10_-1_9760913_9760948_ENSMUST00000136259_REVERSED	|generic|sp_Q5DQR4-2_STB5L_MOUSE__chr10_-1_9760913_9760948_ENSMUST00000136259_REVERSED	|generic|sp_Q5DQR4-3_STB5L_MOUSE__chr10_-1_9760913_9760948_ENSMUST00000136259_REVERSED	|generic|sp_Q5DQR4-4_STB5L_MOUSE__chr10_-1_9760913_9760948_ENSMUST00000136259_REVERSED|
"""index: 20006, intensity: 6563.0, mobility: 0.970"""	-0.488446	0.308327	0.959386	VNMSDLRGKIEVVPVKHYWNA	generic|sp_Q8BX70-2_VP13C_MOUSE__chr9_1_67893084_67893227_ENSMUST00000217386__II_3501120_REVERSED	|generic|sp_Q8BX70_VP13C_MOUSE__chr9_1_67893084_67893227_ENSMUST00000217386_REVERSED	|generic|sp_Q8BX70-3_VP13C_MOUSE__chr9_1_67893084_67893227_ENSMUST00000217386_REVERSED|
"""index: 14508, intensity: 4170.0, mobility: 0.973"""	-0.488609	0.308519	0.95952	HHSAVLDKKGYS	generic|tr_Q3V3F1_Q3V3F1_MOUSE_REVERSED	|generic|sp_Q99JR6_NMNA3_MOUSE_REVERSED|
"""index: 18542, intensity: 4333.0, mobility: 1.000"""	-0.488713	0.308711	0.959606	YDSLEERHRRSIETLKQQH	generic|tr_Q3UFU7_Q3UFU7_MOUSE_REVERSED	|generic|tr_B2RY51_B2RY51_MOUSE__chr12_-1_101877951_101878118_ENSMUST00000177480_REVERSED	|generic|tr_E9Q512_E9Q512_MOUSE__chr12_-1_101877951_101878118_ENSMUST00000177480_REVERSED	|generic|tr_Q8BVJ9_Q8BVJ9_MOUSE_REVERSED|
"""index: 5288, intensity: 4546.0, mobility: 1.023"""	-0.488717	0.308903	0.959609	QIYYAGIAQYKE	generic|sp_P97350_PKP1_MOUSE__chr2_-1_121270618_121270647_ENSMUST00000110647__II_1034303_REVERSED|
"""index: 36234, intensity: 6204.0, mobility: 1.025"""	-0.488792	0.309094	0.959671	NWSELTMSHSRNTYMGSLLPEKVELAWSTGLSFGA	generic|IP_3494780_TX=10090_REVERSED|
"""index: 14730, intensity: 4542.0, mobility: 0.914"""	-0.488962	0.309286	0.959811	FIIGLVGMGYM	generic|chr1_-1_80290116_80290169_ENSMUST00000163119_REVERSED|
"""index: 16077, intensity: 4992.0, mobility: 0.986"""	-0.48899	0.309478	0.959834	YRDGINQQCGGCTLLSPPIQLVEDVPEESPDLSKR	generic|sp_P25801_RBTN2_MOUSE_REVERSED	|generic|tr_A2BHP4_A2BHP4_MOUSE_REVERSED	|generic|tr_A2BHP5_A2BHP5_MOUSE_REVERSED	|generic|tr_A2BHP3_A2BHP3_MOUSE_REVERSED	|generic|tr_A2BHP2_A2BHP2_MOUSE_REVERSED|
"""index: 34199, intensity: 6083.0, mobility: 1.145"""	-0.489	0.309579	0.959842	PLMTQPILTGELPLH	generic|II_1000602_TX=10090_REVERSED	|generic|II_1000602_TX=10090_REVERSED|
"""index: 13229, intensity: 6255.0, mobility: 0.905"""	-0.489021	0.309579	0.959859	EASRPCRALMQQGRLML	generic|tr_A0A087WSP0_A0A087WSP0_MOUSE__chr1_1_34161097_34161162_ENSMUST00000183331__II_1042653_REVERSED	|generic|sp_Q91ZU6-4_DYST_MOUSE__chr1_1_34161097_34161162_ENSMUST00000183331__II_1042653_REVERSED	|generic|tr_S4R1Y6_S4R1Y6_MOUSE__II_1042653_REVERSED	|generic|tr_E9Q9X1_E9Q9X1_MOUSE__chr1_1_34161097_34161162_ENSMUST00000183331_REVERSED	|generic|tr_S4R1P5_S4R1P5_MOUSE__chr1_1_34161097_34161162_ENSMUST00000183331_REVERSED	|generic|sp_Q91ZU6_DYST_MOUSE__chr1_1_34161097_34161162_ENSMUST00000183331_REVERSED	|generic|sp_Q91ZU6-2_DYST_MOUSE__chr1_1_34161097_34161162_ENSMUST00000183331_REVERSED	|generic|sp_Q91ZU6-3_DYST_MOUSE__chr1_1_34161097_34161162_ENSMUST00000183331_REVERSED	|generic|tr_A0A1D5RLZ3_A0A1D5RLZ3_MOUSE_REVERSED|
"""index: 1345, intensity: 2616.0, mobility: 0.977"""	-0.489125	0.309579	0.959945	FDLPGDADEPLDE	generic|tr_E9PX53_E9PX53_MOUSE__chr17_1_65836034_65836087_ENSMUST00000162109_REVERSED	|generic|tr_Q3TLM9_Q3TLM9_MOUSE__chr17_1_65836034_65836087_ENSMUST00000162109_REVERSED|
"""index: 6679, intensity: 8229.0, mobility: 1.277"""	-0.489734	0.309592	0.960443	PVGTAVCTFTVTQGRSAQISQQPPTVVQPPMCGF	generic|tr_Q3UHH3_Q3UHH3_MOUSE__IP_953698_REVERSED	|generic|sp_Q05793_PGBM_MOUSE_REVERSED	|generic|tr_E9PZ16_E9PZ16_MOUSE_REVERSED	|generic|tr_B1B0C7_B1B0C7_MOUSE_REVERSED|
"""index: 2425, intensity: 4275.0, mobility: 0.903"""	-0.489941	0.309724	0.960612	GLDKSTIFFDG	generic|tr_Q91XK0_Q91XK0_MOUSE_REVERSED	|generic|tr_Q3UFK9_Q3UFK9_MOUSE_REVERSED	|generic|tr_Q3UFR6_Q3UFR6_MOUSE_REVERSED	|generic|tr_Q64ID7_Q64ID7_MOUSE_REVERSED|
"""index: 15780, intensity: 4990.0, mobility: 1.047"""	-0.490078	0.309824	0.960724	HSSRRSVSLDPLEEELWQLV	generic|sp_Q499X9_SYMM_MOUSE_REVERSED|
"""index: 9129, intensity: 9482.0, mobility: 0.880"""	-0.490157	0.309824	0.960788	DEIERIEMGGKAGATQSSLGSITSVNGKK	generic|sp_Q9EPN1_NBEA_MOUSE__chr3_-1_55723135_55723236_ENSMUST00000198259_REVERSED	|generic|sp_Q9EPN1-3_NBEA_MOUSE__chr3_-1_55723135_55723236_ENSMUST00000198259_REVERSED	|generic|sp_Q9EPN1-4_NBEA_MOUSE__chr3_-1_55723135_55723236_ENSMUST00000198259_REVERSED|
"""index: 10120, intensity: 4009.0, mobility: 0.837"""	-0.490269	0.309824	0.960879	NHGAGSNGKY	generic|sp_Q61400_CEAMA_MOUSE_REVERSED	|generic|tr_A0A0R4J0G1_A0A0R4J0G1_MOUSE_REVERSED|
"""index: 18527, intensity: 3834.0, mobility: 0.911"""	-0.490734	0.309956	0.961256	TADGKPRGTEKDMYIHIMLQGTRKN	generic|IP_3483256_TX=10090_REVERSED|
"""index: 1389, intensity: 3396.0, mobility: 0.850"""	-0.490907	0.310147	0.961396	QNVFNLGALRYY	generic|IP_969906_TX=10090_REVERSED|
"""index: 11322, intensity: 3921.0, mobility: 1.119"""	-0.490932	0.310338	0.961417	QPPMAGPPIQGPALGPPPIMGPPPMYPPQGPMHHMIRPAQPMPPMG	generic|sp_Q62189_SNRPA_MOUSE__II_694001_REVERSED	|generic|tr_Q9CXX7_Q9CXX7_MOUSE__II_694001_REVERSED	|generic|tr_D3Z0S6_D3Z0S6_MOUSE_REVERSED|
"""index: 14755, intensity: 4715.0, mobility: 0.936"""	-0.49099	0.310411	0.961463	SYMHIIICFKSSDKM	generic|IP_1043068_TX=10090_REVERSED|
"""index: 11290, intensity: 6148.0, mobility: 1.093"""	-0.49107	0.310555	0.961528	GHVGRHPPLSSRNGSQRHTQCP	generic|chr12_1_77448612_77450177_ENSMUST00000177595_REVERSED|
"""index: 1595, intensity: 3539.0, mobility: 1.029"""	-0.491103	0.310555	0.961555	PSGTPKIKFQHPYFSFFPQMLSHFTHLFR	generic|IP_1021157_TX=10090_REVERSED|
"""index: 6435, intensity: 5843.0, mobility: 0.909"""	-0.491597	0.310746	0.961952	YTQPSHIEKGFLDSPISNGPVP	generic|IP_1047748_TX=10090_REVERSED|
"""index: 33659, intensity: 7864.0, mobility: 1.307"""	-0.491607	0.310759	0.96196	TPRPRGWVRIGTHPQVASGTSGLERSLEYVKHPDVPDGSNDQRLIFR	generic|tr_A0A1B0GRH7_A0A1B0GRH7_MOUSE__II_876723_REVERSED|
"""index: 17737, intensity: 9669.0, mobility: 1.121"""	-0.491797	0.31095	0.962112	LFAAWQMPDGYIDFC	generic|tr_D3YTR8_D3YTR8_MOUSE__II_1147105_REVERSED	|generic|sp_P69525_TMPS9_MOUSE_REVERSED	|generic|tr_B2RY54_B2RY54_MOUSE_REVERSED|
"""index: 2964, intensity: 3144.0, mobility: 0.934"""	-0.49183	0.311141	0.962139	MLLNVVMYWT	generic|sp_Q60961_LAP4A_MOUSE_REVERSED	|generic|tr_E9QLR3_E9QLR3_MOUSE_REVERSED	|generic|tr_Q8BG66_Q8BG66_MOUSE_REVERSED|
"""index: 2497, intensity: 87501.0, mobility: 0.884"""	-0.491877	0.311213	0.962176	VNDQVLTQNRELPYN	generic|tr_Q3TLW5_Q3TLW5_MOUSE_REVERSED	|generic|sp_Q02013_AQP1_MOUSE_REVERSED|
"""index: 15348, intensity: 4502.0, mobility: 1.238"""	-0.491967	0.311225	0.962248	SSVQQDLVMDAIEEITNAHM	generic|sp_Q5DTL9_S4A10_MOUSE__chr14_1_14765655_14765714_ENSMUST00000225496__II_1008138_REVERSED	|generic|sp_Q5DTL9-2_S4A10_MOUSE__chr14_1_14765655_14765714_ENSMUST00000225496__II_1008138_REVERSED	|generic|sp_Q5DTL9-5_S4A10_MOUSE__chr14_1_14765655_14765714_ENSMUST00000225496__II_1008138_REVERSED	|generic|sp_Q5DTL9-6_S4A10_MOUSE__chr14_1_14765655_14765714_ENSMUST00000225496__II_1008138_REVERSED	|generic|tr_Q8C943_Q8C943_MOUSE__chr14_1_14765655_14765714_ENSMUST00000225496_REVERSED	|generic|tr_R4H243_R4H243_MOUSE__chr14_1_14765655_14765714_ENSMUST00000225496_REVERSED	|generic|sp_Q5DTL9-4_S4A10_MOUSE__chr14_1_14765655_14765714_ENSMUST00000225496_REVERSED	|generic|sp_Q5DTL9-7_S4A10_MOUSE__chr14_1_14765655_14765714_ENSMUST00000225496_REVERSED	|generic|sp_Q5DTL9-8_S4A10_MOUSE__chr14_1_14765655_14765714_ENSMUST00000225496_REVERSED	|generic|sp_Q5DTL9-9_S4A10_MOUSE__chr14_1_14765655_14765714_ENSMUST00000225496_REVERSED	|generic|sp_Q5DTL9-10_S4A10_MOUSE__chr14_1_14765655_14765714_ENSMUST00000225496_REVERSED	|generic|tr_J7H264_J7H264_MOUSE__chr14_1_14765655_14765714_ENSMUST00000225496_REVERSED	|generic|tr_B1AWV9_B1AWV9_MOUSE__chr14_1_14765655_14765714_ENSMUST00000225496_REVERSED|
"""index: 18816, intensity: 2947.0, mobility: 1.114"""	-0.49281	0.311357	0.962921	LYVETVHGPKKLCWS	generic|sp_Q9EP53_TSC1_MOUSE__chr2_1_28687075_28687173_ENSMUST00000133565__II_1012776_REVERSED	|generic|sp_Q9EP53-2_TSC1_MOUSE__chr2_1_28687075_28687173_ENSMUST00000133565__II_1012776_REVERSED	|generic|II_1012736_TX=10090_REVERSED	|generic|tr_F2Z3W0_F2Z3W0_MOUSE_REVERSED	|generic|tr_F2Z3X2_F2Z3X2_MOUSE_REVERSED	|generic|sp_Q9EP53-3_TSC1_MOUSE__chr2_1_28687075_28687173_ENSMUST00000133565_REVERSED	|generic|sp_Q9EP53-4_TSC1_MOUSE__chr2_1_28687075_28687173_ENSMUST00000133565_REVERSED|
"""index: 13067, intensity: 3933.0, mobility: 1.023"""	-0.492938	0.311547	0.963023	THARLQQAMKETGTSTQRFL	generic|IP_1114183_TX=10090_REVERSED|
"""index: 28195, intensity: 3826.0, mobility: 1.152"""	-0.492963	0.311738	0.963042	MGGYKQRPVQDTTGPRALYVPLDDEHSSD	generic|tr_Q71H74_Q71H74_MOUSE_REVERSED	|generic|tr_E9PWE8_E9PWE8_MOUSE__chr18_-1_43324332_43324412_ENSMUST00000237707_REVERSED|
"""index: 544, intensity: 2710.0, mobility: 0.773"""	-0.49311	0.311928	0.963159	LSRRAAAAVRRHE	generic|tr_Q8BPN0_Q8BPN0_MOUSE__II_3460974_REVERSED	|generic|sp_Q61647_HYAS1_MOUSE_REVERSED	|generic|tr_Q05A37_Q05A37_MOUSE_REVERSED|
"""index: 34552, intensity: 3714.0, mobility: 0.846"""	-0.493126	0.312119	0.963171	WDPAAAAETM	generic|tr_Q0VBM1_Q0VBM1_MOUSE__chr6_1_47964146_47964427_ENSMUST00000140719__II_921637_REVERSED	|generic|tr_Q3UZY6_Q3UZY6_MOUSE__chr6_1_47964146_47964427_ENSMUST00000140719__II_921637_REVERSED	|generic|tr_Q8BR38_Q8BR38_MOUSE__chr6_1_47964146_47964427_ENSMUST00000140719_REVERSED	|generic|tr_D6RE39_D6RE39_MOUSE_REVERSED|
"""index: 18490, intensity: 12743.0, mobility: 0.994"""	-0.493224	0.312309	0.963249	QVIKMENTNMTHADWGGKRGQGQLRENGTKQFSV	generic|IP_992296_TX=10090_REVERSED|
"""index: 22056, intensity: 5425.0, mobility: 1.223"""	-0.493371	0.3125	0.963365	ARKIAGFQSGQSLVTYY	generic|sp_A2ARV4_LRP2_MOUSE_REVERSED|
"""index: 17666, intensity: 2779.0, mobility: 1.244"""	-0.493459	0.312571	0.963435	NERAERAEPKLPSDKEH	generic|sp_Q52KR3-6_PRUN2_MOUSE__chr19_1_17208259_17208333_ENSMUST00000225838__II_3464562_REVERSED	|generic|sp_Q52KR3_PRUN2_MOUSE__chr19_1_17208259_17208333_ENSMUST00000225838_REVERSED|
"""index: 34813, intensity: 8568.0, mobility: 1.109"""	-0.493664	0.312762	0.963597	IRTYSLLAEVYPQQLAEVISPEQVNPR	generic|IP_839175_TX=10090_REVERSED|
"""index: 32995, intensity: 4382.0, mobility: 0.919"""	-0.493701	0.312893	0.963626	PRSLCDIKTS	generic|IP_3496891_TX=10090_REVERSED|
"""index: 23772, intensity: 3805.0, mobility: 0.983"""	-0.493855	0.313083	0.963747	RARSNRTTALVVMTLIFMDLG	generic|IP_1110601_TX=10090_REVERSED|
"""index: 13711, intensity: 3395.0, mobility: 0.999"""	-0.493871	0.313214	0.963759	WPFLVSDPAELSNWRKNGMQWTRVMQLELELLES	generic|tr_A0A1L1SS62_A0A1L1SS62_MOUSE_REVERSED|
"""index: 27809, intensity: 3187.0, mobility: 1.005"""	-0.493994	0.313285	0.963857	LYNMILRNMDARQVHLNN	generic|sp_Q9D7M1_GID8_MOUSE_REVERSED|
"""index: 16981, intensity: 3068.0, mobility: 1.156"""	-0.494173	0.313475	0.963997	SWCRQMLPGLCFFNML	generic|tr_Q3USA9_Q3USA9_MOUSE_REVERSED|
"""index: 15743, intensity: 6511.0, mobility: 1.043"""	-0.494177	0.313666	0.964001	TEILIIDYGGGECLVIAENTTR	generic|sp_Q8C7H1_MMAA_MOUSE_REVERSED|
"""index: 25550, intensity: 3937.0, mobility: 0.948"""	-0.4942	0.313856	0.964018	EEVKVENYLE	generic|sp_O35685_NUDC_MOUSE__II_954759_REVERSED|
"""index: 28131, intensity: 6236.0, mobility: 1.129"""	-0.494278	0.313987	0.964079	IAVDSFAMGGQAQGGQLAVATQNQQATPDTSMAIRELGAVLWVPDE	generic|tr_Q3V3V8_Q3V3V8_MOUSE_REVERSED	|generic|tr_Q9CZ29_Q9CZ29_MOUSE_REVERSED	|generic|tr_A0A1B0GRS1_A0A1B0GRS1_MOUSE_REVERSED|
"""index: 11265, intensity: 4579.0, mobility: 1.023"""	-0.494326	0.314117	0.964117	ELKSKIESCVSNMALKYVTL	generic|IP_3463319_TX=10090_REVERSED|
"""index: 18515, intensity: 9078.0, mobility: 0.990"""	-0.49445	0.314188	0.964214	EPTIPSRTPREEQVRCEH	generic|IP_1145983_TX=10090_REVERSED|
"""index: 24907, intensity: 4548.0, mobility: 1.118"""	-0.494667	0.314318	0.964384	VFLHHEPLAPLCHW	generic|IP_904745_TX=10090_REVERSED|
"""index: 21620, intensity: 13909.0, mobility: 0.904"""	-0.49479	0.314508	0.96448	LVTDSKFTVEDMAPGMSNRPHVQ	generic|IP_3486510_TX=10090_REVERSED|
"""index: 25101, intensity: 4093.0, mobility: 1.081"""	-0.494813	0.314519	0.964498	IRTTMFWLKMIM	generic|IP_3497713_TX=10090_REVERSED|
"""index: 23179, intensity: 4379.0, mobility: 1.044"""	-0.495084	0.314649	0.964709	QVTVPGPN	generic|IP_998685_TX=10090_REVERSED|
"""index: 19469, intensity: 2761.0, mobility: 0.913"""	-0.495139	0.314839	0.964752	ISSNLSGNILWGQRTMLSN	generic|IP_919600_TX=10090_REVERSED|
"""index: 18144, intensity: 3251.0, mobility: 1.263"""	-0.495337	0.31497	0.964906	LEGQLSFRAQMREQTQQR	generic|sp_Q80TE0_RPAP1_MOUSE__chr2_-1_119769246_119769287_ENSMUST00000136419__II_1009240_REVERSED	|generic|sp_Q80TE0-2_RPAP1_MOUSE__chr2_-1_119769246_119769287_ENSMUST00000136419_REVERSED	|generic|tr_V9GWX3_V9GWX3_MOUSE_REVERSED|
"""index: 11226, intensity: 5839.0, mobility: 1.112"""	-0.495536	0.31516	0.96506	AEDLHHTTFIITRGERYKLLIDWLSRRSCPDVGSSPEDLVVT	generic|sp_Q5SSE9_ABCAD_MOUSE_REVERSED|
"""index: 355, intensity: 2755.0, mobility: 0.862"""	-0.495539	0.3153	0.965062	APFTVQYVF	generic|IP_3497890_TX=10090_REVERSED|
"""index: 2049, intensity: 3342.0, mobility: 0.924"""	-0.495603	0.3153	0.965112	YQIVFQDFHA	generic|tr_A0A5F8MPH8_A0A5F8MPH8_MOUSE_REVERSED	|generic|tr_O35452_O35452_MOUSE_REVERSED	|generic|tr_O54796_O54796_MOUSE_REVERSED	|generic|tr_A0A571BG59_A0A571BG59_MOUSE_REVERSED|
"""index: 20787, intensity: 4832.0, mobility: 1.120"""	-0.496243	0.31549	0.965606	FESYLRMMGPLQELYGPKLKEFDPNYCL	generic|tr_Q6PJ91_Q6PJ91_MOUSE_REVERSED|
"""index: 1023, intensity: 4366.0, mobility: 0.811"""	-0.496243	0.31556	0.965607	AQLGRFLSTSLEMSK	generic|IP_1020515_TX=10090_REVERSED|
"""index: 27911, intensity: 10655.0, mobility: 1.126"""	-0.496447	0.31569	0.965764	INQKLGGFTQGIVMY	generic|IP_849058_TX=10090_REVERSED|
"""index: 577, intensity: 3631.0, mobility: 0.898"""	-0.496611	0.31576	0.965889	KEMKDKLVNIDLSSEDGHIDL	generic|sp_Q9D4H2_GCC1_MOUSE_REVERSED|
"""index: 540, intensity: 2561.0, mobility: 0.904"""	-0.496835	0.315889	0.966061	MNAIAEAYTIF	generic|tr_Q32MU4_Q32MU4_MOUSE_REVERSED	|generic|sp_Q60857_SC6A4_MOUSE_REVERSED|
"""index: 15435, intensity: 4586.0, mobility: 0.977"""	-0.496889	0.315899	0.966103	GEEQEKLAEETAYKQIYEKIKQKYEEPRHLYM	generic|tr_E9Q3U1_E9Q3U1_MOUSE_REVERSED	|generic|tr_Q3TTE3_Q3TTE3_MOUSE_REVERSED	|generic|tr_Q3V2N4_Q3V2N4_MOUSE_REVERSED|
"""index: 21287, intensity: 3953.0, mobility: 1.018"""	-0.497083	0.316089	0.966251	LFLYWRGPPTLP	generic|IP_1092095_TX=10090_REVERSED|
"""index: 8578, intensity: 7481.0, mobility: 0.983"""	-0.497139	0.316278	0.966293	EELEELTRMREPRQLLLPEDEEP	generic|sp_Q640M1_UT14A_MOUSE_REVERSED	|generic|tr_Q3UYD0_Q3UYD0_MOUSE_REVERSED|
"""index: 29299, intensity: 5670.0, mobility: 1.152"""	-0.497153	0.316417	0.966304	SVRIVASGFASDEPLPLAKSPSQLVVTLAGLLKWPLDS	generic|IP_1022712_TX=10090_REVERSED|
"""index: 15921, intensity: 7458.0, mobility: 1.016"""	-0.497246	0.316417	0.966375	FKPDYITNGNEPDIWGIWELGQEPRQKVWHMY	generic|tr_K7TRU2_K7TRU2_MOUSE_REVERSED	|generic|tr_K7TDK2_K7TDK2_MOUSE_REVERSED	|generic|tr_K7U5Z3_K7U5Z3_MOUSE_REVERSED	|generic|tr_K7THE2_K7THE2_MOUSE_REVERSED	|generic|tr_K7TDH5_K7TDH5_MOUSE_REVERSED	|generic|tr_K7T9S3_K7T9S3_MOUSE_REVERSED	|generic|tr_X5J519_X5J519_MOUSE_REVERSED	|generic|tr_A0N8M6_A0N8M6_MOUSE_REVERSED|
"""index: 6495, intensity: 3415.0, mobility: 0.884"""	-0.497507	0.316547	0.966574	WGTTMTRML	generic|chr12_1_81983520_81983654_ENSMUST00000221721__IP_1114436_TX=10090_REVERSED|
"""index: 1295, intensity: 14551.0, mobility: 0.850"""	-0.497581	0.316686	0.966631	LTVVEEKSSLTQLQ	generic|IP_1020765_TX=10090_REVERSED|
"""index: 17929, intensity: 8388.0, mobility: 0.979"""	-0.497607	0.316686	0.96665	PRMFPAAWGTEK	generic|tr_A4FUR8_A4FUR8_MOUSE_REVERSED|
"""index: 3075, intensity: 3353.0, mobility: 0.925"""	-0.497763	0.316875	0.966769	QRNLFWDPIKYQQPNQMIPIV	generic|IP_949185_TX=10090_REVERSED|
"""index: 16264, intensity: 4077.0, mobility: 1.192"""	-0.497848	0.317064	0.966833	ASAAAATVLGHGPKYGMVAQVGKTLARVNEQH	generic|sp_Q3UM18_LSG1_MOUSE__chr16_-1_30582527_30582607_ENSMUST00000144666__II_1077000_REVERSED	|generic|sp_Q3UM18-2_LSG1_MOUSE__chr16_-1_30582527_30582607_ENSMUST00000144666__II_1077000_REVERSED|
"""index: 16611, intensity: 6271.0, mobility: 1.056"""	-0.497866	0.317193	0.966847	ESEKDEVEKLISAPGVAKGRYKKKKRGFEDYEGDSEEREIY	generic|tr_D3Z4U0_D3Z4U0_MOUSE__II_973375_REVERSED	|generic|sp_Q9R020_ZRAB2_MOUSE__II_973375_REVERSED	|generic|sp_Q9R020-2_ZRAB2_MOUSE_REVERSED	|generic|tr_A0A0H2UH20_A0A0H2UH20_MOUSE_REVERSED	|generic|tr_E9PUD0_E9PUD0_MOUSE_REVERSED|
"""index: 11721, intensity: 10138.0, mobility: 0.889"""	-0.497917	0.317262	0.966886	TTANERIFT	generic|sp_Q8C3Y4_KNTC1_MOUSE__II_931188_REVERSED|
"""index: 5780, intensity: 3848.0, mobility: 1.066"""	-0.498404	0.317271	0.967254	NRMQDLYSAFHVL	generic|tr_Q8CE24_Q8CE24_MOUSE_REVERSED|
"""index: 11515, intensity: 14441.0, mobility: 0.935"""	-0.4985	0.31734	0.967327	LESVPINLAGPITGAAAEEPSRVDFLRARGS	generic|tr_E9PY03_E9PY03_MOUSE__II_1026396_REVERSED|
"""index: 18581, intensity: 5592.0, mobility: 0.953"""	-0.498749	0.317469	0.967514	SRPSHQVRCPP	generic|IP_1024957_TX=10090_REVERSED|
"""index: 33751, intensity: 6496.0, mobility: 1.043"""	-0.498813	0.317487	0.967562	LKLTNLLGMEAF	generic|IP_3507153_TX=10090_REVERSED|
"""index: 8779, intensity: 7520.0, mobility: 0.983"""	-0.498947	0.317487	0.967663	PEPEPEPEPEQLPEPEPEPEPEPKQ	generic|tr_C4IXT3_C4IXT3_MOUSE__chr11_-1_61157167_61157217_ENSMUST00000173525_REVERSED|
"""index: 29835, intensity: 3361.0, mobility: 1.210"""	-0.499279	0.317676	0.967912	RLRTCLGQRRRSSQWS	generic|IP_1109531_TX=10090_REVERSED	|generic|IP_1109533_TX=10090_REVERSED|
[truncated: 2,573,546 more chars]
